# Supplementary material for: Gut Microbiota Dysbiosis Remodels the Lysine Acetylome of the Mouse Cecum in Early Life
Source: Biology (Basel). 2025 Jul 23;14(8):917. doi: 10.3390/biology14080917 (PMC12383627; doi:10.3390/biology14080917)
Supplement: Supplementary file 1 [file biology-14-00917-s001.zip › Table S1.xlsx]

## Sheet: Sheet1
Protein accession	Protein description	Gene name	Abx/con Ratio	Abx/con P value	Regulated Type	MW [kDa]	Coverage [%]	Peptides	Unique peptides	Intensity CON1	Intensity CON2	Intensity CON3	Intensity ABX1	Intensity ABX2	Intensity ABX3	CON1	CON2	CON3	ABX1	ABX2	ABX3	Subcellular localization	KEGG KO No.	KEGG Gene	KEGG pathway	Biological Process	Cellular Component	Molecular Function	Pfam ID	Domain description	KOG category	KOG NO.	KOG description	WikiPathways	externalDetailsURL	Is_TF	Reactome pathway	Reactome link	HallMark	msigdbURL
A0JNU3	60 kDa lysophospholipase OS=Mus musculus OX=10090 GN=Aspg PE=1 SV=1	Aspg	0.654555	0.00188825	Down	60.5946	15.4	7	7	148.687	146.559	139.45	96.5487	85.1878	102.796	1.24039	1.22264	1.16333	0.805435	0.710658	0.857554	mitochondria	K13278			GO:0006082 organic acid metabolic process; GO:0006520 amino acid metabolic process; GO:0006528 asparagine metabolic process; GO:0006530 asparagine catabolic process; GO:0006629 lipid metabolic process; GO:0006644 phospholipid metabolic process; GO:0006793 phosphorus metabolic process; GO:0006796 phosphate-containing compound metabolic process; GO:0008152 metabolic process; GO:0008652 amino acid b…	GO:0005622 intracellular anatomical structure; GO:0005737 cytoplasm; GO:0005829 cytosol;	GO:0003824 catalytic activity; GO:0003847 1-alkyl-2-acetylglycerophosphocholine esterase activity; GO:0004067 asparaginase activity; GO:0004620 phospholipase activity; GO:0004622 lysophospholipase activity; GO:0016298 lipase activity; GO:0016787 hydrolase activity; GO:0016788 hydrolase activity, acting on ester bonds; GO:0016810 hydrolase activity, acting on carbon-nitrogen (but not peptide) bond…	PF00710; PF17763	PF00710 Asparaginase, N-terminal; PF17763 Glutaminase/Asparaginase C-terminal domain	E	KOG0503	Asparaginase				R-MMU-1430728 Metabolism;R-MMU-71291 Metabolism of amino acids and derivatives;R-MMU-8963693 Aspartate and asparagine metabolism	https://reactome.org/PathwayBrowser/#/R-MMU-1430728;https://reactome.org/PathwayBrowser/#/R-MMU-71291;https://reactome.org/PathwayBrowser/#/R-MMU-8963693
A2ARI4	Leucine-rich repeat-containing G-protein coupled receptor 4 OS=Mus musculus OX=10090 GN=Lgr4 PE=1 SV=1	Lgr4	1.73187	0.034773	Up	104.15	3.2	3	3	12.6842	16.8279	21.9537	25.9908	28.376	34.7653	0.541296	0.718127	0.936872	1.10915	1.21094	1.48361	plasma membrane	K04309	LGR4; leucine-rich repeat-containing G protein-coupled receptor 4	mmu04310 Wnt signaling pathway	GO:0001503 ossification; GO:0001649 osteoblast differentiation; GO:0001655 urogenital system development; GO:0001656 metanephros development; GO:0001667 ameboidal-type cell migration; GO:0001817 regulation of cytokine production; GO:0001818 negative regulation of cytokine production; GO:0001822 kidney development; GO:0001837 epithelial to mesenchymal transition; GO:0001942 hair follicle developme…	GO:0000139 Golgi membrane; GO:0005622 intracellular anatomical structure; GO:0005737 cytoplasm; GO:0005794 Golgi apparatus; GO:0005802 trans-Golgi network; GO:0005886 plasma membrane; GO:0012505 endomembrane system; GO:0016020 membrane; GO:0031090 organelle membrane; GO:0031982 vesicle; GO:0031984 organelle subcompartment; GO:0032588 trans-Golgi network membrane; GO:0043226 organelle; GO:0043227 …	GO:0001653 peptide receptor activity; GO:0004888 transmembrane signaling receptor activity; GO:0004930 G protein-coupled receptor activity; GO:0005488 binding; GO:0005515 protein binding; GO:0008188 neuropeptide receptor activity; GO:0008528 G protein-coupled peptide receptor activity; GO:0016500 protein-hormone receptor activity; GO:0038023 signaling receptor activity; GO:0042802 identical prote…			T	KOG2087	Glycoprotein hormone receptor	WP1397 GPCRs odorant	https://www.wikipathways.org/instance/WP1397
A2AUM9	Centrosomal protein of 152 kDa OS=Mus musculus OX=10090 GN=Cep152 PE=1 SV=1	Cep152	1.68878	0.00768606	Up	196.534	0.5	1	1	17.6577	14.7662	16.7138	23.5805	32.2076	27.1947	0.801889	0.670579	0.759026	1.07086	1.46265	1.235	nucleus	K16728			GO:0000086 G2/M transition of mitotic cell cycle; GO:0000226 microtubule cytoskeleton organization; GO:0000278 mitotic cell cycle; GO:0001578 microtubule bundle formation; GO:0003006 developmental process involved in reproduction; GO:0006996 organelle organization; GO:0007010 cytoskeleton organization; GO:0007017 microtubule-based process; GO:0007049 cell cycle; GO:0007098 centrosome cycle; GO:00…	GO:0000242 pericentriolar material; GO:0005622 intracellular anatomical structure; GO:0005634 nucleus; GO:0005654 nucleoplasm; GO:0005737 cytoplasm; GO:0005813 centrosome; GO:0005814 centriole; GO:0005815 microtubule organizing center; GO:0005829 cytosol; GO:0005856 cytoskeleton; GO:0005929 cilium; GO:0015630 microtubule cytoskeleton; GO:0031974 membrane-enclosed lumen; GO:0031981 nuclear lumen; …	GO:0005488 binding; GO:0005515 protein binding; GO:0019899 enzyme binding; GO:0019900 kinase binding; GO:0019901 protein kinase binding;									R-MMU-1640170 Cell Cycle;R-MMU-1852241 Organelle biogenesis and maintenance;R-MMU-2565942 Regulation of PLK1 Activity at G2/M Transition;R-MMU-380259 Loss of Nlp from mitotic centrosomes;R-MMU-380270 Recruitment of mitotic centrosome proteins and complexes;R-MMU-380284 Loss of proteins required for interphase microtubule organization from the centrosome;R-MMU-380287 Centrosome maturation;R-MMU-38…	https://reactome.org/PathwayBrowser/#/R-MMU-1640170;https://reactome.org/PathwayBrowser/#/R-MMU-1852241;https://reactome.org/PathwayBrowser/#/R-MMU-2565942;https://reactome.org/PathwayBrowser/#/R-MMU-380259;https://reactome.org/PathwayBrowser/#/R-MMU-380270;https://reactome.org/PathwayBrowser/#/R-MMU-380284;https://reactome.org/PathwayBrowser/#/R-MMU-380287;https://reactome.org/PathwayBrowser/#/R…
A6X935	Inter alpha-trypsin inhibitor, heavy chain 4 OS=Mus musculus OX=10090 GN=Itih4 PE=1 SV=2	Itih4	0.571387	0.000130356	Down	104.659	15	13	13	229.225	240.2	239.33	127.485	133.478	144.01	1.23491	1.29403	1.28935	0.686801	0.719089	0.775828	extracellular	K24514			GO:0002526 acute inflammatory response; GO:0002576 platelet degranulation; GO:0006022 aminoglycan metabolic process; GO:0006082 organic acid metabolic process; GO:0006810 transport; GO:0006887 exocytosis; GO:0006950 response to stress; GO:0006952 defense response; GO:0006953 acute-phase response; GO:0006954 inflammatory response; GO:0008152 metabolic process; GO:0009892 negative regulation of met…	GO:0005576 extracellular region; GO:0005622 intracellular anatomical structure; GO:0005737 cytoplasm; GO:0005886 plasma membrane; GO:0012505 endomembrane system; GO:0016020 membrane; GO:0030141 secretory granule; GO:0031089 platelet dense granule lumen; GO:0031410 cytoplasmic vesicle; GO:0031974 membrane-enclosed lumen; GO:0031982 vesicle; GO:0031983 vesicle lumen; GO:0034774 secretory granule lu…	GO:0004857 enzyme inhibitor activity; GO:0004866 endopeptidase inhibitor activity; GO:0004867 serine-type endopeptidase inhibitor activity; GO:0030234 enzyme regulator activity; GO:0030414 peptidase inhibitor activity; GO:0061134 peptidase regulator activity; GO:0061135 endopeptidase regulator activity; GO:0098772 molecular function regulator activity;	PF00092	PF00092 von Willebrand factor type A domain							R-MMU-109582 Hemostasis;R-MMU-114608 Platelet degranulation ;R-MMU-76002 Platelet activation, signaling and aggregation;R-MMU-76005 Response to elevated platelet cytosolic Ca2+	https://reactome.org/PathwayBrowser/#/R-MMU-109582;https://reactome.org/PathwayBrowser/#/R-MMU-114608;https://reactome.org/PathwayBrowser/#/R-MMU-76002;https://reactome.org/PathwayBrowser/#/R-MMU-76005	XENOBIOTIC METABOLISM	https://www.gsea-msigdb.org/gsea/msigdb/mouse/geneset/HALLMARK_XENOBIOTIC_METABOLISM
B2RSH2	Guanine nucleotide-binding protein G(i) subunit alpha-1 OS=Mus musculus OX=10090 GN=Gnai1 PE=1 SV=1	Gnai1	2.13843	0.0366854	Up	40.3611	6.5	2	2	32.7686	33.9339	27.1931	41.7593	88.4105	70.6199	0.667191	0.690919	0.553671	0.850248	1.8001	1.43787	cytoplasm	K04630	GNAI; guanine nucleotide-binding protein G(i) subunit alpha	mmu04371 Apelin signaling pathway; mmu05030 Cocaine addiction; mmu05142 Chagas disease; mmu04723 Retrograde endocannabinoid signaling; mmu05145 Toxoplasmosis; mmu04727 GABAergic synapse; mmu04916 Melanogenesis; mmu04924 Renin secretion; mmu05163 Human cytomegalovirus infection; mmu04022 cGMP-PKG signaling pathway; mmu05170 Human immunodeficiency virus 1 infection; mmu05012 Parkinson disease; mmu0…	GO:0006139 nucleobase-containing compound metabolic process; GO:0006163 purine nucleotide metabolic process; GO:0006457 protein folding; GO:0006753 nucleoside phosphate metabolic process; GO:0006793 phosphorus metabolic process; GO:0006796 phosphate-containing compound metabolic process; GO:0007049 cell cycle; GO:0007154 cell communication; GO:0007165 signal transduction; GO:0007186 G protein-cou…	GO:0005622 intracellular anatomical structure; GO:0005634 nucleus; GO:0005730 nucleolus; GO:0005737 cytoplasm; GO:0005813 centrosome; GO:0005815 microtubule organizing center; GO:0005834 heterotrimeric G-protein complex; GO:0005856 cytoskeleton; GO:0005886 plasma membrane; GO:0005938 cell cortex; GO:0009898 cytoplasmic side of plasma membrane; GO:0015630 microtubule cytoskeleton; GO:0016020 membr…	GO:0000166 nucleotide binding; GO:0000287 magnesium ion binding; GO:0001664 G protein-coupled receptor binding; GO:0001882 nucleoside binding; GO:0001883 purine nucleoside binding; GO:0003824 catalytic activity; GO:0003924 GTPase activity; GO:0005102 signaling receptor binding; GO:0005488 binding; GO:0005515 protein binding; GO:0005525 GTP binding; GO:0016462 pyrophosphatase activity; GO:0016787 …	PF00503	PF00503 G-protein alpha subunit	DT	KOG0082	G-protein alpha subunit (small G protein superfamily)	WP2292 Chemokine signaling pathway;WP232 G protein signaling pathways;WP553 Calcium regulation in cardiac cells;WP57 Signal transduction of S1P receptor	https://www.wikipathways.org/instance/WP2292;https://www.wikipathways.org/instance/WP232;https://www.wikipathways.org/instance/WP553;https://www.wikipathways.org/instance/WP57		R-MMU-109582 Hemostasis;R-MMU-111885 Opioid Signalling;R-MMU-112040 G-protein mediated events;R-MMU-112314 Neurotransmitter receptors and postsynaptic signal transmission;R-MMU-112315 Transmission across Chemical Synapses;R-MMU-112316 Neuronal System;R-MMU-1430728 Metabolism;R-MMU-162582 Signal Transduction;R-MMU-163685 Integration of energy metabolism;R-MMU-170670 Adenylate cyclase inhibitory pa…	https://reactome.org/PathwayBrowser/#/R-MMU-109582;https://reactome.org/PathwayBrowser/#/R-MMU-111885;https://reactome.org/PathwayBrowser/#/R-MMU-112040;https://reactome.org/PathwayBrowser/#/R-MMU-112314;https://reactome.org/PathwayBrowser/#/R-MMU-112315;https://reactome.org/PathwayBrowser/#/R-MMU-112316;https://reactome.org/PathwayBrowser/#/R-MMU-1430728;https://reactome.org/PathwayBrowser/#/R-M…	CHOLESTEROL HOMEOSTASIS;WNT BETA CATENIN SIGNALING;APICAL JUNCTION	https://www.gsea-msigdb.org/gsea/msigdb/mouse/geneset/HALLMARK_CHOLESTEROL_HOMEOSTASIS;https://www.gsea-msigdb.org/gsea/msigdb/mouse/geneset/HALLMARK_WNT_BETA_CATENIN_SIGNALING;https://www.gsea-msigdb.org/gsea/msigdb/mouse/geneset/HALLMARK_APICAL_JUNCTION
E9PV24	Fibrinogen alpha chain OS=Mus musculus OX=10090 GN=Fga PE=1 SV=1	Fga	0.659159	5.93327e-05	Down	87.4293	20.4	14	14	1648.52	1694.71	1698.97	1154.75	1092.96	1075.89	1.18233	1.21546	1.21851	0.828196	0.78388	0.771634	extracellular	K03903	FGA; fibrinogen alpha chain	mmu05171 Coronavirus disease - COVID-19; mmu04610 Complement and coagulation cascades; mmu04611 Platelet activation; mmu04613 Neutrophil extracellular trap formation	GO:0001775 cell activation; GO:0001889 liver development; GO:0001932 regulation of protein phosphorylation; GO:0001934 positive regulation of protein phosphorylation; GO:0002218 activation of innate immune response; GO:0002221 pattern recognition receptor signaling pathway; GO:0002224 toll-like receptor signaling pathway; GO:0002250 adaptive immune response; GO:0002253 activation of immune respon…	GO:0005576 extracellular region; GO:0005577 fibrinogen complex; GO:0005615 extracellular space; GO:0005622 intracellular anatomical structure; GO:0005737 cytoplasm; GO:0005783 endoplasmic reticulum; GO:0005788 endoplasmic reticulum lumen; GO:0005791 rough endoplasmic reticulum; GO:0005886 plasma membrane; GO:0005938 cell cortex; GO:0009897 external side of plasma membrane; GO:0009986 cell surface…	GO:0005102 signaling receptor binding; GO:0005198 structural molecule activity; GO:0005488 binding; GO:0005515 protein binding; GO:0030674 protein-macromolecule adaptor activity; GO:0042802 identical protein binding; GO:0042803 protein homodimerization activity; GO:0043167 ion binding; GO:0043169 cation binding; GO:0046872 metal ion binding; GO:0046983 protein dimerization activity; GO:0050839 ce…	PF12160; PF00147	PF12160 Fibrinogen alpha C domain; PF00147 Fibrinogen beta and gamma chains, C-terminal globular domain	R	KOG2579	Ficolin and related extracellular proteins	WP460 Blood clotting cascade;WP5128 Fibrin complement receptor 3 signaling pathway	https://www.wikipathways.org/instance/WP460;https://www.wikipathways.org/instance/WP5128		R-MMU-109582 Hemostasis;R-MMU-114608 Platelet degranulation ;R-MMU-140875 Common Pathway of Fibrin Clot Formation;R-MMU-140877 Formation of Fibrin Clot (Clotting Cascade);R-MMU-1474244 Extracellular matrix organization;R-MMU-162582 Signal Transduction;R-MMU-168249 Innate Immune System;R-MMU-168256 Immune System;R-MMU-168898 Toll-like Receptor Cascades;R-MMU-216083 Integrin cell surface interactio…	https://reactome.org/PathwayBrowser/#/R-MMU-109582;https://reactome.org/PathwayBrowser/#/R-MMU-114608;https://reactome.org/PathwayBrowser/#/R-MMU-140875;https://reactome.org/PathwayBrowser/#/R-MMU-140877;https://reactome.org/PathwayBrowser/#/R-MMU-1474244;https://reactome.org/PathwayBrowser/#/R-MMU-162582;https://reactome.org/PathwayBrowser/#/R-MMU-168249;https://reactome.org/PathwayBrowser/#/R-M…	COAGULATION	https://www.gsea-msigdb.org/gsea/msigdb/mouse/geneset/HALLMARK_COAGULATION
E9PVD3	Protocadherin-16 OS=Mus musculus OX=10090 GN=Dchs1 PE=1 SV=1	Dchs1	2.0757	0.011772	Up	346.384	0.7	2	2	17.25	26.2892	20.5335	46.0597	35.2317	51.7046	0.525198	0.800408	0.625168	1.40234	1.07267	1.57421	extracellular	K16507	DCHS1_2; protocadherin-16/23	mmu04392 Hippo signaling pathway - multiple species	GO:0000226 microtubule cytoskeleton organization; GO:0000902 cell morphogenesis; GO:0001501 skeletal system development; GO:0001503 ossification; GO:0001654 eye development; GO:0001655 urogenital system development; GO:0001657 ureteric bud development; GO:0001658 branching involved in ureteric bud morphogenesis; GO:0001736 establishment of planar polarity; GO:0001737 establishment of imaginal dis…	GO:0005622 intracellular anatomical structure; GO:0005886 plasma membrane; GO:0016020 membrane; GO:0016327 apicolateral plasma membrane; GO:0045177 apical part of cell; GO:0071944 cell periphery; GO:0098590 plasma membrane region;	GO:0005488 binding; GO:0005509 calcium ion binding; GO:0005515 protein binding; GO:0043167 ion binding; GO:0043169 cation binding; GO:0045296 cadherin binding; GO:0046872 metal ion binding; GO:0050839 cell adhesion molecule binding;	PF00028	PF00028 Cadherin domain	S	KOG3594	FOG: Cadherin repeats
E9Q2M9	WD repeat- and FYVE domain-containing protein 4 OS=Mus musculus OX=10090 GN=Wdfy4 PE=1 SV=2	Wdfy4	0.647775	0.000141958	Down	354.331	9.5	26	26	97.9929	101.427	95.7793	61.2339	66.8338	63.1554	1.20874	1.2511	1.18143	0.755317	0.824391	0.779018	plasma membrane	K24777				GO:0016020 membrane;		PF14844	PF14844 PH domain associated with Beige/BEACH	S	KOG1788	Uncharacterized conserved protein
E9Q401	Ryanodine receptor 2 OS=Mus musculus OX=10090 GN=Ryr2 PE=1 SV=1	Ryr2	0.617744	0.0358871	Down	564.819	2.5	10	10	48.4627	38.719	42.9728	32.0475	19.7356	28.619	1.38099	1.10333	1.22455	0.913223	0.562383	0.815525	plasma membrane	K04962	RYR2; ryanodine receptor 2	mmu05020 Prion disease; mmu05414 Dilated cardiomyopathy; mmu04371 Apelin signaling pathway; mmu04024 cAMP signaling pathway; mmu05412 Arrhythmogenic right ventricular cardiomyopathy; mmu04972 Pancreatic secretion; mmu04713 Circadian entrainment; mmu04921 Oxytocin signaling pathway; mmu05415 Diabetic cardiomyopathy; mmu04260 Cardiac muscle contraction; mmu04020 Calcium signaling pathway; mmu04911 …	GO:0000041 transition metal ion transport; GO:0001501 skeletal system development; GO:0001503 ossification; GO:0001508 action potential; GO:0001666 response to hypoxia; GO:0002009 morphogenesis of an epithelium; GO:0002026 regulation of the force of heart contraction; GO:0002027 regulation of heart rate; GO:0002682 regulation of immune system process; GO:0003007 heart morphogenesis; GO:0003008 sy…	GO:0005622 intracellular anatomical structure; GO:0005634 nucleus; GO:0005635 nuclear envelope; GO:0005737 cytoplasm; GO:0005783 endoplasmic reticulum; GO:0005789 endoplasmic reticulum membrane; GO:0005790 smooth endoplasmic reticulum; GO:0005886 plasma membrane; GO:0005891 voltage-gated calcium channel complex; GO:0005938 cell cortex; GO:0009898 cytoplasmic side of plasma membrane; GO:0012505 en…	GO:0000166 nucleotide binding; GO:0002020 protease binding; GO:0005215 transporter activity; GO:0005216 monoatomic ion channel activity; GO:0005217 intracellularly ligand-gated monoatomic ion channel activity; GO:0005219 ryanodine-sensitive calcium-release channel activity; GO:0005244 voltage-gated monoatomic ion channel activity; GO:0005245 voltage-gated calcium channel activity; GO:0005261 mono…	PF08709; PF02815; PF21119; PF13499	PF08709 Inositol 1,4,5-trisphosphate/ryanodine receptor; PF02815 MIR domain; PF21119 Ryanodine receptor junctional solenoid repeat; PF13499 EF-hand domain pair	T	KOG2243	Ca2+ release channel (ryanodine receptor)	WP1266 SIDS susceptibility pathways;WP385 Myometrial relaxation and contraction pathways;WP553 Calcium regulation in cardiac cells	https://www.wikipathways.org/instance/WP1266;https://www.wikipathways.org/instance/WP385;https://www.wikipathways.org/instance/WP553		R-MMU-2672351 Stimuli-sensing channels;R-MMU-382551 Transport of small molecules;R-MMU-397014 Muscle contraction;R-MMU-5576891 Cardiac conduction;R-MMU-5578775 Ion homeostasis;R-MMU-983712 Ion channel transport	https://reactome.org/PathwayBrowser/#/R-MMU-2672351;https://reactome.org/PathwayBrowser/#/R-MMU-382551;https://reactome.org/PathwayBrowser/#/R-MMU-397014;https://reactome.org/PathwayBrowser/#/R-MMU-5576891;https://reactome.org/PathwayBrowser/#/R-MMU-5578775;https://reactome.org/PathwayBrowser/#/R-MMU-983712	KRAS SIGNALING DN	https://www.gsea-msigdb.org/gsea/msigdb/mouse/geneset/HALLMARK_KRAS_SIGNALING_DN
E9Q912	Rap1 GTPase-GDP dissociation stimulator 1 OS=Mus musculus OX=10090 GN=Rap1gds1 PE=2 SV=1	Rap1gds1	1.61418	0.000189173	Up	66.0765	23.2	12	12	123.968	119.359	120.553	183.381	197.797	206.19	0.781929	0.752857	0.76039	1.15668	1.2476	1.30054	cytoplasm	K27817			GO:0001654 eye development; GO:0001745 compound eye morphogenesis; GO:0001751 compound eye photoreceptor cell differentiation; GO:0001754 eye photoreceptor cell differentiation; GO:0003008 system process; GO:0003012 muscle system process; GO:0003013 circulatory system process; GO:0003018 vascular process in circulatory system; GO:0006082 organic acid metabolic process; GO:0006091 generation of pr…	GO:0005622 intracellular anatomical structure; GO:0005737 cytoplasm; GO:0005739 mitochondrion; GO:0005783 endoplasmic reticulum; GO:0005829 cytosol; GO:0012505 endomembrane system; GO:0043226 organelle; GO:0043227 membrane-bounded organelle; GO:0043229 intracellular organelle; GO:0043231 intracellular membrane-bounded organelle;	GO:0005096 GTPase activator activity; GO:0008047 enzyme activator activity; GO:0030234 enzyme regulator activity; GO:0030695 GTPase regulator activity; GO:0060589 nucleoside-triphosphatase regulator activity; GO:0098772 molecular function regulator activity;			T	KOG4500	Rho/Rac GTPase guanine nucleotide exchange factor smgGDS/Vimar						FATTY ACID METABOLISM	https://www.gsea-msigdb.org/gsea/msigdb/mouse/geneset/HALLMARK_FATTY_ACID_METABOLISM
G3X939	Sodium/hydrogen exchanger 3 OS=Mus musculus OX=10090 GN=Slc9a3 PE=1 SV=1	Slc9a3	3.01576	0.00067061	Up	93.1038	8.7	6	6	37.4577	37.306	52.5632	121.1	131.07	131.818	0.439546	0.437765	0.616801	1.42104	1.53804	1.54681	plasma membrane	K12040	SLC9A3; solute carrier family 9 (sodium/hydrogen exchanger), member 3	mmu04976 Bile secretion; mmu04974 Protein digestion and absorption; mmu04964 Proximal tubule bicarbonate reclamation; mmu04978 Mineral absorption	GO:0001558 regulation of cell growth; GO:0001654 eye development; GO:0001666 response to hypoxia; GO:0001696 gastric acid secretion; GO:0001745 compound eye morphogenesis; GO:0002026 regulation of the force of heart contraction; GO:0002028 regulation of sodium ion transport; GO:0002064 epithelial cell development; GO:0003008 system process; GO:0003012 muscle system process; GO:0003013 circulatory…	GO:0005576 extracellular region; GO:0005615 extracellular space; GO:0005622 intracellular anatomical structure; GO:0005634 nucleus; GO:0005654 nucleoplasm; GO:0005737 cytoplasm; GO:0005739 mitochondrion; GO:0005783 endoplasmic reticulum; GO:0005789 endoplasmic reticulum membrane; GO:0005886 plasma membrane; GO:0005903 brush border; GO:0005911 cell-cell junction; GO:0009986 cell surface; GO:001250…	GO:0005215 transporter activity; GO:0005488 binding; GO:0005515 protein binding; GO:0005516 calmodulin binding; GO:0008324 monoatomic cation transmembrane transporter activity; GO:0015075 monoatomic ion transmembrane transporter activity; GO:0015078 proton transmembrane transporter activity; GO:0015079 potassium ion transmembrane transporter activity; GO:0015081 sodium ion transmembrane transport…			P	KOG1966	Sodium/hydrogen exchanger protein				R-MMU-382551 Transport of small molecules;R-MMU-425393 Transport of inorganic cations/anions and amino acids/oligopeptides;R-MMU-425407 SLC-mediated transmembrane transport;R-MMU-425986 Sodium/Proton exchangers	https://reactome.org/PathwayBrowser/#/R-MMU-382551;https://reactome.org/PathwayBrowser/#/R-MMU-425393;https://reactome.org/PathwayBrowser/#/R-MMU-425407;https://reactome.org/PathwayBrowser/#/R-MMU-425986
O08528	Hexokinase-2 OS=Mus musculus OX=10090 GN=Hk2 PE=1 SV=1	Hk2	1.73031	6.84707e-07	Up	102.535	38.1	33	28	868.91	874.575	847.604	1493.8	1486.39	1503.21	0.736938	0.741743	0.718868	1.26692	1.26063	1.2749	cytoplasm	K00844	HK; hexokinase [EC:2.7.1.1]	mmu01200 Carbon metabolism; mmu00520 Amino sugar and nucleotide sugar metabolism; mmu05230 Central carbon metabolism in cancer; mmu04973 Carbohydrate digestion and absorption; mmu01100 Metabolic pathways; mmu00500 Starch and sucrose metabolism; mmu00051 Fructose and mannose metabolism; mmu04930 Type II diabetes mellitus; mmu00052 Galactose metabolism; mmu00010 Glycolysis / Gluconeogenesis; mmu005…	GO:0000271 polysaccharide biosynthetic process; GO:0001678 intracellular glucose homeostasis; GO:0001817 regulation of cytokine production; GO:0001819 positive regulation of cytokine production; GO:0002682 regulation of immune system process; GO:0002684 positive regulation of immune system process; GO:0002697 regulation of immune effector process; GO:0002699 positive regulation of immune effector…	GO:0005622 intracellular anatomical structure; GO:0005634 nucleus; GO:0005654 nucleoplasm; GO:0005737 cytoplasm; GO:0005739 mitochondrion; GO:0005740 mitochondrial envelope; GO:0005741 mitochondrial outer membrane; GO:0005829 cytosol; GO:0005886 plasma membrane; GO:0005901 caveola; GO:0005929 cilium; GO:0005938 cell cortex; GO:0012505 endomembrane system; GO:0016020 membrane; GO:0019867 outer mem…	GO:0000166 nucleotide binding; GO:0000287 magnesium ion binding; GO:0003824 catalytic activity; GO:0004340 glucokinase activity; GO:0004396 hexokinase activity; GO:0004672 protein kinase activity; GO:0005488 binding; GO:0005515 protein binding; GO:0005524 ATP binding; GO:0005536 D-glucose binding; GO:0005539 glycosaminoglycan binding; GO:0008865 fructokinase activity; GO:0016301 kinase activity; …	PF00349; PF03727	PF00349 Hexokinase; PF03727 Hexokinase	G	KOG1369	Hexokinase	WP157 Glycolysis and gluconeogenesis	https://www.wikipathways.org/instance/WP157		R-MMU-1430728 Metabolism;R-MMU-70171 Glycolysis;R-MMU-70326 Glucose metabolism;R-MMU-71387 Metabolism of carbohydrates	https://reactome.org/PathwayBrowser/#/R-MMU-1430728;https://reactome.org/PathwayBrowser/#/R-MMU-70171;https://reactome.org/PathwayBrowser/#/R-MMU-70326;https://reactome.org/PathwayBrowser/#/R-MMU-71387	HYPOXIA;MTORC1 SIGNALING;MYC TARGETS V2;GLYCOLYSIS;IL2 STAT5 SIGNALING	https://www.gsea-msigdb.org/gsea/msigdb/mouse/geneset/HALLMARK_HYPOXIA;https://www.gsea-msigdb.org/gsea/msigdb/mouse/geneset/HALLMARK_MTORC1_SIGNALING;https://www.gsea-msigdb.org/gsea/msigdb/mouse/geneset/HALLMARK_MYC_TARGETS_V2;https://www.gsea-msigdb.org/gsea/msigdb/mouse/geneset/HALLMARK_GLYCOLYSIS;https://www.gsea-msigdb.org/gsea/msigdb/mouse/geneset/HALLMARK_IL2_STAT5_SIGNALING
O08601	Microsomal triglyceride transfer protein large subunit OS=Mus musculus OX=10090 GN=Mttp PE=1 SV=2	Mttp	0.600266	0.0337198	Down	99.0989	7.4	6	6	40.6249	27.6085	38.8682	26.0002	18.6896	19.5996	1.42218	0.966509	1.36068	0.910207	0.65428	0.686138	endoplasmic reticulum	K14463	MTTP; microsomal triglyceride transfer protein large subunit	mmu04975 Fat digestion and absorption	GO:0000902 cell morphogenesis; GO:0001525 angiogenesis; GO:0001568 blood vessel development; GO:0001579 medium-chain fatty acid transport; GO:0001944 vasculature development; GO:0002040 sprouting angiogenesis; GO:0002790 peptide secretion; GO:0006066 alcohol metabolic process; GO:0006497 protein lipidation; GO:0006629 lipid metabolic process; GO:0006638 neutral lipid metabolic process; GO:0006639…	GO:0005622 intracellular anatomical structure; GO:0005737 cytoplasm; GO:0005783 endoplasmic reticulum; GO:0005788 endoplasmic reticulum lumen; GO:0005791 rough endoplasmic reticulum; GO:0005794 Golgi apparatus; GO:0005886 plasma membrane; GO:0005902 microvillus; GO:0005903 brush border; GO:0012505 endomembrane system; GO:0016020 membrane; GO:0016323 basolateral plasma membrane; GO:0031253 cell pr…	GO:0005215 transporter activity; GO:0005319 lipid transporter activity; GO:0005488 binding; GO:0005515 protein binding; GO:0005548 phospholipid transporter activity; GO:0008289 lipid binding; GO:0008525 phosphatidylcholine transporter activity; GO:0034185 apolipoprotein binding; GO:0046982 protein heterodimerization activity; GO:0046983 protein dimerization activity;	PF19444	PF19444 MTP large subunit, lipid-binding domain	IU	KOG4337	Microsomal triglyceride transfer protein	WP1 Statin pathway;WP2318 Fatty acid oxidation	https://www.wikipathways.org/instance/WP1;https://www.wikipathways.org/instance/WP2318		R-MMU-174824 Plasma lipoprotein assembly, remodeling, and clearance;R-MMU-382551 Transport of small molecules;R-MMU-8866423 VLDL assembly;R-MMU-8963888 Chylomicron assembly;R-MMU-8963898 Plasma lipoprotein assembly;R-MMU-8963899 Plasma lipoprotein remodeling;R-MMU-8964041 LDL remodeling	https://reactome.org/PathwayBrowser/#/R-MMU-174824;https://reactome.org/PathwayBrowser/#/R-MMU-382551;https://reactome.org/PathwayBrowser/#/R-MMU-8866423;https://reactome.org/PathwayBrowser/#/R-MMU-8963888;https://reactome.org/PathwayBrowser/#/R-MMU-8963898;https://reactome.org/PathwayBrowser/#/R-MMU-8963899;https://reactome.org/PathwayBrowser/#/R-MMU-8964041
O08691	Arginase-2, mitochondrial OS=Mus musculus OX=10090 GN=Arg2 PE=1 SV=1	Arg2	0.527321	0.000223361	Down	38.8784	29.4	8	8	539.961	576.965	633.62	306.559	318.684	297.857	1.21174	1.29478	1.42192	0.687956	0.715168	0.668429	mitochondria	K01476	rocF; arginase [EC:3.5.3.1]	mmu01230 Biosynthesis of amino acids; mmu04148 Efferocytosis; mmu00330 Arginine and proline metabolism; mmu01100 Metabolic pathways; mmu00220 Arginine biosynthesis; mmu05146 Amoebiasis	GO:0000050 urea cycle; GO:0000302 response to reactive oxygen species; GO:0001101 response to acid chemical; GO:0001562 response to protozoan; GO:0001655 urogenital system development; GO:0001657 ureteric bud development; GO:0001666 response to hypoxia; GO:0001817 regulation of cytokine production; GO:0001818 negative regulation of cytokine production; GO:0001822 kidney development; GO:0001823 me…	GO:0005576 extracellular region; GO:0005615 extracellular space; GO:0005622 intracellular anatomical structure; GO:0005737 cytoplasm; GO:0005739 mitochondrion; GO:0005740 mitochondrial envelope; GO:0005741 mitochondrial outer membrane; GO:0005759 mitochondrial matrix; GO:0016020 membrane; GO:0019867 outer membrane; GO:0031090 organelle membrane; GO:0031966 mitochondrial membrane; GO:0031967 organ…	GO:0003824 catalytic activity; GO:0004053 arginase activity; GO:0005488 binding; GO:0005515 protein binding; GO:0016787 hydrolase activity; GO:0016810 hydrolase activity, acting on carbon-nitrogen (but not peptide) bonds; GO:0016813 hydrolase activity, acting on carbon-nitrogen (but not peptide) bonds, in linear amidines; GO:0019899 enzyme binding; GO:0030145 manganese ion binding; GO:0043167 ion…	PF00491	PF00491 Arginase family	E	KOG2965	Arginase	WP662 Amino acid metabolism	https://www.wikipathways.org/instance/WP662		R-MMU-1430728 Metabolism;R-MMU-392499 Metabolism of proteins;R-MMU-70635 Urea cycle;R-MMU-71291 Metabolism of amino acids and derivatives;R-MMU-9837999 Mitochondrial protein degradation	https://reactome.org/PathwayBrowser/#/R-MMU-1430728;https://reactome.org/PathwayBrowser/#/R-MMU-392499;https://reactome.org/PathwayBrowser/#/R-MMU-70635;https://reactome.org/PathwayBrowser/#/R-MMU-71291;https://reactome.org/PathwayBrowser/#/R-MMU-9837999	XENOBIOTIC METABOLISM	https://www.gsea-msigdb.org/gsea/msigdb/mouse/geneset/HALLMARK_XENOBIOTIC_METABOLISM
O08692	Neutrophilic granule protein OS=Mus musculus OX=10090 GN=Ngp PE=1 SV=1	Ngp	3.01241	0.00529348	Up	19.3317	19.8	3	3	12.8323	8.98878	6.47956	31.9473	26.9845	26.3212	0.678039	0.474953	0.34237	1.68805	1.42582	1.39077	extracellular				GO:0006950 response to stress; GO:0006952 defense response; GO:0009605 response to external stimulus; GO:0009607 response to biotic stimulus; GO:0009617 response to bacterium; GO:0009892 negative regulation of metabolic process; GO:0010466 negative regulation of peptidase activity; GO:0010605 negative regulation of macromolecule metabolic process; GO:0010951 negative regulation of endopeptidase a…	GO:0005576 extracellular region; GO:0005615 extracellular space; GO:0005622 intracellular anatomical structure; GO:0005737 cytoplasm; GO:0031410 cytoplasmic vesicle; GO:0031982 vesicle; GO:0043226 organelle; GO:0043227 membrane-bounded organelle; GO:0043229 intracellular organelle; GO:0097708 intracellular vesicle;	GO:0004857 enzyme inhibitor activity; GO:0004866 endopeptidase inhibitor activity; GO:0004869 cysteine-type endopeptidase inhibitor activity; GO:0030234 enzyme regulator activity; GO:0030414 peptidase inhibitor activity; GO:0061134 peptidase regulator activity; GO:0061135 endopeptidase regulator activity; GO:0098772 molecular function regulator activity;	PF00666	PF00666 Cathelicidin
O08734	Bcl-2 homologous antagonist/killer OS=Mus musculus OX=10090 GN=Bak1 PE=1 SV=3	Bak1	1.80896	0.00649335	Up	23.2946	18.7	4	4	78.6652	97.1448	66.6187	155.589	136.021	146.935	0.693112	0.855934	0.586972	1.37088	1.19847	1.29464	cytoplasm	K14021	BAK; Bcl-2 homologous antagonist/killer	mmu05213 Endometrial cancer; mmu04215 Apoptosis - multiple species; mmu05226 Gastric cancer; mmu01524 Platinum drug resistance; mmu05160 Hepatitis C; mmu05162 Measles; mmu05163 Human cytomegalovirus infection; mmu05170 Human immunodeficiency virus 1 infection; mmu05203 Viral carcinogenesis; mmu05164 Influenza A; mmu05132 Salmonella infection; mmu05210 Colorectal cancer; mmu05223 Non-small cell lu…	GO:0000302 response to reactive oxygen species; GO:0001568 blood vessel development; GO:0001654 eye development; GO:0001775 cell activation; GO:0001776 leukocyte homeostasis; GO:0001782 B cell homeostasis; GO:0001783 B cell apoptotic process; GO:0001836 release of cytochrome c from mitochondria; GO:0001932 regulation of protein phosphorylation; GO:0001933 negative regulation of protein phosphoryl…	GO:0005622 intracellular anatomical structure; GO:0005737 cytoplasm; GO:0005739 mitochondrion; GO:0005740 mitochondrial envelope; GO:0005741 mitochondrial outer membrane; GO:0005783 endoplasmic reticulum; GO:0005829 cytosol; GO:0012505 endomembrane system; GO:0016020 membrane; GO:0019867 outer membrane; GO:0031090 organelle membrane; GO:0031966 mitochondrial membrane; GO:0031967 organelle envelop…	GO:0005488 binding; GO:0005515 protein binding; GO:0019904 protein domain specific binding; GO:0031072 heat shock protein binding; GO:0042802 identical protein binding; GO:0042803 protein homodimerization activity; GO:0043167 ion binding; GO:0043169 cation binding; GO:0044325 transmembrane transporter binding; GO:0046872 metal ion binding; GO:0046982 protein heterodimerization activity; GO:004698…			T	KOG4728	Anti-apoptotic Bcl-2 family proteins, prevent opening of mitochondrial porin channel	WP1254 Apoptosis;WP1496 Oxidative damage response	https://www.wikipathways.org/instance/WP1254;https://www.wikipathways.org/instance/WP1496		R-MMU-109581 Apoptosis;R-MMU-109606 Intrinsic Pathway for Apoptosis;R-MMU-111452 Activation and oligomerization of BAK protein;R-MMU-111457 Release of apoptotic factors from the mitochondria;R-MMU-111471 Apoptotic factor-mediated response;R-MMU-5218859 Regulated Necrosis;R-MMU-5357801 Programmed Cell Death;R-MMU-5620971 Pyroptosis	https://reactome.org/PathwayBrowser/#/R-MMU-109581;https://reactome.org/PathwayBrowser/#/R-MMU-109606;https://reactome.org/PathwayBrowser/#/R-MMU-111452;https://reactome.org/PathwayBrowser/#/R-MMU-111457;https://reactome.org/PathwayBrowser/#/R-MMU-111471;https://reactome.org/PathwayBrowser/#/R-MMU-5218859;https://reactome.org/PathwayBrowser/#/R-MMU-5357801;https://reactome.org/PathwayBrowser/#/R-…	IL6 JAK STAT3 SIGNALING;P53 PATHWAY;UV RESPONSE UP	https://www.gsea-msigdb.org/gsea/msigdb/mouse/geneset/HALLMARK_IL6_JAK_STAT3_SIGNALING;https://www.gsea-msigdb.org/gsea/msigdb/mouse/geneset/HALLMARK_P53_PATHWAY;https://www.gsea-msigdb.org/gsea/msigdb/mouse/geneset/HALLMARK_UV_RESPONSE_UP
O08992	Syntenin-1 OS=Mus musculus OX=10090 GN=Sdcbp PE=1 SV=1	Sdcbp	1.80369	0.0013171	Up	32.3794	13.4	3	3	185.158	147.626	181.899	301.555	309.224	317.548	0.769882	0.613823	0.756332	1.25386	1.28575	1.32036	cytoplasm,nucleus	K17254			GO:0001558 regulation of cell growth; GO:0001775 cell activation; GO:0001932 regulation of protein phosphorylation; GO:0001934 positive regulation of protein phosphorylation; GO:0002090 regulation of receptor internalization; GO:0002091 negative regulation of receptor internalization; GO:0002252 immune effector process; GO:0002263 cell activation involved in immune response; GO:0002274 myeloid le…	GO:0000323 lytic vacuole; GO:0005576 extracellular region; GO:0005615 extracellular space; GO:0005622 intracellular anatomical structure; GO:0005634 nucleus; GO:0005635 nuclear envelope; GO:0005654 nucleoplasm; GO:0005737 cytoplasm; GO:0005764 lysosome; GO:0005766 primary lysosome; GO:0005773 vacuole; GO:0005775 vacuolar lumen; GO:0005783 endoplasmic reticulum; GO:0005789 endoplasmic reticulum me…	GO:0001664 G protein-coupled receptor binding; GO:0005102 signaling receptor binding; GO:0005109 frizzled binding; GO:0005126 cytokine receptor binding; GO:0005137 interleukin-5 receptor binding; GO:0005488 binding; GO:0005515 protein binding; GO:0005543 phospholipid binding; GO:0005546 phosphatidylinositol-4,5-bisphosphate binding; GO:0008092 cytoskeletal protein binding; GO:0008093 cytoskeletal…	PF00595	PF00595 PDZ domain	K	KOG0849	Transcription factor PRD and related proteins, contain PAX and HOX domains	WP151 IL 5 signaling pathway	https://www.wikipathways.org/instance/WP151		R-MMU-1266738 Developmental Biology;R-MMU-168249 Innate Immune System;R-MMU-168256 Immune System;R-MMU-2682334 EPH-Ephrin signaling;R-MMU-373760 L1CAM interactions;R-MMU-3928664 Ephrin signaling;R-MMU-422475 Axon guidance;R-MMU-447043 Neurofascin interactions;R-MMU-5213460 RIPK1-mediated regulated necrosis;R-MMU-5218859 Regulated Necrosis;R-MMU-5357801 Programmed Cell Death;R-MMU-5675482 Regulati…	https://reactome.org/PathwayBrowser/#/R-MMU-1266738;https://reactome.org/PathwayBrowser/#/R-MMU-168249;https://reactome.org/PathwayBrowser/#/R-MMU-168256;https://reactome.org/PathwayBrowser/#/R-MMU-2682334;https://reactome.org/PathwayBrowser/#/R-MMU-373760;https://reactome.org/PathwayBrowser/#/R-MMU-3928664;https://reactome.org/PathwayBrowser/#/R-MMU-422475;https://reactome.org/PathwayBrowser/#/R…	DNA REPAIR;HEME METABOLISM	https://www.gsea-msigdb.org/gsea/msigdb/mouse/geneset/HALLMARK_DNA_REPAIR;https://www.gsea-msigdb.org/gsea/msigdb/mouse/geneset/HALLMARK_HEME_METABOLISM
O09046	L-amino-acid oxidase OS=Mus musculus OX=10090 GN=Il4i1 PE=1 SV=1	Il4i1	0.469949	0.0121095	Down	70.1906	1.4	1	1	37.6816	32.6885	31.244	13.3811	18.4545		1.41183	1.22475	1.17063	0.501356	0.691439		plasma membrane	K03334	IL4I1; L-amino-acid oxidase [EC:1.4.3.2]	mmu00400 Phenylalanine, tyrosine and tryptophan biosynthesis; mmu00360 Phenylalanine metabolism; mmu00250 Alanine, aspartate and glutamate metabolism; mmu00380 Tryptophan metabolism; mmu00270 Cysteine and methionine metabolism; mmu01100 Metabolic pathways; mmu00350 Tyrosine metabolism; mmu00280 Valine, leucine and isoleucine degradation	GO:0006082 organic acid metabolic process; GO:0006520 amino acid metabolic process; GO:0006558 L-phenylalanine metabolic process; GO:0006559 L-phenylalanine catabolic process; GO:0008152 metabolic process; GO:0009056 catabolic process; GO:0009063 amino acid catabolic process; GO:0009072 aromatic amino acid metabolic process; GO:0009074 aromatic amino acid family catabolic process; GO:0009987 cell…	GO:0000323 lytic vacuole; GO:0005576 extracellular region; GO:0005622 intracellular anatomical structure; GO:0005737 cytoplasm; GO:0005764 lysosome; GO:0005773 vacuole; GO:0043226 organelle; GO:0043227 membrane-bounded organelle; GO:0043229 intracellular organelle; GO:0043231 intracellular membrane-bounded organelle;	GO:0001716 L-amino-acid oxidase activity; GO:0003824 catalytic activity; GO:0016491 oxidoreductase activity; GO:0016638 oxidoreductase activity, acting on the CH-NH2 group of donors; GO:0016641 oxidoreductase activity, acting on the CH-NH2 group of donors, oxygen as acceptor;	PF01593	PF01593 Flavin containing amine oxidoreductase	Q	KOG0029	Amine oxidase				R-MMU-1430728 Metabolism;R-MMU-71291 Metabolism of amino acids and derivatives;R-MMU-8963691 Phenylalanine and tyrosine metabolism;R-MMU-8964208 Phenylalanine metabolism	https://reactome.org/PathwayBrowser/#/R-MMU-1430728;https://reactome.org/PathwayBrowser/#/R-MMU-71291;https://reactome.org/PathwayBrowser/#/R-MMU-8963691;https://reactome.org/PathwayBrowser/#/R-MMU-8964208
O09131	Glutathione S-transferase omega-1 OS=Mus musculus OX=10090 GN=Gsto1 PE=1 SV=2	Gsto1	1.60821	9.46852e-06	Up	27.4976	37.5	15	14	4558.38	4459.62	4314.09	7183.86	7186.35	7070.59	0.78654	0.769499	0.744389	1.23956	1.23999	1.22002	nucleus	K00799	GST; glutathione S-transferase [EC:2.5.1.18]	mmu05204 Chemical carcinogenesis - DNA adducts; mmu05418 Fluid shear stress and atherosclerosis; mmu01100 Metabolic pathways; mmu00983 Drug metabolism - other enzymes; mmu05208 Chemical carcinogenesis - reactive oxygen species; mmu00480 Glutathione metabolism; mmu05207 Chemical carcinogenesis - receptor activation; mmu01524 Platinum drug resistance; mmu00982 Drug metabolism - cytochrome P450; mmu…	GO:0000302 response to reactive oxygen species; GO:0005975 carbohydrate metabolic process; GO:0005996 monosaccharide metabolic process; GO:0006082 organic acid metabolic process; GO:0006518 peptide metabolic process; GO:0006575 cellular modified amino acid metabolic process; GO:0006726 eye pigment biosynthetic process; GO:0006728 pteridine biosynthetic process; GO:0006749 glutathione metabolic pr…	GO:0005576 extracellular region; GO:0005604 basement membrane; GO:0005622 intracellular anatomical structure; GO:0005634 nucleus; GO:0005635 nuclear envelope; GO:0005737 cytoplasm; GO:0005739 mitochondrion; GO:0005829 cytosol; GO:0012505 endomembrane system; GO:0016020 membrane; GO:0030424 axon; GO:0031012 extracellular matrix; GO:0031090 organelle membrane; GO:0031965 nuclear membrane; GO:003196…	GO:0003824 catalytic activity; GO:0004364 glutathione transferase activity; GO:0004734 pyrimidodiazepine synthase activity; GO:0005488 binding; GO:0005515 protein binding; GO:0015036 disulfide oxidoreductase activity; GO:0015038 glutathione disulfide oxidoreductase activity; GO:0016209 antioxidant activity; GO:0016491 oxidoreductase activity; GO:0016645 oxidoreductase activity, acting on the CH-N…	PF13409; PF00043	PF13409 Glutathione S-transferase, N-terminal domain; PF00043 Glutathione S-transferase, C-terminal domain	O	KOG0406	Glutathione S-transferase	WP1251 Metapathway biotransformation;WP385 Myometrial relaxation and contraction pathways;WP4466 Oxidative stress and redox pathway	https://www.wikipathways.org/instance/WP1251;https://www.wikipathways.org/instance/WP385;https://www.wikipathways.org/instance/WP4466		R-MMU-1430728 Metabolism;R-MMU-156580 Phase II - Conjugation of compounds;R-MMU-156581 Methylation;R-MMU-156590 Glutathione conjugation;R-MMU-196836 Vitamin C (ascorbate) metabolism;R-MMU-196849 Metabolism of water-soluble vitamins and cofactors;R-MMU-196854 Metabolism of vitamins and cofactors;R-MMU-211859 Biological oxidations	https://reactome.org/PathwayBrowser/#/R-MMU-1430728;https://reactome.org/PathwayBrowser/#/R-MMU-156580;https://reactome.org/PathwayBrowser/#/R-MMU-156581;https://reactome.org/PathwayBrowser/#/R-MMU-156590;https://reactome.org/PathwayBrowser/#/R-MMU-196836;https://reactome.org/PathwayBrowser/#/R-MMU-196849;https://reactome.org/PathwayBrowser/#/R-MMU-196854;https://reactome.org/PathwayBrowser/#/R-M…	XENOBIOTIC METABOLISM;IL2 STAT5 SIGNALING	https://www.gsea-msigdb.org/gsea/msigdb/mouse/geneset/HALLMARK_XENOBIOTIC_METABOLISM;https://www.gsea-msigdb.org/gsea/msigdb/mouse/geneset/HALLMARK_IL2_STAT5_SIGNALING
O35143	ATPase inhibitor, mitochondrial OS=Mus musculus OX=10090 GN=Atp5if1 PE=1 SV=2	Atp5if1	0.612645	0.00128191	Down	12.1587	8.5	1	1	2108.4	1868.01	2297.54	1268.53	1293.13	1282.04	1.25033	1.10777	1.3625	0.75227	0.766857	0.760277	mitochondria	K22255			GO:0001936 regulation of endothelial cell proliferation; GO:0001937 negative regulation of endothelial cell proliferation; GO:0002262 myeloid cell homeostasis; GO:0002376 immune system process; GO:0002520 immune system development; GO:0006140 regulation of nucleotide metabolic process; GO:0006778 porphyrin-containing compound metabolic process; GO:0006779 porphyrin-containing compound biosyntheti…	GO:0005622 intracellular anatomical structure; GO:0005737 cytoplasm; GO:0005739 mitochondrion; GO:0005740 mitochondrial envelope; GO:0005743 mitochondrial inner membrane; GO:0009986 cell surface; GO:0016020 membrane; GO:0016469 proton-transporting two-sector ATPase complex; GO:0019866 organelle inner membrane; GO:0031090 organelle membrane; GO:0031966 mitochondrial membrane; GO:0031967 organelle …	GO:0004857 enzyme inhibitor activity; GO:0005488 binding; GO:0005515 protein binding; GO:0005516 calmodulin binding; GO:0019899 enzyme binding; GO:0030234 enzyme regulator activity; GO:0042030 ATPase inhibitor activity; GO:0042802 identical protein binding; GO:0042803 protein homodimerization activity; GO:0043532 angiostatin binding; GO:0046983 protein dimerization activity; GO:0051117 ATPase bin…						WP295 Electron transport chain	https://www.wikipathways.org/instance/WP295
O35304	Vesicular acetylcholine transporter OS=Mus musculus OX=10090 GN=Slc18a3 PE=1 SV=1	Slc18a3	0.554122	0.0187898	Down	56.6152	4.7	2	2	50.3141	52.4564	48.8722	19.8828	31.8886	32.257	1.28096	1.3355	1.24425	0.506201	0.811859	0.821238	plasma membrane	K14636	SLC18A3; MFS transporter, DHA1 family, solute carrier family 18 (vesicular acetylcholine transporter), member 3	mmu04725 Cholinergic synapse; mmu04721 Synaptic vesicle cycle	GO:0006810 transport; GO:0006811 monoatomic ion transport; GO:0006812 monoatomic cation transport; GO:0006836 neurotransmitter transport; GO:0006855 xenobiotic transmembrane transport; GO:0007154 cell communication; GO:0007267 cell-cell signaling; GO:0007268 chemical synaptic transmission; GO:0007269 neurotransmitter secretion; GO:0009987 cellular process; GO:0015695 organic cation transport; GO:…	GO:0005622 intracellular anatomical structure; GO:0005737 cytoplasm; GO:0005794 Golgi apparatus; GO:0005798 Golgi-associated vesicle; GO:0005886 plasma membrane; GO:0005905 clathrin-coated pit; GO:0008021 synaptic vesicle; GO:0012505 endomembrane system; GO:0012506 vesicle membrane; GO:0012510 trans-Golgi network transport vesicle membrane; GO:0016020 membrane; GO:0030117 membrane coat; GO:003011…	GO:0005215 transporter activity; GO:0005277 acetylcholine transmembrane transporter activity; GO:0005326 neurotransmitter transmembrane transporter activity; GO:0005488 binding; GO:0008324 monoatomic cation transmembrane transporter activity; GO:0008504 monoamine transmembrane transporter activity; GO:0008519 ammonium channel activity; GO:0015075 monoatomic ion transmembrane transporter activity;…			U	KOG3764	Vesicular amine transporter				R-MMU-112310 Neurotransmitter release cycle;R-MMU-112315 Transmission across Chemical Synapses;R-MMU-112316 Neuronal System;R-MMU-199991 Membrane Trafficking;R-MMU-264642 Acetylcholine Neurotransmitter Release Cycle;R-MMU-5653656 Vesicle-mediated transport;R-MMU-8856825 Cargo recognition for clathrin-mediated endocytosis;R-MMU-8856828 Clathrin-mediated endocytosis	https://reactome.org/PathwayBrowser/#/R-MMU-112310;https://reactome.org/PathwayBrowser/#/R-MMU-112315;https://reactome.org/PathwayBrowser/#/R-MMU-112316;https://reactome.org/PathwayBrowser/#/R-MMU-199991;https://reactome.org/PathwayBrowser/#/R-MMU-264642;https://reactome.org/PathwayBrowser/#/R-MMU-5653656;https://reactome.org/PathwayBrowser/#/R-MMU-8856825;https://reactome.org/PathwayBrowser/#/R-…
O35386	Phytanoyl-CoA dioxygenase, peroxisomal OS=Mus musculus OX=10090 GN=Phyh PE=1 SV=1	Phyh	0.573271	0.000448794	Down	38.6073	27.8	8	8	202.876	195.498	176.619	108.449	104.545	116.633	1.3456	1.29666	1.17145	0.719304	0.693407	0.773579	mitochondria	K00477	PHYH; phytanoyl-CoA hydroxylase [EC:1.14.11.18]	mmu04146 Peroxisome	GO:0001561 fatty acid alpha-oxidation; GO:0006082 organic acid metabolic process; GO:0006103 2-oxoglutarate metabolic process; GO:0006605 protein targeting; GO:0006625 protein targeting to peroxisome; GO:0006629 lipid metabolic process; GO:0006631 fatty acid metabolic process; GO:0006720 isoprenoid metabolic process; GO:0006810 transport; GO:0006886 intracellular protein transport; GO:0006996 org…	GO:0005622 intracellular anatomical structure; GO:0005737 cytoplasm; GO:0005777 peroxisome; GO:0005782 peroxisomal matrix; GO:0005829 cytosol; GO:0031907 microbody lumen; GO:0031974 membrane-enclosed lumen; GO:0042579 microbody; GO:0043226 organelle; GO:0043227 membrane-bounded organelle; GO:0043229 intracellular organelle; GO:0043231 intracellular membrane-bounded organelle; GO:0043233 organelle…	GO:0003824 catalytic activity; GO:0005488 binding; GO:0005506 iron ion binding; GO:0008198 ferrous iron binding; GO:0016491 oxidoreductase activity; GO:0016705 oxidoreductase activity, acting on paired donors, with incorporation or reduction of molecular oxygen; GO:0016706 2-oxoglutarate-dependent dioxygenase activity; GO:0019842 vitamin binding; GO:0030246 carbohydrate binding; GO:0031406 carbox…	PF05721	PF05721 Phytanoyl-CoA dioxygenase (PhyH)	I	KOG3290	Peroxisomal phytanoyl-CoA hydroxylase				R-MMU-1430728 Metabolism;R-MMU-389599 Alpha-oxidation of phytanate;R-MMU-390918 Peroxisomal lipid metabolism;R-MMU-556833 Metabolism of lipids;R-MMU-8978868 Fatty acid metabolism;R-MMU-9033241 Peroxisomal protein import;R-MMU-9609507 Protein localization	https://reactome.org/PathwayBrowser/#/R-MMU-1430728;https://reactome.org/PathwayBrowser/#/R-MMU-389599;https://reactome.org/PathwayBrowser/#/R-MMU-390918;https://reactome.org/PathwayBrowser/#/R-MMU-556833;https://reactome.org/PathwayBrowser/#/R-MMU-8978868;https://reactome.org/PathwayBrowser/#/R-MMU-9033241;https://reactome.org/PathwayBrowser/#/R-MMU-9609507	ADIPOGENESIS;OXIDATIVE PHOSPHORYLATION;BILE ACID METABOLISM	https://www.gsea-msigdb.org/gsea/msigdb/mouse/geneset/HALLMARK_ADIPOGENESIS;https://www.gsea-msigdb.org/gsea/msigdb/mouse/geneset/HALLMARK_OXIDATIVE_PHOSPHORYLATION;https://www.gsea-msigdb.org/gsea/msigdb/mouse/geneset/HALLMARK_BILE_ACID_METABOLISM
O35657	Sialidase-1 OS=Mus musculus OX=10090 GN=Neu1 PE=1 SV=1	Neu1	1.92924	0.000589347	Up	44.5913	26.7	10	10	275.198	300.005	268.428	555.869	484.558	587.137	0.668173	0.728406	0.651736	1.34964	1.1765	1.42555	mitochondria	K01186	NEU1; sialidase-1 [EC:3.2.1.18]	mmu00511 Other glycan degradation; mmu04142 Lysosome; mmu01100 Metabolic pathways; mmu00600 Sphingolipid metabolism	GO:0001573 ganglioside metabolic process; GO:0001775 cell activation; GO:0002252 immune effector process; GO:0002263 cell activation involved in immune response; GO:0002274 myeloid leukocyte activation; GO:0002275 myeloid cell activation involved in immune response; GO:0002283 neutrophil activation involved in immune response; GO:0002366 leukocyte activation involved in immune response; GO:000237…	GO:0000323 lytic vacuole; GO:0005576 extracellular region; GO:0005622 intracellular anatomical structure; GO:0005737 cytoplasm; GO:0005764 lysosome; GO:0005765 lysosomal membrane; GO:0005773 vacuole; GO:0005774 vacuolar membrane; GO:0005775 vacuolar lumen; GO:0005886 plasma membrane; GO:0009986 cell surface; GO:0012505 endomembrane system; GO:0016020 membrane; GO:0030054 cell junction; GO:0030141…	GO:0003824 catalytic activity; GO:0004308 exo-alpha-sialidase activity; GO:0004553 hydrolase activity, hydrolyzing O-glycosyl compounds; GO:0016787 hydrolase activity; GO:0016798 hydrolase activity, acting on glycosyl bonds; GO:0016997 alpha-sialidase activity;									R-MMU-1430728 Metabolism;R-MMU-1660662 Glycosphingolipid metabolism;R-MMU-168249 Innate Immune System;R-MMU-168256 Immune System;R-MMU-392499 Metabolism of proteins;R-MMU-4085001 Sialic acid metabolism;R-MMU-428157 Sphingolipid metabolism;R-MMU-446193 Biosynthesis of the N-glycan precursor (dolichol lipid-linked oligosaccharide, LLO) and transfer to a nascent protein;R-MMU-446203 Asparagine N-lin…	https://reactome.org/PathwayBrowser/#/R-MMU-1430728;https://reactome.org/PathwayBrowser/#/R-MMU-1660662;https://reactome.org/PathwayBrowser/#/R-MMU-168249;https://reactome.org/PathwayBrowser/#/R-MMU-168256;https://reactome.org/PathwayBrowser/#/R-MMU-392499;https://reactome.org/PathwayBrowser/#/R-MMU-4085001;https://reactome.org/PathwayBrowser/#/R-MMU-428157;https://reactome.org/PathwayBrowser/#/R…
O35744	Chitinase-like protein 3 OS=Mus musculus OX=10090 GN=Chil3 PE=1 SV=2	Chil3	2.91017	0.00187141	Up	44.4584	6	2	2	11.4519	15.2184	18.2168	45.3857	38.4509	46.7926	0.39148	0.52024	0.622739	1.5515	1.31444	1.5996	extracellular	K17524			GO:0000272 polysaccharide catabolic process; GO:0001817 regulation of cytokine production; GO:0001819 positive regulation of cytokine production; GO:0002376 immune system process; GO:0002532 production of molecular mediator involved in inflammatory response; GO:0002791 regulation of peptide secretion; GO:0002793 positive regulation of peptide secretion; GO:0005975 carbohydrate metabolic process; …	GO:0005576 extracellular region; GO:0005615 extracellular space; GO:0005622 intracellular anatomical structure; GO:0005634 nucleus; GO:0005635 nuclear envelope; GO:0005737 cytoplasm; GO:0005783 endoplasmic reticulum; GO:0005788 endoplasmic reticulum lumen; GO:0005791 rough endoplasmic reticulum; GO:0012505 endomembrane system; GO:0031410 cytoplasmic vesicle; GO:0031967 organelle envelope; GO:0031…	GO:0003796 lysozyme activity; GO:0003824 catalytic activity; GO:0004553 hydrolase activity, hydrolyzing O-glycosyl compounds; GO:0004563 beta-N-acetylhexosaminidase activity; GO:0004568 chitinase activity; GO:0005488 binding; GO:0005515 protein binding; GO:0008061 chitin binding; GO:0015929 hexosaminidase activity; GO:0016787 hydrolase activity; GO:0016798 hydrolase activity, acting on glycosyl b…	PF00704	PF00704 Glycosyl hydrolases family 18	G	KOG2806	Chitinase
O35945	Aldehyde dehydrogenase, cytosolic 1 OS=Mus musculus OX=10090 GN=Aldh1a7 PE=1 SV=1	Aldh1a7	2.19422	1.18887e-07	Up	54.5877	45.7	18	10	2176.27	2232.6	2172.62	4828.92	4784.35	4827.96	0.621119	0.637196	0.620079	1.3782	1.36548	1.37793	cytoplasm	K07249	ALDH1A; retinal dehydrogenase [EC:1.2.1.36]	mmu00830 Retinol metabolism; mmu01100 Metabolic pathways	GO:0001101 response to acid chemical; GO:0001523 retinoid metabolic process; GO:0001568 blood vessel development; GO:0001654 eye development; GO:0001655 urogenital system development; GO:0001756 somitogenesis; GO:0001822 kidney development; GO:0001889 liver development; GO:0001936 regulation of endothelial cell proliferation; GO:0001944 vasculature development; GO:0001947 heart looping; GO:000200…	GO:0005622 intracellular anatomical structure; GO:0005634 nucleus; GO:0005654 nucleoplasm; GO:0005737 cytoplasm; GO:0005739 mitochondrion; GO:0005759 mitochondrial matrix; GO:0005829 cytosol; GO:0031974 membrane-enclosed lumen; GO:0031981 nuclear lumen; GO:0043226 organelle; GO:0043227 membrane-bounded organelle; GO:0043229 intracellular organelle; GO:0043231 intracellular membrane-bounded organe…	GO:0000166 nucleotide binding; GO:0001758 retinal dehydrogenase activity; GO:0003824 catalytic activity; GO:0004028 3-chloroallyl aldehyde dehydrogenase activity; GO:0004029 aldehyde dehydrogenase (NAD+) activity; GO:0005096 GTPase activator activity; GO:0005488 binding; GO:0005497 androgen binding; GO:0005501 retinoid binding; GO:0005515 protein binding; GO:0008047 enzyme activator activity; GO:…			C	KOG2450	Aldehyde dehydrogenase
O54824	Pro-interleukin-16 OS=Mus musculus OX=10090 GN=Il16 PE=1 SV=3	Il16	0.633633	0.000604559	Down	141.435	13.4	13	13	176.716	193.615	194.79	115.138	115.276	127.666	1.1485	1.25833	1.26597	0.748298	0.749191	0.829716	mitochondria	K22628	IL16; interleukin 16	mmu04060 Cytokine-cytokine receptor interaction	GO:0001667 ameboidal-type cell migration; GO:0002064 epithelial cell development; GO:0002065 columnar/cuboidal epithelial cell differentiation; GO:0002066 columnar/cuboidal epithelial cell development; GO:0002227 innate immune response in mucosa; GO:0002251 organ or tissue specific immune response; GO:0002376 immune system process; GO:0002385 mucosal immune response; GO:0003006 developmental proc…	GO:0005576 extracellular region; GO:0005615 extracellular space; GO:0005622 intracellular anatomical structure; GO:0005634 nucleus; GO:0005654 nucleoplasm; GO:0005737 cytoplasm; GO:0005829 cytosol; GO:0005886 plasma membrane; GO:0005911 cell-cell junction; GO:0005918 septate junction; GO:0016020 membrane; GO:0016604 nuclear body; GO:0016607 nuclear speck; GO:0030054 cell junction; GO:0031974 memb…	GO:0005102 signaling receptor binding; GO:0005125 cytokine activity; GO:0005488 binding; GO:0005515 protein binding; GO:0030545 signaling receptor regulator activity; GO:0042609 CD4 receptor binding; GO:0048018 receptor ligand activity; GO:0098772 molecular function regulator activity;	PF00595	PF00595 PDZ domain	S	KOG3528	FOG: PDZ domain				R-MMU-1280215 Cytokine Signaling in Immune system;R-MMU-168256 Immune System;R-MMU-449147 Signaling by Interleukins;R-MMU-449836 Other interleukin signaling	https://reactome.org/PathwayBrowser/#/R-MMU-1280215;https://reactome.org/PathwayBrowser/#/R-MMU-168256;https://reactome.org/PathwayBrowser/#/R-MMU-449147;https://reactome.org/PathwayBrowser/#/R-MMU-449836	ALLOGRAFT REJECTION	https://www.gsea-msigdb.org/gsea/msigdb/mouse/geneset/HALLMARK_ALLOGRAFT_REJECTION
O54950	5'-AMP-activated protein kinase subunit gamma-1 OS=Mus musculus OX=10090 GN=Prkag1 PE=1 SV=2	Prkag1	1.55292	0.00496207	Up	37.5204	30.6	10	10	306.77	346.396	377.673	577.26	485.167	538.384	0.699417	0.78976	0.861071	1.31612	1.10615	1.22748	cytoplasm,nucleus	K07200	PRKAG; 5'-AMP-activated protein kinase, regulatory gamma subunit	mmu04920 Adipocytokine signaling pathway; mmu04922 Glucagon signaling pathway; mmu04371 Apelin signaling pathway; mmu04714 Thermogenesis; mmu04931 Insulin resistance; mmu04936 Alcoholic liver disease; mmu04068 FoxO signaling pathway; mmu04213 Longevity regulating pathway - multiple species; mmu04921 Oxytocin signaling pathway; mmu04710 Circadian rhythm; mmu04152 AMPK signaling pathway; mmu04211 L…	GO:0001932 regulation of protein phosphorylation; GO:0001933 negative regulation of protein phosphorylation; GO:0001934 positive regulation of protein phosphorylation; GO:0005975 carbohydrate metabolic process; GO:0005976 polysaccharide metabolic process; GO:0005977 glycogen metabolic process; GO:0006082 organic acid metabolic process; GO:0006091 generation of precursor metabolites and energy; GO…	GO:0005622 intracellular anatomical structure; GO:0005634 nucleus; GO:0005654 nucleoplasm; GO:0005737 cytoplasm; GO:0005829 cytosol; GO:0031588 nucleotide-activated protein kinase complex; GO:0031974 membrane-enclosed lumen; GO:0031981 nuclear lumen; GO:0032991 protein-containing complex; GO:0043226 organelle; GO:0043227 membrane-bounded organelle; GO:0043229 intracellular organelle; GO:0043231 i…	GO:0000166 nucleotide binding; GO:0003824 catalytic activity; GO:0004672 protein kinase activity; GO:0004674 protein serine/threonine kinase activity; GO:0004679 AMP-activated protein kinase activity; GO:0004690 cyclic nucleotide-dependent protein kinase activity; GO:0004691 cAMP-dependent protein kinase activity; GO:0004857 enzyme inhibitor activity; GO:0004860 protein kinase inhibitor activity;…	PF00571	PF00571 CBS domain	C	KOG1764	5'-AMP-activated protein kinase, gamma subunit	WP683 Leptin and adiponectin	https://www.wikipathways.org/instance/WP683		R-MMU-162582 Signal Transduction;R-MMU-1632852 Macroautophagy;R-MMU-165159 MTOR signalling;R-MMU-212436 Generic Transcription Pathway;R-MMU-3700989 Transcriptional Regulation by TP53;R-MMU-380972 Energy dependent regulation of mTOR by LKB1-AMPK;R-MMU-5628897 TP53 Regulates Metabolic Genes;R-MMU-5633007 Regulation of TP53 Activity;R-MMU-6804756 Regulation of TP53 Activity through Phosphorylation;R…	https://reactome.org/PathwayBrowser/#/R-MMU-162582;https://reactome.org/PathwayBrowser/#/R-MMU-1632852;https://reactome.org/PathwayBrowser/#/R-MMU-165159;https://reactome.org/PathwayBrowser/#/R-MMU-212436;https://reactome.org/PathwayBrowser/#/R-MMU-3700989;https://reactome.org/PathwayBrowser/#/R-MMU-380972;https://reactome.org/PathwayBrowser/#/R-MMU-5628897;https://reactome.org/PathwayBrowser/#/R…	PI3K AKT MTOR SIGNALING	https://www.gsea-msigdb.org/gsea/msigdb/mouse/geneset/HALLMARK_PI3K_AKT_MTOR_SIGNALING
O54965	E3 ubiquitin-protein ligase RNF13 OS=Mus musculus OX=10090 GN=Rnf13 PE=1 SV=2	Rnf13	1.86481	0.00390134	Up	42.7324	4.5	2	2	34.6734	34.1765	32.3733	52.5164	74.3079	61.9375	0.717418	0.707137	0.669827	1.0866	1.53748	1.28153	peroxisome	K15692			GO:0000209 protein polyubiquitination; GO:0006810 transport; GO:0008152 metabolic process; GO:0009987 cellular process; GO:0016192 vesicle-mediated transport; GO:0016197 endosomal transport; GO:0016567 protein ubiquitination; GO:0019538 protein metabolic process; GO:0032446 protein modification by small protein conjugation; GO:0036211 protein modification process; GO:0043170 macromolecule metabol…	GO:0000139 Golgi membrane; GO:0000323 lytic vacuole; GO:0005622 intracellular anatomical structure; GO:0005634 nucleus; GO:0005635 nuclear envelope; GO:0005637 nuclear inner membrane; GO:0005654 nucleoplasm; GO:0005737 cytoplasm; GO:0005764 lysosome; GO:0005765 lysosomal membrane; GO:0005768 endosome; GO:0005770 late endosome; GO:0005773 vacuole; GO:0005774 vacuolar membrane; GO:0005783 endoplasm…	GO:0003824 catalytic activity; GO:0004842 ubiquitin-protein transferase activity; GO:0005488 binding; GO:0008270 zinc ion binding; GO:0016740 transferase activity; GO:0019787 ubiquitin-like protein transferase activity; GO:0043167 ion binding; GO:0043169 cation binding; GO:0046872 metal ion binding; GO:0046914 transition metal ion binding; GO:0061630 ubiquitin protein ligase activity; GO:0061659 …	PF13639	PF13639 Ring finger domain	O	KOG4628	Predicted E3 ubiquitin ligase
O55022	Membrane-associated progesterone receptor component 1 OS=Mus musculus OX=10090 GN=Pgrmc1 PE=1 SV=4	Pgrmc1	0.660441	0.00159744	Down	21.6942	16.4	5	5	1313.38	1326.72	1254.8	779.542	859.425	933.387	1.21849	1.23086	1.16415	0.723221	0.797332	0.86595	cytoplasm	K17278	PGRMC1_2; membrane-associated progesterone receptor component	mmu04080 Neuroactive ligand-receptor interaction	GO:0000902 cell morphogenesis; GO:0001556 oocyte maturation; GO:0001775 cell activation; GO:0002252 immune effector process; GO:0002263 cell activation involved in immune response; GO:0002274 myeloid leukocyte activation; GO:0002275 myeloid cell activation involved in immune response; GO:0002283 neutrophil activation involved in immune response; GO:0002366 leukocyte activation involved in immune …	GO:0000775 chromosome, centromeric region; GO:0001674 female germ cell nucleus; GO:0005576 extracellular region; GO:0005615 extracellular space; GO:0005622 intracellular anatomical structure; GO:0005634 nucleus; GO:0005635 nuclear envelope; GO:0005694 chromosome; GO:0005737 cytoplasm; GO:0005768 endosome; GO:0005783 endoplasmic reticulum; GO:0005789 endoplasmic reticulum membrane; GO:0005790 smoo…	GO:0005488 binding; GO:0005496 steroid binding; GO:0008289 lipid binding; GO:0020037 heme binding; GO:0032934 sterol binding; GO:0035100 ecdysone binding; GO:0036094 small molecule binding; GO:0042562 hormone binding; GO:0043178 alcohol binding; GO:0046906 tetrapyrrole binding; GO:0097159 organic cyclic compound binding; GO:1901363 heterocyclic compound binding;	PF00173	PF00173 Cytochrome b5-like Heme/Steroid binding domain	R	KOG1110	Putative steroid membrane receptor Hpr6.6/25-Dx				R-MMU-168249 Innate Immune System;R-MMU-168256 Immune System;R-MMU-6798695 Neutrophil degranulation	https://reactome.org/PathwayBrowser/#/R-MMU-168249;https://reactome.org/PathwayBrowser/#/R-MMU-168256;https://reactome.org/PathwayBrowser/#/R-MMU-6798695	XENOBIOTIC METABOLISM	https://www.gsea-msigdb.org/gsea/msigdb/mouse/geneset/HALLMARK_XENOBIOTIC_METABOLISM
O70258	Epsilon-sarcoglycan OS=Mus musculus OX=10090 GN=Sgce PE=1 SV=2	Sgce	0.48647	0.00460648	Down	49.7359	11.7	5	5	70.1201	72.4522	71.7624	43.2281	27.78	33.2594	1.32052	1.36444	1.35145	0.814083	0.52316	0.626349	cytoplasm	K27061	SGCE; epsilon-sarcoglycan	mmu05416 Viral myocarditis; mmu05414 Dilated cardiomyopathy; mmu04820 Cytoskeleton in muscle cells; mmu05412 Arrhythmogenic right ventricular cardiomyopathy; mmu05410 Hypertrophic cardiomyopathy	GO:0001655 urogenital system development; GO:0001822 kidney development; GO:0003008 system process; GO:0003012 muscle system process; GO:0007155 cell adhesion; GO:0007160 cell-matrix adhesion; GO:0007275 multicellular organism development; GO:0007399 nervous system development; GO:0007417 central nervous system development; GO:0007420 brain development; GO:0007517 muscle organ development; GO:000…	GO:0005622 intracellular anatomical structure; GO:0005737 cytoplasm; GO:0005794 Golgi apparatus; GO:0005856 cytoskeleton; GO:0005886 plasma membrane; GO:0012505 endomembrane system; GO:0016010 dystrophin-associated glycoprotein complex; GO:0016011 dystroglycan complex; GO:0016012 sarcoglycan complex; GO:0016020 membrane; GO:0030425 dendrite; GO:0031252 cell leading edge; GO:0031253 cell projectio…	GO:0005198 structural molecule activity; GO:0005488 binding; GO:0005509 calcium ion binding; GO:0008307 structural constituent of muscle; GO:0043167 ion binding; GO:0043169 cation binding; GO:0046872 metal ion binding;	PF05510; PF20989	PF05510 Sarcoglycan alpha/epsilon N-terminal domain; PF20989 Sarcoglycan alpha/epsilon second domain	S	KOG4482	Sarcoglycan complex, alpha/epsilon subunits						APICAL JUNCTION	https://www.gsea-msigdb.org/gsea/msigdb/mouse/geneset/HALLMARK_APICAL_JUNCTION
O70370	Cathepsin S OS=Mus musculus OX=10090 GN=Ctss PE=1 SV=2	Ctss	1.86723	0.000172792	Up	38.4745	16.2	4	4	441.284	474.517	507.301	909.259	901.876	846.127	0.64889	0.697757	0.745965	1.33703	1.32617	1.24419	extracellular	K01368	CTSS; cathepsin S [EC:3.4.22.27]	mmu04612 Antigen processing and presentation; mmu04210 Apoptosis; mmu04142 Lysosome; mmu04145 Phagosome; mmu05152 Tuberculosis	GO:0001775 cell activation; GO:0001894 tissue homeostasis; GO:0002218 activation of innate immune response; GO:0002221 pattern recognition receptor signaling pathway; GO:0002224 toll-like receptor signaling pathway; GO:0002250 adaptive immune response; GO:0002252 immune effector process; GO:0002253 activation of immune response; GO:0002263 cell activation involved in immune response; GO:0002274 m…	GO:0000323 lytic vacuole; GO:0005576 extracellular region; GO:0005615 extracellular space; GO:0005622 intracellular anatomical structure; GO:0005737 cytoplasm; GO:0005764 lysosome; GO:0005768 endosome; GO:0005769 early endosome; GO:0005773 vacuole; GO:0005775 vacuolar lumen; GO:0009986 cell surface; GO:0012505 endomembrane system; GO:0016020 membrane; GO:0030141 secretory granule; GO:0031410 cyto…	GO:0001968 fibronectin binding; GO:0003824 catalytic activity; GO:0004175 endopeptidase activity; GO:0004197 cysteine-type endopeptidase activity; GO:0004252 serine-type endopeptidase activity; GO:0005488 binding; GO:0005515 protein binding; GO:0005518 collagen binding; GO:0008233 peptidase activity; GO:0008234 cysteine-type peptidase activity; GO:0008236 serine-type peptidase activity; GO:001678…	PF08246; PF00112	PF08246 Cathepsin propeptide inhibitor domain (I29); PF00112 Papain family cysteine protease	O	KOG1543	Cysteine proteinase Cathepsin L				R-MMU-1280218 Adaptive Immune System;R-MMU-1474228 Degradation of the extracellular matrix;R-MMU-1474244 Extracellular matrix organization;R-MMU-1474290 Collagen formation;R-MMU-1679131 Trafficking and processing of endosomal TLR;R-MMU-168249 Innate Immune System;R-MMU-168256 Immune System;R-MMU-168898 Toll-like Receptor Cascades;R-MMU-2022090 Assembly of collagen fibrils and other multimeric str…	https://reactome.org/PathwayBrowser/#/R-MMU-1280218;https://reactome.org/PathwayBrowser/#/R-MMU-1474228;https://reactome.org/PathwayBrowser/#/R-MMU-1474244;https://reactome.org/PathwayBrowser/#/R-MMU-1474290;https://reactome.org/PathwayBrowser/#/R-MMU-1679131;https://reactome.org/PathwayBrowser/#/R-MMU-168249;https://reactome.org/PathwayBrowser/#/R-MMU-168256;https://reactome.org/PathwayBrowser/#…	COMPLEMENT;ALLOGRAFT REJECTION;KRAS SIGNALING UP	https://www.gsea-msigdb.org/gsea/msigdb/mouse/geneset/HALLMARK_COMPLEMENT;https://www.gsea-msigdb.org/gsea/msigdb/mouse/geneset/HALLMARK_ALLOGRAFT_REJECTION;https://www.gsea-msigdb.org/gsea/msigdb/mouse/geneset/HALLMARK_KRAS_SIGNALING_UP
O70404	Vesicle-associated membrane protein 8 OS=Mus musculus OX=10090 GN=Vamp8 PE=1 SV=1	Vamp8	1.54527	0.0078476	Up	11.4513	52.5	6	6	170.751	170.851	186.516	306.94	231.901	277.244	0.762165	0.762614	0.832535	1.37006	1.03511	1.23751	plasma membrane	K08512	VAMP8; vesicle-associated membrane protein 8	mmu04140 Autophagy - animal; mmu04130 SNARE interactions in vesicular transport; mmu04611 Platelet activation	GO:0001775 cell activation; GO:0002252 immune effector process; GO:0002263 cell activation involved in immune response; GO:0002274 myeloid leukocyte activation; GO:0002275 myeloid cell activation involved in immune response; GO:0002283 neutrophil activation involved in immune response; GO:0002366 leukocyte activation involved in immune response; GO:0002376 immune system process; GO:0002443 leukoc…	GO:0000323 lytic vacuole; GO:0005622 intracellular anatomical structure; GO:0005737 cytoplasm; GO:0005764 lysosome; GO:0005765 lysosomal membrane; GO:0005766 primary lysosome; GO:0005768 endosome; GO:0005769 early endosome; GO:0005770 late endosome; GO:0005773 vacuole; GO:0005774 vacuolar membrane; GO:0005829 cytosol; GO:0005886 plasma membrane; GO:0008021 synaptic vesicle; GO:0009986 cell surfac…	GO:0000149 SNARE binding; GO:0005484 SNAP receptor activity; GO:0005488 binding; GO:0005515 protein binding; GO:0008200 ion channel inhibitor activity; GO:0016247 channel regulator activity; GO:0016248 channel inhibitor activity; GO:0017081 chloride channel regulator activity; GO:0019869 chloride channel inhibitor activity; GO:0019905 syntaxin binding; GO:0098772 molecular function regulator acti…			U	KOG0860	Synaptobrevin/VAMP-like protein				R-MMU-1236974 ER-Phagosome pathway;R-MMU-1236975 Antigen processing-Cross presentation;R-MMU-1280218 Adaptive Immune System;R-MMU-168249 Innate Immune System;R-MMU-168256 Immune System;R-MMU-199991 Membrane Trafficking;R-MMU-199992 trans-Golgi Network Vesicle Budding;R-MMU-432720 Lysosome Vesicle Biogenesis;R-MMU-432722 Golgi Associated Vesicle Biogenesis;R-MMU-5653656 Vesicle-mediated transport;…	https://reactome.org/PathwayBrowser/#/R-MMU-1236974;https://reactome.org/PathwayBrowser/#/R-MMU-1236975;https://reactome.org/PathwayBrowser/#/R-MMU-1280218;https://reactome.org/PathwayBrowser/#/R-MMU-168249;https://reactome.org/PathwayBrowser/#/R-MMU-168256;https://reactome.org/PathwayBrowser/#/R-MMU-199991;https://reactome.org/PathwayBrowser/#/R-MMU-199992;https://reactome.org/PathwayBrowser/#/R…	INTERFERON GAMMA RESPONSE;P53 PATHWAY	https://www.gsea-msigdb.org/gsea/msigdb/mouse/geneset/HALLMARK_INTERFERON_GAMMA_RESPONSE;https://www.gsea-msigdb.org/gsea/msigdb/mouse/geneset/HALLMARK_P53_PATHWAY
O70480	Vesicle-associated membrane protein 4 OS=Mus musculus OX=10090 GN=Vamp4 PE=1 SV=1	Vamp4	2.51867	0.010622	Up	16.3528	18.4	2	2	19.8164	16.8092	22.3706	59.4403	33.5268	55.6253	0.57276	0.485843	0.646584	1.71802	0.969036	1.60776	cytoplasm	K08513	VAMP4; vesicle-associated membrane protein 4	mmu04130 SNARE interactions in vesicular transport	GO:0000226 microtubule cytoskeleton organization; GO:0002376 immune system process; GO:0006810 transport; GO:0006887 exocytosis; GO:0006892 post-Golgi vesicle-mediated transport; GO:0006893 Golgi to plasma membrane transport; GO:0006906 vesicle fusion; GO:0006950 response to stress; GO:0006952 defense response; GO:0006955 immune response; GO:0006996 organelle organization; GO:0007010 cytoskeleton…	GO:0000139 Golgi membrane; GO:0000323 lytic vacuole; GO:0005622 intracellular anatomical structure; GO:0005737 cytoplasm; GO:0005764 lysosome; GO:0005768 endosome; GO:0005773 vacuole; GO:0005794 Golgi apparatus; GO:0005802 trans-Golgi network; GO:0005886 plasma membrane; GO:0008021 synaptic vesicle; GO:0009986 cell surface; GO:0012505 endomembrane system; GO:0012506 vesicle membrane; GO:0016020 m…	GO:0000149 SNARE binding; GO:0005484 SNAP receptor activity; GO:0005488 binding; GO:0005515 protein binding;			U	KOG0860	Synaptobrevin/VAMP-like protein				R-MMU-199991 Membrane Trafficking;R-MMU-5653656 Vesicle-mediated transport;R-MMU-6811440 Retrograde transport at the Trans-Golgi-Network;R-MMU-6811442 Intra-Golgi and retrograde Golgi-to-ER traffic;R-MMU-8856825 Cargo recognition for clathrin-mediated endocytosis;R-MMU-8856828 Clathrin-mediated endocytosis	https://reactome.org/PathwayBrowser/#/R-MMU-199991;https://reactome.org/PathwayBrowser/#/R-MMU-5653656;https://reactome.org/PathwayBrowser/#/R-MMU-6811440;https://reactome.org/PathwayBrowser/#/R-MMU-6811442;https://reactome.org/PathwayBrowser/#/R-MMU-8856825;https://reactome.org/PathwayBrowser/#/R-MMU-8856828	PROTEIN SECRETION	https://www.gsea-msigdb.org/gsea/msigdb/mouse/geneset/HALLMARK_PROTEIN_SECRETION
O70503	Very-long-chain 3-oxoacyl-CoA reductase OS=Mus musculus OX=10090 GN=Hsd17b12 PE=1 SV=1	Hsd17b12	1.50103	0.000344983	Up	34.7418	28.5	10	10	934.299	917.259	1016.16	1415.38	1484.12	1405.05	0.781593	0.767338	0.850076	1.18404	1.24155	1.1754	cytoplasm	K10251	HSD17B12; 17beta-estradiol 17-dehydrogenase / very-long-chain 3-oxoacyl-CoA reductase [EC:1.1.1.62 1.1.1.330]	mmu01040 Biosynthesis of unsaturated fatty acids; mmu00062 Fatty acid elongation; mmu01100 Metabolic pathways; mmu00140 Steroid hormone biosynthesis; mmu01212 Fatty acid metabolism	GO:0001676 long-chain fatty acid metabolic process; GO:0003006 developmental process involved in reproduction; GO:0006082 organic acid metabolic process; GO:0006139 nucleobase-containing compound metabolic process; GO:0006163 purine nucleotide metabolic process; GO:0006164 purine nucleotide biosynthetic process; GO:0006629 lipid metabolic process; GO:0006631 fatty acid metabolic process; GO:00066…	GO:0005576 extracellular region; GO:0005622 intracellular anatomical structure; GO:0005737 cytoplasm; GO:0005783 endoplasmic reticulum; GO:0005789 endoplasmic reticulum membrane; GO:0005938 cell cortex; GO:0012505 endomembrane system; GO:0016020 membrane; GO:0031012 extracellular matrix; GO:0031984 organelle subcompartment; GO:0042175 nuclear outer membrane-endoplasmic reticulum membrane network;…	GO:0001968 fibronectin binding; GO:0003824 catalytic activity; GO:0003857 3-hydroxyacyl-CoA dehydrogenase activity; GO:0004303 estradiol 17-beta-dehydrogenase [NAD(P)+] activity; GO:0005488 binding; GO:0005515 protein binding; GO:0005518 collagen binding; GO:0005539 glycosaminoglycan binding; GO:0008201 heparin binding; GO:0016229 steroid dehydrogenase activity; GO:0016491 oxidoreductase activity…	PF00106	PF00106 short chain dehydrogenase	I	KOG1014	17 beta-hydroxysteroid dehydrogenase type 3, HSD17B3				R-MMU-1430728 Metabolism;R-MMU-193048 Androgen biosynthesis;R-MMU-196071 Metabolism of steroid hormones;R-MMU-556833 Metabolism of lipids;R-MMU-75105 Fatty acyl-CoA biosynthesis;R-MMU-75876 Synthesis of very long-chain fatty acyl-CoAs;R-MMU-8957322 Metabolism of steroids;R-MMU-8978868 Fatty acid metabolism	https://reactome.org/PathwayBrowser/#/R-MMU-1430728;https://reactome.org/PathwayBrowser/#/R-MMU-193048;https://reactome.org/PathwayBrowser/#/R-MMU-196071;https://reactome.org/PathwayBrowser/#/R-MMU-556833;https://reactome.org/PathwayBrowser/#/R-MMU-75105;https://reactome.org/PathwayBrowser/#/R-MMU-75876;https://reactome.org/PathwayBrowser/#/R-MMU-8957322;https://reactome.org/PathwayBrowser/#/R-MM…
O70579	Peroxisomal membrane protein PMP34 OS=Mus musculus OX=10090 GN=Slc25a17 PE=1 SV=1	Slc25a17	1.62008	0.00137272	Up	34.4128	15.3	5	5	30.6278	24.781	27.3189	44.439	44.5403	45.0464	0.847816	0.685969	0.756221	1.23013	1.23293	1.24694	plasma membrane	K13354	SLC25A17; solute carrier family 25 (peroxisomal adenine nucleotide transporter), member 17	mmu04146 Peroxisome	GO:0001561 fatty acid alpha-oxidation; GO:0006082 organic acid metabolic process; GO:0006629 lipid metabolic process; GO:0006631 fatty acid metabolic process; GO:0006635 fatty acid beta-oxidation; GO:0006810 transport; GO:0006811 monoatomic ion transport; GO:0006812 monoatomic cation transport; GO:0006820 monoatomic anion transport; GO:0006839 mitochondrial transport; GO:0006855 xenobiotic transm…	GO:0005622 intracellular anatomical structure; GO:0005737 cytoplasm; GO:0005739 mitochondrion; GO:0005740 mitochondrial envelope; GO:0005743 mitochondrial inner membrane; GO:0005777 peroxisome; GO:0005778 peroxisomal membrane; GO:0016020 membrane; GO:0019866 organelle inner membrane; GO:0031090 organelle membrane; GO:0031903 microbody membrane; GO:0031966 mitochondrial membrane; GO:0031967 organe…	GO:0000295 adenine nucleotide transmembrane transporter activity; GO:0005215 transporter activity; GO:0005346 purine ribonucleotide transmembrane transporter activity; GO:0005347 ATP transmembrane transporter activity; GO:0005488 binding; GO:0005515 protein binding; GO:0008324 monoatomic cation transmembrane transporter activity; GO:0008509 monoatomic anion transmembrane transporter activity; GO:…			C	KOG0769	Predicted mitochondrial carrier protein				R-MMU-1430728 Metabolism;R-MMU-389599 Alpha-oxidation of phytanate;R-MMU-390918 Peroxisomal lipid metabolism;R-MMU-556833 Metabolism of lipids;R-MMU-8978868 Fatty acid metabolism;R-MMU-9603798 Class I peroxisomal membrane protein import;R-MMU-9609507 Protein localization	https://reactome.org/PathwayBrowser/#/R-MMU-1430728;https://reactome.org/PathwayBrowser/#/R-MMU-389599;https://reactome.org/PathwayBrowser/#/R-MMU-390918;https://reactome.org/PathwayBrowser/#/R-MMU-556833;https://reactome.org/PathwayBrowser/#/R-MMU-8978868;https://reactome.org/PathwayBrowser/#/R-MMU-9603798;https://reactome.org/PathwayBrowser/#/R-MMU-9609507	PEROXISOME	https://www.gsea-msigdb.org/gsea/msigdb/mouse/geneset/HALLMARK_PEROXISOME
O88310	Intelectin-1a OS=Mus musculus OX=10090 GN=Itln1 PE=1 SV=1	Itln1	0.615081	0.000574278	Down	34.9528	11.8	4	3	49.9634	52.378	49.801	30.8405	28.8732	33.8661	1.22	1.27896	1.21603	0.753058	0.705021	0.826936	extracellular	K17527			GO:0001932 regulation of protein phosphorylation; GO:0001934 positive regulation of protein phosphorylation; GO:0002376 immune system process; GO:0006955 immune response; GO:0006959 humoral immune response; GO:0009605 response to external stimulus; GO:0009607 response to biotic stimulus; GO:0009624 response to nematode; GO:0009893 positive regulation of metabolic process; GO:0009987 cellular proc…	GO:0005576 extracellular region; GO:0005886 plasma membrane; GO:0005903 brush border; GO:0016020 membrane; GO:0031253 cell projection membrane; GO:0031526 brush border membrane; GO:0032991 protein-containing complex; GO:0042995 cell projection; GO:0043235 receptor complex; GO:0045121 membrane raft; GO:0071944 cell periphery; GO:0098590 plasma membrane region; GO:0098857 membrane microdomain; GO:0…	GO:0005488 binding; GO:0005509 calcium ion binding; GO:0005515 protein binding; GO:0030246 carbohydrate binding; GO:0042802 identical protein binding; GO:0043167 ion binding; GO:0043169 cation binding; GO:0046872 metal ion binding; GO:0070492 oligosaccharide binding;	PF00147	PF00147 Fibrinogen beta and gamma chains, C-terminal globular domain							R-MMU-168249 Innate Immune System;R-MMU-168256 Immune System;R-MMU-6803157 Antimicrobial peptides	https://reactome.org/PathwayBrowser/#/R-MMU-168249;https://reactome.org/PathwayBrowser/#/R-MMU-168256;https://reactome.org/PathwayBrowser/#/R-MMU-6803157
O88312	Anterior gradient protein 2 homolog OS=Mus musculus OX=10090 GN=Agr2 PE=1 SV=1	Agr2	0.524807	0.000368257	Down	19.92	39.4	6	6	8605.96	7956.54	9148.46	4137.81	4730.56	4624.92	1.3171	1.21771	1.40012	0.63327	0.723986	0.707819	extracellular	K20356			GO:0002065 columnar/cuboidal epithelial cell differentiation; GO:0002067 glandular epithelial cell differentiation; GO:0006810 transport; GO:0007275 multicellular organism development; GO:0007589 body fluid secretion; GO:0009653 anatomical structure morphogenesis; GO:0009888 tissue development; GO:0009893 positive regulation of metabolic process; GO:0009966 regulation of signal transduction; GO:0…	GO:0005576 extracellular region; GO:0005615 extracellular space; GO:0005622 intracellular anatomical structure; GO:0005737 cytoplasm; GO:0005783 endoplasmic reticulum; GO:0012505 endomembrane system; GO:0043226 organelle; GO:0043227 membrane-bounded organelle; GO:0043229 intracellular organelle; GO:0043231 intracellular membrane-bounded organelle;	GO:0002162 dystroglycan binding; GO:0005102 signaling receptor binding; GO:0005154 epidermal growth factor receptor binding; GO:0005488 binding; GO:0005515 protein binding; GO:0042802 identical protein binding; GO:0042803 protein homodimerization activity; GO:0046983 protein dimerization activity; GO:0070851 growth factor receptor binding;	PF13899	PF13899 Thioredoxin-like									ESTROGEN RESPONSE LATE	https://www.gsea-msigdb.org/gsea/msigdb/mouse/geneset/HALLMARK_ESTROGEN_RESPONSE_LATE
O88329	Unconventional myosin-Ia OS=Mus musculus OX=10090 GN=Myo1a PE=2 SV=2	Myo1a	1.75072	1.76057e-06	Up	118.695	35.9	41	36	2502.56	2405	2413.67	4247.58	4279.25	4290.57	0.745599	0.716534	0.719118	1.2655	1.27494	1.27831	cytoplasm	K10356	MYO1; myosin I	mmu04814 Motor proteins	GO:0000041 transition metal ion transport; GO:0003008 system process; GO:0006810 transport; GO:0006811 monoatomic ion transport; GO:0006812 monoatomic cation transport; GO:0006826 iron ion transport; GO:0006892 post-Golgi vesicle-mediated transport; GO:0006996 organelle organization; GO:0007010 cytoskeleton organization; GO:0007015 actin filament organization; GO:0007017 microtubule-based process…	GO:0005622 intracellular anatomical structure; GO:0005737 cytoplasm; GO:0005768 endosome; GO:0005769 early endosome; GO:0005856 cytoskeleton; GO:0005884 actin filament; GO:0005886 plasma membrane; GO:0005902 microvillus; GO:0005903 brush border; GO:0005938 cell cortex; GO:0009925 basal plasma membrane; GO:0010008 endosome membrane; GO:0012505 endomembrane system; GO:0015629 actin cytoskeleton; GO…	GO:0000146 microfilament motor activity; GO:0000166 nucleotide binding; GO:0003774 cytoskeletal motor activity; GO:0003777 microtubule motor activity; GO:0003779 actin binding; GO:0003824 catalytic activity; GO:0005488 binding; GO:0005515 protein binding; GO:0005516 calmodulin binding; GO:0005524 ATP binding; GO:0005543 phospholipid binding; GO:0005546 phosphatidylinositol-4,5-bisphosphate bindin…	PF00063; PF06017	PF00063 Myosin head (motor domain); PF06017 Unconventional myosin tail, actin- and lipid-binding	Z	KOG0164	Myosin class I heavy chain
O88384	Vesicle transport through interaction with t-SNAREs homolog 1B OS=Mus musculus OX=10090 GN=Vti1b PE=1 SV=1	Vti1b	1.86541	0.00289436	Up	26.7135	29.3	6	6	148.66	143.651	174.993	256.197	330.493	285.024	0.666129	0.643684	0.784125	1.14799	1.4809	1.27716	cytoplasm	K08493	VTI1; vesicle transport through interaction with t-SNAREs 1	mmu04130 SNARE interactions in vesicular transport	GO:0002576 platelet degranulation; GO:0006605 protein targeting; GO:0006623 protein targeting to vacuole; GO:0006810 transport; GO:0006886 intracellular protein transport; GO:0006887 exocytosis; GO:0006888 endoplasmic reticulum to Golgi vesicle-mediated transport; GO:0006891 intra-Golgi vesicle-mediated transport; GO:0006892 post-Golgi vesicle-mediated transport; GO:0006896 Golgi to vacuole trans…	GO:0000323 lytic vacuole; GO:0005576 extracellular region; GO:0005622 intracellular anatomical structure; GO:0005737 cytoplasm; GO:0005764 lysosome; GO:0005765 lysosomal membrane; GO:0005768 endosome; GO:0005769 early endosome; GO:0005770 late endosome; GO:0005773 vacuole; GO:0005774 vacuolar membrane; GO:0005783 endoplasmic reticulum; GO:0005789 endoplasmic reticulum membrane; GO:0005794 Golgi a…	GO:0000149 SNARE binding; GO:0005484 SNAP receptor activity; GO:0005488 binding; GO:0005515 protein binding; GO:0008200 ion channel inhibitor activity; GO:0016247 channel regulator activity; GO:0016248 channel inhibitor activity; GO:0017081 chloride channel regulator activity; GO:0019869 chloride channel inhibitor activity; GO:0098772 molecular function regulator activity; GO:0099106 ion channel …	PF12352	PF12352 Snare region anchored in the vesicle membrane C-terminus	U	KOG1666	V-SNARE				R-MMU-109582 Hemostasis;R-MMU-114608 Platelet degranulation ;R-MMU-76002 Platelet activation, signaling and aggregation;R-MMU-76005 Response to elevated platelet cytosolic Ca2+	https://reactome.org/PathwayBrowser/#/R-MMU-109582;https://reactome.org/PathwayBrowser/#/R-MMU-114608;https://reactome.org/PathwayBrowser/#/R-MMU-76002;https://reactome.org/PathwayBrowser/#/R-MMU-76005
O88572	Low-density lipoprotein receptor-related protein 6 OS=Mus musculus OX=10090 GN=Lrp6 PE=1 SV=1	Lrp6	1.88696	0.0071741	Up	180.255	1.9	3	2	15.2881	13.151	19.3298	29.2694	27.3243	33.5446	0.665149	0.572169	0.84099	1.27344	1.18881	1.45944	plasma membrane	K03068	LRP5_6; low density lipoprotein receptor-related protein 5/6	mmu04310 Wnt signaling pathway; mmu04928 Parathyroid hormone synthesis, secretion and action; mmu04150 mTOR signaling pathway; mmu05224 Breast cancer; mmu05010 Alzheimer disease; mmu05226 Gastric cancer; mmu05022 Pathways of neurodegeneration - multiple diseases; mmu05225 Hepatocellular carcinoma; mmu05200 Pathways in cancer	GO:0000902 cell morphogenesis; GO:0001101 response to acid chemical; GO:0001501 skeletal system development; GO:0001503 ossification; GO:0001568 blood vessel development; GO:0001649 osteoblast differentiation; GO:0001654 eye development; GO:0001667 ameboidal-type cell migration; GO:0001702 gastrulation with mouth forming second; GO:0001745 compound eye morphogenesis; GO:0001756 somitogenesis; GO:…	GO:0005576 extracellular region; GO:0005622 intracellular anatomical structure; GO:0005737 cytoplasm; GO:0005768 endosome; GO:0005769 early endosome; GO:0005783 endoplasmic reticulum; GO:0005886 plasma membrane; GO:0005901 caveola; GO:0009986 cell surface; GO:0010008 endosome membrane; GO:0012505 endomembrane system; GO:0016020 membrane; GO:0031090 organelle membrane; GO:0031410 cytoplasmic vesic…	GO:0001664 G protein-coupled receptor binding; GO:0004857 enzyme inhibitor activity; GO:0004888 transmembrane signaling receptor activity; GO:0005041 low-density lipoprotein particle receptor activity; GO:0005102 signaling receptor binding; GO:0005109 frizzled binding; GO:0005215 transporter activity; GO:0005488 binding; GO:0005515 protein binding; GO:0015026 coreceptor activity; GO:0017147 Wnt-p…	PF14670	PF14670 Coagulation Factor Xa inhibitory site	T	KOG1215	Low-density lipoprotein receptors containing Ca2+-binding EGF-like domains	WP1560 MicroRNAs in cardiomyocyte hypertrophy;WP2573 Primary focal segmental glomerulosclerosis FSGS ;WP339 ESC pluripotency pathways;WP539 Wnt signaling pathway;WP723 Wnt signaling pathway and pluripotency	https://www.wikipathways.org/instance/WP1560;https://www.wikipathways.org/instance/WP2573;https://www.wikipathways.org/instance/WP339;https://www.wikipathways.org/instance/WP539;https://www.wikipathways.org/instance/WP723		R-MMU-162582 Signal Transduction;R-MMU-195721 Signaling by WNT;R-MMU-201681 TCF dependent signaling in response to WNT;R-MMU-3772470 Negative regulation of TCF-dependent signaling by WNT ligand antagonists;R-MMU-4641262 Disassembly of the destruction complex and recruitment of AXIN to the membrane;R-MMU-4641263 Regulation of FZD by ubiquitination	https://reactome.org/PathwayBrowser/#/R-MMU-162582;https://reactome.org/PathwayBrowser/#/R-MMU-195721;https://reactome.org/PathwayBrowser/#/R-MMU-201681;https://reactome.org/PathwayBrowser/#/R-MMU-3772470;https://reactome.org/PathwayBrowser/#/R-MMU-4641262;https://reactome.org/PathwayBrowser/#/R-MMU-4641263
O88668	Protein CREG1 OS=Mus musculus OX=10090 GN=Creg1 PE=1 SV=1	Creg1	1.51015	0.00944537	Up	24.4519	13.6	2	2	93.5538	106.034	110.345	134.805	170.81	162.43	0.721515	0.817767	0.851016	1.03966	1.31734	1.25271	extracellular	K25476			GO:0000122 negative regulation of transcription by RNA polymerase II; GO:0001775 cell activation; GO:0002252 immune effector process; GO:0002263 cell activation involved in immune response; GO:0002274 myeloid leukocyte activation; GO:0002275 myeloid cell activation involved in immune response; GO:0002283 neutrophil activation involved in immune response; GO:0002366 leukocyte activation involved i…	GO:0000323 lytic vacuole; GO:0005576 extracellular region; GO:0005615 extracellular space; GO:0005622 intracellular anatomical structure; GO:0005667 transcription regulator complex; GO:0005737 cytoplasm; GO:0005764 lysosome; GO:0005766 primary lysosome; GO:0005773 vacuole; GO:0005775 vacuolar lumen; GO:0012505 endomembrane system; GO:0030141 secretory granule; GO:0031410 cytoplasmic vesicle; GO:0…	GO:0003712 transcription coregulator activity; GO:0003714 transcription corepressor activity; GO:0005488 binding; GO:0005515 protein binding; GO:0008134 transcription factor binding; GO:0042802 identical protein binding; GO:0042803 protein homodimerization activity; GO:0046983 protein dimerization activity; GO:0140110 transcription regulator activity;	PF13883	PF13883 Pyridoxamine 5'-phosphate oxidase	K	KOG3374	Cellular repressor of transcription				R-MMU-168249 Innate Immune System;R-MMU-168256 Immune System;R-MMU-6798695 Neutrophil degranulation	https://reactome.org/PathwayBrowser/#/R-MMU-168249;https://reactome.org/PathwayBrowser/#/R-MMU-168256;https://reactome.org/PathwayBrowser/#/R-MMU-6798695	UV RESPONSE UP	https://www.gsea-msigdb.org/gsea/msigdb/mouse/geneset/HALLMARK_UV_RESPONSE_UP
O88736	3-keto-steroid reductase/17-beta-hydroxysteroid dehydrogenase 7 OS=Mus musculus OX=10090 GN=Hsd17b7 PE=1 SV=1	Hsd17b7	1.61452	0.00936498	Up	37.3169	6.6	2	2	47.8572	41.8928	53.4251	88.029	68.4124	74.7179	0.767077	0.671476	0.856322	1.41097	1.09654	1.19761	plasma membrane	K13373	HSD17B7; 17beta-estradiol 17-dehydrogenase / 3beta-hydroxysteroid 3-dehydrogenase [EC:1.1.1.62 1.1.1.270]	mmu00100 Steroid biosynthesis; mmu04913 Ovarian steroidogenesis; mmu01100 Metabolic pathways; mmu00140 Steroid hormone biosynthesis	GO:0006066 alcohol metabolic process; GO:0006629 lipid metabolic process; GO:0006694 steroid biosynthetic process; GO:0006695 cholesterol biosynthetic process; GO:0006703 estrogen biosynthetic process; GO:0007275 multicellular organism development; GO:0007399 nervous system development; GO:0007417 central nervous system development; GO:0007420 brain development; GO:0007565 female pregnancy; GO:00…	GO:0005622 intracellular anatomical structure; GO:0005737 cytoplasm; GO:0005783 endoplasmic reticulum; GO:0005789 endoplasmic reticulum membrane; GO:0005886 plasma membrane; GO:0012505 endomembrane system; GO:0016020 membrane; GO:0031984 organelle subcompartment; GO:0042175 nuclear outer membrane-endoplasmic reticulum membrane network; GO:0043226 organelle; GO:0043227 membrane-bounded organelle; …	GO:0000253 3-keto sterol reductase activity; GO:0003824 catalytic activity; GO:0004303 estradiol 17-beta-dehydrogenase [NAD(P)+] activity; GO:0005102 signaling receptor binding; GO:0005126 cytokine receptor binding; GO:0005148 prolactin receptor binding; GO:0005488 binding; GO:0005515 protein binding; GO:0016229 steroid dehydrogenase activity; GO:0016491 oxidoreductase activity; GO:0016614 oxidor…	PF00106	PF00106 short chain dehydrogenase	I	KOG1478	3-keto sterol reductase	WP4346 Cholesterol metabolism with Bloch and Kandutsch Russell pathways;WP55 Steroid biosynthesis	https://www.wikipathways.org/instance/WP4346;https://www.wikipathways.org/instance/WP55		R-MMU-1430728 Metabolism;R-MMU-191273 Cholesterol biosynthesis;R-MMU-556833 Metabolism of lipids;R-MMU-8957322 Metabolism of steroids	https://reactome.org/PathwayBrowser/#/R-MMU-1430728;https://reactome.org/PathwayBrowser/#/R-MMU-191273;https://reactome.org/PathwayBrowser/#/R-MMU-556833;https://reactome.org/PathwayBrowser/#/R-MMU-8957322	CHOLESTEROL HOMEOSTASIS;FATTY ACID METABOLISM	https://www.gsea-msigdb.org/gsea/msigdb/mouse/geneset/HALLMARK_CHOLESTEROL_HOMEOSTASIS;https://www.gsea-msigdb.org/gsea/msigdb/mouse/geneset/HALLMARK_FATTY_ACID_METABOLISM
O88935	Synapsin-1 OS=Mus musculus OX=10090 GN=Syn1 PE=1 SV=2	Syn1	0.529591	0.000224749	Down	74.0973	25.1	11	11	110.012	109.678	116.489	59.6363	63.9362	54.4652	1.28364	1.27975	1.35922	0.69585	0.746022	0.635512	nucleus	K19941			GO:0003008 system process; GO:0006810 transport; GO:0006836 neurotransmitter transport; GO:0006887 exocytosis; GO:0006950 response to stress; GO:0007154 cell communication; GO:0007267 cell-cell signaling; GO:0007268 chemical synaptic transmission; GO:0007269 neurotransmitter secretion; GO:0007274 neuromuscular synaptic transmission; GO:0007275 multicellular organism development; GO:0007399 nervou…	GO:0000228 nuclear chromosome; GO:0000793 condensed chromosome; GO:0000794 condensed nuclear chromosome; GO:0000795 synaptonemal complex; GO:0005622 intracellular anatomical structure; GO:0005634 nucleus; GO:0005694 chromosome; GO:0005737 cytoplasm; GO:0005794 Golgi apparatus; GO:0005829 cytosol; GO:0005856 cytoskeleton; GO:0005886 plasma membrane; GO:0008021 synaptic vesicle; GO:0012505 endomemb…	GO:0000166 nucleotide binding; GO:0003779 actin binding; GO:0003824 catalytic activity; GO:0005215 transporter activity; GO:0005488 binding; GO:0005515 protein binding; GO:0005524 ATP binding; GO:0008092 cytoskeletal protein binding; GO:0017076 purine nucleotide binding; GO:0019899 enzyme binding; GO:0019900 kinase binding; GO:0019901 protein kinase binding; GO:0030554 adenyl nucleotide binding; …	PF10581; PF02078; PF02750	PF10581 Synapsin N-terminal; PF02078 Synapsin, N-terminal domain; PF02750 Synapsin, ATP binding domain	TU	KOG3895	Synaptic vesicle protein Synapsin				R-MMU-112310 Neurotransmitter release cycle;R-MMU-112315 Transmission across Chemical Synapses;R-MMU-112316 Neuronal System;R-MMU-181429 Serotonin Neurotransmitter Release Cycle;R-MMU-212676 Dopamine Neurotransmitter Release Cycle	https://reactome.org/PathwayBrowser/#/R-MMU-112310;https://reactome.org/PathwayBrowser/#/R-MMU-112315;https://reactome.org/PathwayBrowser/#/R-MMU-112316;https://reactome.org/PathwayBrowser/#/R-MMU-181429;https://reactome.org/PathwayBrowser/#/R-MMU-212676
O88983	Syntaxin-8 OS=Mus musculus OX=10090 GN=Stx8 PE=1 SV=1	Stx8	2.09852	0.0124915	Up	26.9248	7.6	2	2	33.6522	61.2936	51.6422	101.778	100.78	105.06	0.444542	0.809681	0.682188	1.34447	1.33129	1.38783	cytoplasm	K08501	STX8; syntaxin 8	mmu04130 SNARE interactions in vesicular transport	GO:0002376 immune system process; GO:0006810 transport; GO:0006836 neurotransmitter transport; GO:0006886 intracellular protein transport; GO:0006887 exocytosis; GO:0006904 vesicle docking involved in exocytosis; GO:0006906 vesicle fusion; GO:0006950 response to stress; GO:0006952 defense response; GO:0006955 immune response; GO:0006996 organelle organization; GO:0007034 vacuolar transport; GO:00…	GO:0000323 lytic vacuole; GO:0005622 intracellular anatomical structure; GO:0005737 cytoplasm; GO:0005764 lysosome; GO:0005765 lysosomal membrane; GO:0005768 endosome; GO:0005769 early endosome; GO:0005770 late endosome; GO:0005773 vacuole; GO:0005774 vacuolar membrane; GO:0005783 endoplasmic reticulum; GO:0005794 Golgi apparatus; GO:0005802 trans-Golgi network; GO:0005829 cytosol; GO:0005886 pla…	GO:0000149 SNARE binding; GO:0005484 SNAP receptor activity; GO:0005488 binding; GO:0005515 protein binding; GO:0008200 ion channel inhibitor activity; GO:0016247 channel regulator activity; GO:0016248 channel inhibitor activity; GO:0017081 chloride channel regulator activity; GO:0019869 chloride channel inhibitor activity; GO:0019899 enzyme binding; GO:0019905 syntaxin binding; GO:0031625 ubiqui…			U	KOG3202	SNARE protein TLG1/Syntaxin 6	WP5298 Dravet syndrome Scn1a A1783V point mutation model	https://www.wikipathways.org/instance/WP5298
O89053	Coronin-1A OS=Mus musculus OX=10090 GN=Coro1a PE=1 SV=5	Coro1a	0.641232	2.60904e-05	Down	50.9892	25.6	13	13	2205.65	2312.64	2169.38	1410.18	1441.82	1436.35	1.20571	1.2642	1.18588	0.770869	0.788164	0.785178	mitochondria	K13882	CORO1A; coronin-1A	mmu04145 Phagosome; mmu05152 Tuberculosis	GO:0000147 actin cortical patch assembly; GO:0001667 ameboidal-type cell migration; GO:0001755 neural crest cell migration; GO:0001775 cell activation; GO:0001776 leukocyte homeostasis; GO:0001845 phagolysosome assembly; GO:0001894 tissue homeostasis; GO:0001906 cell killing; GO:0001909 leukocyte mediated cytotoxicity; GO:0001932 regulation of protein phosphorylation; GO:0001933 negative regulati…	GO:0001725 stress fiber; GO:0001772 immunological synapse; GO:0001891 phagocytic cup; GO:0005622 intracellular anatomical structure; GO:0005737 cytoplasm; GO:0005768 endosome; GO:0005769 early endosome; GO:0005829 cytosol; GO:0005856 cytoskeleton; GO:0005884 actin filament; GO:0005886 plasma membrane; GO:0005901 caveola; GO:0005911 cell-cell junction; GO:0005938 cell cortex; GO:0012505 endomembra…	GO:0003779 actin binding; GO:0003785 actin monomer binding; GO:0005488 binding; GO:0005515 protein binding; GO:0008092 cytoskeletal protein binding; GO:0017022 myosin binding; GO:0019899 enzyme binding; GO:0031267 small GTPase binding; GO:0032036 myosin heavy chain binding; GO:0042802 identical protein binding; GO:0042803 protein homodimerization activity; GO:0043548 phosphatidylinositol 3-kinase…			Z	KOG0303	Actin-binding protein Coronin, contains WD40 repeats						MTORC1 SIGNALING	https://www.gsea-msigdb.org/gsea/msigdb/mouse/geneset/HALLMARK_MTORC1_SIGNALING
O89086	RNA-binding protein 3 OS=Mus musculus OX=10090 GN=Rbm3 PE=1 SV=1	Rbm3	1.72152	4.91912e-05	Up	16.6047	22.9	4	4	727.901	775.001	757.692	1240.82	1312.06	1338.77	0.709889	0.755823	0.738942	1.21012	1.27959	1.30564	nucleus	K13186			GO:0006139 nucleobase-containing compound metabolic process; GO:0006396 RNA processing; GO:0006412 translation; GO:0006417 regulation of translation; GO:0006518 peptide metabolic process; GO:0006950 response to stress; GO:0008152 metabolic process; GO:0009058 biosynthetic process; GO:0009059 macromolecule biosynthetic process; GO:0009266 response to temperature stimulus; GO:0009409 response to co…	GO:0005622 intracellular anatomical structure; GO:0005634 nucleus; GO:0005654 nucleoplasm; GO:0005730 nucleolus; GO:0005737 cytoplasm; GO:0030425 dendrite; GO:0031974 membrane-enclosed lumen; GO:0031981 nuclear lumen; GO:0036477 somatodendritic compartment; GO:0042995 cell projection; GO:0043005 neuron projection; GO:0043226 organelle; GO:0043227 membrane-bounded organelle; GO:0043228 non-membran…	GO:0003676 nucleic acid binding; GO:0003723 RNA binding; GO:0005488 binding; GO:0043021 ribonucleoprotein complex binding; GO:0043023 ribosomal large subunit binding; GO:0044877 protein-containing complex binding; GO:0097159 organic cyclic compound binding; GO:1901363 heterocyclic compound binding;	PF00076	PF00076 RNA recognition motif	R	KOG0118	FOG: RRM domain	WP310 mRNA processing	https://www.wikipathways.org/instance/WP310
O89106	Bis(5'-adenosyl)-triphosphatase OS=Mus musculus OX=10090 GN=Fhit PE=1 SV=3	Fhit	1.71827	0.000644118	Up	17.2346	47.3	7	7	61.4826	73.9139	68.2444	116.565	112.998	120.347	0.666417	0.801161	0.739709	1.26346	1.22479	1.30446	mitochondria	K01522	FHIT; bis(5'-adenosyl)-triphosphatase [EC:3.6.1.29]	mmu05223 Non-small cell lung cancer; mmu01100 Metabolic pathways; mmu05222 Small cell lung cancer; mmu00230 Purine metabolism	GO:0006139 nucleobase-containing compound metabolic process; GO:0006163 purine nucleotide metabolic process; GO:0006259 DNA metabolic process; GO:0006260 DNA replication; GO:0006351 DNA-templated transcription; GO:0006355 regulation of DNA-templated transcription; GO:0006753 nucleoside phosphate metabolic process; GO:0006793 phosphorus metabolic process; GO:0006796 phosphate-containing compound m…	GO:0001650 fibrillar center; GO:0005622 intracellular anatomical structure; GO:0005634 nucleus; GO:0005730 nucleolus; GO:0005737 cytoplasm; GO:0005739 mitochondrion; GO:0005829 cytosol; GO:0005886 plasma membrane; GO:0016020 membrane; GO:0031974 membrane-enclosed lumen; GO:0031981 nuclear lumen; GO:0043226 organelle; GO:0043227 membrane-bounded organelle; GO:0043228 non-membrane-bounded organelle…	GO:0000166 nucleotide binding; GO:0003824 catalytic activity; GO:0004551 dinucleotide phosphatase activity; GO:0005488 binding; GO:0005515 protein binding; GO:0016151 nickel cation binding; GO:0016462 pyrophosphatase activity; GO:0016787 hydrolase activity; GO:0016817 hydrolase activity, acting on acid anhydrides; GO:0016818 hydrolase activity, acting on acid anhydrides, in phosphorus-containing …	PF01230	PF01230 HIT domain	FR	KOG3379	Diadenosine polyphosphate hydrolase and related proteins of the histidine triad (HIT) family	WP2185 Purine metabolism	https://www.wikipathways.org/instance/WP2185
P00329	Alcohol dehydrogenase 1 OS=Mus musculus OX=10090 GN=Adh1 PE=1 SV=2	Adh1	1.55025	0.000550349	Up	39.7714	22.7	8	8	1818.98	1891.84	1912	2684.74	2949.77	3082.28	0.761101	0.791586	0.800023	1.12335	1.23425	1.28969	cytoplasm	K13951	ADH1_7; alcohol dehydrogenase 1/7 [EC:1.1.1.1]	mmu00620 Pyruvate metabolism; mmu01100 Metabolic pathways; mmu00071 Fatty acid degradation; mmu04936 Alcoholic liver disease; mmu00830 Retinol metabolism; mmu00982 Drug metabolism - cytochrome P450; mmu00010 Glycolysis / Gluconeogenesis; mmu00350 Tyrosine metabolism; mmu00980 Metabolism of xenobiotics by cytochrome P450	GO:0001101 response to acid chemical; GO:0001523 retinoid metabolic process; GO:0006066 alcohol metabolic process; GO:0006067 ethanol metabolic process; GO:0006068 ethanol catabolic process; GO:0006081 cellular aldehyde metabolic process; GO:0006082 organic acid metabolic process; GO:0006091 generation of precursor metabolites and energy; GO:0006117 acetaldehyde metabolic process; GO:0006629 lipi…	GO:0005576 extracellular region; GO:0005622 intracellular anatomical structure; GO:0005634 nucleus; GO:0005654 nucleoplasm; GO:0005737 cytoplasm; GO:0005739 mitochondrion; GO:0005829 cytosol; GO:0005886 plasma membrane; GO:0016020 membrane; GO:0031974 membrane-enclosed lumen; GO:0031981 nuclear lumen; GO:0043226 organelle; GO:0043227 membrane-bounded organelle; GO:0043229 intracellular organelle;…	GO:0000166 nucleotide binding; GO:0003824 catalytic activity; GO:0004022 alcohol dehydrogenase (NAD+) activity; GO:0004031 aldehyde oxidase activity; GO:0004745 all-trans-retinol dehydrogenase (NAD+) activity; GO:0005102 signaling receptor binding; GO:0005488 binding; GO:0005501 retinoid binding; GO:0005515 protein binding; GO:0008270 zinc ion binding; GO:0008289 lipid binding; GO:0016491 oxidore…	PF08240; PF00107	PF08240 Alcohol dehydrogenase GroES-like domain; PF00107 Zinc-binding dehydrogenase	Q	KOG0022	Alcohol dehydrogenase, class III	WP1259 Retinol metabolism;WP33 Fatty acid omega oxidation;WP5242 Comprehensive IL 17A signaling;WP662 Amino acid metabolism	https://www.wikipathways.org/instance/WP1259;https://www.wikipathways.org/instance/WP33;https://www.wikipathways.org/instance/WP5242;https://www.wikipathways.org/instance/WP662		R-MMU-1430728 Metabolism;R-MMU-162582 Signal Transduction;R-MMU-211859 Biological oxidations;R-MMU-211945 Phase I - Functionalization of compounds;R-MMU-2161522 Abacavir ADME;R-MMU-2161541 Abacavir metabolism;R-MMU-5362517 Signaling by Retinoic Acid;R-MMU-5365859 RA biosynthesis pathway;R-MMU-71384 Ethanol oxidation;R-MMU-9006931 Signaling by Nuclear Receptors;R-MMU-9748784 Drug ADME	https://reactome.org/PathwayBrowser/#/R-MMU-1430728;https://reactome.org/PathwayBrowser/#/R-MMU-162582;https://reactome.org/PathwayBrowser/#/R-MMU-211859;https://reactome.org/PathwayBrowser/#/R-MMU-211945;https://reactome.org/PathwayBrowser/#/R-MMU-2161522;https://reactome.org/PathwayBrowser/#/R-MMU-2161541;https://reactome.org/PathwayBrowser/#/R-MMU-5362517;https://reactome.org/PathwayBrowser/#/…
P00687	Alpha-amylase 1 OS=Mus musculus OX=10090 GN=Amy1 PE=1 SV=2	Amy1	2.1986	0.000453376	Up	57.6437	5.5	2	1	29.5672	26.9705	31.1131	63.8919	57.5769	71.2401	0.63277	0.577197	0.665854	1.36736	1.23221	1.52462	extracellular	K01176	AMY; alpha-amylase [EC:3.2.1.1]	mmu04973 Carbohydrate digestion and absorption; mmu01100 Metabolic pathways; mmu00500 Starch and sucrose metabolism; mmu04970 Salivary secretion; mmu04972 Pancreatic secretion	GO:0005975 carbohydrate metabolic process; GO:0007586 digestion; GO:0008152 metabolic process; GO:0009056 catabolic process; GO:0009605 response to external stimulus; GO:0009607 response to biotic stimulus; GO:0009617 response to bacterium; GO:0016052 carbohydrate catabolic process; GO:0032501 multicellular organismal process; GO:0043207 response to external biotic stimulus; GO:0044238 primary me…	GO:0005576 extracellular region; GO:0005615 extracellular space;	GO:0003824 catalytic activity; GO:0004553 hydrolase activity, hydrolyzing O-glycosyl compounds; GO:0004556 alpha-amylase activity; GO:0005488 binding; GO:0005509 calcium ion binding; GO:0016160 amylase activity; GO:0016787 hydrolase activity; GO:0016798 hydrolase activity, acting on glycosyl bonds; GO:0031404 chloride ion binding; GO:0043167 ion binding; GO:0043168 anion binding; GO:0043169 catio…	PF00128; PF02806	PF00128 Alpha amylase, catalytic domain; PF02806 Alpha amylase, C-terminal all-beta domain	G	KOG2212	Alpha-amylase
P01027	Complement C3 OS=Mus musculus OX=10090 GN=C3 PE=1 SV=3	C3	0.530395	1.83902e-06	Down	186.484	32.1	49	49	991.841	1007.91	981.431	522.178	540.449	518.574	1.30437	1.3255	1.29068	0.686719	0.710747	0.681978	extracellular	K03990	C3; complement component 3	mmu05171 Coronavirus disease - COVID-19; mmu05140 Leishmaniasis; mmu04080 Neuroactive ligand-receptor interaction; mmu05203 Viral carcinogenesis; mmu05134 Legionellosis; mmu04936 Alcoholic liver disease; mmu05142 Chagas disease; mmu05152 Tuberculosis; mmu04613 Neutrophil extracellular trap formation; mmu05167 Kaposi sarcoma-associated herpesvirus infection; mmu05322 Systemic lupus erythematosus; …	GO:0001701 in utero embryonic development; GO:0001775 cell activation; GO:0001796 regulation of type IIa hypersensitivity; GO:0001798 positive regulation of type IIa hypersensitivity; GO:0001817 regulation of cytokine production; GO:0001819 positive regulation of cytokine production; GO:0001932 regulation of protein phosphorylation; GO:0001934 positive regulation of protein phosphorylation; GO:00…	GO:0000323 lytic vacuole; GO:0005576 extracellular region; GO:0005579 membrane attack complex; GO:0005615 extracellular space; GO:0005622 intracellular anatomical structure; GO:0005737 cytoplasm; GO:0005764 lysosome; GO:0005766 primary lysosome; GO:0005773 vacuole; GO:0005775 vacuolar lumen; GO:0005783 endoplasmic reticulum; GO:0005788 endoplasmic reticulum lumen; GO:0005886 plasma membrane; GO:0…	GO:0001664 G protein-coupled receptor binding; GO:0001846 opsonin binding; GO:0001848 complement binding; GO:0001849 complement component C1q complex binding; GO:0003824 catalytic activity; GO:0004175 endopeptidase activity; GO:0004252 serine-type endopeptidase activity; GO:0004857 enzyme inhibitor activity; GO:0004866 endopeptidase inhibitor activity; GO:0005102 signaling receptor binding; GO:00…	PF17790; PF01835; PF17791; PF17789; PF07703; PF01821; PF21406; PF21308; PF07677; PF01759	PF17790 Macroglobulin domain MG1; PF01835 MG2 domain; PF17791 Macroglobulin domain MG3; PF17789 Macroglobulin domain MG4; PF07703 Alpha-2-macroglobulin bait region domain; PF01821 Anaphylotoxin-like domain; PF21406 Complement component 3, CUB domain, first segment; PF21308 Complement component 3, CUB domain, second segment; PF07677 A-macroglobulin receptor binding domain; PF01759 UNC-6/NTR/C345C …	O	KOG1366	Alpha-macroglobulin	WP200 Complement activation classical pathway;WP3625 Tyrobp causal network in microglia;WP5242 Comprehensive IL 17A signaling	https://www.wikipathways.org/instance/WP200;https://www.wikipathways.org/instance/WP3625;https://www.wikipathways.org/instance/WP5242		R-MMU-1280218 Adaptive Immune System;R-MMU-162582 Signal Transduction;R-MMU-166658 Complement cascade;R-MMU-166663 Initial triggering of complement;R-MMU-168249 Innate Immune System;R-MMU-168256 Immune System;R-MMU-173736 Alternative complement activation;R-MMU-174577 Activation of C3 and C5;R-MMU-198933 Immunoregulatory interactions between a Lymphoid and a non-Lymphoid cell;R-MMU-372790 Signali…	https://reactome.org/PathwayBrowser/#/R-MMU-1280218;https://reactome.org/PathwayBrowser/#/R-MMU-162582;https://reactome.org/PathwayBrowser/#/R-MMU-166658;https://reactome.org/PathwayBrowser/#/R-MMU-166663;https://reactome.org/PathwayBrowser/#/R-MMU-168249;https://reactome.org/PathwayBrowser/#/R-MMU-168256;https://reactome.org/PathwayBrowser/#/R-MMU-173736;https://reactome.org/PathwayBrowser/#/R-M…	ADIPOGENESIS;COMPLEMENT;HEME METABOLISM;COAGULATION	https://www.gsea-msigdb.org/gsea/msigdb/mouse/geneset/HALLMARK_ADIPOGENESIS;https://www.gsea-msigdb.org/gsea/msigdb/mouse/geneset/HALLMARK_COMPLEMENT;https://www.gsea-msigdb.org/gsea/msigdb/mouse/geneset/HALLMARK_HEME_METABOLISM;https://www.gsea-msigdb.org/gsea/msigdb/mouse/geneset/HALLMARK_COAGULATION
P01029	Complement C4-B OS=Mus musculus OX=10090 GN=C4b PE=1 SV=3	C4b	0.499214	0.000476905	Down	192.915	14.3	23	23	135.984	114.506	122.589	64.0418	56.8013	65.4026	1.45873	1.22833	1.31504	0.686992	0.609321	0.701589	extracellular	K03989	C4; complement component 4	mmu05322 Systemic lupus erythematosus; mmu05171 Coronavirus disease - COVID-19; mmu05150 Staphylococcus aureus infection; mmu05133 Pertussis; mmu04610 Complement and coagulation cascades; mmu04936 Alcoholic liver disease	GO:0001701 in utero embryonic development; GO:0001796 regulation of type IIa hypersensitivity; GO:0001798 positive regulation of type IIa hypersensitivity; GO:0001817 regulation of cytokine production; GO:0001819 positive regulation of cytokine production; GO:0001932 regulation of protein phosphorylation; GO:0001934 positive regulation of protein phosphorylation; GO:0001969 regulation of activati…	GO:0005576 extracellular region; GO:0005579 membrane attack complex; GO:0005615 extracellular space; GO:0005622 intracellular anatomical structure; GO:0005737 cytoplasm; GO:0005783 endoplasmic reticulum; GO:0005788 endoplasmic reticulum lumen; GO:0005886 plasma membrane; GO:0012505 endomembrane system; GO:0016020 membrane; GO:0030054 cell junction; GO:0030424 axon; GO:0030425 dendrite; GO:0031974…	GO:0001664 G protein-coupled receptor binding; GO:0001846 opsonin binding; GO:0001848 complement binding; GO:0001849 complement component C1q complex binding; GO:0003824 catalytic activity; GO:0004175 endopeptidase activity; GO:0004252 serine-type endopeptidase activity; GO:0004857 enzyme inhibitor activity; GO:0004866 endopeptidase inhibitor activity; GO:0005102 signaling receptor binding; GO:00…	PF21145; PF01835; PF17791; PF07703; PF01821; PF22661; PF07677; PF01759	PF21145 Complement C4, MG1 domain; PF01835 MG2 domain; PF17791 Macroglobulin domain MG3; PF07703 Alpha-2-macroglobulin bait region domain; PF01821 Anaphylotoxin-like domain; PF22661 Complement C4A/B CUB C-terminal domain; PF07677 A-macroglobulin receptor binding domain; PF01759 UNC-6/NTR/C345C module	O	KOG1366	Alpha-macroglobulin	WP1266 SIDS susceptibility pathways;WP1496 Oxidative damage response;WP200 Complement activation classical pathway	https://www.wikipathways.org/instance/WP1266;https://www.wikipathways.org/instance/WP1496;https://www.wikipathways.org/instance/WP200		R-MMU-166658 Complement cascade;R-MMU-166663 Initial triggering of complement;R-MMU-168249 Innate Immune System;R-MMU-168256 Immune System;R-MMU-174577 Activation of C3 and C5;R-MMU-381426 Regulation of Insulin-like Growth Factor (IGF) transport and uptake by Insulin-like Growth Factor Binding Proteins (IGFBPs);R-MMU-392499 Metabolism of proteins;R-MMU-597592 Post-translational protein modificati…	https://reactome.org/PathwayBrowser/#/R-MMU-166658;https://reactome.org/PathwayBrowser/#/R-MMU-166663;https://reactome.org/PathwayBrowser/#/R-MMU-168249;https://reactome.org/PathwayBrowser/#/R-MMU-168256;https://reactome.org/PathwayBrowser/#/R-MMU-174577;https://reactome.org/PathwayBrowser/#/R-MMU-381426;https://reactome.org/PathwayBrowser/#/R-MMU-392499;https://reactome.org/PathwayBrowser/#/R-MM…
P01868	Ig gamma-1 chain C region secreted form OS=Mus musculus OX=10090 GN=Ighg1 PE=1 SV=1	Ighg1	0.241288	0.000125363	Down	35.7046	13.3	4	4	310.171	328.142	366.321	67.8848	88.3697	86.1511	1.49236	1.57882	1.76252	0.326621	0.425181	0.414507	extracellular				GO:0002250 adaptive immune response; GO:0002252 immune effector process; GO:0002253 activation of immune response; GO:0002376 immune system process; GO:0002429 immune response-activating cell surface receptor signaling pathway; GO:0002443 leukocyte mediated immunity; GO:0002449 lymphocyte mediated immunity; GO:0002455 humoral immune response mediated by circulating immunoglobulin; GO:0002460 adap…	GO:0005576 extracellular region; GO:0005615 extracellular space; GO:0005886 plasma membrane; GO:0009897 external side of plasma membrane; GO:0009986 cell surface; GO:0016020 membrane; GO:0019814 immunoglobulin complex; GO:0032991 protein-containing complex; GO:0042571 immunoglobulin complex, circulating; GO:0071944 cell periphery; GO:0072562 blood microparticle; GO:0098552 side of membrane;	GO:0003823 antigen binding; GO:0005102 signaling receptor binding; GO:0005488 binding; GO:0005515 protein binding; GO:0034987 immunoglobulin receptor binding;	PF07654	PF07654 Immunoglobulin C1-set domain
P01887	Beta-2-microglobulin OS=Mus musculus OX=10090 GN=B2m PE=1 SV=2	B2m	0.474945	0.00478964	Down	13.779	22.7	3	3	176.263	260.716	185.177	93.3849	96.0924	106.013	1.15249	1.70468	1.21077	0.610593	0.628296	0.693162	extracellular	K08055	B2M; beta-2-microglobulin	mmu04612 Antigen processing and presentation; mmu05166 Human T-cell leukemia virus 1 infection; mmu05168 Herpes simplex virus 1 infection; mmu05163 Human cytomegalovirus infection; mmu05170 Human immunodeficiency virus 1 infection; mmu05169 Epstein-Barr virus infection	GO:0000041 transition metal ion transport; GO:0001775 cell activation; GO:0001817 regulation of cytokine production; GO:0001819 positive regulation of cytokine production; GO:0001910 regulation of leukocyte mediated cytotoxicity; GO:0001912 positive regulation of leukocyte mediated cytotoxicity; GO:0001914 regulation of T cell mediated cytotoxicity; GO:0001916 positive regulation of T cell mediat…	GO:0000139 Golgi membrane; GO:0005576 extracellular region; GO:0005615 extracellular space; GO:0005622 intracellular anatomical structure; GO:0005737 cytoplasm; GO:0005768 endosome; GO:0005769 early endosome; GO:0005783 endoplasmic reticulum; GO:0005788 endoplasmic reticulum lumen; GO:0005794 Golgi apparatus; GO:0005798 Golgi-associated vesicle; GO:0005829 cytosol; GO:0005886 plasma membrane; GO:…	GO:0005488 binding; GO:0005515 protein binding; GO:0042802 identical protein binding;	PF07654	PF07654 Immunoglobulin C1-set domain							R-MMU-1236974 ER-Phagosome pathway;R-MMU-1236975 Antigen processing-Cross presentation;R-MMU-1236977 Endosomal/Vacuolar pathway;R-MMU-1280218 Adaptive Immune System;R-MMU-168249 Innate Immune System;R-MMU-168256 Immune System;R-MMU-198933 Immunoregulatory interactions between a Lymphoid and a non-Lymphoid cell;R-MMU-2172127 DAP12 interactions;R-MMU-2424491 DAP12 signaling;R-MMU-6798695 Neutrophil…	https://reactome.org/PathwayBrowser/#/R-MMU-1236974;https://reactome.org/PathwayBrowser/#/R-MMU-1236975;https://reactome.org/PathwayBrowser/#/R-MMU-1236977;https://reactome.org/PathwayBrowser/#/R-MMU-1280218;https://reactome.org/PathwayBrowser/#/R-MMU-168249;https://reactome.org/PathwayBrowser/#/R-MMU-168256;https://reactome.org/PathwayBrowser/#/R-MMU-198933;https://reactome.org/PathwayBrowser/#/…	ANDROGEN RESPONSE;INTERFERON ALPHA RESPONSE;INTERFERON GAMMA RESPONSE;ALLOGRAFT REJECTION	https://www.gsea-msigdb.org/gsea/msigdb/mouse/geneset/HALLMARK_ANDROGEN_RESPONSE;https://www.gsea-msigdb.org/gsea/msigdb/mouse/geneset/HALLMARK_INTERFERON_ALPHA_RESPONSE;https://www.gsea-msigdb.org/gsea/msigdb/mouse/geneset/HALLMARK_INTERFERON_GAMMA_RESPONSE;https://www.gsea-msigdb.org/gsea/msigdb/mouse/geneset/HALLMARK_ALLOGRAFT_REJECTION
P01898	H-2 class I histocompatibility antigen, Q10 alpha chain OS=Mus musculus OX=10090 GN=H2-Q10 PE=1 SV=3	H2-Q10	0.534896	0.00306777	Down	37.251	14.5	4	3	50.2883	56.7123	50.6256	33.3322	26.1825	24.799	1.24713	1.40644	1.25549	0.826623	0.649314	0.615003	extracellular	K06751	MHC1; MHC class I antigen	mmu04612 Antigen processing and presentation; mmu05165 Human papillomavirus infection; mmu04218 Cellular senescence; mmu05166 Human T-cell leukemia virus 1 infection; mmu05320 Autoimmune thyroid disease; mmu05332 Graft-versus-host disease; mmu05167 Kaposi sarcoma-associated herpesvirus infection; mmu05169 Epstein-Barr virus infection; mmu05330 Allograft rejection; mmu05163 Human cytomegalovirus i…	GO:0001775 cell activation; GO:0001816 cytokine production; GO:0001817 regulation of cytokine production; GO:0001819 positive regulation of cytokine production; GO:0001910 regulation of leukocyte mediated cytotoxicity; GO:0001911 negative regulation of leukocyte mediated cytotoxicity; GO:0001912 positive regulation of leukocyte mediated cytotoxicity; GO:0001914 regulation of T cell mediated cytot…	GO:0005576 extracellular region; GO:0005615 extracellular space; GO:0005622 intracellular anatomical structure; GO:0005737 cytoplasm; GO:0005783 endoplasmic reticulum; GO:0005789 endoplasmic reticulum membrane; GO:0005794 Golgi apparatus; GO:0005795 Golgi stack; GO:0005797 Golgi medial cisterna; GO:0005886 plasma membrane; GO:0009897 external side of plasma membrane; GO:0009986 cell surface; GO:0…	GO:0003823 antigen binding; GO:0005102 signaling receptor binding; GO:0005488 binding; GO:0005515 protein binding; GO:0030881 beta-2-microglobulin binding; GO:0033218 amide binding; GO:0042277 peptide binding; GO:0042287 MHC protein binding; GO:0042288 MHC class I protein binding; GO:0042605 peptide antigen binding; GO:0042608 T cell receptor binding; GO:0044877 protein-containing complex binding…	PF00129; PF07654	PF00129 Class I Histocompatibility antigen, domains alpha 1 and 2; PF07654 Immunoglobulin C1-set domain				WP519 Proteasome degradation	https://www.wikipathways.org/instance/WP519		R-MMU-1236974 ER-Phagosome pathway;R-MMU-1236975 Antigen processing-Cross presentation;R-MMU-1236977 Endosomal/Vacuolar pathway;R-MMU-1280218 Adaptive Immune System;R-MMU-168249 Innate Immune System;R-MMU-168256 Immune System;R-MMU-198933 Immunoregulatory interactions between a Lymphoid and a non-Lymphoid cell;R-MMU-2172127 DAP12 interactions;R-MMU-6798695 Neutrophil degranulation;R-MMU-983169 Cl…	https://reactome.org/PathwayBrowser/#/R-MMU-1236974;https://reactome.org/PathwayBrowser/#/R-MMU-1236975;https://reactome.org/PathwayBrowser/#/R-MMU-1236977;https://reactome.org/PathwayBrowser/#/R-MMU-1280218;https://reactome.org/PathwayBrowser/#/R-MMU-168249;https://reactome.org/PathwayBrowser/#/R-MMU-168256;https://reactome.org/PathwayBrowser/#/R-MMU-198933;https://reactome.org/PathwayBrowser/#/…
P01899	H-2 class I histocompatibility antigen, D-B alpha chain OS=Mus musculus OX=10090 GN=H2-D1 PE=1 SV=2	H2-D1	0.579969	0.000169789	Down	40.8362	26.5	10	2	1015.56	938.825	1065.18	572.522	576.711	602.021	1.27722	1.18071	1.33961	0.72003	0.725298	0.757129	extracellular	K06751	MHC1; MHC class I antigen	mmu04612 Antigen processing and presentation; mmu05165 Human papillomavirus infection; mmu04218 Cellular senescence; mmu05166 Human T-cell leukemia virus 1 infection; mmu05320 Autoimmune thyroid disease; mmu05332 Graft-versus-host disease; mmu05167 Kaposi sarcoma-associated herpesvirus infection; mmu05169 Epstein-Barr virus infection; mmu05330 Allograft rejection; mmu05163 Human cytomegalovirus i…	GO:0001775 cell activation; GO:0001816 cytokine production; GO:0001817 regulation of cytokine production; GO:0001819 positive regulation of cytokine production; GO:0001910 regulation of leukocyte mediated cytotoxicity; GO:0001911 negative regulation of leukocyte mediated cytotoxicity; GO:0001912 positive regulation of leukocyte mediated cytotoxicity; GO:0001914 regulation of T cell mediated cytot…	GO:0005576 extracellular region; GO:0005615 extracellular space; GO:0005622 intracellular anatomical structure; GO:0005737 cytoplasm; GO:0005783 endoplasmic reticulum; GO:0005789 endoplasmic reticulum membrane; GO:0005794 Golgi apparatus; GO:0005795 Golgi stack; GO:0005797 Golgi medial cisterna; GO:0005886 plasma membrane; GO:0009897 external side of plasma membrane; GO:0009986 cell surface; GO:0…	GO:0003823 antigen binding; GO:0005102 signaling receptor binding; GO:0005488 binding; GO:0005515 protein binding; GO:0030881 beta-2-microglobulin binding; GO:0033218 amide binding; GO:0042277 peptide binding; GO:0042287 MHC protein binding; GO:0042288 MHC class I protein binding; GO:0042605 peptide antigen binding; GO:0042608 T cell receptor binding; GO:0044877 protein-containing complex binding…	PF00129; PF07654	PF00129 Class I Histocompatibility antigen, domains alpha 1 and 2; PF07654 Immunoglobulin C1-set domain
P02802	Metallothionein-1 OS=Mus musculus OX=10090 GN=Mt1 PE=1 SV=1	Mt1	7.31144	0.0109529	Up	6.01809	19.7	1	1	18.9204	13.738	3.91569	101.191	85.5203	80.6976	0.373449	0.27116	0.0772875	1.99731	1.68799	1.5928	extracellular	K14739	MT1_2; metallothionein 1/2	mmu04978 Mineral absorption	GO:0006873 intracellular monoatomic ion homeostasis; GO:0006882 intracellular zinc ion homeostasis; GO:0006950 response to stress; GO:0007154 cell communication; GO:0007165 signal transduction; GO:0007263 nitric oxide mediated signal transduction; GO:0009636 response to toxic substance; GO:0009987 cellular process; GO:0010038 response to metal ion; GO:0010043 response to zinc ion; GO:0010273 deto…	GO:0000323 lytic vacuole; GO:0005622 intracellular anatomical structure; GO:0005634 nucleus; GO:0005737 cytoplasm; GO:0005764 lysosome; GO:0005773 vacuole; GO:0005829 cytosol; GO:0043226 organelle; GO:0043227 membrane-bounded organelle; GO:0043229 intracellular organelle; GO:0043231 intracellular membrane-bounded organelle; GO:0048471 perinuclear region of cytoplasm;	GO:0005488 binding; GO:0005507 copper ion binding; GO:0008270 zinc ion binding; GO:0043167 ion binding; GO:0043169 cation binding; GO:0046872 metal ion binding; GO:0046914 transition metal ion binding;	PF00131	PF00131 Metallothionein	P	KOG4738	Predicted metallothionein	WP412 Oxidative stress response	https://www.wikipathways.org/instance/WP412				HYPOXIA;UV RESPONSE DN	https://www.gsea-msigdb.org/gsea/msigdb/mouse/geneset/HALLMARK_HYPOXIA;https://www.gsea-msigdb.org/gsea/msigdb/mouse/geneset/HALLMARK_UV_RESPONSE_DN
P03888	NADH-ubiquinone oxidoreductase chain 1 OS=Mus musculus OX=10090 GN=Mtnd1 PE=1 SV=3	Mtnd1	1.85278	4.28755e-05	Up	36.0592	5	2	2	356.214	327.491	349.934	629.955	622.339	662.811	0.724812	0.666368	0.712032	1.28181	1.26631	1.34866	plasma membrane	K03878	ND1; NADH-ubiquinone oxidoreductase chain 1 [EC:7.1.1.2]	mmu05020 Prion disease; mmu00190 Oxidative phosphorylation; mmu04714 Thermogenesis; mmu05016 Huntington disease; mmu01100 Metabolic pathways; mmu05208 Chemical carcinogenesis - reactive oxygen species; mmu04723 Retrograde endocannabinoid signaling; mmu05014 Amyotrophic lateral sclerosis; mmu05415 Diabetic cardiomyopathy; mmu05010 Alzheimer disease; mmu05022 Pathways of neurodegeneration - multipl…	GO:0006091 generation of precursor metabolites and energy; GO:0006119 oxidative phosphorylation; GO:0006120 mitochondrial electron transport, NADH to ubiquinone; GO:0006139 nucleobase-containing compound metabolic process; GO:0006163 purine nucleotide metabolic process; GO:0006753 nucleoside phosphate metabolic process; GO:0006793 phosphorus metabolic process; GO:0006796 phosphate-containing comp…	GO:0005622 intracellular anatomical structure; GO:0005737 cytoplasm; GO:0005739 mitochondrion; GO:0005740 mitochondrial envelope; GO:0005743 mitochondrial inner membrane; GO:0016020 membrane; GO:0019866 organelle inner membrane; GO:0030425 dendrite; GO:0030964 NADH dehydrogenase complex; GO:0031090 organelle membrane; GO:0031966 mitochondrial membrane; GO:0031967 organelle envelope; GO:0032991 pr…	GO:0003824 catalytic activity; GO:0003954 NADH dehydrogenase activity; GO:0008137 NADH dehydrogenase (ubiquinone) activity; GO:0016491 oxidoreductase activity; GO:0016651 oxidoreductase activity, acting on NAD(P)H; GO:0016655 oxidoreductase activity, acting on NAD(P)H, quinone or similar compound as acceptor; GO:0050136 NADH:ubiquinone reductase (non-electrogenic) activity;			C	KOG4770	NADH dehydrogenase subunit 1	WP1248 Oxidative phosphorylation;WP295 Electron transport chain	https://www.wikipathways.org/instance/WP1248;https://www.wikipathways.org/instance/WP295		R-MMU-1428517 Aerobic respiration and respiratory electron transport;R-MMU-1430728 Metabolism;R-MMU-611105 Respiratory electron transport;R-MMU-6799198 Complex I biogenesis	https://reactome.org/PathwayBrowser/#/R-MMU-1428517;https://reactome.org/PathwayBrowser/#/R-MMU-1430728;https://reactome.org/PathwayBrowser/#/R-MMU-611105;https://reactome.org/PathwayBrowser/#/R-MMU-6799198
P03911	NADH-ubiquinone oxidoreductase chain 4 OS=Mus musculus OX=10090 GN=Mtnd4 PE=1 SV=1	Mtnd4	2.66412	0.000961069	Up	51.8818	4.8	2	2	32.6382	46.4233	38.8699	115.324	97.7583	101.101	0.453189	0.644597	0.539717	1.6013	1.3574	1.4038	plasma membrane	K03881	ND4; NADH-ubiquinone oxidoreductase chain 4 [EC:7.1.1.2]	mmu05020 Prion disease; mmu00190 Oxidative phosphorylation; mmu04714 Thermogenesis; mmu05016 Huntington disease; mmu01100 Metabolic pathways; mmu05208 Chemical carcinogenesis - reactive oxygen species; mmu04723 Retrograde endocannabinoid signaling; mmu05014 Amyotrophic lateral sclerosis; mmu05415 Diabetic cardiomyopathy; mmu05010 Alzheimer disease; mmu05022 Pathways of neurodegeneration - multipl…	GO:0001666 response to hypoxia; GO:0001701 in utero embryonic development; GO:0006091 generation of precursor metabolites and energy; GO:0006119 oxidative phosphorylation; GO:0006120 mitochondrial electron transport, NADH to ubiquinone; GO:0006139 nucleobase-containing compound metabolic process; GO:0006163 purine nucleotide metabolic process; GO:0006753 nucleoside phosphate metabolic process; GO…	GO:0005622 intracellular anatomical structure; GO:0005737 cytoplasm; GO:0005739 mitochondrion; GO:0005740 mitochondrial envelope; GO:0005743 mitochondrial inner membrane; GO:0016020 membrane; GO:0019866 organelle inner membrane; GO:0030964 NADH dehydrogenase complex; GO:0031090 organelle membrane; GO:0031966 mitochondrial membrane; GO:0031967 organelle envelope; GO:0032991 protein-containing comp…	GO:0003824 catalytic activity; GO:0003954 NADH dehydrogenase activity; GO:0008137 NADH dehydrogenase (ubiquinone) activity; GO:0016491 oxidoreductase activity; GO:0016651 oxidoreductase activity, acting on NAD(P)H; GO:0016655 oxidoreductase activity, acting on NAD(P)H, quinone or similar compound as acceptor; GO:0050136 NADH:ubiquinone reductase (non-electrogenic) activity;			C	KOG4845	NADH dehydrogenase, subunit 4	WP1248 Oxidative phosphorylation;WP295 Electron transport chain	https://www.wikipathways.org/instance/WP1248;https://www.wikipathways.org/instance/WP295		R-MMU-1428517 Aerobic respiration and respiratory electron transport;R-MMU-1430728 Metabolism;R-MMU-611105 Respiratory electron transport;R-MMU-6799198 Complex I biogenesis	https://reactome.org/PathwayBrowser/#/R-MMU-1428517;https://reactome.org/PathwayBrowser/#/R-MMU-1430728;https://reactome.org/PathwayBrowser/#/R-MMU-611105;https://reactome.org/PathwayBrowser/#/R-MMU-6799198
P04186	Complement factor B OS=Mus musculus OX=10090 GN=Cfb PE=1 SV=2	Cfb	0.458563	0.000236421	Down	85.0045	22.9	17	17	261.894	234.925	268.961	123.344	106.415	121.399	1.40685	1.26198	1.44481	0.662585	0.571641	0.652137	extracellular	K01335	CFB; complement factor B [EC:3.4.21.47]	mmu05171 Coronavirus disease - COVID-19; mmu05150 Staphylococcus aureus infection; mmu04610 Complement and coagulation cascades	GO:0002250 adaptive immune response; GO:0002252 immune effector process; GO:0002253 activation of immune response; GO:0002376 immune system process; GO:0002443 leukocyte mediated immunity; GO:0002449 lymphocyte mediated immunity; GO:0002455 humoral immune response mediated by circulating immunoglobulin; GO:0002460 adaptive immune response based on somatic recombination of immune receptors built f…	GO:0005576 extracellular region; GO:0005615 extracellular space; GO:0005886 plasma membrane; GO:0016020 membrane; GO:0071944 cell periphery;	GO:0001848 complement binding; GO:0003824 catalytic activity; GO:0004175 endopeptidase activity; GO:0004252 serine-type endopeptidase activity; GO:0005488 binding; GO:0005515 protein binding; GO:0008233 peptidase activity; GO:0008236 serine-type peptidase activity; GO:0016787 hydrolase activity; GO:0017171 serine hydrolase activity; GO:0043167 ion binding; GO:0043169 cation binding; GO:0046872 me…	PF00084; PF00092; PF00089	PF00084 Sushi repeat (SCR repeat); PF00092 von Willebrand factor type A domain; PF00089 Trypsin	E	KOG3627	Trypsin	WP310 mRNA processing	https://www.wikipathways.org/instance/WP310		R-MMU-166658 Complement cascade;R-MMU-166663 Initial triggering of complement;R-MMU-168249 Innate Immune System;R-MMU-168256 Immune System;R-MMU-173736 Alternative complement activation;R-MMU-174577 Activation of C3 and C5;R-MMU-977606 Regulation of Complement cascade	https://reactome.org/PathwayBrowser/#/R-MMU-166658;https://reactome.org/PathwayBrowser/#/R-MMU-166663;https://reactome.org/PathwayBrowser/#/R-MMU-168249;https://reactome.org/PathwayBrowser/#/R-MMU-168256;https://reactome.org/PathwayBrowser/#/R-MMU-173736;https://reactome.org/PathwayBrowser/#/R-MMU-174577;https://reactome.org/PathwayBrowser/#/R-MMU-977606	INTERFERON GAMMA RESPONSE;COMPLEMENT;XENOBIOTIC METABOLISM;COAGULATION;KRAS SIGNALING UP	https://www.gsea-msigdb.org/gsea/msigdb/mouse/geneset/HALLMARK_INTERFERON_GAMMA_RESPONSE;https://www.gsea-msigdb.org/gsea/msigdb/mouse/geneset/HALLMARK_COMPLEMENT;https://www.gsea-msigdb.org/gsea/msigdb/mouse/geneset/HALLMARK_XENOBIOTIC_METABOLISM;https://www.gsea-msigdb.org/gsea/msigdb/mouse/geneset/HALLMARK_COAGULATION;https://www.gsea-msigdb.org/gsea/msigdb/mouse/geneset/HALLMARK_KRAS_SIGNALIN…
P04441	H-2 class II histocompatibility antigen gamma chain OS=Mus musculus OX=10090 GN=Cd74 PE=1 SV=3	Cd74	0.556021	0.000436581	Down	31.5574	28	7	7	458.452	437.108	446.032	275.228	230.641	240.084	1.31768	1.25633	1.28198	0.791059	0.662907	0.690045	plasma membrane	K06505	CD74; CD74 antigen	mmu04612 Antigen processing and presentation; mmu05168 Herpes simplex virus 1 infection; mmu05152 Tuberculosis	GO:0001516 prostaglandin biosynthetic process; GO:0001775 cell activation; GO:0001817 regulation of cytokine production; GO:0001819 positive regulation of cytokine production; GO:0001932 regulation of protein phosphorylation; GO:0001934 positive regulation of protein phosphorylation; GO:0001959 regulation of cytokine-mediated signaling pathway; GO:0001961 positive regulation of cytokine-mediated …	GO:0000139 Golgi membrane; GO:0000323 lytic vacuole; GO:0005622 intracellular anatomical structure; GO:0005737 cytoplasm; GO:0005764 lysosome; GO:0005765 lysosomal membrane; GO:0005768 endosome; GO:0005770 late endosome; GO:0005771 multivesicular body; GO:0005773 vacuole; GO:0005774 vacuolar membrane; GO:0005775 vacuolar lumen; GO:0005783 endoplasmic reticulum; GO:0005789 endoplasmic reticulum me…	GO:0001540 amyloid-beta binding; GO:0004888 transmembrane signaling receptor activity; GO:0004896 cytokine receptor activity; GO:0005102 signaling receptor binding; GO:0005488 binding; GO:0005515 protein binding; GO:0019899 enzyme binding; GO:0019955 cytokine binding; GO:0023023 MHC protein complex binding; GO:0023026 MHC class II protein complex binding; GO:0033218 amide binding; GO:0035718 macr…	PF09307; PF08831; PF00086	PF09307 CLIP, MHC2 interacting; PF08831 Class II MHC-associated invariant chain trimerisation domain; PF00086 Thyroglobulin type-1 repeat	MW	KOG1214	Nidogen and related basement membrane protein proteins	WP2271 Macrophage markers	https://www.wikipathways.org/instance/WP2271		R-MMU-109582 Hemostasis;R-MMU-1280218 Adaptive Immune System;R-MMU-168256 Immune System;R-MMU-202733 Cell surface interactions at the vascular wall;R-MMU-2132295 MHC class II antigen presentation	https://reactome.org/PathwayBrowser/#/R-MMU-109582;https://reactome.org/PathwayBrowser/#/R-MMU-1280218;https://reactome.org/PathwayBrowser/#/R-MMU-168256;https://reactome.org/PathwayBrowser/#/R-MMU-202733;https://reactome.org/PathwayBrowser/#/R-MMU-2132295	INTERFERON ALPHA RESPONSE;INTERFERON GAMMA RESPONSE;ALLOGRAFT REJECTION	https://www.gsea-msigdb.org/gsea/msigdb/mouse/geneset/HALLMARK_INTERFERON_ALPHA_RESPONSE;https://www.gsea-msigdb.org/gsea/msigdb/mouse/geneset/HALLMARK_INTERFERON_GAMMA_RESPONSE;https://www.gsea-msigdb.org/gsea/msigdb/mouse/geneset/HALLMARK_ALLOGRAFT_REJECTION
P04939	Major urinary protein 3 OS=Mus musculus OX=10090 GN=Mup3 PE=1 SV=1	Mup3	0.109612	9.75513e-05	Down	21.4646	16.3	3	2	206.285	208.847	220.174	27.0665	25.3515	17.2193	1.75576	1.77757	1.87397	0.230372	0.215775	0.146559	extracellular				GO:0001659 temperature homeostasis; GO:0002791 regulation of peptide secretion; GO:0002792 negative regulation of peptide secretion; GO:0003008 system process; GO:0006091 generation of precursor metabolites and energy; GO:0006109 regulation of carbohydrate metabolic process; GO:0006111 regulation of gluconeogenesis; GO:0006112 energy reserve metabolic process; GO:0006355 regulation of DNA-templat…	GO:0005576 extracellular region; GO:0005615 extracellular space; GO:0005622 intracellular anatomical structure; GO:0005634 nucleus; GO:0005737 cytoplasm; GO:0005829 cytosol; GO:0043226 organelle; GO:0043227 membrane-bounded organelle; GO:0043229 intracellular organelle; GO:0043231 intracellular membrane-bounded organelle;	GO:0000772 mating pheromone activity; GO:0003824 catalytic activity; GO:0004672 protein kinase activity; GO:0004713 protein tyrosine kinase activity; GO:0004714 transmembrane receptor protein tyrosine kinase activity; GO:0004888 transmembrane signaling receptor activity; GO:0005009 insulin receptor activity; GO:0005102 signaling receptor binding; GO:0005186 pheromone activity; GO:0005488 binding;…	PF00061	PF00061 Lipocalin / cytosolic fatty-acid binding protein family
P06339	H-2 class I histocompatibility antigen, D-37 alpha chain OS=Mus musculus OX=10090 GN=H2-T23 PE=1 SV=1	H2-T23	0.533758	0.00150928	Down	40.8752	18.5	6	4	225.202	172.185	201.265	104.777	110.91	103.848	1.47161	1.12516	1.31519	0.684681	0.724754	0.678604	extracellular	K06751	MHC1; MHC class I antigen	mmu04612 Antigen processing and presentation; mmu05165 Human papillomavirus infection; mmu04218 Cellular senescence; mmu05166 Human T-cell leukemia virus 1 infection; mmu05320 Autoimmune thyroid disease; mmu05332 Graft-versus-host disease; mmu05167 Kaposi sarcoma-associated herpesvirus infection; mmu05169 Epstein-Barr virus infection; mmu05330 Allograft rejection; mmu05163 Human cytomegalovirus i…	GO:0001775 cell activation; GO:0001816 cytokine production; GO:0001817 regulation of cytokine production; GO:0001819 positive regulation of cytokine production; GO:0001910 regulation of leukocyte mediated cytotoxicity; GO:0001911 negative regulation of leukocyte mediated cytotoxicity; GO:0001912 positive regulation of leukocyte mediated cytotoxicity; GO:0001914 regulation of T cell mediated cytot…	GO:0005576 extracellular region; GO:0005615 extracellular space; GO:0005622 intracellular anatomical structure; GO:0005737 cytoplasm; GO:0005783 endoplasmic reticulum; GO:0005789 endoplasmic reticulum membrane; GO:0005794 Golgi apparatus; GO:0005795 Golgi stack; GO:0005797 Golgi medial cisterna; GO:0005886 plasma membrane; GO:0009897 external side of plasma membrane; GO:0009986 cell surface; GO:0…	GO:0003823 antigen binding; GO:0005102 signaling receptor binding; GO:0005488 binding; GO:0005515 protein binding; GO:0030881 beta-2-microglobulin binding; GO:0033218 amide binding; GO:0042277 peptide binding; GO:0042287 MHC protein binding; GO:0042288 MHC class I protein binding; GO:0042605 peptide antigen binding; GO:0042608 T cell receptor binding; GO:0044877 protein-containing complex binding…	PF00129; PF07654	PF00129 Class I Histocompatibility antigen, domains alpha 1 and 2; PF07654 Immunoglobulin C1-set domain							R-MMU-1236974 ER-Phagosome pathway;R-MMU-1236975 Antigen processing-Cross presentation;R-MMU-1236977 Endosomal/Vacuolar pathway;R-MMU-1280218 Adaptive Immune System;R-MMU-168249 Innate Immune System;R-MMU-168256 Immune System;R-MMU-198933 Immunoregulatory interactions between a Lymphoid and a non-Lymphoid cell;R-MMU-2172127 DAP12 interactions;R-MMU-6798695 Neutrophil degranulation;R-MMU-983169 Cl…	https://reactome.org/PathwayBrowser/#/R-MMU-1236974;https://reactome.org/PathwayBrowser/#/R-MMU-1236975;https://reactome.org/PathwayBrowser/#/R-MMU-1236977;https://reactome.org/PathwayBrowser/#/R-MMU-1280218;https://reactome.org/PathwayBrowser/#/R-MMU-168249;https://reactome.org/PathwayBrowser/#/R-MMU-168256;https://reactome.org/PathwayBrowser/#/R-MMU-198933;https://reactome.org/PathwayBrowser/#/…
P06683	Complement component C9 OS=Mus musculus OX=10090 GN=C9 PE=1 SV=2	C9	0.387585	0.00122451	Down	62.0023	15	9	9	70.6676	65.5482	58.1956	27.9344	27.1409	20.2755	1.57177	1.45791	1.29438	0.621312	0.603663	0.450964	extracellular	K04000	C9; complement component 9	mmu05322 Systemic lupus erythematosus; mmu05171 Coronavirus disease - COVID-19; mmu05020 Prion disease; mmu04610 Complement and coagulation cascades; mmu04810 Regulation of actin cytoskeleton; mmu05146 Amoebiasis	GO:0001897 symbiont-mediated cytolysis of host cell; GO:0001906 cell killing; GO:0001907 symbiont-mediated killing of host cell; GO:0002250 adaptive immune response; GO:0002252 immune effector process; GO:0002253 activation of immune response; GO:0002376 immune system process; GO:0002443 leukocyte mediated immunity; GO:0002449 lymphocyte mediated immunity; GO:0002455 humoral immune response media…	GO:0005576 extracellular region; GO:0005579 membrane attack complex; GO:0005615 extracellular space; GO:0005622 intracellular anatomical structure; GO:0005737 cytoplasm; GO:0005829 cytosol; GO:0005886 plasma membrane; GO:0016020 membrane; GO:0032991 protein-containing complex; GO:0044217 other organism part; GO:0044218 other organism cell membrane; GO:0046930 pore complex; GO:0071944 cell periphe…		PF00090; PF01823	PF00090 Thrombospondin type 1 domain; PF01823 MAC/Perforin domain				WP200 Complement activation classical pathway	https://www.wikipathways.org/instance/WP200		R-MMU-166658 Complement cascade;R-MMU-166665 Terminal pathway of complement;R-MMU-168249 Innate Immune System;R-MMU-168256 Immune System;R-MMU-977606 Regulation of Complement cascade	https://reactome.org/PathwayBrowser/#/R-MMU-166658;https://reactome.org/PathwayBrowser/#/R-MMU-166665;https://reactome.org/PathwayBrowser/#/R-MMU-168249;https://reactome.org/PathwayBrowser/#/R-MMU-168256;https://reactome.org/PathwayBrowser/#/R-MMU-977606	COMPLEMENT;COAGULATION	https://www.gsea-msigdb.org/gsea/msigdb/mouse/geneset/HALLMARK_COMPLEMENT;https://www.gsea-msigdb.org/gsea/msigdb/mouse/geneset/HALLMARK_COAGULATION
P06684	Complement C5 OS=Mus musculus OX=10090 GN=C5 PE=1 SV=2	C5	0.634973	0.0370934	Down	188.878	8.2	11	11	91.484	147.31	124.692	73.2122	78.9934	78.598	0.923631	1.48726	1.2589	0.739157	0.797524	0.793533	extracellular	K03994	C5; complement component 5	mmu05171 Coronavirus disease - COVID-19; mmu05020 Prion disease; mmu04080 Neuroactive ligand-receptor interaction; mmu04810 Regulation of actin cytoskeleton; mmu04936 Alcoholic liver disease; mmu04613 Neutrophil extracellular trap formation; mmu05322 Systemic lupus erythematosus; mmu05150 Staphylococcus aureus infection; mmu05133 Pertussis; mmu04610 Complement and coagulation cascades; mmu05168 H…	GO:0001701 in utero embryonic development; GO:0001796 regulation of type IIa hypersensitivity; GO:0001798 positive regulation of type IIa hypersensitivity; GO:0001817 regulation of cytokine production; GO:0001819 positive regulation of cytokine production; GO:0001932 regulation of protein phosphorylation; GO:0001934 positive regulation of protein phosphorylation; GO:0001969 regulation of activati…	GO:0005576 extracellular region; GO:0005579 membrane attack complex; GO:0005615 extracellular space; GO:0005886 plasma membrane; GO:0016020 membrane; GO:0030054 cell junction; GO:0030424 axon; GO:0030425 dendrite; GO:0032991 protein-containing complex; GO:0036477 somatodendritic compartment; GO:0042995 cell projection; GO:0043005 neuron projection; GO:0043025 neuronal cell body; GO:0044217 other …	GO:0001664 G protein-coupled receptor binding; GO:0001846 opsonin binding; GO:0001848 complement binding; GO:0001849 complement component C1q complex binding; GO:0004857 enzyme inhibitor activity; GO:0004866 endopeptidase inhibitor activity; GO:0005102 signaling receptor binding; GO:0005125 cytokine activity; GO:0005126 cytokine receptor binding; GO:0005488 binding; GO:0005515 protein binding; GO…	PF17790; PF01835; PF17791; PF17789; PF07703; PF01821; PF21309; PF07677; PF01759	PF17790 Macroglobulin domain MG1; PF01835 MG2 domain; PF17791 Macroglobulin domain MG3; PF17789 Macroglobulin domain MG4; PF07703 Alpha-2-macroglobulin bait region domain; PF01821 Anaphylotoxin-like domain; PF21309 Complement component 5, CUB domain; PF07677 A-macroglobulin receptor binding domain; PF01759 UNC-6/NTR/C345C module	O	KOG1366	Alpha-macroglobulin	WP1496 Oxidative damage response;WP200 Complement activation classical pathway;WP2432 Spinal cord injury	https://www.wikipathways.org/instance/WP1496;https://www.wikipathways.org/instance/WP200;https://www.wikipathways.org/instance/WP2432		R-MMU-162582 Signal Transduction;R-MMU-166658 Complement cascade;R-MMU-166665 Terminal pathway of complement;R-MMU-168249 Innate Immune System;R-MMU-168256 Immune System;R-MMU-174577 Activation of C3 and C5;R-MMU-372790 Signaling by GPCR;R-MMU-373076 Class A/1 (Rhodopsin-like receptors);R-MMU-375276 Peptide ligand-binding receptors;R-MMU-388396 GPCR downstream signalling;R-MMU-418594 G alpha (i) …	https://reactome.org/PathwayBrowser/#/R-MMU-162582;https://reactome.org/PathwayBrowser/#/R-MMU-166658;https://reactome.org/PathwayBrowser/#/R-MMU-166665;https://reactome.org/PathwayBrowser/#/R-MMU-168249;https://reactome.org/PathwayBrowser/#/R-MMU-168256;https://reactome.org/PathwayBrowser/#/R-MMU-174577;https://reactome.org/PathwayBrowser/#/R-MMU-372790;https://reactome.org/PathwayBrowser/#/R-MM…	KRAS SIGNALING DN	https://www.gsea-msigdb.org/gsea/msigdb/mouse/geneset/HALLMARK_KRAS_SIGNALING_DN
P06728	Apolipoprotein A-IV OS=Mus musculus OX=10090 GN=Apoa4 PE=1 SV=3	Apoa4	0.653614	0.000343859	Down	45.029	44.3	15	15	344.595	354.809	381.124	228.87	231.362	246.016	1.15715	1.19145	1.27982	0.768548	0.776914	0.826122	extracellular	K08760	APOA4; apolipoprotein A-IV	mmu04979 Cholesterol metabolism; mmu04977 Vitamin digestion and absorption; mmu05417 Lipid and atherosclerosis; mmu04975 Fat digestion and absorption	GO:0000302 response to reactive oxygen species; GO:0000303 response to superoxide; GO:0000305 response to oxygen radical; GO:0001523 retinoid metabolic process; GO:0001667 ameboidal-type cell migration; GO:0001817 regulation of cytokine production; GO:0001818 negative regulation of cytokine production; GO:0001932 regulation of protein phosphorylation; GO:0001935 endothelial cell proliferation; GO…	GO:0005576 extracellular region; GO:0005615 extracellular space; GO:0005622 intracellular anatomical structure; GO:0005737 cytoplasm; GO:0005768 endosome; GO:0005769 early endosome; GO:0005783 endoplasmic reticulum; GO:0005788 endoplasmic reticulum lumen; GO:0005829 cytosol; GO:0009986 cell surface; GO:0012505 endomembrane system; GO:0030139 endocytic vesicle; GO:0031410 cytoplasmic vesicle; GO:0…	GO:0001540 amyloid-beta binding; GO:0005102 signaling receptor binding; GO:0005215 transporter activity; GO:0005319 lipid transporter activity; GO:0005488 binding; GO:0005496 steroid binding; GO:0005507 copper ion binding; GO:0005515 protein binding; GO:0005543 phospholipid binding; GO:0008035 high-density lipoprotein particle binding; GO:0008047 enzyme activator activity; GO:0008289 lipid bindin…	PF01442	PF01442 Apolipoprotein A1/A4/E domain				WP1 Statin pathway	https://www.wikipathways.org/instance/WP1		R-MMU-1430728 Metabolism;R-MMU-174824 Plasma lipoprotein assembly, remodeling, and clearance;R-MMU-196854 Metabolism of vitamins and cofactors;R-MMU-2187338 Visual phototransduction;R-MMU-382551 Transport of small molecules;R-MMU-6806667 Metabolism of fat-soluble vitamins;R-MMU-8963888 Chylomicron assembly;R-MMU-8963898 Plasma lipoprotein assembly;R-MMU-8963899 Plasma lipoprotein remodeling;R-MMU…	https://reactome.org/PathwayBrowser/#/R-MMU-1430728;https://reactome.org/PathwayBrowser/#/R-MMU-174824;https://reactome.org/PathwayBrowser/#/R-MMU-196854;https://reactome.org/PathwayBrowser/#/R-MMU-2187338;https://reactome.org/PathwayBrowser/#/R-MMU-382551;https://reactome.org/PathwayBrowser/#/R-MMU-6806667;https://reactome.org/PathwayBrowser/#/R-MMU-8963888;https://reactome.org/PathwayBrowser/#/…	COMPLEMENT	https://www.gsea-msigdb.org/gsea/msigdb/mouse/geneset/HALLMARK_COMPLEMENT
P06837	Neuromodulin OS=Mus musculus OX=10090 GN=Gap43 PE=1 SV=1	Gap43	0.418769	0.00023538	Down	23.6324	32.6	4	4	197.841	187.164	220.386	88.3255	76.2085	88.985	1.38204	1.30745	1.53953	0.617006	0.532361	0.621613	cytoplasm	K20041			GO:0000902 cell morphogenesis; GO:0006935 chemotaxis; GO:0006950 response to stress; GO:0007154 cell communication; GO:0007165 signal transduction; GO:0007186 G protein-coupled receptor signaling pathway; GO:0007275 multicellular organism development; GO:0007399 nervous system development; GO:0007409 axonogenesis; GO:0007411 axon guidance; GO:0008037 cell recognition; GO:0008038 neuron recognitio…	GO:0005622 intracellular anatomical structure; GO:0005737 cytoplasm; GO:0005829 cytosol; GO:0005886 plasma membrane; GO:0014069 postsynaptic density; GO:0016020 membrane; GO:0030054 cell junction; GO:0030175 filopodium; GO:0030424 axon; GO:0030426 growth cone; GO:0030427 site of polarized growth; GO:0031253 cell projection membrane; GO:0031527 filopodium membrane; GO:0032279 asymmetric synapse; G…	GO:0001786 phosphatidylserine binding; GO:0005488 binding; GO:0005515 protein binding; GO:0005516 calmodulin binding; GO:0005543 phospholipid binding; GO:0008289 lipid binding; GO:0035091 phosphatidylinositol binding; GO:0035727 lysophosphatidic acid binding; GO:0043167 ion binding; GO:0043168 anion binding; GO:0072341 modified amino acid binding; GO:0097367 carbohydrate derivative binding; GO:19…	PF10580	PF10580 Gap junction protein N-terminal region				WP2432 Spinal cord injury;WP5242 Comprehensive IL 17A signaling	https://www.wikipathways.org/instance/WP2432;https://www.wikipathways.org/instance/WP5242		R-MMU-1266738 Developmental Biology;R-MMU-373760 L1CAM interactions;R-MMU-422475 Axon guidance;R-MMU-9675108 Nervous system development	https://reactome.org/PathwayBrowser/#/R-MMU-1266738;https://reactome.org/PathwayBrowser/#/R-MMU-373760;https://reactome.org/PathwayBrowser/#/R-MMU-422475;https://reactome.org/PathwayBrowser/#/R-MMU-9675108
P06909	Complement factor H OS=Mus musculus OX=10090 GN=Cfh PE=1 SV=2	Cfh	0.45099	1.92293e-05	Down	139.138	19.5	20	20	443.019	421.369	417.238	203.584	185.874	188.543	1.42938	1.35953	1.3462	0.656854	0.599713	0.608326	nucleus	K04004	CFH; complement factor H	mmu05150 Staphylococcus aureus infection; mmu04610 Complement and coagulation cascades	GO:0002252 immune effector process; GO:0002253 activation of immune response; GO:0002376 immune system process; GO:0002673 regulation of acute inflammatory response; GO:0002682 regulation of immune system process; GO:0002684 positive regulation of immune system process; GO:0002697 regulation of immune effector process; GO:0002920 regulation of humoral immune response; GO:0006950 response to stres…	GO:0005576 extracellular region; GO:0005615 extracellular space; GO:0005622 intracellular anatomical structure; GO:0005634 nucleus; GO:0005737 cytoplasm; GO:0005886 plasma membrane; GO:0016020 membrane; GO:0043226 organelle; GO:0043227 membrane-bounded organelle; GO:0043229 intracellular organelle; GO:0043231 intracellular membrane-bounded organelle; GO:0071944 cell periphery;	GO:0001846 opsonin binding; GO:0001848 complement binding; GO:0001851 complement component C3b binding; GO:0005488 binding; GO:0005515 protein binding; GO:0005539 glycosaminoglycan binding; GO:0008201 heparin binding; GO:0043167 ion binding; GO:0043168 anion binding; GO:0043394 proteoglycan binding; GO:0043395 heparan sulfate proteoglycan binding; GO:0097367 carbohydrate derivative binding; GO:19…	PF00084	PF00084 Sushi repeat (SCR repeat)							R-MMU-166658 Complement cascade;R-MMU-168249 Innate Immune System;R-MMU-168256 Immune System;R-MMU-977606 Regulation of Complement cascade	https://reactome.org/PathwayBrowser/#/R-MMU-166658;https://reactome.org/PathwayBrowser/#/R-MMU-168249;https://reactome.org/PathwayBrowser/#/R-MMU-168256;https://reactome.org/PathwayBrowser/#/R-MMU-977606	INTERFERON GAMMA RESPONSE;COMPLEMENT;COAGULATION;KRAS SIGNALING UP	https://www.gsea-msigdb.org/gsea/msigdb/mouse/geneset/HALLMARK_INTERFERON_GAMMA_RESPONSE;https://www.gsea-msigdb.org/gsea/msigdb/mouse/geneset/HALLMARK_COMPLEMENT;https://www.gsea-msigdb.org/gsea/msigdb/mouse/geneset/HALLMARK_COAGULATION;https://www.gsea-msigdb.org/gsea/msigdb/mouse/geneset/HALLMARK_KRAS_SIGNALING_UP
P07091	Protein S100-A4 OS=Mus musculus OX=10090 GN=S100a4 PE=1 SV=1	S100a4	1.71404	0.00180559	Up	11.7214	16.8	2	2	52.946	47.8215	60.7861	90.0753	89.9657	96.8691	0.72452	0.654397	0.831806	1.2326	1.2311	1.32557	extracellular	K23761			GO:0001667 ameboidal-type cell migration; GO:0001837 epithelial to mesenchymal transition; GO:0007275 multicellular organism development; GO:0009888 tissue development; GO:0009966 regulation of signal transduction; GO:0009967 positive regulation of signal transduction; GO:0009987 cellular process; GO:0010631 epithelial cell migration; GO:0010646 regulation of cell communication; GO:0010647 positi…	GO:0005622 intracellular anatomical structure; GO:0005634 nucleus; GO:0005737 cytoplasm; GO:0042995 cell projection; GO:0043005 neuron projection; GO:0043226 organelle; GO:0043227 membrane-bounded organelle; GO:0043229 intracellular organelle; GO:0043231 intracellular membrane-bounded organelle; GO:0048471 perinuclear region of cytoplasm; GO:0120025 plasma membrane bounded cell projection;	GO:0003779 actin binding; GO:0005102 signaling receptor binding; GO:0005488 binding; GO:0005509 calcium ion binding; GO:0005515 protein binding; GO:0008092 cytoskeletal protein binding; GO:0042802 identical protein binding; GO:0042803 protein homodimerization activity; GO:0043167 ion binding; GO:0043169 cation binding; GO:0046872 metal ion binding; GO:0046914 transition metal ion binding; GO:0046…	PF01023	PF01023 S-100/ICaBP type calcium binding domain									HYPOXIA;P53 PATHWAY;ANGIOGENESIS	https://www.gsea-msigdb.org/gsea/msigdb/mouse/geneset/HALLMARK_HYPOXIA;https://www.gsea-msigdb.org/gsea/msigdb/mouse/geneset/HALLMARK_P53_PATHWAY;https://www.gsea-msigdb.org/gsea/msigdb/mouse/geneset/HALLMARK_ANGIOGENESIS
P07356	Annexin A2 OS=Mus musculus OX=10090 GN=Anxa2 PE=1 SV=2	Anxa2	2.14273	1.81965e-08	Up	38.6762	51.9	20	20	2893.35	2914.29	2879.58	6169.12	6185.88	6259.33	0.635865	0.640466	0.632838	1.35577	1.35946	1.3756	cytoplasm	K17092	ANXA2; annexin A2	mmu05132 Salmonella infection	GO:0001501 skeletal system development; GO:0001503 ossification; GO:0001525 angiogenesis; GO:0001568 blood vessel development; GO:0001765 membrane raft assembly; GO:0001775 cell activation; GO:0001816 cytokine production; GO:0001919 regulation of receptor recycling; GO:0001921 positive regulation of receptor recycling; GO:0001932 regulation of protein phosphorylation; GO:0001934 positive regulati…	GO:0000323 lytic vacuole; GO:0001726 ruffle; GO:0005576 extracellular region; GO:0005604 basement membrane; GO:0005615 extracellular space; GO:0005622 intracellular anatomical structure; GO:0005634 nucleus; GO:0005737 cytoplasm; GO:0005764 lysosome; GO:0005765 lysosomal membrane; GO:0005766 primary lysosome; GO:0005768 endosome; GO:0005769 early endosome; GO:0005770 late endosome; GO:0005773 vacu…	GO:0001786 phosphatidylserine binding; GO:0002020 protease binding; GO:0003779 actin binding; GO:0004857 enzyme inhibitor activity; GO:0004859 phospholipase inhibitor activity; GO:0005215 transporter activity; GO:0005216 monoatomic ion channel activity; GO:0005244 voltage-gated monoatomic ion channel activity; GO:0005245 voltage-gated calcium channel activity; GO:0005261 monoatomic cation channel…	PF00191	PF00191 Annexin	U	KOG0819	Annexin	WP374 Prostaglandin synthesis and regulation	https://www.wikipathways.org/instance/WP374		R-MMU-109582 Hemostasis;R-MMU-168249 Innate Immune System;R-MMU-168256 Immune System;R-MMU-6798695 Neutrophil degranulation;R-MMU-75205 Dissolution of Fibrin Clot;R-MMU-8953897 Cellular responses to stimuli;R-MMU-9855142 Cellular responses to mechanical stimuli;R-MMU-9860927 Turbulent (oscillatory, disturbed) flow shear stress activates signaling by PIEZO1 and integrins in endothelial cells;R-MMU…	https://reactome.org/PathwayBrowser/#/R-MMU-109582;https://reactome.org/PathwayBrowser/#/R-MMU-168249;https://reactome.org/PathwayBrowser/#/R-MMU-168256;https://reactome.org/PathwayBrowser/#/R-MMU-6798695;https://reactome.org/PathwayBrowser/#/R-MMU-75205;https://reactome.org/PathwayBrowser/#/R-MMU-8953897;https://reactome.org/PathwayBrowser/#/R-MMU-9855142;https://reactome.org/PathwayBrowser/#/R-…	HYPOXIA;UV RESPONSE DN	https://www.gsea-msigdb.org/gsea/msigdb/mouse/geneset/HALLMARK_HYPOXIA;https://www.gsea-msigdb.org/gsea/msigdb/mouse/geneset/HALLMARK_UV_RESPONSE_DN
P07724	Albumin OS=Mus musculus OX=10090 GN=Alb PE=1 SV=3	Alb	0.367651	9.83878e-08	Down	68.6925	52.8	31	31	40691.7	40312.4	40893.5	15041.5	15143	14631.2	1.46449	1.45084	1.47175	0.541344	0.544997	0.526577	extracellular	K16141	ALB; serum albumin	mmu04918 Thyroid hormone synthesis	GO:0001542 ovulation from ovarian follicle; GO:0001897 symbiont-mediated cytolysis of host cell; GO:0001906 cell killing; GO:0001907 symbiont-mediated killing of host cell; GO:0002576 platelet degranulation; GO:0003006 developmental process involved in reproduction; GO:0003008 system process; GO:0003013 circulatory system process; GO:0003018 vascular process in circulatory system; GO:0006629 lipi…	GO:0005576 extracellular region; GO:0005604 basement membrane; GO:0005615 extracellular space; GO:0005622 intracellular anatomical structure; GO:0005737 cytoplasm; GO:0005783 endoplasmic reticulum; GO:0005788 endoplasmic reticulum lumen; GO:0005794 Golgi apparatus; GO:0012505 endomembrane system; GO:0030141 secretory granule; GO:0031012 extracellular matrix; GO:0031091 platelet alpha granule; GO:…	GO:0003676 nucleic acid binding; GO:0003677 DNA binding; GO:0005488 binding; GO:0005504 fatty acid binding; GO:0005507 copper ion binding; GO:0005515 protein binding; GO:0008270 zinc ion binding; GO:0008289 lipid binding; GO:0015643 toxic substance binding; GO:0016209 antioxidant activity; GO:0019825 oxygen binding; GO:0019842 vitamin binding; GO:0019899 enzyme binding; GO:0030170 pyridoxal phosp…	PF00273	PF00273 Serum albumin family							R-MMU-109582 Hemostasis;R-MMU-114608 Platelet degranulation ;R-MMU-1430728 Metabolism;R-MMU-159418 Recycling of bile acids and salts;R-MMU-174824 Plasma lipoprotein assembly, remodeling, and clearance;R-MMU-189445 Metabolism of porphyrins;R-MMU-189451 Heme biosynthesis;R-MMU-189483 Heme degradation;R-MMU-194068 Bile acid and bile salt metabolism;R-MMU-2168880 Scavenging of heme from plasma;R-MMU-…	https://reactome.org/PathwayBrowser/#/R-MMU-109582;https://reactome.org/PathwayBrowser/#/R-MMU-114608;https://reactome.org/PathwayBrowser/#/R-MMU-1430728;https://reactome.org/PathwayBrowser/#/R-MMU-159418;https://reactome.org/PathwayBrowser/#/R-MMU-174824;https://reactome.org/PathwayBrowser/#/R-MMU-189445;https://reactome.org/PathwayBrowser/#/R-MMU-189451;https://reactome.org/PathwayBrowser/#/R-M…	PEROXISOME	https://www.gsea-msigdb.org/gsea/msigdb/mouse/geneset/HALLMARK_PEROXISOME
P07758	Alpha-1-antitrypsin 1-1 OS=Mus musculus OX=10090 GN=Serpina1a PE=1 SV=4	Serpina1a	0.331463	1.45233e-06	Down	46.0026	6.8	3	3	2591.88	2609.44	2441.42	846.039	825.601	861.648	1.52823	1.53858	1.43951	0.498842	0.486791	0.508046	extracellular,plasma membrane	K03984	SERPINA1; alpha-1-antitrypsin	mmu04610 Complement and coagulation cascades	GO:0001101 response to acid chemical; GO:0001666 response to hypoxia; GO:0001701 in utero embryonic development; GO:0001775 cell activation; GO:0002237 response to molecule of bacterial origin; GO:0002252 immune effector process; GO:0002263 cell activation involved in immune response; GO:0002274 myeloid leukocyte activation; GO:0002275 myeloid cell activation involved in immune response; GO:00022…	GO:0000139 Golgi membrane; GO:0005576 extracellular region; GO:0005615 extracellular space; GO:0005622 intracellular anatomical structure; GO:0005737 cytoplasm; GO:0005783 endoplasmic reticulum; GO:0005788 endoplasmic reticulum lumen; GO:0005793 endoplasmic reticulum-Golgi intermediate compartment; GO:0005794 Golgi apparatus; GO:0005798 Golgi-associated vesicle; GO:0012505 endomembrane system; GO…	GO:0002020 protease binding; GO:0004857 enzyme inhibitor activity; GO:0004866 endopeptidase inhibitor activity; GO:0004867 serine-type endopeptidase inhibitor activity; GO:0005488 binding; GO:0005515 protein binding; GO:0019899 enzyme binding; GO:0030234 enzyme regulator activity; GO:0030414 peptidase inhibitor activity; GO:0042802 identical protein binding; GO:0061134 peptidase regulator activit…	PF00079	PF00079 Serpin (serine protease inhibitor)	V	KOG2392	Serpin
P07759	Serine protease inhibitor A3K OS=Mus musculus OX=10090 GN=Serpina3k PE=1 SV=2	Serpina3k	0.209836	1.08357e-07	Down	46.8799	21.3	8	5	4907.62	4870.1	4966.46	1057.21	1039.02	997.636	1.65073	1.63811	1.67052	0.355603	0.349483	0.335565	endoplasmic reticulum	K04525			GO:0001775 cell activation; GO:0001894 tissue homeostasis; GO:0002250 adaptive immune response; GO:0002252 immune effector process; GO:0002263 cell activation involved in immune response; GO:0002274 myeloid leukocyte activation; GO:0002275 myeloid cell activation involved in immune response; GO:0002283 neutrophil activation involved in immune response; GO:0002366 leukocyte activation involved in …	GO:0000323 lytic vacuole; GO:0005576 extracellular region; GO:0005615 extracellular space; GO:0005622 intracellular anatomical structure; GO:0005634 nucleus; GO:0005737 cytoplasm; GO:0005764 lysosome; GO:0005766 primary lysosome; GO:0005773 vacuole; GO:0005775 vacuolar lumen; GO:0012505 endomembrane system; GO:0030141 secretory granule; GO:0031091 platelet alpha granule; GO:0031093 platelet alpha…	GO:0003676 nucleic acid binding; GO:0003677 DNA binding; GO:0004857 enzyme inhibitor activity; GO:0004866 endopeptidase inhibitor activity; GO:0004867 serine-type endopeptidase inhibitor activity; GO:0004869 cysteine-type endopeptidase inhibitor activity; GO:0005488 binding; GO:0030234 enzyme regulator activity; GO:0030414 peptidase inhibitor activity; GO:0061134 peptidase regulator activity; GO:…	PF00079	PF00079 Serpin (serine protease inhibitor)	V	KOG2392	Serpin
P08207	Protein S100-A10 OS=Mus musculus OX=10090 GN=S100a10 PE=1 SV=2	S100a10	2.91647	0.00200466	Up	11.186	38.1	3	3	215.089	135.215	196.528	536.067	577.452	481.301	0.602589	0.378814	0.550588	1.50183	1.61778	1.3484	cytoplasm	K17274	S100A10; protein S100-A10	mmu05132 Salmonella infection	GO:0001558 regulation of cell growth; GO:0001765 membrane raft assembly; GO:0001952 regulation of cell-matrix adhesion; GO:0001954 positive regulation of cell-matrix adhesion; GO:0006810 transport; GO:0006900 vesicle budding from membrane; GO:0006996 organelle organization; GO:0008104 protein localization; GO:0009987 cellular process; GO:0010638 positive regulation of organelle organization; GO:0…	GO:0005622 intracellular anatomical structure; GO:0005737 cytoplasm; GO:0005783 endoplasmic reticulum; GO:0005886 plasma membrane; GO:0012505 endomembrane system; GO:0016020 membrane; GO:0019897 extrinsic component of plasma membrane; GO:0019898 extrinsic component of membrane; GO:0043226 organelle; GO:0043227 membrane-bounded organelle; GO:0043229 intracellular organelle; GO:0043231 intracellula…	GO:0005488 binding; GO:0005509 calcium ion binding; GO:0005515 protein binding; GO:0042802 identical protein binding; GO:0042803 protein homodimerization activity; GO:0043167 ion binding; GO:0043169 cation binding; GO:0044325 transmembrane transporter binding; GO:0046872 metal ion binding; GO:0046983 protein dimerization activity;	PF01023	PF01023 S-100/ICaBP type calcium binding domain				WP374 Prostaglandin synthesis and regulation	https://www.wikipathways.org/instance/WP374		R-MMU-109582 Hemostasis;R-MMU-75205 Dissolution of Fibrin Clot	https://reactome.org/PathwayBrowser/#/R-MMU-109582;https://reactome.org/PathwayBrowser/#/R-MMU-75205	FATTY ACID METABOLISM;P53 PATHWAY	https://www.gsea-msigdb.org/gsea/msigdb/mouse/geneset/HALLMARK_FATTY_ACID_METABOLISM;https://www.gsea-msigdb.org/gsea/msigdb/mouse/geneset/HALLMARK_P53_PATHWAY
P08226	Apolipoprotein E OS=Mus musculus OX=10090 GN=Apoe PE=1 SV=2	Apoe	0.435329	1.0687e-05	Down	35.8666	30.5	11	11	258.589	242.825	238.789	106.341	104.627	111.265	1.46036	1.37133	1.34854	0.600548	0.590869	0.628356	extracellular	K04524	APOE; apolipoprotein E	mmu04979 Cholesterol metabolism; mmu05010 Alzheimer disease	GO:0000302 response to reactive oxygen species; GO:0001101 response to acid chemical; GO:0001523 retinoid metabolic process; GO:0001558 regulation of cell growth; GO:0001568 blood vessel development; GO:0001932 regulation of protein phosphorylation; GO:0001933 negative regulation of protein phosphorylation; GO:0001936 regulation of endothelial cell proliferation; GO:0001937 negative regulation of…	GO:0000323 lytic vacuole; GO:0005576 extracellular region; GO:0005615 extracellular space; GO:0005622 intracellular anatomical structure; GO:0005634 nucleus; GO:0005635 nuclear envelope; GO:0005737 cytoplasm; GO:0005764 lysosome; GO:0005768 endosome; GO:0005769 early endosome; GO:0005770 late endosome; GO:0005773 vacuole; GO:0005783 endoplasmic reticulum; GO:0005788 endoplasmic reticulum lumen; G…	GO:0001540 amyloid-beta binding; GO:0005102 signaling receptor binding; GO:0005198 structural molecule activity; GO:0005215 transporter activity; GO:0005319 lipid transporter activity; GO:0005488 binding; GO:0005496 steroid binding; GO:0005515 protein binding; GO:0005539 glycosaminoglycan binding; GO:0005543 phospholipid binding; GO:0008047 enzyme activator activity; GO:0008092 cytoskeletal prote…	PF01442	PF01442 Apolipoprotein A1/A4/E domain				WP1 Statin pathway;WP2075 Alzheimer 39 s disease;WP3592 ApoE and miR 146 in inflammation and atherosclerosis	https://www.wikipathways.org/instance/WP1;https://www.wikipathways.org/instance/WP2075;https://www.wikipathways.org/instance/WP3592		R-MMU-1430728 Metabolism;R-MMU-174824 Plasma lipoprotein assembly, remodeling, and clearance;R-MMU-196854 Metabolism of vitamins and cofactors;R-MMU-2173782 Binding and Uptake of Ligands by Scavenger Receptors;R-MMU-2187338 Visual phototransduction;R-MMU-3000480 Scavenging by Class A Receptors;R-MMU-381426 Regulation of Insulin-like Growth Factor (IGF) transport and uptake by Insulin-like Growth …	https://reactome.org/PathwayBrowser/#/R-MMU-1430728;https://reactome.org/PathwayBrowser/#/R-MMU-174824;https://reactome.org/PathwayBrowser/#/R-MMU-196854;https://reactome.org/PathwayBrowser/#/R-MMU-2173782;https://reactome.org/PathwayBrowser/#/R-MMU-2187338;https://reactome.org/PathwayBrowser/#/R-MMU-3000480;https://reactome.org/PathwayBrowser/#/R-MMU-381426;https://reactome.org/PathwayBrowser/#/…	ADIPOGENESIS;XENOBIOTIC METABOLISM	https://www.gsea-msigdb.org/gsea/msigdb/mouse/geneset/HALLMARK_ADIPOGENESIS;https://www.gsea-msigdb.org/gsea/msigdb/mouse/geneset/HALLMARK_XENOBIOTIC_METABOLISM
P08752	Guanine nucleotide-binding protein G(i) subunit alpha-2 OS=Mus musculus OX=10090 GN=Gnai2 PE=1 SV=5	Gnai2	1.55307	4.62811e-05	Up	40.489	33.2	11	5	1213.44	1148.73	1225.8	1890.18	1816.47	1865.72	0.794798	0.752415	0.802899	1.23807	1.18978	1.22204	cytoplasm	K04630	GNAI; guanine nucleotide-binding protein G(i) subunit alpha	mmu04371 Apelin signaling pathway; mmu05030 Cocaine addiction; mmu05142 Chagas disease; mmu04723 Retrograde endocannabinoid signaling; mmu05145 Toxoplasmosis; mmu04727 GABAergic synapse; mmu04916 Melanogenesis; mmu04924 Renin secretion; mmu05163 Human cytomegalovirus infection; mmu04022 cGMP-PKG signaling pathway; mmu05170 Human immunodeficiency virus 1 infection; mmu05012 Parkinson disease; mmu0…	GO:0000302 response to reactive oxygen species; GO:0001932 regulation of protein phosphorylation; GO:0001934 positive regulation of protein phosphorylation; GO:0001973 G protein-coupled adenosine receptor signaling pathway; GO:0003008 system process; GO:0003014 renal system process; GO:0006139 nucleobase-containing compound metabolic process; GO:0006163 purine nucleotide metabolic process; GO:000…	GO:0000139 Golgi membrane; GO:0005622 intracellular anatomical structure; GO:0005634 nucleus; GO:0005654 nucleoplasm; GO:0005730 nucleolus; GO:0005737 cytoplasm; GO:0005783 endoplasmic reticulum; GO:0005789 endoplasmic reticulum membrane; GO:0005794 Golgi apparatus; GO:0005813 centrosome; GO:0005815 microtubule organizing center; GO:0005829 cytosol; GO:0005834 heterotrimeric G-protein complex; GO…	GO:0000166 nucleotide binding; GO:0000287 magnesium ion binding; GO:0001664 G protein-coupled receptor binding; GO:0001882 nucleoside binding; GO:0001883 purine nucleoside binding; GO:0003824 catalytic activity; GO:0003924 GTPase activity; GO:0005102 signaling receptor binding; GO:0005488 binding; GO:0005515 protein binding; GO:0005525 GTP binding; GO:0016462 pyrophosphatase activity; GO:0016787 …	PF00503	PF00503 G-protein alpha subunit	DT	KOG0082	G-protein alpha subunit (small G protein superfamily)	WP2292 Chemokine signaling pathway;WP232 G protein signaling pathways;WP553 Calcium regulation in cardiac cells;WP57 Signal transduction of S1P receptor	https://www.wikipathways.org/instance/WP2292;https://www.wikipathways.org/instance/WP232;https://www.wikipathways.org/instance/WP553;https://www.wikipathways.org/instance/WP57		R-MMU-109582 Hemostasis;R-MMU-111885 Opioid Signalling;R-MMU-112040 G-protein mediated events;R-MMU-112314 Neurotransmitter receptors and postsynaptic signal transmission;R-MMU-112315 Transmission across Chemical Synapses;R-MMU-112316 Neuronal System;R-MMU-1430728 Metabolism;R-MMU-162582 Signal Transduction;R-MMU-163685 Integration of energy metabolism;R-MMU-170670 Adenylate cyclase inhibitory pa…	https://reactome.org/PathwayBrowser/#/R-MMU-109582;https://reactome.org/PathwayBrowser/#/R-MMU-111885;https://reactome.org/PathwayBrowser/#/R-MMU-112040;https://reactome.org/PathwayBrowser/#/R-MMU-112314;https://reactome.org/PathwayBrowser/#/R-MMU-112315;https://reactome.org/PathwayBrowser/#/R-MMU-112316;https://reactome.org/PathwayBrowser/#/R-MMU-1430728;https://reactome.org/PathwayBrowser/#/R-M…	APICAL JUNCTION;COMPLEMENT	https://www.gsea-msigdb.org/gsea/msigdb/mouse/geneset/HALLMARK_APICAL_JUNCTION;https://www.gsea-msigdb.org/gsea/msigdb/mouse/geneset/HALLMARK_COMPLEMENT
P09240	Cholecystokinin OS=Mus musculus OX=10090 GN=Cck PE=1 SV=3	Cck	3.4517	0.000900749	Up	12.7697	8.7	1	1	22.5143		27.6556	93.7319	83.2607	82.7644	0.363219		0.446163	1.51216	1.34323	1.33522	extracellular	K05226	CCK; cholecystokinin	mmu04080 Neuroactive ligand-receptor interaction; mmu04911 Insulin secretion; mmu04972 Pancreatic secretion	GO:0000902 cell morphogenesis; GO:0001662 behavioral fear response; GO:0001764 neuron migration; GO:0001836 release of cytochrome c from mitochondria; GO:0001932 regulation of protein phosphorylation; GO:0001934 positive regulation of protein phosphorylation; GO:0002209 behavioral defense response; GO:0003254 regulation of membrane depolarization; GO:0006915 apoptotic process; GO:0006919 activati…	GO:0005576 extracellular region; GO:0005615 extracellular space; GO:0030424 axon; GO:0030425 dendrite; GO:0036477 somatodendritic compartment; GO:0042995 cell projection; GO:0043005 neuron projection; GO:0043025 neuronal cell body; GO:0043194 axon initial segment; GO:0043195 terminal bouton; GO:0043203 axon hillock; GO:0043204 perikaryon; GO:0043679 axon terminus; GO:0044297 cell body; GO:0044304…	GO:0005102 signaling receptor binding; GO:0005179 hormone activity; GO:0005184 neuropeptide hormone activity; GO:0005488 binding; GO:0005515 protein binding; GO:0030545 signaling receptor regulator activity; GO:0048018 receptor ligand activity; GO:0098772 molecular function regulator activity;									R-MMU-162582 Signal Transduction;R-MMU-372790 Signaling by GPCR;R-MMU-373076 Class A/1 (Rhodopsin-like receptors);R-MMU-375276 Peptide ligand-binding receptors;R-MMU-388396 GPCR downstream signalling;R-MMU-416476 G alpha (q) signalling events;R-MMU-500792 GPCR ligand binding	https://reactome.org/PathwayBrowser/#/R-MMU-162582;https://reactome.org/PathwayBrowser/#/R-MMU-372790;https://reactome.org/PathwayBrowser/#/R-MMU-373076;https://reactome.org/PathwayBrowser/#/R-MMU-375276;https://reactome.org/PathwayBrowser/#/R-MMU-388396;https://reactome.org/PathwayBrowser/#/R-MMU-416476;https://reactome.org/PathwayBrowser/#/R-MMU-500792	UV RESPONSE UP	https://www.gsea-msigdb.org/gsea/msigdb/mouse/geneset/HALLMARK_UV_RESPONSE_UP
P09242	Alkaline phosphatase, tissue-nonspecific isozyme OS=Mus musculus OX=10090 GN=Alpl PE=1 SV=2	Alpl	2.25325	0.000900767	Up	57.5142	16.4	7	7	75.0224	68.3658	68.8368	134.651	162.91	180.634	0.651972	0.594123	0.598217	1.17017	1.41575	1.56977	extracellular	K01077	E3.1.3.1; alkaline phosphatase [EC:3.1.3.1]	mmu00730 Thiamine metabolism; mmu00790 Folate biosynthesis; mmu01100 Metabolic pathways; mmu01240 Biosynthesis of cofactors	GO:0001501 skeletal system development; GO:0001503 ossification; GO:0001958 endochondral ossification; GO:0002237 response to molecule of bacterial origin; GO:0003006 developmental process involved in reproduction; GO:0006793 phosphorus metabolic process; GO:0006796 phosphate-containing compound metabolic process; GO:0007275 multicellular organism development; GO:0007399 nervous system developmen…	GO:0005576 extracellular region; GO:0005615 extracellular space; GO:0005622 intracellular anatomical structure; GO:0005737 cytoplasm; GO:0005886 plasma membrane; GO:0005903 brush border; GO:0009897 external side of plasma membrane; GO:0009986 cell surface; GO:0016020 membrane; GO:0030016 myofibril; GO:0031012 extracellular matrix; GO:0043226 organelle; GO:0043227 membrane-bounded organelle; GO:00…	GO:0000287 magnesium ion binding; GO:0002020 protease binding; GO:0003824 catalytic activity; GO:0004035 alkaline phosphatase activity; GO:0005488 binding; GO:0005515 protein binding; GO:0008270 zinc ion binding; GO:0016462 pyrophosphatase activity; GO:0016787 hydrolase activity; GO:0016788 hydrolase activity, acting on ester bonds; GO:0016791 phosphatase activity; GO:0016817 hydrolase activity, …	PF00245	PF00245 Alkaline phosphatase	P	KOG4126	Alkaline phosphatase	WP1270 Endochondral ossification	https://www.wikipathways.org/instance/WP1270		R-MMU-163125 Post-translational modification: synthesis of GPI-anchored proteins;R-MMU-392499 Metabolism of proteins;R-MMU-597592 Post-translational protein modification	https://reactome.org/PathwayBrowser/#/R-MMU-163125;https://reactome.org/PathwayBrowser/#/R-MMU-392499;https://reactome.org/PathwayBrowser/#/R-MMU-597592
P09528	Ferritin heavy chain OS=Mus musculus OX=10090 GN=Fth1 PE=1 SV=2	Fth1	0.327688	1.0434e-05	Down	21.0666	49.5	7	7	827.348	775.637	819.917	275.212	272.357	246.387	1.54315	1.4467	1.52929	0.513319	0.507993	0.459554	cytoplasm	K00522	FTH1; ferritin heavy chain [EC:1.16.3.1]	mmu04216 Ferroptosis; mmu04217 Necroptosis; mmu00860 Porphyrin metabolism; mmu04978 Mineral absorption	GO:0000041 transition metal ion transport; GO:0001775 cell activation; GO:0002252 immune effector process; GO:0002263 cell activation involved in immune response; GO:0002274 myeloid leukocyte activation; GO:0002275 myeloid cell activation involved in immune response; GO:0002283 neutrophil activation involved in immune response; GO:0002366 leukocyte activation involved in immune response; GO:00023…	GO:0000323 lytic vacuole; GO:0005576 extracellular region; GO:0005622 intracellular anatomical structure; GO:0005737 cytoplasm; GO:0005764 lysosome; GO:0005767 secondary lysosome; GO:0005773 vacuole; GO:0005776 autophagosome; GO:0005829 cytosol; GO:0012505 endomembrane system; GO:0030139 endocytic vesicle; GO:0030141 secretory granule; GO:0031410 cytoplasmic vesicle; GO:0031974 membrane-enclosed …	GO:0003824 catalytic activity; GO:0004322 ferroxidase activity; GO:0005488 binding; GO:0005506 iron ion binding; GO:0008199 ferric iron binding; GO:0016491 oxidoreductase activity; GO:0016722 oxidoreductase activity, acting on metal ions; GO:0016724 oxidoreductase activity, acting on metal ions, oxygen as acceptor; GO:0043167 ion binding; GO:0043169 cation binding; GO:0046872 metal ion binding; G…	PF00210	PF00210 Ferritin-like domain	P	KOG2332	Ferritin	WP1596 Iron homeostasis	https://www.wikipathways.org/instance/WP1596		R-MMU-168249 Innate Immune System;R-MMU-168256 Immune System;R-MMU-199991 Membrane Trafficking;R-MMU-199992 trans-Golgi Network Vesicle Budding;R-MMU-382551 Transport of small molecules;R-MMU-432722 Golgi Associated Vesicle Biogenesis;R-MMU-5653656 Vesicle-mediated transport;R-MMU-6798695 Neutrophil degranulation;R-MMU-917937 Iron uptake and transport	https://reactome.org/PathwayBrowser/#/R-MMU-168249;https://reactome.org/PathwayBrowser/#/R-MMU-168256;https://reactome.org/PathwayBrowser/#/R-MMU-199991;https://reactome.org/PathwayBrowser/#/R-MMU-199992;https://reactome.org/PathwayBrowser/#/R-MMU-382551;https://reactome.org/PathwayBrowser/#/R-MMU-432722;https://reactome.org/PathwayBrowser/#/R-MMU-5653656;https://reactome.org/PathwayBrowser/#/R-M…
P0C0A3	Charged multivesicular body protein 6 OS=Mus musculus OX=10090 GN=Chmp6 PE=1 SV=2	Chmp6	2.00817	0.00814273	Up	23.4156	13.5	2	2	57.0471	49.9554	40.318	82.3009	96.8833	116.661	0.772358	0.676345	0.545864	1.11427	1.3117	1.57946	nucleus	K12195	CHMP6; charged multivesicular body protein 6	mmu04217 Necroptosis; mmu03250 Viral life cycle - HIV-1; mmu04144 Endocytosis	GO:0000070 mitotic sister chromatid segregation; GO:0000278 mitotic cell cycle; GO:0000280 nuclear division; GO:0000819 sister chromatid segregation; GO:0000920 septum digestion after cytokinesis; GO:0001932 regulation of protein phosphorylation; GO:0001933 negative regulation of protein phosphorylation; GO:0006469 negative regulation of protein kinase activity; GO:0006508 proteolysis; GO:0006511…	GO:0000815 ESCRT III complex; GO:0005622 intracellular anatomical structure; GO:0005737 cytoplasm; GO:0005768 endosome; GO:0005770 late endosome; GO:0005829 cytosol; GO:0010008 endosome membrane; GO:0012505 endomembrane system; GO:0016020 membrane; GO:0031090 organelle membrane; GO:0031410 cytoplasmic vesicle; GO:0031902 late endosome membrane; GO:0031982 vesicle; GO:0032991 protein-containing co…	GO:0005488 binding; GO:0005515 protein binding; GO:0044877 protein-containing complex binding;			R	KOG2910	Uncharacterized conserved protein predicted to be involved in protein sorting				R-MMU-1632852 Macroautophagy;R-MMU-1640170 Cell Cycle;R-MMU-199991 Membrane Trafficking;R-MMU-2555396 Mitotic Metaphase and Anaphase;R-MMU-2995410 Nuclear Envelope (NE) Reassembly;R-MMU-5218859 Regulated Necrosis;R-MMU-5357801 Programmed Cell Death;R-MMU-5620971 Pyroptosis;R-MMU-5653656 Vesicle-mediated transport;R-MMU-68882 Mitotic Anaphase;R-MMU-68886 M Phase;R-MMU-69278 Cell Cycle, Mitotic;R-M…	https://reactome.org/PathwayBrowser/#/R-MMU-1632852;https://reactome.org/PathwayBrowser/#/R-MMU-1640170;https://reactome.org/PathwayBrowser/#/R-MMU-199991;https://reactome.org/PathwayBrowser/#/R-MMU-2555396;https://reactome.org/PathwayBrowser/#/R-MMU-2995410;https://reactome.org/PathwayBrowser/#/R-MMU-5218859;https://reactome.org/PathwayBrowser/#/R-MMU-5357801;https://reactome.org/PathwayBrowser/…
P0C0S6	Histone H2A.Z OS=Mus musculus OX=10090 GN=H2az1 PE=1 SV=2	H2az1	0.520718	0.000427943	Down	13.5527	7.8	1	1	1406.08	1318.81	1356.33	644.106	694.557	786.507	1.35932	1.27495	1.31123	0.622686	0.671459	0.760351	nucleus	K11251	H2A; histone H2A	mmu05322 Systemic lupus erythematosus; mmu04217 Necroptosis; mmu03082 ATP-dependent chromatin remodeling; mmu05034 Alcoholism; mmu04613 Neutrophil extracellular trap formation	GO:0006325 chromatin organization; GO:0006355 regulation of DNA-templated transcription; GO:0006357 regulation of transcription by RNA polymerase II; GO:0006996 organelle organization; GO:0007275 multicellular organism development; GO:0008104 protein localization; GO:0009719 response to endogenous stimulus; GO:0009725 response to hormone; GO:0009889 regulation of biosynthetic process; GO:0009890 …	GO:0000228 nuclear chromosome; GO:0000785 chromatin; GO:0000786 nucleosome; GO:0000791 euchromatin; GO:0000792 heterochromatin; GO:0000793 condensed chromosome; GO:0005622 intracellular anatomical structure; GO:0005634 nucleus; GO:0005694 chromosome; GO:0005700 polytene chromosome; GO:0005701 polytene chromosome chromocenter; GO:0010369 chromocenter; GO:0031974 membrane-enclosed lumen; GO:0031981…	GO:0000976 transcription cis-regulatory region binding; GO:0000977 RNA polymerase II transcription regulatory region sequence-specific DNA binding; GO:0000978 RNA polymerase II cis-regulatory region sequence-specific DNA binding; GO:0000979 RNA polymerase II core promoter sequence-specific DNA binding; GO:0000987 cis-regulatory region sequence-specific DNA binding; GO:0001046 core promoter sequen…	PF00125	PF00125 Core histone H2A/H2B/H3/H4	B	KOG1757	Histone 2A	WP519 Proteasome degradation	https://www.wikipathways.org/instance/WP519				G2M CHECKPOINT;E2F TARGETS;MYC TARGETS V1;FATTY ACID METABOLISM	https://www.gsea-msigdb.org/gsea/msigdb/mouse/geneset/HALLMARK_G2M_CHECKPOINT;https://www.gsea-msigdb.org/gsea/msigdb/mouse/geneset/HALLMARK_E2F_TARGETS;https://www.gsea-msigdb.org/gsea/msigdb/mouse/geneset/HALLMARK_MYC_TARGETS_V1;https://www.gsea-msigdb.org/gsea/msigdb/mouse/geneset/HALLMARK_FATTY_ACID_METABOLISM
P0C7L0	WAS/WASL-interacting protein family member 3 OS=Mus musculus OX=10090 GN=Wipf3 PE=1 SV=1	Wipf3	1.64605	0.0282578	Up	49.4527	6	2	2	34.3597	47.4481	52.2779	65.9318	68.9321	85.8477	0.581059	0.802399	0.884076	1.11498	1.16571	1.45178	nucleus	K19475	WIPF; WAS/WASL-interacting protein	mmu05135 Yersinia infection; mmu04144 Endocytosis	GO:0002252 immune effector process; GO:0002253 activation of immune response; GO:0002376 immune system process; GO:0002429 immune response-activating cell surface receptor signaling pathway; GO:0002431 Fc receptor mediated stimulatory signaling pathway; GO:0002433 immune response-regulating cell surface receptor signaling pathway involved in phagocytosis; GO:0002682 regulation of immune system pr…	GO:0005622 intracellular anatomical structure; GO:0005737 cytoplasm; GO:0005829 cytosol;	GO:0003779 actin binding; GO:0005488 binding; GO:0005515 protein binding; GO:0008092 cytoskeletal protein binding; GO:0017124 SH3 domain binding; GO:0019904 protein domain specific binding;			Z	KOG4462	WASP-interacting protein VRP1/WIP, contains WH2 domain				R-MMU-162582 Signal Transduction;R-MMU-168249 Innate Immune System;R-MMU-168256 Immune System;R-MMU-194315 Signaling by Rho GTPases;R-MMU-195258 RHO GTPase Effectors;R-MMU-2029480 Fcgamma receptor (FCGR) dependent phagocytosis;R-MMU-2029482 Regulation of actin dynamics for phagocytic cup formation;R-MMU-5663213 RHO GTPases Activate WASPs and WAVEs;R-MMU-9716542 Signaling by Rho GTPases, Miro GTPa…	https://reactome.org/PathwayBrowser/#/R-MMU-162582;https://reactome.org/PathwayBrowser/#/R-MMU-168249;https://reactome.org/PathwayBrowser/#/R-MMU-168256;https://reactome.org/PathwayBrowser/#/R-MMU-194315;https://reactome.org/PathwayBrowser/#/R-MMU-195258;https://reactome.org/PathwayBrowser/#/R-MMU-2029480;https://reactome.org/PathwayBrowser/#/R-MMU-2029482;https://reactome.org/PathwayBrowser/#/R-…
P10107	Annexin A1 OS=Mus musculus OX=10090 GN=Anxa1 PE=1 SV=2	Anxa1	2.10759	0.000283494	Up	38.7343	29.8	11	11	221.29	245.649	264.854	494.421	497.462	550.436	0.58385	0.648118	0.698789	1.30448	1.3125	1.45227	cytoplasm	K17091			GO:0000302 response to reactive oxygen species; GO:0001655 urogenital system development; GO:0001775 cell activation; GO:0001776 leukocyte homeostasis; GO:0001780 neutrophil homeostasis; GO:0001817 regulation of cytokine production; GO:0001818 negative regulation of cytokine production; GO:0001819 positive regulation of cytokine production; GO:0001889 liver development; GO:0002250 adaptive immune…	GO:0000323 lytic vacuole; GO:0001533 cornified envelope; GO:0001891 phagocytic cup; GO:0005576 extracellular region; GO:0005615 extracellular space; GO:0005622 intracellular anatomical structure; GO:0005634 nucleus; GO:0005654 nucleoplasm; GO:0005737 cytoplasm; GO:0005739 mitochondrion; GO:0005740 mitochondrial envelope; GO:0005764 lysosome; GO:0005768 endosome; GO:0005769 early endosome; GO:0005…	GO:0003676 nucleic acid binding; GO:0003677 DNA binding; GO:0003697 single-stranded DNA binding; GO:0003723 RNA binding; GO:0003727 single-stranded RNA binding; GO:0003824 catalytic activity; GO:0004857 enzyme inhibitor activity; GO:0004859 phospholipase inhibitor activity; GO:0005102 signaling receptor binding; GO:0005198 structural molecule activity; GO:0005488 binding; GO:0005509 calcium ion b…	PF00191	PF00191 Annexin	U	KOG0819	Annexin	WP2432 Spinal cord injury;WP374 Prostaglandin synthesis and regulation	https://www.wikipathways.org/instance/WP2432;https://www.wikipathways.org/instance/WP374		R-MMU-162582 Signal Transduction;R-MMU-372790 Signaling by GPCR;R-MMU-373076 Class A/1 (Rhodopsin-like receptors);R-MMU-375276 Peptide ligand-binding receptors;R-MMU-388396 GPCR downstream signalling;R-MMU-416476 G alpha (q) signalling events;R-MMU-418594 G alpha (i) signalling events;R-MMU-444473 Formyl peptide receptors bind formyl peptides and many other ligands;R-MMU-500792 GPCR ligand binding	https://reactome.org/PathwayBrowser/#/R-MMU-162582;https://reactome.org/PathwayBrowser/#/R-MMU-372790;https://reactome.org/PathwayBrowser/#/R-MMU-373076;https://reactome.org/PathwayBrowser/#/R-MMU-375276;https://reactome.org/PathwayBrowser/#/R-MMU-388396;https://reactome.org/PathwayBrowser/#/R-MMU-416476;https://reactome.org/PathwayBrowser/#/R-MMU-418594;https://reactome.org/PathwayBrowser/#/R-MM…	APOPTOSIS;COAGULATION	https://www.gsea-msigdb.org/gsea/msigdb/mouse/geneset/HALLMARK_APOPTOSIS;https://www.gsea-msigdb.org/gsea/msigdb/mouse/geneset/HALLMARK_COAGULATION
P10637	Microtubule-associated protein tau OS=Mus musculus OX=10090 GN=Mapt PE=1 SV=3	Mapt	0.562209	0.00109122	Down	76.2434	18.8	11	11	125.397	111.815	102.555	63.1379	67.8403	60.0415	1.41748	1.26396	1.15928	0.71371	0.766867	0.678708	nucleus	K04380	MAPT; microtubule-associated protein tau	mmu04010 MAPK signaling pathway; mmu05022 Pathways of neurodegeneration - multiple diseases; mmu05012 Parkinson disease; mmu05010 Alzheimer disease	GO:0000226 microtubule cytoskeleton organization; GO:0000302 response to reactive oxygen species; GO:0000902 cell morphogenesis; GO:0001558 regulation of cell growth; GO:0001764 neuron migration; GO:0001774 microglial cell activation; GO:0001775 cell activation; GO:0002274 myeloid leukocyte activation; GO:0002376 immune system process; GO:0003008 system process; GO:0006139 nucleobase-containing c…	GO:0005576 extracellular region; GO:0005622 intracellular anatomical structure; GO:0005634 nucleus; GO:0005654 nucleoplasm; GO:0005737 cytoplasm; GO:0005739 mitochondrion; GO:0005829 cytosol; GO:0005856 cytoskeleton; GO:0005874 microtubule; GO:0005875 microtubule associated complex; GO:0005886 plasma membrane; GO:0005929 cilium; GO:0005930 axoneme; GO:0009898 cytoplasmic side of plasma membrane; …	GO:0003676 nucleic acid binding; GO:0003677 DNA binding; GO:0003680 minor groove of adenine-thymine-rich DNA binding; GO:0003690 double-stranded DNA binding; GO:0003697 single-stranded DNA binding; GO:0003723 RNA binding; GO:0003779 actin binding; GO:0005102 signaling receptor binding; GO:0005488 binding; GO:0005515 protein binding; GO:0005543 phospholipid binding; GO:0008017 microtubule binding;…			Z	KOG2418	Microtubule-associated protein TAU	WP2075 Alzheimer 39 s disease;WP387 IL 6 signaling pathway;WP493 Mapk signaling pathway	https://www.wikipathways.org/instance/WP2075;https://www.wikipathways.org/instance/WP387;https://www.wikipathways.org/instance/WP493		R-MMU-109581 Apoptosis;R-MMU-111465 Apoptotic cleavage of cellular proteins;R-MMU-1169410 Antiviral mechanism by IFN-stimulated genes;R-MMU-1280215 Cytokine Signaling in Immune system;R-MMU-168256 Immune System;R-MMU-264870 Caspase-mediated cleavage of cytoskeletal proteins;R-MMU-5357801 Programmed Cell Death;R-MMU-75153 Apoptotic execution phase;R-MMU-913531 Interferon Signaling;R-MMU-9833482 PK…	https://reactome.org/PathwayBrowser/#/R-MMU-109581;https://reactome.org/PathwayBrowser/#/R-MMU-111465;https://reactome.org/PathwayBrowser/#/R-MMU-1169410;https://reactome.org/PathwayBrowser/#/R-MMU-1280215;https://reactome.org/PathwayBrowser/#/R-MMU-168256;https://reactome.org/PathwayBrowser/#/R-MMU-264870;https://reactome.org/PathwayBrowser/#/R-MMU-5357801;https://reactome.org/PathwayBrowser/#/R…	ESTROGEN RESPONSE EARLY;ESTROGEN RESPONSE LATE	https://www.gsea-msigdb.org/gsea/msigdb/mouse/geneset/HALLMARK_ESTROGEN_RESPONSE_EARLY;https://www.gsea-msigdb.org/gsea/msigdb/mouse/geneset/HALLMARK_ESTROGEN_RESPONSE_LATE
P10648	Glutathione S-transferase A2 OS=Mus musculus OX=10090 GN=Gsta2 PE=1 SV=3	Gsta2	3.54231	0.000118502	Up	25.542	11.7	3	0	53.1226	43.2704	57.2433	187.46	177.056	179.712	0.45673	0.372025	0.492159	1.61172	1.52226	1.54511	cytoplasm	K00799	GST; glutathione S-transferase [EC:2.5.1.18]	mmu05204 Chemical carcinogenesis - DNA adducts; mmu05418 Fluid shear stress and atherosclerosis; mmu01100 Metabolic pathways; mmu00983 Drug metabolism - other enzymes; mmu05208 Chemical carcinogenesis - reactive oxygen species; mmu00480 Glutathione metabolism; mmu05207 Chemical carcinogenesis - receptor activation; mmu01524 Platinum drug resistance; mmu00982 Drug metabolism - cytochrome P450; mmu…	GO:0001655 urogenital system development; GO:0001657 ureteric bud development; GO:0001822 kidney development; GO:0001823 mesonephros development; GO:0006518 peptide metabolic process; GO:0006575 cellular modified amino acid metabolic process; GO:0006749 glutathione metabolic process; GO:0006790 sulfur compound metabolic process; GO:0007275 multicellular organism development; GO:0008152 metabolic …	GO:0005576 extracellular region; GO:0005615 extracellular space; GO:0005622 intracellular anatomical structure; GO:0005737 cytoplasm; GO:0005829 cytosol;	GO:0003824 catalytic activity; GO:0004364 glutathione transferase activity; GO:0005488 binding; GO:0016740 transferase activity; GO:0016765 transferase activity, transferring alkyl or aryl (other than methyl) groups; GO:0033218 amide binding; GO:0042277 peptide binding; GO:0043167 ion binding; GO:0043168 anion binding; GO:0043295 glutathione binding; GO:0072341 modified amino acid binding; GO:190…	PF02798; PF00043	PF02798 Glutathione S-transferase, N-terminal domain; PF00043 Glutathione S-transferase, C-terminal domain	O	KOG1695	Glutathione S-transferase	WP1245 Transcriptional activation by Nfe2l2 in response to phytochemicals;WP1251 Metapathway biotransformation;WP4466 Oxidative stress and redox pathway	https://www.wikipathways.org/instance/WP1245;https://www.wikipathways.org/instance/WP1251;https://www.wikipathways.org/instance/WP4466		R-MMU-1430728 Metabolism;R-MMU-156580 Phase II - Conjugation of compounds;R-MMU-156590 Glutathione conjugation;R-MMU-189445 Metabolism of porphyrins;R-MMU-189483 Heme degradation;R-MMU-211859 Biological oxidations;R-MMU-9748784 Drug ADME;R-MMU-9748787 Azathioprine ADME	https://reactome.org/PathwayBrowser/#/R-MMU-1430728;https://reactome.org/PathwayBrowser/#/R-MMU-156580;https://reactome.org/PathwayBrowser/#/R-MMU-156590;https://reactome.org/PathwayBrowser/#/R-MMU-189445;https://reactome.org/PathwayBrowser/#/R-MMU-189483;https://reactome.org/PathwayBrowser/#/R-MMU-211859;https://reactome.org/PathwayBrowser/#/R-MMU-9748784;https://reactome.org/PathwayBrowser/#/R-…
P11404	Fatty acid-binding protein, heart OS=Mus musculus OX=10090 GN=Fabp3 PE=1 SV=5	Fabp3	0.602433	0.00480746	Down	14.8188	27.8	3	3	95.6083	78.6338	76.5346	44.9645	52.9842	53.1276	1.42751	1.17407	1.14272	0.671358	0.791098	0.793239	cytoplasm	K08752	FABP3; fatty acid-binding protein 3, muscle and heart	mmu03320 PPAR signaling pathway	GO:0001101 response to acid chemical; GO:0006082 organic acid metabolic process; GO:0006629 lipid metabolic process; GO:0006631 fatty acid metabolic process; GO:0006635 fatty acid beta-oxidation; GO:0006638 neutral lipid metabolic process; GO:0006639 acylglycerol metabolic process; GO:0006641 triglyceride metabolic process; GO:0006810 transport; GO:0006811 monoatomic ion transport; GO:0006820 mon…	GO:0005576 extracellular region; GO:0005615 extracellular space; GO:0005622 intracellular anatomical structure; GO:0005737 cytoplasm; GO:0005739 mitochondrion; GO:0005759 mitochondrial matrix; GO:0005829 cytosol; GO:0016528 sarcoplasm; GO:0031974 membrane-enclosed lumen; GO:0043226 organelle; GO:0043227 membrane-bounded organelle; GO:0043229 intracellular organelle; GO:0043231 intracellular membr…	GO:0005215 transporter activity; GO:0005319 lipid transporter activity; GO:0005324 long-chain fatty acid transmembrane transporter activity; GO:0005488 binding; GO:0005504 fatty acid binding; GO:0005515 protein binding; GO:0008092 cytoskeletal protein binding; GO:0008289 lipid binding; GO:0031406 carboxylic acid binding; GO:0033293 monocarboxylic acid binding; GO:0036041 long-chain fatty acid bin…	PF00061	PF00061 Lipocalin / cytosolic fatty-acid binding protein family	I	KOG4015	Fatty acid-binding protein FABP	WP2316 PPAR signaling pathway;WP3588 Fatty acid beta oxidation streamlined	https://www.wikipathways.org/instance/WP2316;https://www.wikipathways.org/instance/WP3588		R-MMU-1430728 Metabolism;R-MMU-163560 Triglyceride catabolism;R-MMU-556833 Metabolism of lipids;R-MMU-8979227 Triglyceride metabolism	https://reactome.org/PathwayBrowser/#/R-MMU-1430728;https://reactome.org/PathwayBrowser/#/R-MMU-163560;https://reactome.org/PathwayBrowser/#/R-MMU-556833;https://reactome.org/PathwayBrowser/#/R-MMU-8979227	MYOGENESIS	https://www.gsea-msigdb.org/gsea/msigdb/mouse/geneset/HALLMARK_MYOGENESIS
P11438	Lysosome-associated membrane glycoprotein 1 OS=Mus musculus OX=10090 GN=Lamp1 PE=1 SV=2	Lamp1	2.01046	0.00220253	Up	43.8651	13.8	5	5	647.846	780.867	570.729	1281.44	1280.02	1458.34	0.645776	0.778372	0.568905	1.27734	1.27593	1.45367	plasma membrane	K06528	LAMP1_2; lysosomal-associated membrane protein 1/2	mmu03273 Virion - Lassa virus and SFTS virus; mmu04142 Lysosome; mmu04140 Autophagy - animal; mmu04145 Phagosome; mmu03272 Virion - Hepatitis viruses; mmu05152 Tuberculosis	GO:0001775 cell activation; GO:0001910 regulation of leukocyte mediated cytotoxicity; GO:0001912 positive regulation of leukocyte mediated cytotoxicity; GO:0002252 immune effector process; GO:0002263 cell activation involved in immune response; GO:0002274 myeloid leukocyte activation; GO:0002275 myeloid cell activation involved in immune response; GO:0002283 neutrophil activation involved in immu…	GO:0000323 lytic vacuole; GO:0005622 intracellular anatomical structure; GO:0005737 cytoplasm; GO:0005764 lysosome; GO:0005765 lysosomal membrane; GO:0005766 primary lysosome; GO:0005767 secondary lysosome; GO:0005768 endosome; GO:0005770 late endosome; GO:0005771 multivesicular body; GO:0005773 vacuole; GO:0005774 vacuolar membrane; GO:0005776 autophagosome; GO:0005829 cytosol; GO:0005886 plasma…	GO:0001618 virus receptor activity; GO:0005488 binding; GO:0005515 protein binding; GO:0019899 enzyme binding; GO:0019904 protein domain specific binding;	PF01299; PF21222	PF01299 Lysosome-associated membrane glycoprotein 2-like, luminal domains; PF21222 Lysosome-associated membrane glycoprotein 2, transmembrane segment	R	KOG4818	Lysosomal-associated membrane protein				R-MMU-168249 Innate Immune System;R-MMU-168256 Immune System;R-MMU-6798695 Neutrophil degranulation	https://reactome.org/PathwayBrowser/#/R-MMU-168249;https://reactome.org/PathwayBrowser/#/R-MMU-168256;https://reactome.org/PathwayBrowser/#/R-MMU-6798695
P11440	Cyclin-dependent kinase 1 OS=Mus musculus OX=10090 GN=Cdk1 PE=1 SV=3	Cdk1	1.54839	0.0121283	Up	34.1066	32.3	8	8	58.8242	74.7862	57.3563	91.6788	109.758	94.2529	0.725245	0.922041	0.707147	1.13031	1.35321	1.16205	cytoplasm	K02087	CDK1; cyclin-dependent kinase 1 [EC:2.7.11.22 2.7.11.23]	mmu04914 Progesterone-mediated oocyte maturation; mmu04114 Oocyte meiosis; mmu05203 Viral carcinogenesis; mmu04110 Cell cycle; mmu04218 Cellular senescence; mmu04540 Gap junction; mmu05170 Human immunodeficiency virus 1 infection; mmu04115 p53 signaling pathway	GO:0000075 cell cycle checkpoint signaling; GO:0000077 DNA damage checkpoint signaling; GO:0000082 G1/S transition of mitotic cell cycle; GO:0000086 G2/M transition of mitotic cell cycle; GO:0000226 microtubule cytoskeleton organization; GO:0000278 mitotic cell cycle; GO:0000280 nuclear division; GO:0000302 response to reactive oxygen species; GO:0000578 embryonic axis specification; GO:0000724 d…	GO:0000307 cyclin-dependent protein kinase holoenzyme complex; GO:0005622 intracellular anatomical structure; GO:0005634 nucleus; GO:0005654 nucleoplasm; GO:0005737 cytoplasm; GO:0005739 mitochondrion; GO:0005759 mitochondrial matrix; GO:0005783 endoplasmic reticulum; GO:0005789 endoplasmic reticulum membrane; GO:0005813 centrosome; GO:0005815 microtubule organizing center; GO:0005819 spindle; GO…	GO:0000166 nucleotide binding; GO:0001618 virus receptor activity; GO:0003682 chromatin binding; GO:0003824 catalytic activity; GO:0004672 protein kinase activity; GO:0004674 protein serine/threonine kinase activity; GO:0004693 cyclin-dependent protein serine/threonine kinase activity; GO:0005488 binding; GO:0005515 protein binding; GO:0005524 ATP binding; GO:0008353 RNA polymerase II CTD heptape…	PF00069	PF00069 Protein kinase domain	R	KOG0594	Protein kinase PCTAIRE and related kinases	WP116 Hedgehog signaling pathway;WP2432 Spinal cord injury;WP2902 p53 signaling;WP413 G1 to S cell cycle control;WP539 Wnt signaling pathway	https://www.wikipathways.org/instance/WP116;https://www.wikipathways.org/instance/WP2432;https://www.wikipathways.org/instance/WP2902;https://www.wikipathways.org/instance/WP413;https://www.wikipathways.org/instance/WP539		R-MMU-110056 MAPK3 (ERK1) activation;R-MMU-112409 RAF-independent MAPK1/3 activation;R-MMU-1169410 Antiviral mechanism by IFN-stimulated genes;R-MMU-1280215 Cytokine Signaling in Immune system;R-MMU-162582 Signal Transduction;R-MMU-1640170 Cell Cycle;R-MMU-168256 Immune System;R-MMU-174048 APC/C:Cdc20 mediated degradation of Cyclin B;R-MMU-174143 APC/C-mediated degradation of cell cycle proteins;…		MITOTIC SPINDLE;G2M CHECKPOINT;PI3K AKT MTOR SIGNALING;E2F TARGETS;GLYCOLYSIS;SPERMATOGENESIS	https://www.gsea-msigdb.org/gsea/msigdb/mouse/geneset/HALLMARK_MITOTIC_SPINDLE;https://www.gsea-msigdb.org/gsea/msigdb/mouse/geneset/HALLMARK_G2M_CHECKPOINT;https://www.gsea-msigdb.org/gsea/msigdb/mouse/geneset/HALLMARK_PI3K_AKT_MTOR_SIGNALING;https://www.gsea-msigdb.org/gsea/msigdb/mouse/geneset/HALLMARK_E2F_TARGETS;https://www.gsea-msigdb.org/gsea/msigdb/mouse/geneset/HALLMARK_GLYCOLYSIS;https:…
P11725	Ornithine transcarbamylase, mitochondrial OS=Mus musculus OX=10090 GN=Otc PE=1 SV=1	Otc	1.58863	2.21717e-06	Up	39.7649	30.2	10	10	282.109	280.297	278.908	453.598	436.782	446.156	0.777213	0.772222	0.768394	1.24967	1.20334	1.22917	mitochondria	K00611	OTC; ornithine carbamoyltransferase [EC:2.1.3.3]	mmu01230 Biosynthesis of amino acids; mmu01100 Metabolic pathways; mmu00220 Arginine biosynthesis	GO:0000050 urea cycle; GO:0000052 citrulline metabolic process; GO:0001101 response to acid chemical; GO:0001889 liver development; GO:0006082 organic acid metabolic process; GO:0006520 amino acid metabolic process; GO:0006525 arginine metabolic process; GO:0006526 L-arginine biosynthetic process; GO:0006591 ornithine metabolic process; GO:0006593 ornithine catabolic process; GO:0007275 multicell…	GO:0005622 intracellular anatomical structure; GO:0005737 cytoplasm; GO:0005739 mitochondrion; GO:0005740 mitochondrial envelope; GO:0005743 mitochondrial inner membrane; GO:0005759 mitochondrial matrix; GO:0016020 membrane; GO:0019866 organelle inner membrane; GO:0031090 organelle membrane; GO:0031966 mitochondrial membrane; GO:0031967 organelle envelope; GO:0031974 membrane-enclosed lumen; GO:0…	GO:0003824 catalytic activity; GO:0004585 ornithine carbamoyltransferase activity; GO:0005488 binding; GO:0005543 phospholipid binding; GO:0008289 lipid binding; GO:0016597 amino acid binding; GO:0016740 transferase activity; GO:0016741 transferase activity, transferring one-carbon groups; GO:0016743 carboxyl- or carbamoyltransferase activity; GO:0031406 carboxylic acid binding; GO:0036094 small …	PF02729; PF00185	PF02729 Aspartate/ornithine carbamoyltransferase, carbamoyl-P binding domain; PF00185 Aspartate/ornithine carbamoyltransferase, Asp/Orn binding domain	E	KOG1504	Ornithine carbamoyltransferase OTC/ARG3	WP662 Amino acid metabolism	https://www.wikipathways.org/instance/WP662		R-MMU-1268020 Mitochondrial protein import;R-MMU-1430728 Metabolism;R-MMU-70635 Urea cycle;R-MMU-71291 Metabolism of amino acids and derivatives;R-MMU-9609507 Protein localization	https://reactome.org/PathwayBrowser/#/R-MMU-1268020;https://reactome.org/PathwayBrowser/#/R-MMU-1430728;https://reactome.org/PathwayBrowser/#/R-MMU-70635;https://reactome.org/PathwayBrowser/#/R-MMU-71291;https://reactome.org/PathwayBrowser/#/R-MMU-9609507
P11928	2'-5'-oligoadenylate synthase 1A OS=Mus musculus OX=10090 GN=Oas1a PE=1 SV=2	Oas1a	0.599207	0.000165877	Down	42.4286	23.4	9	7	673.553	701.039	646.625	409.078	420.8	381.248	1.25027	1.3013	1.20029	0.759346	0.781106	0.707688	cytoplasm	K14216	OAS; 2'-5'-oligoadenylate synthetase [EC:2.7.7.84]	mmu05171 Coronavirus disease - COVID-19; mmu05160 Hepatitis C; mmu05164 Influenza A; mmu05162 Measles; mmu04621 NOD-like receptor signaling pathway; mmu05168 Herpes simplex virus 1 infection; mmu05169 Epstein-Barr virus infection	GO:0001541 ovarian follicle development; GO:0001542 ovulation from ovarian follicle; GO:0002252 immune effector process; GO:0002376 immune system process; GO:0003006 developmental process involved in reproduction; GO:0006139 nucleobase-containing compound metabolic process; GO:0006163 purine nucleotide metabolic process; GO:0006164 purine nucleotide biosynthetic process; GO:0006753 nucleoside pho…	GO:0005622 intracellular anatomical structure; GO:0005634 nucleus; GO:0005737 cytoplasm; GO:0005739 mitochondrion; GO:0005783 endoplasmic reticulum; GO:0005829 cytosol; GO:0012505 endomembrane system; GO:0043226 organelle; GO:0043227 membrane-bounded organelle; GO:0043229 intracellular organelle; GO:0043231 intracellular membrane-bounded organelle;	GO:0000166 nucleotide binding; GO:0001730 2'-5'-oligoadenylate synthetase activity; GO:0003676 nucleic acid binding; GO:0003723 RNA binding; GO:0003725 double-stranded RNA binding; GO:0003824 catalytic activity; GO:0004857 enzyme inhibitor activity; GO:0005488 binding; GO:0005524 ATP binding; GO:0016740 transferase activity; GO:0016772 transferase activity, transferring phosphorus-containing grou…	PF01909; PF10421	PF01909 Nucleotidyltransferase domain; PF10421 2'-5'-oligoadenylate synthetase 1, domain 2, C-terminus	OR	KOG0001	Ubiquitin and ubiquitin-like proteins	WP310 mRNA processing	https://www.wikipathways.org/instance/WP310				INTERFERON ALPHA RESPONSE	https://www.gsea-msigdb.org/gsea/msigdb/mouse/geneset/HALLMARK_INTERFERON_ALPHA_RESPONSE
P12960	Contactin-1 OS=Mus musculus OX=10090 GN=Cntn1 PE=1 SV=1	Cntn1	0.588557	0.00124534	Down	113.388	10.5	9	9	73.4906	80.9754	70.647	46.9357	45.7522	39.8039	1.23305	1.35863	1.18534	0.787501	0.767644	0.667842	plasma membrane	K06759	CNTN1; contactin 1	mmu04514 Cell adhesion molecules	GO:0000226 microtubule cytoskeleton organization; GO:0000902 cell morphogenesis; GO:0001764 neuron migration; GO:0001932 regulation of protein phosphorylation; GO:0001934 positive regulation of protein phosphorylation; GO:0002028 regulation of sodium ion transport; GO:0003007 heart morphogenesis; GO:0003008 system process; GO:0006810 transport; GO:0006897 endocytosis; GO:0006898 receptor-mediated…	GO:0005576 extracellular region; GO:0005622 intracellular anatomical structure; GO:0005737 cytoplasm; GO:0005829 cytosol; GO:0005886 plasma membrane; GO:0005911 cell-cell junction; GO:0005918 septate junction; GO:0009986 cell surface; GO:0016020 membrane; GO:0030054 cell junction; GO:0030424 axon; GO:0033268 node of Ranvier; GO:0036477 somatodendritic compartment; GO:0042995 cell projection; GO:0…	GO:0005102 signaling receptor binding; GO:0005112 Notch binding; GO:0005488 binding; GO:0005515 protein binding; GO:0030246 carbohydrate binding;	PF13927; PF07679; PF00047; PF00041	PF13927 Immunoglobulin domain; PF07679 Immunoglobulin I-set domain; PF00047 Immunoglobulin domain; PF00041 Fibronectin type III domain	T	KOG3513	Neural cell adhesion molecule L1	WP265 Delta Notch signaling pathway	https://www.wikipathways.org/instance/WP265				APICAL JUNCTION	https://www.gsea-msigdb.org/gsea/msigdb/mouse/geneset/HALLMARK_APICAL_JUNCTION
P13379	T-cell surface glycoprotein CD5 OS=Mus musculus OX=10090 GN=Cd5 PE=1 SV=1	Cd5	0.486339	0.0200381	Down	53.8492	9.9	4	4	22.6947	29.3959	24.5451	8.39485	15.4106	13.4655	1.19544	1.54842	1.29291	0.442196	0.81175	0.709289	plasma membrane	K06455	CD5; T-cell surface glycoprotein CD5	mmu04640 Hematopoietic cell lineage	GO:0002376 immune system process; GO:0002682 regulation of immune system process; GO:0002684 positive regulation of immune system process; GO:0002694 regulation of leukocyte activation; GO:0002696 positive regulation of leukocyte activation; GO:0006810 transport; GO:0006897 endocytosis; GO:0006898 receptor-mediated endocytosis; GO:0006915 apoptotic process; GO:0007154 cell communication; GO:00071…	GO:0005886 plasma membrane; GO:0009897 external side of plasma membrane; GO:0009986 cell surface; GO:0016020 membrane; GO:0071944 cell periphery; GO:0098552 side of membrane;	GO:0004888 transmembrane signaling receptor activity; GO:0005044 scavenger receptor activity; GO:0038023 signaling receptor activity; GO:0038024 cargo receptor activity; GO:0060089 molecular transducer activity;	PF00530	PF00530 Scavenger receptor cysteine-rich domain
P13707	Glycerol-3-phosphate dehydrogenase [NAD(+)], cytoplasmic OS=Mus musculus OX=10090 GN=Gpd1 PE=1 SV=3	Gpd1	0.581923	2.37313e-05	Down	37.5727	33.2	12	12	523.352	503.242	534.194	299.036	296.375	312.847	1.27179	1.22292	1.29814	0.726684	0.720217	0.760247	cytoplasm	K00006	GPD1; glycerol-3-phosphate dehydrogenase (NAD+) [EC:1.1.1.8]	mmu00564 Glycerophospholipid metabolism	GO:0001508 action potential; GO:0001932 regulation of protein phosphorylation; GO:0001933 negative regulation of protein phosphorylation; GO:0002027 regulation of heart rate; GO:0002028 regulation of sodium ion transport; GO:0003008 system process; GO:0003012 muscle system process; GO:0003013 circulatory system process; GO:0003015 heart process; GO:0003254 regulation of membrane depolarization; G…	GO:0005622 intracellular anatomical structure; GO:0005737 cytoplasm; GO:0005829 cytosol; GO:0005886 plasma membrane; GO:0009331 glycerol-3-phosphate dehydrogenase (FAD) complex; GO:0016020 membrane; GO:0030016 myofibril; GO:0030017 sarcomere; GO:0030018 Z disc; GO:0031430 M band; GO:0031672 A band; GO:0031674 I band; GO:0032991 protein-containing complex; GO:0043226 organelle; GO:0043228 non-memb…	GO:0000166 nucleotide binding; GO:0003824 catalytic activity; GO:0004368 glycerol-3-phosphate dehydrogenase (quinone) activity; GO:0005488 binding; GO:0005515 protein binding; GO:0016247 channel regulator activity; GO:0016491 oxidoreductase activity; GO:0016614 oxidoreductase activity, acting on CH-OH group of donors; GO:0016616 oxidoreductase activity, acting on the CH-OH group of donors, NAD or…	PF07479	PF07479 NAD-dependent glycerol-3-phosphate dehydrogenase C-terminus	C	KOG2711	Glycerol-3-phosphate dehydrogenase/dihydroxyacetone 3-phosphate reductase	WP386 Triacylglyceride synthesis	https://www.wikipathways.org/instance/WP386		R-MMU-1430728 Metabolism;R-MMU-1483166 Synthesis of PA;R-MMU-1483206 Glycerophospholipid biosynthesis;R-MMU-1483257 Phospholipid metabolism;R-MMU-556833 Metabolism of lipids	https://reactome.org/PathwayBrowser/#/R-MMU-1430728;https://reactome.org/PathwayBrowser/#/R-MMU-1483166;https://reactome.org/PathwayBrowser/#/R-MMU-1483206;https://reactome.org/PathwayBrowser/#/R-MMU-1483257;https://reactome.org/PathwayBrowser/#/R-MMU-556833	FATTY ACID METABOLISM	https://www.gsea-msigdb.org/gsea/msigdb/mouse/geneset/HALLMARK_FATTY_ACID_METABOLISM
P14069	Protein S100-A6 OS=Mus musculus OX=10090 GN=S100a6 PE=1 SV=3	S100a6	2.05028	3.46119e-05	Up	10.0506	16.9	2	2	923.356	933.799	859.407	1775.11	1927.01	1867.6	0.668591	0.676153	0.622286	1.28534	1.39532	1.35231	cytoplasm	K23764			GO:0000902 cell morphogenesis; GO:0006810 transport; GO:0006811 monoatomic ion transport; GO:0007154 cell communication; GO:0007165 signal transduction; GO:0007275 multicellular organism development; GO:0007399 nervous system development; GO:0007409 axonogenesis; GO:0008284 positive regulation of cell population proliferation; GO:0009653 anatomical structure morphogenesis; GO:0009987 cellular pro…	GO:0001726 ruffle; GO:0005622 intracellular anatomical structure; GO:0005634 nucleus; GO:0005635 nuclear envelope; GO:0005737 cytoplasm; GO:0005829 cytosol; GO:0005886 plasma membrane; GO:0009898 cytoplasmic side of plasma membrane; GO:0012505 endomembrane system; GO:0016020 membrane; GO:0019897 extrinsic component of plasma membrane; GO:0019898 extrinsic component of membrane; GO:0031234 extrins…	GO:0005215 transporter activity; GO:0005488 binding; GO:0005509 calcium ion binding; GO:0005515 protein binding; GO:0005523 tropomyosin binding; GO:0008092 cytoskeletal protein binding; GO:0008270 zinc ion binding; GO:0015075 monoatomic ion transmembrane transporter activity; GO:0022857 transmembrane transporter activity; GO:0042802 identical protein binding; GO:0042803 protein homodimerization a…	PF01023	PF01023 S-100/ICaBP type calcium binding domain				WP374 Prostaglandin synthesis and regulation	https://www.wikipathways.org/instance/WP374
P14429	H-2 class I histocompatibility antigen, Q7 alpha chain OS=Mus musculus OX=10090 GN=H2-Q7 PE=1 SV=1	H2-Q7	0.631004	0.0189072	Down	37.924	7.2	2	0	54.6274	43.6226	39.8962	26.8631	33.5756	26.7321	1.45468	1.16163	1.0624	0.715343	0.89409	0.711852	endoplasmic reticulum	K06751	MHC1; MHC class I antigen	mmu04612 Antigen processing and presentation; mmu05165 Human papillomavirus infection; mmu04218 Cellular senescence; mmu05166 Human T-cell leukemia virus 1 infection; mmu05320 Autoimmune thyroid disease; mmu05332 Graft-versus-host disease; mmu05167 Kaposi sarcoma-associated herpesvirus infection; mmu05169 Epstein-Barr virus infection; mmu05330 Allograft rejection; mmu05163 Human cytomegalovirus i…	GO:0001775 cell activation; GO:0001816 cytokine production; GO:0001817 regulation of cytokine production; GO:0001819 positive regulation of cytokine production; GO:0001910 regulation of leukocyte mediated cytotoxicity; GO:0001911 negative regulation of leukocyte mediated cytotoxicity; GO:0001912 positive regulation of leukocyte mediated cytotoxicity; GO:0001914 regulation of T cell mediated cytot…	GO:0005576 extracellular region; GO:0005615 extracellular space; GO:0005622 intracellular anatomical structure; GO:0005737 cytoplasm; GO:0005783 endoplasmic reticulum; GO:0005789 endoplasmic reticulum membrane; GO:0005794 Golgi apparatus; GO:0005795 Golgi stack; GO:0005797 Golgi medial cisterna; GO:0005886 plasma membrane; GO:0009897 external side of plasma membrane; GO:0009986 cell surface; GO:0…	GO:0003823 antigen binding; GO:0005102 signaling receptor binding; GO:0005488 binding; GO:0005515 protein binding; GO:0030881 beta-2-microglobulin binding; GO:0033218 amide binding; GO:0042277 peptide binding; GO:0042287 MHC protein binding; GO:0042288 MHC class I protein binding; GO:0042605 peptide antigen binding; GO:0042608 T cell receptor binding; GO:0044877 protein-containing complex binding…	PF00129; PF07654	PF00129 Class I Histocompatibility antigen, domains alpha 1 and 2; PF07654 Immunoglobulin C1-set domain							R-MMU-1236974 ER-Phagosome pathway;R-MMU-1236975 Antigen processing-Cross presentation;R-MMU-1236977 Endosomal/Vacuolar pathway;R-MMU-1280218 Adaptive Immune System;R-MMU-168249 Innate Immune System;R-MMU-168256 Immune System;R-MMU-198933 Immunoregulatory interactions between a Lymphoid and a non-Lymphoid cell;R-MMU-2172127 DAP12 interactions;R-MMU-6798695 Neutrophil degranulation;R-MMU-983169 Cl…	https://reactome.org/PathwayBrowser/#/R-MMU-1236974;https://reactome.org/PathwayBrowser/#/R-MMU-1236975;https://reactome.org/PathwayBrowser/#/R-MMU-1236977;https://reactome.org/PathwayBrowser/#/R-MMU-1280218;https://reactome.org/PathwayBrowser/#/R-MMU-168249;https://reactome.org/PathwayBrowser/#/R-MMU-168256;https://reactome.org/PathwayBrowser/#/R-MMU-198933;https://reactome.org/PathwayBrowser/#/…
P14434	H-2 class II histocompatibility antigen, A-B alpha chain OS=Mus musculus OX=10090 GN=H2-Aa PE=1 SV=2	H2-Aa	0.656738	3.90472e-05	Down	28.093	13.7	3	2	854.898	821.359	800.071	545.209	548.623	532.465	1.25027	1.20122	1.17009	0.797356	0.80235	0.778719	extracellular	K06752	MHC2; MHC class II antigen	mmu04612 Antigen processing and presentation; mmu05310 Asthma; mmu05166 Human T-cell leukemia virus 1 infection; mmu05320 Autoimmune thyroid disease; mmu04658 Th1 and Th2 cell differentiation; mmu04672 Intestinal immune network for IgA production; mmu05332 Graft-versus-host disease; mmu05145 Toxoplasmosis; mmu05169 Epstein-Barr virus infection; mmu04659 Th17 cell differentiation; mmu04640 Hematop…	GO:0002253 activation of immune response; GO:0002376 immune system process; GO:0002429 immune response-activating cell surface receptor signaling pathway; GO:0002478 antigen processing and presentation of exogenous peptide antigen; GO:0002495 antigen processing and presentation of peptide antigen via MHC class II; GO:0002504 antigen processing and presentation of peptide or polysaccharide antigen…	GO:0000139 Golgi membrane; GO:0000323 lytic vacuole; GO:0005622 intracellular anatomical structure; GO:0005737 cytoplasm; GO:0005764 lysosome; GO:0005765 lysosomal membrane; GO:0005768 endosome; GO:0005773 vacuole; GO:0005774 vacuolar membrane; GO:0005783 endoplasmic reticulum; GO:0005789 endoplasmic reticulum membrane; GO:0005794 Golgi apparatus; GO:0005798 Golgi-associated vesicle; GO:0005802 t…	GO:0003823 antigen binding; GO:0004888 transmembrane signaling receptor activity; GO:0005488 binding; GO:0005515 protein binding; GO:0032395 MHC class II receptor activity; GO:0033218 amide binding; GO:0038023 signaling receptor activity; GO:0042277 peptide binding; GO:0042605 peptide antigen binding; GO:0046982 protein heterodimerization activity; GO:0046983 protein dimerization activity; GO:006…	PF00993; PF07654	PF00993 Class II histocompatibility antigen, alpha domain; PF07654 Immunoglobulin C1-set domain									INTERFERON GAMMA RESPONSE;ALLOGRAFT REJECTION	https://www.gsea-msigdb.org/gsea/msigdb/mouse/geneset/HALLMARK_INTERFERON_GAMMA_RESPONSE;https://www.gsea-msigdb.org/gsea/msigdb/mouse/geneset/HALLMARK_ALLOGRAFT_REJECTION
P15105	Glutamine synthetase OS=Mus musculus OX=10090 GN=Glul PE=1 SV=6	Glul	1.61162	0.000154676	Up	42.1196	24.7	9	9	601.64	563.171	633.018	965.667	975.935	955.813	0.768829	0.71967	0.808927	1.23402	1.24714	1.22142	cytoplasm	K01915	glnA; glutamine synthetase [EC:6.3.1.2]	mmu01230 Biosynthesis of amino acids; mmu00630 Glyoxylate and dicarboxylate metabolism; mmu00250 Alanine, aspartate and glutamate metabolism; mmu01100 Metabolic pathways; mmu04727 GABAergic synapse; mmu00910 Nitrogen metabolism; mmu04217 Necroptosis; mmu04724 Glutamatergic synapse; mmu00220 Arginine biosynthesis	GO:0001504 neurotransmitter uptake; GO:0002791 regulation of peptide secretion; GO:0002793 positive regulation of peptide secretion; GO:0006082 organic acid metabolic process; GO:0006520 amino acid metabolic process; GO:0006536 glutamate metabolic process; GO:0006538 glutamate catabolic process; GO:0006541 glutamine metabolic process; GO:0006542 glutamine biosynthetic process; GO:0006810 transpor…	GO:0005622 intracellular anatomical structure; GO:0005737 cytoplasm; GO:0005739 mitochondrion; GO:0005783 endoplasmic reticulum; GO:0005791 rough endoplasmic reticulum; GO:0005829 cytosol; GO:0012505 endomembrane system; GO:0030424 axon; GO:0032991 protein-containing complex; GO:0036477 somatodendritic compartment; GO:0042995 cell projection; GO:0043005 neuron projection; GO:0043025 neuronal cell…	GO:0000166 nucleotide binding; GO:0000287 magnesium ion binding; GO:0003824 catalytic activity; GO:0004351 glutamate decarboxylase activity; GO:0004356 glutamine synthetase activity; GO:0005488 binding; GO:0005515 protein binding; GO:0005524 ATP binding; GO:0016211 ammonia ligase activity; GO:0016595 glutamate binding; GO:0016597 amino acid binding; GO:0016829 lyase activity; GO:0016830 carbon-ca…	PF03951; PF00120	PF03951 Glutamine synthetase, beta-Grasp domain; PF00120 Glutamine synthetase, catalytic domain	E	KOG0683	Glutamine synthetase	WP5298 Dravet syndrome Scn1a A1783V point mutation model;WP662 Amino acid metabolism	https://www.wikipathways.org/instance/WP5298;https://www.wikipathways.org/instance/WP662		R-MMU-112313 Neurotransmitter uptake and metabolism In glial cells;R-MMU-112315 Transmission across Chemical Synapses;R-MMU-112316 Neuronal System;R-MMU-1430728 Metabolism;R-MMU-210455 Astrocytic Glutamate-Glutamine Uptake And Metabolism;R-MMU-71291 Metabolism of amino acids and derivatives;R-MMU-8964539 Glutamate and glutamine metabolism	https://reactome.org/PathwayBrowser/#/R-MMU-112313;https://reactome.org/PathwayBrowser/#/R-MMU-112315;https://reactome.org/PathwayBrowser/#/R-MMU-112316;https://reactome.org/PathwayBrowser/#/R-MMU-1430728;https://reactome.org/PathwayBrowser/#/R-MMU-210455;https://reactome.org/PathwayBrowser/#/R-MMU-71291;https://reactome.org/PathwayBrowser/#/R-MMU-8964539	FATTY ACID METABOLISM	https://www.gsea-msigdb.org/gsea/msigdb/mouse/geneset/HALLMARK_FATTY_ACID_METABOLISM
P15702	Leukosialin OS=Mus musculus OX=10090 GN=Spn PE=1 SV=1	Spn	0.459372	0.0443276	Down	40.0384	4.1	1	1	35.8443	36.9625	26.8487	8.35903	19.3404	18.0795	1.47878	1.52491	1.10766	0.344858	0.797901	0.745883	extracellular	K06477	SPN; sialophorin	mmu04514 Cell adhesion molecules	GO:0001562 response to protozoan; GO:0001775 cell activation; GO:0001807 regulation of type IV hypersensitivity; GO:0001808 negative regulation of type IV hypersensitivity; GO:0001816 cytokine production; GO:0001817 regulation of cytokine production; GO:0001819 positive regulation of cytokine production; GO:0001932 regulation of protein phosphorylation; GO:0001934 positive regulation of protein p…	GO:0001931 uropod; GO:0005576 extracellular region; GO:0005604 basement membrane; GO:0005615 extracellular space; GO:0005622 intracellular anatomical structure; GO:0005634 nucleus; GO:0005654 nucleoplasm; GO:0005886 plasma membrane; GO:0005902 microvillus; GO:0009897 external side of plasma membrane; GO:0009986 cell surface; GO:0016020 membrane; GO:0016604 nuclear body; GO:0016605 PML body; GO:00…	GO:0004888 transmembrane signaling receptor activity; GO:0005488 binding; GO:0005515 protein binding; GO:0019904 protein domain specific binding; GO:0030544 Hsp70 protein binding; GO:0031072 heat shock protein binding; GO:0038023 signaling receptor activity; GO:0060089 molecular transducer activity;									R-MMU-109582 Hemostasis;R-MMU-202733 Cell surface interactions at the vascular wall;R-MMU-210991 Basigin interactions	https://reactome.org/PathwayBrowser/#/R-MMU-109582;https://reactome.org/PathwayBrowser/#/R-MMU-202733;https://reactome.org/PathwayBrowser/#/R-MMU-210991
P16294	Coagulation factor IX OS=Mus musculus OX=10090 GN=F9 PE=2 SV=3	F9	0.566764	0.00233334	Down	52.9778	9.1	4	4	36.4063	32.716	35.8426	18.45	18.0915	22.9488	1.32825	1.19361	1.30768	0.673132	0.660054	0.837265	extracellular	K01321	F9; coagulation factor IX (Christmas factor) [EC:3.4.21.22]	mmu04610 Complement and coagulation cascades	GO:0006508 proteolysis; GO:0006810 transport; GO:0006888 endoplasmic reticulum to Golgi vesicle-mediated transport; GO:0006950 response to stress; GO:0007596 blood coagulation; GO:0007597 blood coagulation, intrinsic pathway; GO:0007599 hemostasis; GO:0008152 metabolic process; GO:0009611 response to wounding; GO:0010467 gene expression; GO:0016192 vesicle-mediated transport; GO:0016485 protein p…	GO:0005576 extracellular region; GO:0005615 extracellular space; GO:0005622 intracellular anatomical structure; GO:0005737 cytoplasm; GO:0005783 endoplasmic reticulum; GO:0005788 endoplasmic reticulum lumen; GO:0005794 Golgi apparatus; GO:0005796 Golgi lumen; GO:0005886 plasma membrane; GO:0012505 endomembrane system; GO:0016020 membrane; GO:0031974 membrane-enclosed lumen; GO:0043226 organelle; …	GO:0000287 magnesium ion binding; GO:0003824 catalytic activity; GO:0004175 endopeptidase activity; GO:0004252 serine-type endopeptidase activity; GO:0005488 binding; GO:0005509 calcium ion binding; GO:0008233 peptidase activity; GO:0008236 serine-type peptidase activity; GO:0016787 hydrolase activity; GO:0017171 serine hydrolase activity; GO:0043167 ion binding; GO:0043169 cation binding; GO:004…	PF00594; PF00008; PF14670; PF00089	PF00594 Vitamin K-dependent carboxylation/gamma-carboxyglutamic (GLA) domain; PF00008 EGF-like domain; PF14670 Coagulation Factor Xa inhibitory site; PF00089 Trypsin				WP460 Blood clotting cascade	https://www.wikipathways.org/instance/WP460		R-MMU-109582 Hemostasis;R-MMU-140834 Extrinsic Pathway of Fibrin Clot Formation;R-MMU-140837 Intrinsic Pathway of Fibrin Clot Formation;R-MMU-140877 Formation of Fibrin Clot (Clotting Cascade);R-MMU-159740 Gamma-carboxylation of protein precursors;R-MMU-159763 Transport of gamma-carboxylated protein precursors from the endoplasmic reticulum to the Golgi apparatus;R-MMU-159782 Removal of aminoterm…	https://reactome.org/PathwayBrowser/#/R-MMU-109582;https://reactome.org/PathwayBrowser/#/R-MMU-140834;https://reactome.org/PathwayBrowser/#/R-MMU-140837;https://reactome.org/PathwayBrowser/#/R-MMU-140877;https://reactome.org/PathwayBrowser/#/R-MMU-159740;https://reactome.org/PathwayBrowser/#/R-MMU-159763;https://reactome.org/PathwayBrowser/#/R-MMU-159782;https://reactome.org/PathwayBrowser/#/R-MM…	COAGULATION	https://www.gsea-msigdb.org/gsea/msigdb/mouse/geneset/HALLMARK_COAGULATION
P16406	Glutamyl aminopeptidase OS=Mus musculus OX=10090 GN=Enpep PE=1 SV=1	Enpep	1.52748	0.000208629	Up	107.956	24	22	22	250.354	253.802	263.838	371.756	390.582	410.76	0.773856	0.784514	0.815536	1.14911	1.2073	1.26968	endoplasmic reticulum	K11141	ENPEP; glutamyl aminopeptidase [EC:3.4.11.7]	mmu04614 Renin-angiotensin system	GO:0001525 angiogenesis; GO:0001568 blood vessel development; GO:0001655 urogenital system development; GO:0001822 kidney development; GO:0001944 vasculature development; GO:0001990 regulation of systemic arterial blood pressure by hormone; GO:0001991 regulation of systemic arterial blood pressure by circulatory renin-angiotensin; GO:0002002 regulation of angiotensin levels in blood; GO:0002003 a…	GO:0005576 extracellular region; GO:0005622 intracellular anatomical structure; GO:0005737 cytoplasm; GO:0005783 endoplasmic reticulum; GO:0005788 endoplasmic reticulum lumen; GO:0005789 endoplasmic reticulum membrane; GO:0005886 plasma membrane; GO:0005903 brush border; GO:0009897 external side of plasma membrane; GO:0009986 cell surface; GO:0012505 endomembrane system; GO:0012506 vesicle membra…	GO:0003824 catalytic activity; GO:0004175 endopeptidase activity; GO:0004177 aminopeptidase activity; GO:0005102 signaling receptor binding; GO:0005126 cytokine receptor binding; GO:0005138 interleukin-6 receptor binding; GO:0005164 tumor necrosis factor receptor binding; GO:0005488 binding; GO:0005515 protein binding; GO:0008233 peptidase activity; GO:0008235 metalloexopeptidase activity; GO:000…	PF17900; PF01433; PF11838	PF17900 Peptidase M1 N-terminal domain; PF01433 Peptidase family M1 domain; PF11838 ERAP1-like C-terminal domain	EO	KOG1046	Puromycin-sensitive aminopeptidase and related aminopeptidases				R-MMU-2022377 Metabolism of Angiotensinogen to Angiotensins;R-MMU-2980736 Peptide hormone metabolism;R-MMU-392499 Metabolism of proteins	https://reactome.org/PathwayBrowser/#/R-MMU-2022377;https://reactome.org/PathwayBrowser/#/R-MMU-2980736;https://reactome.org/PathwayBrowser/#/R-MMU-392499	XENOBIOTIC METABOLISM	https://www.gsea-msigdb.org/gsea/msigdb/mouse/geneset/HALLMARK_XENOBIOTIC_METABOLISM
P17095	High mobility group protein HMG-I/HMG-Y OS=Mus musculus OX=10090 GN=Hmga1 PE=1 SV=4	Hmga1	0.637551	0.00909167	Down	11.614	23.4	3	3	474.835	441.509	480.082	267.244	268.642	354.407	1.2459	1.15845	1.25966	0.701207	0.704874	0.929911	nucleus	K09282			GO:0006139 nucleobase-containing compound metabolic process; GO:0006259 DNA metabolic process; GO:0006260 DNA replication; GO:0006261 DNA-templated DNA replication; GO:0006268 DNA unwinding involved in DNA replication; GO:0006281 DNA repair; GO:0006284 base-excision repair; GO:0006325 chromatin organization; GO:0006337 nucleosome disassembly; GO:0006338 chromatin remodeling; GO:0006351 DNA-templa…	GO:0000785 chromatin; GO:0000792 heterochromatin; GO:0005622 intracellular anatomical structure; GO:0005634 nucleus; GO:0005654 nucleoplasm; GO:0005667 transcription regulator complex; GO:0005694 chromosome; GO:0005737 cytoplasm; GO:0005829 cytosol; GO:0031974 membrane-enclosed lumen; GO:0031981 nuclear lumen; GO:0032991 protein-containing complex; GO:0035985 senescence-associated heterochromatin…	GO:0000976 transcription cis-regulatory region binding; GO:0000981 DNA-binding transcription factor activity, RNA polymerase II-specific; GO:0001067 transcription regulatory region nucleic acid binding; GO:0001228 DNA-binding transcription activator activity, RNA polymerase II-specific; GO:0003676 nucleic acid binding; GO:0003677 DNA binding; GO:0003680 minor groove of adenine-thymine-rich DNA bi…						WP447 Adipogenesis genes	https://www.wikipathways.org/instance/WP447	Transcription factor	R-MMU-2262752 Cellular responses to stress;R-MMU-2559583 Cellular Senescence;R-MMU-2559584 Formation of Senescence-Associated Heterochromatin Foci (SAHF);R-MMU-2559586 DNA Damage/Telomere Stress Induced Senescence;R-MMU-8953897 Cellular responses to stimuli	https://reactome.org/PathwayBrowser/#/R-MMU-2262752;https://reactome.org/PathwayBrowser/#/R-MMU-2559583;https://reactome.org/PathwayBrowser/#/R-MMU-2559584;https://reactome.org/PathwayBrowser/#/R-MMU-2559586;https://reactome.org/PathwayBrowser/#/R-MMU-8953897	G2M CHECKPOINT;E2F TARGETS	https://www.gsea-msigdb.org/gsea/msigdb/mouse/geneset/HALLMARK_G2M_CHECKPOINT;https://www.gsea-msigdb.org/gsea/msigdb/mouse/geneset/HALLMARK_E2F_TARGETS
P17879	Heat shock 70 kDa protein 1B OS=Mus musculus OX=10090 GN=Hspa1b PE=1 SV=3	Hspa1b	0.536089	4.43831e-06	Down	70.1763	37.4	21	14	4104.25	4016.5	4181.08	2245.72	2209.22	2139.93	1.30316	1.2753	1.32756	0.713052	0.701462	0.679463	cytoplasm	K03283	HSPA1_6_8; heat shock 70kDa protein 1/6/8	mmu04612 Antigen processing and presentation; mmu05020 Prion disease; mmu04010 MAPK signaling pathway; mmu03040 Spliceosome; mmu05134 Legionellosis; mmu05417 Lipid and atherosclerosis; mmu04213 Longevity regulating pathway - multiple species; mmu05145 Toxoplasmosis; mmu05162 Measles; mmu04144 Endocytosis; mmu04141 Protein processing in endoplasmic reticulum; mmu04915 Estrogen signaling pathway	GO:0000122 negative regulation of transcription by RNA polymerase II; GO:0000280 nuclear division; GO:0000723 telomere maintenance; GO:0001558 regulation of cell growth; GO:0001775 cell activation; GO:0001817 regulation of cytokine production; GO:0001819 positive regulation of cytokine production; GO:0001910 regulation of leukocyte mediated cytotoxicity; GO:0001912 positive regulation of leukocyt…	GO:0000151 ubiquitin ligase complex; GO:0000228 nuclear chromosome; GO:0000323 lytic vacuole; GO:0000793 condensed chromosome; GO:0000794 condensed nuclear chromosome; GO:0000795 synaptonemal complex; GO:0000974 Prp19 complex; GO:0001673 male germ cell nucleus; GO:0001917 photoreceptor inner segment; GO:0002199 zona pellucida receptor complex; GO:0005576 extracellular region; GO:0005615 extracell…	GO:0000166 nucleotide binding; GO:0001618 virus receptor activity; GO:0001664 G protein-coupled receptor binding; GO:0001786 phosphatidylserine binding; GO:0002020 protease binding; GO:0003676 nucleic acid binding; GO:0003712 transcription coregulator activity; GO:0003714 transcription corepressor activity; GO:0003723 RNA binding; GO:0003824 catalytic activity; GO:0005102 signaling receptor bindi…			O	KOG0101	Molecular chaperones HSP70/HSC70, HSP70 superfamily	WP5242 Comprehensive IL 17A signaling	https://www.wikipathways.org/instance/WP5242		R-MMU-1169410 Antiviral mechanism by IFN-stimulated genes;R-MMU-1280215 Cytokine Signaling in Immune system;R-MMU-168249 Innate Immune System;R-MMU-168256 Immune System;R-MMU-2262752 Cellular responses to stress;R-MMU-3371453 Regulation of HSF1-mediated heat shock response;R-MMU-3371497 HSP90 chaperone cycle for steroid hormone receptors (SHR) in the presence of ligand;R-MMU-3371556 Cellular resp…	https://reactome.org/PathwayBrowser/#/R-MMU-1169410;https://reactome.org/PathwayBrowser/#/R-MMU-1280215;https://reactome.org/PathwayBrowser/#/R-MMU-168249;https://reactome.org/PathwayBrowser/#/R-MMU-168256;https://reactome.org/PathwayBrowser/#/R-MMU-2262752;https://reactome.org/PathwayBrowser/#/R-MMU-3371453;https://reactome.org/PathwayBrowser/#/R-MMU-3371497;https://reactome.org/PathwayBrowser/#…
P19221	Prothrombin OS=Mus musculus OX=10090 GN=F2 PE=1 SV=1	F2	0.544091	8.0156e-05	Down	70.2687	30.4	17	17	435.704	410.359	421.879	244.465	226.665	218.746	1.33527	1.2576	1.29291	0.749198	0.694645	0.670377	extracellular	K01313	F2; coagulation factor II (thrombin) [EC:3.4.21.5]	mmu05171 Coronavirus disease - COVID-19; mmu04080 Neuroactive ligand-receptor interaction; mmu04610 Complement and coagulation cascades; mmu04810 Regulation of actin cytoskeleton; mmu04072 Phospholipase D signaling pathway; mmu04611 Platelet activation; mmu05200 Pathways in cancer	GO:0001101 response to acid chemical; GO:0001558 regulation of cell growth; GO:0001775 cell activation; GO:0001817 regulation of cytokine production; GO:0001818 negative regulation of cytokine production; GO:0001906 cell killing; GO:0001909 leukocyte mediated cytotoxicity; GO:0001932 regulation of protein phosphorylation; GO:0001934 positive regulation of protein phosphorylation; GO:0002252 immun…	GO:0005576 extracellular region; GO:0005615 extracellular space; GO:0005622 intracellular anatomical structure; GO:0005737 cytoplasm; GO:0005783 endoplasmic reticulum; GO:0005788 endoplasmic reticulum lumen; GO:0005794 Golgi apparatus; GO:0005796 Golgi lumen; GO:0005886 plasma membrane; GO:0009897 external side of plasma membrane; GO:0009986 cell surface; GO:0012505 endomembrane system; GO:001602…	GO:0001530 lipopolysaccharide binding; GO:0003824 catalytic activity; GO:0004175 endopeptidase activity; GO:0004252 serine-type endopeptidase activity; GO:0005102 signaling receptor binding; GO:0005488 binding; GO:0005509 calcium ion binding; GO:0005515 protein binding; GO:0005539 glycosaminoglycan binding; GO:0008047 enzyme activator activity; GO:0008083 growth factor activity; GO:0008201 hepari…	PF00594; PF00051; PF09396; PF00089	PF00594 Vitamin K-dependent carboxylation/gamma-carboxyglutamic (GLA) domain; PF00051 Kringle domain; PF09396 Thrombin light chain; PF00089 Trypsin				WP460 Blood clotting cascade;WP523 Regulation of actin cytoskeleton	https://www.wikipathways.org/instance/WP460;https://www.wikipathways.org/instance/WP523		R-MMU-109582 Hemostasis;R-MMU-140837 Intrinsic Pathway of Fibrin Clot Formation;R-MMU-140875 Common Pathway of Fibrin Clot Formation;R-MMU-140877 Formation of Fibrin Clot (Clotting Cascade);R-MMU-159740 Gamma-carboxylation of protein precursors;R-MMU-159763 Transport of gamma-carboxylated protein precursors from the endoplasmic reticulum to the Golgi apparatus;R-MMU-159782 Removal of aminotermina…	https://reactome.org/PathwayBrowser/#/R-MMU-109582;https://reactome.org/PathwayBrowser/#/R-MMU-140837;https://reactome.org/PathwayBrowser/#/R-MMU-140875;https://reactome.org/PathwayBrowser/#/R-MMU-140877;https://reactome.org/PathwayBrowser/#/R-MMU-159740;https://reactome.org/PathwayBrowser/#/R-MMU-159763;https://reactome.org/PathwayBrowser/#/R-MMU-159782;https://reactome.org/PathwayBrowser/#/R-MM…	APOPTOSIS;COMPLEMENT;COAGULATION;ALLOGRAFT REJECTION	https://www.gsea-msigdb.org/gsea/msigdb/mouse/geneset/HALLMARK_APOPTOSIS;https://www.gsea-msigdb.org/gsea/msigdb/mouse/geneset/HALLMARK_COMPLEMENT;https://www.gsea-msigdb.org/gsea/msigdb/mouse/geneset/HALLMARK_COAGULATION;https://www.gsea-msigdb.org/gsea/msigdb/mouse/geneset/HALLMARK_ALLOGRAFT_REJECTION
P19437	B-lymphocyte antigen CD20 OS=Mus musculus OX=10090 GN=Ms4a1 PE=1 SV=1	Ms4a1	0.423885	0.000244701	Down	31.9582	3.8	1	1	68.6362	63.5079	54.9063	27.1833	26.8083	25.2962	1.54622	1.43069	1.23692	0.612379	0.603931	0.569867	plasma membrane	K06466	MS4A1; B-lymphocyte antigen CD20	mmu04640 Hematopoietic cell lineage	GO:0001775 cell activation; GO:0002376 immune system process; GO:0006955 immune response; GO:0006959 humoral immune response; GO:0008283 cell population proliferation; GO:0009987 cellular process; GO:0032943 mononuclear cell proliferation; GO:0042100 B cell proliferation; GO:0042113 B cell activation; GO:0045321 leukocyte activation; GO:0046649 lymphocyte activation; GO:0046651 lymphocyte prolife…	GO:0005622 intracellular anatomical structure; GO:0005634 nucleus; GO:0005886 plasma membrane; GO:0009897 external side of plasma membrane; GO:0009986 cell surface; GO:0016020 membrane; GO:0043226 organelle; GO:0043227 membrane-bounded organelle; GO:0043229 intracellular organelle; GO:0043231 intracellular membrane-bounded organelle; GO:0071944 cell periphery; GO:0098552 side of membrane;	GO:0005102 signaling receptor binding; GO:0005154 epidermal growth factor receptor binding; GO:0005488 binding; GO:0005515 protein binding; GO:0070851 growth factor receptor binding;
P19639	Glutathione S-transferase Mu 3 OS=Mus musculus OX=10090 GN=Gstm3 PE=1 SV=2	Gstm3	0.602179	3.09433e-05	Down	25.7016	38.1	9	6	5173.31	4835.13	4936.17	2923.71	3064.46	3011.16	1.29636	1.21161	1.23693	0.732639	0.767909	0.754551	cytoplasm	K00799	GST; glutathione S-transferase [EC:2.5.1.18]	mmu05204 Chemical carcinogenesis - DNA adducts; mmu05418 Fluid shear stress and atherosclerosis; mmu01100 Metabolic pathways; mmu00983 Drug metabolism - other enzymes; mmu05208 Chemical carcinogenesis - reactive oxygen species; mmu00480 Glutathione metabolism; mmu05207 Chemical carcinogenesis - receptor activation; mmu01524 Platinum drug resistance; mmu00982 Drug metabolism - cytochrome P450; mmu…	GO:0006518 peptide metabolic process; GO:0006575 cellular modified amino acid metabolic process; GO:0006749 glutathione metabolic process; GO:0006790 sulfur compound metabolic process; GO:0006805 xenobiotic metabolic process; GO:0006950 response to stress; GO:0008152 metabolic process; GO:0009056 catabolic process; GO:0009058 biosynthetic process; GO:0009410 response to xenobiotic stimulus; GO:00…	GO:0005576 extracellular region; GO:0005622 intracellular anatomical structure; GO:0005737 cytoplasm; GO:0005829 cytosol; GO:0005886 plasma membrane; GO:0005929 cilium; GO:0016020 membrane; GO:0031514 motile cilium; GO:0032991 protein-containing complex; GO:0035686 sperm fibrous sheath; GO:0036126 sperm flagellum; GO:0042995 cell projection; GO:0043209 myelin sheath; GO:0043226 organelle; GO:0045…	GO:0003824 catalytic activity; GO:0004364 glutathione transferase activity; GO:0005488 binding; GO:0005496 steroid binding; GO:0005515 protein binding; GO:0008289 lipid binding; GO:0016151 nickel cation binding; GO:0016740 transferase activity; GO:0016765 transferase activity, transferring alkyl or aryl (other than methyl) groups; GO:0019899 enzyme binding; GO:0019900 kinase binding; GO:0019901 p…	PF02798; PF00043	PF02798 Glutathione S-transferase, N-terminal domain; PF00043 Glutathione S-transferase, C-terminal domain	O	KOG1695	Glutathione S-transferase	WP4466 Oxidative stress and redox pathway;WP544 Exercise induced circadian regulation	https://www.wikipathways.org/instance/WP4466;https://www.wikipathways.org/instance/WP544		R-MMU-1430728 Metabolism;R-MMU-156580 Phase II - Conjugation of compounds;R-MMU-156590 Glutathione conjugation;R-MMU-211859 Biological oxidations	https://reactome.org/PathwayBrowser/#/R-MMU-1430728;https://reactome.org/PathwayBrowser/#/R-MMU-156580;https://reactome.org/PathwayBrowser/#/R-MMU-156590;https://reactome.org/PathwayBrowser/#/R-MMU-211859
P20060	Beta-hexosaminidase subunit beta OS=Mus musculus OX=10090 GN=Hexb PE=1 SV=2	Hexb	1.61267	0.000465378	Up	61.1157	20.9	13	13	462.102	467.535	427.772	678.854	747.678	762.529	0.781796	0.790986	0.723715	1.1485	1.26494	1.29006	endoplasmic reticulum	K12373	HEXA_B; hexosaminidase [EC:3.2.1.52]	mmu00511 Other glycan degradation; mmu00520 Amino sugar and nucleotide sugar metabolism; mmu00531 Glycosaminoglycan degradation; mmu01100 Metabolic pathways; mmu00513 Various types of N-glycan biosynthesis; mmu04142 Lysosome; mmu00604 Glycosphingolipid biosynthesis - ganglio series; mmu00600 Sphingolipid metabolism; mmu00603 Glycosphingolipid biosynthesis - globo and isoglobo series	GO:0000902 cell morphogenesis; GO:0001501 skeletal system development; GO:0001573 ganglioside metabolic process; GO:0001775 cell activation; GO:0002252 immune effector process; GO:0002263 cell activation involved in immune response; GO:0002274 myeloid leukocyte activation; GO:0002275 myeloid cell activation involved in immune response; GO:0002283 neutrophil activation involved in immune response;…	GO:0000323 lytic vacuole; GO:0001669 acrosomal vesicle; GO:0005576 extracellular region; GO:0005615 extracellular space; GO:0005622 intracellular anatomical structure; GO:0005737 cytoplasm; GO:0005764 lysosome; GO:0005766 primary lysosome; GO:0005773 vacuole; GO:0005775 vacuolar lumen; GO:0012505 endomembrane system; GO:0016020 membrane; GO:0030141 secretory granule; GO:0031410 cytoplasmic vesicl…	GO:0003824 catalytic activity; GO:0004553 hydrolase activity, hydrolyzing O-glycosyl compounds; GO:0004563 beta-N-acetylhexosaminidase activity; GO:0005488 binding; GO:0005515 protein binding; GO:0008194 UDP-glycosyltransferase activity; GO:0008375 acetylglucosaminyltransferase activity; GO:0015929 hexosaminidase activity; GO:0016231 beta-N-acetylglucosaminidase activity; GO:0016740 transferase a…	PF14845; PF00728	PF14845 beta-acetyl hexosaminidase like; PF00728 Glycosyl hydrolase family 20, catalytic domain	G	KOG2499	Beta-N-acetylhexosaminidase				R-MMU-1430728 Metabolism;R-MMU-1630316 Glycosaminoglycan metabolism;R-MMU-1638074 Keratan sulfate/keratin metabolism;R-MMU-1660662 Glycosphingolipid metabolism;R-MMU-168249 Innate Immune System;R-MMU-168256 Immune System;R-MMU-1793185 Chondroitin sulfate/dermatan sulfate metabolism;R-MMU-2022857 Keratan sulfate degradation;R-MMU-2024101 CS/DS degradation;R-MMU-2142845 Hyaluronan metabolism;R-MMU-…	https://reactome.org/PathwayBrowser/#/R-MMU-1430728;https://reactome.org/PathwayBrowser/#/R-MMU-1630316;https://reactome.org/PathwayBrowser/#/R-MMU-1638074;https://reactome.org/PathwayBrowser/#/R-MMU-1660662;https://reactome.org/PathwayBrowser/#/R-MMU-168249;https://reactome.org/PathwayBrowser/#/R-MMU-168256;https://reactome.org/PathwayBrowser/#/R-MMU-1793185;https://reactome.org/PathwayBrowser/#…
P20065	Thymosin beta-4 OS=Mus musculus OX=10090 GN=Tmsb4x PE=1 SV=1	Tmsb4x	0.651926	0.023294	Down	5.67946	24	1	1	56.6389	63.175	53.9421	46.4872	31.9036	34.8853	1.18396	1.32059	1.12758	0.971749	0.666901	0.729227	cytoplasm	K05764	TMSB4; thymosin, beta 4	mmu04810 Regulation of actin cytoskeleton	GO:0001503 ossification; GO:0001649 osteoblast differentiation; GO:0001817 regulation of cytokine production; GO:0001818 negative regulation of cytokine production; GO:0002576 platelet degranulation; GO:0002682 regulation of immune system process; GO:0002683 negative regulation of immune system process; GO:0002684 positive regulation of immune system process; GO:0002685 regulation of leukocyte mi…	GO:0005576 extracellular region; GO:0005615 extracellular space; GO:0005622 intracellular anatomical structure; GO:0005634 nucleus; GO:0005737 cytoplasm; GO:0005829 cytosol; GO:0005856 cytoskeleton; GO:0012505 endomembrane system; GO:0030141 secretory granule; GO:0031091 platelet alpha granule; GO:0031093 platelet alpha granule lumen; GO:0031410 cytoplasmic vesicle; GO:0031974 membrane-enclosed l…	GO:0003779 actin binding; GO:0003785 actin monomer binding; GO:0005488 binding; GO:0005515 protein binding; GO:0008092 cytoskeletal protein binding; GO:0019899 enzyme binding;			N	KOG4794	Thymosin beta	WP523 Regulation of actin cytoskeleton	https://www.wikipathways.org/instance/WP523		R-MMU-109582 Hemostasis;R-MMU-114608 Platelet degranulation ;R-MMU-76002 Platelet activation, signaling and aggregation;R-MMU-76005 Response to elevated platelet cytosolic Ca2+	https://reactome.org/PathwayBrowser/#/R-MMU-109582;https://reactome.org/PathwayBrowser/#/R-MMU-114608;https://reactome.org/PathwayBrowser/#/R-MMU-76002;https://reactome.org/PathwayBrowser/#/R-MMU-76005
P20918	Plasminogen OS=Mus musculus OX=10090 GN=Plg PE=1 SV=3	Plg	0.552154	0.000147153	Down	90.8079	41	29	29	451.468	477.619	416.847	253.274	248.837	241.052	1.29664	1.37175	1.19721	0.727418	0.714672	0.692315	extracellular	K01315	PLG; plasminogen [EC:3.4.21.7]	mmu05150 Staphylococcus aureus infection; mmu04080 Neuroactive ligand-receptor interaction; mmu04610 Complement and coagulation cascades; mmu05164 Influenza A	GO:0001568 blood vessel development; GO:0001701 in utero embryonic development; GO:0001890 placenta development; GO:0001892 embryonic placenta development; GO:0001944 vasculature development; GO:0002376 immune system process; GO:0002576 platelet degranulation; GO:0003006 developmental process involved in reproduction; GO:0003008 system process; GO:0003013 circulatory system process; GO:0006508 pr…	GO:0005576 extracellular region; GO:0005615 extracellular space; GO:0005622 intracellular anatomical structure; GO:0005737 cytoplasm; GO:0005886 plasma membrane; GO:0009897 external side of plasma membrane; GO:0009986 cell surface; GO:0012505 endomembrane system; GO:0016020 membrane; GO:0019897 extrinsic component of plasma membrane; GO:0019898 extrinsic component of membrane; GO:0030141 secretor…	GO:0001968 fibronectin binding; GO:0003823 antigen binding; GO:0003824 catalytic activity; GO:0004175 endopeptidase activity; GO:0004252 serine-type endopeptidase activity; GO:0004857 enzyme inhibitor activity; GO:0004866 endopeptidase inhibitor activity; GO:0005102 signaling receptor binding; GO:0005488 binding; GO:0005515 protein binding; GO:0005539 glycosaminoglycan binding; GO:0008201 heparin…	PF00024; PF00051; PF00089	PF00024 PAN domain; PF00051 Kringle domain; PF00089 Trypsin				WP2152 BDNF pathway;WP460 Blood clotting cascade;WP5128 Fibrin complement receptor 3 signaling pathway	https://www.wikipathways.org/instance/WP2152;https://www.wikipathways.org/instance/WP460;https://www.wikipathways.org/instance/WP5128		R-MMU-109582 Hemostasis;R-MMU-114608 Platelet degranulation ;R-MMU-1474228 Degradation of the extracellular matrix;R-MMU-1474244 Extracellular matrix organization;R-MMU-1592389 Activation of Matrix Metalloproteinases;R-MMU-162582 Signal Transduction;R-MMU-186797 Signaling by PDGF;R-MMU-75205 Dissolution of Fibrin Clot;R-MMU-76002 Platelet activation, signaling and aggregation;R-MMU-76005 Response…	https://reactome.org/PathwayBrowser/#/R-MMU-109582;https://reactome.org/PathwayBrowser/#/R-MMU-114608;https://reactome.org/PathwayBrowser/#/R-MMU-1474228;https://reactome.org/PathwayBrowser/#/R-MMU-1474244;https://reactome.org/PathwayBrowser/#/R-MMU-1592389;https://reactome.org/PathwayBrowser/#/R-MMU-162582;https://reactome.org/PathwayBrowser/#/R-MMU-186797;https://reactome.org/PathwayBrowser/#/R…	HEDGEHOG SIGNALING;COMPLEMENT;XENOBIOTIC METABOLISM;COAGULATION	https://www.gsea-msigdb.org/gsea/msigdb/mouse/geneset/HALLMARK_HEDGEHOG_SIGNALING;https://www.gsea-msigdb.org/gsea/msigdb/mouse/geneset/HALLMARK_COMPLEMENT;https://www.gsea-msigdb.org/gsea/msigdb/mouse/geneset/HALLMARK_XENOBIOTIC_METABOLISM;https://www.gsea-msigdb.org/gsea/msigdb/mouse/geneset/HALLMARK_COAGULATION
P21107	Tropomyosin alpha-3 chain OS=Mus musculus OX=10090 GN=Tpm3 PE=1 SV=3	Tpm3	1.66359	0.0132107	Up	32.994	8.4	3	3	721.488	712.27	696.893	1265.42	926.902	1352.21	0.762783	0.753038	0.736781	1.33784	0.979954	1.4296	cytoplasm	K09290	TPM3; tropomyosin 3	mmu05414 Dilated cardiomyopathy; mmu04260 Cardiac muscle contraction; mmu04261 Adrenergic signaling in cardiomyocytes; mmu04820 Cytoskeleton in muscle cells; mmu04814 Motor proteins; mmu05410 Hypertrophic cardiomyopathy; mmu05200 Pathways in cancer; mmu05216 Thyroid cancer	GO:0003008 system process; GO:0003012 muscle system process; GO:0006936 muscle contraction; GO:0006996 organelle organization; GO:0007010 cytoskeleton organization; GO:0007015 actin filament organization; GO:0009987 cellular process; GO:0016043 cellular component organization; GO:0030029 actin filament-based process; GO:0030036 actin cytoskeleton organization; GO:0030048 actin filament-based move…	GO:0001725 stress fiber; GO:0005622 intracellular anatomical structure; GO:0005737 cytoplasm; GO:0005829 cytosol; GO:0005856 cytoskeleton; GO:0005862 muscle thin filament tropomyosin; GO:0005865 striated muscle thin filament; GO:0005884 actin filament; GO:0015629 actin cytoskeleton; GO:0030016 myofibril; GO:0030017 sarcomere; GO:0032432 actin filament bundle; GO:0036379 myofilament; GO:0042641 ac…	GO:0003779 actin binding; GO:0005198 structural molecule activity; GO:0005488 binding; GO:0005515 protein binding; GO:0008092 cytoskeletal protein binding; GO:0008307 structural constituent of muscle; GO:0031013 troponin I binding; GO:0042802 identical protein binding; GO:0042803 protein homodimerization activity; GO:0044877 protein-containing complex binding; GO:0046982 protein heterodimerizatio…			Z	KOG1003	Actin filament-coating protein tropomyosin				R-MMU-162582 Signal Transduction;R-MMU-194315 Signaling by Rho GTPases;R-MMU-390522 Striated Muscle Contraction;R-MMU-397014 Muscle contraction;R-MMU-445355 Smooth Muscle Contraction;R-MMU-9012999 RHO GTPase cycle;R-MMU-9013424 RHOV GTPase cycle;R-MMU-9716542 Signaling by Rho GTPases, Miro GTPases and RHOBTB3	https://reactome.org/PathwayBrowser/#/R-MMU-162582;https://reactome.org/PathwayBrowser/#/R-MMU-194315;https://reactome.org/PathwayBrowser/#/R-MMU-390522;https://reactome.org/PathwayBrowser/#/R-MMU-397014;https://reactome.org/PathwayBrowser/#/R-MMU-445355;https://reactome.org/PathwayBrowser/#/R-MMU-9012999;https://reactome.org/PathwayBrowser/#/R-MMU-9013424;https://reactome.org/PathwayBrowser/#/R-…	MYOGENESIS	https://www.gsea-msigdb.org/gsea/msigdb/mouse/geneset/HALLMARK_MYOGENESIS
P21278	Guanine nucleotide-binding protein subunit alpha-11 OS=Mus musculus OX=10090 GN=Gna11 PE=1 SV=1	Gna11	1.52349	0.000135024	Up	42.0242	29	9	4	697.687	734.558	768.588	1098.36	1126.06	1128.52	0.753743	0.793578	0.830342	1.18661	1.21653	1.21919	cytoplasm	K04635	GNA11; guanine nucleotide-binding protein subunit alpha-11	mmu04725 Cholinergic synapse; mmu04912 GnRH signaling pathway; mmu04270 Vascular smooth muscle contraction; mmu04928 Parathyroid hormone synthesis, secretion and action; mmu05142 Chagas disease; mmu04020 Calcium signaling pathway; mmu04540 Gap junction; mmu04927 Cortisol synthesis and secretion; mmu05163 Human cytomegalovirus infection; mmu05170 Human immunodeficiency virus 1 infection; mmu04022 …	GO:0000902 cell morphogenesis; GO:0001501 skeletal system development; GO:0001508 action potential; GO:0001775 cell activation; GO:0001956 positive regulation of neurotransmitter secretion; GO:0002119 nematode larval development; GO:0002164 larval development; GO:0002251 organ or tissue specific immune response; GO:0002253 activation of immune response; GO:0002376 immune system process; GO:000238…	GO:0001750 photoreceptor outer segment; GO:0005622 intracellular anatomical structure; GO:0005737 cytoplasm; GO:0005829 cytosol; GO:0005834 heterotrimeric G-protein complex; GO:0005886 plasma membrane; GO:0005929 cilium; GO:0009898 cytoplasmic side of plasma membrane; GO:0016020 membrane; GO:0016027 inaD signaling complex; GO:0016028 rhabdomere; GO:0019897 extrinsic component of plasma membrane; …	GO:0000166 nucleotide binding; GO:0001664 G protein-coupled receptor binding; GO:0001882 nucleoside binding; GO:0001883 purine nucleoside binding; GO:0003824 catalytic activity; GO:0003924 GTPase activity; GO:0005102 signaling receptor binding; GO:0005488 binding; GO:0005515 protein binding; GO:0005525 GTP binding; GO:0008081 phosphoric diester hydrolase activity; GO:0016462 pyrophosphatase activ…	PF00503	PF00503 G-protein alpha subunit	T	KOG0085	G protein subunit Galphaq/Galphay, small G protein superfamily	WP232 G protein signaling pathways;WP553 Calcium regulation in cardiac cells	https://www.wikipathways.org/instance/WP232;https://www.wikipathways.org/instance/WP553		R-MMU-109582 Hemostasis;R-MMU-111885 Opioid Signalling;R-MMU-112040 G-protein mediated events;R-MMU-112043 PLC beta mediated events;R-MMU-1430728 Metabolism;R-MMU-162582 Signal Transduction;R-MMU-163685 Integration of energy metabolism;R-MMU-202040 G-protein activation;R-MMU-372790 Signaling by GPCR;R-MMU-388396 GPCR downstream signalling;R-MMU-390466 Chaperonin-mediated protein folding;R-MMU-391…	https://reactome.org/PathwayBrowser/#/R-MMU-109582;https://reactome.org/PathwayBrowser/#/R-MMU-111885;https://reactome.org/PathwayBrowser/#/R-MMU-112040;https://reactome.org/PathwayBrowser/#/R-MMU-112043;https://reactome.org/PathwayBrowser/#/R-MMU-1430728;https://reactome.org/PathwayBrowser/#/R-MMU-162582;https://reactome.org/PathwayBrowser/#/R-MMU-163685;https://reactome.org/PathwayBrowser/#/R-M…
P21958	Antigen peptide transporter 1 OS=Mus musculus OX=10090 GN=Tap1 PE=1 SV=3	Tap1	0.608022	0.0007433	Down	78.8641	14	11	11	320.828	340.699	338.083	207.462	183.368	216.954	1.19757	1.27174	1.26198	0.774403	0.684467	0.809837	plasma membrane	K05653	ABCB2; ATP-binding cassette, subfamily B (MDR/TAP), member 2 [EC:7.4.2.14]	mmu04612 Antigen processing and presentation; mmu05169 Epstein-Barr virus infection; mmu05340 Primary immunodeficiency; mmu02010 ABC transporters; mmu05168 Herpes simplex virus 1 infection; mmu05163 Human cytomegalovirus infection; mmu05170 Human immunodeficiency virus 1 infection; mmu04145 Phagosome	GO:0001910 regulation of leukocyte mediated cytotoxicity; GO:0001911 negative regulation of leukocyte mediated cytotoxicity; GO:0002250 adaptive immune response; GO:0002376 immune system process; GO:0002474 antigen processing and presentation of peptide antigen via MHC class I; GO:0002478 antigen processing and presentation of exogenous peptide antigen; GO:0002479 antigen processing and presentat…	GO:0005622 intracellular anatomical structure; GO:0005737 cytoplasm; GO:0005783 endoplasmic reticulum; GO:0005789 endoplasmic reticulum membrane; GO:0005793 endoplasmic reticulum-Golgi intermediate compartment; GO:0005815 microtubule organizing center; GO:0005856 cytoskeleton; GO:0012505 endomembrane system; GO:0012506 vesicle membrane; GO:0015630 microtubule cytoskeleton; GO:0016020 membrane; GO…	GO:0000166 nucleotide binding; GO:0003823 antigen binding; GO:0003824 catalytic activity; GO:0005102 signaling receptor binding; GO:0005215 transporter activity; GO:0005488 binding; GO:0005515 protein binding; GO:0005524 ATP binding; GO:0015399 primary active transmembrane transporter activity; GO:0015433 ABC-type peptide antigen transporter activity; GO:0015440 ABC-type peptide transporter activ…	PF00005	PF00005 ABC transporter	U	KOG0058	Peptide exporter, ABC superfamily	WP1253 Type II interferon signaling IFNG ;WP2910 Mecp2 and associated Rett syndrome	https://www.wikipathways.org/instance/WP1253;https://www.wikipathways.org/instance/WP2910		R-MMU-1236974 ER-Phagosome pathway;R-MMU-1236975 Antigen processing-Cross presentation;R-MMU-1280218 Adaptive Immune System;R-MMU-168256 Immune System;R-MMU-983169 Class I MHC mediated antigen processing & presentation;R-MMU-983170 Antigen Presentation: Folding, assembly and peptide loading of class I MHC	https://reactome.org/PathwayBrowser/#/R-MMU-1236974;https://reactome.org/PathwayBrowser/#/R-MMU-1236975;https://reactome.org/PathwayBrowser/#/R-MMU-1280218;https://reactome.org/PathwayBrowser/#/R-MMU-168256;https://reactome.org/PathwayBrowser/#/R-MMU-983169;https://reactome.org/PathwayBrowser/#/R-MMU-983170	TNFA SIGNALING VIA NFKB;APOPTOSIS;INTERFERON ALPHA RESPONSE;INTERFERON GAMMA RESPONSE;P53 PATHWAY;UV RESPONSE UP;ALLOGRAFT REJECTION	https://www.gsea-msigdb.org/gsea/msigdb/mouse/geneset/HALLMARK_TNFA_SIGNALING_VIA_NFKB;https://www.gsea-msigdb.org/gsea/msigdb/mouse/geneset/HALLMARK_APOPTOSIS;https://www.gsea-msigdb.org/gsea/msigdb/mouse/geneset/HALLMARK_INTERFERON_ALPHA_RESPONSE;https://www.gsea-msigdb.org/gsea/msigdb/mouse/geneset/HALLMARK_INTERFERON_GAMMA_RESPONSE;https://www.gsea-msigdb.org/gsea/msigdb/mouse/geneset/HALLMAR…
P22599	Alpha-1-antitrypsin 1-2 OS=Mus musculus OX=10090 GN=Serpina1b PE=1 SV=2	Serpina1b	0.391621	1.52577e-05	Down	45.9746	24.9	11	4	6710.84	6602.97	6552.83	2683.07	2405.59	2691.53	1.45641	1.433	1.42212	0.582289	0.522068	0.584125	plasma membrane	K03984	SERPINA1; alpha-1-antitrypsin	mmu04610 Complement and coagulation cascades	GO:0001101 response to acid chemical; GO:0001666 response to hypoxia; GO:0001701 in utero embryonic development; GO:0001775 cell activation; GO:0002237 response to molecule of bacterial origin; GO:0002252 immune effector process; GO:0002263 cell activation involved in immune response; GO:0002274 myeloid leukocyte activation; GO:0002275 myeloid cell activation involved in immune response; GO:00022…	GO:0000139 Golgi membrane; GO:0005576 extracellular region; GO:0005615 extracellular space; GO:0005622 intracellular anatomical structure; GO:0005737 cytoplasm; GO:0005783 endoplasmic reticulum; GO:0005788 endoplasmic reticulum lumen; GO:0005793 endoplasmic reticulum-Golgi intermediate compartment; GO:0005794 Golgi apparatus; GO:0005798 Golgi-associated vesicle; GO:0012505 endomembrane system; GO…	GO:0002020 protease binding; GO:0004857 enzyme inhibitor activity; GO:0004866 endopeptidase inhibitor activity; GO:0004867 serine-type endopeptidase inhibitor activity; GO:0005488 binding; GO:0005515 protein binding; GO:0019899 enzyme binding; GO:0030234 enzyme regulator activity; GO:0030414 peptidase inhibitor activity; GO:0042802 identical protein binding; GO:0061134 peptidase regulator activit…	PF00079	PF00079 Serpin (serine protease inhibitor)	V	KOG2392	Serpin				R-MMU-109582 Hemostasis;R-MMU-114608 Platelet degranulation ;R-MMU-168249 Innate Immune System;R-MMU-168256 Immune System;R-MMU-199977 ER to Golgi Anterograde Transport;R-MMU-199991 Membrane Trafficking;R-MMU-204005 COPII-mediated vesicle transport;R-MMU-381426 Regulation of Insulin-like Growth Factor (IGF) transport and uptake by Insulin-like Growth Factor Binding Proteins (IGFBPs);R-MMU-392499 …	https://reactome.org/PathwayBrowser/#/R-MMU-109582;https://reactome.org/PathwayBrowser/#/R-MMU-114608;https://reactome.org/PathwayBrowser/#/R-MMU-168249;https://reactome.org/PathwayBrowser/#/R-MMU-168256;https://reactome.org/PathwayBrowser/#/R-MMU-199977;https://reactome.org/PathwayBrowser/#/R-MMU-199991;https://reactome.org/PathwayBrowser/#/R-MMU-204005;https://reactome.org/PathwayBrowser/#/R-MM…
P22725	Protein Wnt-5a OS=Mus musculus OX=10090 GN=Wnt5a PE=1 SV=2	Wnt5a	1.54097	0.0468714	Up	42.3094	9.2	2	1	22.0274	20.9329	13.525	30.9036	26.9834	29.1552	0.920829	0.875076	0.565398	1.29189	1.12801	1.2188	extracellular	K00444	WNT5; wingless-type MMTV integration site family, member 5	mmu04310 Wnt signaling pathway; mmu05165 Human papillomavirus infection; mmu04150 mTOR signaling pathway; mmu04934 Cushing syndrome; mmu05224 Breast cancer; mmu05010 Alzheimer disease; mmu05217 Basal cell carcinoma; mmu04916 Melanogenesis; mmu04550 Signaling pathways regulating pluripotency of stem cells; mmu05226 Gastric cancer; mmu04360 Axon guidance; mmu05022 Pathways of neurodegeneration - mu…	GO:0000165 MAPK cascade; GO:0000578 embryonic axis specification; GO:0000902 cell morphogenesis; GO:0001101 response to acid chemical; GO:0001501 skeletal system development; GO:0001558 regulation of cell growth; GO:0001654 eye development; GO:0001655 urogenital system development; GO:0001667 ameboidal-type cell migration; GO:0001702 gastrulation with mouth forming second; GO:0001704 formation of…	GO:0005576 extracellular region; GO:0005615 extracellular space; GO:0005622 intracellular anatomical structure; GO:0005737 cytoplasm; GO:0005783 endoplasmic reticulum; GO:0005788 endoplasmic reticulum lumen; GO:0005794 Golgi apparatus; GO:0005796 Golgi lumen; GO:0005886 plasma membrane; GO:0009986 cell surface; GO:0012505 endomembrane system; GO:0012506 vesicle membrane; GO:0016020 membrane; GO:0…	GO:0001067 transcription regulatory region nucleic acid binding; GO:0001664 G protein-coupled receptor binding; GO:0003676 nucleic acid binding; GO:0003677 DNA binding; GO:0003700 DNA-binding transcription factor activity; GO:0005102 signaling receptor binding; GO:0005109 frizzled binding; GO:0005115 receptor tyrosine kinase-like orphan receptor binding; GO:0005125 cytokine activity; GO:0005488 b…			T	KOG3913	Wnt family of developmental regulators	WP1560 MicroRNAs in cardiomyocyte hypertrophy;WP1763 Mechanisms associated with pluripotency;WP339 ESC pluripotency pathways;WP3857 Wnt signaling in kidney disease;WP403 Wnt signaling;WP539 Wnt signaling pathway;WP723 Wnt signaling pathway and pluripotency	https://www.wikipathways.org/instance/WP1560;https://www.wikipathways.org/instance/WP1763;https://www.wikipathways.org/instance/WP339;https://www.wikipathways.org/instance/WP3857;https://www.wikipathways.org/instance/WP403;https://www.wikipathways.org/instance/WP539;https://www.wikipathways.org/instance/WP723	Transcription factor	R-MMU-162582 Signal Transduction;R-MMU-195721 Signaling by WNT;R-MMU-199991 Membrane Trafficking;R-MMU-201681 TCF dependent signaling in response to WNT;R-MMU-3238698 WNT ligand biogenesis and trafficking;R-MMU-3858494 Beta-catenin independent WNT signaling;R-MMU-4086398 Ca2+ pathway;R-MMU-4086400 PCP/CE pathway;R-MMU-4608870 Asymmetric localization of PCP proteins;R-MMU-5099900 WNT5A-dependent i…	https://reactome.org/PathwayBrowser/#/R-MMU-162582;https://reactome.org/PathwayBrowser/#/R-MMU-195721;https://reactome.org/PathwayBrowser/#/R-MMU-199991;https://reactome.org/PathwayBrowser/#/R-MMU-201681;https://reactome.org/PathwayBrowser/#/R-MMU-3238698;https://reactome.org/PathwayBrowser/#/R-MMU-3858494;https://reactome.org/PathwayBrowser/#/R-MMU-4086398;https://reactome.org/PathwayBrowser/#/R…	NOTCH SIGNALING;EPITHELIAL MESENCHYMAL TRANSITION	https://www.gsea-msigdb.org/gsea/msigdb/mouse/geneset/HALLMARK_NOTCH_SIGNALING;https://www.gsea-msigdb.org/gsea/msigdb/mouse/geneset/HALLMARK_EPITHELIAL_MESENCHYMAL_TRANSITION
P23953	Carboxylesterase 1C OS=Mus musculus OX=10090 GN=Ces1c PE=1 SV=4	Ces1c	0.623432	0.000162648	Down	61.0558	23.8	12	10	2846.94	3166.99	2959.55	1877.81	1813.09	1903.45	1.17256	1.30438	1.21894	0.773408	0.746749	0.783969	extracellular	K01044	CES1; carboxylesterase 1 [EC:3.1.1.1]	mmu00983 Drug metabolism - other enzymes	GO:0000902 cell morphogenesis; GO:0001941 postsynaptic membrane organization; GO:0006066 alcohol metabolic process; GO:0006082 organic acid metabolic process; GO:0006139 nucleobase-containing compound metabolic process; GO:0006163 purine nucleotide metabolic process; GO:0006486 protein glycosylation; GO:0006629 lipid metabolic process; GO:0006631 fatty acid metabolic process; GO:0006637 acyl-CoA …	GO:0005576 extracellular region; GO:0005604 basement membrane; GO:0005615 extracellular space; GO:0005622 intracellular anatomical structure; GO:0005737 cytoplasm; GO:0005783 endoplasmic reticulum; GO:0005788 endoplasmic reticulum lumen; GO:0005811 lipid droplet; GO:0005829 cytosol; GO:0005886 plasma membrane; GO:0009986 cell surface; GO:0012505 endomembrane system; GO:0016020 membrane; GO:003101…	GO:0003824 catalytic activity; GO:0004771 sterol ester esterase activity; GO:0004806 triacylglycerol lipase activity; GO:0005102 signaling receptor binding; GO:0005488 binding; GO:0005515 protein binding; GO:0016289 acyl-CoA hydrolase activity; GO:0016298 lipase activity; GO:0016787 hydrolase activity; GO:0016788 hydrolase activity, acting on ester bonds; GO:0016790 thiolester hydrolase activity;…	PF00135	PF00135 Carboxylesterase family	R	KOG1516	Carboxylesterase and related proteins
P24549	Aldehyde dehydrogenase 1A1 OS=Mus musculus OX=10090 GN=Aldh1a1 PE=1 SV=5	Aldh1a1	2.33782	8.91767e-06	Up	54.4678	26.9	13	13	2791.31	2765.22	2625.27	6102.11	6434.15	6591.33	0.613265	0.607531	0.576783	1.34066	1.41361	1.44815	cytoplasm	K07249	ALDH1A; retinal dehydrogenase [EC:1.2.1.36]	mmu00830 Retinol metabolism; mmu01100 Metabolic pathways	GO:0001101 response to acid chemical; GO:0001523 retinoid metabolic process; GO:0001568 blood vessel development; GO:0001654 eye development; GO:0001655 urogenital system development; GO:0001756 somitogenesis; GO:0001822 kidney development; GO:0001889 liver development; GO:0001936 regulation of endothelial cell proliferation; GO:0001944 vasculature development; GO:0001947 heart looping; GO:000200…	GO:0005622 intracellular anatomical structure; GO:0005634 nucleus; GO:0005654 nucleoplasm; GO:0005737 cytoplasm; GO:0005739 mitochondrion; GO:0005759 mitochondrial matrix; GO:0005829 cytosol; GO:0031974 membrane-enclosed lumen; GO:0031981 nuclear lumen; GO:0043226 organelle; GO:0043227 membrane-bounded organelle; GO:0043229 intracellular organelle; GO:0043231 intracellular membrane-bounded organe…	GO:0000166 nucleotide binding; GO:0001758 retinal dehydrogenase activity; GO:0003824 catalytic activity; GO:0004028 3-chloroallyl aldehyde dehydrogenase activity; GO:0004029 aldehyde dehydrogenase (NAD+) activity; GO:0005096 GTPase activator activity; GO:0005488 binding; GO:0005497 androgen binding; GO:0005501 retinoid binding; GO:0005515 protein binding; GO:0008047 enzyme activator activity; GO:…			C	KOG2450	Aldehyde dehydrogenase	WP1259 Retinol metabolism;WP1498 Dopaminergic neurogenesis;WP33 Fatty acid omega oxidation;WP662 Amino acid metabolism;WP79 Tryptophan metabolism	https://www.wikipathways.org/instance/WP1259;https://www.wikipathways.org/instance/WP1498;https://www.wikipathways.org/instance/WP33;https://www.wikipathways.org/instance/WP662;https://www.wikipathways.org/instance/WP79		R-MMU-1430728 Metabolism;R-MMU-162582 Signal Transduction;R-MMU-211859 Biological oxidations;R-MMU-211945 Phase I - Functionalization of compounds;R-MMU-5362517 Signaling by Retinoic Acid;R-MMU-5365859 RA biosynthesis pathway;R-MMU-5652084 Fructose metabolism;R-MMU-70350 Fructose catabolism;R-MMU-71384 Ethanol oxidation;R-MMU-71387 Metabolism of carbohydrates;R-MMU-9006931 Signaling by Nuclear Re…	https://reactome.org/PathwayBrowser/#/R-MMU-1430728;https://reactome.org/PathwayBrowser/#/R-MMU-162582;https://reactome.org/PathwayBrowser/#/R-MMU-211859;https://reactome.org/PathwayBrowser/#/R-MMU-211945;https://reactome.org/PathwayBrowser/#/R-MMU-5362517;https://reactome.org/PathwayBrowser/#/R-MMU-5365859;https://reactome.org/PathwayBrowser/#/R-MMU-5652084;https://reactome.org/PathwayBrowser/#/…	FATTY ACID METABOLISM;BILE ACID METABOLISM;PEROXISOME	https://www.gsea-msigdb.org/gsea/msigdb/mouse/geneset/HALLMARK_FATTY_ACID_METABOLISM;https://www.gsea-msigdb.org/gsea/msigdb/mouse/geneset/HALLMARK_BILE_ACID_METABOLISM;https://www.gsea-msigdb.org/gsea/msigdb/mouse/geneset/HALLMARK_PEROXISOME
P25085	Interleukin-1 receptor antagonist protein OS=Mus musculus OX=10090 GN=Il1rn PE=2 SV=1	Il1rn	2.08282	0.00531317	Up	20.2744	8.4	1	1	49.2177	38.8494	36.151	96.7146	91.1427	70.8662	0.771152	0.6087	0.56642	1.51534	1.42804	1.11034	extracellular	K05481	IL1RN; interleukin 1 receptor antagonist	mmu04060 Cytokine-cytokine receptor interaction	GO:0001659 temperature homeostasis; GO:0001660 fever generation; GO:0001932 regulation of protein phosphorylation; GO:0001934 positive regulation of protein phosphorylation; GO:0001959 regulation of cytokine-mediated signaling pathway; GO:0001960 negative regulation of cytokine-mediated signaling pathway; GO:0002237 response to molecule of bacterial origin; GO:0002376 immune system process; GO:00…	GO:0005576 extracellular region; GO:0005615 extracellular space; GO:0005622 intracellular anatomical structure; GO:0005737 cytoplasm; GO:0005886 plasma membrane; GO:0016020 membrane; GO:0031982 vesicle; GO:0043226 organelle; GO:0043227 membrane-bounded organelle; GO:0071944 cell periphery;	GO:0005102 signaling receptor binding; GO:0005125 cytokine activity; GO:0005126 cytokine receptor binding; GO:0005149 interleukin-1 receptor binding; GO:0005150 interleukin-1, type I receptor binding; GO:0005151 interleukin-1, type II receptor binding; GO:0005152 interleukin-1 receptor antagonist activity; GO:0005488 binding; GO:0005515 protein binding; GO:0019838 growth factor binding; GO:001995…	PF00340	PF00340 Interleukin-1 / 18				WP37 IL 1 signaling pathway	https://www.wikipathways.org/instance/WP37		R-MMU-1280215 Cytokine Signaling in Immune system;R-MMU-168256 Immune System;R-MMU-446652 Interleukin-1 family signaling;R-MMU-449147 Signaling by Interleukins;R-MMU-9020702 Interleukin-1 signaling	https://reactome.org/PathwayBrowser/#/R-MMU-1280215;https://reactome.org/PathwayBrowser/#/R-MMU-168256;https://reactome.org/PathwayBrowser/#/R-MMU-446652;https://reactome.org/PathwayBrowser/#/R-MMU-449147;https://reactome.org/PathwayBrowser/#/R-MMU-9020702
P26040	Ezrin OS=Mus musculus OX=10090 GN=Ezr PE=1 SV=3	Ezr	1.6069	6.46634e-05	Up	69.4068	22.7	17	17	2473.62	2288.3	2369.64	3908.56	3708.23	3842.87	0.798318	0.73851	0.76476	1.26142	1.19677	1.24022	cytoplasm	K08007	EZR; ezrin	mmu05206 MicroRNAs in cancer; mmu04971 Gastric acid secretion; mmu04670 Leukocyte transendothelial migration; mmu05205 Proteoglycans in cancer; mmu04810 Regulation of actin cytoskeleton; mmu04530 Tight junction	GO:0000122 negative regulation of transcription by RNA polymerase II; GO:0000226 microtubule cytoskeleton organization; GO:0000578 embryonic axis specification; GO:0000902 cell morphogenesis; GO:0001654 eye development; GO:0001738 morphogenesis of a polarized epithelium; GO:0001745 compound eye morphogenesis; GO:0001751 compound eye photoreceptor cell differentiation; GO:0001754 eye photoreceptor…	GO:0000785 chromatin; GO:0001650 fibrillar center; GO:0001726 ruffle; GO:0001772 immunological synapse; GO:0001931 uropod; GO:0005622 intracellular anatomical structure; GO:0005634 nucleus; GO:0005694 chromosome; GO:0005700 polytene chromosome; GO:0005703 polytene chromosome puff; GO:0005730 nucleolus; GO:0005737 cytoplasm; GO:0005768 endosome; GO:0005815 microtubule organizing center; GO:0005819…	GO:0003676 nucleic acid binding; GO:0003723 RNA binding; GO:0003725 double-stranded RNA binding; GO:0003779 actin binding; GO:0005102 signaling receptor binding; GO:0005198 structural molecule activity; GO:0005488 binding; GO:0005515 protein binding; GO:0005543 phospholipid binding; GO:0005546 phosphatidylinositol-4,5-bisphosphate binding; GO:0008017 microtubule binding; GO:0008092 cytoskeletal p…	PF09379; PF00373; PF09380; PF00769	PF09379 FERM N-terminal domain; PF00373 FERM central domain; PF09380 FERM C-terminal PH-like domain; PF00769 Ezrin/radixin/moesin family C terminal	R	KOG3529	Radixin, moesin and related proteins of the ERM family	WP523 Regulation of actin cytoskeleton	https://www.wikipathways.org/instance/WP523		R-MMU-1266738 Developmental Biology;R-MMU-373752 Netrin-1 signaling;R-MMU-373760 L1CAM interactions;R-MMU-422475 Axon guidance;R-MMU-437239 Recycling pathway of L1;R-MMU-9675108 Nervous system development	https://reactome.org/PathwayBrowser/#/R-MMU-1266738;https://reactome.org/PathwayBrowser/#/R-MMU-373752;https://reactome.org/PathwayBrowser/#/R-MMU-373760;https://reactome.org/PathwayBrowser/#/R-MMU-422475;https://reactome.org/PathwayBrowser/#/R-MMU-437239;https://reactome.org/PathwayBrowser/#/R-MMU-9675108	MITOTIC SPINDLE	https://www.gsea-msigdb.org/gsea/msigdb/mouse/geneset/HALLMARK_MITOTIC_SPINDLE
P26262	Plasma kallikrein OS=Mus musculus OX=10090 GN=Klkb1 PE=1 SV=2	Klkb1	0.583729	0.00732742	Down	71.3826	12.4	7	7	67.3101	56.1292	63.2889	43.4594	32.5442	32.9951	1.36565	1.1388	1.28407	0.881747	0.660289	0.669438	extracellular	K01324	KLKB1; plasma kallikrein [EC:3.4.21.34]	mmu04610 Complement and coagulation cascades	GO:0001889 liver development; GO:0002254 kinin cascade; GO:0002353 plasma kallikrein-kinin cascade; GO:0002526 acute inflammatory response; GO:0002542 Factor XII activation; GO:0002673 regulation of acute inflammatory response; GO:0002675 positive regulation of acute inflammatory response; GO:0006082 organic acid metabolic process; GO:0006508 proteolysis; GO:0006629 lipid metabolic process; GO:00…	GO:0005576 extracellular region; GO:0005615 extracellular space; GO:0005622 intracellular anatomical structure; GO:0005737 cytoplasm; GO:0005783 endoplasmic reticulum; GO:0005789 endoplasmic reticulum membrane; GO:0005886 plasma membrane; GO:0012505 endomembrane system; GO:0016020 membrane; GO:0031984 organelle subcompartment; GO:0042175 nuclear outer membrane-endoplasmic reticulum membrane netwo…	GO:0003824 catalytic activity; GO:0004175 endopeptidase activity; GO:0004177 aminopeptidase activity; GO:0004252 serine-type endopeptidase activity; GO:0004497 monooxygenase activity; GO:0005488 binding; GO:0005506 iron ion binding; GO:0005515 protein binding; GO:0005539 glycosaminoglycan binding; GO:0008201 heparin binding; GO:0008233 peptidase activity; GO:0008236 serine-type peptidase activity…	PF00024; PF00089	PF00024 PAN domain; PF00089 Trypsin	E	KOG3627	Trypsin				R-MMU-109582 Hemostasis;R-MMU-140837 Intrinsic Pathway of Fibrin Clot Formation;R-MMU-140877 Formation of Fibrin Clot (Clotting Cascade);R-MMU-1474228 Degradation of the extracellular matrix;R-MMU-1474244 Extracellular matrix organization;R-MMU-1592389 Activation of Matrix Metalloproteinases	https://reactome.org/PathwayBrowser/#/R-MMU-109582;https://reactome.org/PathwayBrowser/#/R-MMU-140837;https://reactome.org/PathwayBrowser/#/R-MMU-140877;https://reactome.org/PathwayBrowser/#/R-MMU-1474228;https://reactome.org/PathwayBrowser/#/R-MMU-1474244;https://reactome.org/PathwayBrowser/#/R-MMU-1592389	COMPLEMENT;COAGULATION	https://www.gsea-msigdb.org/gsea/msigdb/mouse/geneset/HALLMARK_COMPLEMENT;https://www.gsea-msigdb.org/gsea/msigdb/mouse/geneset/HALLMARK_COAGULATION
P26323	Friend leukemia integration 1 transcription factor OS=Mus musculus OX=10090 GN=Fli1 PE=1 SV=1	Fli1	0.473728	0.0218833	Down	51.0018	3.5	1	1	54.1684	43.3919	41.685	28.1829	14.5173	23.2641	1.5838	1.26871	1.2188	0.824024	0.424462	0.680205	nucleus	K09436	FLI1; friend leukemia integration 1 transcription factor	mmu05202 Transcriptional misregulation in cancer	GO:0001501 skeletal system development; GO:0001837 epithelial to mesenchymal transition; GO:0002376 immune system process; GO:0002520 immune system development; GO:0003007 heart morphogenesis; GO:0003008 system process; GO:0003013 circulatory system process; GO:0003170 heart valve development; GO:0003179 heart valve morphogenesis; GO:0003188 heart valve formation; GO:0003197 endocardial cushion d…	GO:0005622 intracellular anatomical structure; GO:0005634 nucleus; GO:0005654 nucleoplasm; GO:0005737 cytoplasm; GO:0005829 cytosol; GO:0016604 nuclear body; GO:0031974 membrane-enclosed lumen; GO:0031981 nuclear lumen; GO:0032991 protein-containing complex; GO:0043226 organelle; GO:0043227 membrane-bounded organelle; GO:0043229 intracellular organelle; GO:0043231 intracellular membrane-bounded o…	GO:0000976 transcription cis-regulatory region binding; GO:0000977 RNA polymerase II transcription regulatory region sequence-specific DNA binding; GO:0000978 RNA polymerase II cis-regulatory region sequence-specific DNA binding; GO:0000981 DNA-binding transcription factor activity, RNA polymerase II-specific; GO:0000987 cis-regulatory region sequence-specific DNA binding; GO:0001067 transcriptio…	PF02198; PF00178	PF02198 Sterile alpha motif (SAM)/Pointed domain; PF00178 Ets-domain	K	KOG3806	Predicted transcription factor			Transcription factor
P27601	Guanine nucleotide-binding protein subunit alpha-13 OS=Mus musculus OX=10090 GN=Gna13 PE=1 SV=1	Gna13	1.53945	0.000515654	Up	44.0546	27.9	10	10	206.905	223.212	235.727	334.777	354.741	335.514	0.734193	0.792057	0.836467	1.18794	1.25878	1.19056	extracellular	K04639	GNA13; guanine nucleotide-binding protein subunit alpha-13	mmu04371 Apelin signaling pathway; mmu04270 Vascular smooth muscle contraction; mmu04810 Regulation of actin cytoskeleton; mmu04928 Parathyroid hormone synthesis, secretion and action; mmu04071 Sphingolipid signaling pathway; mmu05163 Human cytomegalovirus infection; mmu04730 Long-term depression; mmu04022 cGMP-PKG signaling pathway; mmu04072 Phospholipase D signaling pathway; mmu04611 Platelet a…	GO:0001525 angiogenesis; GO:0001568 blood vessel development; GO:0001569 branching involved in blood vessel morphogenesis; GO:0001701 in utero embryonic development; GO:0001763 morphogenesis of a branching structure; GO:0001775 cell activation; GO:0001944 vasculature development; GO:0002009 morphogenesis of an epithelium; GO:0006873 intracellular monoatomic ion homeostasis; GO:0006874 intracellul…	GO:0005622 intracellular anatomical structure; GO:0005634 nucleus; GO:0005737 cytoplasm; GO:0005829 cytosol; GO:0005834 heterotrimeric G-protein complex; GO:0005886 plasma membrane; GO:0005903 brush border; GO:0009898 cytoplasmic side of plasma membrane; GO:0016020 membrane; GO:0016328 lateral plasma membrane; GO:0019897 extrinsic component of plasma membrane; GO:0019898 extrinsic component of me…	GO:0000166 nucleotide binding; GO:0001664 G protein-coupled receptor binding; GO:0001882 nucleoside binding; GO:0001883 purine nucleoside binding; GO:0003824 catalytic activity; GO:0003924 GTPase activity; GO:0005085 guanyl-nucleotide exchange factor activity; GO:0005102 signaling receptor binding; GO:0005488 binding; GO:0005515 protein binding; GO:0005525 GTP binding; GO:0016462 pyrophosphatase …	PF00503	PF00503 G-protein alpha subunit	DT	KOG0082	G-protein alpha subunit (small G protein superfamily)	WP232 G protein signaling pathways;WP298 G13 signaling pathway;WP523 Regulation of actin cytoskeleton	https://www.wikipathways.org/instance/WP232;https://www.wikipathways.org/instance/WP298;https://www.wikipathways.org/instance/WP523		R-MMU-109582 Hemostasis;R-MMU-162582 Signal Transduction;R-MMU-193648 NRAGE signals death through JNK;R-MMU-193704 p75 NTR receptor-mediated signalling;R-MMU-194315 Signaling by Rho GTPases;R-MMU-204998 Cell death signalling via NRAGE, NRIF and NADE;R-MMU-372790 Signaling by GPCR;R-MMU-388396 GPCR downstream signalling;R-MMU-392518 Signal amplification;R-MMU-416482 G alpha (12/13) signalling even…	https://reactome.org/PathwayBrowser/#/R-MMU-109582;https://reactome.org/PathwayBrowser/#/R-MMU-162582;https://reactome.org/PathwayBrowser/#/R-MMU-193648;https://reactome.org/PathwayBrowser/#/R-MMU-193704;https://reactome.org/PathwayBrowser/#/R-MMU-194315;https://reactome.org/PathwayBrowser/#/R-MMU-204998;https://reactome.org/PathwayBrowser/#/R-MMU-372790;https://reactome.org/PathwayBrowser/#/R-MM…
P27870	Proto-oncogene vav OS=Mus musculus OX=10090 GN=Vav1 PE=1 SV=1	Vav1	0.627479	0.0134567	Down	98.1368	8.5	7	6	45.8534	56.2613	53.003	30.6669	28.1431	38.5231	1.0898	1.33716	1.25972	0.728861	0.668878	0.915578	mitochondria	K05730	VAV; guanine nucleotide exchange factor VAV	mmu04015 Rap1 signaling pathway; mmu04062 Chemokine signaling pathway; mmu04666 Fc gamma R-mediated phagocytosis; mmu04024 cAMP signaling pathway; mmu04810 Regulation of actin cytoskeleton; mmu04510 Focal adhesion; mmu05417 Lipid and atherosclerosis; mmu04660 T cell receptor signaling pathway; mmu05135 Yersinia infection; mmu04662 B cell receptor signaling pathway; mmu04670 Leukocyte transendothe…	GO:0000768 syncytium formation by plasma membrane fusion; GO:0000902 cell morphogenesis; GO:0001525 angiogenesis; GO:0001568 blood vessel development; GO:0001654 eye development; GO:0001700 embryonic development via the syncytial blastoderm; GO:0001745 compound eye morphogenesis; GO:0001775 cell activation; GO:0001910 regulation of leukocyte mediated cytotoxicity; GO:0001912 positive regulation o…	GO:0005622 intracellular anatomical structure; GO:0005737 cytoplasm; GO:0005829 cytosol; GO:0005886 plasma membrane; GO:0005911 cell-cell junction; GO:0016020 membrane; GO:0030054 cell junction; GO:0071944 cell periphery;	GO:0001784 phosphotyrosine residue binding; GO:0003700 DNA-binding transcription factor activity; GO:0003824 catalytic activity; GO:0005085 guanyl-nucleotide exchange factor activity; GO:0005102 signaling receptor binding; GO:0005154 epidermal growth factor receptor binding; GO:0005488 binding; GO:0005515 protein binding; GO:0016301 kinase activity; GO:0016740 transferase activity; GO:0016772 tra…	PF11971; PF00621; PF00169; PF00130; PF00018; PF00017	PF11971 CAMSAP CH domain; PF00621 RhoGEF domain; PF00169 PH domain; PF00130 Phorbol esters/diacylglycerol binding domain (C1 domain); PF00018 SH3 domain; PF00017 SH2 domain	T	KOG2996	Rho guanine nucleotide exchange factor VAV3	WP151 IL 5 signaling pathway;WP2292 Chemokine signaling pathway;WP3626 Microglia pathogen phagocytosis pathway;WP373 IL 3 signaling pathway;WP387 IL 6 signaling pathway;WP407 Kit receptor signaling pathway;WP450 IL 2 signaling pathway;WP5051 Na K ATPase Src signaling;WP523 Regulation of actin cytoskeleton;WP572 EGFR1 signaling pathway;WP85 Focal adhesion	https://www.wikipathways.org/instance/WP151;https://www.wikipathways.org/instance/WP2292;https://www.wikipathways.org/instance/WP3626;https://www.wikipathways.org/instance/WP373;https://www.wikipathways.org/instance/WP387;https://www.wikipathways.org/instance/WP407;https://www.wikipathways.org/instance/WP450;https://www.wikipathways.org/instance/WP5051;https://www.wikipathways.org/instance/WP523;…		R-MMU-109582 Hemostasis;R-MMU-114604 GPVI-mediated activation cascade;R-MMU-1257604 PIP3 activates AKT signaling;R-MMU-1280215 Cytokine Signaling in Immune system;R-MMU-1280218 Adaptive Immune System;R-MMU-1433557 Signaling by SCF-KIT;R-MMU-162582 Signal Transduction;R-MMU-168249 Innate Immune System;R-MMU-168256 Immune System;R-MMU-193648 NRAGE signals death through JNK;R-MMU-193704 p75 NTR rece…
P28654	Decorin OS=Mus musculus OX=10090 GN=Dcn PE=1 SV=1	Dcn	0.614519	4.94816e-05	Down	39.809	22.3	8	8	4272.63	4456.32	4312.05	2794.59	2600.28	2619.08	1.21757	1.26991	1.2288	0.796371	0.740997	0.746356	extracellular	K04660	DCN; decorin	mmu05205 Proteoglycans in cancer; mmu04820 Cytoskeleton in muscle cells; mmu04350 TGF-beta signaling pathway	GO:0001655 urogenital system development; GO:0001822 kidney development; GO:0001890 placenta development; GO:0001932 regulation of protein phosphorylation; GO:0001933 negative regulation of protein phosphorylation; GO:0002237 response to molecule of bacterial origin; GO:0003006 developmental process involved in reproduction; GO:0003254 regulation of membrane depolarization; GO:0006022 aminoglycan…	GO:0000323 lytic vacuole; GO:0005576 extracellular region; GO:0005581 collagen trimer; GO:0005589 collagen type VI trimer; GO:0005622 intracellular anatomical structure; GO:0005737 cytoplasm; GO:0005764 lysosome; GO:0005773 vacuole; GO:0005775 vacuolar lumen; GO:0005794 Golgi apparatus; GO:0005796 Golgi lumen; GO:0012505 endomembrane system; GO:0031012 extracellular matrix; GO:0031974 membrane-en…	GO:0004857 enzyme inhibitor activity; GO:0004860 protein kinase inhibitor activity; GO:0005488 binding; GO:0005515 protein binding; GO:0005518 collagen binding; GO:0005539 glycosaminoglycan binding; GO:0019207 kinase regulator activity; GO:0019210 kinase inhibitor activity; GO:0019887 protein kinase regulator activity; GO:0030234 enzyme regulator activity; GO:0042802 identical protein binding; GO…			R	KOG0619	FOG: Leucine rich repeat				R-MMU-1430728 Metabolism;R-MMU-1474228 Degradation of the extracellular matrix;R-MMU-1474244 Extracellular matrix organization;R-MMU-1630316 Glycosaminoglycan metabolism;R-MMU-1638091 Heparan sulfate/heparin (HS-GAG) metabolism;R-MMU-1793185 Chondroitin sulfate/dermatan sulfate metabolism;R-MMU-1971475 A tetrasaccharide linker sequence is required for GAG synthesis;R-MMU-2022870 Chondroitin sulfa…	https://reactome.org/PathwayBrowser/#/R-MMU-1430728;https://reactome.org/PathwayBrowser/#/R-MMU-1474228;https://reactome.org/PathwayBrowser/#/R-MMU-1474244;https://reactome.org/PathwayBrowser/#/R-MMU-1630316;https://reactome.org/PathwayBrowser/#/R-MMU-1638091;https://reactome.org/PathwayBrowser/#/R-MMU-1793185;https://reactome.org/PathwayBrowser/#/R-MMU-1971475;https://reactome.org/PathwayBrowser…	HYPOXIA;APOPTOSIS;EPITHELIAL MESENCHYMAL TRANSITION;GLYCOLYSIS	https://www.gsea-msigdb.org/gsea/msigdb/mouse/geneset/HALLMARK_HYPOXIA;https://www.gsea-msigdb.org/gsea/msigdb/mouse/geneset/HALLMARK_APOPTOSIS;https://www.gsea-msigdb.org/gsea/msigdb/mouse/geneset/HALLMARK_EPITHELIAL_MESENCHYMAL_TRANSITION;https://www.gsea-msigdb.org/gsea/msigdb/mouse/geneset/HALLMARK_GLYCOLYSIS
P28660	Nck-associated protein 1 OS=Mus musculus OX=10090 GN=Nckap1 PE=1 SV=2	Nckap1	1.68594	0.000635785	Up	128.784	22.5	26	25	323.03	322.376	312.251	590.129	492.268	532.153	0.753509	0.751983	0.728365	1.37655	1.14828	1.24132	nucleus	K05750	NCKAP1; NCK-associated protein 1	mmu04810 Regulation of actin cytoskeleton; mmu05132 Salmonella infection	GO:0000578 embryonic axis specification; GO:0000768 syncytium formation by plasma membrane fusion; GO:0000902 cell morphogenesis; GO:0001667 ameboidal-type cell migration; GO:0001701 in utero embryonic development; GO:0001756 somitogenesis; GO:0001764 neuron migration; GO:0001838 embryonic epithelial tube formation; GO:0001841 neural tube formation; GO:0001843 neural tube closure; GO:0002009 morp…	GO:0001726 ruffle; GO:0005622 intracellular anatomical structure; GO:0005737 cytoplasm; GO:0005829 cytosol; GO:0005856 cytoskeleton; GO:0005884 actin filament; GO:0005886 plasma membrane; GO:0015629 actin cytoskeleton; GO:0016020 membrane; GO:0030027 lamellipodium; GO:0030054 cell junction; GO:0031209 SCAR complex; GO:0031252 cell leading edge; GO:0031253 cell projection membrane; GO:0031256 lead…	GO:0005488 binding; GO:0005515 protein binding; GO:0044877 protein-containing complex binding;			R	KOG1917	Membrane-associated hematopoietic protein	WP523 Regulation of actin cytoskeleton;WP544 Exercise induced circadian regulation	https://www.wikipathways.org/instance/WP523;https://www.wikipathways.org/instance/WP544		R-MMU-162582 Signal Transduction;R-MMU-168249 Innate Immune System;R-MMU-168256 Immune System;R-MMU-194138 Signaling by VEGF;R-MMU-194315 Signaling by Rho GTPases;R-MMU-195258 RHO GTPase Effectors;R-MMU-2029480 Fcgamma receptor (FCGR) dependent phagocytosis;R-MMU-2029482 Regulation of actin dynamics for phagocytic cup formation;R-MMU-4420097 VEGFA-VEGFR2 Pathway;R-MMU-5663213 RHO GTPases Activate…	https://reactome.org/PathwayBrowser/#/R-MMU-162582;https://reactome.org/PathwayBrowser/#/R-MMU-168249;https://reactome.org/PathwayBrowser/#/R-MMU-168256;https://reactome.org/PathwayBrowser/#/R-MMU-194138;https://reactome.org/PathwayBrowser/#/R-MMU-194315;https://reactome.org/PathwayBrowser/#/R-MMU-195258;https://reactome.org/PathwayBrowser/#/R-MMU-2029480;https://reactome.org/PathwayBrowser/#/R-M…
P28665	Murinoglobulin-1 OS=Mus musculus OX=10090 GN=Mug1 PE=1 SV=3	Mug1	0.337721	1.29912e-05	Down	165.298	21.1	27	14	1736.1	1560.11	1635.95	530.049	551.803	583.843	1.57879	1.41874	1.48771	0.482019	0.501801	0.530939	extracellular				GO:0001868 regulation of complement activation, lectin pathway; GO:0001869 negative regulation of complement activation, lectin pathway; GO:0002526 acute inflammatory response; GO:0002673 regulation of acute inflammatory response; GO:0002682 regulation of immune system process; GO:0002683 negative regulation of immune system process; GO:0002697 regulation of immune effector process; GO:0002698 ne…	GO:0005576 extracellular region; GO:0005615 extracellular space;	GO:0002020 protease binding; GO:0004857 enzyme inhibitor activity; GO:0004866 endopeptidase inhibitor activity; GO:0004867 serine-type endopeptidase inhibitor activity; GO:0005102 signaling receptor binding; GO:0005488 binding; GO:0005515 protein binding; GO:0019838 growth factor binding; GO:0019899 enzyme binding; GO:0019955 cytokine binding; GO:0019956 chemokine binding; GO:0019958 C-X-C chemok…	PF01835; PF17791; PF17789; PF07703; PF07677	PF01835 MG2 domain; PF17791 Macroglobulin domain MG3; PF17789 Macroglobulin domain MG4; PF07703 Alpha-2-macroglobulin bait region domain; PF07677 A-macroglobulin receptor binding domain	O	KOG1366	Alpha-macroglobulin
P28825	Meprin A subunit alpha OS=Mus musculus OX=10090 GN=Mep1a PE=1 SV=4	Mep1a	2.33811	2.90546e-05	Up	84.2312	20.7	13	13	328.064	363.908	340.865	816.663	764.489	833.737	0.570922	0.633301	0.5932	1.42122	1.33042	1.45093	plasma membrane	K01395	MEP1A; meprin A [EC:3.4.24.18]	mmu04974 Protein digestion and absorption	GO:0006508 proteolysis; GO:0008152 metabolic process; GO:0019538 protein metabolic process; GO:0043170 macromolecule metabolic process; GO:0044238 primary metabolic process;	GO:0005576 extracellular region; GO:0005615 extracellular space; GO:0005886 plasma membrane; GO:0016020 membrane; GO:0017090 meprin A complex; GO:0032991 protein-containing complex; GO:0071944 cell periphery; GO:0098796 membrane protein complex;	GO:0003824 catalytic activity; GO:0004175 endopeptidase activity; GO:0004222 metalloendopeptidase activity; GO:0005488 binding; GO:0008233 peptidase activity; GO:0008237 metallopeptidase activity; GO:0008270 zinc ion binding; GO:0016787 hydrolase activity; GO:0043167 ion binding; GO:0043169 cation binding; GO:0046872 metal ion binding; GO:0046914 transition metal ion binding; GO:0140096 catalytic…	PF01400; PF00629; PF22486; PF00008	PF01400 Astacin (Peptidase family M12A); PF00629 MAM domain, meprin/A5/mu; PF22486 MATH domain; PF00008 EGF-like domain	O	KOG3714	Meprin A metalloprotease						INFLAMMATORY RESPONSE;COAGULATION	https://www.gsea-msigdb.org/gsea/msigdb/mouse/geneset/HALLMARK_INFLAMMATORY_RESPONSE;https://www.gsea-msigdb.org/gsea/msigdb/mouse/geneset/HALLMARK_COAGULATION
P29416	Beta-hexosaminidase subunit alpha OS=Mus musculus OX=10090 GN=Hexa PE=1 SV=2	Hexa	1.50946	0.000538969	Up	60.6131	12.3	5	5	335.906	352.375	321.068	477.412	525.779	520.381	0.795696	0.834708	0.760548	1.1309	1.24547	1.23268	extracellular	K12373	HEXA_B; hexosaminidase [EC:3.2.1.52]	mmu00511 Other glycan degradation; mmu00520 Amino sugar and nucleotide sugar metabolism; mmu00531 Glycosaminoglycan degradation; mmu01100 Metabolic pathways; mmu00513 Various types of N-glycan biosynthesis; mmu04142 Lysosome; mmu00604 Glycosphingolipid biosynthesis - ganglio series; mmu00600 Sphingolipid metabolism; mmu00603 Glycosphingolipid biosynthesis - globo and isoglobo series	GO:0000902 cell morphogenesis; GO:0001501 skeletal system development; GO:0001573 ganglioside metabolic process; GO:0003006 developmental process involved in reproduction; GO:0003008 system process; GO:0005975 carbohydrate metabolic process; GO:0006022 aminoglycan metabolic process; GO:0006023 aminoglycan biosynthetic process; GO:0006024 glycosaminoglycan biosynthetic process; GO:0006026 aminogly…	GO:0000323 lytic vacuole; GO:0001669 acrosomal vesicle; GO:0005576 extracellular region; GO:0005615 extracellular space; GO:0005622 intracellular anatomical structure; GO:0005737 cytoplasm; GO:0005764 lysosome; GO:0005766 primary lysosome; GO:0005773 vacuole; GO:0005775 vacuolar lumen; GO:0012505 endomembrane system; GO:0016020 membrane; GO:0030141 secretory granule; GO:0031410 cytoplasmic vesicl…	GO:0003824 catalytic activity; GO:0004553 hydrolase activity, hydrolyzing O-glycosyl compounds; GO:0004563 beta-N-acetylhexosaminidase activity; GO:0005488 binding; GO:0005515 protein binding; GO:0008194 UDP-glycosyltransferase activity; GO:0008375 acetylglucosaminyltransferase activity; GO:0015929 hexosaminidase activity; GO:0016231 beta-N-acetylglucosaminidase activity; GO:0016740 transferase a…	PF14845; PF00728	PF14845 beta-acetyl hexosaminidase like; PF00728 Glycosyl hydrolase family 20, catalytic domain	G	KOG2499	Beta-N-acetylhexosaminidase				R-MMU-1430728 Metabolism;R-MMU-1630316 Glycosaminoglycan metabolism;R-MMU-1638074 Keratan sulfate/keratin metabolism;R-MMU-1660662 Glycosphingolipid metabolism;R-MMU-1793185 Chondroitin sulfate/dermatan sulfate metabolism;R-MMU-2022857 Keratan sulfate degradation;R-MMU-2024101 CS/DS degradation;R-MMU-2142845 Hyaluronan metabolism;R-MMU-2160916 Hyaluronan uptake and degradation;R-MMU-428157 Sphing…	https://reactome.org/PathwayBrowser/#/R-MMU-1430728;https://reactome.org/PathwayBrowser/#/R-MMU-1630316;https://reactome.org/PathwayBrowser/#/R-MMU-1638074;https://reactome.org/PathwayBrowser/#/R-MMU-1660662;https://reactome.org/PathwayBrowser/#/R-MMU-1793185;https://reactome.org/PathwayBrowser/#/R-MMU-2022857;https://reactome.org/PathwayBrowser/#/R-MMU-2024101;https://reactome.org/PathwayBrowser…	HYPOXIA	https://www.gsea-msigdb.org/gsea/msigdb/mouse/geneset/HALLMARK_HYPOXIA
P29699	Alpha-2-HS-glycoprotein OS=Mus musculus OX=10090 GN=Ahsg PE=1 SV=1	Ahsg	0.621954	4.9216e-05	Down	37.3256	25.2	6	6	938.063	975.458	930.65	606.496	596.712	565.734	1.22008	1.26872	1.21044	0.788833	0.776108	0.735817	extracellular	K23409			GO:0001501 skeletal system development; GO:0001503 ossification; GO:0001558 regulation of cell growth; GO:0001775 cell activation; GO:0001932 regulation of protein phosphorylation; GO:0001933 negative regulation of protein phosphorylation; GO:0002252 immune effector process; GO:0002263 cell activation involved in immune response; GO:0002274 myeloid leukocyte activation; GO:0002275 myeloid cell ac…	GO:0005576 extracellular region; GO:0005615 extracellular space; GO:0005622 intracellular anatomical structure; GO:0005737 cytoplasm; GO:0005783 endoplasmic reticulum; GO:0005788 endoplasmic reticulum lumen; GO:0005794 Golgi apparatus; GO:0005886 plasma membrane; GO:0012505 endomembrane system; GO:0016020 membrane; GO:0030141 secretory granule; GO:0031012 extracellular matrix; GO:0031091 platelet…	GO:0004857 enzyme inhibitor activity; GO:0004860 protein kinase inhibitor activity; GO:0004866 endopeptidase inhibitor activity; GO:0004869 cysteine-type endopeptidase inhibitor activity; GO:0019207 kinase regulator activity; GO:0019210 kinase inhibitor activity; GO:0019887 protein kinase regulator activity; GO:0030234 enzyme regulator activity; GO:0030292 protein tyrosine kinase inhibitor activi…	PF00031	PF00031 Cystatin domain							R-MMU-109582 Hemostasis;R-MMU-114608 Platelet degranulation ;R-MMU-168249 Innate Immune System;R-MMU-168256 Immune System;R-MMU-381426 Regulation of Insulin-like Growth Factor (IGF) transport and uptake by Insulin-like Growth Factor Binding Proteins (IGFBPs);R-MMU-392499 Metabolism of proteins;R-MMU-597592 Post-translational protein modification;R-MMU-6798695 Neutrophil degranulation;R-MMU-76002 …	https://reactome.org/PathwayBrowser/#/R-MMU-109582;https://reactome.org/PathwayBrowser/#/R-MMU-114608;https://reactome.org/PathwayBrowser/#/R-MMU-168249;https://reactome.org/PathwayBrowser/#/R-MMU-168256;https://reactome.org/PathwayBrowser/#/R-MMU-381426;https://reactome.org/PathwayBrowser/#/R-MMU-392499;https://reactome.org/PathwayBrowser/#/R-MMU-597592;https://reactome.org/PathwayBrowser/#/R-MM…
P29788	Vitronectin OS=Mus musculus OX=10090 GN=Vtn PE=1 SV=2	Vtn	0.517974	0.010361	Down	54.849	9.4	4	3	143.21	168.089	212.544	106.029	85.5219	79.7865	1.08059	1.26831	1.60374	0.800036	0.645302	0.602026	extracellular	K06251	VTN; vitronectin	mmu05165 Human papillomavirus infection; mmu04610 Complement and coagulation cascades; mmu05205 Proteoglycans in cancer; mmu04151 PI3K-Akt signaling pathway; mmu04512 ECM-receptor interaction; mmu04510 Focal adhesion	GO:0001704 formation of primary germ layer; GO:0001706 endoderm formation; GO:0001889 liver development; GO:0001932 regulation of protein phosphorylation; GO:0001934 positive regulation of protein phosphorylation; GO:0002376 immune system process; GO:0002673 regulation of acute inflammatory response; GO:0002682 regulation of immune system process; GO:0002697 regulation of immune effector process;…	GO:0005576 extracellular region; GO:0005604 basement membrane; GO:0005615 extracellular space; GO:0005622 intracellular anatomical structure; GO:0005737 cytoplasm; GO:0005783 endoplasmic reticulum; GO:0005788 endoplasmic reticulum lumen; GO:0005791 rough endoplasmic reticulum; GO:0005794 Golgi apparatus; GO:0005796 Golgi lumen; GO:0005886 plasma membrane; GO:0012505 endomembrane system; GO:001602…	GO:0005044 scavenger receptor activity; GO:0005102 signaling receptor binding; GO:0005178 integrin binding; GO:0005488 binding; GO:0005515 protein binding; GO:0005518 collagen binding; GO:0005539 glycosaminoglycan binding; GO:0008201 heparin binding; GO:0030246 carbohydrate binding; GO:0030247 polysaccharide binding; GO:0038024 cargo receptor activity; GO:0042802 identical protein binding; GO:004…			OW	KOG1565	Gelatinase A and related matrix metalloproteases	WP2573 Primary focal segmental glomerulosclerosis FSGS ;WP2841 Focal adhesion PI3K Akt mTOR signaling pathway;WP458 Inflammatory response pathway;WP85 Focal adhesion	https://www.wikipathways.org/instance/WP2573;https://www.wikipathways.org/instance/WP2841;https://www.wikipathways.org/instance/WP458;https://www.wikipathways.org/instance/WP85		R-MMU-1474244 Extracellular matrix organization;R-MMU-1566948 Elastic fibre formation;R-MMU-166658 Complement cascade;R-MMU-168249 Innate Immune System;R-MMU-168256 Immune System;R-MMU-2129379 Molecules associated with elastic fibres;R-MMU-216083 Integrin cell surface interactions;R-MMU-3000170 Syndecan interactions;R-MMU-3000171 Non-integrin membrane-ECM interactions;R-MMU-3000178 ECM proteoglyc…	https://reactome.org/PathwayBrowser/#/R-MMU-1474244;https://reactome.org/PathwayBrowser/#/R-MMU-1566948;https://reactome.org/PathwayBrowser/#/R-MMU-166658;https://reactome.org/PathwayBrowser/#/R-MMU-168249;https://reactome.org/PathwayBrowser/#/R-MMU-168256;https://reactome.org/PathwayBrowser/#/R-MMU-2129379;https://reactome.org/PathwayBrowser/#/R-MMU-216083;https://reactome.org/PathwayBrowser/#/R…	XENOBIOTIC METABOLISM;ANGIOGENESIS	https://www.gsea-msigdb.org/gsea/msigdb/mouse/geneset/HALLMARK_XENOBIOTIC_METABOLISM;https://www.gsea-msigdb.org/gsea/msigdb/mouse/geneset/HALLMARK_ANGIOGENESIS
P30275	Creatine kinase U-type, mitochondrial OS=Mus musculus OX=10090 GN=Ckmt1 PE=1 SV=1	Ckmt1	2.60931	1.44242e-06	Up	47.0037	29.2	11	10	3379.97	3326.82	3411.13	9149.12	8573.32	8678.39	0.555326	0.546594	0.560446	1.50319	1.40859	1.42585	mitochondria	K00933	E2.7.3.2; creatine kinase [EC:2.7.3.2]	mmu00330 Arginine and proline metabolism; mmu01100 Metabolic pathways	GO:0001655 urogenital system development; GO:0001822 kidney development; GO:0006082 organic acid metabolic process; GO:0006520 amino acid metabolic process; GO:0006575 cellular modified amino acid metabolic process; GO:0006599 phosphagen metabolic process; GO:0006600 creatine metabolic process; GO:0006603 phosphocreatine metabolic process; GO:0006793 phosphorus metabolic process; GO:0006796 phosp…	GO:0005622 intracellular anatomical structure; GO:0005737 cytoplasm; GO:0005739 mitochondrion; GO:0005740 mitochondrial envelope; GO:0005743 mitochondrial inner membrane; GO:0016020 membrane; GO:0019866 organelle inner membrane; GO:0031090 organelle membrane; GO:0031966 mitochondrial membrane; GO:0031967 organelle envelope; GO:0036477 somatodendritic compartment; GO:0043025 neuronal cell body; GO…	GO:0000166 nucleotide binding; GO:0003824 catalytic activity; GO:0004111 creatine kinase activity; GO:0005488 binding; GO:0005515 protein binding; GO:0005524 ATP binding; GO:0005543 phospholipid binding; GO:0008289 lipid binding; GO:0016301 kinase activity; GO:0016740 transferase activity; GO:0016772 transferase activity, transferring phosphorus-containing groups; GO:0016775 phosphotransferase ac…	PF02807; PF00217	PF02807 ATP:guanido phosphotransferase, N-terminal domain; PF00217 ATP:guanido phosphotransferase, C-terminal catalytic domain	C	KOG3581	Creatine kinases				R-MMU-1430728 Metabolism;R-MMU-71288 Creatine metabolism;R-MMU-71291 Metabolism of amino acids and derivatives	https://reactome.org/PathwayBrowser/#/R-MMU-1430728;https://reactome.org/PathwayBrowser/#/R-MMU-71288;https://reactome.org/PathwayBrowser/#/R-MMU-71291
P31428	Dipeptidase 1 OS=Mus musculus OX=10090 GN=Dpep1 PE=1 SV=2	Dpep1	1.60793	0.000236092	Up	45.7225	21.2	8	8	443.874	417.639	469.394	734.368	690.861	714.774	0.767304	0.721954	0.811419	1.26947	1.19426	1.2356	extracellular	K01273			GO:0000096 sulfur amino acid metabolic process; GO:0000280 nuclear division; GO:0000302 response to reactive oxygen species; GO:0006082 organic acid metabolic process; GO:0006505 GPI anchor metabolic process; GO:0006507 GPI anchor release; GO:0006508 proteolysis; GO:0006518 peptide metabolic process; GO:0006520 amino acid metabolic process; GO:0006575 cellular modified amino acid metabolic proces…	GO:0001669 acrosomal vesicle; GO:0005576 extracellular region; GO:0005615 extracellular space; GO:0005622 intracellular anatomical structure; GO:0005634 nucleus; GO:0005737 cytoplasm; GO:0005783 endoplasmic reticulum; GO:0005789 endoplasmic reticulum membrane; GO:0005886 plasma membrane; GO:0005902 microvillus; GO:0012505 endomembrane system; GO:0016020 membrane; GO:0016324 apical plasma membrane…	GO:0003824 catalytic activity; GO:0004177 aminopeptidase activity; GO:0004857 enzyme inhibitor activity; GO:0004866 endopeptidase inhibitor activity; GO:0004869 cysteine-type endopeptidase inhibitor activity; GO:0005488 binding; GO:0005543 phospholipid binding; GO:0008233 peptidase activity; GO:0008235 metalloexopeptidase activity; GO:0008237 metallopeptidase activity; GO:0008238 exopeptidase act…	PF01244	PF01244 Membrane dipeptidase (Peptidase family M19)	O	KOG4127	Renal dipeptidase	WP318 Eicosanoid synthesis;WP4348 Eicosanoid metabolism via lipoxygenases LOX ;WP5140 Oxylipins pathways	https://www.wikipathways.org/instance/WP318;https://www.wikipathways.org/instance/WP4348;https://www.wikipathways.org/instance/WP5140	Transcription factor	R-MMU-1430728 Metabolism;R-MMU-211859 Biological oxidations;R-MMU-2142691 Synthesis of Leukotrienes (LT) and Eoxins (EX);R-MMU-2142753 Arachidonate metabolism;R-MMU-5423646 Aflatoxin activation and detoxification;R-MMU-556833 Metabolism of lipids;R-MMU-8978868 Fatty acid metabolism	https://reactome.org/PathwayBrowser/#/R-MMU-1430728;https://reactome.org/PathwayBrowser/#/R-MMU-211859;https://reactome.org/PathwayBrowser/#/R-MMU-2142691;https://reactome.org/PathwayBrowser/#/R-MMU-2142753;https://reactome.org/PathwayBrowser/#/R-MMU-5423646;https://reactome.org/PathwayBrowser/#/R-MMU-556833;https://reactome.org/PathwayBrowser/#/R-MMU-8978868
P31725	Protein S100-A9 OS=Mus musculus OX=10090 GN=S100a9 PE=1 SV=3	S100a9	3.72016	0.00313182	Up	13.0489	19.5	2	2	22.181	11.779	22.2671	72.8355	67.1638	69.1745	0.501453	0.266291	0.503398	1.64661	1.51839	1.56385	cytoplasm	K21128	S100A9; protein S100-A9	mmu04657 IL-17 signaling pathway	GO:0001558 regulation of cell growth; GO:0001775 cell activation; GO:0001816 cytokine production; GO:0001906 cell killing; GO:0002218 activation of innate immune response; GO:0002221 pattern recognition receptor signaling pathway; GO:0002224 toll-like receptor signaling pathway; GO:0002237 response to molecule of bacterial origin; GO:0002252 immune effector process; GO:0002253 activation of immun…	GO:0005576 extracellular region; GO:0005615 extracellular space; GO:0005622 intracellular anatomical structure; GO:0005634 nucleus; GO:0005654 nucleoplasm; GO:0005737 cytoplasm; GO:0005829 cytosol; GO:0005856 cytoskeleton; GO:0005886 plasma membrane; GO:0012505 endomembrane system; GO:0016020 membrane; GO:0030054 cell junction; GO:0030141 secretory granule; GO:0031410 cytoplasmic vesicle; GO:0031…	GO:0005102 signaling receptor binding; GO:0005488 binding; GO:0005504 fatty acid binding; GO:0005509 calcium ion binding; GO:0005515 protein binding; GO:0008017 microtubule binding; GO:0008092 cytoskeletal protein binding; GO:0008270 zinc ion binding; GO:0008289 lipid binding; GO:0015631 tubulin binding; GO:0016209 antioxidant activity; GO:0031406 carboxylic acid binding; GO:0033293 monocarboxyli…	PF01023	PF01023 S-100/ICaBP type calcium binding domain				WP4466 Oxidative stress and redox pathway	https://www.wikipathways.org/instance/WP4466		R-MMU-162582 Signal Transduction;R-MMU-168249 Innate Immune System;R-MMU-168256 Immune System;R-MMU-168898 Toll-like Receptor Cascades;R-MMU-194315 Signaling by Rho GTPases;R-MMU-195258 RHO GTPase Effectors;R-MMU-5668599 RHO GTPases Activate NADPH Oxidases;R-MMU-5686938 Regulation of TLR by endogenous ligand;R-MMU-6798695 Neutrophil degranulation;R-MMU-6799990 Metal sequestration by antimicrobial…	https://reactome.org/PathwayBrowser/#/R-MMU-162582;https://reactome.org/PathwayBrowser/#/R-MMU-168249;https://reactome.org/PathwayBrowser/#/R-MMU-168256;https://reactome.org/PathwayBrowser/#/R-MMU-168898;https://reactome.org/PathwayBrowser/#/R-MMU-194315;https://reactome.org/PathwayBrowser/#/R-MMU-195258;https://reactome.org/PathwayBrowser/#/R-MMU-5668599;https://reactome.org/PathwayBrowser/#/R-M…	ESTROGEN RESPONSE LATE;COMPLEMENT	https://www.gsea-msigdb.org/gsea/msigdb/mouse/geneset/HALLMARK_ESTROGEN_RESPONSE_LATE;https://www.gsea-msigdb.org/gsea/msigdb/mouse/geneset/HALLMARK_COMPLEMENT
P31955	Amphiregulin OS=Mus musculus OX=10090 GN=Areg PE=2 SV=1	Areg	2.30002	0.0205937	Up	27.5492	4.4	1	1	20.7196	10.561	17.1907	37.7397	44.0237	29.7214	0.777198	0.396145	0.64483	1.41563	1.65134	1.11486	plasma membrane	K09782	AREG; amphiregulin	mmu04010 MAPK signaling pathway; mmu04151 PI3K-Akt signaling pathway; mmu04390 Hippo signaling pathway; mmu04012 ErbB signaling pathway; mmu05210 Colorectal cancer	GO:0000302 response to reactive oxygen species; GO:0001763 morphogenesis of a branching structure; GO:0001932 regulation of protein phosphorylation; GO:0001934 positive regulation of protein phosphorylation; GO:0002009 morphogenesis of an epithelium; GO:0003006 developmental process involved in reproduction; GO:0003401 axis elongation; GO:0006810 transport; GO:0006888 endoplasmic reticulum to Gol…	GO:0000139 Golgi membrane; GO:0005576 extracellular region; GO:0005615 extracellular space; GO:0005622 intracellular anatomical structure; GO:0005634 nucleus; GO:0005737 cytoplasm; GO:0005783 endoplasmic reticulum; GO:0005789 endoplasmic reticulum membrane; GO:0005793 endoplasmic reticulum-Golgi intermediate compartment; GO:0005794 Golgi apparatus; GO:0005798 Golgi-associated vesicle; GO:0009986 …	GO:0005102 signaling receptor binding; GO:0005125 cytokine activity; GO:0005154 epidermal growth factor receptor binding; GO:0005488 binding; GO:0005515 protein binding; GO:0008083 growth factor activity; GO:0030545 signaling receptor regulator activity; GO:0048018 receptor ligand activity; GO:0070851 growth factor receptor binding; GO:0098772 molecular function regulator activity;						WP1261 ErbB signaling pathway	https://www.wikipathways.org/instance/WP1261		R-MMU-1257604 PIP3 activates AKT signaling;R-MMU-162582 Signal Transduction;R-MMU-177929 Signaling by EGFR;R-MMU-179812 GRB2 events in EGFR signaling;R-MMU-180292 GAB1 signalosome;R-MMU-180336 SHC1 events in EGFR signaling;R-MMU-182971 EGFR downregulation;R-MMU-199418 Negative regulation of the PI3K/AKT network;R-MMU-199977 ER to Golgi Anterograde Transport;R-MMU-199991 Membrane Trafficking;R-MMU…	https://reactome.org/PathwayBrowser/#/R-MMU-1257604;https://reactome.org/PathwayBrowser/#/R-MMU-162582;https://reactome.org/PathwayBrowser/#/R-MMU-177929;https://reactome.org/PathwayBrowser/#/R-MMU-179812;https://reactome.org/PathwayBrowser/#/R-MMU-180292;https://reactome.org/PathwayBrowser/#/R-MMU-180336;https://reactome.org/PathwayBrowser/#/R-MMU-182971;https://reactome.org/PathwayBrowser/#/R-M…	TNFA SIGNALING VIA NFKB;ESTROGEN RESPONSE EARLY;ESTROGEN RESPONSE LATE;EPITHELIAL MESENCHYMAL TRANSITION	https://www.gsea-msigdb.org/gsea/msigdb/mouse/geneset/HALLMARK_TNFA_SIGNALING_VIA_NFKB;https://www.gsea-msigdb.org/gsea/msigdb/mouse/geneset/HALLMARK_ESTROGEN_RESPONSE_EARLY;https://www.gsea-msigdb.org/gsea/msigdb/mouse/geneset/HALLMARK_ESTROGEN_RESPONSE_LATE;https://www.gsea-msigdb.org/gsea/msigdb/mouse/geneset/HALLMARK_EPITHELIAL_MESENCHYMAL_TRANSITION
P32261	Antithrombin-III OS=Mus musculus OX=10090 GN=Serpinc1 PE=1 SV=1	Serpinc1	0.60465	4.01791e-06	Down	52.0036	26.2	14	14	1891.12	1837.07	1856.45	1117.68	1107.75	1151.32	1.26618	1.22999	1.24296	0.74833	0.741685	0.770852	endoplasmic reticulum	K03911	SERPINC1; antithrombin III	mmu04610 Complement and coagulation cascades	GO:0002376 immune system process; GO:0002437 inflammatory response to antigenic stimulus; GO:0002438 acute inflammatory response to antigenic stimulus; GO:0002526 acute inflammatory response; GO:0006810 transport; GO:0006950 response to stress; GO:0006952 defense response; GO:0006954 inflammatory response; GO:0006955 immune response; GO:0007275 multicellular organism development; GO:0007584 respo…	GO:0005576 extracellular region; GO:0005615 extracellular space; GO:0005622 intracellular anatomical structure; GO:0005737 cytoplasm; GO:0005783 endoplasmic reticulum; GO:0005788 endoplasmic reticulum lumen; GO:0005886 plasma membrane; GO:0012505 endomembrane system; GO:0016020 membrane; GO:0031974 membrane-enclosed lumen; GO:0043226 organelle; GO:0043227 membrane-bounded organelle; GO:0043229 in…	GO:0002020 protease binding; GO:0004857 enzyme inhibitor activity; GO:0004866 endopeptidase inhibitor activity; GO:0004867 serine-type endopeptidase inhibitor activity; GO:0005488 binding; GO:0005515 protein binding; GO:0005539 glycosaminoglycan binding; GO:0008201 heparin binding; GO:0019899 enzyme binding; GO:0030234 enzyme regulator activity; GO:0030414 peptidase inhibitor activity; GO:0042802…	PF00079	PF00079 Serpin (serine protease inhibitor)	V	KOG2392	Serpin				R-MMU-109582 Hemostasis;R-MMU-140837 Intrinsic Pathway of Fibrin Clot Formation;R-MMU-140875 Common Pathway of Fibrin Clot Formation;R-MMU-140877 Formation of Fibrin Clot (Clotting Cascade);R-MMU-381426 Regulation of Insulin-like Growth Factor (IGF) transport and uptake by Insulin-like Growth Factor Binding Proteins (IGFBPs);R-MMU-392499 Metabolism of proteins;R-MMU-597592 Post-translational prot…	https://reactome.org/PathwayBrowser/#/R-MMU-109582;https://reactome.org/PathwayBrowser/#/R-MMU-140837;https://reactome.org/PathwayBrowser/#/R-MMU-140875;https://reactome.org/PathwayBrowser/#/R-MMU-140877;https://reactome.org/PathwayBrowser/#/R-MMU-381426;https://reactome.org/PathwayBrowser/#/R-MMU-392499;https://reactome.org/PathwayBrowser/#/R-MMU-597592;https://reactome.org/PathwayBrowser/#/R-MM…	COMPLEMENT;COAGULATION;IL2 STAT5 SIGNALING	https://www.gsea-msigdb.org/gsea/msigdb/mouse/geneset/HALLMARK_COMPLEMENT;https://www.gsea-msigdb.org/gsea/msigdb/mouse/geneset/HALLMARK_COAGULATION;https://www.gsea-msigdb.org/gsea/msigdb/mouse/geneset/HALLMARK_IL2_STAT5_SIGNALING
P33174	Chromosome-associated kinesin KIF4 OS=Mus musculus OX=10090 GN=Kif4 PE=1 SV=3	Kif4	1.88754	0.0228358	Up	139.519	1.9	2	2	23.481	14.7969	25.6205	37.1881	45.7383	37.6846	0.763572	0.481176	0.833142	1.20931	1.48735	1.22545	nucleus	K10395	KIF4; kinesin family member 4	mmu04814 Motor proteins	GO:0000022 mitotic spindle elongation; GO:0000070 mitotic sister chromatid segregation; GO:0000226 microtubule cytoskeleton organization; GO:0000278 mitotic cell cycle; GO:0000280 nuclear division; GO:0000281 mitotic cytokinesis; GO:0000819 sister chromatid segregation; GO:0000910 cytokinesis; GO:0002376 immune system process; GO:0002478 antigen processing and presentation of exogenous peptide an…	GO:0000228 nuclear chromosome; GO:0000793 condensed chromosome; GO:0000794 condensed nuclear chromosome; GO:0005576 extracellular region; GO:0005622 intracellular anatomical structure; GO:0005634 nucleus; GO:0005654 nucleoplasm; GO:0005694 chromosome; GO:0005737 cytoplasm; GO:0005818 aster; GO:0005819 spindle; GO:0005829 cytosol; GO:0005856 cytoskeleton; GO:0005871 kinesin complex; GO:0005874 mic…	GO:0000166 nucleotide binding; GO:0003676 nucleic acid binding; GO:0003677 DNA binding; GO:0003774 cytoskeletal motor activity; GO:0003777 microtubule motor activity; GO:0003824 catalytic activity; GO:0005488 binding; GO:0005515 protein binding; GO:0005524 ATP binding; GO:0008017 microtubule binding; GO:0008092 cytoskeletal protein binding; GO:0008574 plus-end-directed microtubule motor activity;…	PF00225	PF00225 Kinesin motor domain	Z	KOG0244	Kinesin-like protein				R-MMU-109582 Hemostasis;R-MMU-1266738 Developmental Biology;R-MMU-1280218 Adaptive Immune System;R-MMU-168256 Immune System;R-MMU-199991 Membrane Trafficking;R-MMU-2132295 MHC class II antigen presentation;R-MMU-373760 L1CAM interactions;R-MMU-422475 Axon guidance;R-MMU-437239 Recycling pathway of L1;R-MMU-5653656 Vesicle-mediated transport;R-MMU-6811434 COPI-dependent Golgi-to-ER retrograde traf…	https://reactome.org/PathwayBrowser/#/R-MMU-109582;https://reactome.org/PathwayBrowser/#/R-MMU-1266738;https://reactome.org/PathwayBrowser/#/R-MMU-1280218;https://reactome.org/PathwayBrowser/#/R-MMU-168256;https://reactome.org/PathwayBrowser/#/R-MMU-199991;https://reactome.org/PathwayBrowser/#/R-MMU-2132295;https://reactome.org/PathwayBrowser/#/R-MMU-373760;https://reactome.org/PathwayBrowser/#/R…	MITOTIC SPINDLE;G2M CHECKPOINT;E2F TARGETS	https://www.gsea-msigdb.org/gsea/msigdb/mouse/geneset/HALLMARK_MITOTIC_SPINDLE;https://www.gsea-msigdb.org/gsea/msigdb/mouse/geneset/HALLMARK_G2M_CHECKPOINT;https://www.gsea-msigdb.org/gsea/msigdb/mouse/geneset/HALLMARK_E2F_TARGETS
P35290	Ras-related protein Rab-24 OS=Mus musculus OX=10090 GN=Rab24 PE=1 SV=2	Rab24	2.72472	0.00378159	Up	23.1442	18.2	3	3	13.5978	14.225	22.7454	42.0078	48.2281	47.5481	0.43316	0.453139	0.724561	1.33817	1.53632	1.51466	cytoplasm	K07912			GO:0001775 cell activation; GO:0002252 immune effector process; GO:0002263 cell activation involved in immune response; GO:0002274 myeloid leukocyte activation; GO:0002275 myeloid cell activation involved in immune response; GO:0002283 neutrophil activation involved in immune response; GO:0002366 leukocyte activation involved in immune response; GO:0002376 immune system process; GO:0002443 leukoc…	GO:0005622 intracellular anatomical structure; GO:0005737 cytoplasm; GO:0005773 vacuole; GO:0005776 autophagosome; GO:0005829 cytosol; GO:0005886 plasma membrane; GO:0012505 endomembrane system; GO:0012506 vesicle membrane; GO:0016020 membrane; GO:0030141 secretory granule; GO:0030659 cytoplasmic vesicle membrane; GO:0030667 secretory granule membrane; GO:0031090 organelle membrane; GO:0031410 cy…	GO:0000166 nucleotide binding; GO:0001882 nucleoside binding; GO:0001883 purine nucleoside binding; GO:0003824 catalytic activity; GO:0003924 GTPase activity; GO:0005488 binding; GO:0005525 GTP binding; GO:0016462 pyrophosphatase activity; GO:0016787 hydrolase activity; GO:0016817 hydrolase activity, acting on acid anhydrides; GO:0016818 hydrolase activity, acting on acid anhydrides, in phosphoru…	PF00071	PF00071 Ras family	U	KOG0092	GTPase Rab5/YPT51 and related small G protein superfamily GTPases				R-MMU-168249 Innate Immune System;R-MMU-168256 Immune System;R-MMU-392499 Metabolism of proteins;R-MMU-597592 Post-translational protein modification;R-MMU-6798695 Neutrophil degranulation;R-MMU-8873719 RAB geranylgeranylation	https://reactome.org/PathwayBrowser/#/R-MMU-168249;https://reactome.org/PathwayBrowser/#/R-MMU-168256;https://reactome.org/PathwayBrowser/#/R-MMU-392499;https://reactome.org/PathwayBrowser/#/R-MMU-597592;https://reactome.org/PathwayBrowser/#/R-MMU-6798695;https://reactome.org/PathwayBrowser/#/R-MMU-8873719
P35292	Ras-related protein Rab-17 OS=Mus musculus OX=10090 GN=Rab17 PE=1 SV=1	Rab17	1.57828	0.0408119	Up	23.6398	19.6	4	4	76.2253	52.9105	52.3506	81.069	112.323	93.0435	0.977409	0.678453	0.671273	1.03952	1.44028	1.19306	mitochondria	K07909	RAB17; Ras-related protein Rab-17	mmu04148 Efferocytosis	GO:0002251 organ or tissue specific immune response; GO:0002376 immune system process; GO:0002385 mucosal immune response; GO:0002414 immunoglobulin transcytosis in epithelial cells; GO:0002415 immunoglobulin transcytosis in epithelial cells mediated by polymeric immunoglobulin receptor; GO:0006810 transport; GO:0006955 immune response; GO:0006996 organelle organization; GO:0007275 multicellular …	GO:0005622 intracellular anatomical structure; GO:0005737 cytoplasm; GO:0005768 endosome; GO:0005769 early endosome; GO:0005886 plasma membrane; GO:0010008 endosome membrane; GO:0012505 endomembrane system; GO:0016020 membrane; GO:0016323 basolateral plasma membrane; GO:0016324 apical plasma membrane; GO:0030139 endocytic vesicle; GO:0030425 dendrite; GO:0031090 organelle membrane; GO:0031410 cyt…	GO:0000166 nucleotide binding; GO:0001882 nucleoside binding; GO:0001883 purine nucleoside binding; GO:0003824 catalytic activity; GO:0003924 GTPase activity; GO:0005488 binding; GO:0005525 GTP binding; GO:0016462 pyrophosphatase activity; GO:0016787 hydrolase activity; GO:0016817 hydrolase activity, acting on acid anhydrides; GO:0016818 hydrolase activity, acting on acid anhydrides, in phosphoru…	PF00071	PF00071 Ras family	U	KOG0092	GTPase Rab5/YPT51 and related small G protein superfamily GTPases				R-MMU-392499 Metabolism of proteins;R-MMU-597592 Post-translational protein modification;R-MMU-8873719 RAB geranylgeranylation	https://reactome.org/PathwayBrowser/#/R-MMU-392499;https://reactome.org/PathwayBrowser/#/R-MMU-597592;https://reactome.org/PathwayBrowser/#/R-MMU-8873719	ESTROGEN RESPONSE EARLY	https://www.gsea-msigdb.org/gsea/msigdb/mouse/geneset/HALLMARK_ESTROGEN_RESPONSE_EARLY
P35441	Thrombospondin-1 OS=Mus musculus OX=10090 GN=Thbs1 PE=1 SV=1	Thbs1	1.57468	0.000455572	Up	129.647	12.9	13	13	99.5609	94.4938	98.4371	143.482	164.663	152.435	0.793238	0.752866	0.784285	1.14318	1.31193	1.2145	extracellular	K16857	THBS1; thrombospondin 1	mmu04015 Rap1 signaling pathway; mmu05206 MicroRNAs in cancer; mmu05165 Human papillomavirus infection; mmu05144 Malaria; mmu04510 Focal adhesion; mmu05219 Bladder cancer; mmu04148 Efferocytosis; mmu04151 PI3K-Akt signaling pathway; mmu05205 Proteoglycans in cancer; mmu04512 ECM-receptor interaction; mmu04820 Cytoskeleton in muscle cells; mmu04115 p53 signaling pathway; mmu04350 TGF-beta signalin…	GO:0000302 response to reactive oxygen species; GO:0000902 cell morphogenesis; GO:0001501 skeletal system development; GO:0001503 ossification; GO:0001525 angiogenesis; GO:0001568 blood vessel development; GO:0001666 response to hypoxia; GO:0001817 regulation of cytokine production; GO:0001818 negative regulation of cytokine production; GO:0001819 positive regulation of cytokine production; GO:00…	GO:0005576 extracellular region; GO:0005577 fibrinogen complex; GO:0005604 basement membrane; GO:0005615 extracellular space; GO:0005622 intracellular anatomical structure; GO:0005737 cytoplasm; GO:0005783 endoplasmic reticulum; GO:0005788 endoplasmic reticulum lumen; GO:0005886 plasma membrane; GO:0009897 external side of plasma membrane; GO:0009986 cell surface; GO:0012505 endomembrane system; …	GO:0001786 phosphatidylserine binding; GO:0001968 fibronectin binding; GO:0002020 protease binding; GO:0005102 signaling receptor binding; GO:0005178 integrin binding; GO:0005198 structural molecule activity; GO:0005201 extracellular matrix structural constituent; GO:0005488 binding; GO:0005496 steroid binding; GO:0005499 vitamin D binding; GO:0005509 calcium ion binding; GO:0005515 protein bindi…	PF02210; PF00093; PF00090; PF02412	PF02210 Laminin G domain; PF00093 von Willebrand factor type C domain; PF00090 Thrombospondin type 1 domain; PF02412 Thrombospondin type 3 repeat							R-MMU-109582 Hemostasis;R-MMU-114608 Platelet degranulation ;R-MMU-1474244 Extracellular matrix organization;R-MMU-162582 Signal Transduction;R-MMU-186797 Signaling by PDGF;R-MMU-216083 Integrin cell surface interactions;R-MMU-392499 Metabolism of proteins;R-MMU-5173105 O-linked glycosylation;R-MMU-5173214 O-glycosylation of TSR domain-containing proteins;R-MMU-597592 Post-translational protein m…	https://reactome.org/PathwayBrowser/#/R-MMU-109582;https://reactome.org/PathwayBrowser/#/R-MMU-114608;https://reactome.org/PathwayBrowser/#/R-MMU-1474244;https://reactome.org/PathwayBrowser/#/R-MMU-162582;https://reactome.org/PathwayBrowser/#/R-MMU-186797;https://reactome.org/PathwayBrowser/#/R-MMU-216083;https://reactome.org/PathwayBrowser/#/R-MMU-392499;https://reactome.org/PathwayBrowser/#/R-M…	TGF BETA SIGNALING;EPITHELIAL MESENCHYMAL TRANSITION;COAGULATION	https://www.gsea-msigdb.org/gsea/msigdb/mouse/geneset/HALLMARK_TGF_BETA_SIGNALING;https://www.gsea-msigdb.org/gsea/msigdb/mouse/geneset/HALLMARK_EPITHELIAL_MESENCHYMAL_TRANSITION;https://www.gsea-msigdb.org/gsea/msigdb/mouse/geneset/HALLMARK_COAGULATION
P35505	Fumarylacetoacetase OS=Mus musculus OX=10090 GN=Fah PE=1 SV=2	Fah	0.6603	0.00244824	Down	46.1758	18.4	7	7	203.634	247.627	232.126	151.677	154.621	144.942	1.07683	1.30947	1.2275	0.80208	0.81765	0.766466	nucleus	K01555	FAH; fumarylacetoacetase [EC:3.7.1.2]	mmu01100 Metabolic pathways; mmu00350 Tyrosine metabolism	GO:0006082 organic acid metabolic process; GO:0006520 amino acid metabolic process; GO:0006525 arginine metabolic process; GO:0006527 arginine catabolic process; GO:0006558 L-phenylalanine metabolic process; GO:0006559 L-phenylalanine catabolic process; GO:0006570 tyrosine metabolic process; GO:0006572 tyrosine catabolic process; GO:0008152 metabolic process; GO:0009056 catabolic process; GO:0009…	GO:0005622 intracellular anatomical structure; GO:0005737 cytoplasm; GO:0005829 cytosol;	GO:0003824 catalytic activity; GO:0004334 fumarylacetoacetase activity; GO:0005488 binding; GO:0016787 hydrolase activity; GO:0016822 hydrolase activity, acting on acid carbon-carbon bonds; GO:0016823 hydrolase activity, acting on acid carbon-carbon bonds, in ketonic substances; GO:0043167 ion binding; GO:0043169 cation binding; GO:0046872 metal ion binding;	PF09298	PF09298 Fumarylacetoacetase N-terminal	G	KOG2843	Fumarylacetoacetase	WP662 Amino acid metabolism	https://www.wikipathways.org/instance/WP662		R-MMU-1430728 Metabolism;R-MMU-71291 Metabolism of amino acids and derivatives;R-MMU-8963684 Tyrosine catabolism;R-MMU-8963691 Phenylalanine and tyrosine metabolism	https://reactome.org/PathwayBrowser/#/R-MMU-1430728;https://reactome.org/PathwayBrowser/#/R-MMU-71291;https://reactome.org/PathwayBrowser/#/R-MMU-8963684;https://reactome.org/PathwayBrowser/#/R-MMU-8963691	ADIPOGENESIS;XENOBIOTIC METABOLISM;IL2 STAT5 SIGNALING	https://www.gsea-msigdb.org/gsea/msigdb/mouse/geneset/HALLMARK_ADIPOGENESIS;https://www.gsea-msigdb.org/gsea/msigdb/mouse/geneset/HALLMARK_XENOBIOTIC_METABOLISM;https://www.gsea-msigdb.org/gsea/msigdb/mouse/geneset/HALLMARK_IL2_STAT5_SIGNALING
P36371	Antigen peptide transporter 2 OS=Mus musculus OX=10090 GN=Tap2 PE=1 SV=1	Tap2	0.618873	0.000209109	Down	77.4448	19.2	13	13	278.662	274.791	302.163	169.944	183.715	175.859	1.20709	1.19031	1.30888	0.736148	0.795801	0.761769	plasma membrane	K05654	ABCB3; ATP-binding cassette, subfamily B (MDR/TAP), member 3 [EC:7.4.2.14]	mmu04612 Antigen processing and presentation; mmu05169 Epstein-Barr virus infection; mmu05340 Primary immunodeficiency; mmu02010 ABC transporters; mmu05168 Herpes simplex virus 1 infection; mmu05163 Human cytomegalovirus infection; mmu05170 Human immunodeficiency virus 1 infection; mmu04145 Phagosome	GO:0001910 regulation of leukocyte mediated cytotoxicity; GO:0001911 negative regulation of leukocyte mediated cytotoxicity; GO:0001912 positive regulation of leukocyte mediated cytotoxicity; GO:0001914 regulation of T cell mediated cytotoxicity; GO:0001916 positive regulation of T cell mediated cytotoxicity; GO:0002237 response to molecule of bacterial origin; GO:0002250 adaptive immune response…	GO:0005622 intracellular anatomical structure; GO:0005634 nucleus; GO:0005654 nucleoplasm; GO:0005737 cytoplasm; GO:0005783 endoplasmic reticulum; GO:0005789 endoplasmic reticulum membrane; GO:0005793 endoplasmic reticulum-Golgi intermediate compartment; GO:0012505 endomembrane system; GO:0012506 vesicle membrane; GO:0016020 membrane; GO:0016604 nuclear body; GO:0016607 nuclear speck; GO:0030139 …	GO:0000166 nucleotide binding; GO:0003824 catalytic activity; GO:0005102 signaling receptor binding; GO:0005215 transporter activity; GO:0005488 binding; GO:0005515 protein binding; GO:0005524 ATP binding; GO:0015399 primary active transmembrane transporter activity; GO:0015433 ABC-type peptide antigen transporter activity; GO:0015440 ABC-type peptide transporter activity; GO:0016462 pyrophosphat…	PF00005	PF00005 ABC transporter	U	KOG0058	Peptide exporter, ABC superfamily				R-MMU-1236974 ER-Phagosome pathway;R-MMU-1236975 Antigen processing-Cross presentation;R-MMU-1280218 Adaptive Immune System;R-MMU-168256 Immune System;R-MMU-983169 Class I MHC mediated antigen processing & presentation;R-MMU-983170 Antigen Presentation: Folding, assembly and peptide loading of class I MHC	https://reactome.org/PathwayBrowser/#/R-MMU-1236974;https://reactome.org/PathwayBrowser/#/R-MMU-1236975;https://reactome.org/PathwayBrowser/#/R-MMU-1280218;https://reactome.org/PathwayBrowser/#/R-MMU-168256;https://reactome.org/PathwayBrowser/#/R-MMU-983169;https://reactome.org/PathwayBrowser/#/R-MMU-983170	ALLOGRAFT REJECTION	https://www.gsea-msigdb.org/gsea/msigdb/mouse/geneset/HALLMARK_ALLOGRAFT_REJECTION
P36895	Bone morphogenetic protein receptor type-1A OS=Mus musculus OX=10090 GN=Bmpr1a PE=1 SV=1	Bmpr1a	1.55192	0.0446087	Up	60.0633	2.1	1	1	18.2246	11.7324	11.8556	22.8141	18.9813	23.0943	1.02479	0.659727	0.666654	1.28286	1.06734	1.29862	peroxisome	K04673	BMPR1A; bone morphogenetic protein receptor type-1A [EC:2.7.11.30]	mmu04060 Cytokine-cytokine receptor interaction; mmu04550 Signaling pathways regulating pluripotency of stem cells; mmu05418 Fluid shear stress and atherosclerosis; mmu04390 Hippo signaling pathway; mmu04350 TGF-beta signaling pathway	GO:0000082 G1/S transition of mitotic cell cycle; GO:0000122 negative regulation of transcription by RNA polymerase II; GO:0000278 mitotic cell cycle; GO:0000902 cell morphogenesis; GO:0001501 skeletal system development; GO:0001502 cartilage condensation; GO:0001525 angiogenesis; GO:0001541 ovarian follicle development; GO:0001547 antral ovarian follicle growth; GO:0001550 ovarian cumulus expans…	GO:0005622 intracellular anatomical structure; GO:0005737 cytoplasm; GO:0005768 endosome; GO:0005829 cytosol; GO:0005886 plasma membrane; GO:0005901 caveola; GO:0005911 cell-cell junction; GO:0005923 bicellular tight junction; GO:0009897 external side of plasma membrane; GO:0009986 cell surface; GO:0012505 endomembrane system; GO:0016020 membrane; GO:0016323 basolateral plasma membrane; GO:001632…	GO:0000166 nucleotide binding; GO:0000981 DNA-binding transcription factor activity, RNA polymerase II-specific; GO:0003700 DNA-binding transcription factor activity; GO:0003824 catalytic activity; GO:0004672 protein kinase activity; GO:0004674 protein serine/threonine kinase activity; GO:0004675 transmembrane receptor protein serine/threonine kinase activity; GO:0004888 transmembrane signaling r…	PF01064; PF00069	PF01064 Activin types I and II receptor domain; PF00069 Protein kinase domain	T	KOG2052	Activin A type IB receptor, serine/threonine protein kinase	WP1270 Endochondral ossification;WP2067 Heart development;WP339 ESC pluripotency pathways	https://www.wikipathways.org/instance/WP1270;https://www.wikipathways.org/instance/WP2067;https://www.wikipathways.org/instance/WP339		R-MMU-162582 Signal Transduction;R-MMU-201451 Signaling by BMP;R-MMU-9006936 Signaling by TGFB family members	https://reactome.org/PathwayBrowser/#/R-MMU-162582;https://reactome.org/PathwayBrowser/#/R-MMU-201451;https://reactome.org/PathwayBrowser/#/R-MMU-9006936	TGF BETA SIGNALING;UV RESPONSE DN	https://www.gsea-msigdb.org/gsea/msigdb/mouse/geneset/HALLMARK_TGF_BETA_SIGNALING;https://www.gsea-msigdb.org/gsea/msigdb/mouse/geneset/HALLMARK_UV_RESPONSE_DN
P40936	Indolethylamine N-methyltransferase OS=Mus musculus OX=10090 GN=Inmt PE=1 SV=1	Inmt	0.464149	1.91391e-05	Down	29.4598	29.9	6	6	162.77	159.555	167.406	73.8477	73.1857	80.2747	1.36202	1.33511	1.40081	0.617939	0.6124	0.671719	cytoplasm	K00562	INMT; methyltransferase [EC:2.1.1.49 2.1.1.96]	mmu00450 Selenocompound metabolism; mmu00380 Tryptophan metabolism; mmu01100 Metabolic pathways	GO:0007275 multicellular organism development; GO:0008152 metabolic process; GO:0009308 amine metabolic process; GO:0009636 response to toxic substance; GO:0031099 regeneration; GO:0031100 animal organ regeneration; GO:0032259 methylation; GO:0032501 multicellular organismal process; GO:0032502 developmental process; GO:0042221 response to chemical; GO:0048513 animal organ development; GO:0048731…	GO:0005622 intracellular anatomical structure; GO:0005737 cytoplasm; GO:0005829 cytosol;	GO:0003824 catalytic activity; GO:0004790 thioether S-methyltransferase activity; GO:0008112 nicotinamide N-methyltransferase activity; GO:0008168 methyltransferase activity; GO:0008170 N-methyltransferase activity; GO:0008172 S-methyltransferase activity; GO:0008757 S-adenosylmethionine-dependent methyltransferase activity; GO:0016740 transferase activity; GO:0016741 transferase activity, transf…			T	KOG4564	Adenylate cyclase-coupled calcitonin receptor	WP1247 Methylation;WP1251 Metapathway biotransformation;WP79 Tryptophan metabolism	https://www.wikipathways.org/instance/WP1247;https://www.wikipathways.org/instance/WP1251;https://www.wikipathways.org/instance/WP79				FATTY ACID METABOLISM	https://www.gsea-msigdb.org/gsea/msigdb/mouse/geneset/HALLMARK_FATTY_ACID_METABOLISM
P41539	Protachykinin-1 OS=Mus musculus OX=10090 GN=Tac1 PE=2 SV=1	Tac1	0.622968	0.0126264	Down	15.0452	10	1	1	151.626	212.037	201.305	113.1	123.709	115.148	0.99218	1.38749	1.31726	0.740085	0.8095	0.753484	extracellular	K05239	TAC1; tachykinin 1	mmu04080 Neuroactive ligand-receptor interaction	GO:0001878 response to yeast; GO:0001906 cell killing; GO:0002027 regulation of heart rate; GO:0002237 response to molecule of bacterial origin; GO:0002376 immune system process; GO:0002673 regulation of acute inflammatory response; GO:0002675 positive regulation of acute inflammatory response; GO:0002682 regulation of immune system process; GO:0002684 positive regulation of immune system process…	GO:0005576 extracellular region; GO:0005615 extracellular space; GO:0005886 plasma membrane; GO:0016020 membrane; GO:0030424 axon; GO:0036477 somatodendritic compartment; GO:0042995 cell projection; GO:0043005 neuron projection; GO:0043025 neuronal cell body; GO:0044297 cell body; GO:0071944 cell periphery; GO:0120025 plasma membrane bounded cell projection;	GO:0001664 G protein-coupled receptor binding; GO:0005102 signaling receptor binding; GO:0005488 binding; GO:0005515 protein binding; GO:0030545 signaling receptor regulator activity; GO:0031834 neurokinin receptor binding; GO:0031835 substance P receptor binding; GO:0031836 neuromedin K receptor binding; GO:0031837 substance K receptor binding; GO:0048018 receptor ligand activity; GO:0071855 neu…									R-MMU-162582 Signal Transduction;R-MMU-372790 Signaling by GPCR;R-MMU-373076 Class A/1 (Rhodopsin-like receptors);R-MMU-375276 Peptide ligand-binding receptors;R-MMU-380095 Tachykinin receptors bind tachykinins;R-MMU-388396 GPCR downstream signalling;R-MMU-416476 G alpha (q) signalling events;R-MMU-500792 GPCR ligand binding	https://reactome.org/PathwayBrowser/#/R-MMU-162582;https://reactome.org/PathwayBrowser/#/R-MMU-372790;https://reactome.org/PathwayBrowser/#/R-MMU-373076;https://reactome.org/PathwayBrowser/#/R-MMU-375276;https://reactome.org/PathwayBrowser/#/R-MMU-380095;https://reactome.org/PathwayBrowser/#/R-MMU-388396;https://reactome.org/PathwayBrowser/#/R-MMU-416476;https://reactome.org/PathwayBrowser/#/R-MM…
P41731	CD63 antigen OS=Mus musculus OX=10090 GN=Cd63 PE=1 SV=2	Cd63	1.95826	0.0446595	Up	25.7667	4.6	1	1	376.406	490.151	670.189	889.919	780.326	1339.1	0.496786	0.64691	0.884526	1.17453	1.02989	1.76736	plasma membrane	K06497	CD63; CD63 antigen	mmu04142 Lysosome; mmu05205 Proteoglycans in cancer; mmu03272 Virion - Hepatitis viruses	GO:0001775 cell activation; GO:0002090 regulation of receptor internalization; GO:0002092 positive regulation of receptor internalization; GO:0002252 immune effector process; GO:0002263 cell activation involved in immune response; GO:0002274 myeloid leukocyte activation; GO:0002275 myeloid cell activation involved in immune response; GO:0002283 neutrophil activation involved in immune response; G…	GO:0000323 lytic vacuole; GO:0005576 extracellular region; GO:0005615 extracellular space; GO:0005622 intracellular anatomical structure; GO:0005737 cytoplasm; GO:0005764 lysosome; GO:0005765 lysosomal membrane; GO:0005766 primary lysosome; GO:0005768 endosome; GO:0005770 late endosome; GO:0005771 multivesicular body; GO:0005773 vacuole; GO:0005774 vacuolar membrane; GO:0005886 plasma membrane; G…	GO:0005488 binding; GO:0044877 protein-containing complex binding;			R	KOG3882	Tetraspanin family integral membrane protein				R-MMU-109582 Hemostasis;R-MMU-114608 Platelet degranulation ;R-MMU-168249 Innate Immune System;R-MMU-168256 Immune System;R-MMU-6798695 Neutrophil degranulation;R-MMU-76002 Platelet activation, signaling and aggregation;R-MMU-76005 Response to elevated platelet cytosolic Ca2+	https://reactome.org/PathwayBrowser/#/R-MMU-109582;https://reactome.org/PathwayBrowser/#/R-MMU-114608;https://reactome.org/PathwayBrowser/#/R-MMU-168249;https://reactome.org/PathwayBrowser/#/R-MMU-168256;https://reactome.org/PathwayBrowser/#/R-MMU-6798695;https://reactome.org/PathwayBrowser/#/R-MMU-76002;https://reactome.org/PathwayBrowser/#/R-MMU-76005	PROTEIN SECRETION	https://www.gsea-msigdb.org/gsea/msigdb/mouse/geneset/HALLMARK_PROTEIN_SECRETION
P42209	Septin-1 OS=Mus musculus OX=10090 GN=Septin1 PE=1 SV=2	Septin1	0.568509	0.0170752	Down	42.0198	12.8	4	4	46.401	35.806	50.4118	26.3856	20.4891	28.5203	1.3384	1.0328	1.45409	0.761072	0.590992	0.822646	cytoplasm	K13737	SEPT1; septin 1	mmu05100 Bacterial invasion of epithelial cells	GO:0000212 meiotic spindle organization; GO:0000226 microtubule cytoskeleton organization; GO:0000280 nuclear division; GO:0006996 organelle organization; GO:0007010 cytoskeleton organization; GO:0007017 microtubule-based process; GO:0007049 cell cycle; GO:0007051 spindle organization; GO:0007056 spindle assembly involved in female meiosis; GO:0007059 chromosome segregation; GO:0007143 female mei…	GO:0005622 intracellular anatomical structure; GO:0005737 cytoplasm; GO:0005815 microtubule organizing center; GO:0005819 spindle; GO:0005856 cytoskeleton; GO:0015630 microtubule cytoskeleton; GO:0030496 midbody; GO:0043226 organelle; GO:0043228 non-membrane-bounded organelle; GO:0043229 intracellular organelle; GO:0043232 intracellular non-membrane-bounded organelle; GO:0072687 meiotic spindle;	GO:0000166 nucleotide binding; GO:0001882 nucleoside binding; GO:0001883 purine nucleoside binding; GO:0005488 binding; GO:0005515 protein binding; GO:0005525 GTP binding; GO:0017076 purine nucleotide binding; GO:0019001 guanyl nucleotide binding; GO:0032549 ribonucleoside binding; GO:0032550 purine ribonucleoside binding; GO:0032553 ribonucleotide binding; GO:0032555 purine ribonucleotide bindin…	PF00735	PF00735 Septin	DZU	KOG2655	Septin family protein (P-loop GTPase)
P42703	Leukemia inhibitory factor receptor OS=Mus musculus OX=10090 GN=Lifr PE=1 SV=1	Lifr	0.495836	0.00966223	Down	122.574	6.9	7	7	61.5749	49.5549	39.6928	28.0513	21.4707	25.2612	1.63759	1.31792	1.05563	0.746026	0.571015	0.671823	plasma membrane	K05058	LIFR; leukemia inhibitory factor receptor	mmu04630 JAK-STAT signaling pathway; mmu04060 Cytokine-cytokine receptor interaction; mmu04550 Signaling pathways regulating pluripotency of stem cells	GO:0000902 cell morphogenesis; GO:0001959 regulation of cytokine-mediated signaling pathway; GO:0007154 cell communication; GO:0007165 signal transduction; GO:0007166 cell surface receptor signaling pathway; GO:0007167 enzyme-linked receptor protein signaling pathway; GO:0007275 multicellular organism development; GO:0007399 nervous system development; GO:0008284 positive regulation of cell popul…	GO:0005576 extracellular region; GO:0005886 plasma membrane; GO:0016020 membrane; GO:0032991 protein-containing complex; GO:0043235 receptor complex; GO:0071944 cell periphery;	GO:0004888 transmembrane signaling receptor activity; GO:0004896 cytokine receptor activity; GO:0004897 ciliary neurotrophic factor receptor activity; GO:0004923 leukemia inhibitory factor receptor activity; GO:0004924 oncostatin-M receptor activity; GO:0005102 signaling receptor binding; GO:0005126 cytokine receptor binding; GO:0005127 ciliary neurotrophic factor receptor binding; GO:0005488 bin…	PF18207; PF17971; PF21177; PF00041	PF18207 Leukemia inhibitory factor receptor N-terminal domain; PF17971 Leukemia inhibitory factor receptor D2 domain; PF21177 Leukemia inhibitory factor receptor, Ig-like domain; PF00041 Fibronectin type III domain				WP1763 Mechanisms associated with pluripotency;WP339 ESC pluripotency pathways;WP447 Adipogenesis genes	https://www.wikipathways.org/instance/WP1763;https://www.wikipathways.org/instance/WP339;https://www.wikipathways.org/instance/WP447		R-MMU-1280215 Cytokine Signaling in Immune system;R-MMU-168256 Immune System;R-MMU-449147 Signaling by Interleukins;R-MMU-6783589 Interleukin-6 family signaling;R-MMU-6788467 IL-6-type cytokine receptor ligand interactions	https://reactome.org/PathwayBrowser/#/R-MMU-1280215;https://reactome.org/PathwayBrowser/#/R-MMU-168256;https://reactome.org/PathwayBrowser/#/R-MMU-449147;https://reactome.org/PathwayBrowser/#/R-MMU-6783589;https://reactome.org/PathwayBrowser/#/R-MMU-6788467	ADIPOGENESIS;ANDROGEN RESPONSE	https://www.gsea-msigdb.org/gsea/msigdb/mouse/geneset/HALLMARK_ADIPOGENESIS;https://www.gsea-msigdb.org/gsea/msigdb/mouse/geneset/HALLMARK_ANDROGEN_RESPONSE
P42867	UDP-N-acetylglucosamine--dolichyl-phosphate N-acetylglucosaminephosphotransferase OS=Mus musculus OX=10090 GN=Dpagt1 PE=1 SV=2	Dpagt1	1.8938	0.000686792	Up	46.4122	3.9	2	2	62.0364	50.5396	53.8205	104.644	99.8154	110.662	0.77301	0.629752	0.670635	1.30393	1.24376	1.37892	plasma membrane	K01001	ALG7; UDP-N-acetylglucosamine--dolichyl-phosphate N-acetylglucosaminephosphotransferase [EC:2.7.8.15]	mmu00510 N-Glycan biosynthesis; mmu01100 Metabolic pathways	GO:0006040 amino sugar metabolic process; GO:0006047 UDP-N-acetylglucosamine metabolic process; GO:0006066 alcohol metabolic process; GO:0006139 nucleobase-containing compound metabolic process; GO:0006486 protein glycosylation; GO:0006487 protein N-linked glycosylation; GO:0006488 dolichol-linked oligosaccharide biosynthetic process; GO:0006489 dolichyl diphosphate biosynthetic process; GO:00066…	GO:0005622 intracellular anatomical structure; GO:0005737 cytoplasm; GO:0005783 endoplasmic reticulum; GO:0005789 endoplasmic reticulum membrane; GO:0012505 endomembrane system; GO:0016020 membrane; GO:0031984 organelle subcompartment; GO:0042175 nuclear outer membrane-endoplasmic reticulum membrane network; GO:0043226 organelle; GO:0043227 membrane-bounded organelle; GO:0043229 intracellular org…	GO:0003824 catalytic activity; GO:0003975 UDP-N-acetylglucosamine-dolichyl-phosphate N-acetylglucosaminephosphotransferase activity; GO:0003976 UDP-N-acetylglucosamine-lysosomal-enzyme N-acetylglucosaminephosphotransferase activity; GO:0008963 phospho-N-acetylmuramoyl-pentapeptide-transferase activity; GO:0016740 transferase activity; GO:0016757 glycosyltransferase activity; GO:0016772 transferas…	PF21383	PF21383 DPAGT1 insertion domain	G	KOG2788	Glycosyltransferase				R-MMU-392499 Metabolism of proteins;R-MMU-446193 Biosynthesis of the N-glycan precursor (dolichol lipid-linked oligosaccharide, LLO) and transfer to a nascent protein;R-MMU-446203 Asparagine N-linked glycosylation;R-MMU-597592 Post-translational protein modification	https://reactome.org/PathwayBrowser/#/R-MMU-392499;https://reactome.org/PathwayBrowser/#/R-MMU-446193;https://reactome.org/PathwayBrowser/#/R-MMU-446203;https://reactome.org/PathwayBrowser/#/R-MMU-597592
P46096	Synaptotagmin-1 OS=Mus musculus OX=10090 GN=Syt1 PE=1 SV=1	Syt1	0.63545	0.000137128	Down	47.418	31.4	12	8	183.96	189.509	181.211	115.687	112.687	124.097	1.21673	1.25343	1.19855	0.76517	0.745327	0.820789	peroxisome	K15290	SYT1; synaptotagmin-1	mmu04721 Synaptic vesicle cycle	GO:0001558 regulation of cell growth; GO:0003008 system process; GO:0005513 detection of calcium ion; GO:0006810 transport; GO:0006811 monoatomic ion transport; GO:0006820 monoatomic anion transport; GO:0006835 dicarboxylic acid transport; GO:0006836 neurotransmitter transport; GO:0006865 amino acid transport; GO:0006887 exocytosis; GO:0006897 endocytosis; GO:0006906 vesicle fusion; GO:0006996 or…	GO:0005622 intracellular anatomical structure; GO:0005737 cytoplasm; GO:0005794 Golgi apparatus; GO:0005829 cytosol; GO:0005886 plasma membrane; GO:0008021 synaptic vesicle; GO:0012505 endomembrane system; GO:0012506 vesicle membrane; GO:0016020 membrane; GO:0030054 cell junction; GO:0030133 transport vesicle; GO:0030135 coated vesicle; GO:0030136 clathrin-coated vesicle; GO:0030141 secretory gra…	GO:0000149 SNARE binding; GO:0001786 phosphatidylserine binding; GO:0005102 signaling receptor binding; GO:0005488 binding; GO:0005509 calcium ion binding; GO:0005515 protein binding; GO:0005516 calmodulin binding; GO:0005543 phospholipid binding; GO:0005544 calcium-dependent phospholipid binding; GO:0005545 1-phosphatidylinositol binding; GO:0005546 phosphatidylinositol-4,5-bisphosphate binding;…	PF00168	PF00168 C2 domain	TU	KOG1028	Ca2+-dependent phospholipid-binding protein Synaptotagmin, required for synaptic vesicle and secretory granule exocytosis			Transcription factor	R-MMU-112310 Neurotransmitter release cycle;R-MMU-112315 Transmission across Chemical Synapses;R-MMU-112316 Neuronal System;R-MMU-181429 Serotonin Neurotransmitter Release Cycle;R-MMU-181430 Norepinephrine Neurotransmitter Release Cycle;R-MMU-199991 Membrane Trafficking;R-MMU-210500 Glutamate Neurotransmitter Release Cycle;R-MMU-212676 Dopamine Neurotransmitter Release Cycle;R-MMU-264642 Acetylch…	https://reactome.org/PathwayBrowser/#/R-MMU-112310;https://reactome.org/PathwayBrowser/#/R-MMU-112315;https://reactome.org/PathwayBrowser/#/R-MMU-112316;https://reactome.org/PathwayBrowser/#/R-MMU-181429;https://reactome.org/PathwayBrowser/#/R-MMU-181430;https://reactome.org/PathwayBrowser/#/R-MMU-199991;https://reactome.org/PathwayBrowser/#/R-MMU-210500;https://reactome.org/PathwayBrowser/#/R-MM…
P46412	Glutathione peroxidase 3 OS=Mus musculus OX=10090 GN=Gpx3 PE=1 SV=2	Gpx3	0.648457	0.000626982	Down	25.4241	19.5	4	4	945.623	923.467	890.981	551.664	635.375	602.746	1.24701	1.2178	1.17496	0.727492	0.837884	0.794855	extracellular	K00432	gpx; glutathione peroxidase [EC:1.11.1.9]	mmu04918 Thyroid hormone synthesis; mmu00480 Glutathione metabolism; mmu05022 Pathways of neurodegeneration - multiple diseases; mmu05016 Huntington disease; mmu01100 Metabolic pathways; mmu05014 Amyotrophic lateral sclerosis	GO:0000302 response to reactive oxygen species; GO:0006518 peptide metabolic process; GO:0006575 cellular modified amino acid metabolic process; GO:0006749 glutathione metabolic process; GO:0006790 sulfur compound metabolic process; GO:0006950 response to stress; GO:0006979 response to oxidative stress; GO:0008152 metabolic process; GO:0009056 catabolic process; GO:0009636 response to toxic subst…	GO:0005576 extracellular region; GO:0005615 extracellular space; GO:0005886 plasma membrane; GO:0016020 membrane; GO:0071944 cell periphery; GO:0097524 sperm plasma membrane;	GO:0003824 catalytic activity; GO:0004601 peroxidase activity; GO:0004602 glutathione peroxidase activity; GO:0005488 binding; GO:0008430 selenium binding; GO:0016209 antioxidant activity; GO:0016491 oxidoreductase activity; GO:0016684 oxidoreductase activity, acting on peroxide as acceptor;			O	KOG1651	Glutathione peroxidase	WP108 Selenium metabolism selenoproteins;WP1251 Metapathway biotransformation;WP1272 Selenium micronutrient network;WP1273 Folic acid network;WP164 Glutathione metabolism;WP1770 One carbon metabolism and related pathways;WP412 Oxidative stress response;WP4466 Oxidative stress and redox pathway;WP730 Glutathione and one carbon metabolism	https://www.wikipathways.org/instance/WP108;https://www.wikipathways.org/instance/WP1251;https://www.wikipathways.org/instance/WP1272;https://www.wikipathways.org/instance/WP1273;https://www.wikipathways.org/instance/WP164;https://www.wikipathways.org/instance/WP1770;https://www.wikipathways.org/instance/WP412;https://www.wikipathways.org/instance/WP4466;https://www.wikipathways.org/instance/WP730		R-MMU-2262752 Cellular responses to stress;R-MMU-3299685 Detoxification of Reactive Oxygen Species;R-MMU-8953897 Cellular responses to stimuli;R-MMU-9711123 Cellular response to chemical stress	https://reactome.org/PathwayBrowser/#/R-MMU-2262752;https://reactome.org/PathwayBrowser/#/R-MMU-3299685;https://reactome.org/PathwayBrowser/#/R-MMU-8953897;https://reactome.org/PathwayBrowser/#/R-MMU-9711123	APOPTOSIS;ADIPOGENESIS;MYOGENESIS;UV RESPONSE UP;REACTIVE OXYGEN SPECIES PATHWAY	https://www.gsea-msigdb.org/gsea/msigdb/mouse/geneset/HALLMARK_APOPTOSIS;https://www.gsea-msigdb.org/gsea/msigdb/mouse/geneset/HALLMARK_ADIPOGENESIS;https://www.gsea-msigdb.org/gsea/msigdb/mouse/geneset/HALLMARK_MYOGENESIS;https://www.gsea-msigdb.org/gsea/msigdb/mouse/geneset/HALLMARK_UV_RESPONSE_UP;https://www.gsea-msigdb.org/gsea/msigdb/mouse/geneset/HALLMARK_REACTIVE_OXYGEN_SPECIES_PATHWAY
P46414	Cyclin-dependent kinase inhibitor 1B OS=Mus musculus OX=10090 GN=Cdkn1b PE=1 SV=2	Cdkn1b	0.585979	0.00207816	Down	22.1934	24.9	4	4	180.223	172.6	167.244	90.5442	115.967	98.2372	1.31101	1.25555	1.21659	0.65865	0.843584	0.714612	nucleus	K06624	CDKN1B; cyclin-dependent kinase inhibitor 1B	mmu05165 Human papillomavirus infection; mmu04110 Cell cycle; mmu04012 ErbB signaling pathway; mmu05169 Epstein-Barr virus infection; mmu05226 Gastric cancer; mmu05162 Measles; mmu05215 Prostate cancer; mmu04066 HIF-1 signaling pathway; mmu05206 MicroRNAs in cancer; mmu05203 Viral carcinogenesis; mmu04934 Cushing syndrome; mmu04068 FoxO signaling pathway; mmu04933 AGE-RAGE signaling pathway in di…	GO:0000075 cell cycle checkpoint signaling; GO:0000077 DNA damage checkpoint signaling; GO:0000079 regulation of cyclin-dependent protein serine/threonine kinase activity; GO:0000082 G1/S transition of mitotic cell cycle; GO:0000278 mitotic cell cycle; GO:0001101 response to acid chemical; GO:0001558 regulation of cell growth; GO:0001666 response to hypoxia; GO:0001890 placenta development; GO:00…	GO:0000151 ubiquitin ligase complex; GO:0005622 intracellular anatomical structure; GO:0005634 nucleus; GO:0005654 nucleoplasm; GO:0005737 cytoplasm; GO:0005768 endosome; GO:0005829 cytosol; GO:0012505 endomembrane system; GO:0031410 cytoplasmic vesicle; GO:0031461 cullin-RING ubiquitin ligase complex; GO:0031464 Cul4A-RING E3 ubiquitin ligase complex; GO:0031974 membrane-enclosed lumen; GO:00319…	GO:0003824 catalytic activity; GO:0004672 protein kinase activity; GO:0004674 protein serine/threonine kinase activity; GO:0004693 cyclin-dependent protein serine/threonine kinase activity; GO:0004857 enzyme inhibitor activity; GO:0004860 protein kinase inhibitor activity; GO:0004861 cyclin-dependent protein serine/threonine kinase inhibitor activity; GO:0005488 binding; GO:0005515 protein bindin…			T	KOG4743	Cyclin-dependent kinase inhibitor	WP1261 ErbB signaling pathway;WP1496 Oxidative damage response;WP151 IL 5 signaling pathway;WP2573 Primary focal segmental glomerulosclerosis FSGS ;WP273 Ovarian infertility;WP2841 Focal adhesion PI3K Akt mTOR signaling pathway;WP2928 miR 222 in exercise induced cardiac growth;WP3855 Dysregulated miRNA targeting in insulin PI3K AKT signaling;WP413 G1 to S cell cycle control;WP5025 Hypoxia depende…	https://www.wikipathways.org/instance/WP1261;https://www.wikipathways.org/instance/WP1496;https://www.wikipathways.org/instance/WP151;https://www.wikipathways.org/instance/WP2573;https://www.wikipathways.org/instance/WP273;https://www.wikipathways.org/instance/WP2841;https://www.wikipathways.org/instance/WP2928;https://www.wikipathways.org/instance/WP3855;https://www.wikipathways.org/instance/WP4…		R-MMU-1257604 PIP3 activates AKT signaling;R-MMU-1280215 Cytokine Signaling in Immune system;R-MMU-162582 Signal Transduction;R-MMU-1640170 Cell Cycle;R-MMU-168256 Immune System;R-MMU-187577 SCF(Skp2)-mediated degradation of p27/p21;R-MMU-198323 AKT phosphorylates targets in the cytosol;R-MMU-212436 Generic Transcription Pathway;R-MMU-2262752 Cellular responses to stress;R-MMU-2559582 Senescence-…	https://reactome.org/PathwayBrowser/#/R-MMU-1257604;https://reactome.org/PathwayBrowser/#/R-MMU-1280215;https://reactome.org/PathwayBrowser/#/R-MMU-162582;https://reactome.org/PathwayBrowser/#/R-MMU-1640170;https://reactome.org/PathwayBrowser/#/R-MMU-168256;https://reactome.org/PathwayBrowser/#/R-MMU-187577;https://reactome.org/PathwayBrowser/#/R-MMU-198323;https://reactome.org/PathwayBrowser/#/R…	HYPOXIA;G2M CHECKPOINT;APOPTOSIS;PI3K AKT MTOR SIGNALING;E2F TARGETS;UV RESPONSE DN	https://www.gsea-msigdb.org/gsea/msigdb/mouse/geneset/HALLMARK_HYPOXIA;https://www.gsea-msigdb.org/gsea/msigdb/mouse/geneset/HALLMARK_G2M_CHECKPOINT;https://www.gsea-msigdb.org/gsea/msigdb/mouse/geneset/HALLMARK_APOPTOSIS;https://www.gsea-msigdb.org/gsea/msigdb/mouse/geneset/HALLMARK_PI3K_AKT_MTOR_SIGNALING;https://www.gsea-msigdb.org/gsea/msigdb/mouse/geneset/HALLMARK_E2F_TARGETS;https://www.gse…
P48036	Annexin A5 OS=Mus musculus OX=10090 GN=Anxa5 PE=1 SV=1	Anxa5	1.57299	0.000548917	Up	35.7524	33.2	12	12	1434.4	1293.18	1265.88	2112.63	2001.96	2167.1	0.837596	0.75513	0.739189	1.23363	1.16901	1.26544	cytoplasm	K16646			GO:0002576 platelet degranulation; GO:0002791 regulation of peptide secretion; GO:0002792 negative regulation of peptide secretion; GO:0006810 transport; GO:0006811 monoatomic ion transport; GO:0006812 monoatomic cation transport; GO:0006816 calcium ion transport; GO:0006887 exocytosis; GO:0006950 response to stress; GO:0007154 cell communication; GO:0007165 signal transduction; GO:0007596 blood …	GO:0005576 extracellular region; GO:0005615 extracellular space; GO:0005622 intracellular anatomical structure; GO:0005634 nucleus; GO:0005737 cytoplasm; GO:0005783 endoplasmic reticulum; GO:0005829 cytosol; GO:0005886 plasma membrane; GO:0005911 cell-cell junction; GO:0008021 synaptic vesicle; GO:0009897 external side of plasma membrane; GO:0009986 cell surface; GO:0012505 endomembrane system; G…	GO:0003824 catalytic activity; GO:0004857 enzyme inhibitor activity; GO:0004859 phospholipase inhibitor activity; GO:0005102 signaling receptor binding; GO:0005215 transporter activity; GO:0005216 monoatomic ion channel activity; GO:0005261 monoatomic cation channel activity; GO:0005262 calcium channel activity; GO:0005388 P-type calcium transporter activity; GO:0005488 binding; GO:0005509 calciu…	PF00191	PF00191 Annexin	U	KOG0819	Annexin	WP374 Prostaglandin synthesis and regulation	https://www.wikipathways.org/instance/WP374		R-MMU-109582 Hemostasis;R-MMU-114608 Platelet degranulation ;R-MMU-76002 Platelet activation, signaling and aggregation;R-MMU-76005 Response to elevated platelet cytosolic Ca2+	https://reactome.org/PathwayBrowser/#/R-MMU-109582;https://reactome.org/PathwayBrowser/#/R-MMU-114608;https://reactome.org/PathwayBrowser/#/R-MMU-76002;https://reactome.org/PathwayBrowser/#/R-MMU-76005	CHOLESTEROL HOMEOSTASIS;COMPLEMENT	https://www.gsea-msigdb.org/gsea/msigdb/mouse/geneset/HALLMARK_CHOLESTEROL_HOMEOSTASIS;https://www.gsea-msigdb.org/gsea/msigdb/mouse/geneset/HALLMARK_COMPLEMENT
P48302	Endothelin receptor type B OS=Mus musculus OX=10090 GN=Ednrb PE=2 SV=1	Ednrb	2.02175	0.00374944	Up	49.5608	6.8	3	3	25.9679	23.7853	25.4607	40.1569	54.713	57.1937	0.685538	0.627919	0.672149	1.06012	1.44439	1.50988	plasma membrane	K04198	EDNRB; endothelin receptor type B	mmu04020 Calcium signaling pathway; mmu04080 Neuroactive ligand-receptor interaction; mmu04916 Melanogenesis; mmu04926 Relaxin signaling pathway; mmu04022 cGMP-PKG signaling pathway; mmu05200 Pathways in cancer	GO:0000122 negative regulation of transcription by RNA polymerase II; GO:0001667 ameboidal-type cell migration; GO:0001755 neural crest cell migration; GO:0001932 regulation of protein phosphorylation; GO:0001934 positive regulation of protein phosphorylation; GO:0002237 response to molecule of bacterial origin; GO:0002376 immune system process; GO:0002673 regulation of acute inflammatory respons…	GO:0005622 intracellular anatomical structure; GO:0005634 nucleus; GO:0005635 nuclear envelope; GO:0005886 plasma membrane; GO:0012505 endomembrane system; GO:0016020 membrane; GO:0031090 organelle membrane; GO:0031965 nuclear membrane; GO:0031967 organelle envelope; GO:0043226 organelle; GO:0043227 membrane-bounded organelle; GO:0043229 intracellular organelle; GO:0043231 intracellular membrane-…	GO:0001653 peptide receptor activity; GO:0001664 G protein-coupled receptor binding; GO:0004888 transmembrane signaling receptor activity; GO:0004930 G protein-coupled receptor activity; GO:0004962 endothelin receptor activity; GO:0005102 signaling receptor binding; GO:0005488 binding; GO:0005515 protein binding; GO:0008528 G protein-coupled peptide receptor activity; GO:0017046 peptide hormone b…			R	KOG3656	FOG: 7 transmembrane receptor	WP1396 GPCRs non odorant ;WP189 GPCRs class A rhodopsin like;WP234 GPCRs peptide;WP374 Prostaglandin synthesis and regulation	https://www.wikipathways.org/instance/WP1396;https://www.wikipathways.org/instance/WP189;https://www.wikipathways.org/instance/WP234;https://www.wikipathways.org/instance/WP374		R-MMU-162582 Signal Transduction;R-MMU-372790 Signaling by GPCR;R-MMU-373076 Class A/1 (Rhodopsin-like receptors);R-MMU-375276 Peptide ligand-binding receptors;R-MMU-388396 GPCR downstream signalling;R-MMU-416476 G alpha (q) signalling events;R-MMU-500792 GPCR ligand binding	https://reactome.org/PathwayBrowser/#/R-MMU-162582;https://reactome.org/PathwayBrowser/#/R-MMU-372790;https://reactome.org/PathwayBrowser/#/R-MMU-373076;https://reactome.org/PathwayBrowser/#/R-MMU-375276;https://reactome.org/PathwayBrowser/#/R-MMU-388396;https://reactome.org/PathwayBrowser/#/R-MMU-416476;https://reactome.org/PathwayBrowser/#/R-MMU-500792
P49182	Heparin cofactor 2 OS=Mus musculus OX=10090 GN=Serpind1 PE=1 SV=1	Serpind1	0.388522	0.000124623	Down	54.4967	10.5	5	5	159.912	159.317	137.542	62.575	54.5802	60.3104	1.5128	1.50716	1.30118	0.591972	0.516339	0.570548	extracellular	K03912	SERPIND1; heparin cofactor II	mmu04610 Complement and coagulation cascades	GO:0006935 chemotaxis; GO:0006950 response to stress; GO:0007596 blood coagulation; GO:0007599 hemostasis; GO:0008152 metabolic process; GO:0009605 response to external stimulus; GO:0009611 response to wounding; GO:0009892 negative regulation of metabolic process; GO:0009987 cellular process; GO:0010466 negative regulation of peptidase activity; GO:0010605 negative regulation of macromolecule met…	GO:0005576 extracellular region; GO:0005615 extracellular space; GO:0005622 intracellular anatomical structure; GO:0005737 cytoplasm; GO:0005783 endoplasmic reticulum; GO:0005788 endoplasmic reticulum lumen; GO:0012505 endomembrane system; GO:0031974 membrane-enclosed lumen; GO:0043226 organelle; GO:0043227 membrane-bounded organelle; GO:0043229 intracellular organelle; GO:0043231 intracellular m…	GO:0004857 enzyme inhibitor activity; GO:0004866 endopeptidase inhibitor activity; GO:0004867 serine-type endopeptidase inhibitor activity; GO:0005488 binding; GO:0005539 glycosaminoglycan binding; GO:0008201 heparin binding; GO:0030234 enzyme regulator activity; GO:0030414 peptidase inhibitor activity; GO:0043167 ion binding; GO:0043168 anion binding; GO:0061134 peptidase regulator activity; GO:…	PF00079	PF00079 Serpin (serine protease inhibitor)	V	KOG2392	Serpin				R-MMU-109582 Hemostasis;R-MMU-140837 Intrinsic Pathway of Fibrin Clot Formation;R-MMU-140875 Common Pathway of Fibrin Clot Formation;R-MMU-140877 Formation of Fibrin Clot (Clotting Cascade);R-MMU-381426 Regulation of Insulin-like Growth Factor (IGF) transport and uptake by Insulin-like Growth Factor Binding Proteins (IGFBPs);R-MMU-392499 Metabolism of proteins;R-MMU-597592 Post-translational prot…	https://reactome.org/PathwayBrowser/#/R-MMU-109582;https://reactome.org/PathwayBrowser/#/R-MMU-140837;https://reactome.org/PathwayBrowser/#/R-MMU-140875;https://reactome.org/PathwayBrowser/#/R-MMU-140877;https://reactome.org/PathwayBrowser/#/R-MMU-381426;https://reactome.org/PathwayBrowser/#/R-MMU-392499;https://reactome.org/PathwayBrowser/#/R-MMU-597592;https://reactome.org/PathwayBrowser/#/R-MM…
P49290	Eosinophil peroxidase OS=Mus musculus OX=10090 GN=Epx PE=1 SV=2	Epx	0.300882	6.44059e-06	Down	81.3801	28.8	23	20	728.357	743.976	730.102	221.101	206.212	235.361	1.5253	1.55801	1.52895	0.463021	0.431841	0.492884	extracellular	K10788	EPX; eosinophil peroxidase [EC:1.11.1.7]	mmu05310 Asthma	GO:0000302 response to reactive oxygen species; GO:0000303 response to superoxide; GO:0000305 response to oxygen radical; GO:0001775 cell activation; GO:0001817 regulation of cytokine production; GO:0001818 negative regulation of cytokine production; GO:0001819 positive regulation of cytokine production; GO:0001878 response to yeast; GO:0002148 hypochlorous acid metabolic process; GO:0002149 hypo…	GO:0000323 lytic vacuole; GO:0005576 extracellular region; GO:0005615 extracellular space; GO:0005622 intracellular anatomical structure; GO:0005634 nucleus; GO:0005737 cytoplasm; GO:0005764 lysosome; GO:0005766 primary lysosome; GO:0005773 vacuole; GO:0012505 endomembrane system; GO:0030141 secretory granule; GO:0031410 cytoplasmic vesicle; GO:0031974 membrane-enclosed lumen; GO:0031982 vesicle;…	GO:0003824 catalytic activity; GO:0004601 peroxidase activity; GO:0005488 binding; GO:0005539 glycosaminoglycan binding; GO:0008201 heparin binding; GO:0016209 antioxidant activity; GO:0016491 oxidoreductase activity; GO:0016684 oxidoreductase activity, acting on peroxide as acceptor; GO:0020037 heme binding; GO:0043167 ion binding; GO:0043168 anion binding; GO:0043169 cation binding; GO:0046872 …	PF03098	PF03098 Animal haem peroxidase	R	KOG2408	Peroxidase/oxygenase				R-MMU-168249 Innate Immune System;R-MMU-168256 Immune System;R-MMU-6798695 Neutrophil degranulation	https://reactome.org/PathwayBrowser/#/R-MMU-168249;https://reactome.org/PathwayBrowser/#/R-MMU-168256;https://reactome.org/PathwayBrowser/#/R-MMU-6798695
P49769	Presenilin-1 OS=Mus musculus OX=10090 GN=Psen1 PE=1 SV=1	Psen1	1.67938	0.0143144	Up	52.6398	1.9	1	1	106.398	157.619	127.14	212.038	201.016	243.85	0.609116	0.902345	0.727859	1.21389	1.15079	1.39601	plasma membrane	K04505	PSEN1; presenilin 1 [EC:3.4.23.-]	mmu04330 Notch signaling pathway; mmu04310 Wnt signaling pathway; mmu05165 Human papillomavirus infection; mmu05022 Pathways of neurodegeneration - multiple diseases; mmu04722 Neurotrophin signaling pathway; mmu05010 Alzheimer disease	GO:0000041 transition metal ion transport; GO:0000045 autophagosome assembly; GO:0000122 negative regulation of transcription by RNA polymerase II; GO:0001501 skeletal system development; GO:0001568 blood vessel development; GO:0001654 eye development; GO:0001666 response to hypoxia; GO:0001708 cell fate specification; GO:0001754 eye photoreceptor cell differentiation; GO:0001756 somitogenesis; G…	GO:0000139 Golgi membrane; GO:0000323 lytic vacuole; GO:0000775 chromosome, centromeric region; GO:0000776 kinetochore; GO:0005622 intracellular anatomical structure; GO:0005634 nucleus; GO:0005635 nuclear envelope; GO:0005637 nuclear inner membrane; GO:0005640 nuclear outer membrane; GO:0005694 chromosome; GO:0005737 cytoplasm; GO:0005739 mitochondrion; GO:0005740 mitochondrial envelope; GO:0005…	GO:0003824 catalytic activity; GO:0004175 endopeptidase activity; GO:0004190 aspartic-type endopeptidase activity; GO:0005215 transporter activity; GO:0005216 monoatomic ion channel activity; GO:0005261 monoatomic cation channel activity; GO:0005262 calcium channel activity; GO:0005488 binding; GO:0005515 protein binding; GO:0008013 beta-catenin binding; GO:0008233 peptidase activity; GO:0008324 …			T	KOG2736	Presenilin	WP1763 Mechanisms associated with pluripotency;WP2075 Alzheimer 39 s disease;WP265 Delta Notch signaling pathway;WP29 Notch signaling pathway	https://www.wikipathways.org/instance/WP1763;https://www.wikipathways.org/instance/WP2075;https://www.wikipathways.org/instance/WP265;https://www.wikipathways.org/instance/WP29		R-MMU-1236394 Signaling by ERBB4;R-MMU-1251985 Nuclear signaling by ERBB4;R-MMU-1266738 Developmental Biology;R-MMU-157118 Signaling by NOTCH;R-MMU-162582 Signal Transduction;R-MMU-168249 Innate Immune System;R-MMU-168256 Immune System;R-MMU-193692 Regulated proteolysis of p75NTR;R-MMU-193704 p75 NTR receptor-mediated signalling;R-MMU-204998 Cell death signalling via NRAGE, NRIF and NADE;R-MMU-20…	https://reactome.org/PathwayBrowser/#/R-MMU-1236394;https://reactome.org/PathwayBrowser/#/R-MMU-1251985;https://reactome.org/PathwayBrowser/#/R-MMU-1266738;https://reactome.org/PathwayBrowser/#/R-MMU-157118;https://reactome.org/PathwayBrowser/#/R-MMU-162582;https://reactome.org/PathwayBrowser/#/R-MMU-168249;https://reactome.org/PathwayBrowser/#/R-MMU-168256;https://reactome.org/PathwayBrowser/#/R…	APOPTOSIS;COMPLEMENT;INFLAMMATORY RESPONSE	https://www.gsea-msigdb.org/gsea/msigdb/mouse/geneset/HALLMARK_APOPTOSIS;https://www.gsea-msigdb.org/gsea/msigdb/mouse/geneset/HALLMARK_COMPLEMENT;https://www.gsea-msigdb.org/gsea/msigdb/mouse/geneset/HALLMARK_INFLAMMATORY_RESPONSE
P50172	11-beta-hydroxysteroid dehydrogenase 1 OS=Mus musculus OX=10090 GN=Hsd11b1 PE=1 SV=3	Hsd11b1	0.587437	0.0151184	Down	32.364	21.2	6	6	145.669	107.533	153.708	71.7774	77.767	89.4893	1.35308	0.998845	1.42775	0.666722	0.722357	0.831243	extracellular	K15680	HSD11B1; corticosteroid 11-beta-dehydrogenase isozyme 1 [EC:1.1.1.146]	mmu05204 Chemical carcinogenesis - DNA adducts; mmu01100 Metabolic pathways; mmu00980 Metabolism of xenobiotics by cytochrome P450; mmu00140 Steroid hormone biosynthesis	GO:0006109 regulation of carbohydrate metabolic process; GO:0006140 regulation of nucleotide metabolic process; GO:0006629 lipid metabolic process; GO:0006694 steroid biosynthetic process; GO:0006704 glucocorticoid biosynthetic process; GO:0006706 steroid catabolic process; GO:0006713 glucocorticoid catabolic process; GO:0007275 multicellular organism development; GO:0008152 metabolic process; GO…	GO:0005622 intracellular anatomical structure; GO:0005634 nucleus; GO:0005635 nuclear envelope; GO:0005737 cytoplasm; GO:0005783 endoplasmic reticulum; GO:0005789 endoplasmic reticulum membrane; GO:0005791 rough endoplasmic reticulum; GO:0012505 endomembrane system; GO:0016020 membrane; GO:0031090 organelle membrane; GO:0031965 nuclear membrane; GO:0031967 organelle envelope; GO:0031984 organelle…	GO:0000166 nucleotide binding; GO:0003824 catalytic activity; GO:0003845 11-beta-hydroxysteroid dehydrogenase [NAD(P)+] activity; GO:0005488 binding; GO:0005496 steroid binding; GO:0008289 lipid binding; GO:0016229 steroid dehydrogenase activity; GO:0016491 oxidoreductase activity; GO:0016614 oxidoreductase activity, acting on CH-OH group of donors; GO:0016616 oxidoreductase activity, acting on t…	PF00106	PF00106 short chain dehydrogenase	Q	KOG1205	Predicted dehydrogenase	WP374 Prostaglandin synthesis and regulation	https://www.wikipathways.org/instance/WP374		R-MMU-1430728 Metabolism;R-MMU-194002 Glucocorticoid biosynthesis;R-MMU-196071 Metabolism of steroid hormones;R-MMU-556833 Metabolism of lipids;R-MMU-8957322 Metabolism of steroids;R-MMU-9748784 Drug ADME;R-MMU-9757110 Prednisone ADME	https://reactome.org/PathwayBrowser/#/R-MMU-1430728;https://reactome.org/PathwayBrowser/#/R-MMU-194002;https://reactome.org/PathwayBrowser/#/R-MMU-196071;https://reactome.org/PathwayBrowser/#/R-MMU-556833;https://reactome.org/PathwayBrowser/#/R-MMU-8957322;https://reactome.org/PathwayBrowser/#/R-MMU-9748784;https://reactome.org/PathwayBrowser/#/R-MMU-9757110	XENOBIOTIC METABOLISM;KRAS SIGNALING UP	https://www.gsea-msigdb.org/gsea/msigdb/mouse/geneset/HALLMARK_XENOBIOTIC_METABOLISM;https://www.gsea-msigdb.org/gsea/msigdb/mouse/geneset/HALLMARK_KRAS_SIGNALING_UP
P50247	Adenosylhomocysteinase OS=Mus musculus OX=10090 GN=Ahcy PE=1 SV=3	Ahcy	1.50902	9.92664e-06	Up	47.6882	45.1	21	21	4098.93	4080.43	4172.33	6134.72	6377.13	6127.13	0.793581	0.789998	0.807792	1.18772	1.23465	1.18625	cytoplasm	K01251	AHCY; adenosylhomocysteinase [EC:3.13.2.1]	mmu00270 Cysteine and methionine metabolism; mmu01100 Metabolic pathways; mmu00670 One carbon pool by folate	GO:0000096 sulfur amino acid metabolic process; GO:0000097 sulfur amino acid biosynthetic process; GO:0001666 response to hypoxia; GO:0002376 immune system process; GO:0002437 inflammatory response to antigenic stimulus; GO:0002439 chronic inflammatory response to antigenic stimulus; GO:0002544 chronic inflammatory response; GO:0006082 organic acid metabolic process; GO:0006139 nucleobase-contain…	GO:0005622 intracellular anatomical structure; GO:0005634 nucleus; GO:0005737 cytoplasm; GO:0005829 cytosol; GO:0031410 cytoplasmic vesicle; GO:0031982 vesicle; GO:0042470 melanosome; GO:0042995 cell projection; GO:0043005 neuron projection; GO:0043226 organelle; GO:0043227 membrane-bounded organelle; GO:0043229 intracellular organelle; GO:0043231 intracellular membrane-bounded organelle; GO:0048…	GO:0000166 nucleotide binding; GO:0003824 catalytic activity; GO:0004013 adenosylhomocysteinase activity; GO:0005488 binding; GO:0005507 copper ion binding; GO:0005515 protein binding; GO:0016787 hydrolase activity; GO:0016801 hydrolase activity, acting on ether bonds; GO:0016802 trialkylsulfonium hydrolase activity; GO:0017076 purine nucleotide binding; GO:0030554 adenyl nucleotide binding; GO:0…	PF05221; PF00670	PF05221 S-adenosyl-L-homocysteine hydrolase; PF00670 S-adenosyl-L-homocysteine hydrolase, NAD binding domain	H	KOG1370	S-adenosylhomocysteine hydrolase	WP435 One carbon metabolism;WP730 Glutathione and one carbon metabolism	https://www.wikipathways.org/instance/WP435;https://www.wikipathways.org/instance/WP730	Transcription factor	R-MMU-1430728 Metabolism;R-MMU-156580 Phase II - Conjugation of compounds;R-MMU-156581 Methylation;R-MMU-1614635 Sulfur amino acid metabolism;R-MMU-211859 Biological oxidations;R-MMU-71291 Metabolism of amino acids and derivatives	https://reactome.org/PathwayBrowser/#/R-MMU-1430728;https://reactome.org/PathwayBrowser/#/R-MMU-156580;https://reactome.org/PathwayBrowser/#/R-MMU-156581;https://reactome.org/PathwayBrowser/#/R-MMU-1614635;https://reactome.org/PathwayBrowser/#/R-MMU-211859;https://reactome.org/PathwayBrowser/#/R-MMU-71291	XENOBIOTIC METABOLISM;IL2 STAT5 SIGNALING	https://www.gsea-msigdb.org/gsea/msigdb/mouse/geneset/HALLMARK_XENOBIOTIC_METABOLISM;https://www.gsea-msigdb.org/gsea/msigdb/mouse/geneset/HALLMARK_IL2_STAT5_SIGNALING
P50518	V-type proton ATPase subunit E 1 OS=Mus musculus OX=10090 GN=Atp6v1e1 PE=1 SV=2	Atp6v1e1	1.55572	0.000962558	Up	26.1574	28.3	6	4	123.386	134.309	130.361	201.475	216.459	185.774	0.746466	0.812544	0.788661	1.21889	1.30954	1.1239	cytoplasm	K02150	ATPeV1E; V-type H+-transporting ATPase subunit E	mmu04966 Collecting duct acid secretion; mmu05165 Human papillomavirus infection; mmu00190 Oxidative phosphorylation; mmu01100 Metabolic pathways; mmu04721 Synaptic vesicle cycle; mmu05323 Rheumatoid arthritis; mmu04150 mTOR signaling pathway; mmu04145 Phagosome	GO:0000041 transition metal ion transport; GO:0001763 morphogenesis of a branching structure; GO:0002009 morphogenesis of an epithelium; GO:0006810 transport; GO:0006811 monoatomic ion transport; GO:0006812 monoatomic cation transport; GO:0006826 iron ion transport; GO:0007154 cell communication; GO:0007165 signal transduction; GO:0007166 cell surface receptor signaling pathway; GO:0007167 enzyme…	GO:0000221 vacuolar proton-transporting V-type ATPase, V1 domain; GO:0005622 intracellular anatomical structure; GO:0005737 cytoplasm; GO:0005768 endosome; GO:0005773 vacuole; GO:0005774 vacuolar membrane; GO:0005829 cytosol; GO:0005886 plasma membrane; GO:0005902 microvillus; GO:0012505 endomembrane system; GO:0016020 membrane; GO:0016324 apical plasma membrane; GO:0016469 proton-transporting tw…	GO:0003824 catalytic activity; GO:0005215 transporter activity; GO:0005488 binding; GO:0005515 protein binding; GO:0008324 monoatomic cation transmembrane transporter activity; GO:0008553 P-type proton-exporting transporter activity; GO:0015075 monoatomic ion transmembrane transporter activity; GO:0015078 proton transmembrane transporter activity; GO:0015318 inorganic molecular entity transmembra…			C	KOG1664	Vacuolar H+-ATPase V1 sector, subunit E				R-MMU-1222556 ROS and RNS production in phagocytes;R-MMU-162582 Signal Transduction;R-MMU-168249 Innate Immune System;R-MMU-168256 Immune System;R-MMU-2262752 Cellular responses to stress;R-MMU-382551 Transport of small molecules;R-MMU-74752 Signaling by Insulin receptor;R-MMU-77387 Insulin receptor recycling;R-MMU-8953897 Cellular responses to stimuli;R-MMU-9006934 Signaling by Receptor Tyrosine…	https://reactome.org/PathwayBrowser/#/R-MMU-1222556;https://reactome.org/PathwayBrowser/#/R-MMU-162582;https://reactome.org/PathwayBrowser/#/R-MMU-168249;https://reactome.org/PathwayBrowser/#/R-MMU-168256;https://reactome.org/PathwayBrowser/#/R-MMU-2262752;https://reactome.org/PathwayBrowser/#/R-MMU-382551;https://reactome.org/PathwayBrowser/#/R-MMU-74752;https://reactome.org/PathwayBrowser/#/R-M…	OXIDATIVE PHOSPHORYLATION	https://www.gsea-msigdb.org/gsea/msigdb/mouse/geneset/HALLMARK_OXIDATIVE_PHOSPHORYLATION
P50704	Alpha-defensin 6/12 OS=Mus musculus OX=10090 GN=Defa6 PE=1 SV=2	Defa6	0.287238	0.0157411	Down	10.4259	18.3	2	1	38.4129	22.1004	36.7935	11.133	11.6479	5.16931	1.84004	1.05864	1.76246	0.533288	0.557951	0.247618	extracellular	K05230	DEFA; defensin, alpha	mmu05150 Staphylococcus aureus infection; mmu04621 NOD-like receptor signaling pathway; mmu05202 Transcriptional misregulation in cancer	GO:0001562 response to protozoan; GO:0001775 cell activation; GO:0001906 cell killing; GO:0002227 innate immune response in mucosa; GO:0002237 response to molecule of bacterial origin; GO:0002251 organ or tissue specific immune response; GO:0002252 immune effector process; GO:0002263 cell activation involved in immune response; GO:0002274 myeloid leukocyte activation; GO:0002275 myeloid cell acti…	GO:0000323 lytic vacuole; GO:0005576 extracellular region; GO:0005615 extracellular space; GO:0005622 intracellular anatomical structure; GO:0005737 cytoplasm; GO:0005764 lysosome; GO:0005766 primary lysosome; GO:0005773 vacuole; GO:0005775 vacuolar lumen; GO:0005794 Golgi apparatus; GO:0005796 Golgi lumen; GO:0012505 endomembrane system; GO:0030133 transport vesicle; GO:0030141 secretory granule…	GO:0005488 binding; GO:0005515 protein binding; GO:0042802 identical protein binding; GO:0042803 protein homodimerization activity; GO:0046983 protein dimerization activity;	PF00323	PF00323 Mammalian defensin
P51150	Ras-related protein Rab-7a OS=Mus musculus OX=10090 GN=Rab7a PE=1 SV=2	Rab7a	1.56742	3.00946e-05	Up	23.4897	48.8	10	10	1760.12	1736.5	1658.04	2632.36	2724.17	2723	0.797987	0.78728	0.751709	1.19343	1.23506	1.23453	cytoplasm	K07897	RAB7A; Ras-related protein Rab-7A	mmu04137 Mitophagy - animal; mmu04148 Efferocytosis; mmu04140 Autophagy - animal; mmu05146 Amoebiasis; mmu04145 Phagosome; mmu05132 Salmonella infection; mmu04144 Endocytosis; mmu05152 Tuberculosis	GO:0000045 autophagosome assembly; GO:0001555 oocyte growth; GO:0001775 cell activation; GO:0001845 phagolysosome assembly; GO:0001894 tissue homeostasis; GO:0002252 immune effector process; GO:0002263 cell activation involved in immune response; GO:0002274 myeloid leukocyte activation; GO:0002275 myeloid cell activation involved in immune response; GO:0002283 neutrophil activation involved in im…	GO:0000323 lytic vacuole; GO:0000407 phagophore assembly site; GO:0000421 autophagosome membrane; GO:0005622 intracellular anatomical structure; GO:0005737 cytoplasm; GO:0005764 lysosome; GO:0005765 lysosomal membrane; GO:0005768 endosome; GO:0005770 late endosome; GO:0005773 vacuole; GO:0005774 vacuolar membrane; GO:0005776 autophagosome; GO:0005794 Golgi apparatus; GO:0005811 lipid droplet; GO:…	GO:0000166 nucleotide binding; GO:0001882 nucleoside binding; GO:0001883 purine nucleoside binding; GO:0003824 catalytic activity; GO:0003924 GTPase activity; GO:0005488 binding; GO:0005515 protein binding; GO:0005525 GTP binding; GO:0016462 pyrophosphatase activity; GO:0016787 hydrolase activity; GO:0016817 hydrolase activity, acting on acid anhydrides; GO:0016818 hydrolase activity, acting on a…	PF00071	PF00071 Ras family	R	KOG0394	Ras-related GTPase				R-MMU-1280218 Adaptive Immune System;R-MMU-162582 Signal Transduction;R-MMU-168249 Innate Immune System;R-MMU-168256 Immune System;R-MMU-194315 Signaling by Rho GTPases;R-MMU-199991 Membrane Trafficking;R-MMU-2132295 MHC class II antigen presentation;R-MMU-392499 Metabolism of proteins;R-MMU-5653656 Vesicle-mediated transport;R-MMU-597592 Post-translational protein modification;R-MMU-6798695 Neut…	https://reactome.org/PathwayBrowser/#/R-MMU-1280218;https://reactome.org/PathwayBrowser/#/R-MMU-162582;https://reactome.org/PathwayBrowser/#/R-MMU-168249;https://reactome.org/PathwayBrowser/#/R-MMU-168256;https://reactome.org/PathwayBrowser/#/R-MMU-194315;https://reactome.org/PathwayBrowser/#/R-MMU-199991;https://reactome.org/PathwayBrowser/#/R-MMU-2132295;https://reactome.org/PathwayBrowser/#/R-…
P51863	V-type proton ATPase subunit d 1 OS=Mus musculus OX=10090 GN=Atp6v0d1 PE=1 SV=2	Atp6v0d1	1.73485	0.000920091	Up	40.3011	18.2	7	7	99.7005	105.213	122.125	185.731	186.051	195.581	0.66883	0.705809	0.819263	1.24596	1.2481	1.31204	cytoplasm	K02146	ATPeV0D; V-type H+-transporting ATPase subunit d	mmu04966 Collecting duct acid secretion; mmu05165 Human papillomavirus infection; mmu00190 Oxidative phosphorylation; mmu05203 Viral carcinogenesis; mmu01100 Metabolic pathways; mmu05323 Rheumatoid arthritis; mmu05152 Tuberculosis; mmu04142 Lysosome; mmu04721 Synaptic vesicle cycle; mmu04145 Phagosome	GO:0000041 transition metal ion transport; GO:0001654 eye development; GO:0001655 urogenital system development; GO:0001763 morphogenesis of a branching structure; GO:0001822 kidney development; GO:0001947 heart looping; GO:0002009 morphogenesis of an epithelium; GO:0003002 regionalization; GO:0003007 heart morphogenesis; GO:0003143 embryonic heart tube morphogenesis; GO:0003406 retinal pigment e…	GO:0000220 vacuolar proton-transporting V-type ATPase, V0 domain; GO:0000323 lytic vacuole; GO:0005622 intracellular anatomical structure; GO:0005737 cytoplasm; GO:0005764 lysosome; GO:0005765 lysosomal membrane; GO:0005768 endosome; GO:0005769 early endosome; GO:0005773 vacuole; GO:0005774 vacuolar membrane; GO:0005813 centrosome; GO:0005815 microtubule organizing center; GO:0005856 cytoskeleton…	GO:0003824 catalytic activity; GO:0005215 transporter activity; GO:0005488 binding; GO:0008324 monoatomic cation transmembrane transporter activity; GO:0008553 P-type proton-exporting transporter activity; GO:0015075 monoatomic ion transmembrane transporter activity; GO:0015078 proton transmembrane transporter activity; GO:0015318 inorganic molecular entity transmembrane transporter activity; GO:…			C	KOG2957	Vacuolar H+-ATPase V0 sector, subunit d				R-MMU-1222556 ROS and RNS production in phagocytes;R-MMU-162582 Signal Transduction;R-MMU-168249 Innate Immune System;R-MMU-168256 Immune System;R-MMU-2262752 Cellular responses to stress;R-MMU-382551 Transport of small molecules;R-MMU-74752 Signaling by Insulin receptor;R-MMU-77387 Insulin receptor recycling;R-MMU-8953897 Cellular responses to stimuli;R-MMU-9006934 Signaling by Receptor Tyrosine…	https://reactome.org/PathwayBrowser/#/R-MMU-1222556;https://reactome.org/PathwayBrowser/#/R-MMU-162582;https://reactome.org/PathwayBrowser/#/R-MMU-168249;https://reactome.org/PathwayBrowser/#/R-MMU-168256;https://reactome.org/PathwayBrowser/#/R-MMU-2262752;https://reactome.org/PathwayBrowser/#/R-MMU-382551;https://reactome.org/PathwayBrowser/#/R-MMU-74752;https://reactome.org/PathwayBrowser/#/R-M…	UNFOLDED PROTEIN RESPONSE	https://www.gsea-msigdb.org/gsea/msigdb/mouse/geneset/HALLMARK_UNFOLDED_PROTEIN_RESPONSE
P51885	Lumican OS=Mus musculus OX=10090 GN=Lum PE=1 SV=2	Lum	0.665907	3.71125e-05	Down	38.265	24.3	9	9	7592.39	7361.6	7118.11	4821.81	4955.29	4920.87	1.2389	1.20124	1.16151	0.786805	0.808586	0.802968	extracellular	K08122	LUM; lumican	mmu05205 Proteoglycans in cancer	GO:0001501 skeletal system development; GO:0001817 regulation of cytokine production; GO:0001819 positive regulation of cytokine production; GO:0003008 system process; GO:0006022 aminoglycan metabolic process; GO:0006023 aminoglycan biosynthetic process; GO:0006024 glycosaminoglycan biosynthetic process; GO:0006026 aminoglycan catabolic process; GO:0006027 glycosaminoglycan catabolic process; GO:…	GO:0000323 lytic vacuole; GO:0005576 extracellular region; GO:0005581 collagen trimer; GO:0005583 fibrillar collagen trimer; GO:0005615 extracellular space; GO:0005622 intracellular anatomical structure; GO:0005737 cytoplasm; GO:0005764 lysosome; GO:0005773 vacuole; GO:0005775 vacuolar lumen; GO:0005794 Golgi apparatus; GO:0005796 Golgi lumen; GO:0012505 endomembrane system; GO:0031012 extracellu…	GO:0005198 structural molecule activity; GO:0005201 extracellular matrix structural constituent; GO:0005488 binding; GO:0005518 collagen binding; GO:0044877 protein-containing complex binding;			R	KOG0619	FOG: Leucine rich repeat				R-MMU-1430728 Metabolism;R-MMU-1474244 Extracellular matrix organization;R-MMU-1630316 Glycosaminoglycan metabolism;R-MMU-1638074 Keratan sulfate/keratin metabolism;R-MMU-2022854 Keratan sulfate biosynthesis;R-MMU-2022857 Keratan sulfate degradation;R-MMU-216083 Integrin cell surface interactions;R-MMU-71387 Metabolism of carbohydrates	https://reactome.org/PathwayBrowser/#/R-MMU-1430728;https://reactome.org/PathwayBrowser/#/R-MMU-1474244;https://reactome.org/PathwayBrowser/#/R-MMU-1630316;https://reactome.org/PathwayBrowser/#/R-MMU-1638074;https://reactome.org/PathwayBrowser/#/R-MMU-2022854;https://reactome.org/PathwayBrowser/#/R-MMU-2022857;https://reactome.org/PathwayBrowser/#/R-MMU-216083;https://reactome.org/PathwayBrowser/…	APOPTOSIS;EPITHELIAL MESENCHYMAL TRANSITION;ANGIOGENESIS	https://www.gsea-msigdb.org/gsea/msigdb/mouse/geneset/HALLMARK_APOPTOSIS;https://www.gsea-msigdb.org/gsea/msigdb/mouse/geneset/HALLMARK_EPITHELIAL_MESENCHYMAL_TRANSITION;https://www.gsea-msigdb.org/gsea/msigdb/mouse/geneset/HALLMARK_ANGIOGENESIS
P52624	Uridine phosphorylase 1 OS=Mus musculus OX=10090 GN=Upp1 PE=1 SV=2	Upp1	2.1119	0.00581263	Up	34.0861	25.7	7	6	229.753	252.403	163.253	490.208	411.738	461.09	0.686361	0.754025	0.487699	1.46444	1.23002	1.37745	plasma membrane	K00757	udp; uridine phosphorylase [EC:2.4.2.3]	mmu01232 Nucleotide metabolism; mmu00240 Pyrimidine metabolism; mmu01100 Metabolic pathways; mmu00983 Drug metabolism - other enzymes	GO:0006139 nucleobase-containing compound metabolic process; GO:0006206 pyrimidine nucleobase metabolic process; GO:0006208 pyrimidine nucleobase catabolic process; GO:0006212 uracil catabolic process; GO:0006213 pyrimidine nucleoside metabolic process; GO:0006218 uridine catabolic process; GO:0006220 pyrimidine nucleotide metabolic process; GO:0006221 pyrimidine nucleotide biosynthetic process; …	GO:0005622 intracellular anatomical structure; GO:0005634 nucleus; GO:0005654 nucleoplasm; GO:0005737 cytoplasm; GO:0005829 cytosol; GO:0005856 cytoskeleton; GO:0005882 intermediate filament; GO:0031974 membrane-enclosed lumen; GO:0031981 nuclear lumen; GO:0043226 organelle; GO:0043227 membrane-bounded organelle; GO:0043228 non-membrane-bounded organelle; GO:0043229 intracellular organelle; GO:00…	GO:0003824 catalytic activity; GO:0004850 uridine phosphorylase activity; GO:0005488 binding; GO:0005515 protein binding; GO:0009032 thymidine phosphorylase activity; GO:0016154 pyrimidine-nucleoside phosphorylase activity; GO:0016740 transferase activity; GO:0016757 glycosyltransferase activity; GO:0016763 pentosyltransferase activity; GO:0042802 identical protein binding;	PF01048	PF01048 Phosphorylase superfamily	F	KOG3728	Uridine phosphorylase				R-MMU-1430728 Metabolism;R-MMU-15869 Metabolism of nucleotides;R-MMU-73614 Pyrimidine salvage;R-MMU-73621 Pyrimidine catabolism;R-MMU-8956319 Nucleotide catabolism;R-MMU-8956321 Nucleotide salvage	https://reactome.org/PathwayBrowser/#/R-MMU-1430728;https://reactome.org/PathwayBrowser/#/R-MMU-15869;https://reactome.org/PathwayBrowser/#/R-MMU-73614;https://reactome.org/PathwayBrowser/#/R-MMU-73621;https://reactome.org/PathwayBrowser/#/R-MMU-8956319;https://reactome.org/PathwayBrowser/#/R-MMU-8956321	INTERFERON GAMMA RESPONSE;XENOBIOTIC METABOLISM;P53 PATHWAY	https://www.gsea-msigdb.org/gsea/msigdb/mouse/geneset/HALLMARK_INTERFERON_GAMMA_RESPONSE;https://www.gsea-msigdb.org/gsea/msigdb/mouse/geneset/HALLMARK_XENOBIOTIC_METABOLISM;https://www.gsea-msigdb.org/gsea/msigdb/mouse/geneset/HALLMARK_P53_PATHWAY
P52840	Sulfotransferase 1A1 OS=Mus musculus OX=10090 GN=Sult1a1 PE=1 SV=1	Sult1a1	0.60892	2.55893e-06	Down	33.9745	33	10	9	3708.96	3695.25	3716.03	2201.11	2291.53	2278.7	1.24381	1.23921	1.24618	0.73815	0.768471	0.76417	cytoplasm	K01014	SULT1A; aryl sulfotransferase [EC:2.8.2.1]	mmu05204 Chemical carcinogenesis - DNA adducts	GO:0000103 sulfate assimilation; GO:0000165 MAPK cascade; GO:0003008 system process; GO:0003013 circulatory system process; GO:0006066 alcohol metabolic process; GO:0006067 ethanol metabolic process; GO:0006068 ethanol catabolic process; GO:0006082 organic acid metabolic process; GO:0006139 nucleobase-containing compound metabolic process; GO:0006163 purine nucleotide metabolic process; GO:000646…	GO:0000323 lytic vacuole; GO:0005622 intracellular anatomical structure; GO:0005737 cytoplasm; GO:0005764 lysosome; GO:0005773 vacuole; GO:0005829 cytosol; GO:0043226 organelle; GO:0043227 membrane-bounded organelle; GO:0043229 intracellular organelle; GO:0043231 intracellular membrane-bounded organelle;	GO:0000166 nucleotide binding; GO:0003824 catalytic activity; GO:0004062 aryl sulfotransferase activity; GO:0005488 binding; GO:0005515 protein binding; GO:0008146 sulfotransferase activity; GO:0016740 transferase activity; GO:0016782 transferase activity, transferring sulphur-containing groups; GO:0017076 purine nucleotide binding; GO:0030554 adenyl nucleotide binding; GO:0032553 ribonucleotide …	PF00685	PF00685 Sulfotransferase domain	R	KOG1584	Sulfotransferase				R-MMU-1430728 Metabolism;R-MMU-156580 Phase II - Conjugation of compounds;R-MMU-156584 Cytosolic sulfonation of small molecules;R-MMU-211859 Biological oxidations;R-MMU-9748784 Drug ADME;R-MMU-9753281 Paracetamol ADME	https://reactome.org/PathwayBrowser/#/R-MMU-1430728;https://reactome.org/PathwayBrowser/#/R-MMU-156580;https://reactome.org/PathwayBrowser/#/R-MMU-156584;https://reactome.org/PathwayBrowser/#/R-MMU-211859;https://reactome.org/PathwayBrowser/#/R-MMU-9748784;https://reactome.org/PathwayBrowser/#/R-MMU-9753281	ADIPOGENESIS;UV RESPONSE UP	https://www.gsea-msigdb.org/gsea/msigdb/mouse/geneset/HALLMARK_ADIPOGENESIS;https://www.gsea-msigdb.org/gsea/msigdb/mouse/geneset/HALLMARK_UV_RESPONSE_UP
P53657	Pyruvate kinase PKLR OS=Mus musculus OX=10090 GN=Pklr PE=1 SV=1	Pklr	1.62818	0.000951148	Up	62.3087	32.6	18	18	361.548	370.613	405.361	662.886	569.972	619.234	0.725608	0.743801	0.813539	1.33038	1.1439	1.24277	cytoplasm	K12406	PKLR; pyruvate kinase isozymes R/L [EC:2.7.1.40]	mmu00620 Pyruvate metabolism; mmu01230 Biosynthesis of amino acids; mmu01200 Carbon metabolism; mmu01100 Metabolic pathways; mmu04930 Type II diabetes mellitus; mmu04950 Maturity onset diabetes of the young; mmu00010 Glycolysis / Gluconeogenesis; mmu04932 Non-alcoholic fatty liver disease; mmu04910 Insulin signaling pathway	GO:0000768 syncytium formation by plasma membrane fusion; GO:0001666 response to hypoxia; GO:0001889 liver development; GO:0005975 carbohydrate metabolic process; GO:0005996 monosaccharide metabolic process; GO:0006006 glucose metabolic process; GO:0006007 glucose catabolic process; GO:0006082 organic acid metabolic process; GO:0006090 pyruvate metabolic process; GO:0006091 generation of precurso…	GO:0001917 photoreceptor inner segment; GO:0005622 intracellular anatomical structure; GO:0005634 nucleus; GO:0005737 cytoplasm; GO:0005829 cytosol; GO:0005886 plasma membrane; GO:0005929 cilium; GO:0016020 membrane; GO:0032991 protein-containing complex; GO:0035770 ribonucleoprotein granule; GO:0036464 cytoplasmic ribonucleoprotein granule; GO:0042995 cell projection; GO:0043186 P granule; GO:00…	GO:0000166 nucleotide binding; GO:0000287 magnesium ion binding; GO:0003824 catalytic activity; GO:0004743 pyruvate kinase activity; GO:0005488 binding; GO:0005515 protein binding; GO:0005524 ATP binding; GO:0016301 kinase activity; GO:0016740 transferase activity; GO:0016772 transferase activity, transferring phosphorus-containing groups; GO:0016773 phosphotransferase activity, alcohol group as …	PF00224; PF02887	PF00224 Pyruvate kinase, barrel domain; PF02887 Pyruvate kinase, alpha/beta domain	G	KOG2323	Pyruvate kinase				R-MMU-1428517 Aerobic respiration and respiratory electron transport;R-MMU-1430728 Metabolism;R-MMU-70171 Glycolysis;R-MMU-70268 Pyruvate metabolism;R-MMU-70326 Glucose metabolism;R-MMU-71387 Metabolism of carbohydrates	https://reactome.org/PathwayBrowser/#/R-MMU-1428517;https://reactome.org/PathwayBrowser/#/R-MMU-1430728;https://reactome.org/PathwayBrowser/#/R-MMU-70171;https://reactome.org/PathwayBrowser/#/R-MMU-70268;https://reactome.org/PathwayBrowser/#/R-MMU-70326;https://reactome.org/PathwayBrowser/#/R-MMU-71387	HYPOXIA;PANCREAS BETA CELLS	https://www.gsea-msigdb.org/gsea/msigdb/mouse/geneset/HALLMARK_HYPOXIA;https://www.gsea-msigdb.org/gsea/msigdb/mouse/geneset/HALLMARK_PANCREAS_BETA_CELLS
P54227	Stathmin OS=Mus musculus OX=10090 GN=Stmn1 PE=1 SV=2	Stmn1	2.05625	0.0237443	Up	17.2745	16.1	2	2	143.373	90.7643	77.7354	218.746	174.991	247.552	0.902511	0.571347	0.489332	1.37697	1.10154	1.5583	nucleus	K04381	STMN1; stathmin 1	mmu05206 MicroRNAs in cancer; mmu04010 MAPK signaling pathway	GO:0000226 microtubule cytoskeleton organization; GO:0000278 mitotic cell cycle; GO:0000281 mitotic cytokinesis; GO:0000902 cell morphogenesis; GO:0000910 cytokinesis; GO:0001667 ameboidal-type cell migration; GO:0002064 epithelial cell development; GO:0002065 columnar/cuboidal epithelial cell differentiation; GO:0002066 columnar/cuboidal epithelial cell development; GO:0003006 developmental proc…	GO:0005622 intracellular anatomical structure; GO:0005737 cytoplasm; GO:0005829 cytosol; GO:0005856 cytoskeleton; GO:0005874 microtubule; GO:0005875 microtubule associated complex; GO:0015630 microtubule cytoskeleton; GO:0016020 membrane; GO:0031594 neuromuscular junction; GO:0032991 protein-containing complex; GO:0042995 cell projection; GO:0043005 neuron projection; GO:0043226 organelle; GO:004…	GO:0005488 binding; GO:0005515 protein binding; GO:0008017 microtubule binding; GO:0008092 cytoskeletal protein binding; GO:0015631 tubulin binding;			R	KOG1280	Uncharacterized conserved protein containing ZZ-type Zn-finger	WP4398 PDGFR alpha and STMN1 cooperate to exacerbate cytotoxic effects of vinblastine;WP493 Mapk signaling pathway	https://www.wikipathways.org/instance/WP4398;https://www.wikipathways.org/instance/WP493				G2M CHECKPOINT;E2F TARGETS;GLYCOLYSIS	https://www.gsea-msigdb.org/gsea/msigdb/mouse/geneset/HALLMARK_G2M_CHECKPOINT;https://www.gsea-msigdb.org/gsea/msigdb/mouse/geneset/HALLMARK_E2F_TARGETS;https://www.gsea-msigdb.org/gsea/msigdb/mouse/geneset/HALLMARK_GLYCOLYSIS
P54320	Elastin OS=Mus musculus OX=10090 GN=Eln PE=1 SV=2	Eln	1.55243	0.00576734	Up	71.9383	10.3	6	6	525.246	510.831	659.673	905.588	851.425	875.522	0.728112	0.708129	0.914458	1.25535	1.18027	1.21368	extracellular	K14211	ELN; elastin	mmu04974 Protein digestion and absorption; mmu04820 Cytoskeleton in muscle cells	GO:0001101 response to acid chemical; GO:0001568 blood vessel development; GO:0001666 response to hypoxia; GO:0001944 vasculature development; GO:0001974 blood vessel remodeling; GO:0003007 heart morphogenesis; GO:0003008 system process; GO:0003013 circulatory system process; GO:0003151 outflow tract morphogenesis; GO:0003170 heart valve development; GO:0003176 aortic valve development; GO:000317…	GO:0005576 extracellular region; GO:0005615 extracellular space; GO:0031012 extracellular matrix; GO:0062023 collagen-containing extracellular matrix; GO:0071953 elastic fiber;	GO:0005198 structural molecule activity; GO:0005201 extracellular matrix structural constituent; GO:0005488 binding; GO:0030023 extracellular matrix constituent conferring elasticity; GO:0050840 extracellular matrix binding; GO:0097493 structural molecule activity conferring elasticity;						WP3632 Lung fibrosis	https://www.wikipathways.org/instance/WP3632		R-MMU-1474228 Degradation of the extracellular matrix;R-MMU-1474244 Extracellular matrix organization;R-MMU-1566948 Elastic fibre formation;R-MMU-2129379 Molecules associated with elastic fibres	https://reactome.org/PathwayBrowser/#/R-MMU-1474228;https://reactome.org/PathwayBrowser/#/R-MMU-1474244;https://reactome.org/PathwayBrowser/#/R-MMU-1566948;https://reactome.org/PathwayBrowser/#/R-MMU-2129379	EPITHELIAL MESENCHYMAL TRANSITION	https://www.gsea-msigdb.org/gsea/msigdb/mouse/geneset/HALLMARK_EPITHELIAL_MESENCHYMAL_TRANSITION
P54822	Adenylosuccinate lyase OS=Mus musculus OX=10090 GN=Adsl PE=1 SV=2	Adsl	1.56596	0.00724959	Up	54.8662	23.3	8	8	236.115	226.087	192.636	299.73	361.823	363.894	0.843125	0.807314	0.68787	1.07028	1.292	1.2994	cytoplasm	K01756	purB; adenylosuccinate lyase [EC:4.3.2.2]	mmu01232 Nucleotide metabolism; mmu00250 Alanine, aspartate and glutamate metabolism; mmu01100 Metabolic pathways; mmu00230 Purine metabolism; mmu01240 Biosynthesis of cofactors	GO:0001666 response to hypoxia; GO:0006091 generation of precursor metabolites and energy; GO:0006139 nucleobase-containing compound metabolic process; GO:0006163 purine nucleotide metabolic process; GO:0006164 purine nucleotide biosynthetic process; GO:0006167 AMP biosynthetic process; GO:0006188 IMP biosynthetic process; GO:0006189 'de novo' IMP biosynthetic process; GO:0006753 nucleoside phosp…	GO:0005622 intracellular anatomical structure; GO:0005737 cytoplasm; GO:0005829 cytosol;	GO:0003824 catalytic activity; GO:0004018 N6-(1,2-dicarboxyethyl)AMP AMP-lyase (fumarate-forming) activity; GO:0016829 lyase activity; GO:0016840 carbon-nitrogen lyase activity; GO:0016842 amidine-lyase activity; GO:0070626 (S)-2-(5-amino-1-(5-phospho-D-ribosyl)imidazole-4-carboxamido) succinate lyase (fumarate-forming) activity;	PF00206; PF10397	PF00206 Lyase; PF10397 Adenylosuccinate lyase C-terminus	F	KOG2700	Adenylosuccinate lyase	WP2185 Purine metabolism;WP240 Alanine and aspartate metabolism	https://www.wikipathways.org/instance/WP2185;https://www.wikipathways.org/instance/WP240		R-MMU-1430728 Metabolism;R-MMU-15869 Metabolism of nucleotides;R-MMU-73817 Purine ribonucleoside monophosphate biosynthesis;R-MMU-8956320 Nucleotide biosynthesis	https://reactome.org/PathwayBrowser/#/R-MMU-1430728;https://reactome.org/PathwayBrowser/#/R-MMU-15869;https://reactome.org/PathwayBrowser/#/R-MMU-73817;https://reactome.org/PathwayBrowser/#/R-MMU-8956320	FATTY ACID METABOLISM	https://www.gsea-msigdb.org/gsea/msigdb/mouse/geneset/HALLMARK_FATTY_ACID_METABOLISM
P55097	Cathepsin K OS=Mus musculus OX=10090 GN=Ctsk PE=1 SV=2	Ctsk	2.72131	0.0366903	Up	36.8888	5.5	2	2	10.9597	13.006		22.3062	30.7472	44.7738	0.449932	0.533939		0.915744	1.26227	1.83811	extracellular	K01371	CTSK; cathepsin K [EC:3.4.22.38]	mmu04620 Toll-like receptor signaling pathway; mmu04210 Apoptosis; mmu04142 Lysosome; mmu04380 Osteoclast differentiation; mmu05323 Rheumatoid arthritis	GO:0001503 ossification; GO:0001894 tissue homeostasis; GO:0001957 intramembranous ossification; GO:0006508 proteolysis; GO:0008152 metabolic process; GO:0009056 catabolic process; GO:0009057 macromolecule catabolic process; GO:0009987 cellular process; GO:0016043 cellular component organization; GO:0019538 protein metabolic process; GO:0022411 cellular component disassembly; GO:0022617 extracell…	GO:0000323 lytic vacuole; GO:0005576 extracellular region; GO:0005615 extracellular space; GO:0005622 intracellular anatomical structure; GO:0005634 nucleus; GO:0005654 nucleoplasm; GO:0005737 cytoplasm; GO:0005764 lysosome; GO:0005768 endosome; GO:0005773 vacuole; GO:0005775 vacuolar lumen; GO:0012505 endomembrane system; GO:0031410 cytoplasmic vesicle; GO:0031904 endosome lumen; GO:0031974 memb…	GO:0001968 fibronectin binding; GO:0003824 catalytic activity; GO:0004175 endopeptidase activity; GO:0004197 cysteine-type endopeptidase activity; GO:0004252 serine-type endopeptidase activity; GO:0005488 binding; GO:0005515 protein binding; GO:0005518 collagen binding; GO:0008233 peptidase activity; GO:0008234 cysteine-type peptidase activity; GO:0008236 serine-type peptidase activity; GO:001678…	PF08246; PF00112	PF08246 Cathepsin propeptide inhibitor domain (I29); PF00112 Papain family cysteine protease	O	KOG1543	Cysteine proteinase Cathepsin L	WP454 Osteoclast signaling	https://www.wikipathways.org/instance/WP454		R-MMU-1280218 Adaptive Immune System;R-MMU-1442490 Collagen degradation;R-MMU-1474228 Degradation of the extracellular matrix;R-MMU-1474244 Extracellular matrix organization;R-MMU-1592389 Activation of Matrix Metalloproteinases;R-MMU-1679131 Trafficking and processing of endosomal TLR;R-MMU-168249 Innate Immune System;R-MMU-168256 Immune System;R-MMU-168898 Toll-like Receptor Cascades;R-MMU-21243…	https://reactome.org/PathwayBrowser/#/R-MMU-1280218;https://reactome.org/PathwayBrowser/#/R-MMU-1442490;https://reactome.org/PathwayBrowser/#/R-MMU-1474228;https://reactome.org/PathwayBrowser/#/R-MMU-1474244;https://reactome.org/PathwayBrowser/#/R-MMU-1592389;https://reactome.org/PathwayBrowser/#/R-MMU-1679131;https://reactome.org/PathwayBrowser/#/R-MMU-168249;https://reactome.org/PathwayBrowser/…	COAGULATION	https://www.gsea-msigdb.org/gsea/msigdb/mouse/geneset/HALLMARK_COAGULATION
P55098	Peroxisome biogenesis factor 2 OS=Mus musculus OX=10090 GN=Pex2 PE=2 SV=1	Pex2	1.82666	0.0301976	Up	34.7315	6.9	2	2	13.7326	9.61012	8.96306	17.4306	24.9181	16.6631	0.902299	0.631431	0.588916	1.14527	1.63724	1.09484	nucleus	K06664	PEX2; peroxin-2	mmu04146 Peroxisome	GO:0000038 very long-chain fatty acid metabolic process; GO:0000122 negative regulation of transcription by RNA polymerase II; GO:0000209 protein polyubiquitination; GO:0000280 nuclear division; GO:0000910 cytokinesis; GO:0001764 neuron migration; GO:0003006 developmental process involved in reproduction; GO:0006082 organic acid metabolic process; GO:0006355 regulation of DNA-templated transcript…	GO:0000428 DNA-directed RNA polymerase complex; GO:0005622 intracellular anatomical structure; GO:0005634 nucleus; GO:0005654 nucleoplasm; GO:0005737 cytoplasm; GO:0005777 peroxisome; GO:0005778 peroxisomal membrane; GO:0008023 transcription elongation factor complex; GO:0016020 membrane; GO:0016591 RNA polymerase II, holoenzyme; GO:0016593 Cdc73/Paf1 complex; GO:0030880 RNA polymerase complex; G…	GO:0003824 catalytic activity; GO:0004842 ubiquitin-protein transferase activity; GO:0005488 binding; GO:0008270 zinc ion binding; GO:0016740 transferase activity; GO:0019787 ubiquitin-like protein transferase activity; GO:0043167 ion binding; GO:0043169 cation binding; GO:0046872 metal ion binding; GO:0046914 transition metal ion binding; GO:0140096 catalytic activity, acting on a protein;			O	KOG2879	Predicted E3 ubiquitin ligase			Transcription factor	R-MMU-392499 Metabolism of proteins;R-MMU-597592 Post-translational protein modification;R-MMU-8852135 Protein ubiquitination;R-MMU-8866654 E3 ubiquitin ligases ubiquitinate target proteins;R-MMU-9033241 Peroxisomal protein import;R-MMU-9603798 Class I peroxisomal membrane protein import;R-MMU-9609507 Protein localization	https://reactome.org/PathwayBrowser/#/R-MMU-392499;https://reactome.org/PathwayBrowser/#/R-MMU-597592;https://reactome.org/PathwayBrowser/#/R-MMU-8852135;https://reactome.org/PathwayBrowser/#/R-MMU-8866654;https://reactome.org/PathwayBrowser/#/R-MMU-9033241;https://reactome.org/PathwayBrowser/#/R-MMU-9603798;https://reactome.org/PathwayBrowser/#/R-MMU-9609507	PEROXISOME	https://www.gsea-msigdb.org/gsea/msigdb/mouse/geneset/HALLMARK_PEROXISOME
P55194	SH3 domain-binding protein 1 OS=Mus musculus OX=10090 GN=Sh3bp1 PE=1 SV=3	Sh3bp1	0.596396	0.00708826	Down	74.1725	20.3	13	13	143.333	128.672	148.192	77.3167	73.6021	99.685	1.28205	1.15091	1.32551	0.691562	0.658336	0.891636	nucleus	K20652			GO:0001738 morphogenesis of a polarized epithelium; GO:0002009 morphogenesis of an epithelium; GO:0006081 cellular aldehyde metabolic process; GO:0006470 protein dephosphorylation; GO:0006766 vitamin metabolic process; GO:0006767 water-soluble vitamin metabolic process; GO:0006793 phosphorus metabolic process; GO:0006796 phosphate-containing compound metabolic process; GO:0006810 transport; GO:00…	GO:0001726 ruffle; GO:0001891 phagocytic cup; GO:0005622 intracellular anatomical structure; GO:0005634 nucleus; GO:0005737 cytoplasm; GO:0005829 cytosol; GO:0005856 cytoskeleton; GO:0005886 plasma membrane; GO:0005911 cell-cell junction; GO:0005912 adherens junction; GO:0005923 bicellular tight junction; GO:0015629 actin cytoskeleton; GO:0016020 membrane; GO:0030027 lamellipodium; GO:0030054 cel…	GO:0000287 magnesium ion binding; GO:0003824 catalytic activity; GO:0004721 phosphoprotein phosphatase activity; GO:0005096 GTPase activator activity; GO:0005102 signaling receptor binding; GO:0005488 binding; GO:0005515 protein binding; GO:0008047 enzyme activator activity; GO:0016787 hydrolase activity; GO:0016788 hydrolase activity, acting on ester bonds; GO:0016791 phosphatase activity; GO:00…	PF03114; PF00620	PF03114 BAR domain; PF00620 RhoGAP domain	T	KOG4270	GTPase-activator protein				R-MMU-162582 Signal Transduction;R-MMU-194315 Signaling by Rho GTPases;R-MMU-9012999 RHO GTPase cycle;R-MMU-9013149 RAC1 GTPase cycle;R-MMU-9716542 Signaling by Rho GTPases, Miro GTPases and RHOBTB3	https://reactome.org/PathwayBrowser/#/R-MMU-162582;https://reactome.org/PathwayBrowser/#/R-MMU-194315;https://reactome.org/PathwayBrowser/#/R-MMU-9012999;https://reactome.org/PathwayBrowser/#/R-MMU-9013149;https://reactome.org/PathwayBrowser/#/R-MMU-9716542
P58022	Lysyl oxidase homolog 2 OS=Mus musculus OX=10090 GN=Loxl2 PE=1 SV=2	Loxl2	1.72773	0.0154553	Up	87.0031	12.2	8	8	54.9957	50.0774	77.6713	97.4311	107.141	111.16	0.661965	0.602765	0.934904	1.17275	1.28962	1.338	extracellular	K00280			GO:0000122 negative regulation of transcription by RNA polymerase II; GO:0001525 angiogenesis; GO:0001568 blood vessel development; GO:0001666 response to hypoxia; GO:0001667 ameboidal-type cell migration; GO:0001837 epithelial to mesenchymal transition; GO:0001935 endothelial cell proliferation; GO:0001944 vasculature development; GO:0002040 sprouting angiogenesis; GO:0002682 regulation of immun…	GO:0000785 chromatin; GO:0005576 extracellular region; GO:0005604 basement membrane; GO:0005615 extracellular space; GO:0005622 intracellular anatomical structure; GO:0005634 nucleus; GO:0005654 nucleoplasm; GO:0005694 chromosome; GO:0005737 cytoplasm; GO:0005783 endoplasmic reticulum; GO:0012505 endomembrane system; GO:0016020 membrane; GO:0031012 extracellular matrix; GO:0031974 membrane-enclos…	GO:0001968 fibronectin binding; GO:0003824 catalytic activity; GO:0004720 protein-lysine 6-oxidase activity; GO:0005044 scavenger receptor activity; GO:0005488 binding; GO:0005507 copper ion binding; GO:0005509 calcium ion binding; GO:0005515 protein binding; GO:0009055 electron transfer activity; GO:0016491 oxidoreductase activity; GO:0016638 oxidoreductase activity, acting on the CH-NH2 group o…	PF00530	PF00530 Scavenger receptor cysteine-rich domain							R-MMU-1474244 Extracellular matrix organization;R-MMU-1474290 Collagen formation;R-MMU-1566948 Elastic fibre formation;R-MMU-2022090 Assembly of collagen fibrils and other multimeric structures;R-MMU-2243919 Crosslinking of collagen fibrils	https://reactome.org/PathwayBrowser/#/R-MMU-1474244;https://reactome.org/PathwayBrowser/#/R-MMU-1474290;https://reactome.org/PathwayBrowser/#/R-MMU-1566948;https://reactome.org/PathwayBrowser/#/R-MMU-2022090;https://reactome.org/PathwayBrowser/#/R-MMU-2243919
[truncated: 623 more rows]
