# Supplementary material for: Gut Microbiota Dysbiosis Remodels the Lysine Acetylome of the Mouse Cecum in Early Life
Source: Biology (Basel). 2025 Jul 23;14(8):917. doi: 10.3390/biology14080917 (PMC12383627; doi:10.3390/biology14080917)
Supplement: Supplementary file 1 [file biology-14-00917-s001.zip › Table S10.xlsx]

## Sheet: Q1
WikiPathways	Mapping	Background	All Mapping	All Background	Fold Enrichment	Fisher's exact test p value	-log10(p value)	Related proteins	Related Genes	WikiPathways link
WP662 Amino acid metabolism	15	70	95	1693	3.82	3.24896e-06	5.49	O08749 P05202 P08249 P16332 P35486 P38060 P45952 P54869 Q60597 Q61425 Q8K2B3 Q8VDC0 Q99KI0 Q99MR8 Q9JLZ3	Acadm Aco2 Auh Dld Got2 Hadh Hmgcl Hmgcs2 Lars2 Mccc1 Mdh2 Mmut Ogdh Pdha1 Sdha	https://www.wikipathways.org/instance/WP662
WP434 TCA cycle	9	26	95	1693	6.17	5.35131e-06	5.27	O08749 P08249 P35486 Q60597 Q8BMF4 Q8K2B3 Q99KI0 Q9D6R2 Q9Z2I8	Aco2 Dlat Dld Idh3a Mdh2 Ogdh Pdha1 Sdha Suclg2	https://www.wikipathways.org/instance/WP434
WP543 Synthesis and degradation of ketone bodies	4	5	95	1693	14.26	4.4655e-05	4.35	P38060 P54869 Q8QZT1 Q9D0K2	Acat1 Hmgcl Hmgcs2 Oxct1	https://www.wikipathways.org/instance/WP543
WP1269 Fatty acid beta oxidation	8	28	95	1693	5.09	8.97548e-05	4.05	O08749 P45952 P50544 P51174 Q61425 Q8BMS1 Q8QZT1 Q99JY0	Acadl Acadm Acadvl Acat1 Dld Hadh Hadha Hadhb	https://www.wikipathways.org/instance/WP1269
WP3588 Fatty acid beta oxidation streamlined	7	24	95	1693	5.2	0.000221541	3.65	P45952 P50544 P51174 Q61425 Q8BMS1 Q8QZT1 Q99JY0	Acadl Acadm Acadvl Acat1 Hadh Hadha Hadhb	https://www.wikipathways.org/instance/WP3588
WP401 Mitochondrial long chain fatty acid beta oxidation	5	15	95	1693	5.94	0.000960303	3.02	P45952 P50544 P51174 Q61425 Q8BMS1	Acadl Acadm Acadvl Hadh Hadha	https://www.wikipathways.org/instance/WP401
WP157 Glycolysis and gluconeogenesis	6	32	95	1693	3.34	0.00735862	2.13	O08749 P05202 P08249 P35486 Q8BMF4 Q9WUA3	Dlat Dld Got2 Mdh2 Pdha1 Pfkp	https://www.wikipathways.org/instance/WP157
WP2318 Fatty acid oxidation	3	8	95	1693	6.68	0.00780274	2.11	P45952 P50544 Q61425	Acadm Acadvl Hadh	https://www.wikipathways.org/instance/WP2318
WP5242 Comprehensive IL 17A signaling	8	60	95	1693	2.38	0.0166057	1.78	P09671 P60766 Q61687 Q61937 Q62087 Q80XU3 Q99MD9 Q9CY58	Atrx Cdc42 Nasp Npm1 Nucks1 Pon3 Serbp1 Sod2	https://www.wikipathways.org/instance/WP5242
WP435 One carbon metabolism	4	20	95	1693	3.56	0.022526	1.65	P50431 Q3V3R1 Q9CZN7 Q9D110	Mthfd1l Mthfs Shmt1 Shmt2	https://www.wikipathways.org/instance/WP435
WP79 Tryptophan metabolism	4	21	95	1693	3.39	0.0266568	1.57	P47738 Q60597 Q61425 Q8QZT1	Acat1 Aldh2 Hadh Ogdh	https://www.wikipathways.org/instance/WP79

## Sheet: Q1 Pathway2Protein
WikiPathways	Fisher's exact test p value	Fold Enrichment	Protein accession	Position	Amino acid	Abx/con Ratio	Abx/con P value	Regulated Type	Protein description	Gene name	Modified sequence	Localization probability	Intensity CON1	Intensity CON2	Intensity CON3	Intensity ABX1	Intensity ABX2	Intensity ABX3	CON1	CON2	CON3	ABX1	ABX2	ABX3
WP1248 Oxidative phosphorylation	0.128985	2.04	Q03265	531	K	0.247837	0.0238608	Q1	ATP synthase subunit alpha, mitochondrial OS=Mus musculus OX=10090 GN=Atp5f1a PE=1 SV=1	Atp5f1a	_SDGK[Acetyl (K)]ISEQSDAK_	1	15146.9	12993.6	6769.08	4592.73	4343.62	1635.08	2.20622	1.88013	1.01006	0.542474	0.521312	0.199291
WP1248 Oxidative phosphorylation	0.128985	2.04	Q9CPP6	40	K	0.481695	0.000834618	Q1	NADH dehydrogenase [ubiquinone] 1 alpha subcomplex subunit 5 OS=Mus musculus OX=10090 GN=Ndufa5 PE=1 SV=3	Ndufa5	_HFPK[Acetyl (K)]HAAYR_	1	5362.31	3918.89	5032.1	3109.9	3170.37	3390.01	1.50543	1.22761	1.5707	0.72736	0.672921	0.672807
WP1248 Oxidative phosphorylation	0.128985	2.04	Q9DB20	54	K	0.405402	0.0108793	Q1	ATP synthase subunit O, mitochondrial OS=Mus musculus OX=10090 GN=Atp5po PE=1 SV=1	Atp5po	_K[Acetyl (K)]LDQVEK[Acetyl (K)]ELLR_	1	94.4307	69.0528	79.2666	47.3446	44.0743	27.1069	1.7204	1.28845	1.44568	0.751593	0.651854	0.402432
WP1248 Oxidative phosphorylation	0.128985	2.04	Q9DB20	60	K	0.405402	0.0108793	Q1	ATP synthase subunit O, mitochondrial OS=Mus musculus OX=10090 GN=Atp5po PE=1 SV=1	Atp5po	_K[Acetyl (K)]LDQVEK[Acetyl (K)]ELLR_	1	94.4307	69.0528	79.2666	47.3446	44.0743	27.1069	1.7204	1.28845	1.44568	0.751593	0.651854	0.402432
WP1248 Oxidative phosphorylation	0.128985	2.04	Q9DB20	192	K	0.460989	0.0116066	Q1	ATP synthase subunit O, mitochondrial OS=Mus musculus OX=10090 GN=Atp5po PE=1 SV=1	Atp5po	_IGEK[Acetyl (K)]YVDMSAK_	1	605.591	729.063	614.561	469.416	321.786	290.519	1.3151	1.62149	1.33601	0.888245	0.567275	0.514103
WP1248 Oxidative phosphorylation	0.128985	2.04	Q9DCX2	117	K	0.495894	0.00423631	Q1	ATP synthase subunit d, mitochondrial OS=Mus musculus OX=10090 GN=Atp5pd PE=1 SV=3	Atp5pd	_IQEYEK[Acetyl (K)]QLEK_	1	9985.23	7515.21	9991.66	9301.21	9310.57	7763.36	1.61675	1.20719	1.67316	0.813664	0.74935	0.667075
WP1248 Oxidative phosphorylation	0.128985	2.04	Q9DCX2	149	K	0.494257	0.00281436	Q1	ATP synthase subunit d, mitochondrial OS=Mus musculus OX=10090 GN=Atp5pd PE=1 SV=3	Atp5pd	_KK[Acetyl (K)]YPYWPHQPIENL_	1	695.077	531.233	616.581	634.619	617.321	507.805	1.68276	1.27592	1.54382	0.830085	0.742888	0.652419
WP1269 Fatty acid beta oxidation	8.97548e-05	5.09	O08749	273	K	0.495188	0.0296763	Q1	Dihydrolipoyl dehydrogenase, mitochondrial OS=Mus musculus OX=10090 GN=Dld PE=1 SV=2	Dld	_FK[Acetyl (K)]LNTK[Acetyl (K)]VTGATK_	1	160.675	99.055	188.083	89.5227	91.7845	82.1789	1.50404	0.906804	1.72766	0.695966	0.734206	0.619163
WP1269 Fatty acid beta oxidation	8.97548e-05	5.09	O08749	420	K	0.449103	0.00383215	Q1	Dihydrolipoyl dehydrogenase, mitochondrial OS=Mus musculus OX=10090 GN=Dld PE=1 SV=2	Dld	_IGK[Acetyl (K)]FPFAANSR_	1	19996	14973.6	22766.6	10632.3	10267.9	9921.16	1.50342	1.10101	1.67971	0.663911	0.659714	0.60039
WP1269 Fatty acid beta oxidation	8.97548e-05	5.09	P45952	212	K	0.469931	0.0011401	Q1	Medium-chain specific acyl-CoA dehydrogenase, mitochondrial OS=Mus musculus OX=10090 GN=Acadm PE=1 SV=1	Acadm	_SNPDPK[Acetyl (K)]VPASK_	1	1828.45	1911.03	1805.33	1391.31	1064.85	961.973	1.45798	1.48316	1.34119	0.788053	0.630689	0.593663
WP1269 Fatty acid beta oxidation	8.97548e-05	5.09	P50544	279	K	0.339171	0.00328096	Q1	Very long-chain specific acyl-CoA dehydrogenase, mitochondrial OS=Mus musculus OX=10090 GN=Acadvl PE=1 SV=3	Acadvl	_EK[Acetyl (K)]ITAFVVER_	1	17714.2	14557.7	17624.8	6055.36	5576.88	3628.84	1.53621	1.26969	1.56622	0.594876	0.537547	0.350472
WP1269 Fatty acid beta oxidation	8.97548e-05	5.09	P50544	483	K	0.451258	0.00421592	Q1	Very long-chain specific acyl-CoA dehydrogenase, mitochondrial OS=Mus musculus OX=10090 GN=Acadvl PE=1 SV=3	Acadvl	_GK[Acetyl (K)]ELTGLGNALK_	1	1302.73	1107.1	1220.47	614.781	456.876	404.448	1.44156	1.23209	1.3839	0.770653	0.561922	0.498426
WP1269 Fatty acid beta oxidation	8.97548e-05	5.09	P51174	81	K	0.478255	0.00130802	Q1	Long-chain specific acyl-CoA dehydrogenase, mitochondrial OS=Mus musculus OX=10090 GN=Acadl PE=1 SV=2	Acadl	_KFFQEEVIPHHTEWEK[Acetyl (K)]AGEVSR_	1	4474.35	3828.96	3646.12	2094.91	2169.77	1730.53	1.56369	1.2908	1.23895	0.673423	0.7024	0.581879
WP1269 Fatty acid beta oxidation	8.97548e-05	5.09	Q61425	179	K	0.374802	0.00604713	Q1	Hydroxyacyl-coenzyme A dehydrogenase, mitochondrial OS=Mus musculus OX=10090 GN=Hadh PE=1 SV=2	Hadh	_FAGLHFFNPVPM[Oxidation (M)]M[Oxidation (M)]K[Acetyl (K)]LVEVIK_	1	1383.66	958.666	1733.75	704.966	784.009	667.514	1.63975	1.11071	1.98405	0.554064	0.661396	0.55904
WP1269 Fatty acid beta oxidation	8.97548e-05	5.09	Q8BMS1	406	K	0.2132	0.000511402	Q1	Trifunctional enzyme subunit alpha, mitochondrial OS=Mus musculus OX=10090 GN=Hadha PE=1 SV=1	Hadha	_GQQQVFK[Acetyl (K)]GLNDK[Acetyl (K)]VK_	1	1123.79	846.463	1183.22	239.037	251.593	201.539	1.75038	1.31611	1.94704	0.367302	0.40655	0.29503
WP1269 Fatty acid beta oxidation	8.97548e-05	5.09	Q8BMS1	411	K	0.314775	0.00113274	Q1	Trifunctional enzyme subunit alpha, mitochondrial OS=Mus musculus OX=10090 GN=Hadha PE=1 SV=1	Hadha	_GLNDK[Acetyl (K)]VK_	1	1232.76	974.847	1297.63	403.479	404.005	328.469	1.59098	1.25591	1.7693	0.51371	0.540929	0.39842
WP1269 Fatty acid beta oxidation	8.97548e-05	5.09	Q8BMS1	414	K	0.188981	0.000143842	Q1	Trifunctional enzyme subunit alpha, mitochondrial OS=Mus musculus OX=10090 GN=Hadha PE=1 SV=1	Hadha	_K[Acetyl (K)]K[Acetyl (K)]ALTSFER_	1	457.109	393.07	445.156	102.14	74.2716	76.1795	1.76883	1.51835	1.81987	0.389917	0.298164	0.277054
WP1269 Fatty acid beta oxidation	8.97548e-05	5.09	Q8BMS1	415	K	0.437861	0.00225871	Q1	Trifunctional enzyme subunit alpha, mitochondrial OS=Mus musculus OX=10090 GN=Hadha PE=1 SV=1	Hadha	_KK[Acetyl (K)]ALTSFER_	1	12989.7	9691.42	11324.7	5555.99	5204.69	4555.72	1.57751	1.17489	1.45299	0.665649	0.655744	0.519984
WP1269 Fatty acid beta oxidation	8.97548e-05	5.09	Q8BMS1	644	K	0.321349	0.00253339	Q1	Trifunctional enzyme subunit alpha, mitochondrial OS=Mus musculus OX=10090 GN=Hadha PE=1 SV=1	Hadha	_GFYIYQEGSK[Acetyl (K)]NK_	1	2287.53	2300.89	2544.72	986.971	776.594	593.456	1.44381	1.44968	1.69686	0.61455	0.508514	0.352039
WP1269 Fatty acid beta oxidation	8.97548e-05	5.09	Q8QZT1	340	K	0.363393	0.0020778	Q1	Acetyl-CoA acetyltransferase, mitochondrial OS=Mus musculus OX=10090 GN=Acat1 PE=1 SV=1	Acat1	_VLK[Acetyl (K)]YAGLK[Acetyl (K)]K_	1	312.631	235.261	323.611	137.449	122.149	100.954	1.63823	1.21666	1.68797	0.640859	0.551283	0.458697
WP1269 Fatty acid beta oxidation	8.97548e-05	5.09	Q99JY0	273	K	0.449321	0.00311071	Q1	Trifunctional enzyme subunit beta, mitochondrial OS=Mus musculus OX=10090 GN=Hadhb PE=1 SV=1	Hadhb	_VPGK[Acetyl (K)]DTVTK_	1	525.425	548.688	441.427	271.409	265.497	194.994	1.51758	1.46507	1.21615	0.696163	0.687401	0.503041
WP1269 Fatty acid beta oxidation	8.97548e-05	5.09	Q99JY0	292	K	0.389692	0.00087746	Q1	Trifunctional enzyme subunit beta, mitochondrial OS=Mus musculus OX=10090 GN=Hadhb PE=1 SV=1	Hadhb	_DNGIRPSSLEQMAK[Acetyl (K)]LKPAFIK_	1	261.213	278.663	277.434	122.405	128.387	91.2657	1.46252	1.44238	1.48167	0.608626	0.644374	0.456412
WP1496 Oxidative damage response	0.183246	2.55	P14106	142	K	0.37549	0.00466904	Q1	Complement C1q subcomponent subunit B OS=Mus musculus OX=10090 GN=C1qb PE=1 SV=2	C1qb	_FEK[Acetyl (K)]VITNANENYEPR_	1	102.985	137.359	104.259	44.0903	49.241	47.8186	1.22563	1.99599	1.29945	0.611666	0.491982	0.59397
WP1496 Oxidative damage response	0.183246	2.55	P60766	96	K	0.444619	0.00516207	Q1	Cell division control protein 42 homolog OS=Mus musculus OX=10090 GN=Cdc42 PE=1 SV=2	Cdc42	_EK[Acetyl (K)]WVPEITHHC[Carbamidomethyl (C)]PK_	1	253.296	324.136	266.012	155.292	141.934	113.612	1.25531	1.58023	1.4176	0.683168	0.731016	0.47684
WP157 Glycolysis and gluconeogenesis	0.00735862	3.34	O08749	273	K	0.495188	0.0296763	Q1	Dihydrolipoyl dehydrogenase, mitochondrial OS=Mus musculus OX=10090 GN=Dld PE=1 SV=2	Dld	_FK[Acetyl (K)]LNTK[Acetyl (K)]VTGATK_	1	160.675	99.055	188.083	89.5227	91.7845	82.1789	1.50404	0.906804	1.72766	0.695966	0.734206	0.619163
WP157 Glycolysis and gluconeogenesis	0.00735862	3.34	O08749	420	K	0.449103	0.00383215	Q1	Dihydrolipoyl dehydrogenase, mitochondrial OS=Mus musculus OX=10090 GN=Dld PE=1 SV=2	Dld	_IGK[Acetyl (K)]FPFAANSR_	1	19996	14973.6	22766.6	10632.3	10267.9	9921.16	1.50342	1.10101	1.67971	0.663911	0.659714	0.60039
WP157 Glycolysis and gluconeogenesis	0.00735862	3.34	P05202	227	K	0.485802	0.0199851	Q1	Aspartate aminotransferase, mitochondrial OS=Mus musculus OX=10090 GN=Got2 PE=1 SV=1	Got2	_PEQWK[Acetyl (K)]EIASVVK_	1	76.1058	67.921	64.1051	42.4882	26.0719	22.5244	1.45097	1.2974	1.22138	0.902503	0.557817	0.468188
WP157 Glycolysis and gluconeogenesis	0.00735862	3.34	P05202	302	K	0.49254	0.00214493	Q1	Aspartate aminotransferase, mitochondrial OS=Mus musculus OX=10090 GN=Got2 PE=1 SV=1	Got2	_VGAFTVVC[Carbamidomethyl (C)]K[Acetyl (K)]DAEEAK[Acetyl (K)]R_	1	1005.65	811.092	1048.34	469.927	414.933	387.418	1.38659	1.12047	1.44452	0.721894	0.642036	0.582383
WP157 Glycolysis and gluconeogenesis	0.00735862	3.34	P05202	404	K	0.487141	0.0478715	Q1	Aspartate aminotransferase, mitochondrial OS=Mus musculus OX=10090 GN=Got2 PE=1 SV=1	Got2	_EFSVYMTK[Acetyl (K)]DGR_	1	4712.87	3961.87	4123.49	2645.06	1901	1060.87	1.46074	1.23031	1.27723	0.913402	0.661221	0.358487
WP157 Glycolysis and gluconeogenesis	0.00735862	3.34	P08249	329	K	0.41303	0.00196951	Q1	Malate dehydrogenase, mitochondrial OS=Mus musculus OX=10090 GN=Mdh2 PE=1 SV=3	Mdh2	_K[Acetyl (K)]GEDFVK[Acetyl (K)]NMK_	1	160.68	132.737	187.517	66.3553	82.4197	66.8371	1.49725	1.19919	1.62475	0.545699	0.696714	0.542366
WP157 Glycolysis and gluconeogenesis	0.00735862	3.34	P35486	77	K	0.471085	0.00593137	Q1	Pyruvate dehydrogenase E1 component subunit alpha, somatic form, mitochondrial OS=Mus musculus OX=10090 GN=Pdha1 PE=1 SV=1	Pdha1	_RMELK[Acetyl (K)]ADQLYK_	1	229.438	281.772	262.903	164.241	112.941	108.214	1.24831	1.47242	1.39851	0.829431	0.576593	0.534488
WP157 Glycolysis and gluconeogenesis	0.00735862	3.34	Q8BMF4	461	K	0.491412	0.0372404	Q1	Dihydrolipoyllysine-residue acetyltransferase component of pyruvate dehydrogenase complex, mitochondrial OS=Mus musculus OX=10090 GN=Dlat PE=1 SV=2	Dlat	_KELNK[Acetyl (K)]MLEGK_	1	129.984	207.342	146.403	80.9876	120.673	63.6409	1.14075	1.75136	1.21469	0.603658	0.936542	0.477935
WP157 Glycolysis and gluconeogenesis	0.00735862	3.34	Q9WUA3	687	K	0.224232	6.63948e-05	Q1	ATP-dependent 6-phosphofructokinase, platelet type OS=Mus musculus OX=10090 GN=Pfkp PE=1 SV=1	Pfkp	_NFGTK[Acetyl (K)]ISAK_	1	5008.91	3867.42	5146.51	1786.81	1753.54	1587.88	2.10218	1.61503	2.05784	0.439802	0.438407	0.416744
WP1763 Mechanisms associated with pluripotency	0.234804	1.39	A2AGH6	1665	K	0.446193	0.0300569	Q1	Mediator of RNA polymerase II transcription subunit 12 OS=Mus musculus OX=10090 GN=Med12 PE=1 SV=1	Med12	_GNK[Acetyl (K)]IAGFDSIFK_	1	206.058	112.548	171.312	61.9677	82.5136	82.6088	1.8103	0.959742	1.45413	0.455502	0.667404	0.761888
WP1763 Mechanisms associated with pluripotency	0.234804	1.39	B2RWS6	1541	K	0.297418	0.000616116	Q1	Histone acetyltransferase p300 OS=Mus musculus OX=10090 GN=Ep300 PE=1 SV=2	Ep300	_EENTSNESTDVTK[Acetyl (K)]GDSK[Acetyl (K)]NAK_	1	1522.34	1491.44	1780.93	549.79	598.725	443.599	1.59802	1.39847	1.79027	0.54437	0.493341	0.385958
WP1763 Mechanisms associated with pluripotency	0.234804	1.39	B2RWS6	1545	K	0.297418	0.000616116	Q1	Histone acetyltransferase p300 OS=Mus musculus OX=10090 GN=Ep300 PE=1 SV=2	Ep300	_EENTSNESTDVTK[Acetyl (K)]GDSK[Acetyl (K)]NAK_	1	1522.34	1491.44	1780.93	549.79	598.725	443.599	1.59802	1.39847	1.79027	0.54437	0.493341	0.385958
WP1763 Mechanisms associated with pluripotency	0.234804	1.39	B2RWS6	1548	K	0.254741	0.000290003	Q1	Histone acetyltransferase p300 OS=Mus musculus OX=10090 GN=Ep300 PE=1 SV=2	Ep300	_EENTSNESTDVTK[Acetyl (K)]GDSK[Acetyl (K)]NAK[Acetyl (K)]K[Acetyl (K)]K_	1	1306.03	1319.17	1534.4	410.164	436.263	335.225	1.63932	1.47907	1.84438	0.48562	0.429844	0.348761
WP1763 Mechanisms associated with pluripotency	0.234804	1.39	B2RWS6	1549	K	0.151001	0.000193778	Q1	Histone acetyltransferase p300 OS=Mus musculus OX=10090 GN=Ep300 PE=1 SV=2	Ep300	_EENTSNESTDVTK[Acetyl (K)]GDSK[Acetyl (K)]NAK[Acetyl (K)]K[Acetyl (K)]K_	1	1306.03	1319.17	1534.4	258.98	251.015	187.853	1.8026	1.62639	2.02808	0.337163	0.271955	0.214904
WP1763 Mechanisms associated with pluripotency	0.234804	1.39	B2RWS6	1553	K	0.0896776	7.04669e-05	Q1	Histone acetyltransferase p300 OS=Mus musculus OX=10090 GN=Ep300 PE=1 SV=2	Ep300	_NNK[Acetyl (K)]K[Acetyl (K)]TSK[Acetyl (K)]NK[Acetyl (K)]SSLSR_	1	15692.7	12283.3	14667.6	1536.22	1457.36	1276.3	2.24262	1.56801	2.00732	0.207079	0.163483	0.151178
WP1763 Mechanisms associated with pluripotency	0.234804	1.39	B2RWS6	1554	K	0.12003	0.000106719	Q1	Histone acetyltransferase p300 OS=Mus musculus OX=10090 GN=Ep300 PE=1 SV=2	Ep300	_NNK[Acetyl (K)]K[Acetyl (K)]TSK[Acetyl (K)]NK[Acetyl (K)]SSLSR_	1	24011.2	18884.9	22016.2	3097.42	3041.03	2568.29	2.18665	1.53623	1.92003	0.266068	0.217388	0.19386
WP1763 Mechanisms associated with pluripotency	0.234804	1.39	B2RWS6	1557	K	0.12003	0.000106719	Q1	Histone acetyltransferase p300 OS=Mus musculus OX=10090 GN=Ep300 PE=1 SV=2	Ep300	_NNK[Acetyl (K)]K[Acetyl (K)]TSK[Acetyl (K)]NK[Acetyl (K)]SSLSR_	1	24011.2	18884.9	22016.2	3097.42	3041.03	2568.29	2.18665	1.53623	1.92003	0.266068	0.217388	0.19386
WP1763 Mechanisms associated with pluripotency	0.234804	1.39	B2RWS6	1559	K	0.12003	0.000106719	Q1	Histone acetyltransferase p300 OS=Mus musculus OX=10090 GN=Ep300 PE=1 SV=2	Ep300	_NNK[Acetyl (K)]K[Acetyl (K)]TSK[Acetyl (K)]NK[Acetyl (K)]SSLSR_	1	24011.2	18884.9	22016.2	3097.42	3041.03	2568.29	2.18665	1.53623	1.92003	0.266068	0.217388	0.19386
WP1763 Mechanisms associated with pluripotency	0.234804	1.39	Q3TKT4	1417	K	0.423272	0.0031482	Q1	Transcription activator BRG1 OS=Mus musculus OX=10090 GN=Smarca4 PE=1 SV=1	Smarca4	_GRPPAEK[Acetyl (K)]LSPNPPNLTK_	1	341.341	259.908	356.439	173.301	154.478	122.497	1.46339	1.18159	1.65986	0.692828	0.622524	0.506766
WP1763 Mechanisms associated with pluripotency	0.234804	1.39	Q60793	52	K	0.459689	0.00269472	Q1	Krueppel-like factor 4 OS=Mus musculus OX=10090 GN=Klf4 PE=1 SV=3	Klf4	_WREELSHMK[Acetyl (K)]R_	1	198.271	188.888	177.283	63.3384	79.9913	79.059	1.45042	1.46399	1.10624	0.531171	0.647749	0.669328
WP1763 Mechanisms associated with pluripotency	0.234804	1.39	Q61687	460	K	0.3572	0.000782325	Q1	Transcriptional regulator ATRX OS=Mus musculus OX=10090 GN=Atrx PE=1 SV=3	Atrx	_EFLK[Acetyl (K)]LDAR_	1	348.639	293.28	351.489	138.443	119.187	116.538	1.64284	1.19877	1.65341	0.570898	0.518239	0.516483
WP1763 Mechanisms associated with pluripotency	0.234804	1.39	Q64213	15	K	0.476375	0.00723392	Q1	Splicing factor 1 OS=Mus musculus OX=10090 GN=Sf1 PE=1 SV=6	Sf1	_[Acetyl (Protein N-term)]ATGANATPLDFPSK[Acetyl (K)]K_	1	63.4448	80.1607	56.5587	31.6718	31.801	27.8994	1.24138	1.73128	1.08221	0.642393	0.680285	0.608958
WP1763 Mechanisms associated with pluripotency	0.234804	1.39	Q6PDK2	2713	K	0.207536	0.0188532	Q1	Histone-lysine N-methyltransferase 2D OS=Mus musculus OX=10090 GN=Kmt2d PE=1 SV=2	Kmt2d	_SSIVGLPASK[Acetyl (K)]LGGPTLGPGAFSSDDR_	1	46.734	20.8879	45.2091	3.1089	6.0296	10.8854	1.75043	0.907328	2.03743	0.153599	0.312694	0.508127
WP1763 Mechanisms associated with pluripotency	0.234804	1.39	Q6PDQ2	290	K	0.448459	0.000184393	Q1	Chromodomain-helicase-DNA-binding protein 4 OS=Mus musculus OX=10090 GN=Chd4 PE=1 SV=1	Chd4	_IK[Acetyl (K)]LGGFGSK_	1	1015.86	890.306	993.536	397.137	396.431	393.19	1.49017	1.22404	1.36295	0.632808	0.601401	0.594228
WP1763 Mechanisms associated with pluripotency	0.234804	1.39	Q6PDQ2	297	K	0.432041	0.00682187	Q1	Chromodomain-helicase-DNA-binding protein 4 OS=Mus musculus OX=10090 GN=Chd4 PE=1 SV=1	Chd4	_LGGFGSK[Acetyl (K)]R_	1	4746.04	3589.71	4190.68	1963.07	1655.78	1312.76	1.62962	1.15522	1.34565	0.73218	0.587965	0.464397
WP1763 Mechanisms associated with pluripotency	0.234804	1.39	Q76MZ3	272	K	0.494761	0.0134414	Q1	Serine/threonine-protein phosphatase 2A 65 kDa regulatory subunit A alpha isoform OS=Mus musculus OX=10090 GN=Ppp2r1a PE=1 SV=3	Ppp2r1a	_FTELQK[Acetyl (K)]AVGPEITK_	1	36.8946	50.4368	34.0295	33.6373	32.4477	25.1292	1.2741	1.84208	1.20786	0.808901	0.745302	0.585164
WP1763 Mechanisms associated with pluripotency	0.234804	1.39	Q9Z2E1	188	K	0.192144	0.000182398	Q1	Methyl-CpG-binding domain protein 2 OS=Mus musculus OX=10090 GN=Mbd2 PE=1 SV=2	Mbd2	_SDVYYFSPSGK[Acetyl (K)]K_	1	288.531	234.04	291.65	57.15	43.5946	43.8097	1.83372	1.49646	1.59003	0.377844	0.308091	0.259451
WP1770 One carbon metabolism and related pathways	0.204842	1.91	P09671	68	K	0.386028	0.00110736	Q1	Superoxide dismutase [Mn], mitochondrial OS=Mus musculus OX=10090 GN=Sod2 PE=1 SV=3	Sod2	_HHAAYVNNLNATEEK[Acetyl (K)]YHEALAK_	1	146.431	114.606	101.398	53.6216	57.0472	54.9149	1.82218	1.40099	1.27585	0.553681	0.619724	0.563338
WP1770 One carbon metabolism and related pathways	0.204842	1.91	P09671	75	K	0.309079	0.000766877	Q1	Superoxide dismutase [Mn], mitochondrial OS=Mus musculus OX=10090 GN=Sod2 PE=1 SV=3	Sod2	_HHAAYVNNLNATEEK[Acetyl (K)]YHEALAK[Acetyl (K)]GDVTTQVALQPALK_	1	55.2151	40.208	54.6031	18.3379	16.0142	20.7943	1.76826	1.26494	1.76814	0.487303	0.447712	0.548976
WP1770 One carbon metabolism and related pathways	0.204842	1.91	P09671	122	K	0.478073	0.0157043	Q1	Superoxide dismutase [Mn], mitochondrial OS=Mus musculus OX=10090 GN=Sod2 PE=1 SV=3	Sod2	_GELLEAIK[Acetyl (K)]R_	1	5036.05	5198.53	5163.11	3742.59	2982.95	1983.69	1.37264	1.39192	1.42295	0.846446	0.709769	0.445718
WP1770 One carbon metabolism and related pathways	0.204842	1.91	P50431	319	K	0.324231	0.0001253	Q1	Serine hydroxymethyltransferase, cytosolic OS=Mus musculus OX=10090 GN=Shmt1 PE=1 SV=3	Shmt1	_QAMTTEFK[Acetyl (K)]IYQLQVLANC[Carbamidomethyl (C)]R_	1	187.669	193.573	168.915	73.8863	61.839	61.4297	1.541	1.6345	1.47706	0.575287	0.477608	0.455611
WP1770 One carbon metabolism and related pathways	0.204842	1.91	Q9CZN7	181	K	0.342687	0.0130882	Q1	Serine hydroxymethyltransferase, mitochondrial OS=Mus musculus OX=10090 GN=Shmt2 PE=1 SV=1	Shmt2	_IMGLDLPDGGHLTHGYMSDVK[Acetyl (K)]R_	1	85.7136	138.495	71.9141	31.377	36.5376	19.3505	1.28625	1.88103	1.1203	0.522069	0.628315	0.318909
WP1770 One carbon metabolism and related pathways	0.204842	1.91	Q9CZN7	305	K	0.359026	0.0377092	Q1	Serine hydroxymethyltransferase, mitochondrial OS=Mus musculus OX=10090 GN=Shmt2 PE=1 SV=1	Shmt2	_TGK[Acetyl (K)]EIPYTFEDR_	1	696.545	521.063	395.748	216.636	120.19		1.7124	1.1594	1.01	0.590513	0.338599
WP2316 PPAR signaling pathway	0.323357	1.55	P13011	208	K	0.383987	0.0482887	Q1	Stearoyl-CoA desaturase 2 OS=Mus musculus OX=10090 GN=Scd2 PE=1 SV=2	Scd2	_AEK[Acetyl (K)]LVMFQR_	1	499.452	519.304	533.959	325.851	339.537	413.817	2.64286	1.75208	1.02519	0.476126	0.821143	0.783991
WP2316 PPAR signaling pathway	0.323357	1.55	P45952	212	K	0.469931	0.0011401	Q1	Medium-chain specific acyl-CoA dehydrogenase, mitochondrial OS=Mus musculus OX=10090 GN=Acadm PE=1 SV=1	Acadm	_SNPDPK[Acetyl (K)]VPASK_	1	1828.45	1911.03	1805.33	1391.31	1064.85	961.973	1.45798	1.48316	1.34119	0.788053	0.630689	0.593663
WP2316 PPAR signaling pathway	0.323357	1.55	P51174	81	K	0.478255	0.00130802	Q1	Long-chain specific acyl-CoA dehydrogenase, mitochondrial OS=Mus musculus OX=10090 GN=Acadl PE=1 SV=2	Acadl	_KFFQEEVIPHHTEWEK[Acetyl (K)]AGEVSR_	1	4474.35	3828.96	3646.12	2094.91	2169.77	1730.53	1.56369	1.2908	1.23895	0.673423	0.7024	0.581879
WP2316 PPAR signaling pathway	0.323357	1.55	P54869	354	K	0.335826	0.000624686	Q1	Hydroxymethylglutaryl-CoA synthase, mitochondrial OS=Mus musculus OX=10090 GN=Hmgcs2 PE=1 SV=2	Hmgcs2	_LEETYTNK[Acetyl (K)]DVDK[Acetyl (K)]ALLK_	1	1727.64	1317.17	1737.29	494.418	485.895	431.024	1.60439	1.19021	1.56333	0.534528	0.490945	0.438035
WP2318 Fatty acid oxidation	0.00780274	6.68	P45952	212	K	0.469931	0.0011401	Q1	Medium-chain specific acyl-CoA dehydrogenase, mitochondrial OS=Mus musculus OX=10090 GN=Acadm PE=1 SV=1	Acadm	_SNPDPK[Acetyl (K)]VPASK_	1	1828.45	1911.03	1805.33	1391.31	1064.85	961.973	1.45798	1.48316	1.34119	0.788053	0.630689	0.593663
WP2318 Fatty acid oxidation	0.00780274	6.68	P50544	279	K	0.339171	0.00328096	Q1	Very long-chain specific acyl-CoA dehydrogenase, mitochondrial OS=Mus musculus OX=10090 GN=Acadvl PE=1 SV=3	Acadvl	_EK[Acetyl (K)]ITAFVVER_	1	17714.2	14557.7	17624.8	6055.36	5576.88	3628.84	1.53621	1.26969	1.56622	0.594876	0.537547	0.350472
WP2318 Fatty acid oxidation	0.00780274	6.68	P50544	483	K	0.451258	0.00421592	Q1	Very long-chain specific acyl-CoA dehydrogenase, mitochondrial OS=Mus musculus OX=10090 GN=Acadvl PE=1 SV=3	Acadvl	_GK[Acetyl (K)]ELTGLGNALK_	1	1302.73	1107.1	1220.47	614.781	456.876	404.448	1.44156	1.23209	1.3839	0.770653	0.561922	0.498426
WP2318 Fatty acid oxidation	0.00780274	6.68	Q61425	179	K	0.374802	0.00604713	Q1	Hydroxyacyl-coenzyme A dehydrogenase, mitochondrial OS=Mus musculus OX=10090 GN=Hadh PE=1 SV=2	Hadh	_FAGLHFFNPVPM[Oxidation (M)]M[Oxidation (M)]K[Acetyl (K)]LVEVIK_	1	1383.66	958.666	1733.75	704.966	784.009	667.514	1.63975	1.11071	1.98405	0.554064	0.661396	0.55904
WP2573 Primary focal segmental glomerulosclerosis FSGS	0.274064	1.83	P06797	33	K	0.408123	0.0142517	Q1	Procathepsin L OS=Mus musculus OX=10090 GN=Ctsl PE=1 SV=2	Ctsl	_FDQTFSAEWHQWK[Acetyl (K)]STHR_	1	123.29	125.968	113.767	76.1719	68.8052	74.7401	1.14609	2.23904	1.41831	0.724503	0.652406	0.58348
WP2573 Primary focal segmental glomerulosclerosis FSGS	0.274064	1.83	P11679	123	K	0.495957	0.0128784	Q1	Keratin, type II cytoskeletal 8 OS=Mus musculus OX=10090 GN=Krt8 PE=1 SV=4	Krt8	_FLEQQNK[Acetyl (K)]MLETK_	1	729.183	1011.44	666.411	488.133	427.005	340.998	1.23813	1.6787	1.12846	0.794568	0.670136	0.541581
WP2573 Primary focal segmental glomerulosclerosis FSGS	0.274064	1.83	P11679	479	K	0.0297087	0.00479257	Q1	Keratin, type II cytoskeletal 8 OS=Mus musculus OX=10090 GN=Krt8 PE=1 SV=4	Krt8	_DGK[Acetyl (K)]LVSESSDVVSK_	1	714.716	4454.11	3289.45	89.4976	109.602	65.1471	0.509657	3.10462	2.33927	0.0611815	0.0722379	0.0434532
WP2573 Primary focal segmental glomerulosclerosis FSGS	0.274064	1.83	P20152	294	K	0.432446	0.0145426	Q1	Vimentin OS=Mus musculus OX=10090 GN=Vim PE=1 SV=3	Vim	_SK[Acetyl (K)]FADLSEAANR_	1	411.561	478.145	277.899	190.346	136.527	129.008	1.43114	1.68275	0.991562	0.74852	0.528846	0.498017
WP2573 Primary focal segmental glomerulosclerosis FSGS	0.274064	1.83	P26039	254	K	0.447108	0.00785872	Q1	Talin-1 OS=Mus musculus OX=10090 GN=Tln1 PE=1 SV=2	Tln1	_AC[Carbamidomethyl (C)]EFAGFQC[Carbamidomethyl (C)]QIQFGPHNEQK[Acetyl (K)]HK_	1	39.4393	33.4964	37.8018	18.7269	15.0298	10.7504	1.43634	1.21426	1.41268	0.762754	0.612495	0.441473
WP295 Electron transport chain	0.150275	1.75	Q03265	531	K	0.247837	0.0238608	Q1	ATP synthase subunit alpha, mitochondrial OS=Mus musculus OX=10090 GN=Atp5f1a PE=1 SV=1	Atp5f1a	_SDGK[Acetyl (K)]ISEQSDAK_	1	15146.9	12993.6	6769.08	4592.73	4343.62	1635.08	2.20622	1.88013	1.01006	0.542474	0.521312	0.199291
WP295 Electron transport chain	0.150275	1.75	Q8K2B3	608	K	0.27053	0.0116378	Q1	Succinate dehydrogenase [ubiquinone] flavoprotein subunit, mitochondrial OS=Mus musculus OX=10090 GN=Sdha PE=1 SV=1	Sdha	_VDEYDYSK[Acetyl (K)]PIQGQQK_	1	277.204	245.232	136.987	74.6275	50.3082	37.4712	1.89118	1.74428	0.965695	0.576862	0.387293	0.280595
WP295 Electron transport chain	0.150275	1.75	Q91VR2	154	K	0.34828	0.00160165	Q1	ATP synthase subunit gamma, mitochondrial OS=Mus musculus OX=10090 GN=Atp5f1c PE=1 SV=1	Atp5f1c	_THSDQFLVSFK[Acetyl (K)]DVGR_	1	182.202	211.141	164.477	139.109	106.201	94.8858	1.64721	1.99953	1.48353	0.70459	0.597468	0.484716
WP295 Electron transport chain	0.150275	1.75	Q9CPP6	40	K	0.481695	0.000834618	Q1	NADH dehydrogenase [ubiquinone] 1 alpha subcomplex subunit 5 OS=Mus musculus OX=10090 GN=Ndufa5 PE=1 SV=3	Ndufa5	_HFPK[Acetyl (K)]HAAYR_	1	5362.31	3918.89	5032.1	3109.9	3170.37	3390.01	1.50543	1.22761	1.5707	0.72736	0.672921	0.672807
WP295 Electron transport chain	0.150275	1.75	Q9DB20	54	K	0.405402	0.0108793	Q1	ATP synthase subunit O, mitochondrial OS=Mus musculus OX=10090 GN=Atp5po PE=1 SV=1	Atp5po	_K[Acetyl (K)]LDQVEK[Acetyl (K)]ELLR_	1	94.4307	69.0528	79.2666	47.3446	44.0743	27.1069	1.7204	1.28845	1.44568	0.751593	0.651854	0.402432
WP295 Electron transport chain	0.150275	1.75	Q9DB20	60	K	0.405402	0.0108793	Q1	ATP synthase subunit O, mitochondrial OS=Mus musculus OX=10090 GN=Atp5po PE=1 SV=1	Atp5po	_K[Acetyl (K)]LDQVEK[Acetyl (K)]ELLR_	1	94.4307	69.0528	79.2666	47.3446	44.0743	27.1069	1.7204	1.28845	1.44568	0.751593	0.651854	0.402432
WP295 Electron transport chain	0.150275	1.75	Q9DB20	192	K	0.460989	0.0116066	Q1	ATP synthase subunit O, mitochondrial OS=Mus musculus OX=10090 GN=Atp5po PE=1 SV=1	Atp5po	_IGEK[Acetyl (K)]YVDMSAK_	1	605.591	729.063	614.561	469.416	321.786	290.519	1.3151	1.62149	1.33601	0.888245	0.567275	0.514103
WP295 Electron transport chain	0.150275	1.75	Q9DCX2	117	K	0.495894	0.00423631	Q1	ATP synthase subunit d, mitochondrial OS=Mus musculus OX=10090 GN=Atp5pd PE=1 SV=3	Atp5pd	_IQEYEK[Acetyl (K)]QLEK_	1	9985.23	7515.21	9991.66	9301.21	9310.57	7763.36	1.61675	1.20719	1.67316	0.813664	0.74935	0.667075
WP295 Electron transport chain	0.150275	1.75	Q9DCX2	149	K	0.494257	0.00281436	Q1	ATP synthase subunit d, mitochondrial OS=Mus musculus OX=10090 GN=Atp5pd PE=1 SV=3	Atp5pd	_KK[Acetyl (K)]YPYWPHQPIENL_	1	695.077	531.233	616.581	634.619	617.321	507.805	1.68276	1.27592	1.54382	0.830085	0.742888	0.652419
WP336 Fatty acid biosynthesis	0.267845	1.98	Q61425	179	K	0.374802	0.00604713	Q1	Hydroxyacyl-coenzyme A dehydrogenase, mitochondrial OS=Mus musculus OX=10090 GN=Hadh PE=1 SV=2	Hadh	_FAGLHFFNPVPM[Oxidation (M)]M[Oxidation (M)]K[Acetyl (K)]LVEVIK_	1	1383.66	958.666	1733.75	704.966	784.009	667.514	1.63975	1.11071	1.98405	0.554064	0.661396	0.55904
WP336 Fatty acid biosynthesis	0.267845	1.98	Q9DCS3	248	K	0.341966	0.0013214	Q1	Enoyl-[acyl-carrier-protein] reductase, mitochondrial OS=Mus musculus OX=10090 GN=Mecr PE=1 SV=2	Mecr	_MPETK[Acetyl (K)]TIFK_	1	371.669	337.51	336.24	150.773	158.994	108.311	1.76282	1.42569	1.46913	0.575662	0.602537	0.414558
WP3588 Fatty acid beta oxidation streamlined	0.000221541	5.2	P45952	212	K	0.469931	0.0011401	Q1	Medium-chain specific acyl-CoA dehydrogenase, mitochondrial OS=Mus musculus OX=10090 GN=Acadm PE=1 SV=1	Acadm	_SNPDPK[Acetyl (K)]VPASK_	1	1828.45	1911.03	1805.33	1391.31	1064.85	961.973	1.45798	1.48316	1.34119	0.788053	0.630689	0.593663
WP3588 Fatty acid beta oxidation streamlined	0.000221541	5.2	P50544	279	K	0.339171	0.00328096	Q1	Very long-chain specific acyl-CoA dehydrogenase, mitochondrial OS=Mus musculus OX=10090 GN=Acadvl PE=1 SV=3	Acadvl	_EK[Acetyl (K)]ITAFVVER_	1	17714.2	14557.7	17624.8	6055.36	5576.88	3628.84	1.53621	1.26969	1.56622	0.594876	0.537547	0.350472
WP3588 Fatty acid beta oxidation streamlined	0.000221541	5.2	P50544	483	K	0.451258	0.00421592	Q1	Very long-chain specific acyl-CoA dehydrogenase, mitochondrial OS=Mus musculus OX=10090 GN=Acadvl PE=1 SV=3	Acadvl	_GK[Acetyl (K)]ELTGLGNALK_	1	1302.73	1107.1	1220.47	614.781	456.876	404.448	1.44156	1.23209	1.3839	0.770653	0.561922	0.498426
WP3588 Fatty acid beta oxidation streamlined	0.000221541	5.2	P51174	81	K	0.478255	0.00130802	Q1	Long-chain specific acyl-CoA dehydrogenase, mitochondrial OS=Mus musculus OX=10090 GN=Acadl PE=1 SV=2	Acadl	_KFFQEEVIPHHTEWEK[Acetyl (K)]AGEVSR_	1	4474.35	3828.96	3646.12	2094.91	2169.77	1730.53	1.56369	1.2908	1.23895	0.673423	0.7024	0.581879
WP3588 Fatty acid beta oxidation streamlined	0.000221541	5.2	Q61425	179	K	0.374802	0.00604713	Q1	Hydroxyacyl-coenzyme A dehydrogenase, mitochondrial OS=Mus musculus OX=10090 GN=Hadh PE=1 SV=2	Hadh	_FAGLHFFNPVPM[Oxidation (M)]M[Oxidation (M)]K[Acetyl (K)]LVEVIK_	1	1383.66	958.666	1733.75	704.966	784.009	667.514	1.63975	1.11071	1.98405	0.554064	0.661396	0.55904
WP3588 Fatty acid beta oxidation streamlined	0.000221541	5.2	Q8BMS1	406	K	0.2132	0.000511402	Q1	Trifunctional enzyme subunit alpha, mitochondrial OS=Mus musculus OX=10090 GN=Hadha PE=1 SV=1	Hadha	_GQQQVFK[Acetyl (K)]GLNDK[Acetyl (K)]VK_	1	1123.79	846.463	1183.22	239.037	251.593	201.539	1.75038	1.31611	1.94704	0.367302	0.40655	0.29503
WP3588 Fatty acid beta oxidation streamlined	0.000221541	5.2	Q8BMS1	411	K	0.314775	0.00113274	Q1	Trifunctional enzyme subunit alpha, mitochondrial OS=Mus musculus OX=10090 GN=Hadha PE=1 SV=1	Hadha	_GLNDK[Acetyl (K)]VK_	1	1232.76	974.847	1297.63	403.479	404.005	328.469	1.59098	1.25591	1.7693	0.51371	0.540929	0.39842
WP3588 Fatty acid beta oxidation streamlined	0.000221541	5.2	Q8BMS1	414	K	0.188981	0.000143842	Q1	Trifunctional enzyme subunit alpha, mitochondrial OS=Mus musculus OX=10090 GN=Hadha PE=1 SV=1	Hadha	_K[Acetyl (K)]K[Acetyl (K)]ALTSFER_	1	457.109	393.07	445.156	102.14	74.2716	76.1795	1.76883	1.51835	1.81987	0.389917	0.298164	0.277054
WP3588 Fatty acid beta oxidation streamlined	0.000221541	5.2	Q8BMS1	415	K	0.437861	0.00225871	Q1	Trifunctional enzyme subunit alpha, mitochondrial OS=Mus musculus OX=10090 GN=Hadha PE=1 SV=1	Hadha	_KK[Acetyl (K)]ALTSFER_	1	12989.7	9691.42	11324.7	5555.99	5204.69	4555.72	1.57751	1.17489	1.45299	0.665649	0.655744	0.519984
WP3588 Fatty acid beta oxidation streamlined	0.000221541	5.2	Q8BMS1	644	K	0.321349	0.00253339	Q1	Trifunctional enzyme subunit alpha, mitochondrial OS=Mus musculus OX=10090 GN=Hadha PE=1 SV=1	Hadha	_GFYIYQEGSK[Acetyl (K)]NK_	1	2287.53	2300.89	2544.72	986.971	776.594	593.456	1.44381	1.44968	1.69686	0.61455	0.508514	0.352039
WP3588 Fatty acid beta oxidation streamlined	0.000221541	5.2	Q8QZT1	340	K	0.363393	0.0020778	Q1	Acetyl-CoA acetyltransferase, mitochondrial OS=Mus musculus OX=10090 GN=Acat1 PE=1 SV=1	Acat1	_VLK[Acetyl (K)]YAGLK[Acetyl (K)]K_	1	312.631	235.261	323.611	137.449	122.149	100.954	1.63823	1.21666	1.68797	0.640859	0.551283	0.458697
WP3588 Fatty acid beta oxidation streamlined	0.000221541	5.2	Q99JY0	273	K	0.449321	0.00311071	Q1	Trifunctional enzyme subunit beta, mitochondrial OS=Mus musculus OX=10090 GN=Hadhb PE=1 SV=1	Hadhb	_VPGK[Acetyl (K)]DTVTK_	1	525.425	548.688	441.427	271.409	265.497	194.994	1.51758	1.46507	1.21615	0.696163	0.687401	0.503041
WP3588 Fatty acid beta oxidation streamlined	0.000221541	5.2	Q99JY0	292	K	0.389692	0.00087746	Q1	Trifunctional enzyme subunit beta, mitochondrial OS=Mus musculus OX=10090 GN=Hadhb PE=1 SV=1	Hadhb	_DNGIRPSSLEQMAK[Acetyl (K)]LKPAFIK_	1	261.213	278.663	277.434	122.405	128.387	91.2657	1.46252	1.44238	1.48167	0.608626	0.644374	0.456412
WP401 Mitochondrial long chain fatty acid beta oxidation	0.000960303	5.94	P45952	212	K	0.469931	0.0011401	Q1	Medium-chain specific acyl-CoA dehydrogenase, mitochondrial OS=Mus musculus OX=10090 GN=Acadm PE=1 SV=1	Acadm	_SNPDPK[Acetyl (K)]VPASK_	1	1828.45	1911.03	1805.33	1391.31	1064.85	961.973	1.45798	1.48316	1.34119	0.788053	0.630689	0.593663
WP401 Mitochondrial long chain fatty acid beta oxidation	0.000960303	5.94	P50544	279	K	0.339171	0.00328096	Q1	Very long-chain specific acyl-CoA dehydrogenase, mitochondrial OS=Mus musculus OX=10090 GN=Acadvl PE=1 SV=3	Acadvl	_EK[Acetyl (K)]ITAFVVER_	1	17714.2	14557.7	17624.8	6055.36	5576.88	3628.84	1.53621	1.26969	1.56622	0.594876	0.537547	0.350472
WP401 Mitochondrial long chain fatty acid beta oxidation	0.000960303	5.94	P50544	483	K	0.451258	0.00421592	Q1	Very long-chain specific acyl-CoA dehydrogenase, mitochondrial OS=Mus musculus OX=10090 GN=Acadvl PE=1 SV=3	Acadvl	_GK[Acetyl (K)]ELTGLGNALK_	1	1302.73	1107.1	1220.47	614.781	456.876	404.448	1.44156	1.23209	1.3839	0.770653	0.561922	0.498426
WP401 Mitochondrial long chain fatty acid beta oxidation	0.000960303	5.94	P51174	81	K	0.478255	0.00130802	Q1	Long-chain specific acyl-CoA dehydrogenase, mitochondrial OS=Mus musculus OX=10090 GN=Acadl PE=1 SV=2	Acadl	_KFFQEEVIPHHTEWEK[Acetyl (K)]AGEVSR_	1	4474.35	3828.96	3646.12	2094.91	2169.77	1730.53	1.56369	1.2908	1.23895	0.673423	0.7024	0.581879
WP401 Mitochondrial long chain fatty acid beta oxidation	0.000960303	5.94	Q61425	179	K	0.374802	0.00604713	Q1	Hydroxyacyl-coenzyme A dehydrogenase, mitochondrial OS=Mus musculus OX=10090 GN=Hadh PE=1 SV=2	Hadh	_FAGLHFFNPVPM[Oxidation (M)]M[Oxidation (M)]K[Acetyl (K)]LVEVIK_	1	1383.66	958.666	1733.75	704.966	784.009	667.514	1.63975	1.11071	1.98405	0.554064	0.661396	0.55904
WP401 Mitochondrial long chain fatty acid beta oxidation	0.000960303	5.94	Q8BMS1	406	K	0.2132	0.000511402	Q1	Trifunctional enzyme subunit alpha, mitochondrial OS=Mus musculus OX=10090 GN=Hadha PE=1 SV=1	Hadha	_GQQQVFK[Acetyl (K)]GLNDK[Acetyl (K)]VK_	1	1123.79	846.463	1183.22	239.037	251.593	201.539	1.75038	1.31611	1.94704	0.367302	0.40655	0.29503
WP401 Mitochondrial long chain fatty acid beta oxidation	0.000960303	5.94	Q8BMS1	411	K	0.314775	0.00113274	Q1	Trifunctional enzyme subunit alpha, mitochondrial OS=Mus musculus OX=10090 GN=Hadha PE=1 SV=1	Hadha	_GLNDK[Acetyl (K)]VK_	1	1232.76	974.847	1297.63	403.479	404.005	328.469	1.59098	1.25591	1.7693	0.51371	0.540929	0.39842
WP401 Mitochondrial long chain fatty acid beta oxidation	0.000960303	5.94	Q8BMS1	414	K	0.188981	0.000143842	Q1	Trifunctional enzyme subunit alpha, mitochondrial OS=Mus musculus OX=10090 GN=Hadha PE=1 SV=1	Hadha	_K[Acetyl (K)]K[Acetyl (K)]ALTSFER_	1	457.109	393.07	445.156	102.14	74.2716	76.1795	1.76883	1.51835	1.81987	0.389917	0.298164	0.277054
WP401 Mitochondrial long chain fatty acid beta oxidation	0.000960303	5.94	Q8BMS1	415	K	0.437861	0.00225871	Q1	Trifunctional enzyme subunit alpha, mitochondrial OS=Mus musculus OX=10090 GN=Hadha PE=1 SV=1	Hadha	_KK[Acetyl (K)]ALTSFER_	1	12989.7	9691.42	11324.7	5555.99	5204.69	4555.72	1.57751	1.17489	1.45299	0.665649	0.655744	0.519984
WP401 Mitochondrial long chain fatty acid beta oxidation	0.000960303	5.94	Q8BMS1	644	K	0.321349	0.00253339	Q1	Trifunctional enzyme subunit alpha, mitochondrial OS=Mus musculus OX=10090 GN=Hadha PE=1 SV=1	Hadha	_GFYIYQEGSK[Acetyl (K)]NK_	1	2287.53	2300.89	2544.72	986.971	776.594	593.456	1.44381	1.44968	1.69686	0.61455	0.508514	0.352039
WP434 TCA cycle	5.35131e-06	6.17	O08749	273	K	0.495188	0.0296763	Q1	Dihydrolipoyl dehydrogenase, mitochondrial OS=Mus musculus OX=10090 GN=Dld PE=1 SV=2	Dld	_FK[Acetyl (K)]LNTK[Acetyl (K)]VTGATK_	1	160.675	99.055	188.083	89.5227	91.7845	82.1789	1.50404	0.906804	1.72766	0.695966	0.734206	0.619163
WP434 TCA cycle	5.35131e-06	6.17	O08749	420	K	0.449103	0.00383215	Q1	Dihydrolipoyl dehydrogenase, mitochondrial OS=Mus musculus OX=10090 GN=Dld PE=1 SV=2	Dld	_IGK[Acetyl (K)]FPFAANSR_	1	19996	14973.6	22766.6	10632.3	10267.9	9921.16	1.50342	1.10101	1.67971	0.663911	0.659714	0.60039
WP434 TCA cycle	5.35131e-06	6.17	P08249	329	K	0.41303	0.00196951	Q1	Malate dehydrogenase, mitochondrial OS=Mus musculus OX=10090 GN=Mdh2 PE=1 SV=3	Mdh2	_K[Acetyl (K)]GEDFVK[Acetyl (K)]NMK_	1	160.68	132.737	187.517	66.3553	82.4197	66.8371	1.49725	1.19919	1.62475	0.545699	0.696714	0.542366
WP434 TCA cycle	5.35131e-06	6.17	P35486	77	K	0.471085	0.00593137	Q1	Pyruvate dehydrogenase E1 component subunit alpha, somatic form, mitochondrial OS=Mus musculus OX=10090 GN=Pdha1 PE=1 SV=1	Pdha1	_RMELK[Acetyl (K)]ADQLYK_	1	229.438	281.772	262.903	164.241	112.941	108.214	1.24831	1.47242	1.39851	0.829431	0.576593	0.534488
WP434 TCA cycle	5.35131e-06	6.17	Q60597	970	K	0.365326	0.00241304	Q1	2-oxoglutarate dehydrogenase complex component E1 OS=Mus musculus OX=10090 GN=Ogdh PE=1 SV=3	Ogdh	_NQGYYDYVK[Acetyl (K)]PR_	1	2651.79	2726.21	2759.42	1073.29	1008.06	690.903	1.38668	1.42784	1.51782	0.61333	0.584697	0.38469
WP434 TCA cycle	5.35131e-06	6.17	Q60597	999	K	0.491384	0.0222689	Q1	2-oxoglutarate dehydrogenase complex component E1 OS=Mus musculus OX=10090 GN=Ogdh PE=1 SV=3	Ogdh	_DPAAAPATGNK[Acetyl (K)]K_	1	146.971	132.001	81.5767	65.5219	46.5127	52.7391	1.59608	1.43576	0.931872	0.777593	0.560275	0.609836
WP434 TCA cycle	5.35131e-06	6.17	Q8BMF4	461	K	0.491412	0.0372404	Q1	Dihydrolipoyllysine-residue acetyltransferase component of pyruvate dehydrogenase complex, mitochondrial OS=Mus musculus OX=10090 GN=Dlat PE=1 SV=2	Dlat	_KELNK[Acetyl (K)]MLEGK_	1	129.984	207.342	146.403	80.9876	120.673	63.6409	1.14075	1.75136	1.21469	0.603658	0.936542	0.477935
WP434 TCA cycle	5.35131e-06	6.17	Q8K2B3	608	K	0.27053	0.0116378	Q1	Succinate dehydrogenase [ubiquinone] flavoprotein subunit, mitochondrial OS=Mus musculus OX=10090 GN=Sdha PE=1 SV=1	Sdha	_VDEYDYSK[Acetyl (K)]PIQGQQK_	1	277.204	245.232	136.987	74.6275	50.3082	37.4712	1.89118	1.74428	0.965695	0.576862	0.387293	0.280595
WP434 TCA cycle	5.35131e-06	6.17	Q99KI0	31	K	0.484671	0.0032687	Q1	Aconitate hydratase, mitochondrial OS=Mus musculus OX=10090 GN=Aco2 PE=1 SV=1	Aco2	_AK[Acetyl (K)]VAMSHFEPSEYIR_	1	373.867	320.25	310.036	162.459	121.078	112.986	1.44867	1.23458	1.21591	0.761591	0.582678	0.545543
WP434 TCA cycle	5.35131e-06	6.17	Q99KI0	517	K	0.414305	0.00480789	Q1	Aconitate hydratase, mitochondrial OS=Mus musculus OX=10090 GN=Aco2 PE=1 SV=1	Aco2	_FNPETDFLTGK[Acetyl (K)]DGK[Acetyl (K)]K_	1	476.632	320.664	448.254	143.645	159.436	117.014	1.55307	1.03953	1.47832	0.566269	0.645218	0.475115
WP434 TCA cycle	5.35131e-06	6.17	Q99KI0	520	K	0.414305	0.00480789	Q1	Aconitate hydratase, mitochondrial OS=Mus musculus OX=10090 GN=Aco2 PE=1 SV=1	Aco2	_FNPETDFLTGK[Acetyl (K)]DGK[Acetyl (K)]K_	1	476.632	320.664	448.254	143.645	159.436	117.014	1.55307	1.03953	1.47832	0.566269	0.645218	0.475115
WP434 TCA cycle	5.35131e-06	6.17	Q9D6R2	223	K	0.41216	0.00996294	Q1	Isocitrate dehydrogenase [NAD] subunit alpha, mitochondrial OS=Mus musculus OX=10090 GN=Idh3a PE=1 SV=1	Idh3a	_EVAENC[Carbamidomethyl (C)]K[Acetyl (K)]DIK_	1	588.449	634.803	472.016	331.405	261.434	181.586	1.50963	1.62425	1.2089	0.770347	0.599687	0.419888
WP434 TCA cycle	5.35131e-06	6.17	Q9Z2I8	48	K	0.47884	0.0180755	Q1	Succinate--CoA ligase [GDP-forming] subunit beta, mitochondrial OS=Mus musculus OX=10090 GN=Suclg2 PE=1 SV=3	Suclg2	_K[Acetyl (K)]LMSEHGVR_	1	155.771	169.674	106.025	116.668	86.8332	67.2497	1.52856	1.616	1.0981	0.863906	0.654378	0.513272
WP4346 Cholesterol metabolism with Bloch and Kandutsch Russell pathways	0.0832468	2.38	P13011	208	K	0.383987	0.0482887	Q1	Stearoyl-CoA desaturase 2 OS=Mus musculus OX=10090 GN=Scd2 PE=1 SV=2	Scd2	_AEK[Acetyl (K)]LVMFQR_	1	499.452	519.304	533.959	325.851	339.537	413.817	2.64286	1.75208	1.02519	0.476126	0.821143	0.783991
WP4346 Cholesterol metabolism with Bloch and Kandutsch Russell pathways	0.0832468	2.38	P54869	354	K	0.335826	0.000624686	Q1	Hydroxymethylglutaryl-CoA synthase, mitochondrial OS=Mus musculus OX=10090 GN=Hmgcs2 PE=1 SV=2	Hmgcs2	_LEETYTNK[Acetyl (K)]DVDK[Acetyl (K)]ALLK_	1	1727.64	1317.17	1737.29	494.418	485.895	431.024	1.60439	1.19021	1.56333	0.534528	0.490945	0.438035
WP4346 Cholesterol metabolism with Bloch and Kandutsch Russell pathways	0.0832468	2.38	Q8CAY6	180	K	0.405707	0.00536464	Q1	Acetyl-CoA acetyltransferase, cytosolic OS=Mus musculus OX=10090 GN=Acat2 PE=1 SV=2	Acat2	_EAQDK[Acetyl (K)]VAVLSQNR_	1	934.551	859.672	946.585	546.099	471.059	311.147	1.64724	1.27735	1.51191	0.729472	0.629772	0.440677
WP4346 Cholesterol metabolism with Bloch and Kandutsch Russell pathways	0.0832468	2.38	Q8QZT1	340	K	0.363393	0.0020778	Q1	Acetyl-CoA acetyltransferase, mitochondrial OS=Mus musculus OX=10090 GN=Acat1 PE=1 SV=1	Acat1	_VLK[Acetyl (K)]YAGLK[Acetyl (K)]K_	1	312.631	235.261	323.611	137.449	122.149	100.954	1.63823	1.21666	1.68797	0.640859	0.551283	0.458697
WP435 One carbon metabolism	0.022526	3.56	P50431	319	K	0.324231	0.0001253	Q1	Serine hydroxymethyltransferase, cytosolic OS=Mus musculus OX=10090 GN=Shmt1 PE=1 SV=3	Shmt1	_QAMTTEFK[Acetyl (K)]IYQLQVLANC[Carbamidomethyl (C)]R_	1	187.669	193.573	168.915	73.8863	61.839	61.4297	1.541	1.6345	1.47706	0.575287	0.477608	0.455611
WP435 One carbon metabolism	0.022526	3.56	Q3V3R1	394	K	0.400552	0.00221677	Q1	Monofunctional C1-tetrahydrofolate synthase, mitochondrial OS=Mus musculus OX=10090 GN=Mthfd1l PE=1 SV=2	Mthfd1l	_SK[Acetyl (K)]AK[Acetyl (K)]VQLSLLER_	1	1584.5	1168.58	1478.21	787.79	698.501	573.091	1.6747	1.22467	1.57037	0.68443	0.603431	0.502508
WP435 One carbon metabolism	0.022526	3.56	Q3V3R1	396	K	0.415988	0.00281581	Q1	Monofunctional C1-tetrahydrofolate synthase, mitochondrial OS=Mus musculus OX=10090 GN=Mthfd1l PE=1 SV=2	Mthfd1l	_AK[Acetyl (K)]VQLSLLER_	1	1627.72	1198.73	1515.66	850.414	735.211	609.089	1.6556	1.20896	1.54953	0.711017	0.611228	0.513961
WP435 One carbon metabolism	0.022526	3.56	Q9CZN7	181	K	0.342687	0.0130882	Q1	Serine hydroxymethyltransferase, mitochondrial OS=Mus musculus OX=10090 GN=Shmt2 PE=1 SV=1	Shmt2	_IMGLDLPDGGHLTHGYMSDVK[Acetyl (K)]R_	1	85.7136	138.495	71.9141	31.377	36.5376	19.3505	1.28625	1.88103	1.1203	0.522069	0.628315	0.318909
WP435 One carbon metabolism	0.022526	3.56	Q9CZN7	305	K	0.359026	0.0377092	Q1	Serine hydroxymethyltransferase, mitochondrial OS=Mus musculus OX=10090 GN=Shmt2 PE=1 SV=1	Shmt2	_TGK[Acetyl (K)]EIPYTFEDR_	1	696.545	521.063	395.748	216.636	120.19		1.7124	1.1594	1.01	0.590513	0.338599
WP435 One carbon metabolism	0.022526	3.56	Q9D110	150	K	0.422928	0.0179488	Q1	5-formyltetrahydrofolate cyclo-ligase OS=Mus musculus OX=10090 GN=Mthfs PE=2 SV=2	Mthfs	_GK[Acetyl (K)]GYYDTYLK_	1	367.751	311.151	393.716	254.005	215.267	157.041	1.68969	1.21768	1.74317	0.612012	0.900817	0.454013
WP493 Mapk signaling pathway	0.373924	1.54	P54227	119	K	0.395365	0.041607	Q1	Stathmin OS=Mus musculus OX=10090 GN=Stmn1 PE=1 SV=2	Stmn1	_EAQMAAK[Acetyl (K)]LER_	1	561.824	573.569	396.219	473.52	502.353	254.351	1.35239	2.18092	1.75908	0.747081	0.990745	0.354597
WP493 Mapk signaling pathway	0.373924	1.54	P60766	96	K	0.444619	0.00516207	Q1	Cell division control protein 42 homolog OS=Mus musculus OX=10090 GN=Cdc42 PE=1 SV=2	Cdc42	_EK[Acetyl (K)]WVPEITHHC[Carbamidomethyl (C)]PK_	1	253.296	324.136	266.012	155.292	141.934	113.612	1.25531	1.58023	1.4176	0.683168	0.731016	0.47684
WP493 Mapk signaling pathway	0.373924	1.54	P63017	128	K	0.362636	0.0050895	Q1	Heat shock cognate 71 kDa protein OS=Mus musculus OX=10090 GN=Hspa8 PE=1 SV=1	Hspa8	_MK[Acetyl (K)]EIAEAYLGK_	1	150.799	231.55	192.591	42.5205	62.9668	68.3124	1.09956	1.68289	1.43531	0.3848	0.552099	0.592613
WP493 Mapk signaling pathway	0.373924	1.54	P97864	80	K	0.34904	0.000461846	Q1	Caspase-7 OS=Mus musculus OX=10090 GN=Casp7 PE=1 SV=2	Casp7	_NFDK[Acetyl (K)]ATGMDVR_	1	540.714	479.131	554.263	224.904	214.259	202.456	1.47481	1.33292	1.83889	0.563864	0.511424	0.546568
WP493 Mapk signaling pathway	0.373924	1.54	Q8BTM8	2133	K	0.35715	0.00477456	Q1	Filamin-A OS=Mus musculus OX=10090 GN=Flna PE=1 SV=5	Flna	_FADQHVPGSPFSVK[Acetyl (K)]VTGEGR_	1	566.025	894.461	513.726	197.041	200.225	186.812	1.21085	1.92951	1.09589	0.501172	0.527758	0.484046
WP5242 Comprehensive IL 17A signaling	0.0166057	2.38	P09671	68	K	0.386028	0.00110736	Q1	Superoxide dismutase [Mn], mitochondrial OS=Mus musculus OX=10090 GN=Sod2 PE=1 SV=3	Sod2	_HHAAYVNNLNATEEK[Acetyl (K)]YHEALAK_	1	146.431	114.606	101.398	53.6216	57.0472	54.9149	1.82218	1.40099	1.27585	0.553681	0.619724	0.563338
WP5242 Comprehensive IL 17A signaling	0.0166057	2.38	P09671	75	K	0.309079	0.000766877	Q1	Superoxide dismutase [Mn], mitochondrial OS=Mus musculus OX=10090 GN=Sod2 PE=1 SV=3	Sod2	_HHAAYVNNLNATEEK[Acetyl (K)]YHEALAK[Acetyl (K)]GDVTTQVALQPALK_	1	55.2151	40.208	54.6031	18.3379	16.0142	20.7943	1.76826	1.26494	1.76814	0.487303	0.447712	0.548976
WP5242 Comprehensive IL 17A signaling	0.0166057	2.38	P09671	122	K	0.478073	0.0157043	Q1	Superoxide dismutase [Mn], mitochondrial OS=Mus musculus OX=10090 GN=Sod2 PE=1 SV=3	Sod2	_GELLEAIK[Acetyl (K)]R_	1	5036.05	5198.53	5163.11	3742.59	2982.95	1983.69	1.37264	1.39192	1.42295	0.846446	0.709769	0.445718
WP5242 Comprehensive IL 17A signaling	0.0166057	2.38	P60766	96	K	0.444619	0.00516207	Q1	Cell division control protein 42 homolog OS=Mus musculus OX=10090 GN=Cdc42 PE=1 SV=2	Cdc42	_EK[Acetyl (K)]WVPEITHHC[Carbamidomethyl (C)]PK_	1	253.296	324.136	266.012	155.292	141.934	113.612	1.25531	1.58023	1.4176	0.683168	0.731016	0.47684
WP5242 Comprehensive IL 17A signaling	0.0166057	2.38	Q61687	460	K	0.3572	0.000782325	Q1	Transcriptional regulator ATRX OS=Mus musculus OX=10090 GN=Atrx PE=1 SV=3	Atrx	_EFLK[Acetyl (K)]LDAR_	1	348.639	293.28	351.489	138.443	119.187	116.538	1.64284	1.19877	1.65341	0.570898	0.518239	0.516483
WP5242 Comprehensive IL 17A signaling	0.0166057	2.38	Q61937	154	K	0.375062	0.000189709	Q1	Nucleophosmin OS=Mus musculus OX=10090 GN=Npm1 PE=1 SV=1	Npm1	_SAPGGGNK[Acetyl (K)]VPQK[Acetyl (K)]K_	1	3375.28	2681.89	3486.89	1135.23	1159.38	999.038	1.52782	1.2563	1.49302	0.535636	0.572059	0.496493
WP5242 Comprehensive IL 17A signaling	0.0166057	2.38	Q62087	338	K	0.494678	0.0223534	Q1	Serum paraoxonase/lactonase 3 OS=Mus musculus OX=10090 GN=Pon3 PE=1 SV=2	Pon3	_VSTLYANNGSVLQGSTVASVYHK[Acetyl (K)]R_	1	15.3714	28.6688	22.8675	9.16614	11.6447	13.4405	0.972841	1.80784	1.25093	0.609325	0.668145	0.71688
WP5242 Comprehensive IL 17A signaling	0.0166057	2.38	Q80XU3	98	K	0.15622	0.0172151	Q1	Nuclear ubiquitous casein and cyclin-dependent kinase substrate 1 OS=Mus musculus OX=10090 GN=Nucks1 PE=1 SV=1	Nucks1	_QAASK[Acetyl (K)]AASK[Acetyl (K)]QR_	1	169.609	221.528	181.759	83.0332	44.497	29.3519	2.86773	3.22125	1.23289	0.706766	0.221889	0.215164
WP5242 Comprehensive IL 17A signaling	0.0166057	2.38	Q80XU3	102	K	0.15622	0.0172151	Q1	Nuclear ubiquitous casein and cyclin-dependent kinase substrate 1 OS=Mus musculus OX=10090 GN=Nucks1 PE=1 SV=1	Nucks1	_QAASK[Acetyl (K)]AASK[Acetyl (K)]QR_	1	169.609	221.528	181.759	83.0332	44.497	29.3519	2.86773	3.22125	1.23289	0.706766	0.221889	0.215164
WP5242 Comprehensive IL 17A signaling	0.0166057	2.38	Q80XU3	175	K	0.190898	0.0074601	Q1	Nuclear ubiquitous casein and cyclin-dependent kinase substrate 1 OS=Mus musculus OX=10090 GN=Nucks1 PE=1 SV=1	Nucks1	_LK[Acetyl (K)]ATVTPSPVK_	1	818.966	747.238	807.897	303.374	304.974	226.543	3.14904	2.47102	1.24625	0.58725	0.345851	0.377663
WP5242 Comprehensive IL 17A signaling	0.0166057	2.38	Q99MD9	241	K	0.393774	0.00315538	Q1	Nuclear autoantigenic sperm protein OS=Mus musculus OX=10090 GN=Nasp PE=1 SV=2	Nasp	_GK[Acetyl (K)]SISGAYVQNK_	1	268.844	193.442	250.298	95.2246	98.5195	90.4744	1.75666	1.09928	1.48743	0.596741	0.592987	0.520576
WP5242 Comprehensive IL 17A signaling	0.0166057	2.38	Q9CY58	122	K	0.377829	0.000334688	Q1	SERPINE1 mRNA-binding protein 1 OS=Mus musculus OX=10090 GN=Serbp1 PE=1 SV=2	Serbp1	_RPDQQLQGDGK[Acetyl (K)]LIDR_	1	2471.08	2339.59	2658.09	921.853	828.33	709.095	1.37328	1.39024	1.46181	0.594785	0.551971	0.449693
WP543 Synthesis and degradation of ketone bodies	4.4655e-05	14.26	P38060	324	K	0.322612	0.000402473	Q1	Hydroxymethylglutaryl-CoA lyase, mitochondrial OS=Mus musculus OX=10090 GN=Hmgcl PE=1 SV=2	Hmgcl	_VAQATC[Carbamidomethyl (C)]K[Acetyl (K)]L_	1	355.224	309.176	386.182	104.749	126.811	100.113	1.53686	1.30356	1.67664	0.494247	0.541331	0.421678
WP543 Synthesis and degradation of ketone bodies	4.4655e-05	14.26	P54869	354	K	0.335826	0.000624686	Q1	Hydroxymethylglutaryl-CoA synthase, mitochondrial OS=Mus musculus OX=10090 GN=Hmgcs2 PE=1 SV=2	Hmgcs2	_LEETYTNK[Acetyl (K)]DVDK[Acetyl (K)]ALLK_	1	1727.64	1317.17	1737.29	494.418	485.895	431.024	1.60439	1.19021	1.56333	0.534528	0.490945	0.438035
WP543 Synthesis and degradation of ketone bodies	4.4655e-05	14.26	Q8QZT1	340	K	0.363393	0.0020778	Q1	Acetyl-CoA acetyltransferase, mitochondrial OS=Mus musculus OX=10090 GN=Acat1 PE=1 SV=1	Acat1	_VLK[Acetyl (K)]YAGLK[Acetyl (K)]K_	1	312.631	235.261	323.611	137.449	122.149	100.954	1.63823	1.21666	1.68797	0.640859	0.551283	0.458697
WP543 Synthesis and degradation of ketone bodies	4.4655e-05	14.26	Q9D0K2	418	K	0.343567	0.0412656	Q1	Succinyl-CoA:3-ketoacid coenzyme A transferase 1, mitochondrial OS=Mus musculus OX=10090 GN=Oxct1 PE=1 SV=1	Oxct1	_YGDLANWMIPGK[Acetyl (K)]MVK_	1	5646.2	2667.99	7159.79	1078.98	2356.4	1629.59	1.61787	0.796612	1.97249	0.327549	0.705169	0.474499
WP571 FAS pathway and stress induction of HSP regulation	0.0757084	2.97	P14733	529	K	0.490743	0.0168165	Q1	Lamin-B1 OS=Mus musculus OX=10090 GN=Lmnb1 PE=1 SV=3	Lmnb1	_NQNSWGTGEDVK[Acetyl (K)]VILK_	1	26.6379	35.0074	26.5901	15.3498	13.8181	9.50708	1.15113	1.59554	1.2106	0.775667	0.696597	0.469743
WP571 FAS pathway and stress induction of HSP regulation	0.0757084	2.97	P16546	2426	K	0.444913	0.0257471	Q1	Spectrin alpha chain, non-erythrocytic 1 OS=Mus musculus OX=10090 GN=Sptan1 PE=1 SV=4	Sptan1	_PYVTK[Acetyl (K)]EELYQNLTR_	1	92.2211	47.1071	50.5813	28.4542	31.0355	35.6853	2.05417	1.06275	1.13185	0.557331	0.618699	0.714304
WP571 FAS pathway and stress induction of HSP regulation	0.0757084	2.97	P97864	80	K	0.34904	0.000461846	Q1	Caspase-7 OS=Mus musculus OX=10090 GN=Casp7 PE=1 SV=2	Casp7	_NFDK[Acetyl (K)]ATGMDVR_	1	540.714	479.131	554.263	224.904	214.259	202.456	1.47481	1.33292	1.83889	0.563864	0.511424	0.546568
WP662 Amino acid metabolism	3.24896e-06	3.82	O08749	273	K	0.495188	0.0296763	Q1	Dihydrolipoyl dehydrogenase, mitochondrial OS=Mus musculus OX=10090 GN=Dld PE=1 SV=2	Dld	_FK[Acetyl (K)]LNTK[Acetyl (K)]VTGATK_	1	160.675	99.055	188.083	89.5227	91.7845	82.1789	1.50404	0.906804	1.72766	0.695966	0.734206	0.619163
WP662 Amino acid metabolism	3.24896e-06	3.82	O08749	420	K	0.449103	0.00383215	Q1	Dihydrolipoyl dehydrogenase, mitochondrial OS=Mus musculus OX=10090 GN=Dld PE=1 SV=2	Dld	_IGK[Acetyl (K)]FPFAANSR_	1	19996	14973.6	22766.6	10632.3	10267.9	9921.16	1.50342	1.10101	1.67971	0.663911	0.659714	0.60039
WP662 Amino acid metabolism	3.24896e-06	3.82	P05202	227	K	0.485802	0.0199851	Q1	Aspartate aminotransferase, mitochondrial OS=Mus musculus OX=10090 GN=Got2 PE=1 SV=1	Got2	_PEQWK[Acetyl (K)]EIASVVK_	1	76.1058	67.921	64.1051	42.4882	26.0719	22.5244	1.45097	1.2974	1.22138	0.902503	0.557817	0.468188
WP662 Amino acid metabolism	3.24896e-06	3.82	P05202	302	K	0.49254	0.00214493	Q1	Aspartate aminotransferase, mitochondrial OS=Mus musculus OX=10090 GN=Got2 PE=1 SV=1	Got2	_VGAFTVVC[Carbamidomethyl (C)]K[Acetyl (K)]DAEEAK[Acetyl (K)]R_	1	1005.65	811.092	1048.34	469.927	414.933	387.418	1.38659	1.12047	1.44452	0.721894	0.642036	0.582383
WP662 Amino acid metabolism	3.24896e-06	3.82	P05202	404	K	0.487141	0.0478715	Q1	Aspartate aminotransferase, mitochondrial OS=Mus musculus OX=10090 GN=Got2 PE=1 SV=1	Got2	_EFSVYMTK[Acetyl (K)]DGR_	1	4712.87	3961.87	4123.49	2645.06	1901	1060.87	1.46074	1.23031	1.27723	0.913402	0.661221	0.358487
WP662 Amino acid metabolism	3.24896e-06	3.82	P08249	329	K	0.41303	0.00196951	Q1	Malate dehydrogenase, mitochondrial OS=Mus musculus OX=10090 GN=Mdh2 PE=1 SV=3	Mdh2	_K[Acetyl (K)]GEDFVK[Acetyl (K)]NMK_	1	160.68	132.737	187.517	66.3553	82.4197	66.8371	1.49725	1.19919	1.62475	0.545699	0.696714	0.542366
WP662 Amino acid metabolism	3.24896e-06	3.82	P16332	210	K	0.325251	0.00189478	Q1	Methylmalonyl-CoA mutase, mitochondrial OS=Mus musculus OX=10090 GN=Mmut PE=1 SV=2	Mmut	_EK[Acetyl (K)]LTGTIQNDILK_	1	352.456	316.567	328.905	177.072	161.765	103.951	1.68317	1.6228	1.6005	0.614414	0.601465	0.379951
WP662 Amino acid metabolism	3.24896e-06	3.82	P16332	604	K	0.439248	6.43762e-05	Q1	Methylmalonyl-CoA mutase, mitochondrial OS=Mus musculus OX=10090 GN=Mmut PE=1 SV=2	Mmut	_VNK[Acetyl (K)]FMER_	1	468.632	448.427	488.822	308.869	279.361	253.654	1.43444	1.47339	1.52462	0.686931	0.665762	0.594249
WP662 Amino acid metabolism	3.24896e-06	3.82	P35486	77	K	0.471085	0.00593137	Q1	Pyruvate dehydrogenase E1 component subunit alpha, somatic form, mitochondrial OS=Mus musculus OX=10090 GN=Pdha1 PE=1 SV=1	Pdha1	_RMELK[Acetyl (K)]ADQLYK_	1	229.438	281.772	262.903	164.241	112.941	108.214	1.24831	1.47242	1.39851	0.829431	0.576593	0.534488
WP662 Amino acid metabolism	3.24896e-06	3.82	P38060	324	K	0.322612	0.000402473	Q1	Hydroxymethylglutaryl-CoA lyase, mitochondrial OS=Mus musculus OX=10090 GN=Hmgcl PE=1 SV=2	Hmgcl	_VAQATC[Carbamidomethyl (C)]K[Acetyl (K)]L_	1	355.224	309.176	386.182	104.749	126.811	100.113	1.53686	1.30356	1.67664	0.494247	0.541331	0.421678
WP662 Amino acid metabolism	3.24896e-06	3.82	P45952	212	K	0.469931	0.0011401	Q1	Medium-chain specific acyl-CoA dehydrogenase, mitochondrial OS=Mus musculus OX=10090 GN=Acadm PE=1 SV=1	Acadm	_SNPDPK[Acetyl (K)]VPASK_	1	1828.45	1911.03	1805.33	1391.31	1064.85	961.973	1.45798	1.48316	1.34119	0.788053	0.630689	0.593663
WP662 Amino acid metabolism	3.24896e-06	3.82	P54869	354	K	0.335826	0.000624686	Q1	Hydroxymethylglutaryl-CoA synthase, mitochondrial OS=Mus musculus OX=10090 GN=Hmgcs2 PE=1 SV=2	Hmgcs2	_LEETYTNK[Acetyl (K)]DVDK[Acetyl (K)]ALLK_	1	1727.64	1317.17	1737.29	494.418	485.895	431.024	1.60439	1.19021	1.56333	0.534528	0.490945	0.438035
WP662 Amino acid metabolism	3.24896e-06	3.82	Q60597	970	K	0.365326	0.00241304	Q1	2-oxoglutarate dehydrogenase complex component E1 OS=Mus musculus OX=10090 GN=Ogdh PE=1 SV=3	Ogdh	_NQGYYDYVK[Acetyl (K)]PR_	1	2651.79	2726.21	2759.42	1073.29	1008.06	690.903	1.38668	1.42784	1.51782	0.61333	0.584697	0.38469
WP662 Amino acid metabolism	3.24896e-06	3.82	Q60597	999	K	0.491384	0.0222689	Q1	2-oxoglutarate dehydrogenase complex component E1 OS=Mus musculus OX=10090 GN=Ogdh PE=1 SV=3	Ogdh	_DPAAAPATGNK[Acetyl (K)]K_	1	146.971	132.001	81.5767	65.5219	46.5127	52.7391	1.59608	1.43576	0.931872	0.777593	0.560275	0.609836
WP662 Amino acid metabolism	3.24896e-06	3.82	Q61425	179	K	0.374802	0.00604713	Q1	Hydroxyacyl-coenzyme A dehydrogenase, mitochondrial OS=Mus musculus OX=10090 GN=Hadh PE=1 SV=2	Hadh	_FAGLHFFNPVPM[Oxidation (M)]M[Oxidation (M)]K[Acetyl (K)]LVEVIK_	1	1383.66	958.666	1733.75	704.966	784.009	667.514	1.63975	1.11071	1.98405	0.554064	0.661396	0.55904
WP662 Amino acid metabolism	3.24896e-06	3.82	Q8K2B3	608	K	0.27053	0.0116378	Q1	Succinate dehydrogenase [ubiquinone] flavoprotein subunit, mitochondrial OS=Mus musculus OX=10090 GN=Sdha PE=1 SV=1	Sdha	_VDEYDYSK[Acetyl (K)]PIQGQQK_	1	277.204	245.232	136.987	74.6275	50.3082	37.4712	1.89118	1.74428	0.965695	0.576862	0.387293	0.280595
WP662 Amino acid metabolism	3.24896e-06	3.82	Q8VDC0	638	K	0.470913	0.0188258	Q1	Probable leucine--tRNA ligase, mitochondrial OS=Mus musculus OX=10090 GN=Lars2 PE=1 SV=1	Lars2	_LEVTWEK[Acetyl (K)]MSK_	1	437.689	302.877	530.026	223.669	202.955	201.364	1.43353	0.946159	1.75409	0.695956	0.669385	0.581306
WP662 Amino acid metabolism	3.24896e-06	3.82	Q99KI0	31	K	0.484671	0.0032687	Q1	Aconitate hydratase, mitochondrial OS=Mus musculus OX=10090 GN=Aco2 PE=1 SV=1	Aco2	_AK[Acetyl (K)]VAMSHFEPSEYIR_	1	373.867	320.25	310.036	162.459	121.078	112.986	1.44867	1.23458	1.21591	0.761591	0.582678	0.545543
WP662 Amino acid metabolism	3.24896e-06	3.82	Q99KI0	517	K	0.414305	0.00480789	Q1	Aconitate hydratase, mitochondrial OS=Mus musculus OX=10090 GN=Aco2 PE=1 SV=1	Aco2	_FNPETDFLTGK[Acetyl (K)]DGK[Acetyl (K)]K_	1	476.632	320.664	448.254	143.645	159.436	117.014	1.55307	1.03953	1.47832	0.566269	0.645218	0.475115
WP662 Amino acid metabolism	3.24896e-06	3.82	Q99KI0	520	K	0.414305	0.00480789	Q1	Aconitate hydratase, mitochondrial OS=Mus musculus OX=10090 GN=Aco2 PE=1 SV=1	Aco2	_FNPETDFLTGK[Acetyl (K)]DGK[Acetyl (K)]K_	1	476.632	320.664	448.254	143.645	159.436	117.014	1.55307	1.03953	1.47832	0.566269	0.645218	0.475115
WP662 Amino acid metabolism	3.24896e-06	3.82	Q99MR8	47	K	0.221802	0.0011932	Q1	Methylcrotonoyl-CoA carboxylase subunit alpha, mitochondrial OS=Mus musculus OX=10090 GN=Mccc1 PE=1 SV=2	Mccc1	_YGTTPGGSITK[Acetyl (K)]VLIANR_	1	133.289	147.794	147.808	38.0356		49.5449	1.49646	1.83912	1.60657	0.318374		0.412413
WP662 Amino acid metabolism	3.24896e-06	3.82	Q9JLZ3	84	K	0.464117	0.0032973	Q1	Methylglutaconyl-CoA hydratase, mitochondrial OS=Mus musculus OX=10090 GN=Auh PE=1 SV=1	Auh	_NLLK[Acetyl (K)]MLSK_	1	208.975	157.549	220.331	181.032	186.123	174.666	1.73496	1.29318	1.66423	0.695326	0.841323	0.641161
WP662 Amino acid metabolism	3.24896e-06	3.82	Q9JLZ3	179	K	0.493455	0.0282781	Q1	Methylglutaconyl-CoA hydratase, mitochondrial OS=Mus musculus OX=10090 GN=Auh PE=1 SV=1	Auh	_VAASSAK[Acetyl (K)]MGLVETK_	1	147.256	94.0724	136.74	152.48	123.617	95.2166	1.84135	1.16297	1.5556	0.882089	0.841603	0.526427
WP79 Tryptophan metabolism	0.0266568	3.39	P47738	430	K	0.376211	0.0135321	Q1	Aldehyde dehydrogenase, mitochondrial OS=Mus musculus OX=10090 GN=Aldh2 PE=1 SV=1	Aldh2	_FK[Acetyl (K)]TIEEVVGR_	1	1578.73	1529.83	930.079	565.383	451.913	351.862	1.69742	1.59685	0.975339	0.670378	0.535543	0.400355
WP79 Tryptophan metabolism	0.0266568	3.39	Q60597	970	K	0.365326	0.00241304	Q1	2-oxoglutarate dehydrogenase complex component E1 OS=Mus musculus OX=10090 GN=Ogdh PE=1 SV=3	Ogdh	_NQGYYDYVK[Acetyl (K)]PR_	1	2651.79	2726.21	2759.42	1073.29	1008.06	690.903	1.38668	1.42784	1.51782	0.61333	0.584697	0.38469
WP79 Tryptophan metabolism	0.0266568	3.39	Q60597	999	K	0.491384	0.0222689	Q1	2-oxoglutarate dehydrogenase complex component E1 OS=Mus musculus OX=10090 GN=Ogdh PE=1 SV=3	Ogdh	_DPAAAPATGNK[Acetyl (K)]K_	1	146.971	132.001	81.5767	65.5219	46.5127	52.7391	1.59608	1.43576	0.931872	0.777593	0.560275	0.609836
WP79 Tryptophan metabolism	0.0266568	3.39	Q61425	179	K	0.374802	0.00604713	Q1	Hydroxyacyl-coenzyme A dehydrogenase, mitochondrial OS=Mus musculus OX=10090 GN=Hadh PE=1 SV=2	Hadh	_FAGLHFFNPVPM[Oxidation (M)]M[Oxidation (M)]K[Acetyl (K)]LVEVIK_	1	1383.66	958.666	1733.75	704.966	784.009	667.514	1.63975	1.11071	1.98405	0.554064	0.661396	0.55904
WP79 Tryptophan metabolism	0.0266568	3.39	Q8QZT1	340	K	0.363393	0.0020778	Q1	Acetyl-CoA acetyltransferase, mitochondrial OS=Mus musculus OX=10090 GN=Acat1 PE=1 SV=1	Acat1	_VLK[Acetyl (K)]YAGLK[Acetyl (K)]K_	1	312.631	235.261	323.611	137.449	122.149	100.954	1.63823	1.21666	1.68797	0.640859	0.551283	0.458697

## Sheet: Q2
WikiPathways	Mapping	Background	All Mapping	All Background	Fold Enrichment	Fisher's exact test p value	-log10(p value)	Related proteins	Related Genes	WikiPathways link
WP434 TCA cycle	12	26	157	1693	4.98	8.26144e-07	6.08	O08749 P08249 P54071 P70404 P97807 Q3UV70 Q8BMF4 Q8K2B3 Q9D051 Q9D2G2 Q9D6R2 Q9Z2I9	Dlat Dld Dlst Fh Idh2 Idh3a Idh3g Mdh2 Pdhb Pdp1 Sdha Sucla2	https://www.wikipathways.org/instance/WP434
WP662 Amino acid metabolism	18	70	157	1693	2.77	3.25115e-05	4.49	D3Z7P3 O08749 O88844 P08249 P11725 P26443 P47791 P54869 P97807 Q64133 Q8K2B3 Q8QZS1 Q8VCN5 Q8VDC0 Q91V92 Q99MR8 Q9D2G2 Q9JLZ3	Acly Auh Cth Dld Dlst Fh Gls Glud1 Gsr Hibch Hmgcs2 Idh1 Lars2 Maoa Mccc1 Mdh2 Otc Sdha	https://www.wikipathways.org/instance/WP662
WP1248 Oxidative phosphorylation	10	35	157	1693	3.08	0.000842269	3.07	P52503 P56480 P97450 Q03265 Q91VD9 Q91WD5 Q9CPP6 Q9CPQ8 Q9D6J6 Q9DCX2	Atp5f1a Atp5f1b Atp5mg Atp5pd Atp5pf Ndufa5 Ndufs1 Ndufs2 Ndufs6 Ndufv2	https://www.wikipathways.org/instance/WP1248
WP1269 Fatty acid beta oxidation	8	28	157	1693	3.08	0.00283409	2.55	O08749 P41216 P42125 Q8BH95 Q8BMS1 Q8QZT1 Q99JY0 Q9CZW4	Acat1 Acsl1 Acsl3 Dld Echs1 Eci1 Hadha Hadhb	https://www.wikipathways.org/instance/WP1269
WP1241 Glucuronidation	4	8	157	1693	5.39	0.00370487	2.43	O70475 Q63886 Q7TSV4 Q9D0F9	Pgm1 Pgm2 Ugdh Ugt1a1	https://www.wikipathways.org/instance/WP1241
WP3588 Fatty acid beta oxidation streamlined	7	24	157	1693	3.15	0.00459959	2.34	P41216 P42125 Q8BH95 Q8BMS1 Q8QZT1 Q99JY0 Q9CZW4	Acat1 Acsl1 Acsl3 Echs1 Eci1 Hadha Hadhb	https://www.wikipathways.org/instance/WP3588
WP543 Synthesis and degradation of ketone bodies	3	5	157	1693	6.47	0.00680468	2.17	P54869 Q80XN0 Q8QZT1	Acat1 Bdh1 Hmgcs2	https://www.wikipathways.org/instance/WP543
WP401 Mitochondrial long chain fatty acid beta oxidation	5	15	157	1693	3.59	0.00896818	2.05	P32020 P41216 P42125 Q8BMS1 Q9CZW4	Acsl1 Acsl3 Eci1 Hadha Scp2	https://www.wikipathways.org/instance/WP401
WP295 Electron transport chain	12	61	157	1693	2.12	0.0106006	1.97	P51881 P52503 P56480 P97450 Q03265 Q8K2B3 Q91VD9 Q91WD5 Q9CPP6 Q9CPQ8 Q9D6J6 Q9DCX2	Atp5f1a Atp5f1b Atp5mg Atp5pd Atp5pf Ndufa5 Ndufs1 Ndufs2 Ndufs6 Ndufv2 Sdha Slc25a5	https://www.wikipathways.org/instance/WP295
WP544 Exercise induced circadian regulation	6	22	157	1693	2.94	0.0122855	1.91	O88532 P10853 P28660 P63166 P97360 Q9WTL8	Bmal1 Etv6 H2bc7 Nckap1 Sumo1 Zfr	https://www.wikipathways.org/instance/WP544
WP336 Fatty acid biosynthesis	5	18	157	1693	3	0.0203597	1.69	P41216 Q8BH95 Q8BWT1 Q91V92 Q9CZW4	Acaa2 Acly Acsl1 Acsl3 Echs1	https://www.wikipathways.org/instance/WP336

## Sheet: Q2 Pathway2Protein
WikiPathways	Fisher's exact test p value	Fold Enrichment	Protein accession	Position	Amino acid	Abx/con Ratio	Abx/con P value	Regulated Type	Protein description	Gene name	Modified sequence	Localization probability	Intensity CON1	Intensity CON2	Intensity CON3	Intensity ABX1	Intensity ABX2	Intensity ABX3	CON1	CON2	CON3	ABX1	ABX2	ABX3
WP1241 Glucuronidation	0.00370487	5.39	O70475	207	K	0.530139	0.0183075	Q2	UDP-glucose 6-dehydrogenase OS=Mus musculus OX=10090 GN=Ugdh PE=1 SV=1	Ugdh	_EK[Acetyl (K)]ILTTNTWSSELSK_	1	1213.35	1760.14	1156.01	849.782	720.188	638.685	1.15314	1.68253	1.09445	0.809365	0.678253	0.595896
WP1241 Glucuronidation	0.00370487	5.39	Q63886	264	K	0.568996	0.000560474	Q2	UDP-glucuronosyltransferase 1A1 OS=Mus musculus OX=10090 GN=Ugt1a1 PE=1 SV=2	Ugt1a1	_SDFVK[Acetyl (K)]DYPR_	1	1724.04	1843.32	1985.66	1560.24	1552.1	1682.78	1.26823	1.3036	1.48319	0.757885	0.737243	0.81216
WP1241 Glucuronidation	0.00370487	5.39	Q7TSV4	99	K	0.633715	0.0205149	Q2	Phosphopentomutase OS=Mus musculus OX=10090 GN=Pgm2 PE=1 SV=1	Pgm2	_YLEK[Acetyl (K)]QFSDLK_	1	448.23	551.901	445.329	394.486	342.494	286.007	1.12555	1.45332	1.14275	0.90309	0.795194	0.660158
WP1241 Glucuronidation	0.00370487	5.39	Q7TSV4	575	K	0.566376	0.017156	Q2	Phosphopentomutase OS=Mus musculus OX=10090 GN=Pgm2 PE=1 SV=1	Pgm2	_IK[Acetyl (K)]YYAELC[Carbamidomethyl (C)]APPGNSDPEHLKK_	1	132.258	165.984	114.895	102.582	77.21	81.6813	1.21523	1.59932	1.0788	0.859291	0.655942	0.689868
WP1241 Glucuronidation	0.00370487	5.39	Q9D0F9	349	K	0.613567	0.0316047	Q2	Phosphoglucomutase-1 OS=Mus musculus OX=10090 GN=Pgm1 PE=1 SV=4	Pgm1	_VANATK[Acetyl (K)]IALYETPTGWK_	1	3356.53	2517.91	3447.58	1797.88	1860.59	2499.27	1.35632	1.00732	1.39202	0.68445	0.674579	0.94532
WP1248 Oxidative phosphorylation	0.000842269	3.08	P52503	90	K	0.625105	0.0305772	Q2	NADH dehydrogenase [ubiquinone] iron-sulfur protein 6, mitochondrial OS=Mus musculus OX=10090 GN=Ndufs6 PE=1 SV=2	Ndufs6	_IIAC[Carbamidomethyl (C)]DGGGGALGHPK[Acetyl (K)]VYINLDK_	1	1062.95	1404.61	975.202	625.575	678.775	473.192	1.18216	1.4309	0.994896	0.808184	0.832776	0.614388
WP1248 Oxidative phosphorylation	0.000842269	3.08	P56480	485	K	0.633108	0.0173104	Q2	ATP synthase subunit beta, mitochondrial OS=Mus musculus OX=10090 GN=Atp5f1b PE=1 SV=2	Atp5f1b	_LVPLK[Acetyl (K)]ETIK_	1	3028.57	2561.83	2849.26	2240.41	1797.08	1565.95	1.35257	1.10924	1.23355	0.934353	0.751509	0.653699
WP1248 Oxidative phosphorylation	0.000842269	3.08	P97450	46	K	0.645425	0.0162191	Q2	ATP synthase-coupling factor 6, mitochondrial OS=Mus musculus OX=10090 GN=Atp5pf PE=1 SV=1	Atp5pf	_LFVDK[Acetyl (K)]IR_	1	11524.7	9985.02	12418	9376	9201.5	8354.59	1.40155	1.06165	1.287	0.919349	0.782026	0.719094
WP1248 Oxidative phosphorylation	0.000842269	3.08	Q03265	498	K	0.569726	0.00714871	Q2	ATP synthase subunit alpha, mitochondrial OS=Mus musculus OX=10090 GN=Atp5f1a PE=1 SV=1	Atp5f1a	_GYLDK[Acetyl (K)]LEPSK_	1	18885.9	16049.6	19630.2	14564.3	13004.3	10486.1	1.35078	1.14037	1.43836	0.844733	0.766404	0.627609
WP1248 Oxidative phosphorylation	0.000842269	3.08	Q91VD9	709	K	0.640015	0.00196472	Q2	NADH-ubiquinone oxidoreductase 75 kDa subunit, mitochondrial OS=Mus musculus OX=10090 GN=Ndufs1 PE=1 SV=2	Ndufs1	_ASQTMAK[Acetyl (K)]C[Carbamidomethyl (C)]VK_	1	512.785	446.583	518.116	299.699	310.788	271.271	1.2473	1.10126	1.28194	0.789048	0.819288	0.715234
WP1248 Oxidative phosphorylation	0.000842269	3.08	Q91WD5	75	K	0.639661	0.0193129	Q2	NADH dehydrogenase [ubiquinone] iron-sulfur protein 2, mitochondrial OS=Mus musculus OX=10090 GN=Ndufs2 PE=1 SV=1	Ndufs2	_EK[Acetyl (K)]AVTNMTLNFGPQHPAAHGVLR_	1	24.7464	31.2457	25.0425	18.9458	16.393	14.1984	1.08448	1.44949	1.11115	0.887355	0.744315	0.699974
WP1248 Oxidative phosphorylation	0.000842269	3.08	Q9CPP6	36	K	0.64228	0.0131128	Q2	NADH dehydrogenase [ubiquinone] 1 alpha subcomplex subunit 5 OS=Mus musculus OX=10090 GN=Ndufa5 PE=1 SV=3	Ndufa5	_TLDILK[Acetyl (K)]HFPK_	1	123.447	115.861	118.876	105.74	122.769	93.7842	1.22149	1.27919	1.30778	0.87165	0.918423	0.656025
WP1248 Oxidative phosphorylation	0.000842269	3.08	Q9CPQ8	66	K	0.655517	0.00137152	Q2	ATP synthase subunit g, mitochondrial OS=Mus musculus OX=10090 GN=Atp5mg PE=1 SV=1	Atp5mg	_TGSFK[Acetyl (K)]HLTVK_	1	6020.98	5187.29	5993.91	5813.88	5352.01	5158.02	1.19927	1.21435	1.3595	0.834584	0.86845	0.770307
WP1248 Oxidative phosphorylation	0.000842269	3.08	Q9D6J6	128	K	0.505146	0.0186673	Q2	NADH dehydrogenase [ubiquinone] flavoprotein 2, mitochondrial OS=Mus musculus OX=10090 GN=Ndufv2 PE=1 SV=2	Ndufv2	_KPVGK[Acetyl (K)]YHIQVC[Carbamidomethyl (C)]TTTPC[Carbamidomethyl (C)]MLR_	0.999956	89.8354	126.62	76.8676	36.5745	45.4072	48.9842	1.20087	1.69659	1.01195	0.55214	0.699275	0.723413
WP1248 Oxidative phosphorylation	0.000842269	3.08	Q9DCX2	32	K	0.615669	0.0180895	Q2	ATP synthase subunit d, mitochondrial OS=Mus musculus OX=10090 GN=Atp5pd PE=1 SV=3	Atp5pd	_AIGNALK[Acetyl (K)]SWNETFHAR_	1	127.39	95.1284	117.166	151.458	136.593	115.721	1.49448	1.10717	1.42158	0.95999	0.796537	0.720454
WP1248 Oxidative phosphorylation	0.000842269	3.08	Q9DCX2	72	K	0.551604	0.00857514	Q2	ATP synthase subunit d, mitochondrial OS=Mus musculus OX=10090 GN=Atp5pd PE=1 SV=3	Atp5pd	_ANVAKPGLVDDFEK[Acetyl (K)]K_	1	6781.55	5591.15	7079.86	7742.49	7276.24	5727.27	1.47139	1.20351	1.58869	0.907612	0.784746	0.659458
WP1248 Oxidative phosphorylation	0.000842269	3.08	Q9DCX2	78	K	0.553553	0.0156351	Q2	ATP synthase subunit d, mitochondrial OS=Mus musculus OX=10090 GN=Atp5pd PE=1 SV=3	Atp5pd	_KYNALK[Acetyl (K)]IPVPEDK_	1	1566.86	1255.44	1683.71	1850.95	1678.82	1292.99	1.46492	1.16448	1.62805	0.934977	0.780214	0.641535
WP1263 Mitochondrial gene expression	0.235706	2.16	P40630	82	K	0.601092	0.0157639	Q2	Transcription factor A, mitochondrial OS=Mus musculus OX=10090 GN=Tfam PE=1 SV=2	Tfam	_K[Acetyl (K)]IAALWR_	1	480.721	385.713	455.168	373.565	351.145	342.36	1.57978	1.08137	1.2547	0.873921	0.756454	0.72341
WP1263 Mitochondrial gene expression	0.235706	2.16	Q8JZM0	23	K	0.649425	0.0493593	Q2	Dimethyladenosine transferase 1, mitochondrial OS=Mus musculus OX=10090 GN=Tfb1m PE=1 SV=1	Tfb1m	_EIIK[Acetyl (K)]LFGLR_	1	45.8793	48.8454	61.3291	70.3661	56.3543	68.8197	1.29752	1.46985	1.23571	0.783388	0.678379	1.13793
WP1266 SIDS susceptibility pathways	0.377929	1.54	B2RWS6	79	K	0.52371	0.0258669	Q2	Histone acetyltransferase p300 OS=Mus musculus OX=10090 GN=Ep300 PE=1 SV=2	Ep300	_HK[Acetyl (K)]QLSELLR_	1	746.498	605.181	741.662	464.805	454.818	302.313	1.50961	1.09319	1.43629	0.886611	0.721977	0.506723
WP1266 SIDS susceptibility pathways	0.377929	1.54	Q64133	82	K	0.547442	0.0395474	Q2	Amine oxidase [flavin-containing] A OS=Mus musculus OX=10090 GN=Maoa PE=1 SV=3	Maoa	_LSK[Acetyl (K)]ELGIETYK_	1	856.018	1125.69	617.225	769.009	613.886	598.21	1.35813	1.75594	0.959269	0.862696	0.702854	0.664368
WP1266 SIDS susceptibility pathways	0.377929	1.54	Q64133	90	K	0.617816	0.0482748	Q2	Amine oxidase [flavin-containing] A OS=Mus musculus OX=10090 GN=Maoa PE=1 SV=3	Maoa	_ELGIETYK[Acetyl (K)]VNVNER_	1	88.5559	89.4201	59.6573	72.0204	54.931	77.9531	1.45411	1.44359	0.959577	0.836182	0.650899	0.895999
WP1269 Fatty acid beta oxidation	0.00283409	3.08	O08749	104	K	0.636001	0.0137237	Q2	Dihydrolipoyl dehydrogenase, mitochondrial OS=Mus musculus OX=10090 GN=Dld PE=1 SV=2	Dld	_ALLNNSHYYHMAHGK[Acetyl (K)]DFASR_	1	6616.02	5211.9	6563.06	5025.57	4708.96	4159.28	1.36446	1.0512	1.32822	0.860784	0.829903	0.690425
WP1269 Fatty acid beta oxidation	0.00283409	3.08	O08749	122	K	0.522364	0.00730623	Q2	Dihydrolipoyl dehydrogenase, mitochondrial OS=Mus musculus OX=10090 GN=Dld PE=1 SV=2	Dld	_LNLEK[Acetyl (K)]MMEQK_	1	5685.85	4891.91	6200.97	3936.98	3603.13	2856.26	1.39311	1.17218	1.4909	0.801123	0.754413	0.563279
WP1269 Fatty acid beta oxidation	0.00283409	3.08	O08749	127	K	0.515603	0.000461955	Q2	Dihydrolipoyl dehydrogenase, mitochondrial OS=Mus musculus OX=10090 GN=Dld PE=1 SV=2	Dld	_MMEQK[Acetyl (K)]HSAVK_	1	35.4461	42.1726	39.5017	24.9551	21.1747	25.7269	1.24888	1.45315	1.36574	0.730225	0.637543	0.729584
WP1269 Fatty acid beta oxidation	0.00283409	3.08	P41216	208	K	0.525438	0.00247173	Q2	Long-chain-fatty-acid--CoA ligase 1 OS=Mus musculus OX=10090 GN=Acsl1 PE=1 SV=2	Acsl1	_AK[Acetyl (K)]LLLEGVENK_	1	335.01	357.77	359.245	175.861	141.443	130.887	1.25965	1.33019	1.22339	0.790185	0.636649	0.57678
WP1269 Fatty acid beta oxidation	0.00283409	3.08	P42125	48	K	0.650631	0.049909	Q2	Enoyl-CoA delta isomerase 1, mitochondrial OS=Mus musculus OX=10090 GN=Eci1 PE=1 SV=2	Eci1	_VLVETEGPAGVAVMK[Acetyl (K)]LR_	1	350.817	315.693	319.299	281.417	246.932	183.04	1.40268	1.15094	1.13945	0.958469	0.852753	0.591602
WP1269 Fatty acid beta oxidation	0.00283409	3.08	P42125	229	K	0.536634	0.0122139	Q2	Enoyl-CoA delta isomerase 1, mitochondrial OS=Mus musculus OX=10090 GN=Eci1 PE=1 SV=2	Eci1	_SVMTK[Acetyl (K)]WLAIPDHSR_	1	2875.33	2388.16	3845.49	1811.37	1874.81	1720.92	1.34416	1.01797	1.60447	0.721305	0.756984	0.650318
WP1269 Fatty acid beta oxidation	0.00283409	3.08	Q8BH95	101	K	0.515144	0.028268	Q2	Enoyl-CoA hydratase, mitochondrial OS=Mus musculus OX=10090 GN=Echs1 PE=1 SV=1	Echs1	_AFAAGADIK[Acetyl (K)]EMQNR_	1	3114.39	3035.82	3226.42	2900.42	2229.53	1508.58	1.41134	1.39047	1.38725	0.953098	0.739379	0.465492
WP1269 Fatty acid beta oxidation	0.00283409	3.08	Q8BMS1	295	K	0.583191	0.00219567	Q2	Trifunctional enzyme subunit alpha, mitochondrial OS=Mus musculus OX=10090 GN=Hadha PE=1 SV=1	Hadha	_KQTK[Acetyl (K)]GLYPAPLK_	1	447.269	428.64	415.881	284.14	258.25	232.362	1.2964	1.24022	1.27351	0.812484	0.776567	0.63299
WP1269 Fatty acid beta oxidation	0.00283409	3.08	Q8BMS1	728	K	0.538733	0.0431472	Q2	Trifunctional enzyme subunit alpha, mitochondrial OS=Mus musculus OX=10090 GN=Hadha PE=1 SV=1	Hadha	_FVDLYGAQK[Acetyl (K)]VVDR_	1	14833.7	11599	15193.4	9609.67	8113.62	5297.68	1.37441	1.07281	1.48726	0.878387	0.779917	0.461331
WP1269 Fatty acid beta oxidation	0.00283409	3.08	Q8QZT1	187	K	0.637931	0.03249	Q2	Acetyl-CoA acetyltransferase, mitochondrial OS=Mus musculus OX=10090 GN=Acat1 PE=1 SV=1	Acat1	_DGLTDVYNK[Acetyl (K)]IHMGNC[Carbamidomethyl (C)]AENTAK_	1	32607.8	25255.2	35495.1	25742.4	22759.9	19298.6	1.30629	0.998492	1.41542	0.917581	0.785293	0.670355
WP1269 Fatty acid beta oxidation	0.00283409	3.08	Q99JY0	73	K	0.636525	0.0281546	Q2	Trifunctional enzyme subunit beta, mitochondrial OS=Mus musculus OX=10090 GN=Hadhb PE=1 SV=1	Hadhb	_IPFLLSGTSYK[Acetyl (K)]DLMPHDLAR_	1	542.152	444.196	548.782	413.667	351.409	288.073	1.35969	1.02987	1.31281	0.921328	0.790024	0.6453
WP1269 Fatty acid beta oxidation	0.00283409	3.08	Q9CZW4	509	K	0.51577	0.0238189	Q2	Fatty acid CoA ligase Acsl3 OS=Mus musculus OX=10090 GN=Acsl3 PE=1 SV=2	Acsl3	_LK[Acetyl (K)]NWEEGGYFNTDKPHPR_	1	104.182	110.079	99.7326	63.8933	65.3088	35.9207	1.29274	1.39254	1.28526	0.816392	0.784586	0.446903
WP157 Glycolysis and gluconeogenesis	0.11205	2.02	O08749	104	K	0.636001	0.0137237	Q2	Dihydrolipoyl dehydrogenase, mitochondrial OS=Mus musculus OX=10090 GN=Dld PE=1 SV=2	Dld	_ALLNNSHYYHMAHGK[Acetyl (K)]DFASR_	1	6616.02	5211.9	6563.06	5025.57	4708.96	4159.28	1.36446	1.0512	1.32822	0.860784	0.829903	0.690425
WP157 Glycolysis and gluconeogenesis	0.11205	2.02	O08749	122	K	0.522364	0.00730623	Q2	Dihydrolipoyl dehydrogenase, mitochondrial OS=Mus musculus OX=10090 GN=Dld PE=1 SV=2	Dld	_LNLEK[Acetyl (K)]MMEQK_	1	5685.85	4891.91	6200.97	3936.98	3603.13	2856.26	1.39311	1.17218	1.4909	0.801123	0.754413	0.563279
WP157 Glycolysis and gluconeogenesis	0.11205	2.02	O08749	127	K	0.515603	0.000461955	Q2	Dihydrolipoyl dehydrogenase, mitochondrial OS=Mus musculus OX=10090 GN=Dld PE=1 SV=2	Dld	_MMEQK[Acetyl (K)]HSAVK_	1	35.4461	42.1726	39.5017	24.9551	21.1747	25.7269	1.24888	1.45315	1.36574	0.730225	0.637543	0.729584
WP157 Glycolysis and gluconeogenesis	0.11205	2.02	P06745	142	K	0.595048	0.00808497	Q2	Glucose-6-phosphate isomerase OS=Mus musculus OX=10090 GN=Gpi PE=1 SV=4	Gpi	_SGDWK[Acetyl (K)]GYTGK_	1	214.156	230.043	192.935	148.67	137.541	108.241	1.27281	1.37863	1.12884	0.837097	0.788738	0.623614
WP157 Glycolysis and gluconeogenesis	0.11205	2.02	P08249	301	K	0.654358	0.0423658	Q2	Malate dehydrogenase, mitochondrial OS=Mus musculus OX=10090 GN=Mdh2 PE=1 SV=3	Mdh2	_KGLEK[Acetyl (K)]NLGIGK_	1	1244.78	1050.61	1153.12	975.815	852.651	629.229	1.36794	1.11939	1.17831	0.946426	0.850033	0.602177
WP157 Glycolysis and gluconeogenesis	0.11205	2.02	Q8BMF4	468	K	0.564951	0.020282	Q2	Dihydrolipoyllysine-residue acetyltransferase component of pyruvate dehydrogenase complex, mitochondrial OS=Mus musculus OX=10090 GN=Dlat PE=1 SV=2	Dlat	_GK[Acetyl (K)]ISVNDFIIK_	1	11874.6	7991.79	11865.7	7365.49	6798.45	5987.72	1.50448	0.974541	1.42128	0.792579	0.761723	0.649176
WP157 Glycolysis and gluconeogenesis	0.11205	2.02	Q91Y97	13	K	0.593153	0.000446853	Q2	Fructose-bisphosphate aldolase B OS=Mus musculus OX=10090 GN=Aldob PE=1 SV=3	Aldob	_FPALTPEQK[Acetyl (K)]K_	1	376.806	409.289	422.913	256.618	252.638	267.421	1.15229	1.31786	1.33682	0.743224	0.742651	0.772244
WP157 Glycolysis and gluconeogenesis	0.11205	2.02	Q9D051	354	K	0.53976	0.00270577	Q2	Pyruvate dehydrogenase E1 component subunit beta, mitochondrial OS=Mus musculus OX=10090 GN=Pdhb PE=1 SV=1	Pdhb	_DIIFAVK[Acetyl (K)]K_	1	3332.88	2639.59	3335.78	2051.69	2029.08	1655.92	1.40552	1.15156	1.41473	0.746693	0.770267	0.626859
WP1770 One carbon metabolism and related pathways	0.174508	1.93	P09671	130	K	0.516848	0.00837268	Q2	Superoxide dismutase [Mn], mitochondrial OS=Mus musculus OX=10090 GN=Sod2 PE=1 SV=3	Sod2	_DFGSFEK[Acetyl (K)]FK_	1	8853.42	6821.27	9230.82	5165.95	5660.05	4410.13	1.44918	1.09685	1.52779	0.701657	0.808795	0.595093
WP1770 One carbon metabolism and related pathways	0.174508	1.93	P47791	415	K	0.665402	0.000912704	Q2	Glutathione reductase, mitochondrial OS=Mus musculus OX=10090 GN=Gsr PE=1 SV=3	Gsr	_YGK[Acetyl (K)]DNVK_	1	360.333	455.51	435.413	347.471	312.105	301.532	1.13461	1.31678	1.19964	0.831313	0.809346	0.788742
WP1770 One carbon metabolism and related pathways	0.174508	1.93	Q3THS6	234	K	0.584675	0.015102	Q2	S-adenosylmethionine synthase isoform type-2 OS=Mus musculus OX=10090 GN=Mat2a PE=1 SV=2	Mat2a	_AVVPAK[Acetyl (K)]YLDEDTIYHLQPSGR_	1	519.772	471.3	465.794	211.566	194.845	136.002	1.24052	1.14839	1.18807	0.823481	0.739722	0.528161
WP1770 One carbon metabolism and related pathways	0.174508	1.93	Q8VCN5	325	K	0.612957	0.0457529	Q2	Cystathionine gamma-lyase OS=Mus musculus OX=10090 GN=Cth PE=1 SV=1	Cth	_GALQHAK[Acetyl (K)]AFLK_	1	38.2853	53.7203	49.0247		38.2801	38.5774	0.988988	1.42692	1.3265		0.761029	0.76826
WP1770 One carbon metabolism and related pathways	0.174508	1.93	Q9CZN7	464	K	0.526607	0.00707001	Q2	Serine hydroxymethyltransferase, mitochondrial OS=Mus musculus OX=10090 GN=Shmt2 PE=1 SV=1	Shmt2	_TAK[Acetyl (K)]LQDFK_	1	3518.64	2855.93	3544.59	1608.03	1603.19	1394.75	1.3937	1.02383	1.45748	0.706203	0.727681	0.606722
WP2084 SREBF and miR33 in cholesterol and lipid homeostasis	0.0999632	3.59	Q923E4	491	K	0.632233	0.0319429	Q2	NAD-dependent protein deacetylase sirtuin-1 OS=Mus musculus OX=10090 GN=Sirt1 PE=1 SV=2	Sirt1	_LGGEYAK[Acetyl (K)]LC[Carbamidomethyl (C)]C[Carbamidomethyl (C)]NPVK_	1	118.446	110.155	121.545	123.489	122.781	116.355	1.19641	1.07431	1.66789	0.778924	0.83562	0.875578
WP2084 SREBF and miR33 in cholesterol and lipid homeostasis	0.0999632	3.59	Q9JLN9	2066	K	0.507253	0.00287758	Q2	Serine/threonine-protein kinase mTOR OS=Mus musculus OX=10090 GN=Mtor PE=1 SV=2	Mtor	_GPQTLK[Acetyl (K)]ETSFNQAYGR_	1	124.499	103.278	131.185	62.4334	56.6941	55.3335	1.31136	1.1268	1.52828	0.705296	0.707204	0.599485
WP2318 Fatty acid oxidation	0.165252	2.7	Q8BH95	101	K	0.515144	0.028268	Q2	Enoyl-CoA hydratase, mitochondrial OS=Mus musculus OX=10090 GN=Echs1 PE=1 SV=1	Echs1	_AFAAGADIK[Acetyl (K)]EMQNR_	1	3114.39	3035.82	3226.42	2900.42	2229.53	1508.58	1.41134	1.39047	1.38725	0.953098	0.739379	0.465492
WP2318 Fatty acid oxidation	0.165252	2.7	Q8BWT1	270	K	0.629348	0.00999862	Q2	3-ketoacyl-CoA thiolase, mitochondrial OS=Mus musculus OX=10090 GN=Acaa2 PE=1 SV=3	Acaa2	_K[Acetyl (K)]HNFTPLAR_	1	363.99	261.428	300.501	247.943	243.006	228.746	1.46071	1.04647	1.26567	0.818775	0.791918	0.763746
WP2375 miRNAs and TFs in iPS Cell Generation	0.0708713	4.31	Q62189	281	K	0.643292	0.0221527	Q2	U1 small nuclear ribonucleoprotein A OS=Mus musculus OX=10090 GN=Snrpa PE=1 SV=3	Snrpa	_ITQNNAMK[Acetyl (K)]ISFAK_	1	228.182	190.19	226.76	106.59	78.3115	93.7905	1.2807	0.995687	1.23441	0.89323	0.651231	0.714005
WP2375 miRNAs and TFs in iPS Cell Generation	0.0708713	4.31	Q9Z1N5	191	K	0.627464	0.00436998	Q2	Spliceosome RNA helicase Ddx39b OS=Mus musculus OX=10090 GN=Ddx39b PE=1 SV=1	Ddx39b	_HIK[Acetyl (K)]HFILDEC[Carbamidomethyl (C)]DK_	1	2482.73	3138.22	2525.82	1840.73	1833.75	1719.13	1.11378	1.3893	1.20953	0.779011	0.838337	0.712181
WP2910 Mecp2 and associated Rett syndrome	0.229478	1.8	P16330	216	K	0.604226	0.0034114	Q2	2',3'-cyclic-nucleotide 3'-phosphodiesterase OS=Mus musculus OX=10090 GN=Cnp PE=1 SV=3	Cnp	_KAGQVFLEELGNHK[Acetyl (K)]AFK_	1	109.902	110.926	147.715	66.6633	65.5898	65.2591	1.15594	1.1177	1.40945	0.721375	0.794213	0.709833
WP2910 Mecp2 and associated Rett syndrome	0.229478	1.8	Q60520	570	K	0.581916	0.00325052	Q2	Paired amphipathic helix protein Sin3a OS=Mus musculus OX=10090 GN=Sin3a PE=1 SV=3	Sin3a	_SYQQPK[Acetyl (K)]C[Carbamidomethyl (C)]TGR_	1	192.654	204.68	244.002	117.816	92.9519	126.201	1.16428	1.21254	1.35617	0.757767	0.623179	0.791343
WP2910 Mecp2 and associated Rett syndrome	0.229478	1.8	Q60520	866	K	0.628514	0.00422161	Q2	Paired amphipathic helix protein Sin3a OS=Mus musculus OX=10090 GN=Sin3a PE=1 SV=3	Sin3a	_SK[Acetyl (K)]LLFSNTAAQK_	1	801.175	667.545	878.599	418.081	457.092	453.608	1.28853	1.05242	1.29956	0.715616	0.815541	0.756954
WP2910 Mecp2 and associated Rett syndrome	0.229478	1.8	Q9CW03	26	K	0.610906	0.0128543	Q2	Structural maintenance of chromosomes protein 3 OS=Mus musculus OX=10090 GN=Smc3 PE=1 SV=2	Smc3	_DQTIVDPFSSK[Acetyl (K)]HNVIVGR_	1	49.5923	72.8138	57.083	36.1906	35.3633	29.8911	1.03375	1.44115	1.20943	0.812349	0.775196	0.663234
WP295 Electron transport chain	0.0106006	2.12	P51881	268	K	0.501873	0.0289114	Q2	ADP/ATP translocase 2 OS=Mus musculus OX=10090 GN=Slc25a5 PE=1 SV=3	Slc25a5	_DEGSK[Acetyl (K)]AFFK_	1	209.955	212.686	160.762		151.287	110.285	1.51562	1.45475	1.16446		0.822346	0.561095
WP295 Electron transport chain	0.0106006	2.12	P52503	90	K	0.625105	0.0305772	Q2	NADH dehydrogenase [ubiquinone] iron-sulfur protein 6, mitochondrial OS=Mus musculus OX=10090 GN=Ndufs6 PE=1 SV=2	Ndufs6	_IIAC[Carbamidomethyl (C)]DGGGGALGHPK[Acetyl (K)]VYINLDK_	1	1062.95	1404.61	975.202	625.575	678.775	473.192	1.18216	1.4309	0.994896	0.808184	0.832776	0.614388
WP295 Electron transport chain	0.0106006	2.12	P56480	485	K	0.633108	0.0173104	Q2	ATP synthase subunit beta, mitochondrial OS=Mus musculus OX=10090 GN=Atp5f1b PE=1 SV=2	Atp5f1b	_LVPLK[Acetyl (K)]ETIK_	1	3028.57	2561.83	2849.26	2240.41	1797.08	1565.95	1.35257	1.10924	1.23355	0.934353	0.751509	0.653699
WP295 Electron transport chain	0.0106006	2.12	P97450	46	K	0.645425	0.0162191	Q2	ATP synthase-coupling factor 6, mitochondrial OS=Mus musculus OX=10090 GN=Atp5pf PE=1 SV=1	Atp5pf	_LFVDK[Acetyl (K)]IR_	1	11524.7	9985.02	12418	9376	9201.5	8354.59	1.40155	1.06165	1.287	0.919349	0.782026	0.719094
WP295 Electron transport chain	0.0106006	2.12	Q03265	498	K	0.569726	0.00714871	Q2	ATP synthase subunit alpha, mitochondrial OS=Mus musculus OX=10090 GN=Atp5f1a PE=1 SV=1	Atp5f1a	_GYLDK[Acetyl (K)]LEPSK_	1	18885.9	16049.6	19630.2	14564.3	13004.3	10486.1	1.35078	1.14037	1.43836	0.844733	0.766404	0.627609
WP295 Electron transport chain	0.0106006	2.12	Q8K2B3	498	K	0.541235	0.034888	Q2	Succinate dehydrogenase [ubiquinone] flavoprotein subunit, mitochondrial OS=Mus musculus OX=10090 GN=Sdha PE=1 SV=1	Sdha	_ANAGEESVMNLDK[Acetyl (K)]LR_	1	96.3758	81.5298	97.5924	61.9459	42.1483	31.8874	1.31322	1.15822	1.37407	0.956354	0.64806	0.476907
WP295 Electron transport chain	0.0106006	2.12	Q91VD9	709	K	0.640015	0.00196472	Q2	NADH-ubiquinone oxidoreductase 75 kDa subunit, mitochondrial OS=Mus musculus OX=10090 GN=Ndufs1 PE=1 SV=2	Ndufs1	_ASQTMAK[Acetyl (K)]C[Carbamidomethyl (C)]VK_	1	512.785	446.583	518.116	299.699	310.788	271.271	1.2473	1.10126	1.28194	0.789048	0.819288	0.715234
WP295 Electron transport chain	0.0106006	2.12	Q91WD5	75	K	0.639661	0.0193129	Q2	NADH dehydrogenase [ubiquinone] iron-sulfur protein 2, mitochondrial OS=Mus musculus OX=10090 GN=Ndufs2 PE=1 SV=1	Ndufs2	_EK[Acetyl (K)]AVTNMTLNFGPQHPAAHGVLR_	1	24.7464	31.2457	25.0425	18.9458	16.393	14.1984	1.08448	1.44949	1.11115	0.887355	0.744315	0.699974
WP295 Electron transport chain	0.0106006	2.12	Q9CPP6	36	K	0.64228	0.0131128	Q2	NADH dehydrogenase [ubiquinone] 1 alpha subcomplex subunit 5 OS=Mus musculus OX=10090 GN=Ndufa5 PE=1 SV=3	Ndufa5	_TLDILK[Acetyl (K)]HFPK_	1	123.447	115.861	118.876	105.74	122.769	93.7842	1.22149	1.27919	1.30778	0.87165	0.918423	0.656025
WP295 Electron transport chain	0.0106006	2.12	Q9CPQ8	66	K	0.655517	0.00137152	Q2	ATP synthase subunit g, mitochondrial OS=Mus musculus OX=10090 GN=Atp5mg PE=1 SV=1	Atp5mg	_TGSFK[Acetyl (K)]HLTVK_	1	6020.98	5187.29	5993.91	5813.88	5352.01	5158.02	1.19927	1.21435	1.3595	0.834584	0.86845	0.770307
WP295 Electron transport chain	0.0106006	2.12	Q9D6J6	128	K	0.505146	0.0186673	Q2	NADH dehydrogenase [ubiquinone] flavoprotein 2, mitochondrial OS=Mus musculus OX=10090 GN=Ndufv2 PE=1 SV=2	Ndufv2	_KPVGK[Acetyl (K)]YHIQVC[Carbamidomethyl (C)]TTTPC[Carbamidomethyl (C)]MLR_	0.999956	89.8354	126.62	76.8676	36.5745	45.4072	48.9842	1.20087	1.69659	1.01195	0.55214	0.699275	0.723413
WP295 Electron transport chain	0.0106006	2.12	Q9DCX2	32	K	0.615669	0.0180895	Q2	ATP synthase subunit d, mitochondrial OS=Mus musculus OX=10090 GN=Atp5pd PE=1 SV=3	Atp5pd	_AIGNALK[Acetyl (K)]SWNETFHAR_	1	127.39	95.1284	117.166	151.458	136.593	115.721	1.49448	1.10717	1.42158	0.95999	0.796537	0.720454
WP295 Electron transport chain	0.0106006	2.12	Q9DCX2	72	K	0.551604	0.00857514	Q2	ATP synthase subunit d, mitochondrial OS=Mus musculus OX=10090 GN=Atp5pd PE=1 SV=3	Atp5pd	_ANVAKPGLVDDFEK[Acetyl (K)]K_	1	6781.55	5591.15	7079.86	7742.49	7276.24	5727.27	1.47139	1.20351	1.58869	0.907612	0.784746	0.659458
WP295 Electron transport chain	0.0106006	2.12	Q9DCX2	78	K	0.553553	0.0156351	Q2	ATP synthase subunit d, mitochondrial OS=Mus musculus OX=10090 GN=Atp5pd PE=1 SV=3	Atp5pd	_KYNALK[Acetyl (K)]IPVPEDK_	1	1566.86	1255.44	1683.71	1850.95	1678.82	1292.99	1.46492	1.16448	1.62805	0.934977	0.780214	0.641535
WP307 Translation factors	0.123214	1.9	P10126	165	K	0.642582	0.0295837	Q2	Elongation factor 1-alpha 1 OS=Mus musculus OX=10090 GN=Eef1a1 PE=1 SV=3	Eef1a1	_MDSTEPPYSQK[Acetyl (K)]R_	1	4852.98	6084.93	4766.37	4578.92	4030.51	3038.25	1.11849	1.40101	1.18811	0.935337	0.821426	0.62568
WP307 Translation factors	0.123214	1.9	Q6NZJ6	1099	K	0.503088	0.00102805	Q2	Eukaryotic translation initiation factor 4 gamma 1 OS=Mus musculus OX=10090 GN=Eif4g1 PE=1 SV=1	Eif4g1	_LSWGK[Acetyl (K)]GSSGGSGAK_	1	1019.82	856.581	1124.74	463.866	495.996	468.928	1.34632	1.12875	1.48095	0.667397	0.658809	0.664022
WP307 Translation factors	0.123214	1.9	Q80XI3	1072	K	0.572987	0.00325506	Q2	Eukaryotic translation initiation factor 4 gamma 3 OS=Mus musculus OX=10090 GN=Eif4g3 PE=1 SV=2	Eif4g3	_AQLGSWGK[Acetyl (K)]GSSGGAK_	1	96.1389	83.5045	106.979	53.7542	58.9997	50.6234	1.32132	1.11575	1.37727	0.73701	0.799377	0.649176
WP307 Translation factors	0.123214	1.9	Q8BGD9	386	K	0.647935	0.0127283	Q2	Eukaryotic translation initiation factor 4B OS=Mus musculus OX=10090 GN=Eif4b PE=1 SV=1	Eif4b	_EQEK[Acetyl (K)]LQR_	1	268.851	331.632	325.988	206.591	189.175	163.85	1.06309	1.30272	1.25071	0.866669	0.813133	0.663472
WP307 Translation factors	0.123214	1.9	Q8R1B4	318	K	0.519384	0.000525985	Q2	Eukaryotic translation initiation factor 3 subunit C OS=Mus musculus OX=10090 GN=Eif3c PE=1 SV=1	Eif3c	_MFAK[Acetyl (K)]GTEITHAVVIK_	1	187.994	167.225	182.577	79.8481	93.963	88.1651	1.35658	1.21977	1.33446	0.606813	0.731488	0.692909
WP307 Translation factors	0.123214	1.9	Q9Z1D1	212	K	0.591888	0.00426024	Q2	Eukaryotic translation initiation factor 3 subunit G OS=Mus musculus OX=10090 GN=Eif3g PE=1 SV=2	Eif3g	_TGK[Acetyl (K)]YVPPSLR_	1	1677.58	1459.45	1837.69	851.749	933.909	1022.14	1.29634	1.12425	1.32891	0.640599	0.755811	0.822872
WP317 Glycogen metabolism	0.482362	1.35	Q9D0F9	349	K	0.613567	0.0316047	Q2	Phosphoglucomutase-1 OS=Mus musculus OX=10090 GN=Pgm1 PE=1 SV=4	Pgm1	_VANATK[Acetyl (K)]IALYETPTGWK_	1	3356.53	2517.91	3447.58	1797.88	1860.59	2499.27	1.35632	1.00732	1.39202	0.68445	0.674579	0.94532
WP317 Glycogen metabolism	0.482362	1.35	Q9D6Y9	647	K	0.594549	0.0101907	Q2	1,4-alpha-glucan-branching enzyme OS=Mus musculus OX=10090 GN=Gbe1 PE=1 SV=1	Gbe1	_FK[Acetyl (K)]IVLDSDAAEYGGHQR_	1	31.5672	31.7186	31.7342	20.9078	26.5672	20.5451	1.25632	1.25523	1.35945	0.698033	0.946896	0.656574
WP317 Glycogen metabolism	0.482362	1.35	Q9ET01	552	K	0.651797	0.0142078	Q2	Glycogen phosphorylase, liver form OS=Mus musculus OX=10090 GN=Pygl PE=1 SV=4	Pygl	_FSQFLEK[Acetyl (K)]EYK_	1	105.227	109.678	76.2734	50.1583	46.1455	36.9619	1.17503	1.30449	1.0142	0.77007	0.84706	0.660069
WP336 Fatty acid biosynthesis	0.0203597	3	P41216	208	K	0.525438	0.00247173	Q2	Long-chain-fatty-acid--CoA ligase 1 OS=Mus musculus OX=10090 GN=Acsl1 PE=1 SV=2	Acsl1	_AK[Acetyl (K)]LLLEGVENK_	1	335.01	357.77	359.245	175.861	141.443	130.887	1.25965	1.33019	1.22339	0.790185	0.636649	0.57678
WP336 Fatty acid biosynthesis	0.0203597	3	Q8BH95	101	K	0.515144	0.028268	Q2	Enoyl-CoA hydratase, mitochondrial OS=Mus musculus OX=10090 GN=Echs1 PE=1 SV=1	Echs1	_AFAAGADIK[Acetyl (K)]EMQNR_	1	3114.39	3035.82	3226.42	2900.42	2229.53	1508.58	1.41134	1.39047	1.38725	0.953098	0.739379	0.465492
WP336 Fatty acid biosynthesis	0.0203597	3	Q8BWT1	270	K	0.629348	0.00999862	Q2	3-ketoacyl-CoA thiolase, mitochondrial OS=Mus musculus OX=10090 GN=Acaa2 PE=1 SV=3	Acaa2	_K[Acetyl (K)]HNFTPLAR_	1	363.99	261.428	300.501	247.943	243.006	228.746	1.46071	1.04647	1.26567	0.818775	0.791918	0.763746
WP336 Fatty acid biosynthesis	0.0203597	3	Q91V92	230	K	0.634554	0.0408529	Q2	ATP-citrate synthase OS=Mus musculus OX=10090 GN=Acly PE=1 SV=1	Acly	_VDATADYIC[Carbamidomethyl (C)]K[Acetyl (K)]VK_	1	191.784	272.978	190.664	163.938	144.566	124.121	1.09159	1.56175	1.03728	0.883459	0.776574	0.681859
WP336 Fatty acid biosynthesis	0.0203597	3	Q9CZW4	509	K	0.51577	0.0238189	Q2	Fatty acid CoA ligase Acsl3 OS=Mus musculus OX=10090 GN=Acsl3 PE=1 SV=2	Acsl3	_LK[Acetyl (K)]NWEEGGYFNTDKPHPR_	1	104.182	110.079	99.7326	63.8933	65.3088	35.9207	1.29274	1.39254	1.28526	0.816392	0.784586	0.446903
WP3588 Fatty acid beta oxidation streamlined	0.00459959	3.15	P41216	208	K	0.525438	0.00247173	Q2	Long-chain-fatty-acid--CoA ligase 1 OS=Mus musculus OX=10090 GN=Acsl1 PE=1 SV=2	Acsl1	_AK[Acetyl (K)]LLLEGVENK_	1	335.01	357.77	359.245	175.861	141.443	130.887	1.25965	1.33019	1.22339	0.790185	0.636649	0.57678
WP3588 Fatty acid beta oxidation streamlined	0.00459959	3.15	P42125	48	K	0.650631	0.049909	Q2	Enoyl-CoA delta isomerase 1, mitochondrial OS=Mus musculus OX=10090 GN=Eci1 PE=1 SV=2	Eci1	_VLVETEGPAGVAVMK[Acetyl (K)]LR_	1	350.817	315.693	319.299	281.417	246.932	183.04	1.40268	1.15094	1.13945	0.958469	0.852753	0.591602
WP3588 Fatty acid beta oxidation streamlined	0.00459959	3.15	P42125	229	K	0.536634	0.0122139	Q2	Enoyl-CoA delta isomerase 1, mitochondrial OS=Mus musculus OX=10090 GN=Eci1 PE=1 SV=2	Eci1	_SVMTK[Acetyl (K)]WLAIPDHSR_	1	2875.33	2388.16	3845.49	1811.37	1874.81	1720.92	1.34416	1.01797	1.60447	0.721305	0.756984	0.650318
WP3588 Fatty acid beta oxidation streamlined	0.00459959	3.15	Q8BH95	101	K	0.515144	0.028268	Q2	Enoyl-CoA hydratase, mitochondrial OS=Mus musculus OX=10090 GN=Echs1 PE=1 SV=1	Echs1	_AFAAGADIK[Acetyl (K)]EMQNR_	1	3114.39	3035.82	3226.42	2900.42	2229.53	1508.58	1.41134	1.39047	1.38725	0.953098	0.739379	0.465492
WP3588 Fatty acid beta oxidation streamlined	0.00459959	3.15	Q8BMS1	295	K	0.583191	0.00219567	Q2	Trifunctional enzyme subunit alpha, mitochondrial OS=Mus musculus OX=10090 GN=Hadha PE=1 SV=1	Hadha	_KQTK[Acetyl (K)]GLYPAPLK_	1	447.269	428.64	415.881	284.14	258.25	232.362	1.2964	1.24022	1.27351	0.812484	0.776567	0.63299
WP3588 Fatty acid beta oxidation streamlined	0.00459959	3.15	Q8BMS1	728	K	0.538733	0.0431472	Q2	Trifunctional enzyme subunit alpha, mitochondrial OS=Mus musculus OX=10090 GN=Hadha PE=1 SV=1	Hadha	_FVDLYGAQK[Acetyl (K)]VVDR_	1	14833.7	11599	15193.4	9609.67	8113.62	5297.68	1.37441	1.07281	1.48726	0.878387	0.779917	0.461331
WP3588 Fatty acid beta oxidation streamlined	0.00459959	3.15	Q8QZT1	187	K	0.637931	0.03249	Q2	Acetyl-CoA acetyltransferase, mitochondrial OS=Mus musculus OX=10090 GN=Acat1 PE=1 SV=1	Acat1	_DGLTDVYNK[Acetyl (K)]IHMGNC[Carbamidomethyl (C)]AENTAK_	1	32607.8	25255.2	35495.1	25742.4	22759.9	19298.6	1.30629	0.998492	1.41542	0.917581	0.785293	0.670355
WP3588 Fatty acid beta oxidation streamlined	0.00459959	3.15	Q99JY0	73	K	0.636525	0.0281546	Q2	Trifunctional enzyme subunit beta, mitochondrial OS=Mus musculus OX=10090 GN=Hadhb PE=1 SV=1	Hadhb	_IPFLLSGTSYK[Acetyl (K)]DLMPHDLAR_	1	542.152	444.196	548.782	413.667	351.409	288.073	1.35969	1.02987	1.31281	0.921328	0.790024	0.6453
WP3588 Fatty acid beta oxidation streamlined	0.00459959	3.15	Q9CZW4	509	K	0.51577	0.0238189	Q2	Fatty acid CoA ligase Acsl3 OS=Mus musculus OX=10090 GN=Acsl3 PE=1 SV=2	Acsl3	_LK[Acetyl (K)]NWEEGGYFNTDKPHPR_	1	104.182	110.079	99.7326	63.8933	65.3088	35.9207	1.29274	1.39254	1.28526	0.816392	0.784586	0.446903
WP401 Mitochondrial long chain fatty acid beta oxidation	0.00896818	3.59	P32020	438	K	0.635445	0.0295224	Q2	Sterol carrier protein 2 OS=Mus musculus OX=10090 GN=Scp2 PE=1 SV=3	Scp2	_ANLVFK[Acetyl (K)]EIEK_	1	582.907	600.194	642.442	498.522	399.068	307.502	1.16696	1.26508	1.25403	0.982343	0.755236	0.604715
WP401 Mitochondrial long chain fatty acid beta oxidation	0.00896818	3.59	P41216	208	K	0.525438	0.00247173	Q2	Long-chain-fatty-acid--CoA ligase 1 OS=Mus musculus OX=10090 GN=Acsl1 PE=1 SV=2	Acsl1	_AK[Acetyl (K)]LLLEGVENK_	1	335.01	357.77	359.245	175.861	141.443	130.887	1.25965	1.33019	1.22339	0.790185	0.636649	0.57678
WP401 Mitochondrial long chain fatty acid beta oxidation	0.00896818	3.59	P42125	48	K	0.650631	0.049909	Q2	Enoyl-CoA delta isomerase 1, mitochondrial OS=Mus musculus OX=10090 GN=Eci1 PE=1 SV=2	Eci1	_VLVETEGPAGVAVMK[Acetyl (K)]LR_	1	350.817	315.693	319.299	281.417	246.932	183.04	1.40268	1.15094	1.13945	0.958469	0.852753	0.591602
WP401 Mitochondrial long chain fatty acid beta oxidation	0.00896818	3.59	P42125	229	K	0.536634	0.0122139	Q2	Enoyl-CoA delta isomerase 1, mitochondrial OS=Mus musculus OX=10090 GN=Eci1 PE=1 SV=2	Eci1	_SVMTK[Acetyl (K)]WLAIPDHSR_	1	2875.33	2388.16	3845.49	1811.37	1874.81	1720.92	1.34416	1.01797	1.60447	0.721305	0.756984	0.650318
WP401 Mitochondrial long chain fatty acid beta oxidation	0.00896818	3.59	Q8BMS1	295	K	0.583191	0.00219567	Q2	Trifunctional enzyme subunit alpha, mitochondrial OS=Mus musculus OX=10090 GN=Hadha PE=1 SV=1	Hadha	_KQTK[Acetyl (K)]GLYPAPLK_	1	447.269	428.64	415.881	284.14	258.25	232.362	1.2964	1.24022	1.27351	0.812484	0.776567	0.63299
WP401 Mitochondrial long chain fatty acid beta oxidation	0.00896818	3.59	Q8BMS1	728	K	0.538733	0.0431472	Q2	Trifunctional enzyme subunit alpha, mitochondrial OS=Mus musculus OX=10090 GN=Hadha PE=1 SV=1	Hadha	_FVDLYGAQK[Acetyl (K)]VVDR_	1	14833.7	11599	15193.4	9609.67	8113.62	5297.68	1.37441	1.07281	1.48726	0.878387	0.779917	0.461331
WP401 Mitochondrial long chain fatty acid beta oxidation	0.00896818	3.59	Q9CZW4	509	K	0.51577	0.0238189	Q2	Fatty acid CoA ligase Acsl3 OS=Mus musculus OX=10090 GN=Acsl3 PE=1 SV=2	Acsl3	_LK[Acetyl (K)]NWEEGGYFNTDKPHPR_	1	104.182	110.079	99.7326	63.8933	65.3088	35.9207	1.29274	1.39254	1.28526	0.816392	0.784586	0.446903
WP407 Kit receptor signaling pathway	0.294173	1.66	B2RWS6	79	K	0.52371	0.0258669	Q2	Histone acetyltransferase p300 OS=Mus musculus OX=10090 GN=Ep300 PE=1 SV=2	Ep300	_HK[Acetyl (K)]QLSELLR_	1	746.498	605.181	741.662	464.805	454.818	302.313	1.50961	1.09319	1.43629	0.886611	0.721977	0.506723
WP407 Kit receptor signaling pathway	0.294173	1.66	P18653	305	K	0.522234	0.0252223	Q2	Ribosomal protein S6 kinase alpha-1 OS=Mus musculus OX=10090 GN=Rps6ka1 PE=1 SV=1	Rps6ka1	_LGSGPDGAEEIK[Acetyl (K)]R_	1	71.3801	82.5484	45.8837	40.8122	34.7648	29.3908	1.41776	1.58388	0.930541	0.777105	0.688734	0.587678
WP407 Kit receptor signaling pathway	0.294173	1.66	P35235	242	K	0.550412	0.0260604	Q2	Tyrosine-protein phosphatase non-receptor type 11 OS=Mus musculus OX=10090 GN=Ptpn11 PE=1 SV=3	Ptpn11	_LAETTDK[Acetyl (K)]VK_	1	89.3046	86.1034	88.9271	39.3769	31.4709	58.7048	1.31012	1.21384	1.28276	0.62887	0.514351	0.952044
WP407 Kit receptor signaling pathway	0.294173	1.66	Q68FD5	1609	K	0.661028	0.0011252	Q2	Clathrin heavy chain 1 OS=Mus musculus OX=10090 GN=Cltc PE=1 SV=3	Cltc	_EYLTK[Acetyl (K)]VDK_	1	1040.36	1080.02	956.357	785.607	713.55	705.223	1.22013	1.28254	1.13957	0.861101	0.772703	0.773817
WP412 Oxidative stress response	0.139969	1.96	P09671	130	K	0.516848	0.00837268	Q2	Superoxide dismutase [Mn], mitochondrial OS=Mus musculus OX=10090 GN=Sod2 PE=1 SV=3	Sod2	_DFGSFEK[Acetyl (K)]FK_	1	8853.42	6821.27	9230.82	5165.95	5660.05	4410.13	1.44918	1.09685	1.52779	0.701657	0.808795	0.595093
WP412 Oxidative stress response	0.139969	1.96	P47791	415	K	0.665402	0.000912704	Q2	Glutathione reductase, mitochondrial OS=Mus musculus OX=10090 GN=Gsr PE=1 SV=3	Gsr	_YGK[Acetyl (K)]DNVK_	1	360.333	455.51	435.413	347.471	312.105	301.532	1.13461	1.31678	1.19964	0.831313	0.809346	0.788742
WP412 Oxidative stress response	0.139969	1.96	Q63886	264	K	0.568996	0.000560474	Q2	UDP-glucuronosyltransferase 1A1 OS=Mus musculus OX=10090 GN=Ugt1a1 PE=1 SV=2	Ugt1a1	_SDFVK[Acetyl (K)]DYPR_	1	1724.04	1843.32	1985.66	1560.24	1552.1	1682.78	1.26823	1.3036	1.48319	0.757885	0.737243	0.81216
WP412 Oxidative stress response	0.139969	1.96	Q64133	82	K	0.547442	0.0395474	Q2	Amine oxidase [flavin-containing] A OS=Mus musculus OX=10090 GN=Maoa PE=1 SV=3	Maoa	_LSK[Acetyl (K)]ELGIETYK_	1	856.018	1125.69	617.225	769.009	613.886	598.21	1.35813	1.75594	0.959269	0.862696	0.702854	0.664368
WP412 Oxidative stress response	0.139969	1.96	Q64133	90	K	0.617816	0.0482748	Q2	Amine oxidase [flavin-containing] A OS=Mus musculus OX=10090 GN=Maoa PE=1 SV=3	Maoa	_ELGIETYK[Acetyl (K)]VNVNER_	1	88.5559	89.4201	59.6573	72.0204	54.931	77.9531	1.45411	1.44359	0.959577	0.836182	0.650899	0.895999
WP434 TCA cycle	8.26144e-07	4.98	O08749	104	K	0.636001	0.0137237	Q2	Dihydrolipoyl dehydrogenase, mitochondrial OS=Mus musculus OX=10090 GN=Dld PE=1 SV=2	Dld	_ALLNNSHYYHMAHGK[Acetyl (K)]DFASR_	1	6616.02	5211.9	6563.06	5025.57	4708.96	4159.28	1.36446	1.0512	1.32822	0.860784	0.829903	0.690425
WP434 TCA cycle	8.26144e-07	4.98	O08749	122	K	0.522364	0.00730623	Q2	Dihydrolipoyl dehydrogenase, mitochondrial OS=Mus musculus OX=10090 GN=Dld PE=1 SV=2	Dld	_LNLEK[Acetyl (K)]MMEQK_	1	5685.85	4891.91	6200.97	3936.98	3603.13	2856.26	1.39311	1.17218	1.4909	0.801123	0.754413	0.563279
WP434 TCA cycle	8.26144e-07	4.98	O08749	127	K	0.515603	0.000461955	Q2	Dihydrolipoyl dehydrogenase, mitochondrial OS=Mus musculus OX=10090 GN=Dld PE=1 SV=2	Dld	_MMEQK[Acetyl (K)]HSAVK_	1	35.4461	42.1726	39.5017	24.9551	21.1747	25.7269	1.24888	1.45315	1.36574	0.730225	0.637543	0.729584
WP434 TCA cycle	8.26144e-07	4.98	P08249	301	K	0.654358	0.0423658	Q2	Malate dehydrogenase, mitochondrial OS=Mus musculus OX=10090 GN=Mdh2 PE=1 SV=3	Mdh2	_KGLEK[Acetyl (K)]NLGIGK_	1	1244.78	1050.61	1153.12	975.815	852.651	629.229	1.36794	1.11939	1.17831	0.946426	0.850033	0.602177
WP434 TCA cycle	8.26144e-07	4.98	P54071	400	K	0.602676	0.036684	Q2	Isocitrate dehydrogenase [NADP], mitochondrial OS=Mus musculus OX=10090 GN=Idh2 PE=1 SV=3	Idh2	_FAQTLEK[Acetyl (K)]VC[Carbamidomethyl (C)]VQTVESGAMTK_	1	125.827	90.9819	97.5695	64.8489	65.0929	42.0593	1.46995	1.05035	1.17456	0.83497	0.833442	0.558388
WP434 TCA cycle	8.26144e-07	4.98	P70404	206	K	0.603986	0.0109857	Q2	Isocitrate dehydrogenase [NAD] subunit gamma 1, mitochondrial OS=Mus musculus OX=10090 GN=Idh3g PE=1 SV=1	Idh3g	_IAEYAFK[Acetyl (K)]LAQESGR_	1	2414.71	2142	2646.88	1705.02	1589.75	1397.17	1.15961	1.14397	1.48699	0.846533	0.781505	0.661415
WP434 TCA cycle	8.26144e-07	4.98	P97807	77	K	0.563159	0.00586396	Q2	Fumarate hydratase, mitochondrial OS=Mus musculus OX=10090 GN=Fh PE=1 SV=3	Fh	_STMNFK[Acetyl (K)]IGGATER_	1	42411.1	40229.2	54252.7	28439.1	27622	25189.1	1.20843	1.10927	1.55205	0.744325	0.752759	0.682203
WP434 TCA cycle	8.26144e-07	4.98	P97807	220	K	0.504645	0.0129094	Q2	Fumarate hydratase, mitochondrial OS=Mus musculus OX=10090 GN=Fh PE=1 SV=3	Fh	_SK[Acetyl (K)]EFAQVIK_	1	1284.17	1311.21	1261.76	888.06	681.062	484.552	1.35039	1.33433	1.33216	0.857794	0.684986	0.484322
WP434 TCA cycle	8.26144e-07	4.98	P97807	289	K	0.665431	0.023026	Q2	Fumarate hydratase, mitochondrial OS=Mus musculus OX=10090 GN=Fh PE=1 SV=3	Fh	_IGFAEK[Acetyl (K)]VAAK_	1	8776.68	7042.38	9264.08	6583.65	5829.04	5199.39	1.27772	0.992153	1.3541	0.880392	0.811635	0.719473
WP434 TCA cycle	8.26144e-07	4.98	Q3UV70	97	K	0.506367	0.0248944	Q2	[Pyruvate dehydrogenase [acetyl-transferring]]-phosphatase 1, mitochondrial OS=Mus musculus OX=10090 GN=Pdp1 PE=1 SV=1	Pdp1	_ANEYSFK[Acetyl (K)]VPEFDGK_	1	504.777	370.026	492.33	267.368	262.917	206.806	1.44751	0.96133	1.66317	0.749753	0.74749	0.564686
WP434 TCA cycle	8.26144e-07	4.98	Q8BMF4	468	K	0.564951	0.020282	Q2	Dihydrolipoyllysine-residue acetyltransferase component of pyruvate dehydrogenase complex, mitochondrial OS=Mus musculus OX=10090 GN=Dlat PE=1 SV=2	Dlat	_GK[Acetyl (K)]ISVNDFIIK_	1	11874.6	7991.79	11865.7	7365.49	6798.45	5987.72	1.50448	0.974541	1.42128	0.792579	0.761723	0.649176
WP434 TCA cycle	8.26144e-07	4.98	Q8K2B3	498	K	0.541235	0.034888	Q2	Succinate dehydrogenase [ubiquinone] flavoprotein subunit, mitochondrial OS=Mus musculus OX=10090 GN=Sdha PE=1 SV=1	Sdha	_ANAGEESVMNLDK[Acetyl (K)]LR_	1	96.3758	81.5298	97.5924	61.9459	42.1483	31.8874	1.31322	1.15822	1.37407	0.956354	0.64806	0.476907
WP434 TCA cycle	8.26144e-07	4.98	Q9D051	354	K	0.53976	0.00270577	Q2	Pyruvate dehydrogenase E1 component subunit beta, mitochondrial OS=Mus musculus OX=10090 GN=Pdhb PE=1 SV=1	Pdhb	_DIIFAVK[Acetyl (K)]K_	1	3332.88	2639.59	3335.78	2051.69	2029.08	1655.92	1.40552	1.15156	1.41473	0.746693	0.770267	0.626859
WP434 TCA cycle	8.26144e-07	4.98	Q9D2G2	278	K	0.532151	0.00425653	Q2	Dihydrolipoyllysine-residue succinyltransferase component of 2-oxoglutarate dehydrogenase complex, mitochondrial OS=Mus musculus OX=10090 GN=Dlst PE=1 SV=1	Dlst	_KHNLK[Acetyl (K)]LGFMSAFVK_	1	14031.9	10649.9	13203	6311.8	6472.59	5923.76	1.45131	1.05277	1.37554	0.708106	0.719602	0.636841
WP434 TCA cycle	8.26144e-07	4.98	Q9D6R2	343	K	0.500131	0.00751627	Q2	Isocitrate dehydrogenase [NAD] subunit alpha, mitochondrial OS=Mus musculus OX=10090 GN=Idh3a PE=1 SV=1	Idh3a	_SLTK[Acetyl (K)]DLGGNAK_	1	876.144	878.026	700.096	552.056	439.623	368.809	1.45517	1.45445	1.16083	0.830781	0.65286	0.552114
WP434 TCA cycle	8.26144e-07	4.98	Q9Z2I9	120	K	0.615356	0.0257853	Q2	Succinate--CoA ligase [ADP-forming] subunit beta, mitochondrial OS=Mus musculus OX=10090 GN=Sucla2 PE=1 SV=2	Sucla2	_GGVK[Acetyl (K)]IVFSPEEAK_	1	2333.4	2212.91	2420.42	1926.93	1589.49	1244.74	1.264	1.19782	1.30921	0.96559	0.76764	0.5873
WP4346 Cholesterol metabolism with Bloch and Kandutsch Russell pathways	0.0526625	2.16	P41216	208	K	0.525438	0.00247173	Q2	Long-chain-fatty-acid--CoA ligase 1 OS=Mus musculus OX=10090 GN=Acsl1 PE=1 SV=2	Acsl1	_AK[Acetyl (K)]LLLEGVENK_	1	335.01	357.77	359.245	175.861	141.443	130.887	1.25965	1.33019	1.22339	0.790185	0.636649	0.57678
WP4346 Cholesterol metabolism with Bloch and Kandutsch Russell pathways	0.0526625	2.16	P54869	350	K	0.549864	0.0270896	Q2	Hydroxymethylglutaryl-CoA synthase, mitochondrial OS=Mus musculus OX=10090 GN=Hmgcs2 PE=1 SV=2	Hmgcs2	_LEETYTNK[Acetyl (K)]DVDK_	1	43662.2	37709.1	33624.1	21550	20402.5	13536.1	1.47303	1.23787	1.0992	0.846392	0.748896	0.499746
WP4346 Cholesterol metabolism with Bloch and Kandutsch Russell pathways	0.0526625	2.16	P70245	221	K	0.620707	0.00491415	Q2	3-beta-hydroxysteroid-Delta(8),Delta(7)-isomerase OS=Mus musculus OX=10090 GN=Ebp PE=1 SV=3	Ebp	_HLTSAQSVLDSK[Acetyl (K)]VMK_	1	112.789	117.814	100.306	138.626	119.29	128.287	1.30282	1.53854	1.15481	0.822521	0.817902	0.840027
WP4346 Cholesterol metabolism with Bloch and Kandutsch Russell pathways	0.0526625	2.16	Q8CAY6	200	K	0.540301	0.016033	Q2	Acetyl-CoA acetyltransferase, cytosolic OS=Mus musculus OX=10090 GN=Acat2 PE=1 SV=2	Acat2	_AGHFDK[Acetyl (K)]EIVPVLVSSR_	1	638.507	471.584	625.582	412.813	376.181	333.385	1.60232	0.997619	1.42259	0.78509	0.716036	0.67225
WP4346 Cholesterol metabolism with Bloch and Kandutsch Russell pathways	0.0526625	2.16	Q8QZT1	187	K	0.637931	0.03249	Q2	Acetyl-CoA acetyltransferase, mitochondrial OS=Mus musculus OX=10090 GN=Acat1 PE=1 SV=1	Acat1	_DGLTDVYNK[Acetyl (K)]IHMGNC[Carbamidomethyl (C)]AENTAK_	1	32607.8	25255.2	35495.1	25742.4	22759.9	19298.6	1.30629	0.998492	1.41542	0.917581	0.785293	0.670355
WP4346 Cholesterol metabolism with Bloch and Kandutsch Russell pathways	0.0526625	2.16	Q9CZW4	509	K	0.51577	0.0238189	Q2	Fatty acid CoA ligase Acsl3 OS=Mus musculus OX=10090 GN=Acsl3 PE=1 SV=2	Acsl3	_LK[Acetyl (K)]NWEEGGYFNTDKPHPR_	1	104.182	110.079	99.7326	63.8933	65.3088	35.9207	1.29274	1.39254	1.28526	0.816392	0.784586	0.446903
WP435 One carbon metabolism	0.422627	1.62	Q64737	111	K	0.61093	0.00357998	Q2	Trifunctional purine biosynthetic protein adenosine-3 OS=Mus musculus OX=10090 GN=Gart PE=1 SV=3	Gart	_FAK[Acetyl (K)]EFMDR_	1	179.412	199.721	186.778		101.454	94.4771	1.05497	1.17919	1.22476		0.713807	0.694962
WP435 One carbon metabolism	0.422627	1.62	Q8R0Y6	290	K	0.554318	0.000326743	Q2	Cytosolic 10-formyltetrahydrofolate dehydrogenase OS=Mus musculus OX=10090 GN=Aldh1l1 PE=1 SV=1	Aldh1l1	_MLLVK[Acetyl (K)]NIQLEDGK_	1	197.699	221.672	209.493	122.359	123.346	113.762	1.20677	1.39344	1.27921	0.71826	0.752833	0.679342
WP435 One carbon metabolism	0.422627	1.62	Q9CZN7	464	K	0.526607	0.00707001	Q2	Serine hydroxymethyltransferase, mitochondrial OS=Mus musculus OX=10090 GN=Shmt2 PE=1 SV=1	Shmt2	_TAK[Acetyl (K)]LQDFK_	1	3518.64	2855.93	3544.59	1608.03	1603.19	1394.75	1.3937	1.02383	1.45748	0.706203	0.727681	0.606722
WP4350 Omega 3 omega 6 fatty acid synthesis	0.131666	3.08	P41216	208	K	0.525438	0.00247173	Q2	Long-chain-fatty-acid--CoA ligase 1 OS=Mus musculus OX=10090 GN=Acsl1 PE=1 SV=2	Acsl1	_AK[Acetyl (K)]LLLEGVENK_	1	335.01	357.77	359.245	175.861	141.443	130.887	1.25965	1.33019	1.22339	0.790185	0.636649	0.57678
WP4350 Omega 3 omega 6 fatty acid synthesis	0.131666	3.08	Q9CZW4	509	K	0.51577	0.0238189	Q2	Fatty acid CoA ligase Acsl3 OS=Mus musculus OX=10090 GN=Acsl3 PE=1 SV=2	Acsl3	_LK[Acetyl (K)]NWEEGGYFNTDKPHPR_	1	104.182	110.079	99.7326	63.8933	65.3088	35.9207	1.29274	1.39254	1.28526	0.816392	0.784586	0.446903
WP4351 Omega 9 fatty acid synthesis	0.131666	3.08	P41216	208	K	0.525438	0.00247173	Q2	Long-chain-fatty-acid--CoA ligase 1 OS=Mus musculus OX=10090 GN=Acsl1 PE=1 SV=2	Acsl1	_AK[Acetyl (K)]LLLEGVENK_	1	335.01	357.77	359.245	175.861	141.443	130.887	1.25965	1.33019	1.22339	0.790185	0.636649	0.57678
WP4351 Omega 9 fatty acid synthesis	0.131666	3.08	Q9CZW4	509	K	0.51577	0.0238189	Q2	Fatty acid CoA ligase Acsl3 OS=Mus musculus OX=10090 GN=Acsl3 PE=1 SV=2	Acsl3	_LK[Acetyl (K)]NWEEGGYFNTDKPHPR_	1	104.182	110.079	99.7326	63.8933	65.3088	35.9207	1.29274	1.39254	1.28526	0.816392	0.784586	0.446903
WP4466 Oxidative stress and redox pathway	0.481523	1.32	D3Z7P3	325	K	0.661384	0.0282494	Q2	Glutaminase kidney isoform, mitochondrial OS=Mus musculus OX=10090 GN=Gls PE=1 SV=1	Gls	_FNK[Acetyl (K)]LFLNEDDKPHNPMVNAGAIVVTSLIK_	0.999996	632.317	500.884	611.635	308.527	378.549	371.591	1.37083	1.0123	1.20932	0.663887	0.836111	0.875991
WP4466 Oxidative stress and redox pathway	0.481523	1.32	O88844	159	K	0.615195	0.0497688	Q2	Isocitrate dehydrogenase [NADP] cytoplasmic OS=Mus musculus OX=10090 GN=Idh1 PE=1 SV=2	Idh1	_VEITYTPK[Acetyl (K)]DGTQK_	1	1054.13	1227	1010.39	778.035	642.2	441.043	1.21182	1.36505	1.10526	0.936675	0.803501	0.525049
WP4466 Oxidative stress and redox pathway	0.481523	1.32	P09671	130	K	0.516848	0.00837268	Q2	Superoxide dismutase [Mn], mitochondrial OS=Mus musculus OX=10090 GN=Sod2 PE=1 SV=3	Sod2	_DFGSFEK[Acetyl (K)]FK_	1	8853.42	6821.27	9230.82	5165.95	5660.05	4410.13	1.44918	1.09685	1.52779	0.701657	0.808795	0.595093
WP4466 Oxidative stress and redox pathway	0.481523	1.32	P47791	415	K	0.665402	0.000912704	Q2	Glutathione reductase, mitochondrial OS=Mus musculus OX=10090 GN=Gsr PE=1 SV=3	Gsr	_YGK[Acetyl (K)]DNVK_	1	360.333	455.51	435.413	347.471	312.105	301.532	1.13461	1.31678	1.19964	0.831313	0.809346	0.788742
WP4466 Oxidative stress and redox pathway	0.481523	1.32	P54071	400	K	0.602676	0.036684	Q2	Isocitrate dehydrogenase [NADP], mitochondrial OS=Mus musculus OX=10090 GN=Idh2 PE=1 SV=3	Idh2	_FAQTLEK[Acetyl (K)]VC[Carbamidomethyl (C)]VQTVESGAMTK_	1	125.827	90.9819	97.5695	64.8489	65.0929	42.0593	1.46995	1.05035	1.17456	0.83497	0.833442	0.558388
WP4466 Oxidative stress and redox pathway	0.481523	1.32	Q9CPY7	476	K	0.574407	0.000900174	Q2	Cytosol aminopeptidase OS=Mus musculus OX=10090 GN=Lap3 PE=1 SV=3	Lap3	_EFVTHTK[Acetyl (K)]WAHLDIAGVMTNK_	1	792.505	664.353	702.642	417.065	422.475	393.616	1.38332	1.17271	1.2542	0.727885	0.781127	0.67961
WP4466 Oxidative stress and redox pathway	0.481523	1.32	Q9DCM2	167	K	0.529059	0.00783408	Q2	Glutathione S-transferase kappa 1 OS=Mus musculus OX=10090 GN=Gstk1 PE=1 SV=3	Gstk1	_NK[Acetyl (K)]LIENTDAAC[Carbamidomethyl (C)]K_	1	1098.1	1104.21	1103.28	780.863	775.233	552.104	1.35802	1.33873	1.35345	0.786365	0.816758	0.539668
WP5298 Dravet syndrome Scn1a A1783V point mutation model	0.15789	1.88	D3Z7P3	325	K	0.661384	0.0282494	Q2	Glutaminase kidney isoform, mitochondrial OS=Mus musculus OX=10090 GN=Gls PE=1 SV=1	Gls	_FNK[Acetyl (K)]LFLNEDDKPHNPMVNAGAIVVTSLIK_	0.999996	632.317	500.884	611.635	308.527	378.549	371.591	1.37083	1.0123	1.20932	0.663887	0.836111	0.875991
WP5298 Dravet syndrome Scn1a A1783V point mutation model	0.15789	1.88	Q64133	82	K	0.547442	0.0395474	Q2	Amine oxidase [flavin-containing] A OS=Mus musculus OX=10090 GN=Maoa PE=1 SV=3	Maoa	_LSK[Acetyl (K)]ELGIETYK_	1	856.018	1125.69	617.225	769.009	613.886	598.21	1.35813	1.75594	0.959269	0.862696	0.702854	0.664368
WP5298 Dravet syndrome Scn1a A1783V point mutation model	0.15789	1.88	Q64133	90	K	0.617816	0.0482748	Q2	Amine oxidase [flavin-containing] A OS=Mus musculus OX=10090 GN=Maoa PE=1 SV=3	Maoa	_ELGIETYK[Acetyl (K)]VNVNER_	1	88.5559	89.4201	59.6573	72.0204	54.931	77.9531	1.45411	1.44359	0.959577	0.836182	0.650899	0.895999
WP5298 Dravet syndrome Scn1a A1783V point mutation model	0.15789	1.88	Q8BW75	209	K	0.633952	0.0150288	Q2	Amine oxidase [flavin-containing] B OS=Mus musculus OX=10090 GN=Maob PE=1 SV=4	Maob	_K[Acetyl (K)]FIGGSGQVSER_	1	179.998	235.771	202.699	183.095	149.557	144.457	1.0832	1.4621	1.21116	0.892853	0.782506	0.706056
WP5298 Dravet syndrome Scn1a A1783V point mutation model	0.15789	1.88	Q9JLN9	2066	K	0.507253	0.00287758	Q2	Serine/threonine-protein kinase mTOR OS=Mus musculus OX=10090 GN=Mtor PE=1 SV=2	Mtor	_GPQTLK[Acetyl (K)]ETSFNQAYGR_	1	124.499	103.278	131.185	62.4334	56.6941	55.3335	1.31136	1.1268	1.52828	0.705296	0.707204	0.599485
WP543 Synthesis and degradation of ketone bodies	0.00680468	6.47	P54869	350	K	0.549864	0.0270896	Q2	Hydroxymethylglutaryl-CoA synthase, mitochondrial OS=Mus musculus OX=10090 GN=Hmgcs2 PE=1 SV=2	Hmgcs2	_LEETYTNK[Acetyl (K)]DVDK_	1	43662.2	37709.1	33624.1	21550	20402.5	13536.1	1.47303	1.23787	1.0992	0.846392	0.748896	0.499746
WP543 Synthesis and degradation of ketone bodies	0.00680468	6.47	Q80XN0	97	K	0.6004	0.00858033	Q2	D-beta-hydroxybutyrate dehydrogenase, mitochondrial OS=Mus musculus OX=10090 GN=Bdh1 PE=1 SV=2	Bdh1	_DKGDAGVK[Acetyl (K)]ELDSLK_	1	115.028	106.201	103.772	88.2392	79.7301	62.1604	1.33583	1.27608	1.21597	0.864682	0.817099	0.616482
WP543 Synthesis and degradation of ketone bodies	0.00680468	6.47	Q8QZT1	187	K	0.637931	0.03249	Q2	Acetyl-CoA acetyltransferase, mitochondrial OS=Mus musculus OX=10090 GN=Acat1 PE=1 SV=1	Acat1	_DGLTDVYNK[Acetyl (K)]IHMGNC[Carbamidomethyl (C)]AENTAK_	1	32607.8	25255.2	35495.1	25742.4	22759.9	19298.6	1.30629	0.998492	1.41542	0.917581	0.785293	0.670355
WP544 Exercise induced circadian regulation	0.0122855	2.94	O88532	509	K	0.608539	0.00913277	Q2	Zinc finger RNA-binding protein OS=Mus musculus OX=10090 GN=Zfr PE=1 SV=2	Zfr	_INFVGGNK[Acetyl (K)]LQSTGNK_	1	6204.04	4950.73	6575.47	3817.01	3719.37	3094.05	1.31032	1.04032	1.37233	0.772741	0.821234	0.671595
WP544 Exercise induced circadian regulation	0.0122855	2.94	P10853	6	K	0.508603	0.00145533	Q2	Histone H2B type 1-F/J/L OS=Mus musculus OX=10090 GN=H2bc7 PE=1 SV=2	H2bc7	_PEPAK[Acetyl (K)]SAPAPK[Acetyl (K)]K_	1	121242	101044	114804	42392	43826.9	36778.8	1.39862	1.12187	1.26219	0.60161	0.718545	0.603731
WP544 Exercise induced circadian regulation	0.0122855	2.94	P10853	47	K	0.582729	0.0381926	Q2	Histone H2B type 1-F/J/L OS=Mus musculus OX=10090 GN=H2bc7 PE=1 SV=2	H2bc7	_VLK[Acetyl (K)]QVHPDTGISSK_	1	3829.34	5731.42	3281.2	1985.86	1617.68	1775.24	1.11544	1.60683	0.910907	0.71163	0.669699	0.73583
WP544 Exercise induced circadian regulation	0.0122855	2.94	P28660	635	K	0.612621	0.0156918	Q2	Nck-associated protein 1 OS=Mus musculus OX=10090 GN=Nckap1 PE=1 SV=2	Nckap1	_HC[Carbamidomethyl (C)]AK[Acetyl (K)]TISQAVNK_	1	25.0332	25.9435		31.0101	25.2568	21.9831	1.28542	1.33487		0.871623	0.851036	0.685211
WP544 Exercise induced circadian regulation	0.0122855	2.94	P63166	25	K	0.593541	0.0290688	Q2	Small ubiquitin-related modifier 1 OS=Mus musculus OX=10090 GN=Sumo1 PE=1 SV=1	Sumo1	_LK[Acetyl (K)]VIGQDSSEIHFK_	1	128.664	118.994	103.14	89.5127	83.8581	59.9941	1.28054	1.51732	1.04368	0.880386	0.797275	0.602449
WP544 Exercise induced circadian regulation	0.0122855	2.94	P97360	399	K	0.52196	0.0104252	Q2	Transcription factor ETV6 OS=Mus musculus OX=10090 GN=Etv6 PE=1 SV=1	Etv6	_HYYK[Acetyl (K)]LNIIR_	1	274.775	241.259	259.229	122.213	125.226	161.54	1.16058	1.41765	1.41851	0.586171	0.615779	0.884185
WP544 Exercise induced circadian regulation	0.0122855	2.94	Q9WTL8	118	K	0.652218	0.0181009	Q2	Basic helix-loop-helix ARNT-like protein 1 OS=Mus musculus OX=10090 GN=Bmal1 PE=1 SV=2	Bmal1	_KLDK[Acetyl (K)]LTVLR_	0.999917	378.508	296.791	367.981	255.69	249.136	261.341	1.38273	1.00968	1.30407	0.801581	0.874874	0.73445
WP662 Amino acid metabolism	3.25115e-05	2.77	D3Z7P3	325	K	0.661384	0.0282494	Q2	Glutaminase kidney isoform, mitochondrial OS=Mus musculus OX=10090 GN=Gls PE=1 SV=1	Gls	_FNK[Acetyl (K)]LFLNEDDKPHNPMVNAGAIVVTSLIK_	0.999996	632.317	500.884	611.635	308.527	378.549	371.591	1.37083	1.0123	1.20932	0.663887	0.836111	0.875991
WP662 Amino acid metabolism	3.25115e-05	2.77	O08749	104	K	0.636001	0.0137237	Q2	Dihydrolipoyl dehydrogenase, mitochondrial OS=Mus musculus OX=10090 GN=Dld PE=1 SV=2	Dld	_ALLNNSHYYHMAHGK[Acetyl (K)]DFASR_	1	6616.02	5211.9	6563.06	5025.57	4708.96	4159.28	1.36446	1.0512	1.32822	0.860784	0.829903	0.690425
WP662 Amino acid metabolism	3.25115e-05	2.77	O08749	122	K	0.522364	0.00730623	Q2	Dihydrolipoyl dehydrogenase, mitochondrial OS=Mus musculus OX=10090 GN=Dld PE=1 SV=2	Dld	_LNLEK[Acetyl (K)]MMEQK_	1	5685.85	4891.91	6200.97	3936.98	3603.13	2856.26	1.39311	1.17218	1.4909	0.801123	0.754413	0.563279
WP662 Amino acid metabolism	3.25115e-05	2.77	O08749	127	K	0.515603	0.000461955	Q2	Dihydrolipoyl dehydrogenase, mitochondrial OS=Mus musculus OX=10090 GN=Dld PE=1 SV=2	Dld	_MMEQK[Acetyl (K)]HSAVK_	1	35.4461	42.1726	39.5017	24.9551	21.1747	25.7269	1.24888	1.45315	1.36574	0.730225	0.637543	0.729584
WP662 Amino acid metabolism	3.25115e-05	2.77	O88844	159	K	0.615195	0.0497688	Q2	Isocitrate dehydrogenase [NADP] cytoplasmic OS=Mus musculus OX=10090 GN=Idh1 PE=1 SV=2	Idh1	_VEITYTPK[Acetyl (K)]DGTQK_	1	1054.13	1227	1010.39	778.035	642.2	441.043	1.21182	1.36505	1.10526	0.936675	0.803501	0.525049
WP662 Amino acid metabolism	3.25115e-05	2.77	P08249	301	K	0.654358	0.0423658	Q2	Malate dehydrogenase, mitochondrial OS=Mus musculus OX=10090 GN=Mdh2 PE=1 SV=3	Mdh2	_KGLEK[Acetyl (K)]NLGIGK_	1	1244.78	1050.61	1153.12	975.815	852.651	629.229	1.36794	1.11939	1.17831	0.946426	0.850033	0.602177
WP662 Amino acid metabolism	3.25115e-05	2.77	P11725	88	K	0.640051	0.00401886	Q2	Ornithine transcarbamylase, mitochondrial OS=Mus musculus OX=10090 GN=Otc PE=1 SV=1	Otc	_SLGMIFEK[Acetyl (K)]R_	1	1906.6	1601.21	1997.22	1816.74	1798.96	1981.6	1.32574	1.12058	1.40468	0.785662	0.807924	0.871251
WP662 Amino acid metabolism	3.25115e-05	2.77	P11725	238	K	0.501079	0.0207092	Q2	Ornithine transcarbamylase, mitochondrial OS=Mus musculus OX=10090 GN=Otc PE=1 SV=1	Otc	_LAEQYAK[Acetyl (K)]ENGTK_	1	110.277	130.171	126.405	120.901	106.14	65.1959	1.29166	1.53455	1.49757	0.880731	0.802968	0.482855
WP662 Amino acid metabolism	3.25115e-05	2.77	P26443	200	K	0.614687	0.0354352	Q2	Glutamate dehydrogenase 1, mitochondrial OS=Mus musculus OX=10090 GN=Glud1 PE=1 SV=1	Glud1	_NYTDNELEK[Acetyl (K)]ITR_	1	318.057	340.184	249.276	222.361	259.838	171.592	1.32439	1.44683	1.0177	0.79782	0.914477	0.616703
WP662 Amino acid metabolism	3.25115e-05	2.77	P26443	457	K	0.611719	0.00437765	Q2	Glutamate dehydrogenase 1, mitochondrial OS=Mus musculus OX=10090 GN=Glud1 PE=1 SV=1	Glud1	_LTFK[Acetyl (K)]YER_	1	9996.2	7836.02	10681.3	6847.38	6873.52	6612.69	1.33044	1.06524	1.39384	0.785272	0.773213	0.759638
WP662 Amino acid metabolism	3.25115e-05	2.77	P47791	415	K	0.665402	0.000912704	Q2	Glutathione reductase, mitochondrial OS=Mus musculus OX=10090 GN=Gsr PE=1 SV=3	Gsr	_YGK[Acetyl (K)]DNVK_	1	360.333	455.51	435.413	347.471	312.105	301.532	1.13461	1.31678	1.19964	0.831313	0.809346	0.788742
WP662 Amino acid metabolism	3.25115e-05	2.77	P54869	350	K	0.549864	0.0270896	Q2	Hydroxymethylglutaryl-CoA synthase, mitochondrial OS=Mus musculus OX=10090 GN=Hmgcs2 PE=1 SV=2	Hmgcs2	_LEETYTNK[Acetyl (K)]DVDK_	1	43662.2	37709.1	33624.1	21550	20402.5	13536.1	1.47303	1.23787	1.0992	0.846392	0.748896	0.499746
WP662 Amino acid metabolism	3.25115e-05	2.77	P97807	77	K	0.563159	0.00586396	Q2	Fumarate hydratase, mitochondrial OS=Mus musculus OX=10090 GN=Fh PE=1 SV=3	Fh	_STMNFK[Acetyl (K)]IGGATER_	1	42411.1	40229.2	54252.7	28439.1	27622	25189.1	1.20843	1.10927	1.55205	0.744325	0.752759	0.682203
WP662 Amino acid metabolism	3.25115e-05	2.77	P97807	220	K	0.504645	0.0129094	Q2	Fumarate hydratase, mitochondrial OS=Mus musculus OX=10090 GN=Fh PE=1 SV=3	Fh	_SK[Acetyl (K)]EFAQVIK_	1	1284.17	1311.21	1261.76	888.06	681.062	484.552	1.35039	1.33433	1.33216	0.857794	0.684986	0.484322
WP662 Amino acid metabolism	3.25115e-05	2.77	P97807	289	K	0.665431	0.023026	Q2	Fumarate hydratase, mitochondrial OS=Mus musculus OX=10090 GN=Fh PE=1 SV=3	Fh	_IGFAEK[Acetyl (K)]VAAK_	1	8776.68	7042.38	9264.08	6583.65	5829.04	5199.39	1.27772	0.992153	1.3541	0.880392	0.811635	0.719473
WP662 Amino acid metabolism	3.25115e-05	2.77	Q64133	82	K	0.547442	0.0395474	Q2	Amine oxidase [flavin-containing] A OS=Mus musculus OX=10090 GN=Maoa PE=1 SV=3	Maoa	_LSK[Acetyl (K)]ELGIETYK_	1	856.018	1125.69	617.225	769.009	613.886	598.21	1.35813	1.75594	0.959269	0.862696	0.702854	0.664368
WP662 Amino acid metabolism	3.25115e-05	2.77	Q64133	90	K	0.617816	0.0482748	Q2	Amine oxidase [flavin-containing] A OS=Mus musculus OX=10090 GN=Maoa PE=1 SV=3	Maoa	_ELGIETYK[Acetyl (K)]VNVNER_	1	88.5559	89.4201	59.6573	72.0204	54.931	77.9531	1.45411	1.44359	0.959577	0.836182	0.650899	0.895999
WP662 Amino acid metabolism	3.25115e-05	2.77	Q8K2B3	498	K	0.541235	0.034888	Q2	Succinate dehydrogenase [ubiquinone] flavoprotein subunit, mitochondrial OS=Mus musculus OX=10090 GN=Sdha PE=1 SV=1	Sdha	_ANAGEESVMNLDK[Acetyl (K)]LR_	1	96.3758	81.5298	97.5924	61.9459	42.1483	31.8874	1.31322	1.15822	1.37407	0.956354	0.64806	0.476907
WP662 Amino acid metabolism	3.25115e-05	2.77	Q8QZS1	220	K	0.550242	0.00850389	Q2	3-hydroxyisobutyryl-CoA hydrolase, mitochondrial OS=Mus musculus OX=10090 GN=Hibch PE=1 SV=1	Hibch	_AGIATHFVDSEK[Acetyl (K)]LR_	1	613.482	605.79	684.651	400.045	326.274	261.88	1.32172	1.19216	1.32566	0.830818	0.731425	0.550429
WP662 Amino acid metabolism	3.25115e-05	2.77	Q8VCN5	325	K	0.612957	0.0457529	Q2	Cystathionine gamma-lyase OS=Mus musculus OX=10090 GN=Cth PE=1 SV=1	Cth	_GALQHAK[Acetyl (K)]AFLK_	1	38.2853	53.7203	49.0247		38.2801	38.5774	0.988988	1.42692	1.3265		0.761029	0.76826
WP662 Amino acid metabolism	3.25115e-05	2.77	Q8VDC0	67	K	0.557365	0.00845657	Q2	Probable leucine--tRNA ligase, mitochondrial OS=Mus musculus OX=10090 GN=Lars2 PE=1 SV=1	Lars2	_WWHQQIK[Acetyl (K)]EQASR_	1	1190.75	1188.99	1218.47	780.528	724.408	579.732	1.30293	1.2409	1.3472	0.811381	0.798215	0.559127
WP662 Amino acid metabolism	3.25115e-05	2.77	Q8VDC0	95	K	0.573819	0.00853654	Q2	Probable leucine--tRNA ligase, mitochondrial OS=Mus musculus OX=10090 GN=Lars2 PE=1 SV=1	Lars2	_FYLLSMFPYPSGK[Acetyl (K)]LHMGHVR_	1	528.295	416.583	568.898	293.919	292.885	325.419	1.35412	1.01845	1.47342	0.715717	0.755984	0.735198
WP662 Amino acid metabolism	3.25115e-05	2.77	Q8VDC0	444	K	0.638246	0.00649301	Q2	Probable leucine--tRNA ligase, mitochondrial OS=Mus musculus OX=10090 GN=Lars2 PE=1 SV=1	Lars2	_LK[Acetyl (K)]DWLISR_	1	572.213	494.899	604.487	397.672	334.224	387.967	1.27466	1.05151	1.36063	0.841585	0.749742	0.761755
WP662 Amino acid metabolism	3.25115e-05	2.77	Q91V92	230	K	0.634554	0.0408529	Q2	ATP-citrate synthase OS=Mus musculus OX=10090 GN=Acly PE=1 SV=1	Acly	_VDATADYIC[Carbamidomethyl (C)]K[Acetyl (K)]VK_	1	191.784	272.978	190.664	163.938	144.566	124.121	1.09159	1.56175	1.03728	0.883459	0.776574	0.681859
WP662 Amino acid metabolism	3.25115e-05	2.77	Q99MR8	193	K	0.648758	0.00217964	Q2	Methylcrotonoyl-CoA carboxylase subunit alpha, mitochondrial OS=Mus musculus OX=10090 GN=Mccc1 PE=1 SV=2	Mccc1	_EHAGK[Acetyl (K)]IGYPVMIK_	1	1830.83	1405.73	1924.43	1560.07	1545.95	1462.61	1.30933	1.11426	1.3324	0.831808	0.829404	0.775521
WP662 Amino acid metabolism	3.25115e-05	2.77	Q9D2G2	278	K	0.532151	0.00425653	Q2	Dihydrolipoyllysine-residue succinyltransferase component of 2-oxoglutarate dehydrogenase complex, mitochondrial OS=Mus musculus OX=10090 GN=Dlst PE=1 SV=1	Dlst	_KHNLK[Acetyl (K)]LGFMSAFVK_	1	14031.9	10649.9	13203	6311.8	6472.59	5923.76	1.45131	1.05277	1.37554	0.708106	0.719602	0.636841
WP662 Amino acid metabolism	3.25115e-05	2.77	Q9JLZ3	135	K	0.50886	0.00347102	Q2	Methylglutaconyl-CoA hydratase, mitochondrial OS=Mus musculus OX=10090 GN=Auh PE=1 SV=1	Auh	_MHSSEVGPFVSK[Acetyl (K)]IR_	1	192.897	184.142	157.614	168.285	172.633	207.896	1.66831	1.57452	1.24018	0.673337	0.812907	0.794982
WP730 Glutathione and one carbon metabolism	0.282226	1.73	O88844	159	K	0.615195	0.0497688	Q2	Isocitrate dehydrogenase [NADP] cytoplasmic OS=Mus musculus OX=10090 GN=Idh1 PE=1 SV=2	Idh1	_VEITYTPK[Acetyl (K)]DGTQK_	1	1054.13	1227	1010.39	778.035	642.2	441.043	1.21182	1.36505	1.10526	0.936675	0.803501	0.525049
WP730 Glutathione and one carbon metabolism	0.282226	1.73	P47791	415	K	0.665402	0.000912704	Q2	Glutathione reductase, mitochondrial OS=Mus musculus OX=10090 GN=Gsr PE=1 SV=3	Gsr	_YGK[Acetyl (K)]DNVK_	1	360.333	455.51	435.413	347.471	312.105	301.532	1.13461	1.31678	1.19964	0.831313	0.809346	0.788742
WP730 Glutathione and one carbon metabolism	0.282226	1.73	Q8VCN5	325	K	0.612957	0.0457529	Q2	Cystathionine gamma-lyase OS=Mus musculus OX=10090 GN=Cth PE=1 SV=1	Cth	_GALQHAK[Acetyl (K)]AFLK_	1	38.2853	53.7203	49.0247		38.2801	38.5774	0.988988	1.42692	1.3265		0.761029	0.76826
WP730 Glutathione and one carbon metabolism	0.282226	1.73	Q9CZN7	464	K	0.526607	0.00707001	Q2	Serine hydroxymethyltransferase, mitochondrial OS=Mus musculus OX=10090 GN=Shmt2 PE=1 SV=1	Shmt2	_TAK[Acetyl (K)]LQDFK_	1	3518.64	2855.93	3544.59	1608.03	1603.19	1394.75	1.3937	1.02383	1.45748	0.706203	0.727681	0.606722
WP79 Tryptophan metabolism	0.122932	2.05	O54750	246	K	0.543497	0.0156363	Q2	Cytochrome P450 2J6 OS=Mus musculus OX=10090 GN=Cyp2j6 PE=2 SV=2	Cyp2j6	_YIPGSHQK[Acetyl (K)]VFR_	1	387.833	360.835	299.775	237.632	137.891	257.604	1.05449	1.46804	1.53459	0.871963	0.689057	0.644012
WP79 Tryptophan metabolism	0.122932	2.05	Q8BH95	101	K	0.515144	0.028268	Q2	Enoyl-CoA hydratase, mitochondrial OS=Mus musculus OX=10090 GN=Echs1 PE=1 SV=1	Echs1	_AFAAGADIK[Acetyl (K)]EMQNR_	1	3114.39	3035.82	3226.42	2900.42	2229.53	1508.58	1.41134	1.39047	1.38725	0.953098	0.739379	0.465492
WP79 Tryptophan metabolism	0.122932	2.05	Q8BW75	209	K	0.633952	0.0150288	Q2	Amine oxidase [flavin-containing] B OS=Mus musculus OX=10090 GN=Maob PE=1 SV=4	Maob	_K[Acetyl (K)]FIGGSGQVSER_	1	179.998	235.771	202.699	183.095	149.557	144.457	1.0832	1.4621	1.21116	0.892853	0.782506	0.706056
WP79 Tryptophan metabolism	0.122932	2.05	Q8QZT1	187	K	0.637931	0.03249	Q2	Acetyl-CoA acetyltransferase, mitochondrial OS=Mus musculus OX=10090 GN=Acat1 PE=1 SV=1	Acat1	_DGLTDVYNK[Acetyl (K)]IHMGNC[Carbamidomethyl (C)]AENTAK_	1	32607.8	25255.2	35495.1	25742.4	22759.9	19298.6	1.30629	0.998492	1.41542	0.917581	0.785293	0.670355

## Sheet: Q3
WikiPathways	Mapping	Background	All Mapping	All Background	Fold Enrichment	Fisher's exact test p value	-log10(p value)	Related proteins	Related Genes	WikiPathways link
WP163 Cytoplasmic ribosomal proteins	16	73	161	1693	2.3	0.00147882	2.83	P12970 P14131 P14148 P25444 P35980 P60867 P61255 P61514 P62082 P62264 P62717 P62849 P62911 P62983 Q6ZWV7 Q9CXW4	Rpl11 Rpl18 Rpl18a Rpl26 Rpl32 Rpl35 Rpl37a Rpl7 Rpl7a Rps14 Rps16 Rps2 Rps20 Rps24 Rps27a Rps7	https://www.wikipathways.org/instance/WP163
WP662 Amino acid metabolism	13	70	161	1693	1.95	0.0190263	1.72	P14152 P24549 P26443 P47791 Q60597 Q8C196 Q8CGC7 Q8VCN5 Q8VDC0 Q91WT9 Q9DBM2 Q9WUM5 Q9Z1Q9	Aldh1a1 Cbs Cps1 Cth Ehhadh Eprs1 Glud1 Gsr Lars2 Mdh1 Ogdh Suclg1 Vars1	https://www.wikipathways.org/instance/WP662
WP33 Fatty acid omega oxidation	2	3	161	1693	7.01	0.0252869	1.6	P24549 P47738	Aldh1a1 Aldh2	https://www.wikipathways.org/instance/WP33
WP79 Tryptophan metabolism	5	21	161	1693	2.5	0.0423633	1.37	P24549 P47738 Q60597 Q60759 Q8QZT1	Acat1 Aldh1a1 Aldh2 Gcdh Ogdh	https://www.wikipathways.org/instance/WP79
WP1269 Fatty acid beta oxidation	6	28	161	1693	2.25	0.0433629	1.36	P51174 Q60759 Q64521 Q8BMS1 Q8JZR0 Q8QZT1	Acadl Acat1 Acsl5 Gcdh Gpd2 Hadha	https://www.wikipathways.org/instance/WP1269
WP1498 Dopaminergic neurogenesis	2	4	161	1693	5.26	0.0474287	1.32	P24549 P42227	Aldh1a1 Stat3	https://www.wikipathways.org/instance/WP1498

## Sheet: Q3 Pathway2Protein
WikiPathways	Fisher's exact test p value	Fold Enrichment	Protein accession	Position	Amino acid	Abx/con Ratio	Abx/con P value	Regulated Type	Protein description	Gene name	Modified sequence	Localization probability	Intensity CON1	Intensity CON2	Intensity CON3	Intensity ABX1	Intensity ABX2	Intensity ABX3	CON1	CON2	CON3	ABX1	ABX2	ABX3
WP113 TGF beta signaling pathway	0.118814	2.43	P42227	363	K	1.84449	0.0259354	Q3	Signal transducer and activator of transcription 3 OS=Mus musculus OX=10090 GN=Stat3 PE=1 SV=2	Stat3	_FPELNYQLK[Acetyl (K)]IK_	1	163.647	134.218	245.254	295.471	399.111	375.987	0.645185	0.517007	0.922174	1.13216	1.45879	1.25364
WP113 TGF beta signaling pathway	0.118814	2.43	Q02248	180	K	1.91467	0.000237453	Q3	Catenin beta-1 OS=Mus musculus OX=10090 GN=Ctnnb1 PE=1 SV=1	Ctnnb1	_AAVMVHQLSK[Acetyl (K)]K_	1	221.259	237.295	199.76	553.477	512.779	490.14	0.666914	0.712177	0.61291	1.33025	1.27915	1.20462
WP113 TGF beta signaling pathway	0.118814	2.43	Q62432	156	K	1.54465	0.0102999	Q3	Mothers against decapentaplegic homolog 2 OS=Mus musculus OX=10090 GN=Smad2 PE=1 SV=2	Smad2	_AIENC[Carbamidomethyl (C)]EYAFNLK[Acetyl (K)]K_	1	50.8901	64.9866	55.8412	124.57	99.1448	94.0949	0.686407	0.925139	0.705171	1.23128	1.15248	1.19477
WP1241 Glucuronidation	0.17214	2.63	O70475	329	K	1.54351	0.0052666	Q3	UDP-glucose 6-dehydrogenase OS=Mus musculus OX=10090 GN=Ugdh PE=1 SV=1	Ugdh	_IIDSLFNTVTDK[Acetyl (K)]K_	1	2197.88	2857.28	2495.21	3750.03	3936	4081.07	0.685345	0.896151	0.775101	1.17188	1.21622	1.24931
WP1241 Glucuronidation	0.17214	2.63	O70475	339	K	1.6115	0.033693	Q3	UDP-glucose 6-dehydrogenase OS=Mus musculus OX=10090 GN=Ugdh PE=1 SV=1	Ugdh	_IAILGFAFK[Acetyl (K)]K_	1	918.081	904.032	919.187	1153.29	1388.98	1923.4	0.767335	0.759994	0.765335	0.966018	1.15041	1.5782
WP1241 Glucuronidation	0.17214	2.63	P17710	884	K	1.52422	0.00390041	Q3	Hexokinase-1 OS=Mus musculus OX=10090 GN=Hk1 PE=1 SV=3	Hk1	_TVC[Carbamidomethyl (C)]GVVSK[Acetyl (K)]R_	1	513.028	679.361	583.02	984.092	1001.84	989.496	0.68314	0.870434	0.798825	1.18863	1.20897	1.18798
WP1245 Transcriptional activation by Nfe2l2 in response to phytochemicals	0.208133	2.34	P20444	38	K	1.62521	0.0263942	Q3	Protein kinase C alpha type OS=Mus musculus OX=10090 GN=Prkca PE=1 SV=3	Prkca	_DHK[Acetyl (K)]FIAR_	1	500.046	499.009	490.968	639.172	697.329	903.922	0.750224	0.78384	0.783432	1.045	1.11098	1.61044
WP1245 Transcriptional activation by Nfe2l2 in response to phytochemicals	0.208133	2.34	Q64669	23	K	1.50794	0.0137552	Q3	NAD(P)H dehydrogenase [quinone] 1 OS=Mus musculus OX=10090 GN=Nqo1 PE=1 SV=3	Nqo1	_TSFNYAM[Oxidation (M)]K[Acetyl (K)]EAAVEALK_	1	172.531	214.688	202.617	188.078	183.544	226.186	0.715973	0.888668	0.888657	1.20508	1.1358	1.41887
WP1269 Fatty acid beta oxidation	0.0433629	2.25	P51174	333	K	1.59805	0.00546134	Q3	Long-chain specific acyl-CoA dehydrogenase, mitochondrial OS=Mus musculus OX=10090 GN=Acadl PE=1 SV=2	Acadl	_TVAHIQTVQHK[Acetyl (K)]LAELK_	1	1401.49	1390.52	1414.5	2175.54	2165.24	2675.58	0.783143	0.749524	0.768521	1.1182	1.12075	1.43847
WP1269 Fatty acid beta oxidation	0.0433629	2.25	P51174	358	K	1.56971	0.039724	Q3	Long-chain specific acyl-CoA dehydrogenase, mitochondrial OS=Mus musculus OX=10090 GN=Acadl PE=1 SV=2	Acadl	_AFVDSC[Carbamidomethyl (C)]LQLHETK[Acetyl (K)]R_	1	1321.58	1238.74	1378.68	2689.1	2212.65	1591.56	0.794453	0.718308	0.805823	1.48691	1.23207	0.920515
WP1269 Fatty acid beta oxidation	0.0433629	2.25	Q60759	371	K	1.56292	0.0482458	Q3	Glutaryl-CoA dehydrogenase, mitochondrial OS=Mus musculus OX=10090 GN=Gcdh PE=1 SV=2	Gcdh	_ATPEMVSMLK[Acetyl (K)]R_	1	191.666	150.001	234.326	373.684	304.68	327.866	0.791822	0.604034	0.926166	1.44396	1.02111	1.16406
WP1269 Fatty acid beta oxidation	0.0433629	2.25	Q64521	409	K	1.74373	0.00604876	Q3	Glycerol-3-phosphate dehydrogenase, mitochondrial OS=Mus musculus OX=10090 GN=Gpd2 PE=1 SV=2	Gpd2	_PLVTDPK[Acetyl (K)]SADTQSISR_	1	78.8334	103.741	97.8587	209.662	189.412	167.505	0.601094	0.7937	0.749628	1.33906	1.30348	1.09676
WP1269 Fatty acid beta oxidation	0.0433629	2.25	Q8BMS1	540	K	1.9244	0.0201051	Q3	Trifunctional enzyme subunit alpha, mitochondrial OS=Mus musculus OX=10090 GN=Hadha PE=1 SV=1	Hadha	_VIIVVK[Acetyl (K)]DGPGFYTTR_	1	1661.83	1503.7	2328.49	3099.54	4107.2	3725.99	0.605969	0.547344	0.89702	1.11499	1.55373	1.27693
WP1269 Fatty acid beta oxidation	0.0433629	2.25	Q8JZR0	361	K	1.85766	0.00758996	Q3	Long-chain-fatty-acid--CoA ligase 5 OS=Mus musculus OX=10090 GN=Acsl5 PE=1 SV=1	Acsl5	_VYDK[Acetyl (K)]VQNEAK_	1	232.635	170.389	215.697	301.231	315.524	312.539	0.859697	0.565618	0.75316	1.28862	1.33184	1.42641
WP1269 Fatty acid beta oxidation	0.0433629	2.25	Q8QZT1	199	K	1.50504	0.0082747	Q3	Acetyl-CoA acetyltransferase, mitochondrial OS=Mus musculus OX=10090 GN=Acat1 PE=1 SV=1	Acat1	_IHMGNC[Carbamidomethyl (C)]AENTAK[Acetyl (K)]K_	1	3371.76	3422.53	3495.29	6605.79	5915	5100.42	0.779931	0.781309	0.804789	1.35957	1.17842	1.02298
WP1270 Endochondral ossification	0.0987258	2.21	P05132	73	K	1.98109	0.0489283	Q3	cAMP-dependent protein kinase catalytic subunit alpha OS=Mus musculus OX=10090 GN=Prkaca PE=1 SV=3	Prkaca	_ESGNHYAMK[Acetyl (K)]ILDK_	1	307.26	343.933	356.741	445.705	795.378	495.805	0.59883	0.770481	0.71343	0.946299	1.97537	1.20443
WP1270 Endochondral ossification	0.0987258	2.21	P06802	415	K	1.61404	0.0173026	Q3	Ectonucleotide pyrophosphatase/phosphodiesterase family member 1 OS=Mus musculus OX=10090 GN=Enpp1 PE=1 SV=4	Enpp1	_K[Acetyl (K)]YVYLNK_	1	106.322	92.8538	83.4571	132.488	135.854	129.337	0.960397	0.751662	0.637931	1.31772	1.31036	1.16489
WP1270 Endochondral ossification	0.0987258	2.21	P06802	485	K	1.64627	0.00605204	Q3	Ectonucleotide pyrophosphatase/phosphodiesterase family member 1 OS=Mus musculus OX=10090 GN=Enpp1 PE=1 SV=4	Enpp1	_LHFAK[Acetyl (K)]SDR_	1	160.914	203.068	185.081	227.151	236.211	320.94	0.741618	0.838733	0.721824	1.15271	1.16246	1.47485
WP1270 Endochondral ossification	0.0987258	2.21	P42232	359	K	1.6346	0.0340525	Q3	Signal transducer and activator of transcription 5B OS=Mus musculus OX=10090 GN=Stat5b PE=1 SV=1	Stat5b	_LLVGGK[Acetyl (K)]LNVHMNPPQVK_	1	65.1574	52.291	71.2892	76.3093	78.3503	109.565	0.824439	0.619634	0.880105	1.15931	1.08341	1.55638
WP1270 Endochondral ossification	0.0987258	2.21	Q60604	137	K	1.59249	0.00778508	Q3	Scinderin OS=Mus musculus OX=10090 GN=Scin PE=1 SV=3	Scin	_AGGVASGLNHVLTNDLTAK[Acetyl (K)]R_	1	138.66	151.873	125.691	349.4	285.39	355.447	0.73344	0.816705	0.664941	1.25789	1.01178	1.25783
WP1498 Dopaminergic neurogenesis	0.0474287	5.26	P24549	367	K	1.73919	0.00179002	Q3	Aldehyde dehydrogenase 1A1 OS=Mus musculus OX=10090 GN=Aldh1a1 PE=1 SV=5	Aldh1a1	_EGAK[Acetyl (K)]LEC[Carbamidomethyl (C)]GGGR_	1	3722.7	3994.42	4395.56	16791.6	16427.5	16075.3	0.59312	0.642418	0.74462	1.22379	1.13546	1.08462
WP1498 Dopaminergic neurogenesis	0.0474287	5.26	P42227	363	K	1.84449	0.0259354	Q3	Signal transducer and activator of transcription 3 OS=Mus musculus OX=10090 GN=Stat3 PE=1 SV=2	Stat3	_FPELNYQLK[Acetyl (K)]IK_	1	163.647	134.218	245.254	295.471	399.111	375.987	0.645185	0.517007	0.922174	1.13216	1.45879	1.25364
WP151 IL 5 signaling pathway	0.381366	1.46	P42227	363	K	1.84449	0.0259354	Q3	Signal transducer and activator of transcription 3 OS=Mus musculus OX=10090 GN=Stat3 PE=1 SV=2	Stat3	_FPELNYQLK[Acetyl (K)]IK_	1	163.647	134.218	245.254	295.471	399.111	375.987	0.645185	0.517007	0.922174	1.13216	1.45879	1.25364
WP151 IL 5 signaling pathway	0.381366	1.46	P42232	359	K	1.6346	0.0340525	Q3	Signal transducer and activator of transcription 5B OS=Mus musculus OX=10090 GN=Stat5b PE=1 SV=1	Stat5b	_LLVGGK[Acetyl (K)]LNVHMNPPQVK_	1	65.1574	52.291	71.2892	76.3093	78.3503	109.565	0.824439	0.619634	0.880105	1.15931	1.08341	1.55638
WP151 IL 5 signaling pathway	0.381366	1.46	P49710	151	K	1.91582	0.00683399	Q3	Hematopoietic lineage cell-specific protein OS=Mus musculus OX=10090 GN=Hcls1 PE=1 SV=2	Hcls1	_HASQK[Acetyl (K)]DYSHGFGGR_	1	120.409	125.072	94.0581	129.665	151.296	171.573	0.771749	0.821634	0.590229	1.2308	1.35058	1.60204
WP151 IL 5 signaling pathway	0.381366	1.46	P63001	133	K	1.66321	0.00731515	Q3	Ras-related C3 botulinum toxin substrate 1 OS=Mus musculus OX=10090 GN=Rac1 PE=1 SV=1	Rac1	_K[Acetyl (K)]LTPITYPQGLAMAK_	1	276.636	270.299	358.693	488.822	460.189	528.516	0.67547	0.680549	0.903374	1.26461	1.16722	1.32602
WP151 IL 5 signaling pathway	0.381366	1.46	P63001	183	K	1.60261	0.000584851	Q3	Ras-related C3 botulinum toxin substrate 1 OS=Mus musculus OX=10090 GN=Rac1 PE=1 SV=1	Rac1	_AVLC[Carbamidomethyl (C)]PPPVK[Acetyl (K)]K_	1	1029.14	1122.27	1104.15	1732.96	1607.85	1773.9	0.715456	0.804499	0.791748	1.27646	1.16112	1.26717
WP151 IL 5 signaling pathway	0.381366	1.46	Q02248	180	K	1.91467	0.000237453	Q3	Catenin beta-1 OS=Mus musculus OX=10090 GN=Ctnnb1 PE=1 SV=1	Ctnnb1	_AAVMVHQLSK[Acetyl (K)]K_	1	221.259	237.295	199.76	553.477	512.779	490.14	0.666914	0.712177	0.61291	1.33025	1.27915	1.20462
WP163 Cytoplasmic ribosomal proteins	0.00147882	2.3	P12970	101	K	1.92903	0.0433638	Q3	Large ribosomal subunit protein eL8 OS=Mus musculus OX=10090 GN=Rpl7a PE=1 SV=2	Rpl7a	_LAHK[Acetyl (K)]YRPETK_	1	890.038	1169.25	556.538	1355.18	1287.65	1693.23	0.710603	0.948973	0.442542	1.26802	1.19574	1.59129
WP163 Cytoplasmic ribosomal proteins	0.00147882	2.3	P12970	150	K	1.85938	0.00151563	Q3	Large ribosomal subunit protein eL8 OS=Mus musculus OX=10090 GN=Rpl7a PE=1 SV=2	Rpl7a	_AGVNTVTTLVENK[Acetyl (K)]K_	1	479.028	532.834	523.5	932.381	782.569	734.311	0.667259	0.754492	0.726258	1.52209	1.26787	1.20401
WP163 Cytoplasmic ribosomal proteins	0.00147882	2.3	P14131	73	K	1.7227	0.00073771	Q3	Small ribosomal subunit protein uS9 OS=Mus musculus OX=10090 GN=Rps16 PE=1 SV=4	Rps16	_VK[Acetyl (K)]GGGHVAQIYAIR_	1	208.347	194.052	181.407	305.881	289.621	280.54	0.813862	0.727945	0.704663	1.37624	1.29067	1.20309
WP163 Cytoplasmic ribosomal proteins	0.00147882	2.3	P14148	19	K	1.82146	0.0215056	Q3	Large ribosomal subunit protein uL30 OS=Mus musculus OX=10090 GN=Rpl7 PE=1 SV=2	Rpl7	_VATVPGTLK[Acetyl (K)]K_	1	496.212	433.441	292.587	746.035	613.218	675.99	0.886007	0.763067	0.507242	1.37135	1.21826	1.33803
WP163 Cytoplasmic ribosomal proteins	0.00147882	2.3	P14148	51	K	1.92393	0.00342609	Q3	Large ribosomal subunit protein uL30 OS=Mus musculus OX=10090 GN=Rpl7 PE=1 SV=2	Rpl7	_RNFAELK[Acetyl (K)]VK_	1	63.7867	48.4215	47.4859	97.9511	95.6135	86.649	0.843376	0.631236	0.609599	1.33327	1.40658	1.27002
WP163 Cytoplasmic ribosomal proteins	0.00147882	2.3	P14148	81	K	1.98418	0.0248611	Q3	Large ribosomal subunit protein uL30 OS=Mus musculus OX=10090 GN=Rpl7 PE=1 SV=2	Rpl7	_HYHK[Acetyl (K)]EYR_	1	14.3416	12.804	20.711	28.4334	35.5054	22.2171	0.622451	0.547917	0.872763	1.27044	1.71457	1.06893
WP163 Cytoplasmic ribosomal proteins	0.00147882	2.3	P25444	211	K	1.77122	0.00487261	Q3	Small ribosomal subunit protein uS5 OS=Mus musculus OX=10090 GN=Rps2 PE=1 SV=3	Rps2	_GTGIVSAPVPK[Acetyl (K)]K_	1	1412.08	1329	1393.23	2009.87	2680.21	1977.12	0.754876	0.693062	0.745759	1.16959	1.555	1.16092
WP163 Cytoplasmic ribosomal proteins	0.00147882	2.3	P35980	99	K	1.52991	0.00131276	Q3	Large ribosomal subunit protein eL18 OS=Mus musculus OX=10090 GN=Rpl18 PE=1 SV=3	Rpl18	_LK[Acetyl (K)]VC[Carbamidomethyl (C)]ALR_	1	4007.74	3900.9	3951.57	5285.2	5292.04	5876.84	0.809081	0.778883	0.812524	1.10316	1.29537	1.27402
WP163 Cytoplasmic ribosomal proteins	0.00147882	2.3	P60867	8	K	1.73797	0.0223522	Q3	Small ribosomal subunit protein uS10 OS=Mus musculus OX=10090 GN=Rps20 PE=1 SV=1	Rps20	_DTGK[Acetyl (K)]TPVEPEVAIHR_	1	11209.4	8652.09	12199	21247.4	17268.9	16158.1	0.749956	0.612329	0.843371	1.54196	1.26943	1.02197
WP163 Cytoplasmic ribosomal proteins	0.00147882	2.3	P61255	63	K	1.53934	0.0205974	Q3	Large ribosomal subunit protein uL24 OS=Mus musculus OX=10090 GN=Rpl26 PE=1 SV=1	Rpl26	_GHYK[Acetyl (K)]GQQIGK_	1	96.8266	129.769	109.256	137.768	125.744	144.11	0.697299	0.968789	0.768206	1.12018	1.22321	1.40381
WP163 Cytoplasmic ribosomal proteins	0.00147882	2.3	P61514	44	K	1.63565	0.000295974	Q3	Large ribosomal subunit protein eL43 OS=Mus musculus OX=10090 GN=Rpl37a PE=1 SV=2	Rpl37a	_YTC[Carbamidomethyl (C)]SFC[Carbamidomethyl (C)]GK[Acetyl (K)]TK_	1	1569.99	1571.5	1826.55	2938.33	2912.9	3072.51	0.728498	0.785903	0.741631	1.15944	1.30771	1.22292
WP163 Cytoplasmic ribosomal proteins	0.00147882	2.3	P62082	155	K	1.63774	0.0274285	Q3	Small ribosomal subunit protein eS7 OS=Mus musculus OX=10090 GN=Rps7 PE=1 SV=1	Rps7	_LIK[Acetyl (K)]VHLDK_	1	3189.96	2117.99	3086.43	4235.98	3885.86	4278.89	0.892122	0.561151	0.85761	1.19627	1.26502	1.32334
WP163 Cytoplasmic ribosomal proteins	0.00147882	2.3	P62264	61	K	1.72568	0.00722299	Q3	Small ribosomal subunit protein uS11 OS=Mus musculus OX=10090 GN=Rps14 PE=1 SV=3	Rps14	_VTGGMK[Acetyl (K)]VK_	1	1161.46	1092.91	942.351	1747.36	1802.93	2021.68	0.817315	0.808735	0.584501	1.29067	1.2591	1.26493
WP163 Cytoplasmic ribosomal proteins	0.00147882	2.3	P62717	143	K	1.50836	0.000475823	Q3	Large ribosomal subunit protein eL20 OS=Mus musculus OX=10090 GN=Rpl18a PE=1 SV=1	Rpl18a	_RPAVK[Acetyl (K)]QFHDSK_	1	5069.38	4836.21	5365.73	6742.78	6939.26	7197.67	0.808943	0.780731	0.827273	1.13211	1.24162	1.2719
WP163 Cytoplasmic ribosomal proteins	0.00147882	2.3	P62849	32	K	1.63068	0.012313	Q3	Small ribosomal subunit protein eS24 OS=Mus musculus OX=10090 GN=Rps24 PE=1 SV=1	Rps24	_KQMVIDVLHPGK[Acetyl (K)]ATVPK_	1	68.6283	64.5579	59.7365	87.5314	86.4164	106.797	0.875047	0.822619	0.631564	1.13003	1.32366	1.34452
WP163 Cytoplasmic ribosomal proteins	0.00147882	2.3	P62849	99	K	1.60263	0.0435899	Q3	Small ribosomal subunit protein eS24 OS=Mus musculus OX=10090 GN=Rps24 PE=1 SV=1	Rps24	_HGLYEK[Acetyl (K)]K_	1	2180.87	2424.96	1712.08	2978.19	2924.7	3165.13	0.856067	0.95127	0.557254	1.18367	1.37915	1.22673
WP163 Cytoplasmic ribosomal proteins	0.00147882	2.3	P62911	76	K	1.63728	0.00664308	Q3	Large ribosomal subunit protein eL32 OS=Mus musculus OX=10090 GN=Rpl32 PE=1 SV=2	Rpl32	_K[Acetyl (K)]FLVHNVK_	1	1304.6	1067.78	1154.31	1752.26	1789.73	1984.46	0.854363	0.693006	0.746085	1.10607	1.22808	1.42088
WP163 Cytoplasmic ribosomal proteins	0.00147882	2.3	P62983	99	K	1.59511	0.0260414	Q3	Ubiquitin-ribosomal protein eS31 fusion protein OS=Mus musculus OX=10090 GN=Rps27a PE=1 SV=2	Rps27a	_KVK[Acetyl (K)]LAVLK_	1	1476.74	866.195	1250.79	1630.26	1672.99	1685.4	0.896944	0.580063	0.868333	1.2622	1.26118	1.21768
WP163 Cytoplasmic ribosomal proteins	0.00147882	2.3	Q6ZWV7	35	K	1.71848	0.0434414	Q3	Large ribosomal subunit protein uL29 OS=Mus musculus OX=10090 GN=Rpl35 PE=1 SV=1	Rpl35	_VAK[Acetyl (K)]VTGGAASK_	1	1341.65	1867.27	1050.33	1428.29	1444.03	1679.81	0.647474	1.11114	0.61505	1.23308	1.3455	1.50051
WP163 Cytoplasmic ribosomal proteins	0.00147882	2.3	Q9CXW4	144	K	1.55954	0.00152239	Q3	Large ribosomal subunit protein uL5 OS=Mus musculus OX=10090 GN=Rpl11 PE=1 SV=4	Rpl11	_PGFSIADK[Acetyl (K)]K_	1	1108.17	1220.51	1132.19	1634.58	1489.19	1736.9	0.737599	0.847961	0.786613	1.2469	1.14	1.3126
WP1770 One carbon metabolism and related pathways	0.17931	1.88	P47791	88	K	1.5336	0.0242907	Q3	Glutathione reductase, mitochondrial OS=Mus musculus OX=10090 GN=Gsr PE=1 SV=3	Gsr	_LGGTC[Carbamidomethyl (C)]VNVGC[Carbamidomethyl (C)]VPK[Acetyl (K)]K_	1	340.367	269.235	384.009	683.568	505.442	578.674	0.858685	0.623576	0.847687	1.3103	1.05014	1.21277
WP1770 One carbon metabolism and related pathways	0.17931	1.88	Q8BJ64	195	K	1.60838	0.0209439	Q3	Choline dehydrogenase, mitochondrial OS=Mus musculus OX=10090 GN=Chdh PE=1 SV=1	Chdh	_GK[Acetyl (K)]TNHPLHQAFLQAAR_	1	39.9213	31.6644	40.9288	76.7869	69.86	97.8557	0.796882	0.6107	0.814783	1.10579	1.05825	1.41037
WP1770 One carbon metabolism and related pathways	0.17931	1.88	Q8VCN5	164	K	1.98644	0.0040326	Q3	Cystathionine gamma-lyase OS=Mus musculus OX=10090 GN=Cth PE=1 SV=1	Cth	_LVWIETPTNPTLK[Acetyl (K)]LADIGAC[Carbamidomethyl (C)]AQIVHK_	1	342.202	265.586	352.334	723.016	806.49	969.046	0.668261	0.533297	0.720695	1.14746	1.21208	1.45889
WP1770 One carbon metabolism and related pathways	0.17931	1.88	Q91WT9	481	K	1.57119	0.000204857	Q3	Cystathionine beta-synthase OS=Mus musculus OX=10090 GN=Cbs PE=1 SV=3	Cbs	_VLYK[Acetyl (K)]QFK_	1	529.361	489.588	537.405	717.545	737.868	708.934	0.806094	0.739121	0.82073	1.24806	1.26188	1.20741
WP1770 One carbon metabolism and related pathways	0.17931	1.88	Q9DBE0	47	K	1.55558	0.017174	Q3	Cysteine sulfinic acid decarboxylase OS=Mus musculus OX=10090 GN=Csad PE=1 SV=1	Csad	_VC[Carbamidomethyl (C)]EWK[Acetyl (K)]EPEELK_	1	538.303	578.144	514.372	752.793	720.611	561.389	0.788933	0.815409	0.805748	1.47248	1.26544	1.01115
WP193 Hepatocyte growth factor receptor signaling	0.44312	1.5	O08586	80	K	1.69729	0.0166017	Q3	Phosphatidylinositol 3,4,5-trisphosphate 3-phosphatase and dual-specificity protein phosphatase PTEN OS=Mus musculus OX=10090 GN=Pten PE=1 SV=1	Pten	_HYDTAK[Acetyl (K)]FNC[Carbamidomethyl (C)]R_	1	72.2078	88.3529	89.1959	133.8	152.511	153.755	0.649912	0.75598	0.82579	1.00737	1.46638	1.31406
WP193 Hepatocyte growth factor receptor signaling	0.44312	1.5	P42227	363	K	1.84449	0.0259354	Q3	Signal transducer and activator of transcription 3 OS=Mus musculus OX=10090 GN=Stat3 PE=1 SV=2	Stat3	_FPELNYQLK[Acetyl (K)]IK_	1	163.647	134.218	245.254	295.471	399.111	375.987	0.645185	0.517007	0.922174	1.13216	1.45879	1.25364
WP193 Hepatocyte growth factor receptor signaling	0.44312	1.5	Q8BUR4	703	K	1.51301	0.0366452	Q3	Dedicator of cytokinesis protein 1 OS=Mus musculus OX=10090 GN=Dock1 PE=1 SV=3	Dock1	_FQHFNPVLETYIK[Acetyl (K)]K_	1	64.4446	70.2684	89.8838	99.0518	121.234	132.398	0.680153	0.727695	0.973182	1.0414	1.18657	1.37456
WP240 Alanine and aspartate metabolism	0.244802	2.1	P61922	235	K	1.83554	0.0385479	Q3	4-aminobutyrate aminotransferase, mitochondrial OS=Mus musculus OX=10090 GN=Abat PE=1 SV=1	Abat	_AIHK[Acetyl (K)]IDIPSFDWPIAPFPR_	1	83.3823	57.6457	71.0407	125.045	119.357	180.341	0.845252	0.527928	0.728727	1.1266	1.05995	1.6716
WP240 Alanine and aspartate metabolism	0.244802	2.1	P61922	470	K	1.56278	0.0131599	Q3	4-aminobutyrate aminotransferase, mitochondrial OS=Mus musculus OX=10090 GN=Abat PE=1 SV=1	Abat	_GVVLGGC[Carbamidomethyl (C)]GDK[Acetyl (K)]SIR_	1	1190.96	1104.31	1229.7	2294.45	2031.3	1691.08	0.805733	0.67496	0.841858	1.37962	1.2039	1.04613
WP240 Alanine and aspartate metabolism	0.244802	2.1	Q922B2	74	K	1.65108	0.00211133	Q3	Aspartate--tRNA ligase, cytoplasmic OS=Mus musculus OX=10090 GN=Dars1 PE=1 SV=2	Dars1	_GK[Acetyl (K)]QC[Carbamidomethyl (C)]FLVLR_	1	658.555	518.298	645.443	1270.59	1073.89	1105.52	0.783477	0.653776	0.785658	1.30376	1.14644	1.22001
WP2573 Primary focal segmental glomerulosclerosis FSGS	0.411289	1.35	P17918	13	K	1.77918	0.031068	Q3	Proliferating cell nuclear antigen OS=Mus musculus OX=10090 GN=Pcna PE=1 SV=2	Pcna	_LIQGSILK[Acetyl (K)]K_	1	60.647	53.4312	70.796	81.5359	112.698	118.138	0.724372	0.607329	0.854313	0.957794	1.41464	1.51688
WP2573 Primary focal segmental glomerulosclerosis FSGS	0.411289	1.35	Q02248	180	K	1.91467	0.000237453	Q3	Catenin beta-1 OS=Mus musculus OX=10090 GN=Ctnnb1 PE=1 SV=1	Ctnnb1	_AAVMVHQLSK[Acetyl (K)]K_	1	221.259	237.295	199.76	553.477	512.779	490.14	0.666914	0.712177	0.61291	1.33025	1.27915	1.20462
WP2573 Primary focal segmental glomerulosclerosis FSGS	0.411289	1.35	Q62470	100	K	1.67603	0.019395	Q3	Integrin alpha-3 OS=Mus musculus OX=10090 GN=Itga3 PE=1 SV=1	Itga3	_TGAVYLC[Carbamidomethyl (C)]PLTAHK[Acetyl (K)]DDC[Carbamidomethyl (C)]ER_	1	56.6847	63.0365	60.5298	119.38	121.882	85.8856	0.689965	0.763078	0.771661	1.33994	1.43814	0.950587
WP2573 Primary focal segmental glomerulosclerosis FSGS	0.411289	1.35	Q64727	924	K	1.57539	0.01137	Q3	Vinculin OS=Mus musculus OX=10090 GN=Vcl PE=1 SV=4	Vcl	_GNDIIAAAK[Acetyl (K)]R_	1	489.706	345.163	379.1	515.72	504.451	525.421	0.954368	0.665615	0.766537	1.26603	1.2451	1.24858
WP2573 Primary focal segmental glomerulosclerosis FSGS	0.411289	1.35	Q8VDD5	1392	K	1.64108	0.0360756	Q3	Myosin-9 OS=Mus musculus OX=10090 GN=Myh9 PE=1 SV=4	Myh9	_LQK[Acetyl (K)]DLEGLSQR_	1	288.499	322.832	336.69	635.66	557.31	386.069	0.698736	0.758555	0.809587	1.48808	1.32021	0.911828
WP297 IL 7 signaling pathway	0.428812	1.58	P42227	363	K	1.84449	0.0259354	Q3	Signal transducer and activator of transcription 3 OS=Mus musculus OX=10090 GN=Stat3 PE=1 SV=2	Stat3	_FPELNYQLK[Acetyl (K)]IK_	1	163.647	134.218	245.254	295.471	399.111	375.987	0.645185	0.517007	0.922174	1.13216	1.45879	1.25364
WP297 IL 7 signaling pathway	0.428812	1.58	P42232	359	K	1.6346	0.0340525	Q3	Signal transducer and activator of transcription 5B OS=Mus musculus OX=10090 GN=Stat5b PE=1 SV=1	Stat5b	_LLVGGK[Acetyl (K)]LNVHMNPPQVK_	1	65.1574	52.291	71.2892	76.3093	78.3503	109.565	0.824439	0.619634	0.880105	1.15931	1.08341	1.55638
WP297 IL 7 signaling pathway	0.428812	1.58	Q68FD5	78	K	1.80998	0.0322525	Q3	Clathrin heavy chain 1 OS=Mus musculus OX=10090 GN=Cltc PE=1 SV=3	Cltc	_RPISADSAIMNPASK[Acetyl (K)]VIALK_	1	865.038	517.579	938.163	1351.66	1625.99	1576.41	0.779334	0.472148	0.858737	1.1381	1.3526	1.32875
WP297 IL 7 signaling pathway	0.428812	1.58	Q68FD5	163	K	1.56079	0.0400748	Q3	Clathrin heavy chain 1 OS=Mus musculus OX=10090 GN=Cltc PE=1 SV=3	Cltc	_QK[Acetyl (K)]WLLLTGISAQQNR_	1	68.4599	52.335	80.4299	122.669	96.0298	121.622	0.782982	0.606067	0.934603	1.31122	1.01411	1.30141
WP297 IL 7 signaling pathway	0.428812	1.58	Q68FD5	382	K	1.60707	0.0474969	Q3	Clathrin heavy chain 1 OS=Mus musculus OX=10090 GN=Cltc PE=1 SV=3	Cltc	_KFNALFAQGNYSEAAK[Acetyl (K)]VAANAPK_	1	137.446	98.5039	182.331	239.53	243.532	246	0.741977	0.538424	1.00003	1.20848	1.21388	1.24245
WP298 G13 signaling pathway	0.17931	1.88	P18760	44	K	1.69302	0.0242695	Q3	Cofilin-1 OS=Mus musculus OX=10090 GN=Cfl1 PE=1 SV=3	Cfl1	_AVLFC[Carbamidomethyl (C)]LSEDK[Acetyl (K)]K_	1	2156.44	2616.56	2169.1	5504.67	4502.3	3244.55	0.65693	0.804844	0.726326	1.47894	1.28308	0.942476
WP298 G13 signaling pathway	0.17931	1.88	P18760	78	K	1.70966	0.0191544	Q3	Cofilin-1 OS=Mus musculus OX=10090 GN=Cfl1 PE=1 SV=3	Cfl1	_MLPDK[Acetyl (K)]DC[Carbamidomethyl (C)]R_	1	858.437	703.403	671.461	1788.19	1433.3	1075.83	0.80863	0.66903	0.695237	1.48557	1.26304	0.966315
WP298 G13 signaling pathway	0.17931	1.88	P62962	126	K	1.98338	0.0244774	Q3	Profilin-1 OS=Mus musculus OX=10090 GN=Pfn1 PE=1 SV=2	Pfn1	_EGVHGGLINK[Acetyl (K)]K_	1	316.538	172.753	294.772	672.975	568.439	554.279	0.806728	0.426552	0.732582	1.42918	1.2499	1.21996
WP298 G13 signaling pathway	0.17931	1.88	P63001	133	K	1.66321	0.00731515	Q3	Ras-related C3 botulinum toxin substrate 1 OS=Mus musculus OX=10090 GN=Rac1 PE=1 SV=1	Rac1	_K[Acetyl (K)]LTPITYPQGLAMAK_	1	276.636	270.299	358.693	488.822	460.189	528.516	0.67547	0.680549	0.903374	1.26461	1.16722	1.32602
WP298 G13 signaling pathway	0.17931	1.88	P63001	183	K	1.60261	0.000584851	Q3	Ras-related C3 botulinum toxin substrate 1 OS=Mus musculus OX=10090 GN=Rac1 PE=1 SV=1	Rac1	_AVLC[Carbamidomethyl (C)]PPPVK[Acetyl (K)]K_	1	1029.14	1122.27	1104.15	1732.96	1607.85	1773.9	0.715456	0.804499	0.791748	1.27646	1.16112	1.26717
WP298 G13 signaling pathway	0.17931	1.88	P70336	1071	K	1.67218	0.0169214	Q3	Rho-associated protein kinase 2 OS=Mus musculus OX=10090 GN=Rock2 PE=1 SV=1	Rock2	_KLHMELK[Acetyl (K)]SER_	0.996205	153.215	116.594	165.062	258.323	252.842	292.735	0.80641	0.570334	0.846111	1.23933	1.13408	1.34361
WP298 G13 signaling pathway	0.17931	1.88	Q9JKF1	1562	K	1.63807	0.000136595	Q3	Ras GTPase-activating-like protein IQGAP1 OS=Mus musculus OX=10090 GN=Iqgap1 PE=1 SV=2	Iqgap1	_ISLK[Acetyl (K)]YTAAR_	1	728.569	691.341	704.168	1326.18	1419.23	1476.57	0.762791	0.724196	0.735516	1.14472	1.22469	1.27121
WP307 Translation factors	0.128964	1.86	O70194	364	K	1.58716	0.0420643	Q3	Eukaryotic translation initiation factor 3 subunit D OS=Mus musculus OX=10090 GN=Eif3d PE=1 SV=2	Eif3d	_WK[Acetyl (K)]LGDDIDLIVR_	1	79.8425	75.2401	47.5546	113.038	101.037	111.97	0.950882	0.817497	0.547948	1.25249	1.18323	1.24066
WP307 Translation factors	0.128964	1.86	P29341	284	K	1.53939	0.00170677	Q3	Polyadenylate-binding protein 1 OS=Mus musculus OX=10090 GN=Pabpc1 PE=1 SV=2	Pabpc1	_KFEQMK[Acetyl (K)]QDR_	1	157.004	172.735	157.505	206.228	213.427	248.78	0.793485	0.847597	0.75036	1.16158	1.17909	1.34069
WP307 Translation factors	0.128964	1.86	P58252	258	K	1.66528	0.00611826	Q3	Elongation factor 2 OS=Mus musculus OX=10090 GN=Eef2 PE=1 SV=2	Eef2	_KVEDMMK[Acetyl (K)]K_	0.999987	97.6043	112.107	115.275	153.198	174.156	194.463	0.686374	0.779262	0.797945	1.07419	1.26323	1.43208
WP307 Translation factors	0.128964	1.86	P58252	391	K	1.77635	0.0453102	Q3	Elongation factor 2 OS=Mus musculus OX=10090 GN=Eef2 PE=1 SV=2	Eef2	_SC[Carbamidomethyl (C)]DPK[Acetyl (K)]GPLMMYISK_	1	121.164	203.828	221.35	373.082	258.346	307.18	0.485889	0.807951	0.873752	1.49178	1.06861	1.29001
WP307 Translation factors	0.128964	1.86	P63242	47	K	1.65973	0.0266921	Q3	Eukaryotic translation initiation factor 5A-1 OS=Mus musculus OX=10090 GN=Eif5a PE=1 SV=2	Eif5a	_IVEMSTSK[Acetyl (K)]TGK_	1	1897.11	1414.43	1723.36	3419.13	2891.05	2249.72	0.845184	0.663704	0.739949	1.51426	1.24154	0.976657
WP307 Translation factors	0.128964	1.86	Q6ZWX6	87	K	1.99359	0.000239629	Q3	Eukaryotic translation initiation factor 2 subunit 1 OS=Mus musculus OX=10090 GN=Eif2s1 PE=1 SV=3	Eif2s1	_GYIDLSK[Acetyl (K)]R_	1	205.664	197.78	207.895	586.344	528.12	552.605	0.671492	0.600597	0.636578	1.35056	1.16091	1.29364
WP307 Translation factors	0.128964	1.86	Q9Z1D1	153	K	1.91463	0.00037242	Q3	Eukaryotic translation initiation factor 3 subunit G OS=Mus musculus OX=10090 GN=Eif3g PE=1 SV=2	Eif3g	_GQK[Acetyl (K)]IVSC[Carbamidomethyl (C)]R_	1	858.821	883.759	1087.12	1738.15	1662.85	1771.63	0.64542	0.662082	0.764544	1.27135	1.30878	1.38707
WP310 mRNA processing	0.135211	1.26	O35286	488	K	1.58745	0.00691951	Q3	ATP-dependent RNA helicase DHX15 OS=Mus musculus OX=10090 GN=Dhx15 PE=1 SV=2	Dhx15	_LYTEK[Acetyl (K)]AYK_	1	421.68	371.2	359.082	572.603	629.729	680.943	0.88281	0.718157	0.71477	1.09938	1.233	1.34373
WP310 mRNA processing	0.135211	1.26	P11928	200	K	1.87446	0.00612855	Q3	2'-5'-oligoadenylate synthase 1A OS=Mus musculus OX=10090 GN=Oas1a PE=1 SV=2	Oas1a	_NFLK[Acetyl (K)]QRPTK_	1	340.531	416.464	307.005	383.869	354.259	446.423	0.726775	0.853984	0.682508	1.34894	1.21021	1.68327
WP310 mRNA processing	0.135211	1.26	P14148	19	K	1.82146	0.0215056	Q3	Large ribosomal subunit protein uL30 OS=Mus musculus OX=10090 GN=Rpl7 PE=1 SV=2	Rpl7	_VATVPGTLK[Acetyl (K)]K_	1	496.212	433.441	292.587	746.035	613.218	675.99	0.886007	0.763067	0.507242	1.37135	1.21826	1.33803
WP310 mRNA processing	0.135211	1.26	P14148	51	K	1.92393	0.00342609	Q3	Large ribosomal subunit protein uL30 OS=Mus musculus OX=10090 GN=Rpl7 PE=1 SV=2	Rpl7	_RNFAELK[Acetyl (K)]VK_	1	63.7867	48.4215	47.4859	97.9511	95.6135	86.649	0.843376	0.631236	0.609599	1.33327	1.40658	1.27002
WP310 mRNA processing	0.135211	1.26	P14148	81	K	1.98418	0.0248611	Q3	Large ribosomal subunit protein uL30 OS=Mus musculus OX=10090 GN=Rpl7 PE=1 SV=2	Rpl7	_HYHK[Acetyl (K)]EYR_	1	14.3416	12.804	20.711	28.4334	35.5054	22.2171	0.622451	0.547917	0.872763	1.27044	1.71457	1.06893
WP310 mRNA processing	0.135211	1.26	P28271	386	K	1.51468	0.00481609	Q3	Cytoplasmic aconitate hydratase OS=Mus musculus OX=10090 GN=Aco1 PE=1 SV=3	Aco1	_VAVSEMK[Acetyl (K)]K_	1	191.421	174.207	201.38	305.865	315.621	276.666	0.77086	0.731235	0.876535	1.27707	1.24035	1.08543
WP310 mRNA processing	0.135211	1.26	P28659	117	K	1.51528	0.00163859	Q3	CUGBP Elav-like family member 1 OS=Mus musculus OX=10090 GN=Celf1 PE=1 SV=2	Celf1	_LFIGMISK[Acetyl (K)]K_	1	159.398	175.833	169.977	307.908	267.949	312.776	0.76668	0.86318	0.722888	1.187	1.1514	1.22668
WP310 mRNA processing	0.135211	1.26	P29341	284	K	1.53939	0.00170677	Q3	Polyadenylate-binding protein 1 OS=Mus musculus OX=10090 GN=Pabpc1 PE=1 SV=2	Pabpc1	_KFEQMK[Acetyl (K)]QDR_	1	157.004	172.735	157.505	206.228	213.427	248.78	0.793485	0.847597	0.75036	1.16158	1.17909	1.34069
WP310 mRNA processing	0.135211	1.26	P60867	8	K	1.73797	0.0223522	Q3	Small ribosomal subunit protein uS10 OS=Mus musculus OX=10090 GN=Rps20 PE=1 SV=1	Rps20	_DTGK[Acetyl (K)]TPVEPEVAIHR_	1	11209.4	8652.09	12199	21247.4	17268.9	16158.1	0.749956	0.612329	0.843371	1.54196	1.26943	1.02197
WP310 mRNA processing	0.135211	1.26	P61255	63	K	1.53934	0.0205974	Q3	Large ribosomal subunit protein uL24 OS=Mus musculus OX=10090 GN=Rpl26 PE=1 SV=1	Rpl26	_GHYK[Acetyl (K)]GQQIGK_	1	96.8266	129.769	109.256	137.768	125.744	144.11	0.697299	0.968789	0.768206	1.12018	1.22321	1.40381
WP310 mRNA processing	0.135211	1.26	P62082	155	K	1.63774	0.0274285	Q3	Small ribosomal subunit protein eS7 OS=Mus musculus OX=10090 GN=Rps7 PE=1 SV=1	Rps7	_LIK[Acetyl (K)]VHLDK_	1	3189.96	2117.99	3086.43	4235.98	3885.86	4278.89	0.892122	0.561151	0.85761	1.19627	1.26502	1.32334
WP310 mRNA processing	0.135211	1.26	P62264	61	K	1.72568	0.00722299	Q3	Small ribosomal subunit protein uS11 OS=Mus musculus OX=10090 GN=Rps14 PE=1 SV=3	Rps14	_VTGGMK[Acetyl (K)]VK_	1	1161.46	1092.91	942.351	1747.36	1802.93	2021.68	0.817315	0.808735	0.584501	1.29067	1.2591	1.26493
WP310 mRNA processing	0.135211	1.26	P62849	32	K	1.63068	0.012313	Q3	Small ribosomal subunit protein eS24 OS=Mus musculus OX=10090 GN=Rps24 PE=1 SV=1	Rps24	_KQMVIDVLHPGK[Acetyl (K)]ATVPK_	1	68.6283	64.5579	59.7365	87.5314	86.4164	106.797	0.875047	0.822619	0.631564	1.13003	1.32366	1.34452
WP310 mRNA processing	0.135211	1.26	P62849	99	K	1.60263	0.0435899	Q3	Small ribosomal subunit protein eS24 OS=Mus musculus OX=10090 GN=Rps24 PE=1 SV=1	Rps24	_HGLYEK[Acetyl (K)]K_	1	2180.87	2424.96	1712.08	2978.19	2924.7	3165.13	0.856067	0.95127	0.557254	1.18367	1.37915	1.22673
WP310 mRNA processing	0.135211	1.26	P62911	76	K	1.63728	0.00664308	Q3	Large ribosomal subunit protein eL32 OS=Mus musculus OX=10090 GN=Rpl32 PE=1 SV=2	Rpl32	_K[Acetyl (K)]FLVHNVK_	1	1304.6	1067.78	1154.31	1752.26	1789.73	1984.46	0.854363	0.693006	0.746085	1.10607	1.22808	1.42088
WP310 mRNA processing	0.135211	1.26	Q05921	147	K	1.60405	0.000448973	Q3	2-5A-dependent ribonuclease OS=Mus musculus OX=10090 GN=Rnasel PE=1 SV=2	Rnasel	_FLFAK[Acetyl (K)]GANVNLR_	1	319.548	349.686	350.626	776.063	786.625	874.342	0.680699	0.758448	0.764147	1.16185	1.13777	1.23456
WP310 mRNA processing	0.135211	1.26	Q61937	27	K	1.9827	0.0461181	Q3	Nucleophosmin OS=Mus musculus OX=10090 GN=Npm1 PE=1 SV=1	Npm1	_ADK[Acetyl (K)]DYHFK_	1	30.0178	50.9873	39.5744	99.6091	71.1786	51.86	0.508213	0.893344	0.633792	1.75789	1.31363	0.963983
WP310 mRNA processing	0.135211	1.26	Q61937	141	K	1.67257	0.0145633	Q3	Nucleophosmin OS=Mus musculus OX=10090 GN=Npm1 PE=1 SV=1	Npm1	_LLGMSGK[Acetyl (K)]R_	1	2478.41	1606.14	2165.9	3602.32	3189.13	2842.47	0.906675	0.608067	0.749518	1.37368	1.27176	1.14168
WP310 mRNA processing	0.135211	1.26	Q62376	138	K	1.67138	0.00497006	Q3	U1 small nuclear ribonucleoprotein 70 kDa OS=Mus musculus OX=10090 GN=Snrnp70 PE=1 SV=2	Snrnp70	_IHMVYSK[Acetyl (K)]R_	1	487.921	463.863	440.996	659.072	725.427	799.69	0.761473	0.779066	0.73	1.06235	1.29828	1.43431
WP310 mRNA processing	0.135211	1.26	Q64012	34	K	1.58886	0.0121316	Q3	RNA-binding protein Raly OS=Mus musculus OX=10090 GN=Raly PE=1 SV=3	Raly	_VFIGNLNTAVVK[Acetyl (K)]K_	1	287.295	268.587	286.176	434.515	470.718	569.344	0.800535	0.713253	0.784084	1.02081	1.19606	1.43413
WP310 mRNA processing	0.135211	1.26	Q6PDM2	138	K	1.67004	0.0135623	Q3	Serine/arginine-rich splicing factor 1 OS=Mus musculus OX=10090 GN=Srsf1 PE=1 SV=3	Srsf1	_VVVSGLPPSGSWQDLK[Acetyl (K)]DHMR_	1	291.376	208.348	309.111	387.965	403.906	404.013	0.836528	0.585073	0.860924	1.23419	1.27652	1.30121
WP310 mRNA processing	0.135211	1.26	Q6PDM2	179	K	1.581	0.00468232	Q3	Serine/arginine-rich splicing factor 1 OS=Mus musculus OX=10090 GN=Srsf1 PE=1 SV=3	Srsf1	_KLDNTK[Acetyl (K)]FR_	1	552.712	608.74	541.749	746.94	733.826	900.887	0.778759	0.838935	0.7405	1.16614	1.1382	1.42396
WP310 mRNA processing	0.135211	1.26	Q7TMK9	297	K	1.93341	0.0146359	Q3	Heterogeneous nuclear ribonucleoprotein Q OS=Mus musculus OX=10090 GN=Syncrip PE=1 SV=2	Syncrip	_GFC[Carbamidomethyl (C)]FLEYEDHK[Acetyl (K)]TAAQAR_	1	85.1787	90.1954	70.227	187.495	160.653	120.098	0.728067	0.760604	0.564133	1.60209	1.33582	1.031
WP310 mRNA processing	0.135211	1.26	Q80U78	8	K	1.53616	0.0494729	Q3	Pumilio homolog 1 OS=Mus musculus OX=10090 GN=Pum1 PE=1 SV=2	Pum1	_[Acetyl (Protein N-term)]SVAC[Carbamidomethyl (C)]VLK[Acetyl (K)]R_	1	298.259	178.443	279.493	364.451	366.577	319.04	0.95261	0.574453	0.862575	1.31118	1.23971	1.11998
WP310 mRNA processing	0.135211	1.26	Q8BHD7	360	K	1.51755	0.00380226	Q3	Polypyrimidine tract-binding protein 3 OS=Mus musculus OX=10090 GN=Ptbp3 PE=1 SV=1	Ptbp3	_VK[Acetyl (K)]IMFNK_	1	421.313	442.136	400.151	590.699	687.353	689.87	0.819462	0.830979	0.728463	1.07573	1.25597	1.27841
WP310 mRNA processing	0.135211	1.26	Q8CI75	281	K	1.6119	0.00584558	Q3	DIS3-like exonuclease 2 OS=Mus musculus OX=10090 GN=Dis3l2 PE=1 SV=1	Dis3l2	_IYVPLK[Acetyl (K)]DC[Carbamidomethyl (C)]PQDFMTRPK_	1	89.1425	123.064	103.376	168.477	182.217	172.865	0.671112	0.903101	0.715373	1.22988	1.24804	1.21267
WP310 mRNA processing	0.135211	1.26	Q8JZX4	33	K	1.56389	0.00853762	Q3	Splicing factor 45 OS=Mus musculus OX=10090 GN=Rbm17 PE=1 SV=1	Rbm17	_LLQSQLQVK[Acetyl (K)]K_	1	88.422	123.177	112.654	155.632	138.156	141.393	0.666834	0.899838	0.812022	1.30226	1.25605	1.1617
WP310 mRNA processing	0.135211	1.26	Q8VEK3	309	K	1.68656	5.02898e-06	Q3	Heterogeneous nuclear ribonucleoprotein U OS=Mus musculus OX=10090 GN=Hnrnpu PE=1 SV=1	Hnrnpu	_GK[Acetyl (K)]VC[Carbamidomethyl (C)]FEMK_	1	2767.9	2661.11	2872.71	4645.61	4526.44	4609.38	0.74382	0.72836	0.765435	1.26473	1.24141	1.26773
WP310 mRNA processing	0.135211	1.26	Q8VEK3	319	K	1.67988	0.000334269	Q3	Heterogeneous nuclear ribonucleoprotein U OS=Mus musculus OX=10090 GN=Hnrnpu PE=1 SV=1	Hnrnpu	_VTEK[Acetyl (K)]IPVR_	1	1025.76	1147.55	1063.85	1859.15	1792.99	1705.27	0.708271	0.807037	0.728339	1.30048	1.26349	1.20508
WP310 mRNA processing	0.135211	1.26	Q91W50	729	K	1.56343	0.0326287	Q3	Cold shock domain-containing protein E1 OS=Mus musculus OX=10090 GN=Csde1 PE=1 SV=1	Csde1	_TGK[Acetyl (K)]C[Carbamidomethyl (C)]SAC[Carbamidomethyl (C)]NVWR_	1	56.0907	47.5902	67.6435	105.296	80.4712	91.4807	0.727587	0.64104	0.970502	1.31198	1.04952	1.29557
WP310 mRNA processing	0.135211	1.26	Q99JX7	177	K	1.89593	0.0452131	Q3	Nuclear RNA export factor 1 OS=Mus musculus OX=10090 GN=Nxf1 PE=1 SV=3	Nxf1	_GVNHK[Acetyl (K)]IQDR_	1	48.1771	92.4457	43.0192	105.365	95.5032	102.774	0.530955	1.06295	0.525243	1.39812	1.18063	1.439
WP310 mRNA processing	0.135211	1.26	Q99LX0	130	K	1.51232	0.0126826	Q3	Parkinson disease protein 7 homolog OS=Mus musculus OX=10090 GN=Park7 PE=1 SV=1	Park7	_VTTHPLAK[Acetyl (K)]DK_	1	139.026	177.564	135.989	188.98	185.607	185.135	0.810335	0.952078	0.681132	1.27558	1.21822	1.20162
WP310 mRNA processing	0.135211	1.26	Q9CU62	528	K	1.81764	0.0232199	Q3	Structural maintenance of chromosomes protein 1A OS=Mus musculus OX=10090 GN=Smc1a PE=1 SV=4	Smc1a	_LIDLC[Carbamidomethyl (C)]QPTQK[Acetyl (K)]K_	1	108.763	128.262	81.6107	194.656	138.733	188.853	0.750555	0.844298	0.565884	1.43892	1.02129	1.46723
WP310 mRNA processing	0.135211	1.26	Q9CXW4	144	K	1.55954	0.00152239	Q3	Large ribosomal subunit protein uL5 OS=Mus musculus OX=10090 GN=Rpl11 PE=1 SV=4	Rpl11	_PGFSIADK[Acetyl (K)]K_	1	1108.17	1220.51	1132.19	1634.58	1489.19	1736.9	0.737599	0.847961	0.786613	1.2469	1.14	1.3126
WP310 mRNA processing	0.135211	1.26	Q9DBE0	47	K	1.55558	0.017174	Q3	Cysteine sulfinic acid decarboxylase OS=Mus musculus OX=10090 GN=Csad PE=1 SV=1	Csad	_VC[Carbamidomethyl (C)]EWK[Acetyl (K)]EPEELK_	1	538.303	578.144	514.372	752.793	720.611	561.389	0.788933	0.815409	0.805748	1.47248	1.26544	1.01115
WP310 mRNA processing	0.135211	1.26	Q9JIK5	520	K	1.53773	0.00350324	Q3	Nucleolar RNA helicase 2 OS=Mus musculus OX=10090 GN=Ddx21 PE=1 SV=3	Ddx21	_TIIFC[Carbamidomethyl (C)]ETK[Acetyl (K)]K_	1	749.341	606.919	690.131	1291.6	1193.05	1106.92	0.852107	0.698622	0.78012	1.26981	1.20724	1.10717
WP310 mRNA processing	0.135211	1.26	Q9JIK5	750	K	1.98796	0.000536913	Q3	Nucleolar RNA helicase 2 OS=Mus musculus OX=10090 GN=Ddx21 PE=1 SV=3	Ddx21	_GK[Acetyl (K)]LGVC[Carbamidomethyl (C)]FDVR_	1	1145.69	1095.06	1369.43	2772.5	2805.94	2607.52	0.622679	0.602465	0.739865	1.30276	1.35705	1.24654
WP310 mRNA processing	0.135211	1.26	Q9Z1D1	153	K	1.91463	0.00037242	Q3	Eukaryotic translation initiation factor 3 subunit G OS=Mus musculus OX=10090 GN=Eif3g PE=1 SV=2	Eif3g	_GQK[Acetyl (K)]IVSC[Carbamidomethyl (C)]R_	1	858.821	883.759	1087.12	1738.15	1662.85	1771.63	0.64542	0.662082	0.764544	1.27135	1.30878	1.38707
WP33 Fatty acid omega oxidation	0.0252869	7.01	P24549	367	K	1.73919	0.00179002	Q3	Aldehyde dehydrogenase 1A1 OS=Mus musculus OX=10090 GN=Aldh1a1 PE=1 SV=5	Aldh1a1	_EGAK[Acetyl (K)]LEC[Carbamidomethyl (C)]GGGR_	1	3722.7	3994.42	4395.56	16791.6	16427.5	16075.3	0.59312	0.642418	0.74462	1.22379	1.13546	1.08462
WP33 Fatty acid omega oxidation	0.0252869	7.01	P47738	443	K	1.69185	0.00196801	Q3	Aldehyde dehydrogenase, mitochondrial OS=Mus musculus OX=10090 GN=Aldh2 PE=1 SV=1	Aldh2	_ANDSK[Acetyl (K)]YGLAAAVFTK_	1	792.7	722.821	896.374	1230.03	1276.74	1175.33	0.756326	0.669531	0.834149	1.29423	1.34264	1.18673
WP3588 Fatty acid beta oxidation streamlined	0.27755	1.75	P51174	333	K	1.59805	0.00546134	Q3	Long-chain specific acyl-CoA dehydrogenase, mitochondrial OS=Mus musculus OX=10090 GN=Acadl PE=1 SV=2	Acadl	_TVAHIQTVQHK[Acetyl (K)]LAELK_	1	1401.49	1390.52	1414.5	2175.54	2165.24	2675.58	0.783143	0.749524	0.768521	1.1182	1.12075	1.43847
WP3588 Fatty acid beta oxidation streamlined	0.27755	1.75	P51174	358	K	1.56971	0.039724	Q3	Long-chain specific acyl-CoA dehydrogenase, mitochondrial OS=Mus musculus OX=10090 GN=Acadl PE=1 SV=2	Acadl	_AFVDSC[Carbamidomethyl (C)]LQLHETK[Acetyl (K)]R_	1	1321.58	1238.74	1378.68	2689.1	2212.65	1591.56	0.794453	0.718308	0.805823	1.48691	1.23207	0.920515
WP3588 Fatty acid beta oxidation streamlined	0.27755	1.75	Q8BMS1	540	K	1.9244	0.0201051	Q3	Trifunctional enzyme subunit alpha, mitochondrial OS=Mus musculus OX=10090 GN=Hadha PE=1 SV=1	Hadha	_VIIVVK[Acetyl (K)]DGPGFYTTR_	1	1661.83	1503.7	2328.49	3099.54	4107.2	3725.99	0.605969	0.547344	0.89702	1.11499	1.55373	1.27693
WP3588 Fatty acid beta oxidation streamlined	0.27755	1.75	Q8JZR0	361	K	1.85766	0.00758996	Q3	Long-chain-fatty-acid--CoA ligase 5 OS=Mus musculus OX=10090 GN=Acsl5 PE=1 SV=1	Acsl5	_VYDK[Acetyl (K)]VQNEAK_	1	232.635	170.389	215.697	301.231	315.524	312.539	0.859697	0.565618	0.75316	1.28862	1.33184	1.42641
WP3588 Fatty acid beta oxidation streamlined	0.27755	1.75	Q8QZT1	199	K	1.50504	0.0082747	Q3	Acetyl-CoA acetyltransferase, mitochondrial OS=Mus musculus OX=10090 GN=Acat1 PE=1 SV=1	Acat1	_IHMGNC[Carbamidomethyl (C)]AENTAK[Acetyl (K)]K_	1	3371.76	3422.53	3495.29	6605.79	5915	5100.42	0.779931	0.781309	0.804789	1.35957	1.17842	1.02298
WP3632 Lung fibrosis	0.244802	2.1	E9Q557	1919	K	1.52375	0.0264819	Q3	Desmoplakin OS=Mus musculus OX=10090 GN=Dsp PE=1 SV=1	Dsp	_LQAEIK[Acetyl (K)]R_	1	333.869	257.965	364.96	642.66	631.477	529.582	0.809371	0.631512	0.886596	1.27935	1.24726	1.01989
WP3632 Lung fibrosis	0.244802	2.1	Q9Z2D6	210	K	1.62813	0.00650031	Q3	Methyl-CpG-binding protein 2 OS=Mus musculus OX=10090 GN=Mecp2 PE=1 SV=1	Mecp2	_AAASEGVQVK[Acetyl (K)]R_	1	140.599	129.163	115.221	173.806	152.926	149.536	0.862146	0.827686	0.675428	1.42902	1.189	1.23294
WP3638 Parkinson 39 s disease	0.416034	1.66	O08738	254	K	1.76759	0.00222195	Q3	Caspase-6 OS=Mus musculus OX=10090 GN=Casp6 PE=1 SV=1	Casp6	_RVDFC[Carbamidomethyl (C)]KDPDAIGK[Acetyl (K)]K_	1	63.8442	83.6194	75.9267	164.12	174.174	140.422	0.60575	0.763459	0.739714	1.2527	1.31995	1.15506
WP3638 Parkinson 39 s disease	0.416034	1.66	Q8CGC7	341	K	1.63465	0.00683804	Q3	Bifunctional glutamate/proline--tRNA ligase OS=Mus musculus OX=10090 GN=Eprs1 PE=1 SV=4	Eprs1	_AK[Acetyl (K)]IDMSSNNGC[Carbamidomethyl (C)]MR_	1	41.0521	38.715	39.9349	83.4494	70.6657	61.7878	0.784436	0.712144	0.755451	1.42794	1.20782	1.04551
WP3638 Parkinson 39 s disease	0.416034	1.66	Q99LX0	130	K	1.51232	0.0126826	Q3	Parkinson disease protein 7 homolog OS=Mus musculus OX=10090 GN=Park7 PE=1 SV=1	Park7	_VTTHPLAK[Acetyl (K)]DK_	1	139.026	177.564	135.989	188.98	185.607	185.135	0.810335	0.952078	0.681132	1.27558	1.21822	1.20162
WP3675 Factors and pathways affecting insulin like growth factor IGF1 Akt signaling	0.281697	1.91	O08586	80	K	1.69729	0.0166017	Q3	Phosphatidylinositol 3,4,5-trisphosphate 3-phosphatase and dual-specificity protein phosphatase PTEN OS=Mus musculus OX=10090 GN=Pten PE=1 SV=1	Pten	_HYDTAK[Acetyl (K)]FNC[Carbamidomethyl (C)]R_	1	72.2078	88.3529	89.1959	133.8	152.511	153.755	0.649912	0.75598	0.82579	1.00737	1.46638	1.31406
WP3675 Factors and pathways affecting insulin like growth factor IGF1 Akt signaling	0.281697	1.91	Q62432	156	K	1.54465	0.0102999	Q3	Mothers against decapentaplegic homolog 2 OS=Mus musculus OX=10090 GN=Smad2 PE=1 SV=2	Smad2	_AIENC[Carbamidomethyl (C)]EYAFNLK[Acetyl (K)]K_	1	50.8901	64.9866	55.8412	124.57	99.1448	94.0949	0.686407	0.925139	0.705171	1.23128	1.15248	1.19477
WP373 IL 3 signaling pathway	0.438805	1.37	P05132	73	K	1.98109	0.0489283	Q3	cAMP-dependent protein kinase catalytic subunit alpha OS=Mus musculus OX=10090 GN=Prkaca PE=1 SV=3	Prkaca	_ESGNHYAMK[Acetyl (K)]ILDK_	1	307.26	343.933	356.741	445.705	795.378	495.805	0.59883	0.770481	0.71343	0.946299	1.97537	1.20443
WP373 IL 3 signaling pathway	0.438805	1.37	P20444	38	K	1.62521	0.0263942	Q3	Protein kinase C alpha type OS=Mus musculus OX=10090 GN=Prkca PE=1 SV=3	Prkca	_DHK[Acetyl (K)]FIAR_	1	500.046	499.009	490.968	639.172	697.329	903.922	0.750224	0.78384	0.783432	1.045	1.11098	1.61044
WP373 IL 3 signaling pathway	0.438805	1.37	P42227	363	K	1.84449	0.0259354	Q3	Signal transducer and activator of transcription 3 OS=Mus musculus OX=10090 GN=Stat3 PE=1 SV=2	Stat3	_FPELNYQLK[Acetyl (K)]IK_	1	163.647	134.218	245.254	295.471	399.111	375.987	0.645185	0.517007	0.922174	1.13216	1.45879	1.25364
WP373 IL 3 signaling pathway	0.438805	1.37	P42232	359	K	1.6346	0.0340525	Q3	Signal transducer and activator of transcription 5B OS=Mus musculus OX=10090 GN=Stat5b PE=1 SV=1	Stat5b	_LLVGGK[Acetyl (K)]LNVHMNPPQVK_	1	65.1574	52.291	71.2892	76.3093	78.3503	109.565	0.824439	0.619634	0.880105	1.15931	1.08341	1.55638
WP373 IL 3 signaling pathway	0.438805	1.37	P63001	133	K	1.66321	0.00731515	Q3	Ras-related C3 botulinum toxin substrate 1 OS=Mus musculus OX=10090 GN=Rac1 PE=1 SV=1	Rac1	_K[Acetyl (K)]LTPITYPQGLAMAK_	1	276.636	270.299	358.693	488.822	460.189	528.516	0.67547	0.680549	0.903374	1.26461	1.16722	1.32602
WP373 IL 3 signaling pathway	0.438805	1.37	P63001	183	K	1.60261	0.000584851	Q3	Ras-related C3 botulinum toxin substrate 1 OS=Mus musculus OX=10090 GN=Rac1 PE=1 SV=1	Rac1	_AVLC[Carbamidomethyl (C)]PPPVK[Acetyl (K)]K_	1	1029.14	1122.27	1104.15	1732.96	1607.85	1773.9	0.715456	0.804499	0.791748	1.27646	1.16112	1.26717
WP373 IL 3 signaling pathway	0.438805	1.37	Q64727	924	K	1.57539	0.01137	Q3	Vinculin OS=Mus musculus OX=10090 GN=Vcl PE=1 SV=4	Vcl	_GNDIIAAAK[Acetyl (K)]R_	1	489.706	345.163	379.1	515.72	504.451	525.421	0.954368	0.665615	0.766537	1.26603	1.2451	1.24858
WP401 Mitochondrial long chain fatty acid beta oxidation	0.164742	2.1	P51174	333	K	1.59805	0.00546134	Q3	Long-chain specific acyl-CoA dehydrogenase, mitochondrial OS=Mus musculus OX=10090 GN=Acadl PE=1 SV=2	Acadl	_TVAHIQTVQHK[Acetyl (K)]LAELK_	1	1401.49	1390.52	1414.5	2175.54	2165.24	2675.58	0.783143	0.749524	0.768521	1.1182	1.12075	1.43847
WP401 Mitochondrial long chain fatty acid beta oxidation	0.164742	2.1	P51174	358	K	1.56971	0.039724	Q3	Long-chain specific acyl-CoA dehydrogenase, mitochondrial OS=Mus musculus OX=10090 GN=Acadl PE=1 SV=2	Acadl	_AFVDSC[Carbamidomethyl (C)]LQLHETK[Acetyl (K)]R_	1	1321.58	1238.74	1378.68	2689.1	2212.65	1591.56	0.794453	0.718308	0.805823	1.48691	1.23207	0.920515
WP401 Mitochondrial long chain fatty acid beta oxidation	0.164742	2.1	Q8BMS1	540	K	1.9244	0.0201051	Q3	Trifunctional enzyme subunit alpha, mitochondrial OS=Mus musculus OX=10090 GN=Hadha PE=1 SV=1	Hadha	_VIIVVK[Acetyl (K)]DGPGFYTTR_	1	1661.83	1503.7	2328.49	3099.54	4107.2	3725.99	0.605969	0.547344	0.89702	1.11499	1.55373	1.27693
WP401 Mitochondrial long chain fatty acid beta oxidation	0.164742	2.1	Q9DBM2	252	K	1.71171	0.00368976	Q3	Peroxisomal bifunctional enzyme OS=Mus musculus OX=10090 GN=Ehhadh PE=1 SV=4	Ehhadh	_EEAK[Acetyl (K)]LFMYLR_	1	107.156	101.332	114.635	193.375	226.172	171.404	0.758496	0.692173	0.743625	1.21154	1.45123	1.09323
WP403 Wnt signaling	0.21494	1.86	P20444	38	K	1.62521	0.0263942	Q3	Protein kinase C alpha type OS=Mus musculus OX=10090 GN=Prkca PE=1 SV=3	Prkca	_DHK[Acetyl (K)]FIAR_	1	500.046	499.009	490.968	639.172	697.329	903.922	0.750224	0.78384	0.783432	1.045	1.11098	1.61044
WP403 Wnt signaling	0.21494	1.86	P63001	133	K	1.66321	0.00731515	Q3	Ras-related C3 botulinum toxin substrate 1 OS=Mus musculus OX=10090 GN=Rac1 PE=1 SV=1	Rac1	_K[Acetyl (K)]LTPITYPQGLAMAK_	1	276.636	270.299	358.693	488.822	460.189	528.516	0.67547	0.680549	0.903374	1.26461	1.16722	1.32602
WP403 Wnt signaling	0.21494	1.86	P63001	183	K	1.60261	0.000584851	Q3	Ras-related C3 botulinum toxin substrate 1 OS=Mus musculus OX=10090 GN=Rac1 PE=1 SV=1	Rac1	_AVLC[Carbamidomethyl (C)]PPPVK[Acetyl (K)]K_	1	1029.14	1122.27	1104.15	1732.96	1607.85	1773.9	0.715456	0.804499	0.791748	1.27646	1.16112	1.26717
WP403 Wnt signaling	0.21494	1.86	Q02248	180	K	1.91467	0.000237453	Q3	Catenin beta-1 OS=Mus musculus OX=10090 GN=Ctnnb1 PE=1 SV=1	Ctnnb1	_AAVMVHQLSK[Acetyl (K)]K_	1	221.259	237.295	199.76	553.477	512.779	490.14	0.666914	0.712177	0.61291	1.33025	1.27915	1.20462
WP407 Kit receptor signaling pathway	0.302461	1.62	P20444	38	K	1.62521	0.0263942	Q3	Protein kinase C alpha type OS=Mus musculus OX=10090 GN=Prkca PE=1 SV=3	Prkca	_DHK[Acetyl (K)]FIAR_	1	500.046	499.009	490.968	639.172	697.329	903.922	0.750224	0.78384	0.783432	1.045	1.11098	1.61044
WP407 Kit receptor signaling pathway	0.302461	1.62	P42227	363	K	1.84449	0.0259354	Q3	Signal transducer and activator of transcription 3 OS=Mus musculus OX=10090 GN=Stat3 PE=1 SV=2	Stat3	_FPELNYQLK[Acetyl (K)]IK_	1	163.647	134.218	245.254	295.471	399.111	375.987	0.645185	0.517007	0.922174	1.13216	1.45879	1.25364
WP407 Kit receptor signaling pathway	0.302461	1.62	P42232	359	K	1.6346	0.0340525	Q3	Signal transducer and activator of transcription 5B OS=Mus musculus OX=10090 GN=Stat5b PE=1 SV=1	Stat5b	_LLVGGK[Acetyl (K)]LNVHMNPPQVK_	1	65.1574	52.291	71.2892	76.3093	78.3503	109.565	0.824439	0.619634	0.880105	1.15931	1.08341	1.55638
WP407 Kit receptor signaling pathway	0.302461	1.62	Q68FD5	78	K	1.80998	0.0322525	Q3	Clathrin heavy chain 1 OS=Mus musculus OX=10090 GN=Cltc PE=1 SV=3	Cltc	_RPISADSAIMNPASK[Acetyl (K)]VIALK_	1	865.038	517.579	938.163	1351.66	1625.99	1576.41	0.779334	0.472148	0.858737	1.1381	1.3526	1.32875
WP407 Kit receptor signaling pathway	0.302461	1.62	Q68FD5	163	K	1.56079	0.0400748	Q3	Clathrin heavy chain 1 OS=Mus musculus OX=10090 GN=Cltc PE=1 SV=3	Cltc	_QK[Acetyl (K)]WLLLTGISAQQNR_	1	68.4599	52.335	80.4299	122.669	96.0298	121.622	0.782982	0.606067	0.934603	1.31122	1.01411	1.30141
WP407 Kit receptor signaling pathway	0.302461	1.62	Q68FD5	382	K	1.60707	0.0474969	Q3	Clathrin heavy chain 1 OS=Mus musculus OX=10090 GN=Cltc PE=1 SV=3	Cltc	_KFNALFAQGNYSEAAK[Acetyl (K)]VAANAPK_	1	137.446	98.5039	182.331	239.53	243.532	246	0.741977	0.538424	1.00003	1.20848	1.21388	1.24245
WP434 TCA cycle	0.0933263	2.02	P14152	149	K	1.67219	0.0173865	Q3	Malate dehydrogenase, cytoplasmic OS=Mus musculus OX=10090 GN=Mdh1 PE=1 SV=3	Mdh1	_SAPSIPK[Acetyl (K)]ENFSC[Carbamidomethyl (C)]LTR_	1	363.068	465.714	395.198	871.698	727.764	606.405	0.685236	0.843483	0.697039	1.44658	1.28288	0.992445
WP434 TCA cycle	0.0933263	2.02	Q60597	401	K	1.88783	0.0117407	Q3	2-oxoglutarate dehydrogenase complex component E1 OS=Mus musculus OX=10090 GN=Ogdh PE=1 SV=3	Ogdh	_TKAEQFYC[Carbamidomethyl (C)]GDTEGK[Acetyl (K)]K_	1	32.3699	40.3437	40.2716	70.2938	61.3871		0.628979	0.785149	0.823112	1.49263	1.32305
WP434 TCA cycle	0.0933263	2.02	Q9WUM5	48	K	1.5041	0.0176579	Q3	Succinate--CoA ligase [ADP/GDP-forming] subunit alpha, mitochondrial OS=Mus musculus OX=10090 GN=Suclg1 PE=1 SV=4	Suclg1	_K[Acetyl (K)]HIYIDK_	1	433.712	365.074	357.188	666.335	665.769	621.372	0.912835	0.746772	0.724852	1.04931	1.36288	1.17426
WP434 TCA cycle	0.0933263	2.02	Q9Z2I8	424	K	1.71731	0.00784415	Q3	Succinate--CoA ligase [GDP-forming] subunit beta, mitochondrial OS=Mus musculus OX=10090 GN=Suclg2 PE=1 SV=3	Suclg2	_SSGLPITSAVDLEDAAK[Acetyl (K)]K_	1	322.469	322.182	325.238	859.731	750.258	585.448	0.702005	0.68074	0.747295	1.41232	1.25432	0.991288
WP434 TCA cycle	0.0933263	2.02	Q9Z2I9	143	K	1.91835	0.00148645	Q3	Succinate--CoA ligase [ADP-forming] subunit beta, mitochondrial OS=Mus musculus OX=10090 GN=Sucla2 PE=1 SV=2	Sucla2	_LITK[Acetyl (K)]QTGEK_	1	710.906	647.695	775.232	1660.9	1488.01	1409.03	0.674918	0.614439	0.734902	1.45864	1.25946	1.16514
WP4344 Sphingolipid metabolism overview	0.17214	2.63	O35704	126	K	1.73666	4.62248e-05	Q3	Serine palmitoyltransferase 1 OS=Mus musculus OX=10090 GN=Sptlc1 PE=1 SV=2	Sptlc1	_ATAFSSLK[Acetyl (K)]K_	1	166.002	150.809	152.963	363.899	317.612	332.765	0.727319	0.684508	0.718032	1.28279	1.22992	1.18613
WP4344 Sphingolipid metabolism overview	0.17214	2.63	P97363	332	K	1.86014	0.00151398	Q3	Serine palmitoyltransferase 2 OS=Mus musculus OX=10090 GN=Sptlc2 PE=1 SV=2	Sptlc2	_LPEVIALK[Acetyl (K)]K_	1	87.1283	74.0913	92.0034	181.772	167.469	206.331	0.69795	0.609391	0.739498	1.3275	1.13082	1.34909
WP4347 Eicosanoid metabolism via cyclooxygenases COX	0.281697	1.91	P45376	306	K	1.92582	0.0327205	Q3	Aldo-keto reductase family 1 member B1 OS=Mus musculus OX=10090 GN=Akr1b1 PE=1 SV=3	Akr1b1	_VC[Carbamidomethyl (C)]ALMSC[Carbamidomethyl (C)]AK[Acetyl (K)]HK_	1	41.7214	20.7385	34.1539	69.8982	71.9645	64.3255	0.905143	0.433753	0.68383	1.25599	1.39929	1.24012
WP4347 Eicosanoid metabolism via cyclooxygenases COX	0.281697	1.91	Q9DBM2	252	K	1.71171	0.00368976	Q3	Peroxisomal bifunctional enzyme OS=Mus musculus OX=10090 GN=Ehhadh PE=1 SV=4	Ehhadh	_EEAK[Acetyl (K)]LFMYLR_	1	107.156	101.332	114.635	193.375	226.172	171.404	0.758496	0.692173	0.743625	1.21154	1.45123	1.09323
WP4348 Eicosanoid metabolism via lipoxygenases LOX	0.354741	1.62	P24527	58	K	1.60132	0.00927567	Q3	Leukotriene A-4 hydrolase OS=Mus musculus OX=10090 GN=Lta4h PE=1 SV=4	Lta4h	_SLTLDTK[Acetyl (K)]DLTIEK_	1	151.3	169.612	162.769	302.727	284.333	221.103	0.722978	0.800273	0.771595	1.39863	1.25939	1.01675
WP4348 Eicosanoid metabolism via lipoxygenases LOX	0.354741	1.62	Q9DBM2	252	K	1.71171	0.00368976	Q3	Peroxisomal bifunctional enzyme OS=Mus musculus OX=10090 GN=Ehhadh PE=1 SV=4	Ehhadh	_EEAK[Acetyl (K)]LFMYLR_	1	107.156	101.332	114.635	193.375	226.172	171.404	0.758496	0.692173	0.743625	1.21154	1.45123	1.09323
WP447 Adipogenesis genes	0.167005	1.66	P28659	117	K	1.51528	0.00163859	Q3	CUGBP Elav-like family member 1 OS=Mus musculus OX=10090 GN=Celf1 PE=1 SV=2	Celf1	_LFIGMISK[Acetyl (K)]K_	1	159.398	175.833	169.977	307.908	267.949	312.776	0.76668	0.86318	0.722888	1.187	1.1514	1.22668
WP447 Adipogenesis genes	0.167005	1.66	P42227	363	K	1.84449	0.0259354	Q3	Signal transducer and activator of transcription 3 OS=Mus musculus OX=10090 GN=Stat3 PE=1 SV=2	Stat3	_FPELNYQLK[Acetyl (K)]IK_	1	163.647	134.218	245.254	295.471	399.111	375.987	0.645185	0.517007	0.922174	1.13216	1.45879	1.25364
WP447 Adipogenesis genes	0.167005	1.66	P42232	359	K	1.6346	0.0340525	Q3	Signal transducer and activator of transcription 5B OS=Mus musculus OX=10090 GN=Stat5b PE=1 SV=1	Stat5b	_LLVGGK[Acetyl (K)]LNVHMNPPQVK_	1	65.1574	52.291	71.2892	76.3093	78.3503	109.565	0.824439	0.619634	0.880105	1.15931	1.08341	1.55638
WP447 Adipogenesis genes	0.167005	1.66	P48678	108	K	1.8597	0.00613482	Q3	Prelamin-A/C OS=Mus musculus OX=10090 GN=Lmna PE=1 SV=2	Lmna	_LQLELSK[Acetyl (K)]VR_	1	1029.6	754.529	1089.98	1618.47	1610.1	1470.47	0.762088	0.561857	0.815987	1.39928	1.33378	1.24657
WP447 Adipogenesis genes	0.167005	1.66	Q02248	180	K	1.91467	0.000237453	Q3	Catenin beta-1 OS=Mus musculus OX=10090 GN=Ctnnb1 PE=1 SV=1	Ctnnb1	_AAVMVHQLSK[Acetyl (K)]K_	1	221.259	237.295	199.76	553.477	512.779	490.14	0.666914	0.712177	0.61291	1.33025	1.27915	1.20462
WP447 Adipogenesis genes	0.167005	1.66	Q91WS0	37	K	1.51454	0.0201023	Q3	CDGSH iron-sulfur domain-containing protein 1 OS=Mus musculus OX=10090 GN=Cisd1 PE=1 SV=1	Cisd1	_FYAK[Acetyl (K)]ENR_	1	720.925	728.701	774.237	1659.63	1759.04	2160.33	0.791984	0.653114	0.835046	1.05604	1.05144	1.3459
WP4690 Sphingolipid metabolism integrated pathway	0.208133	2.34	O35704	126	K	1.73666	4.62248e-05	Q3	Serine palmitoyltransferase 1 OS=Mus musculus OX=10090 GN=Sptlc1 PE=1 SV=2	Sptlc1	_ATAFSSLK[Acetyl (K)]K_	1	166.002	150.809	152.963	363.899	317.612	332.765	0.727319	0.684508	0.718032	1.28279	1.22992	1.18613
WP4690 Sphingolipid metabolism integrated pathway	0.208133	2.34	P97363	332	K	1.86014	0.00151398	Q3	Serine palmitoyltransferase 2 OS=Mus musculus OX=10090 GN=Sptlc2 PE=1 SV=2	Sptlc2	_LPEVIALK[Acetyl (K)]K_	1	87.1283	74.0913	92.0034	181.772	167.469	206.331	0.69795	0.609391	0.739498	1.3275	1.13082	1.34909
WP488 Alpha 6 beta 4 integrin signaling pathway	0.411289	1.35	E9Q557	1919	K	1.52375	0.0264819	Q3	Desmoplakin OS=Mus musculus OX=10090 GN=Dsp PE=1 SV=1	Dsp	_LQAEIK[Acetyl (K)]R_	1	333.869	257.965	364.96	642.66	631.477	529.582	0.809371	0.631512	0.886596	1.27935	1.24726	1.01989
WP488 Alpha 6 beta 4 integrin signaling pathway	0.411289	1.35	P20444	38	K	1.62521	0.0263942	Q3	Protein kinase C alpha type OS=Mus musculus OX=10090 GN=Prkca PE=1 SV=3	Prkca	_DHK[Acetyl (K)]FIAR_	1	500.046	499.009	490.968	639.172	697.329	903.922	0.750224	0.78384	0.783432	1.045	1.11098	1.61044
WP488 Alpha 6 beta 4 integrin signaling pathway	0.411289	1.35	P63001	133	K	1.66321	0.00731515	Q3	Ras-related C3 botulinum toxin substrate 1 OS=Mus musculus OX=10090 GN=Rac1 PE=1 SV=1	Rac1	_K[Acetyl (K)]LTPITYPQGLAMAK_	1	276.636	270.299	358.693	488.822	460.189	528.516	0.67547	0.680549	0.903374	1.26461	1.16722	1.32602
WP488 Alpha 6 beta 4 integrin signaling pathway	0.411289	1.35	P63001	183	K	1.60261	0.000584851	Q3	Ras-related C3 botulinum toxin substrate 1 OS=Mus musculus OX=10090 GN=Rac1 PE=1 SV=1	Rac1	_AVLC[Carbamidomethyl (C)]PPPVK[Acetyl (K)]K_	1	1029.14	1122.27	1104.15	1732.96	1607.85	1773.9	0.715456	0.804499	0.791748	1.27646	1.16112	1.26717
WP488 Alpha 6 beta 4 integrin signaling pathway	0.411289	1.35	Q62432	156	K	1.54465	0.0102999	Q3	Mothers against decapentaplegic homolog 2 OS=Mus musculus OX=10090 GN=Smad2 PE=1 SV=2	Smad2	_AIENC[Carbamidomethyl (C)]EYAFNLK[Acetyl (K)]K_	1	50.8901	64.9866	55.8412	124.57	99.1448	94.0949	0.686407	0.925139	0.705171	1.23128	1.15248	1.19477
WP488 Alpha 6 beta 4 integrin signaling pathway	0.411289	1.35	Q9QXS1	931	K	1.66519	0.00714169	Q3	Plectin OS=Mus musculus OX=10090 GN=Plec PE=1 SV=3	Plec	_GHLSGLAK[Acetyl (K)]R_	1	602.663	617.198	521.236	958.178	998.064	1272.95	0.767316	0.781366	0.671948	1.10201	1.1408	1.45496
WP488 Alpha 6 beta 4 integrin signaling pathway	0.411289	1.35	Q9QXS1	3855	K	1.76588	0.0310748	Q3	Plectin OS=Mus musculus OX=10090 GN=Plec PE=1 SV=3	Plec	_QTLTIYQALK[Acetyl (K)]K_	1	113.897	109.669	107.136	291.734	182.86	175.513	0.734868	0.703578	0.699898	1.70029	1.05917	1.01659
WP523 Regulation of actin cytoskeleton	0.210124	1.48	P18760	44	K	1.69302	0.0242695	Q3	Cofilin-1 OS=Mus musculus OX=10090 GN=Cfl1 PE=1 SV=3	Cfl1	_AVLFC[Carbamidomethyl (C)]LSEDK[Acetyl (K)]K_	1	2156.44	2616.56	2169.1	5504.67	4502.3	3244.55	0.65693	0.804844	0.726326	1.47894	1.28308	0.942476
WP523 Regulation of actin cytoskeleton	0.210124	1.48	P18760	78	K	1.70966	0.0191544	Q3	Cofilin-1 OS=Mus musculus OX=10090 GN=Cfl1 PE=1 SV=3	Cfl1	_MLPDK[Acetyl (K)]DC[Carbamidomethyl (C)]R_	1	858.437	703.403	671.461	1788.19	1433.3	1075.83	0.80863	0.66903	0.695237	1.48557	1.26304	0.966315
WP523 Regulation of actin cytoskeleton	0.210124	1.48	P62962	126	K	1.98338	0.0244774	Q3	Profilin-1 OS=Mus musculus OX=10090 GN=Pfn1 PE=1 SV=2	Pfn1	_EGVHGGLINK[Acetyl (K)]K_	1	316.538	172.753	294.772	672.975	568.439	554.279	0.806728	0.426552	0.732582	1.42918	1.2499	1.21996
WP523 Regulation of actin cytoskeleton	0.210124	1.48	P63001	133	K	1.66321	0.00731515	Q3	Ras-related C3 botulinum toxin substrate 1 OS=Mus musculus OX=10090 GN=Rac1 PE=1 SV=1	Rac1	_K[Acetyl (K)]LTPITYPQGLAMAK_	1	276.636	270.299	358.693	488.822	460.189	528.516	0.67547	0.680549	0.903374	1.26461	1.16722	1.32602
WP523 Regulation of actin cytoskeleton	0.210124	1.48	P63001	183	K	1.60261	0.000584851	Q3	Ras-related C3 botulinum toxin substrate 1 OS=Mus musculus OX=10090 GN=Rac1 PE=1 SV=1	Rac1	_AVLC[Carbamidomethyl (C)]PPPVK[Acetyl (K)]K_	1	1029.14	1122.27	1104.15	1732.96	1607.85	1773.9	0.715456	0.804499	0.791748	1.27646	1.16112	1.26717
WP523 Regulation of actin cytoskeleton	0.210124	1.48	P70336	1071	K	1.67218	0.0169214	Q3	Rho-associated protein kinase 2 OS=Mus musculus OX=10090 GN=Rock2 PE=1 SV=1	Rock2	_KLHMELK[Acetyl (K)]SER_	0.996205	153.215	116.594	165.062	258.323	252.842	292.735	0.80641	0.570334	0.846111	1.23933	1.13408	1.34361
WP523 Regulation of actin cytoskeleton	0.210124	1.48	Q62468	3	K	1.77812	0.0445907	Q3	Villin-1 OS=Mus musculus OX=10090 GN=Vil1 PE=1 SV=3	Vil1	_[Acetyl (Protein N-term)]TK[Acetyl (K)]LNAQVK_	1	418.69	211.094	285.325	683.219	746.998	592.785	0.967395	0.484022	0.645899	1.28319	1.3594	1.0867
WP523 Regulation of actin cytoskeleton	0.210124	1.48	Q62468	254	K	1.7568	0.0013674	Q3	Villin-1 OS=Mus musculus OX=10090 GN=Vil1 PE=1 SV=3	Vil1	_AALK[Acetyl (K)]LYHVSDSEGK_	1	221.616	200.104	225.604	411.204	522.822	479.537	0.730007	0.654121	0.72809	1.10104	1.35643	1.25328
WP523 Regulation of actin cytoskeleton	0.210124	1.48	Q64727	924	K	1.57539	0.01137	Q3	Vinculin OS=Mus musculus OX=10090 GN=Vcl PE=1 SV=4	Vcl	_GNDIIAAAK[Acetyl (K)]R_	1	489.706	345.163	379.1	515.72	504.451	525.421	0.954368	0.665615	0.766537	1.26603	1.2451	1.24858
WP523 Regulation of actin cytoskeleton	0.210124	1.48	Q6PDN3	1769	K	1.51868	0.0187456	Q3	Myosin light chain kinase, smooth muscle OS=Mus musculus OX=10090 GN=Mylk PE=1 SV=3	Mylk	_WQK[Acetyl (K)]TGNAVR_	1	1403.18	1800.79	1542.73	1582.17	1736.12	2188.14	0.741524	0.915949	0.789035	1.08323	1.17561	1.45661
WP523 Regulation of actin cytoskeleton	0.210124	1.48	Q8BUR4	703	K	1.51301	0.0366452	Q3	Dedicator of cytokinesis protein 1 OS=Mus musculus OX=10090 GN=Dock1 PE=1 SV=3	Dock1	_FQHFNPVLETYIK[Acetyl (K)]K_	1	64.4446	70.2684	89.8838	99.0518	121.234	132.398	0.680153	0.727695	0.973182	1.0414	1.18657	1.37456
WP523 Regulation of actin cytoskeleton	0.210124	1.48	Q9DBR7	294	K	1.635	0.0363763	Q3	Protein phosphatase 1 regulatory subunit 12A OS=Mus musculus OX=10090 GN=Ppp1r12a PE=1 SV=2	Ppp1r12a	_QTLLHSEK[Acetyl (K)]R_	1	160.03	168.99	124.169	221.781	144.255	152.436	0.853076	0.863166	0.658997	1.64507	1.11321	1.12525
WP523 Regulation of actin cytoskeleton	0.210124	1.48	Q9JKF1	1562	K	1.63807	0.000136595	Q3	Ras GTPase-activating-like protein IQGAP1 OS=Mus musculus OX=10090 GN=Iqgap1 PE=1 SV=2	Iqgap1	_ISLK[Acetyl (K)]YTAAR_	1	728.569	691.341	704.168	1326.18	1419.23	1476.57	0.762791	0.724196	0.735516	1.14472	1.22469	1.27121
WP5242 Comprehensive IL 17A signaling	0.0691348	1.75	P01027	1589	K	1.58425	0.0459504	Q3	Complement C3 OS=Mus musculus OX=10090 GN=C3 PE=1 SV=3	C3	_FISHIK[Acetyl (K)]C[Carbamidomethyl (C)]R_	1	150.322	265.302	199.646	177.285	157.771	180.438	0.611505	1.06204	0.820767	1.36985	1.17786	1.4039
WP5242 Comprehensive IL 17A signaling	0.0691348	1.75	P17918	13	K	1.77918	0.031068	Q3	Proliferating cell nuclear antigen OS=Mus musculus OX=10090 GN=Pcna PE=1 SV=2	Pcna	_LIQGSILK[Acetyl (K)]K_	1	60.647	53.4312	70.796	81.5359	112.698	118.138	0.724372	0.607329	0.854313	0.957794	1.41464	1.51688
WP5242 Comprehensive IL 17A signaling	0.0691348	1.75	P42227	363	K	1.84449	0.0259354	Q3	Signal transducer and activator of transcription 3 OS=Mus musculus OX=10090 GN=Stat3 PE=1 SV=2	Stat3	_FPELNYQLK[Acetyl (K)]IK_	1	163.647	134.218	245.254	295.471	399.111	375.987	0.645185	0.517007	0.922174	1.13216	1.45879	1.25364
WP5242 Comprehensive IL 17A signaling	0.0691348	1.75	P49718	272	K	1.52708	0.0116313	Q3	DNA replication licensing factor MCM5 OS=Mus musculus OX=10090 GN=Mcm5 PE=1 SV=2	Mcm5	_VTIMGIYSIK[Acetyl (K)]K_	1	120.968	97.4592	136.107	185.296	170.266	193.675	0.780469	0.675532	0.913713	1.2319	1.10721	1.27963
WP5242 Comprehensive IL 17A signaling	0.0691348	1.75	P63001	133	K	1.66321	0.00731515	Q3	Ras-related C3 botulinum toxin substrate 1 OS=Mus musculus OX=10090 GN=Rac1 PE=1 SV=1	Rac1	_K[Acetyl (K)]LTPITYPQGLAMAK_	1	276.636	270.299	358.693	488.822	460.189	528.516	0.67547	0.680549	0.903374	1.26461	1.16722	1.32602
WP5242 Comprehensive IL 17A signaling	0.0691348	1.75	P63001	183	K	1.60261	0.000584851	Q3	Ras-related C3 botulinum toxin substrate 1 OS=Mus musculus OX=10090 GN=Rac1 PE=1 SV=1	Rac1	_AVLC[Carbamidomethyl (C)]PPPVK[Acetyl (K)]K_	1	1029.14	1122.27	1104.15	1732.96	1607.85	1773.9	0.715456	0.804499	0.791748	1.27646	1.16112	1.26717
WP5242 Comprehensive IL 17A signaling	0.0691348	1.75	Q61554	674	K	1.52664	0.011962	Q3	Fibrillin-1 OS=Mus musculus OX=10090 GN=Fbn1 PE=1 SV=2	Fbn1	_GQC[Carbamidomethyl (C)]VK[Acetyl (K)]PLFGAVTK_	1	161.376	124.063	129.971	202.909	169.136	192.112	0.930615	0.731917	0.741541	1.32588	1.08955	1.25472
WP5242 Comprehensive IL 17A signaling	0.0691348	1.75	Q61554	1045	K	1.51601	0.00112174	Q3	Fibrillin-1 OS=Mus musculus OX=10090 GN=Fbn1 PE=1 SV=2	Fbn1	_MIPSLC[Carbamidomethyl (C)]THGK[Acetyl (K)]C[Carbamidomethyl (C)]R_	1	529.698	532.248	524.032	779.195	687.665	674.064	0.802871	0.825316	0.785838	1.33824	1.16432	1.15712
WP5242 Comprehensive IL 17A signaling	0.0691348	1.75	Q61554	2486	K	1.78472	0.00095518	Q3	Fibrillin-1 OS=Mus musculus OX=10090 GN=Fbn1 PE=1 SV=2	Fbn1	_SC[Carbamidomethyl (C)]K[Acetyl (K)]DLDEC[Carbamidomethyl (C)]ATK_	1	2288.17	2307.88	1926.38	3443.55	3458.83	3472.98	0.764934	0.789292	0.637141	1.30441	1.29165	1.31492
WP5242 Comprehensive IL 17A signaling	0.0691348	1.75	Q61937	27	K	1.9827	0.0461181	Q3	Nucleophosmin OS=Mus musculus OX=10090 GN=Npm1 PE=1 SV=1	Npm1	_ADK[Acetyl (K)]DYHFK_	1	30.0178	50.9873	39.5744	99.6091	71.1786	51.86	0.508213	0.893344	0.633792	1.75789	1.31363	0.963983
WP5242 Comprehensive IL 17A signaling	0.0691348	1.75	Q61937	141	K	1.67257	0.0145633	Q3	Nucleophosmin OS=Mus musculus OX=10090 GN=Npm1 PE=1 SV=1	Npm1	_LLGMSGK[Acetyl (K)]R_	1	2478.41	1606.14	2165.9	3602.32	3189.13	2842.47	0.906675	0.608067	0.749518	1.37368	1.27176	1.14168
WP5242 Comprehensive IL 17A signaling	0.0691348	1.75	Q62432	156	K	1.54465	0.0102999	Q3	Mothers against decapentaplegic homolog 2 OS=Mus musculus OX=10090 GN=Smad2 PE=1 SV=2	Smad2	_AIENC[Carbamidomethyl (C)]EYAFNLK[Acetyl (K)]K_	1	50.8901	64.9866	55.8412	124.57	99.1448	94.0949	0.686407	0.925139	0.705171	1.23128	1.15248	1.19477
WP5242 Comprehensive IL 17A signaling	0.0691348	1.75	Q6PDN3	1769	K	1.51868	0.0187456	Q3	Myosin light chain kinase, smooth muscle OS=Mus musculus OX=10090 GN=Mylk PE=1 SV=3	Mylk	_WQK[Acetyl (K)]TGNAVR_	1	1403.18	1800.79	1542.73	1582.17	1736.12	2188.14	0.741524	0.915949	0.789035	1.08323	1.17561	1.45661
WP5242 Comprehensive IL 17A signaling	0.0691348	1.75	Q9JM76	165	K	1.86463	0.0342701	Q3	Actin-related protein 2/3 complex subunit 3 OS=Mus musculus OX=10090 GN=Arpc3 PE=1 SV=3	Arpc3	_WWTC[Carbamidomethyl (C)]FVK[Acetyl (K)]R_	1	1500.36	997.684	1655.63	2684.75	3954.12	2984.4	0.726634	0.50668	0.79905	1.01272	1.61934	1.15754
WP571 FAS pathway and stress induction of HSP regulation	0.0838919	2.34	O08738	254	K	1.76759	0.00222195	Q3	Caspase-6 OS=Mus musculus OX=10090 GN=Casp6 PE=1 SV=1	Casp6	_RVDFC[Carbamidomethyl (C)]KDPDAIGK[Acetyl (K)]K_	1	63.8442	83.6194	75.9267	164.12	174.174	140.422	0.60575	0.763459	0.739714	1.2527	1.31995	1.15506
WP571 FAS pathway and stress induction of HSP regulation	0.0838919	2.34	P14733	390	K	1.50402	0.000492195	Q3	Lamin-B1 OS=Mus musculus OX=10090 GN=Lmnb1 PE=1 SV=3	Lmnb1	_LK[Acetyl (K)]LSPSPSSR_	1	1871.45	1609.55	1807.87	2396.26	2275.08	2428.29	0.828481	0.751506	0.84319	1.24047	1.17491	1.22911
WP571 FAS pathway and stress induction of HSP regulation	0.0838919	2.34	P16546	335	K	1.79581	0.0142919	Q3	Spectrin alpha chain, non-erythrocytic 1 OS=Mus musculus OX=10090 GN=Sptan1 PE=1 SV=4	Sptan1	_LQQSHPLSASQIQVK[Acetyl (K)]R_	1	16.8536	25.3543	19.7039	48.863	39.3216	37.5782	0.570252	0.868889	0.669758	1.45383	1.19075	1.14261
WP571 FAS pathway and stress induction of HSP regulation	0.0838919	2.34	P16546	824	K	1.52204	0.043825	Q3	Spectrin alpha chain, non-erythrocytic 1 OS=Mus musculus OX=10090 GN=Sptan1 PE=1 SV=4	Sptan1	_GKDLIGVQNLLK[Acetyl (K)]K_	0.999949	26.1919	23.9727	36.4742	48.2765	43.8357	56.6493	0.706546	0.654981	0.988438	1.14517	1.05832	1.37327
WP571 FAS pathway and stress induction of HSP regulation	0.0838919	2.34	P16546	2052	K	1.51722	0.000945804	Q3	Spectrin alpha chain, non-erythrocytic 1 OS=Mus musculus OX=10090 GN=Sptan1 PE=1 SV=4	Sptan1	_HIQSK[Acetyl (K)]AIEAR_	1	1400.02	1485.93	1399.58	2341.56	2370.54	2626.35	0.76482	0.822169	0.768095	1.12484	1.15901	1.28933
WP571 FAS pathway and stress induction of HSP regulation	0.0838919	2.34	P48678	108	K	1.8597	0.00613482	Q3	Prelamin-A/C OS=Mus musculus OX=10090 GN=Lmna PE=1 SV=2	Lmna	_LQLELSK[Acetyl (K)]VR_	1	1029.6	754.529	1089.98	1618.47	1610.1	1470.47	0.762088	0.561857	0.815987	1.39928	1.33378	1.24657
WP662 Amino acid metabolism	0.0190263	1.95	P14152	149	K	1.67219	0.0173865	Q3	Malate dehydrogenase, cytoplasmic OS=Mus musculus OX=10090 GN=Mdh1 PE=1 SV=3	Mdh1	_SAPSIPK[Acetyl (K)]ENFSC[Carbamidomethyl (C)]LTR_	1	363.068	465.714	395.198	871.698	727.764	606.405	0.685236	0.843483	0.697039	1.44658	1.28288	0.992445
WP662 Amino acid metabolism	0.0190263	1.95	P24549	367	K	1.73919	0.00179002	Q3	Aldehyde dehydrogenase 1A1 OS=Mus musculus OX=10090 GN=Aldh1a1 PE=1 SV=5	Aldh1a1	_EGAK[Acetyl (K)]LEC[Carbamidomethyl (C)]GGGR_	1	3722.7	3994.42	4395.56	16791.6	16427.5	16075.3	0.59312	0.642418	0.74462	1.22379	1.13546	1.08462
WP662 Amino acid metabolism	0.0190263	1.95	P26443	187	K	1.81351	0.000978845	Q3	Glutamate dehydrogenase 1, mitochondrial OS=Mus musculus OX=10090 GN=Glud1 PE=1 SV=1	Glud1	_AGVK[Acetyl (K)]INPK_	1	1277.42	1056.47	1270.37	2687.98	2360.27	2573.61	0.739781	0.624913	0.721324	1.34131	1.15529	1.28642
WP662 Amino acid metabolism	0.0190263	1.95	P47791	88	K	1.5336	0.0242907	Q3	Glutathione reductase, mitochondrial OS=Mus musculus OX=10090 GN=Gsr PE=1 SV=3	Gsr	_LGGTC[Carbamidomethyl (C)]VNVGC[Carbamidomethyl (C)]VPK[Acetyl (K)]K_	1	340.367	269.235	384.009	683.568	505.442	578.674	0.858685	0.623576	0.847687	1.3103	1.05014	1.21277
WP662 Amino acid metabolism	0.0190263	1.95	Q60597	401	K	1.88783	0.0117407	Q3	2-oxoglutarate dehydrogenase complex component E1 OS=Mus musculus OX=10090 GN=Ogdh PE=1 SV=3	Ogdh	_TKAEQFYC[Carbamidomethyl (C)]GDTEGK[Acetyl (K)]K_	1	32.3699	40.3437	40.2716	70.2938	61.3871		0.628979	0.785149	0.823112	1.49263	1.32305
WP662 Amino acid metabolism	0.0190263	1.95	Q8C196	219	K	1.88825	0.0126056	Q3	Carbamoyl-phosphate synthase [ammonia], mitochondrial OS=Mus musculus OX=10090 GN=Cps1 PE=1 SV=2	Cps1	_GNPTK[Acetyl (K)]VVAVDC[Carbamidomethyl (C)]GIK_	1	123.768	114.555			57.6271	56.8058	0.871934	0.796641			1.62014	1.53054
WP662 Amino acid metabolism	0.0190263	1.95	Q8CGC7	341	K	1.63465	0.00683804	Q3	Bifunctional glutamate/proline--tRNA ligase OS=Mus musculus OX=10090 GN=Eprs1 PE=1 SV=4	Eprs1	_AK[Acetyl (K)]IDMSSNNGC[Carbamidomethyl (C)]MR_	1	41.0521	38.715	39.9349	83.4494	70.6657	61.7878	0.784436	0.712144	0.755451	1.42794	1.20782	1.04551
WP662 Amino acid metabolism	0.0190263	1.95	Q8VCN5	164	K	1.98644	0.0040326	Q3	Cystathionine gamma-lyase OS=Mus musculus OX=10090 GN=Cth PE=1 SV=1	Cth	_LVWIETPTNPTLK[Acetyl (K)]LADIGAC[Carbamidomethyl (C)]AQIVHK_	1	342.202	265.586	352.334	723.016	806.49	969.046	0.668261	0.533297	0.720695	1.14746	1.21208	1.45889
WP662 Amino acid metabolism	0.0190263	1.95	Q8VDC0	80	K	1.67809	0.0292962	Q3	Probable leucine--tRNA ligase, mitochondrial OS=Mus musculus OX=10090 GN=Lars2 PE=1 SV=1	Lars2	_LK[Acetyl (K)]PKFYLLSMFPYPSGK_	0.979055	33.5464	29.7778	40.8014	60.3454	46.4758	78.2916	0.721205	0.61061	0.886344	1.23252	1.00618	1.48358
WP662 Amino acid metabolism	0.0190263	1.95	Q91WT9	481	K	1.57119	0.000204857	Q3	Cystathionine beta-synthase OS=Mus musculus OX=10090 GN=Cbs PE=1 SV=3	Cbs	_VLYK[Acetyl (K)]QFK_	1	529.361	489.588	537.405	717.545	737.868	708.934	0.806094	0.739121	0.82073	1.24806	1.26188	1.20741
WP662 Amino acid metabolism	0.0190263	1.95	Q9DBM2	252	K	1.71171	0.00368976	Q3	Peroxisomal bifunctional enzyme OS=Mus musculus OX=10090 GN=Ehhadh PE=1 SV=4	Ehhadh	_EEAK[Acetyl (K)]LFMYLR_	1	107.156	101.332	114.635	193.375	226.172	171.404	0.758496	0.692173	0.743625	1.21154	1.45123	1.09323
WP662 Amino acid metabolism	0.0190263	1.95	Q9WUM5	48	K	1.5041	0.0176579	Q3	Succinate--CoA ligase [ADP/GDP-forming] subunit alpha, mitochondrial OS=Mus musculus OX=10090 GN=Suclg1 PE=1 SV=4	Suclg1	_K[Acetyl (K)]HIYIDK_	1	433.712	365.074	357.188	666.335	665.769	621.372	0.912835	0.746772	0.724852	1.04931	1.36288	1.17426
WP662 Amino acid metabolism	0.0190263	1.95	Q9Z1Q9	666	K	1.78389	0.000281419	Q3	Valine--tRNA ligase OS=Mus musculus OX=10090 GN=Vars1 PE=1 SV=1	Vars1	_SK[Acetyl (K)]DVVEPLLRPQWYVR_	1	247.135	274.876	261.17	403.06	392.814	433.429	0.680327	0.769548	0.745605	1.27784	1.25157	1.3871
WP730 Glutathione and one carbon metabolism	0.0813496	2.1	P47791	88	K	1.5336	0.0242907	Q3	Glutathione reductase, mitochondrial OS=Mus musculus OX=10090 GN=Gsr PE=1 SV=3	Gsr	_LGGTC[Carbamidomethyl (C)]VNVGC[Carbamidomethyl (C)]VPK[Acetyl (K)]K_	1	340.367	269.235	384.009	683.568	505.442	578.674	0.858685	0.623576	0.847687	1.3103	1.05014	1.21277
WP730 Glutathione and one carbon metabolism	0.0813496	2.1	Q68FL4	329	K	1.93086	0.000283402	Q3	Putative adenosylhomocysteinase 3 OS=Mus musculus OX=10090 GN=Ahcyl2 PE=1 SV=1	Ahcyl2	_KYPNMFK[Acetyl (K)]K_	1	489.947	459.095	406.268	941.975	984.207	949.237	0.728259	0.681754	0.60691	1.2731	1.33725	1.28404
WP730 Glutathione and one carbon metabolism	0.0813496	2.1	Q68FL4	442	K	1.51569	0.00108827	Q3	Putative adenosylhomocysteinase 3 OS=Mus musculus OX=10090 GN=Ahcyl2 PE=1 SV=1	Ahcyl2	_LVK[Acetyl (K)]LNEVIR_	1	12440.7	11663.7	13310.9	20093	20212.7	22030	0.784295	0.734614	0.843366	1.15177	1.16479	1.26391
WP730 Glutathione and one carbon metabolism	0.0813496	2.1	Q8BJ64	195	K	1.60838	0.0209439	Q3	Choline dehydrogenase, mitochondrial OS=Mus musculus OX=10090 GN=Chdh PE=1 SV=1	Chdh	_GK[Acetyl (K)]TNHPLHQAFLQAAR_	1	39.9213	31.6644	40.9288	76.7869	69.86	97.8557	0.796882	0.6107	0.814783	1.10579	1.05825	1.41037
WP730 Glutathione and one carbon metabolism	0.0813496	2.1	Q8VCN5	164	K	1.98644	0.0040326	Q3	Cystathionine gamma-lyase OS=Mus musculus OX=10090 GN=Cth PE=1 SV=1	Cth	_LVWIETPTNPTLK[Acetyl (K)]LADIGAC[Carbamidomethyl (C)]AQIVHK_	1	342.202	265.586	352.334	723.016	806.49	969.046	0.668261	0.533297	0.720695	1.14746	1.21208	1.45889
WP730 Glutathione and one carbon metabolism	0.0813496	2.1	Q91WT9	481	K	1.57119	0.000204857	Q3	Cystathionine beta-synthase OS=Mus musculus OX=10090 GN=Cbs PE=1 SV=3	Cbs	_VLYK[Acetyl (K)]QFK_	1	529.361	489.588	537.405	717.545	737.868	708.934	0.806094	0.739121	0.82073	1.24806	1.26188	1.20741
WP79 Tryptophan metabolism	0.0423633	2.5	P24549	367	K	1.73919	0.00179002	Q3	Aldehyde dehydrogenase 1A1 OS=Mus musculus OX=10090 GN=Aldh1a1 PE=1 SV=5	Aldh1a1	_EGAK[Acetyl (K)]LEC[Carbamidomethyl (C)]GGGR_	1	3722.7	3994.42	4395.56	16791.6	16427.5	16075.3	0.59312	0.642418	0.74462	1.22379	1.13546	1.08462
WP79 Tryptophan metabolism	0.0423633	2.5	P47738	443	K	1.69185	0.00196801	Q3	Aldehyde dehydrogenase, mitochondrial OS=Mus musculus OX=10090 GN=Aldh2 PE=1 SV=1	Aldh2	_ANDSK[Acetyl (K)]YGLAAAVFTK_	1	792.7	722.821	896.374	1230.03	1276.74	1175.33	0.756326	0.669531	0.834149	1.29423	1.34264	1.18673
WP79 Tryptophan metabolism	0.0423633	2.5	Q60597	401	K	1.88783	0.0117407	Q3	2-oxoglutarate dehydrogenase complex component E1 OS=Mus musculus OX=10090 GN=Ogdh PE=1 SV=3	Ogdh	_TKAEQFYC[Carbamidomethyl (C)]GDTEGK[Acetyl (K)]K_	1	32.3699	40.3437	40.2716	70.2938	61.3871		0.628979	0.785149	0.823112	1.49263	1.32305
WP79 Tryptophan metabolism	0.0423633	2.5	Q60759	371	K	1.56292	0.0482458	Q3	Glutaryl-CoA dehydrogenase, mitochondrial OS=Mus musculus OX=10090 GN=Gcdh PE=1 SV=2	Gcdh	_ATPEMVSMLK[Acetyl (K)]R_	1	191.666	150.001	234.326	373.684	304.68	327.866	0.791822	0.604034	0.926166	1.44396	1.02111	1.16406
WP79 Tryptophan metabolism	0.0423633	2.5	Q8QZT1	199	K	1.50504	0.0082747	Q3	Acetyl-CoA acetyltransferase, mitochondrial OS=Mus musculus OX=10090 GN=Acat1 PE=1 SV=1	Acat1	_IHMGNC[Carbamidomethyl (C)]AENTAK[Acetyl (K)]K_	1	3371.76	3422.53	3495.29	6605.79	5915	5100.42	0.779931	0.781309	0.804789	1.35957	1.17842	1.02298
WP85 Focal adhesion	0.365347	1.26	O08586	80	K	1.69729	0.0166017	Q3	Phosphatidylinositol 3,4,5-trisphosphate 3-phosphatase and dual-specificity protein phosphatase PTEN OS=Mus musculus OX=10090 GN=Pten PE=1 SV=1	Pten	_HYDTAK[Acetyl (K)]FNC[Carbamidomethyl (C)]R_	1	72.2078	88.3529	89.1959	133.8	152.511	153.755	0.649912	0.75598	0.82579	1.00737	1.46638	1.31406
WP85 Focal adhesion	0.365347	1.26	P63001	133	K	1.66321	0.00731515	Q3	Ras-related C3 botulinum toxin substrate 1 OS=Mus musculus OX=10090 GN=Rac1 PE=1 SV=1	Rac1	_K[Acetyl (K)]LTPITYPQGLAMAK_	1	276.636	270.299	358.693	488.822	460.189	528.516	0.67547	0.680549	0.903374	1.26461	1.16722	1.32602
WP85 Focal adhesion	0.365347	1.26	P63001	183	K	1.60261	0.000584851	Q3	Ras-related C3 botulinum toxin substrate 1 OS=Mus musculus OX=10090 GN=Rac1 PE=1 SV=1	Rac1	_AVLC[Carbamidomethyl (C)]PPPVK[Acetyl (K)]K_	1	1029.14	1122.27	1104.15	1732.96	1607.85	1773.9	0.715456	0.804499	0.791748	1.27646	1.16112	1.26717
WP85 Focal adhesion	0.365347	1.26	P70336	1071	K	1.67218	0.0169214	Q3	Rho-associated protein kinase 2 OS=Mus musculus OX=10090 GN=Rock2 PE=1 SV=1	Rock2	_KLHMELK[Acetyl (K)]SER_	0.996205	153.215	116.594	165.062	258.323	252.842	292.735	0.80641	0.570334	0.846111	1.23933	1.13408	1.34361
WP85 Focal adhesion	0.365347	1.26	Q05895	95	K	1.6453	0.0418008	Q3	Thrombospondin-3 OS=Mus musculus OX=10090 GN=Thbs3 PE=1 SV=2	Thbs3	_INK[Acetyl (K)]VLVR_	1	38.0557	47.7608	40.7567	96.7468	117.629	137.016	0.672538	0.804369	0.677668	0.878137	1.18706	1.47973
WP85 Focal adhesion	0.365347	1.26	Q62470	100	K	1.67603	0.019395	Q3	Integrin alpha-3 OS=Mus musculus OX=10090 GN=Itga3 PE=1 SV=1	Itga3	_TGAVYLC[Carbamidomethyl (C)]PLTAHK[Acetyl (K)]DDC[Carbamidomethyl (C)]ER_	1	56.6847	63.0365	60.5298	119.38	121.882	85.8856	0.689965	0.763078	0.771661	1.33994	1.43814	0.950587
WP85 Focal adhesion	0.365347	1.26	Q64727	924	K	1.57539	0.01137	Q3	Vinculin OS=Mus musculus OX=10090 GN=Vcl PE=1 SV=4	Vcl	_GNDIIAAAK[Acetyl (K)]R_	1	489.706	345.163	379.1	515.72	504.451	525.421	0.954368	0.665615	0.766537	1.26603	1.2451	1.24858
WP85 Focal adhesion	0.365347	1.26	Q6PDN3	1769	K	1.51868	0.0187456	Q3	Myosin light chain kinase, smooth muscle OS=Mus musculus OX=10090 GN=Mylk PE=1 SV=3	Mylk	_WQK[Acetyl (K)]TGNAVR_	1	1403.18	1800.79	1542.73	1582.17	1736.12	2188.14	0.741524	0.915949	0.789035	1.08323	1.17561	1.45661
WP85 Focal adhesion	0.365347	1.26	Q80YX1	453	K	1.64559	0.0023306	Q3	Tenascin OS=Mus musculus OX=10090 GN=Tnc PE=1 SV=1	Tnc	_GLC[Carbamidomethyl (C)]VQGK[Acetyl (K)]C[Carbamidomethyl (C)]IC[Carbamidomethyl (C)]EQGFK_	1	167.432	209.924	177.168	539.614	478.571	474.234	0.642687	0.788224	0.710405	1.27598	1.12014	1.12761
WP85 Focal adhesion	0.365347	1.26	Q8BTM8	58	K	1.73723	2.10751e-06	Q3	Filamin-A OS=Mus musculus OX=10090 GN=Flna PE=1 SV=5	Flna	_WC[Carbamidomethyl (C)]NEHLK[Acetyl (K)]C[Carbamidomethyl (C)]VSK_	1	3502.01	3533.73	3671.08	5187	5072.02	5132.92	0.734351	0.747219	0.767645	1.29324	1.31047	1.30369
WP85 Focal adhesion	0.365347	1.26	Q8BTM8	268	K	1.88548	0.0190058	Q3	Filamin-A OS=Mus musculus OX=10090 GN=Flna PE=1 SV=5	Flna	_AK[Acetyl (K)]LKPGAPLRPK_	1	3609.59	5802.77	3912.48	6298.82	6411.63	8095.55	0.578784	0.938259	0.625591	1.20086	1.26674	1.57228
WP85 Focal adhesion	0.365347	1.26	Q8BTM8	1450	K	1.94047	0.0481977	Q3	Filamin-A OS=Mus musculus OX=10090 GN=Flna PE=1 SV=5	Flna	_VPVHDVTDASK[Acetyl (K)]VK_	1	598.613	553.243	421.407	1125.66	846.767	559.642	0.798001	0.743708	0.560195	1.78419	1.39086	0.903634
WP85 Focal adhesion	0.365347	1.26	Q8BUR4	703	K	1.51301	0.0366452	Q3	Dedicator of cytokinesis protein 1 OS=Mus musculus OX=10090 GN=Dock1 PE=1 SV=3	Dock1	_FQHFNPVLETYIK[Acetyl (K)]K_	1	64.4446	70.2684	89.8838	99.0518	121.234	132.398	0.680153	0.727695	0.973182	1.0414	1.18657	1.37456
WP85 Focal adhesion	0.365347	1.26	Q9DBR7	294	K	1.635	0.0363763	Q3	Protein phosphatase 1 regulatory subunit 12A OS=Mus musculus OX=10090 GN=Ppp1r12a PE=1 SV=2	Ppp1r12a	_QTLLHSEK[Acetyl (K)]R_	1	160.03	168.99	124.169	221.781	144.255	152.436	0.853076	0.863166	0.658997	1.64507	1.11321	1.12525

## Sheet: Q4
WikiPathways	Mapping	Background	All Mapping	All Background	Fold Enrichment	Fisher's exact test p value	-log10(p value)	Related proteins	Related Genes	WikiPathways link
WP163 Cytoplasmic ribosomal proteins	16	73	143	1693	2.59	0.000228014	3.64	P27659 P41105 P62301 P62702 P62843 P62900 P62918 P62983 P83882 P97351 Q6ZWV7 Q8BP67 Q9CPR4 Q9CZM2 Q9CZX8 Q9D1R9	Rpl15 Rpl17 Rpl24 Rpl28 Rpl3 Rpl31 Rpl34 Rpl35 Rpl36a Rpl8 Rps13 Rps15 Rps19 Rps27a Rps3a Rps4x	https://www.wikipathways.org/instance/WP163
WP401 Mitochondrial long chain fatty acid beta oxidation	5	15	143	1693	3.95	0.00600887	2.22	P32020 P51174 P97742 Q07417 Q8BMS1	Acadl Acads Cpt1a Hadha Scp2	https://www.wikipathways.org/instance/WP401
WP1269 Fatty acid beta oxidation	6	28	143	1693	2.54	0.0259221	1.59	O08749 P51174 P97742 Q07417 Q8BMS1 Q8JZR0	Acadl Acads Acsl5 Cpt1a Dld Hadha	https://www.wikipathways.org/instance/WP1269
WP3588 Fatty acid beta oxidation streamlined	5	24	143	1693	2.47	0.045838	1.34	P51174 P97742 Q07417 Q8BMS1 Q8JZR0	Acadl Acads Acsl5 Cpt1a Hadha	https://www.wikipathways.org/instance/WP3588

## Sheet: Q4 Pathway2Protein
WikiPathways	Fisher's exact test p value	Fold Enrichment	Protein accession	Position	Amino acid	Abx/con Ratio	Abx/con P value	Regulated Type	Protein description	Gene name	Modified sequence	Localization probability	Intensity CON1	Intensity CON2	Intensity CON3	Intensity ABX1	Intensity ABX2	Intensity ABX3	CON1	CON2	CON3	ABX1	ABX2	ABX3
WP1253 Type II interferon signaling IFNG	0.204247	2.37	P28867	152	K	2.43184	0.00433892	Q4	Protein kinase C delta type OS=Mus musculus OX=10090 GN=Prkcd PE=1 SV=3	Prkcd	_QAK[Acetyl (K)]IHYIK_	1	115.801	91.2944	106.667	383.837	283.229	238.458	0.61375	0.494454	0.578748	1.69374	1.34998	1.05867
WP1253 Type II interferon signaling IFNG	0.204247	2.37	P62806	6	K	4.99996	0.00100744	Q4	Histone H4 OS=Mus musculus OX=10090 GN=H4c1 PE=1 SV=2	H4c1	_GK[Acetyl (K)]GGK[Acetyl (K)]GLGK_	1	26723.9	17867.9	24540.3	61902.4	63254.8	47986.4	0.517263	0.312459	0.464797	2.42643	2.3315	1.71461
WP1253 Type II interferon signaling IFNG	0.204247	2.37	P62806	9	K	2.26404	0.000350864	Q4	Histone H4 OS=Mus musculus OX=10090 GN=H4c1 PE=1 SV=2	H4c1	_GGK[Acetyl (K)]GLGK[Acetyl (K)]GGAKR_	1	229921	262876	254120	287811	298709	254366	0.679054	0.701429	0.734405	1.7214	1.67998	1.38682
WP1253 Type II interferon signaling IFNG	0.204247	2.37	P62806	13	K	2.26206	0.00024609	Q4	Histone H4 OS=Mus musculus OX=10090 GN=H4c1 PE=1 SV=2	H4c1	_GGK[Acetyl (K)]GLGK[Acetyl (K)]GGAKR_	1	308438	321262	331783	371406	375709	336433	0.707277	0.665562	0.744471	1.72472	1.6406	1.42415
WP1253 Type II interferon signaling IFNG	0.204247	2.37	P62806	17	K	2.04294	0.00263998	Q4	Histone H4 OS=Mus musculus OX=10090 GN=H4c1 PE=1 SV=2	H4c1	_GLGK[Acetyl (K)]GGAK[Acetyl (K)]R_	1	256102	207726	241100	244684	251520	224322	0.842522	0.617402	0.776136	1.63013	1.57569	1.36231
WP1254 Apoptosis	0.424376	1.61	O08738	267	K	2.02197	0.0383004	Q4	Caspase-6 OS=Mus musculus OX=10090 GN=Casp6 PE=1 SV=1	Casp6	_K[Acetyl (K)]LHFC[Carbamidomethyl (C)]PKPSK_	0.999994	22.2087	52.3355	26.9805	75.9686	84.5136	85.5112	0.425716	0.965385	0.531061	1.17151	1.29398	1.42108
WP1254 Apoptosis	0.424376	1.61	P26450	530	K	4.82749	0.00506468	Q4	Phosphatidylinositol 3-kinase regulatory subunit alpha OS=Mus musculus OX=10090 GN=Pik3r1 PE=1 SV=2	Pik3r1	_IMHNHDK[Acetyl (K)]LK_	1	23.6445	22.8951	9.44114	88.1808	67.251	90.7717	0.453818	0.416494	0.186437	1.75316	1.45359	1.8947
WP1254 Apoptosis	0.424376	1.61	P47809	84	K	2.91783	0.000167176	Q4	Dual specificity mitogen-activated protein kinase kinase 4 OS=Mus musculus OX=10090 GN=Map2k4 PE=1 SV=2	Map2k4	_THSIESSGK[Acetyl (K)]LK_	1	29.349	33.4745	36.8031	80.0667	82.0974	89.1876	0.484692	0.527323	0.577775	1.36744	1.62493	1.64636
WP1269 Fatty acid beta oxidation	0.0259221	2.54	O08749	89	K	3.04797	0.00456792	Q4	Dihydrolipoyl dehydrogenase, mitochondrial OS=Mus musculus OX=10090 GN=Dld PE=1 SV=2	Dld	_NETLGGTC[Carbamidomethyl (C)]LNVGC[Carbamidomethyl (C)]IPSK[Acetyl (K)]ALLNNSHYYHMAHGK_	1	27.2428	35.3464	35.917	131.951	138.09	84.7721	0.400138	0.507727	0.517676	1.60959	1.73324	1.00218
WP1269 Fatty acid beta oxidation	0.0259221	2.54	O08749	277	K	12.0646	1.83469e-05	Q4	Dihydrolipoyl dehydrogenase, mitochondrial OS=Mus musculus OX=10090 GN=Dld PE=1 SV=2	Dld	_LNTK[Acetyl (K)]VTGATK_	1	376.308	291.493	398.156	5068.44	5248.13	4968.19	0.153239	0.116086	0.159103	1.71413	1.82628	1.62839
WP1269 Fatty acid beta oxidation	0.0259221	2.54	P51174	250	K	2.54183	0.0121244	Q4	Long-chain specific acyl-CoA dehydrogenase, mitochondrial OS=Mus musculus OX=10090 GN=Acadl PE=1 SV=2	Acadl	_LHK[Acetyl (K)]MGMK_	1	137.568	240.132	147.62	382.973	425.612	578.699	0.451074	0.759517	0.470627	1.15505	1.29269	1.82564
WP1269 Fatty acid beta oxidation	0.0259221	2.54	P97742	508	K	6.64281	2.73429e-05	Q4	Carnitine O-palmitoyltransferase 1, liver isoform OS=Mus musculus OX=10090 GN=Cpt1a PE=1 SV=4	Cpt1a	_GDK[Acetyl (K)]NPNIPKPTR_	1	65.609	59.6482	50.8458	280.095	289.899	313.347	0.330443	0.293232	0.252092	1.83144	1.89294	2.09317
WP1269 Fatty acid beta oxidation	0.0259221	2.54	Q07417	343	K	2.145	0.00142871	Q4	Short-chain specific acyl-CoA dehydrogenase, mitochondrial OS=Mus musculus OX=10090 GN=Acads PE=1 SV=2	Acads	_KPFTK[Acetyl (K)]ESAMAK_	1	341.888	390.169	360.7	763.569	828.578	1013.05	0.606682	0.645468	0.621132	1.13433	1.31124	1.57263
WP1269 Fatty acid beta oxidation	0.0259221	2.54	Q8BMS1	353	K	3.32652	5.41219e-05	Q4	Trifunctional enzyme subunit alpha, mitochondrial OS=Mus musculus OX=10090 GN=Hadha PE=1 SV=1	Hadha	_KNK[Acetyl (K)]FGAPQK_	1	1492.57	1275.19	1406.18	4970.17	4723.04	4615.95	0.4837	0.412527	0.481443	1.589	1.58792	1.40592
WP1269 Fatty acid beta oxidation	0.0259221	2.54	Q8JZR0	221	K	3.15703	0.0489853	Q4	Long-chain-fatty-acid--CoA ligase 5 OS=Mus musculus OX=10090 GN=Acsl5 PE=1 SV=1	Acsl5	_TIILMDPFDDDLMK[Acetyl (K)]R_	1	55.8856	16.3228	61.4792	91.9565	129.559	122.819	0.668802	0.17547	0.695184	1.27389	1.77098	1.81523
WP157 Glycolysis and gluconeogenesis	0.184565	1.85	O08749	89	K	3.04797	0.00456792	Q4	Dihydrolipoyl dehydrogenase, mitochondrial OS=Mus musculus OX=10090 GN=Dld PE=1 SV=2	Dld	_NETLGGTC[Carbamidomethyl (C)]LNVGC[Carbamidomethyl (C)]IPSK[Acetyl (K)]ALLNNSHYYHMAHGK_	1	27.2428	35.3464	35.917	131.951	138.09	84.7721	0.400138	0.507727	0.517676	1.60959	1.73324	1.00218
WP157 Glycolysis and gluconeogenesis	0.184565	1.85	O08749	277	K	12.0646	1.83469e-05	Q4	Dihydrolipoyl dehydrogenase, mitochondrial OS=Mus musculus OX=10090 GN=Dld PE=1 SV=2	Dld	_LNTK[Acetyl (K)]VTGATK_	1	376.308	291.493	398.156	5068.44	5248.13	4968.19	0.153239	0.116086	0.159103	1.71413	1.82628	1.62839
WP157 Glycolysis and gluconeogenesis	0.184565	1.85	P06151	76	K	5.90347	0.00473024	Q4	L-lactate dehydrogenase A chain OS=Mus musculus OX=10090 GN=Ldha PE=1 SV=3	Ldha	_TPK[Acetyl (K)]IVSSK_	1	63.7181	171.691	150.89	1136.69	1135.79	1088.89	0.121505	0.348762	0.297919	1.50416	1.5691	1.4617
WP157 Glycolysis and gluconeogenesis	0.184565	1.85	P06151	90	K	2.68692	0.00231059	Q4	L-lactate dehydrogenase A chain OS=Mus musculus OX=10090 GN=Ldha PE=1 SV=3	Ldha	_DYC[Carbamidomethyl (C)]VTANSK[Acetyl (K)]LVIITAGAR_	1	17.3842	16.2496	23.2279	73.0487	85.7146	63.9972	0.444297	0.442397	0.614664	1.29555	1.58708	1.15139
WP157 Glycolysis and gluconeogenesis	0.184565	1.85	P12382	90	K	2.41821	0.010993	Q4	ATP-dependent 6-phosphofructokinase, liver type OS=Mus musculus OX=10090 GN=Pfkl PE=1 SV=4	Pfkl	_C[Carbamidomethyl (C)]K[Acetyl (K)]AFTTR_	1	167.486	285.087	161.632	628.224	423.591	440.45	0.469467	0.792836	0.483834	1.72521	1.24251	1.2548
WP157 Glycolysis and gluconeogenesis	0.184565	1.85	P12382	392	K	3.64167	0.000675035	Q4	ATP-dependent 6-phosphofructokinase, liver type OS=Mus musculus OX=10090 GN=Pfkl PE=1 SV=4	Pfkl	_LLAHQK[Acetyl (K)]VSK_	1	564.652	398.119	485.359	1543.69	1889.32	1862.33	0.494402	0.345853	0.453842	1.32422	1.73114	1.65732
WP157 Glycolysis and gluconeogenesis	0.184565	1.85	P14152	239	K	3.16909	0.000943689	Q4	Malate dehydrogenase, cytoplasmic OS=Mus musculus OX=10090 GN=Mdh1 PE=1 SV=3	Mdh1	_K[Acetyl (K)]LSSAMSAAK_	1	209.537	149.446	151.908	552.73	565.626	639.027	0.597988	0.409279	0.405138	1.38697	1.50766	1.5814
WP157 Glycolysis and gluconeogenesis	0.184565	1.85	P47857	107	K	4.67445	0.00475711	Q4	ATP-dependent 6-phosphofructokinase, muscle type OS=Mus musculus OX=10090 GN=Pfkm PE=1 SV=3	Pfkm	_AAHNLVK[Acetyl (K)]R_	1	22.4114	32.1964	13.1674	117.578	83.4241	126.822	0.367467	0.47364	0.201681	1.72383	1.26914	1.88148
WP163 Cytoplasmic ribosomal proteins	0.000228014	2.59	P27659	341	K	2.71758	0.000876412	Q4	Large ribosomal subunit protein uL3 OS=Mus musculus OX=10090 GN=Rpl3 PE=1 SV=3	Rpl3	_GC[Carbamidomethyl (C)]VVGTK[Acetyl (K)]K_	1	200.837	256.343	183.589	531.038	540.878	636.41	0.494339	0.631965	0.495511	1.29883	1.41914	1.68944
WP163 Cytoplasmic ribosomal proteins	0.000228014	2.59	P41105	127	K	10.6267	0.0034495	Q4	Large ribosomal subunit protein eL28 OS=Mus musculus OX=10090 GN=Rpl28 PE=1 SV=2	Rpl28	_SQKPVVVK[Acetyl (K)]R_	1	51.6914	166.292	71.132	1063.08	743.74	1279.22	0.087795	0.304229	0.126781	1.8436	1.35189	2.31769
WP163 Cytoplasmic ribosomal proteins	0.000228014	2.59	P62301	112	K	3.40797	0.0147536	Q4	Small ribosomal subunit protein uS15 OS=Mus musculus OX=10090 GN=Rps13 PE=1 SV=2	Rps13	_DKDAK[Acetyl (K)]FR_	0.999998	204.179	429.911	151.001	682.915	631.935	878.039	0.346805	0.792565	0.299848	1.45097	1.46898	1.98486
WP163 Cytoplasmic ribosomal proteins	0.000228014	2.59	P62702	37	K	4.11399	0.0112996	Q4	Small ribosomal subunit protein eS4 OS=Mus musculus OX=10090 GN=Rps4x PE=1 SV=2	Rps4x	_PSTGPHK[Acetyl (K)]LR_	1	134.604	242.681	91.8694	500.109	548.397	796.38	0.340621	0.628559	0.227258	1.26228	1.5302	2.12965
WP163 Cytoplasmic ribosomal proteins	0.000228014	2.59	P62843	58	K	20.4413	0.00280133	Q4	Small ribosomal subunit protein uS19 OS=Mus musculus OX=10090 GN=Rps15 PE=1 SV=2	Rps15	_QHSLLK[Acetyl (K)]R_	1	187.573	121.839	50.9413	3122.74	1632.3	1475.18	0.169184	0.0993706	0.0390064	3.04665	1.55632	1.68399
WP163 Cytoplasmic ribosomal proteins	0.000228014	2.59	P62900	39	K	2.7491	4.32667e-05	Q4	Large ribosomal subunit protein eL31 OS=Mus musculus OX=10090 GN=Rpl31 PE=1 SV=1	Rpl31	_IHGVGFK[Acetyl (K)]K_	1	994.82	889.795	922.306	2051.93	2064.33	2157.18	0.601834	0.515492	0.565606	1.47733	1.52676	1.62245
WP163 Cytoplasmic ribosomal proteins	0.000228014	2.59	P62918	156	K	3.61921	0.000133238	Q4	Large ribosomal subunit protein uL2 OS=Mus musculus OX=10090 GN=Rpl8 PE=1 SV=2	Rpl8	_K[Acetyl (K)]VISSANR_	1	149.147	182.73	144.118	487.938	519.905	602.62	0.418306	0.509053	0.396298	1.52226	1.51908	1.74925
WP163 Cytoplasmic ribosomal proteins	0.000228014	2.59	P62983	113	K	9.15661	0.000846895	Q4	Ubiquitin-ribosomal protein eS31 fusion protein OS=Mus musculus OX=10090 GN=Rps27a PE=1 SV=2	Rps27a	_VDENGK[Acetyl (K)]ISR_	1	115.762	59.41	105.756	884.41	774.129	570.338	0.240434	0.136046	0.251058	2.34149	1.99556	1.40907
WP163 Cytoplasmic ribosomal proteins	0.000228014	2.59	P83882	38	K	2.66664	0.00202447	Q4	Large ribosomal subunit protein eL42 OS=Mus musculus OX=10090 GN=Rpl36a PE=1 SV=2	Rpl36a	_GKDSLYAQGK[Acetyl (K)]R_	1	451.225	413.637	391.988	658.595	688.378	835.761	0.67856	0.590666	0.55221	1.37498	1.45431	2.02783
WP163 Cytoplasmic ribosomal proteins	0.000228014	2.59	P97351	115	K	2.50875	1.10231e-05	Q4	Small ribosomal subunit protein eS1 OS=Mus musculus OX=10090 GN=Rps3a PE=1 SV=3	Rps3a	_MC[Carbamidomethyl (C)]SMVK[Acetyl (K)]K_	1	173.625	167.401	161.134	352.341	343.537	331.475	0.625075	0.586558	0.576959	1.54136	1.51862	1.42717
WP163 Cytoplasmic ribosomal proteins	0.000228014	2.59	Q6ZWV7	43	K	23.4802	7.97755e-05	Q4	Large ribosomal subunit protein uL29 OS=Mus musculus OX=10090 GN=Rpl35 PE=1 SV=1	Rpl35	_VTGGAASK[Acetyl (K)]LSK_	1	114.085	94.2335	165.278	1711.93	1932.7	1794.66	0.0834567	0.0849999	0.146708	2.24032	2.72975	2.43004
WP163 Cytoplasmic ribosomal proteins	0.000228014	2.59	Q8BP67	141	K	5.26667	0.0024991	Q4	Large ribosomal subunit protein eL24 OS=Mus musculus OX=10090 GN=Rpl24 PE=1 SV=2	Rpl24	_QK[Acetyl (K)]IVKPVK_	1	70.0671	68.734	54.7262	439.039	262.836	214.552	0.362575	0.365917	0.268312	2.54223	1.47217	1.23543
WP163 Cytoplasmic ribosomal proteins	0.000228014	2.59	Q9CPR4	27	K	4.24046	0.00043287	Q4	Large ribosomal subunit protein uL22 OS=Mus musculus OX=10090 GN=Rpl17 PE=1 SV=4	Rpl17	_VHFK[Acetyl (K)]NTR_	1	2102	2654.96	1875.4	7427.75	7757.22	9551.63	0.379348	0.471037	0.342967	1.48758	1.54622	2.02657
WP163 Cytoplasmic ribosomal proteins	0.000228014	2.59	Q9CZM2	140	K	2.12835	0.0184648	Q4	Large ribosomal subunit protein eL15 OS=Mus musculus OX=10090 GN=Rpl15 PE=1 SV=4	Rpl15	_FFEVILIDPFHK[Acetyl (K)]AIR_	1	17.8474	24.1776		43.9648	50.5813	38.6679	0.479024	0.695559		1.26615	1.38574	1.09799
WP163 Cytoplasmic ribosomal proteins	0.000228014	2.59	Q9CZM2	179	K	2.38245	0.012321	Q4	Large ribosomal subunit protein eL15 OS=Mus musculus OX=10090 GN=Rpl15 PE=1 SV=4	Rpl15	_GHK[Acetyl (K)]FHHTIGGSR_	1	1519.99	1656.89	792.868	3405.07	2852.88	3306.43	0.633876	0.74062	0.387061	1.52367	1.21439	1.45877
WP163 Cytoplasmic ribosomal proteins	0.000228014	2.59	Q9CZX8	122	K	4.61984	1.54703e-06	Q4	Small ribosomal subunit protein eS19 OS=Mus musculus OX=10090 GN=Rps19 PE=1 SV=3	Rps19	_K[Acetyl (K)]LTPQGQR_	1	74.6025	75.8395	81.9714	225.279	255.262	255.938	0.418051	0.381891	0.413765	1.80181	1.88041	1.92491
WP163 Cytoplasmic ribosomal proteins	0.000228014	2.59	Q9CZX8	143	K	7.92378	0.000259258	Q4	Small ribosomal subunit protein eS19 OS=Mus musculus OX=10090 GN=Rps19 PE=1 SV=3	Rps19	_IAGQVAAANK[Acetyl (K)]K_	1	23.0848	33.5125	37.6939	167.046	135.929	203.752	0.20854	0.272043	0.306725	2.15383	1.61424	2.47038
WP163 Cytoplasmic ribosomal proteins	0.000228014	2.59	Q9D1R9	19	K	24.0807	0.000167426	Q4	Large ribosomal subunit protein eL34 OS=Mus musculus OX=10090 GN=Rpl34 PE=1 SV=2	Rpl34	_LSYNTASNK[Acetyl (K)]TR_	1	27.5334	32.5608		694.58	627.571	814.996	0.0570137	0.0767085		1.47911	1.54593	1.80516
WP1983 Splicing factor NOVA regulated synaptic proteins	0.10826	2.15	P27546	1007	K	3.08113	0.000536411	Q4	Microtubule-associated protein 4 OS=Mus musculus OX=10090 GN=Map4 PE=1 SV=3	Map4	_KVDISK[Acetyl (K)]VSSK_	1	74.1203	67.5959	86.7562	250.178	199.004	287.445	0.481031	0.437697	0.53204	1.46581	1.2569	1.74729
WP1983 Splicing factor NOVA regulated synaptic proteins	0.10826	2.15	P48193	507	K	3.17911	0.0158176	Q4	Protein 4.1 OS=Mus musculus OX=10090 GN=Epb41 PE=1 SV=2	Epb41	_FLALGSK[Acetyl (K)]FR_	1	56.4147	29.7505	72.0228	128.138	154.545	181.625	0.483254	0.274502	0.720466	1.26503	1.54795	1.88644
WP1983 Splicing factor NOVA regulated synaptic proteins	0.10826	2.15	Q08460	518	K	2.59755	0.00245927	Q4	Calcium-activated potassium channel subunit alpha-1 OS=Mus musculus OX=10090 GN=Kcnma1 PE=1 SV=2	Kcnma1	_NYHPK[Acetyl (K)]IR_	1	89.5795	85.5461	88.4525	155.381	176.871	249.113	0.580007	0.603719	0.548425	1.2758	1.29572	1.92784
WP1983 Splicing factor NOVA regulated synaptic proteins	0.10826	2.15	Q9WV92	578	K	2.06781	0.00362228	Q4	Band 4.1-like protein 3 OS=Mus musculus OX=10090 GN=Epb41l3 PE=1 SV=1	Epb41l3	_HQTNISELK[Acetyl (K)]R_	1	48.9872	58.3693	39.1003	127.735	109.598	128.482	0.639567	0.749299	0.504011	1.30237	1.22451	1.38722
WP2318 Fatty acid oxidation	0.141708	2.96	P97742	508	K	6.64281	2.73429e-05	Q4	Carnitine O-palmitoyltransferase 1, liver isoform OS=Mus musculus OX=10090 GN=Cpt1a PE=1 SV=4	Cpt1a	_GDK[Acetyl (K)]NPNIPKPTR_	1	65.609	59.6482	50.8458	280.095	289.899	313.347	0.330443	0.293232	0.252092	1.83144	1.89294	2.09317
WP2318 Fatty acid oxidation	0.141708	2.96	Q07417	343	K	2.145	0.00142871	Q4	Short-chain specific acyl-CoA dehydrogenase, mitochondrial OS=Mus musculus OX=10090 GN=Acads PE=1 SV=2	Acads	_KPFTK[Acetyl (K)]ESAMAK_	1	341.888	390.169	360.7	763.569	828.578	1013.05	0.606682	0.645468	0.621132	1.13433	1.31124	1.57263
WP2872 White fat cell differentiation	0.269131	1.97	P26231	842	K	2.02288	0.0397018	Q4	Catenin alpha-1 OS=Mus musculus OX=10090 GN=Ctnna1 PE=1 SV=1	Ctnna1	_ASYVASTK[Acetyl (K)]YQK_	1	234.59	554.175	427.39	1173.09	1005.13	958.468	0.374706	0.854526	0.673805	1.4369	1.21197	1.20073
WP2872 White fat cell differentiation	0.269131	1.97	Q60793	418	K	3.08992	0.00440599	Q4	Krueppel-like factor 4 OS=Mus musculus OX=10090 GN=Klf4 PE=1 SV=3	Klf4	_SSHLK[Acetyl (K)]AHLR_	1	249.281	233.57	180.293	523.417	523.909	717.281	0.59102	0.586715	0.364616	1.42263	1.37498	1.96813
WP2902 p53 signaling	0.33398	1.69	O08586	223	K	4.15836	0.000204877	Q4	Phosphatidylinositol 3,4,5-trisphosphate 3-phosphatase and dual-specificity protein phosphatase PTEN OS=Mus musculus OX=10090 GN=Pten PE=1 SV=1	Pten	_VK[Acetyl (K)]IYSSNSGPTR_	1	72.363	56.5944	59.7546	270.261	266.012	284.335	0.445139	0.330957	0.378098	1.39067	1.74805	1.66083
WP2902 p53 signaling	0.33398	1.69	P40237	178	K	2.56522	0.00142931	Q4	CD82 antigen OS=Mus musculus OX=10090 GN=Cd82 PE=1 SV=1	Cd82	_TTYPC[Carbamidomethyl (C)]SC[Carbamidomethyl (C)]EK[Acetyl (K)]IK_	1	879.073	689.894	885.213	2927.1	2668.61	2583.47	0.59133	0.417746	0.589168	1.44778	1.26842	1.38366
WP307 Translation factors	0.201683	1.74	O70194	458	K	3.41902	0.000141633	Q4	Eukaryotic translation initiation factor 3 subunit D OS=Mus musculus OX=10090 GN=Eif3d PE=1 SV=2	Eif3d	_YHVK[Acetyl (K)]DSSR_	1	50.8191	43.513	41.7993	149.466	157.93	164.871	0.525928	0.410831	0.418527	1.43913	1.60716	1.58746
WP307 Translation factors	0.201683	1.74	P58252	438	K	2.37551	0.00035458	Q4	Elongation factor 2 OS=Mus musculus OX=10090 GN=Eef2 PE=1 SV=2	Eef2	_IMGPNYTPGK[Acetyl (K)]K_	1	697.202	572.703	728.601	1534.26	1495.98	1558.23	0.6303	0.51177	0.648372	1.38301	1.39498	1.47523
WP307 Translation factors	0.201683	1.74	P58252	571	K	2.64146	0.00542726	Q4	Elongation factor 2 OS=Mus musculus OX=10090 GN=Eef2 PE=1 SV=2	Eef2	_DLEEDHAC[Carbamidomethyl (C)]IPIK[Acetyl (K)]K_	1	685.906	886.468	490.195	1990.66	1580.22	1705.54	0.556549	0.710983	0.39152	1.61055	1.32254	1.44923
WP307 Translation factors	0.201683	1.74	Q6NZJ6	1513	K	2.26245	0.0391442	Q4	Eukaryotic translation initiation factor 4 gamma 1 OS=Mus musculus OX=10090 GN=Eif4g1 PE=1 SV=1	Eif4g1	_LLQK[Acetyl (K)]YLC[Carbamidomethyl (C)]DEQK_	1	17.8015	9.85178	24.0581	40.2113	42.3311	28.3376	0.640296	0.353708	0.863074	1.5763	1.53194	1.0933
WP307 Translation factors	0.201683	1.74	Q8R1B4	329	K	2.13548	0.00196475	Q4	Eukaryotic translation initiation factor 3 subunit C OS=Mus musculus OX=10090 GN=Eif3c PE=1 SV=1	Eif3c	_GTEITHAVVIK[Acetyl (K)]K_	1	19.7091	13.837	16.8976	31.9073	34.0546	35.0413	0.751059	0.532998	0.652214	1.28052	1.40001	1.45434
WP307 Translation factors	0.201683	1.74	Q8R1B4	515	K	2.0865	0.00436936	Q4	Eukaryotic translation initiation factor 3 subunit C OS=Mus musculus OX=10090 GN=Eif3c PE=1 SV=1	Eif3c	_FDYK[Acetyl (K)]AHQR_	1	54.3155	77.3106	79.4952	143.865	130.345	139.798	0.501443	0.72146	0.743353	1.39876	1.2982	1.40565
WP307 Translation factors	0.201683	1.74	Q9Z0N2	449	K	2.5777	0.00407872	Q4	Eukaryotic translation initiation factor 2 subunit 3, Y-linked OS=Mus musculus OX=10090 GN=Eif2s3y PE=1 SV=2	Eif2s3y	_RVEK[Acetyl (K)]HWR_	1	25.0634	35.8575	25.4326	85.9632	83.1184	104.687	0.463135	0.669796	0.47905	1.20667	1.24929	1.69924
WP3588 Fatty acid beta oxidation streamlined	0.045838	2.47	P51174	250	K	2.54183	0.0121244	Q4	Long-chain specific acyl-CoA dehydrogenase, mitochondrial OS=Mus musculus OX=10090 GN=Acadl PE=1 SV=2	Acadl	_LHK[Acetyl (K)]MGMK_	1	137.568	240.132	147.62	382.973	425.612	578.699	0.451074	0.759517	0.470627	1.15505	1.29269	1.82564
WP3588 Fatty acid beta oxidation streamlined	0.045838	2.47	P97742	508	K	6.64281	2.73429e-05	Q4	Carnitine O-palmitoyltransferase 1, liver isoform OS=Mus musculus OX=10090 GN=Cpt1a PE=1 SV=4	Cpt1a	_GDK[Acetyl (K)]NPNIPKPTR_	1	65.609	59.6482	50.8458	280.095	289.899	313.347	0.330443	0.293232	0.252092	1.83144	1.89294	2.09317
WP3588 Fatty acid beta oxidation streamlined	0.045838	2.47	Q07417	343	K	2.145	0.00142871	Q4	Short-chain specific acyl-CoA dehydrogenase, mitochondrial OS=Mus musculus OX=10090 GN=Acads PE=1 SV=2	Acads	_KPFTK[Acetyl (K)]ESAMAK_	1	341.888	390.169	360.7	763.569	828.578	1013.05	0.606682	0.645468	0.621132	1.13433	1.31124	1.57263
WP3588 Fatty acid beta oxidation streamlined	0.045838	2.47	Q8BMS1	353	K	3.32652	5.41219e-05	Q4	Trifunctional enzyme subunit alpha, mitochondrial OS=Mus musculus OX=10090 GN=Hadha PE=1 SV=1	Hadha	_KNK[Acetyl (K)]FGAPQK_	1	1492.57	1275.19	1406.18	4970.17	4723.04	4615.95	0.4837	0.412527	0.481443	1.589	1.58792	1.40592
WP3588 Fatty acid beta oxidation streamlined	0.045838	2.47	Q8JZR0	221	K	3.15703	0.0489853	Q4	Long-chain-fatty-acid--CoA ligase 5 OS=Mus musculus OX=10090 GN=Acsl5 PE=1 SV=1	Acsl5	_TIILMDPFDDDLMK[Acetyl (K)]R_	1	55.8856	16.3228	61.4792	91.9565	129.559	122.819	0.668802	0.17547	0.695184	1.27389	1.77098	1.81523
WP3626 Microglia pathogen phagocytosis pathway	0.189823	1.97	P11835	30	K	2.56431	6.06626e-05	Q4	Integrin beta-2 OS=Mus musculus OX=10090 GN=Itgb2 PE=1 SV=2	Itgb2	_YK[Acetyl (K)]VSSC[Carbamidomethyl (C)]R_	1	299.995	272.655	309.061	550.779	540.347	582.138	0.632499	0.57188	0.599241	1.60998	1.40714	1.60792
WP3626 Microglia pathogen phagocytosis pathway	0.189823	1.97	P26450	530	K	4.82749	0.00506468	Q4	Phosphatidylinositol 3-kinase regulatory subunit alpha OS=Mus musculus OX=10090 GN=Pik3r1 PE=1 SV=2	Pik3r1	_IMHNHDK[Acetyl (K)]LK_	1	23.6445	22.8951	9.44114	88.1808	67.251	90.7717	0.453818	0.416494	0.186437	1.75316	1.45359	1.8947
WP3626 Microglia pathogen phagocytosis pathway	0.189823	1.97	P48025	521	K	3.16415	0.000600859	Q4	Tyrosine-protein kinase SYK OS=Mus musculus OX=10090 GN=Syk PE=1 SV=2	Syk	_ADENYYK[Acetyl (K)]AQTHGK_	1	37.8468	27.593	25.9873	103.833	109.959	133.738	0.548845	0.459003	0.369023	1.3784	1.52508	1.45314
WP3675 Factors and pathways affecting insulin like growth factor IGF1 Akt signaling	0.236563	2.15	O08586	223	K	4.15836	0.000204877	Q4	Phosphatidylinositol 3,4,5-trisphosphate 3-phosphatase and dual-specificity protein phosphatase PTEN OS=Mus musculus OX=10090 GN=Pten PE=1 SV=1	Pten	_VK[Acetyl (K)]IYSSNSGPTR_	1	72.363	56.5944	59.7546	270.261	266.012	284.335	0.445139	0.330957	0.378098	1.39067	1.74805	1.66083
WP3675 Factors and pathways affecting insulin like growth factor IGF1 Akt signaling	0.236563	2.15	Q62432	420	K	2.20873	0.00307596	Q4	Mothers against decapentaplegic homolog 2 OS=Mus musculus OX=10090 GN=Smad2 PE=1 SV=2	Smad2	_MSFVK[Acetyl (K)]GWGAEYR_	1	2272.82	1539.91	2441.09	5549.69	5593.67	5067.22	0.668029	0.477706	0.671746	1.19535	1.41691	1.40208
WP401 Mitochondrial long chain fatty acid beta oxidation	0.00600887	3.95	P32020	491	K	2.04107	0.000416571	Q4	Sterol carrier protein 2 OS=Mus musculus OX=10090 GN=Scp2 PE=1 SV=3	Scp2	_GSVLPNSDK[Acetyl (K)]K_	1	664.572	713.425	679.441	1580.39	1458.28	1331.15	0.627343	0.709058	0.625365	1.46842	1.30132	1.23435
WP401 Mitochondrial long chain fatty acid beta oxidation	0.00600887	3.95	P51174	250	K	2.54183	0.0121244	Q4	Long-chain specific acyl-CoA dehydrogenase, mitochondrial OS=Mus musculus OX=10090 GN=Acadl PE=1 SV=2	Acadl	_LHK[Acetyl (K)]MGMK_	1	137.568	240.132	147.62	382.973	425.612	578.699	0.451074	0.759517	0.470627	1.15505	1.29269	1.82564
WP401 Mitochondrial long chain fatty acid beta oxidation	0.00600887	3.95	P97742	508	K	6.64281	2.73429e-05	Q4	Carnitine O-palmitoyltransferase 1, liver isoform OS=Mus musculus OX=10090 GN=Cpt1a PE=1 SV=4	Cpt1a	_GDK[Acetyl (K)]NPNIPKPTR_	1	65.609	59.6482	50.8458	280.095	289.899	313.347	0.330443	0.293232	0.252092	1.83144	1.89294	2.09317
WP401 Mitochondrial long chain fatty acid beta oxidation	0.00600887	3.95	Q07417	343	K	2.145	0.00142871	Q4	Short-chain specific acyl-CoA dehydrogenase, mitochondrial OS=Mus musculus OX=10090 GN=Acads PE=1 SV=2	Acads	_KPFTK[Acetyl (K)]ESAMAK_	1	341.888	390.169	360.7	763.569	828.578	1013.05	0.606682	0.645468	0.621132	1.13433	1.31124	1.57263
WP401 Mitochondrial long chain fatty acid beta oxidation	0.00600887	3.95	Q8BMS1	353	K	3.32652	5.41219e-05	Q4	Trifunctional enzyme subunit alpha, mitochondrial OS=Mus musculus OX=10090 GN=Hadha PE=1 SV=1	Hadha	_KNK[Acetyl (K)]FGAPQK_	1	1492.57	1275.19	1406.18	4970.17	4723.04	4615.95	0.4837	0.412527	0.481443	1.589	1.58792	1.40592
WP434 TCA cycle	0.0619442	2.28	O08749	89	K	3.04797	0.00456792	Q4	Dihydrolipoyl dehydrogenase, mitochondrial OS=Mus musculus OX=10090 GN=Dld PE=1 SV=2	Dld	_NETLGGTC[Carbamidomethyl (C)]LNVGC[Carbamidomethyl (C)]IPSK[Acetyl (K)]ALLNNSHYYHMAHGK_	1	27.2428	35.3464	35.917	131.951	138.09	84.7721	0.400138	0.507727	0.517676	1.60959	1.73324	1.00218
WP434 TCA cycle	0.0619442	2.28	O08749	277	K	12.0646	1.83469e-05	Q4	Dihydrolipoyl dehydrogenase, mitochondrial OS=Mus musculus OX=10090 GN=Dld PE=1 SV=2	Dld	_LNTK[Acetyl (K)]VTGATK_	1	376.308	291.493	398.156	5068.44	5248.13	4968.19	0.153239	0.116086	0.159103	1.71413	1.82628	1.62839
WP434 TCA cycle	0.0619442	2.28	P14152	239	K	3.16909	0.000943689	Q4	Malate dehydrogenase, cytoplasmic OS=Mus musculus OX=10090 GN=Mdh1 PE=1 SV=3	Mdh1	_K[Acetyl (K)]LSSAMSAAK_	1	209.537	149.446	151.908	552.73	565.626	639.027	0.597988	0.409279	0.405138	1.38697	1.50766	1.5814
WP434 TCA cycle	0.0619442	2.28	P54071	112	K	2.83368	0.00237316	Q4	Isocitrate dehydrogenase [NADP], mitochondrial OS=Mus musculus OX=10090 GN=Idh2 PE=1 SV=3	Idh2	_YSVAVK[Acetyl (K)]C[Carbamidomethyl (C)]ATITPDEAR_	1	67.4709	93.1848	58.4308	182.106	164.424	212.799	0.492503	0.672179	0.439508	1.46507	1.31544	1.76525
WP434 TCA cycle	0.0619442	2.28	Q99KI0	700	K	2.90749	0.00463062	Q4	Aconitate hydratase, mitochondrial OS=Mus musculus OX=10090 GN=Aco2 PE=1 SV=1	Aco2	_IHETNLK[Acetyl (K)]K_	1	1267.93	1750.01	888.83	3100.69	2914.48	3204.61	0.524246	0.719877	0.371959	1.55104	1.49662	1.65108
WP434 TCA cycle	0.0619442	2.28	Q9WUM5	54	K	2.14568	0.000858654	Q4	Succinate--CoA ligase [ADP/GDP-forming] subunit alpha, mitochondrial OS=Mus musculus OX=10090 GN=Suclg1 PE=1 SV=4	Suclg1	_KHIYIDK[Acetyl (K)]NTK_	1	2725.63	2824.13	2559.82	6476.55	6408.51	6631.88	0.645677	0.650203	0.584681	1.14793	1.47655	1.41061
WP460 Blood clotting cascade	0.172503	2.63	E9PV24	410	K	3.25092	0.0312613	Q4	Fibrinogen alpha chain OS=Mus musculus OX=10090 GN=Fga PE=1 SV=1	Fga	_SC[Carbamidomethyl (C)]SK[Acetyl (K)]TITK_	1	155.83	105.214	40.5108	227.743	212.188	210.105	0.831026	0.545802	0.209626	1.73386	1.70676	1.71682
WP460 Blood clotting cascade	0.172503	2.63	Q8CIZ8	1312	K	4.45977	0.00169544	Q4	von Willebrand factor OS=Mus musculus OX=10090 GN=Vwf PE=1 SV=2	Vwf	_LHISQK[Acetyl (K)]R_	1	56.4894	46.8965		158.229	145.352	204.932	0.386455	0.342133		1.56559	1.37133	1.93708
WP488 Alpha 6 beta 4 integrin signaling pathway	0.372731	1.52	P26450	530	K	4.82749	0.00506468	Q4	Phosphatidylinositol 3-kinase regulatory subunit alpha OS=Mus musculus OX=10090 GN=Pik3r1 PE=1 SV=2	Pik3r1	_IMHNHDK[Acetyl (K)]LK_	1	23.6445	22.8951	9.44114	88.1808	67.251	90.7717	0.453818	0.416494	0.186437	1.75316	1.45359	1.8947
WP488 Alpha 6 beta 4 integrin signaling pathway	0.372731	1.52	P28867	152	K	2.43184	0.00433892	Q4	Protein kinase C delta type OS=Mus musculus OX=10090 GN=Prkcd PE=1 SV=3	Prkcd	_QAK[Acetyl (K)]IHYIK_	1	115.801	91.2944	106.667	383.837	283.229	238.458	0.61375	0.494454	0.578748	1.69374	1.34998	1.05867
WP488 Alpha 6 beta 4 integrin signaling pathway	0.372731	1.52	Q60675	2710	K	3.48199	0.00597253	Q4	Laminin subunit alpha-2 OS=Mus musculus OX=10090 GN=Lama2 PE=1 SV=2	Lama2	_C[Carbamidomethyl (C)]TYQK[Acetyl (K)]PR_	1	91.8647		66.931	304.623	212.897	210.258	0.47779		0.357614	1.78774	1.29712	1.27843
WP488 Alpha 6 beta 4 integrin signaling pathway	0.372731	1.52	Q61001	811	K	3.60177	0.00192765	Q4	Laminin subunit alpha-5 OS=Mus musculus OX=10090 GN=Lama5 PE=1 SV=4	Lama5	_AHVC[Carbamidomethyl (C)]GK[Acetyl (K)]TC[Carbamidomethyl (C)]AAC[Carbamidomethyl (C)]K_	1	6.15644	9.01474	5.80368	18.2137	27.7875	22.0579	0.396767	0.568213	0.376633	1.28689	1.95893	1.58637
WP488 Alpha 6 beta 4 integrin signaling pathway	0.372731	1.52	Q62432	420	K	2.20873	0.00307596	Q4	Mothers against decapentaplegic homolog 2 OS=Mus musculus OX=10090 GN=Smad2 PE=1 SV=2	Smad2	_MSFVK[Acetyl (K)]GWGAEYR_	1	2272.82	1539.91	2441.09	5549.69	5593.67	5067.22	0.668029	0.477706	0.671746	1.19535	1.41691	1.40208
WP5128 Fibrin complement receptor 3 signaling pathway	0.235417	1.78	E9PV24	410	K	3.25092	0.0312613	Q4	Fibrinogen alpha chain OS=Mus musculus OX=10090 GN=Fga PE=1 SV=1	Fga	_SC[Carbamidomethyl (C)]SK[Acetyl (K)]TITK_	1	155.83	105.214	40.5108	227.743	212.188	210.105	0.831026	0.545802	0.209626	1.73386	1.70676	1.71682
WP5128 Fibrin complement receptor 3 signaling pathway	0.235417	1.78	P11835	30	K	2.56431	6.06626e-05	Q4	Integrin beta-2 OS=Mus musculus OX=10090 GN=Itgb2 PE=1 SV=2	Itgb2	_YK[Acetyl (K)]VSSC[Carbamidomethyl (C)]R_	1	299.995	272.655	309.061	550.779	540.347	582.138	0.632499	0.57188	0.599241	1.60998	1.40714	1.60792
WP5128 Fibrin complement receptor 3 signaling pathway	0.235417	1.78	P48025	521	K	3.16415	0.000600859	Q4	Tyrosine-protein kinase SYK OS=Mus musculus OX=10090 GN=Syk PE=1 SV=2	Syk	_ADENYYK[Acetyl (K)]AQTHGK_	1	37.8468	27.593	25.9873	103.833	109.959	133.738	0.548845	0.459003	0.369023	1.3784	1.52508	1.45314
WP5298 Dravet syndrome Scn1a A1783V point mutation model	0.436223	1.54	O08599	20	K	2.53913	0.00137267	Q4	Syntaxin-binding protein 1 OS=Mus musculus OX=10090 GN=Stxbp1 PE=1 SV=2	Stxbp1	_IMHDVIK[Acetyl (K)]K_	1	74.8846	57.7742	52.5499	128.325	141.086	144.216	0.688126	0.585644	0.472977	1.34906	1.59123	1.49494
WP5298 Dravet syndrome Scn1a A1783V point mutation model	0.436223	1.54	O08599	364	K	2.28394	0.00985066	Q4	Syntaxin-binding protein 1 OS=Mus musculus OX=10090 GN=Stxbp1 PE=1 SV=2	Stxbp1	_HYQGTVDK[Acetyl (K)]LC[Carbamidomethyl (C)]R_	1	30.6654	29.0005	18.5758	55.2003	46.6511	56.9554	0.71186	0.742637	0.422362	1.46599	1.32917	1.49147
WP5298 Dravet syndrome Scn1a A1783V point mutation model	0.436223	1.54	P06151	76	K	5.90347	0.00473024	Q4	L-lactate dehydrogenase A chain OS=Mus musculus OX=10090 GN=Ldha PE=1 SV=3	Ldha	_TPK[Acetyl (K)]IVSSK_	1	63.7181	171.691	150.89	1136.69	1135.79	1088.89	0.121505	0.348762	0.297919	1.50416	1.5691	1.4617
WP5298 Dravet syndrome Scn1a A1783V point mutation model	0.436223	1.54	P06151	90	K	2.68692	0.00231059	Q4	L-lactate dehydrogenase A chain OS=Mus musculus OX=10090 GN=Ldha PE=1 SV=3	Ldha	_DYC[Carbamidomethyl (C)]VTANSK[Acetyl (K)]LVIITAGAR_	1	17.3842	16.2496	23.2279	73.0487	85.7146	63.9972	0.444297	0.442397	0.614664	1.29555	1.58708	1.15139
WP5298 Dravet syndrome Scn1a A1783V point mutation model	0.436223	1.54	Q9WV92	578	K	2.06781	0.00362228	Q4	Band 4.1-like protein 3 OS=Mus musculus OX=10090 GN=Epb41l3 PE=1 SV=1	Epb41l3	_HQTNISELK[Acetyl (K)]R_	1	48.9872	58.3693	39.1003	127.735	109.598	128.482	0.639567	0.749299	0.504011	1.30237	1.22451	1.38722
WP571 FAS pathway and stress induction of HSP regulation	0.0587376	2.63	O08738	267	K	2.02197	0.0383004	Q4	Caspase-6 OS=Mus musculus OX=10090 GN=Casp6 PE=1 SV=1	Casp6	_K[Acetyl (K)]LHFC[Carbamidomethyl (C)]PKPSK_	0.999994	22.2087	52.3355	26.9805	75.9686	84.5136	85.5112	0.425716	0.965385	0.531061	1.17151	1.29398	1.42108
WP571 FAS pathway and stress induction of HSP regulation	0.0587376	2.63	P16546	1334	K	2.5244	0.00318561	Q4	Spectrin alpha chain, non-erythrocytic 1 OS=Mus musculus OX=10090 GN=Sptan1 PE=1 SV=4	Sptan1	_AK[Acetyl (K)]LGDSHDLQR_	1	127.607	106.036	175.666	376.328	377.781	411.406	0.514545	0.433052	0.711586	1.33436	1.36333	1.49075
WP571 FAS pathway and stress induction of HSP regulation	0.0587376	2.63	P47809	84	K	2.91783	0.000167176	Q4	Dual specificity mitogen-activated protein kinase kinase 4 OS=Mus musculus OX=10090 GN=Map2k4 PE=1 SV=2	Map2k4	_THSIESSGK[Acetyl (K)]LK_	1	29.349	33.4745	36.8031	80.0667	82.0974	89.1876	0.484692	0.527323	0.577775	1.36744	1.62493	1.64636
WP571 FAS pathway and stress induction of HSP regulation	0.0587376	2.63	P48678	270	K	2.39809	0.000377276	Q4	Prelamin-A/C OS=Mus musculus OX=10090 GN=Lmna PE=1 SV=2	Lmna	_TYSAK[Acetyl (K)]LDNAR_	1	6362.35	5157.85	6587.26	12282.6	12674.4	13224.9	0.633585	0.516737	0.663466	1.4287	1.41257	1.50836
WP63 Pentose phosphate pathway	0.084796	3.95	P40142	241	K	2.05875	0.0174536	Q4	Transketolase OS=Mus musculus OX=10090 GN=Tkt PE=1 SV=1	Tkt	_HQPTAIIAK[Acetyl (K)]TFK_	1	879.425	573.452	973.456	1926.67	2054.55	1595.01	0.682927	0.4465	0.799946	1.34132	1.49048	1.1403
WP63 Pentose phosphate pathway	0.084796	3.95	Q9DCD0	303	K	13.0991	0.000141341	Q4	6-phosphogluconate dehydrogenase, decarboxylating OS=Mus musculus OX=10090 GN=Pgd PE=1 SV=3	Pgd	_VQASQK[Acetyl (K)]LK_	1	155.787	145.2		1991.26	1990.33	2484.2	0.122171	0.110859		1.4232	1.39436	1.76115
WP63 Pentose phosphate pathway	0.084796	3.95	Q9DCD0	316	K	2.34565	0.00284349	Q4	6-phosphogluconate dehydrogenase, decarboxylating OS=Mus musculus OX=10090 GN=Pgd PE=1 SV=3	Pgd	_VVQLEGSK[Acetyl (K)]K_	1	415.512	633.104	441.216	1276.87	1175.98	1352.68	0.499675	0.741224	0.521208	1.39944	1.26333	1.47052
WP662 Amino acid metabolism	0.375717	1.35	O08749	89	K	3.04797	0.00456792	Q4	Dihydrolipoyl dehydrogenase, mitochondrial OS=Mus musculus OX=10090 GN=Dld PE=1 SV=2	Dld	_NETLGGTC[Carbamidomethyl (C)]LNVGC[Carbamidomethyl (C)]IPSK[Acetyl (K)]ALLNNSHYYHMAHGK_	1	27.2428	35.3464	35.917	131.951	138.09	84.7721	0.400138	0.507727	0.517676	1.60959	1.73324	1.00218
WP662 Amino acid metabolism	0.375717	1.35	O08749	277	K	12.0646	1.83469e-05	Q4	Dihydrolipoyl dehydrogenase, mitochondrial OS=Mus musculus OX=10090 GN=Dld PE=1 SV=2	Dld	_LNTK[Acetyl (K)]VTGATK_	1	376.308	291.493	398.156	5068.44	5248.13	4968.19	0.153239	0.116086	0.159103	1.71413	1.82628	1.62839
WP662 Amino acid metabolism	0.375717	1.35	P06151	76	K	5.90347	0.00473024	Q4	L-lactate dehydrogenase A chain OS=Mus musculus OX=10090 GN=Ldha PE=1 SV=3	Ldha	_TPK[Acetyl (K)]IVSSK_	1	63.7181	171.691	150.89	1136.69	1135.79	1088.89	0.121505	0.348762	0.297919	1.50416	1.5691	1.4617
WP662 Amino acid metabolism	0.375717	1.35	P06151	90	K	2.68692	0.00231059	Q4	L-lactate dehydrogenase A chain OS=Mus musculus OX=10090 GN=Ldha PE=1 SV=3	Ldha	_DYC[Carbamidomethyl (C)]VTANSK[Acetyl (K)]LVIITAGAR_	1	17.3842	16.2496	23.2279	73.0487	85.7146	63.9972	0.444297	0.442397	0.614664	1.29555	1.58708	1.15139
WP662 Amino acid metabolism	0.375717	1.35	P14152	239	K	3.16909	0.000943689	Q4	Malate dehydrogenase, cytoplasmic OS=Mus musculus OX=10090 GN=Mdh1 PE=1 SV=3	Mdh1	_K[Acetyl (K)]LSSAMSAAK_	1	209.537	149.446	151.908	552.73	565.626	639.027	0.597988	0.409279	0.405138	1.38697	1.50766	1.5814
WP662 Amino acid metabolism	0.375717	1.35	Q99J99	230	K	5.82928	0.000403533	Q4	3-mercaptopyruvate sulfurtransferase OS=Mus musculus OX=10090 GN=Mpst PE=1 SV=4	Mpst	_SPEEIK[Acetyl (K)]R_	1		65.6929	58.6504	566.451	644.294	495.911		0.235359	0.200884	1.28906	1.39846	1.12695
WP662 Amino acid metabolism	0.375717	1.35	Q99KI0	700	K	2.90749	0.00463062	Q4	Aconitate hydratase, mitochondrial OS=Mus musculus OX=10090 GN=Aco2 PE=1 SV=1	Aco2	_IHETNLK[Acetyl (K)]K_	1	1267.93	1750.01	888.83	3100.69	2914.48	3204.61	0.524246	0.719877	0.371959	1.55104	1.49662	1.65108
WP662 Amino acid metabolism	0.375717	1.35	Q9WUM5	54	K	2.14568	0.000858654	Q4	Succinate--CoA ligase [ADP/GDP-forming] subunit alpha, mitochondrial OS=Mus musculus OX=10090 GN=Suclg1 PE=1 SV=4	Suclg1	_KHIYIDK[Acetyl (K)]NTK_	1	2725.63	2824.13	2559.82	6476.55	6408.51	6631.88	0.645677	0.650203	0.584681	1.14793	1.47655	1.41061
WP662 Amino acid metabolism	0.375717	1.35	Q9Z110	643	K	3.1618	0.0397154	Q4	Delta-1-pyrroline-5-carboxylate synthase OS=Mus musculus OX=10090 GN=Aldh18a1 PE=1 SV=2	Aldh18a1	_VEQVK[Acetyl (K)]IHAGPK_	1	29.4981		22.682	62.8046	90.828	141.869	0.458245		0.360784	0.819821	1.21521	1.84939
WP662 Amino acid metabolism	0.375717	1.35	Q9Z1Q9	431	K	2.3317	0.000292784	Q4	Valine--tRNA ligase OS=Mus musculus OX=10090 GN=Vars1 PE=1 SV=1	Vars1	_IYHQLK[Acetyl (K)]K_	1	323.362	324.197	340.004	599.796	678.774	747.117	0.594524	0.606186	0.648286	1.27001	1.4444	1.59689
WP85 Focal adhesion	0.437514	1.29	O08586	223	K	4.15836	0.000204877	Q4	Phosphatidylinositol 3,4,5-trisphosphate 3-phosphatase and dual-specificity protein phosphatase PTEN OS=Mus musculus OX=10090 GN=Pten PE=1 SV=1	Pten	_VK[Acetyl (K)]IYSSNSGPTR_	1	72.363	56.5944	59.7546	270.261	266.012	284.335	0.445139	0.330957	0.378098	1.39067	1.74805	1.66083
WP85 Focal adhesion	0.437514	1.29	O54890	435	K	2.44826	4.1911e-05	Q4	Integrin beta-3 OS=Mus musculus OX=10090 GN=Itgb3 PE=1 SV=2	Itgb3	_GC[Carbamidomethyl (C)]PQEK[Acetyl (K)]EQSFTIKPVGFK_	1	164.226	171.264	169.71	445.363	385.549	376.918	0.559014	0.587753	0.601576	1.54082	1.39579	1.34378
WP85 Focal adhesion	0.437514	1.29	P11835	30	K	2.56431	6.06626e-05	Q4	Integrin beta-2 OS=Mus musculus OX=10090 GN=Itgb2 PE=1 SV=2	Itgb2	_YK[Acetyl (K)]VSSC[Carbamidomethyl (C)]R_	1	299.995	272.655	309.061	550.779	540.347	582.138	0.632499	0.57188	0.599241	1.60998	1.40714	1.60792
WP85 Focal adhesion	0.437514	1.29	P26450	530	K	4.82749	0.00506468	Q4	Phosphatidylinositol 3-kinase regulatory subunit alpha OS=Mus musculus OX=10090 GN=Pik3r1 PE=1 SV=2	Pik3r1	_IMHNHDK[Acetyl (K)]LK_	1	23.6445	22.8951	9.44114	88.1808	67.251	90.7717	0.453818	0.416494	0.186437	1.75316	1.45359	1.8947
WP85 Focal adhesion	0.437514	1.29	Q02788	477	K	10.2887	0.000116211	Q4	Collagen alpha-2(VI) chain OS=Mus musculus OX=10090 GN=Col6a2 PE=1 SV=3	Col6a2	_GLAGEVGSK[Acetyl (K)]GAK_	1	125.238	105.647		934.307	906.651	819.854	0.190379	0.156646		1.84597	1.85722	1.65247
WP85 Focal adhesion	0.437514	1.29	Q60675	2710	K	3.48199	0.00597253	Q4	Laminin subunit alpha-2 OS=Mus musculus OX=10090 GN=Lama2 PE=1 SV=2	Lama2	_C[Carbamidomethyl (C)]TYQK[Acetyl (K)]PR_	1	91.8647		66.931	304.623	212.897	210.258	0.47779		0.357614	1.78774	1.29712	1.27843
WP85 Focal adhesion	0.437514	1.29	Q61001	811	K	3.60177	0.00192765	Q4	Laminin subunit alpha-5 OS=Mus musculus OX=10090 GN=Lama5 PE=1 SV=4	Lama5	_AHVC[Carbamidomethyl (C)]GK[Acetyl (K)]TC[Carbamidomethyl (C)]AAC[Carbamidomethyl (C)]K_	1	6.15644	9.01474	5.80368	18.2137	27.7875	22.0579	0.396767	0.568213	0.376633	1.28689	1.95893	1.58637
WP85 Focal adhesion	0.437514	1.29	Q7TPR4	89	K	4.82445	0.00554894	Q4	Alpha-actinin-1 OS=Mus musculus OX=10090 GN=Actn1 PE=1 SV=1	Actn1	_VHK[Acetyl (K)]ISNVNK_	1	185.915	305.307	122.918	959.378	795.819	1257.24	0.306382	0.514027	0.205837	1.53421	1.31504	2.10182
WP85 Focal adhesion	0.437514	1.29	Q8BTM8	739	K	6.26468	0.0165121	Q4	Filamin-A OS=Mus musculus OX=10090 GN=Flna PE=1 SV=5	Flna	_K[Acetyl (K)]PVKHTAMVSWGGVSIPNSPFR_	1	352.469	292.809		1652.52		1728.03	0.319433	0.267592		1.78066		1.89686
WP85 Focal adhesion	0.437514	1.29	Q8BTM8	1538	K	5.44019	0.00032053	Q4	Filamin-A OS=Mus musculus OX=10090 GN=Flna PE=1 SV=5	Flna	_VK[Acetyl (K)]VLPTHDASK_	1	1423.44	1383.69	2075.36	8287.34	7352.37	6341.07	0.289992	0.284259	0.421618	2.00742	1.84559	1.56471
WP85 Focal adhesion	0.437514	1.29	Q8CIZ8	1312	K	4.45977	0.00169544	Q4	von Willebrand factor OS=Mus musculus OX=10090 GN=Vwf PE=1 SV=2	Vwf	_LHISQK[Acetyl (K)]R_	1	56.4894	46.8965		158.229	145.352	204.932	0.386455	0.342133		1.56559	1.37133	1.93708
