# Supplementary material for: Gut Microbiota Dysbiosis Remodels the Lysine Acetylome of the Mouse Cecum in Early Life
Source: Biology (Basel). 2025 Jul 23;14(8):917. doi: 10.3390/biology14080917 (PMC12383627; doi:10.3390/biology14080917)
Supplement: Supplementary file 1 [file biology-14-00917-s001.zip › Table S11.xlsx]

## Sheet: Diff_distribution
Compared sample name	Type	Up-regulated	Down-regulated
Abx/con	Site	817	743
	Protein	658	565

## Sheet: Abxvscon
Protein accession	Position	Amino acid	Abx/con Ratio	Abx/con P value	Regulated Type	Protein description	Gene name	Modified sequence	Localization probability	Intensity con_4_4_2	Intensity con_4_6_2	Intensity con_4_3_2	Intensity Abx_2_7_2	Intensity Abx_2_9_2	Intensity Abx_1_5_2	con_4_4_2	con_4_6_2	con_4_3_2	Abx_2_7_2	Abx_2_9_2	Abx_1_5_2	Subcellular localization	KEGG KO No.	KEGG Gene	KEGG pathway	Biological Process	Cellular Component	Molecular Function	Pfam ID	Domain description	Site Domain	KOG category	KOG NO.	KOG description	WikiPathways	externalDetailsURL	Is_TF	Reactome pathway	Reactome link	HallMark	msigdbURL
A2A6A1	1100	K	0.60446	0.0151118	Down	G patch domain-containing protein 8 OS=Mus musculus OX=10090 GN=Gpatch8 PE=1 SV=1	Gpatch8	_LLLEK[Acetyl (K)]IQSR_	1	293.936	240.634	367.084	218.015	221.65	237.941	1.33324	1.02818	1.48329	0.726973	0.737492	0.859507	nucleus						GO:0003676 nucleic acid binding; GO:0005488 binding; GO:0043167 ion binding; GO:0043169 cation binding; GO:0046872 metal ion binding; GO:0097159 organic cyclic compound binding; GO:1901363 heterocyclic compound binding;				A	KOG2184	Tuftelin-interacting protein TIP39, contains G-patch domain
A2A6A1	1325	K	0.458314	0.0109257	Down	G patch domain-containing protein 8 OS=Mus musculus OX=10090 GN=Gpatch8 PE=1 SV=1	Gpatch8	_YSK[Acetyl (K)]LQQAAQQHIQQQLLAK_	1	125.921	79.0658	108.316	69.624	62.2509	49.2505	1.82434	1.07907	1.39799	0.741551	0.661586	0.568253	nucleus						GO:0003676 nucleic acid binding; GO:0005488 binding; GO:0043167 ion binding; GO:0043169 cation binding; GO:0046872 metal ion binding; GO:0097159 organic cyclic compound binding; GO:1901363 heterocyclic compound binding;				A	KOG2184	Tuftelin-interacting protein TIP39, contains G-patch domain
A2AGH6	1665	K	0.446193	0.0300569	Down	Mediator of RNA polymerase II transcription subunit 12 OS=Mus musculus OX=10090 GN=Med12 PE=1 SV=1	Med12	_GNK[Acetyl (K)]IAGFDSIFK_	1	206.058	112.548	171.312	61.9677	82.5136	82.6088	1.8103	0.959742	1.45413	0.455502	0.667404	0.761888	plasma membrane	K15162	MED12; mediator of RNA polymerase II transcription subunit 12	mmu04919 Thyroid hormone signaling pathway	GO:0001501 skeletal system development; GO:0001654 eye development; GO:0001655 urogenital system development; GO:0001756 somitogenesis; GO:0001822 kidney development; GO:0001838 embryonic epithelial tube formation; GO:0001841 neural tube formation; GO:0001843 neural tube closure; GO:0002009 morphogenesis of an epithelium; GO:0002165 instar larval or pupal development; GO:0002682 regulation of imm…	GO:0000151 ubiquitin ligase complex; GO:0000428 DNA-directed RNA polymerase complex; GO:0005622 intracellular anatomical structure; GO:0005634 nucleus; GO:0005654 nucleoplasm; GO:0005667 transcription regulator complex; GO:0005694 chromosome; GO:0005700 polytene chromosome; GO:0016591 RNA polymerase II, holoenzyme; GO:0016592 mediator complex; GO:0030880 RNA polymerase complex; GO:0031974 membran…	GO:0000976 transcription cis-regulatory region binding; GO:0000977 RNA polymerase II transcription regulatory region sequence-specific DNA binding; GO:0001067 transcription regulatory region nucleic acid binding; GO:0003676 nucleic acid binding; GO:0003677 DNA binding; GO:0003682 chromatin binding; GO:0003690 double-stranded DNA binding; GO:0003700 DNA-binding transcription factor activity; GO:00…	PF09497; PF12145; PF12144	PF09497 Transcription mediator complex subunit Med12; PF12145 Eukaryotic Mediator 12 subunit domain; PF12144 Eukaryotic Mediator 12 catenin-binding domain		K	KOG3598	Thyroid hormone receptor-associated protein complex, subunit TRAP230	WP1763 Mechanisms associated with pluripotency	https://www.wikipathways.org/instance/WP1763	Transcription factor
A2AI08	376	K	1.50663	0.045229	Up	Taperin OS=Mus musculus OX=10090 GN=Tprn PE=1 SV=1	Tprn	_NSFVLIPK[Acetyl (K)]R_	1	13.7092	20.568	16.2916	28.8423	38.0141	34.0428	0.605943	0.983453	0.744283	1.13004	1.28752	1.09844	nucleus	K24164			GO:0003008 system process; GO:0007275 multicellular organism development; GO:0007399 nervous system development; GO:0007423 sensory organ development; GO:0007600 sensory perception; GO:0007605 sensory perception of sound; GO:0009987 cellular process; GO:0016043 cellular component organization; GO:0022008 neurogenesis; GO:0030030 cell projection organization; GO:0030154 cell differentiation; GO:00…	GO:0032420 stereocilium; GO:0032421 stereocilium bundle; GO:0042995 cell projection; GO:0043005 neuron projection; GO:0043226 organelle; GO:0098858 actin-based cell projection; GO:0098862 cluster of actin-based cell projections; GO:0120025 plasma membrane bounded cell projection;	GO:0005488 binding; GO:0005515 protein binding; GO:0019899 enzyme binding; GO:0019902 phosphatase binding;	PF13916; PF13914	PF13916 PP1-regulatory protein, Phostensin N-terminal; PF13914 Phostensin PP1-binding and SH3-binding region
A2AN08	920	K	0.595065	0.0152408	Down	E3 ubiquitin-protein ligase UBR4 OS=Mus musculus OX=10090 GN=Ubr4 PE=1 SV=1	Ubr4	_EVEENWSK[Acetyl (K)]HFSSDAAPQPR_	1	38.7342	49.593	40.9691	25.6588	21.9646	31.759	1.13184	1.43008	1.21415	0.732131	0.616034	0.898841	plasma membrane	K10691	UBR4; E3 ubiquitin-protein ligase UBR4 [EC:2.3.2.27]	mmu05165 Human papillomavirus infection; mmu05203 Viral carcinogenesis	GO:0001775 cell activation; GO:0002252 immune effector process; GO:0002263 cell activation involved in immune response; GO:0002274 myeloid leukocyte activation; GO:0002275 myeloid cell activation involved in immune response; GO:0002283 neutrophil activation involved in immune response; GO:0002366 leukocyte activation involved in immune response; GO:0002376 immune system process; GO:0002443 leukoc…	GO:0005622 intracellular anatomical structure; GO:0005634 nucleus; GO:0005654 nucleoplasm; GO:0005737 cytoplasm; GO:0005813 centrosome; GO:0005815 microtubule organizing center; GO:0005829 cytosol; GO:0005856 cytoskeleton; GO:0005886 plasma membrane; GO:0012505 endomembrane system; GO:0012506 vesicle membrane; GO:0015630 microtubule cytoskeleton; GO:0016020 membrane; GO:0030141 secretory granule;…	GO:0003824 catalytic activity; GO:0004842 ubiquitin-protein transferase activity; GO:0005488 binding; GO:0005515 protein binding; GO:0005516 calmodulin binding; GO:0008270 zinc ion binding; GO:0016740 transferase activity; GO:0016874 ligase activity; GO:0019787 ubiquitin-like protein transferase activity; GO:0043167 ion binding; GO:0043169 cation binding; GO:0046872 metal ion binding; GO:0046914 …	PF19423	PF19423 E3 ubiquitin-protein ligase UBR4 N-terminal	PF19423 E3 ubiquitin-protein ligase UBR4 N-terminal	T	KOG1776	Zn-binding protein Push				R-MMU-1280218 Adaptive Immune System;R-MMU-168249 Innate Immune System;R-MMU-168256 Immune System;R-MMU-6798695 Neutrophil degranulation;R-MMU-983168 Antigen processing: Ubiquitination & Proteasome degradation;R-MMU-983169 Class I MHC mediated antigen processing & presentation	https://reactome.org/PathwayBrowser/#/R-MMU-1280218;https://reactome.org/PathwayBrowser/#/R-MMU-168249;https://reactome.org/PathwayBrowser/#/R-MMU-168256;https://reactome.org/PathwayBrowser/#/R-MMU-6798695;https://reactome.org/PathwayBrowser/#/R-MMU-983168;https://reactome.org/PathwayBrowser/#/R-MMU-983169
A2AN08	1918	K	2.08509	0.0281949	Up	E3 ubiquitin-protein ligase UBR4 OS=Mus musculus OX=10090 GN=Ubr4 PE=1 SV=1	Ubr4	_GK[Acetyl (K)]ITVLQLSALLK_	1	26.9921	59.4925	34.8844	86.4687	95.2641	79.0813	0.43066	0.936716	0.564485	1.34715	1.45888	1.22207	plasma membrane	K10691	UBR4; E3 ubiquitin-protein ligase UBR4 [EC:2.3.2.27]	mmu05165 Human papillomavirus infection; mmu05203 Viral carcinogenesis	GO:0001775 cell activation; GO:0002252 immune effector process; GO:0002263 cell activation involved in immune response; GO:0002274 myeloid leukocyte activation; GO:0002275 myeloid cell activation involved in immune response; GO:0002283 neutrophil activation involved in immune response; GO:0002366 leukocyte activation involved in immune response; GO:0002376 immune system process; GO:0002443 leukoc…	GO:0005622 intracellular anatomical structure; GO:0005634 nucleus; GO:0005654 nucleoplasm; GO:0005737 cytoplasm; GO:0005813 centrosome; GO:0005815 microtubule organizing center; GO:0005829 cytosol; GO:0005856 cytoskeleton; GO:0005886 plasma membrane; GO:0012505 endomembrane system; GO:0012506 vesicle membrane; GO:0015630 microtubule cytoskeleton; GO:0016020 membrane; GO:0030141 secretory granule;…	GO:0003824 catalytic activity; GO:0004842 ubiquitin-protein transferase activity; GO:0005488 binding; GO:0005515 protein binding; GO:0005516 calmodulin binding; GO:0008270 zinc ion binding; GO:0016740 transferase activity; GO:0016874 ligase activity; GO:0019787 ubiquitin-like protein transferase activity; GO:0043167 ion binding; GO:0043169 cation binding; GO:0046872 metal ion binding; GO:0046914 …	PF19423	PF19423 E3 ubiquitin-protein ligase UBR4 N-terminal		T	KOG1776	Zn-binding protein Push				R-MMU-1280218 Adaptive Immune System;R-MMU-168249 Innate Immune System;R-MMU-168256 Immune System;R-MMU-6798695 Neutrophil degranulation;R-MMU-983168 Antigen processing: Ubiquitination & Proteasome degradation;R-MMU-983169 Class I MHC mediated antigen processing & presentation	https://reactome.org/PathwayBrowser/#/R-MMU-1280218;https://reactome.org/PathwayBrowser/#/R-MMU-168249;https://reactome.org/PathwayBrowser/#/R-MMU-168256;https://reactome.org/PathwayBrowser/#/R-MMU-6798695;https://reactome.org/PathwayBrowser/#/R-MMU-983168;https://reactome.org/PathwayBrowser/#/R-MMU-983169
A2AN08	3570	K	4.2245	0.00938408	Up	E3 ubiquitin-protein ligase UBR4 OS=Mus musculus OX=10090 GN=Ubr4 PE=1 SV=1	Ubr4	_LIGSHTISK[Acetyl (K)]VTVK_	1	22.6983	9.22594	24.6762	79.8963	77.064	90.9514	0.454526	0.182315	0.501149	1.56226	1.48118	1.764	plasma membrane	K10691	UBR4; E3 ubiquitin-protein ligase UBR4 [EC:2.3.2.27]	mmu05165 Human papillomavirus infection; mmu05203 Viral carcinogenesis	GO:0001775 cell activation; GO:0002252 immune effector process; GO:0002263 cell activation involved in immune response; GO:0002274 myeloid leukocyte activation; GO:0002275 myeloid cell activation involved in immune response; GO:0002283 neutrophil activation involved in immune response; GO:0002366 leukocyte activation involved in immune response; GO:0002376 immune system process; GO:0002443 leukoc…	GO:0005622 intracellular anatomical structure; GO:0005634 nucleus; GO:0005654 nucleoplasm; GO:0005737 cytoplasm; GO:0005813 centrosome; GO:0005815 microtubule organizing center; GO:0005829 cytosol; GO:0005856 cytoskeleton; GO:0005886 plasma membrane; GO:0012505 endomembrane system; GO:0012506 vesicle membrane; GO:0015630 microtubule cytoskeleton; GO:0016020 membrane; GO:0030141 secretory granule;…	GO:0003824 catalytic activity; GO:0004842 ubiquitin-protein transferase activity; GO:0005488 binding; GO:0005515 protein binding; GO:0005516 calmodulin binding; GO:0008270 zinc ion binding; GO:0016740 transferase activity; GO:0016874 ligase activity; GO:0019787 ubiquitin-like protein transferase activity; GO:0043167 ion binding; GO:0043169 cation binding; GO:0046872 metal ion binding; GO:0046914 …	PF19423	PF19423 E3 ubiquitin-protein ligase UBR4 N-terminal		T	KOG1776	Zn-binding protein Push				R-MMU-1280218 Adaptive Immune System;R-MMU-168249 Innate Immune System;R-MMU-168256 Immune System;R-MMU-6798695 Neutrophil degranulation;R-MMU-983168 Antigen processing: Ubiquitination & Proteasome degradation;R-MMU-983169 Class I MHC mediated antigen processing & presentation	https://reactome.org/PathwayBrowser/#/R-MMU-1280218;https://reactome.org/PathwayBrowser/#/R-MMU-168249;https://reactome.org/PathwayBrowser/#/R-MMU-168256;https://reactome.org/PathwayBrowser/#/R-MMU-6798695;https://reactome.org/PathwayBrowser/#/R-MMU-983168;https://reactome.org/PathwayBrowser/#/R-MMU-983169
A2AN08	3742	K	0.604946	0.0219157	Down	E3 ubiquitin-protein ligase UBR4 OS=Mus musculus OX=10090 GN=Ubr4 PE=1 SV=1	Ubr4	_AVSNINTLLDK[Acetyl (K)]ADR_	1	44.5759	49.6685	38.6098	34.1445	26.2791	22.4473	1.26	1.38547	1.10685	0.942433	0.712968	0.614552	plasma membrane	K10691	UBR4; E3 ubiquitin-protein ligase UBR4 [EC:2.3.2.27]	mmu05165 Human papillomavirus infection; mmu05203 Viral carcinogenesis	GO:0001775 cell activation; GO:0002252 immune effector process; GO:0002263 cell activation involved in immune response; GO:0002274 myeloid leukocyte activation; GO:0002275 myeloid cell activation involved in immune response; GO:0002283 neutrophil activation involved in immune response; GO:0002366 leukocyte activation involved in immune response; GO:0002376 immune system process; GO:0002443 leukoc…	GO:0005622 intracellular anatomical structure; GO:0005634 nucleus; GO:0005654 nucleoplasm; GO:0005737 cytoplasm; GO:0005813 centrosome; GO:0005815 microtubule organizing center; GO:0005829 cytosol; GO:0005856 cytoskeleton; GO:0005886 plasma membrane; GO:0012505 endomembrane system; GO:0012506 vesicle membrane; GO:0015630 microtubule cytoskeleton; GO:0016020 membrane; GO:0030141 secretory granule;…	GO:0003824 catalytic activity; GO:0004842 ubiquitin-protein transferase activity; GO:0005488 binding; GO:0005515 protein binding; GO:0005516 calmodulin binding; GO:0008270 zinc ion binding; GO:0016740 transferase activity; GO:0016874 ligase activity; GO:0019787 ubiquitin-like protein transferase activity; GO:0043167 ion binding; GO:0043169 cation binding; GO:0046872 metal ion binding; GO:0046914 …	PF19423	PF19423 E3 ubiquitin-protein ligase UBR4 N-terminal		T	KOG1776	Zn-binding protein Push				R-MMU-1280218 Adaptive Immune System;R-MMU-168249 Innate Immune System;R-MMU-168256 Immune System;R-MMU-6798695 Neutrophil degranulation;R-MMU-983168 Antigen processing: Ubiquitination & Proteasome degradation;R-MMU-983169 Class I MHC mediated antigen processing & presentation	https://reactome.org/PathwayBrowser/#/R-MMU-1280218;https://reactome.org/PathwayBrowser/#/R-MMU-168249;https://reactome.org/PathwayBrowser/#/R-MMU-168256;https://reactome.org/PathwayBrowser/#/R-MMU-6798695;https://reactome.org/PathwayBrowser/#/R-MMU-983168;https://reactome.org/PathwayBrowser/#/R-MMU-983169
A2AN08	4661	K	0.482075	0.0404986	Down	E3 ubiquitin-protein ligase UBR4 OS=Mus musculus OX=10090 GN=Ubr4 PE=1 SV=1	Ubr4	_VFLDC[Carbamidomethyl (C)]FC[Carbamidomethyl (C)]K[Acetyl (K)]IAAGIK_	1	20.2077		18.989	11.587	6.90442	10.9412	1.49622		1.42595	0.837744	0.490678	0.784636	plasma membrane	K10691	UBR4; E3 ubiquitin-protein ligase UBR4 [EC:2.3.2.27]	mmu05165 Human papillomavirus infection; mmu05203 Viral carcinogenesis	GO:0001775 cell activation; GO:0002252 immune effector process; GO:0002263 cell activation involved in immune response; GO:0002274 myeloid leukocyte activation; GO:0002275 myeloid cell activation involved in immune response; GO:0002283 neutrophil activation involved in immune response; GO:0002366 leukocyte activation involved in immune response; GO:0002376 immune system process; GO:0002443 leukoc…	GO:0005622 intracellular anatomical structure; GO:0005634 nucleus; GO:0005654 nucleoplasm; GO:0005737 cytoplasm; GO:0005813 centrosome; GO:0005815 microtubule organizing center; GO:0005829 cytosol; GO:0005856 cytoskeleton; GO:0005886 plasma membrane; GO:0012505 endomembrane system; GO:0012506 vesicle membrane; GO:0015630 microtubule cytoskeleton; GO:0016020 membrane; GO:0030141 secretory granule;…	GO:0003824 catalytic activity; GO:0004842 ubiquitin-protein transferase activity; GO:0005488 binding; GO:0005515 protein binding; GO:0005516 calmodulin binding; GO:0008270 zinc ion binding; GO:0016740 transferase activity; GO:0016874 ligase activity; GO:0019787 ubiquitin-like protein transferase activity; GO:0043167 ion binding; GO:0043169 cation binding; GO:0046872 metal ion binding; GO:0046914 …	PF19423	PF19423 E3 ubiquitin-protein ligase UBR4 N-terminal		T	KOG1776	Zn-binding protein Push				R-MMU-1280218 Adaptive Immune System;R-MMU-168249 Innate Immune System;R-MMU-168256 Immune System;R-MMU-6798695 Neutrophil degranulation;R-MMU-983168 Antigen processing: Ubiquitination & Proteasome degradation;R-MMU-983169 Class I MHC mediated antigen processing & presentation	https://reactome.org/PathwayBrowser/#/R-MMU-1280218;https://reactome.org/PathwayBrowser/#/R-MMU-168249;https://reactome.org/PathwayBrowser/#/R-MMU-168256;https://reactome.org/PathwayBrowser/#/R-MMU-6798695;https://reactome.org/PathwayBrowser/#/R-MMU-983168;https://reactome.org/PathwayBrowser/#/R-MMU-983169
A2APY7	114	K	0.45333	0.0370519	Down	Arginine-hydroxylase NDUFAF5, mitochondrial OS=Mus musculus OX=10090 GN=Ndufaf5 PE=1 SV=1	Ndufaf5	_ETVGK[Acetyl (K)]IFQTDIAEHALK_	1	220.459	183.794	185.292	116.264	122.486	73.7066	1.86335	1.36729	1.15245	0.8913	0.683609	0.412075	mitochondria	K18162	NDUFAF5; NADH dehydrogenase [ubiquinone] 1 alpha subcomplex assembly factor 5 [EC:2.1.1.-]	mmu04714 Thermogenesis	GO:0006996 organelle organization; GO:0007005 mitochondrion organization; GO:0008152 metabolic process; GO:0009987 cellular process; GO:0010257 NADH dehydrogenase complex assembly; GO:0016043 cellular component organization; GO:0018193 peptidyl-amino acid modification; GO:0018195 peptidyl-arginine modification; GO:0019538 protein metabolic process; GO:0022607 cellular component assembly; GO:00309…	GO:0005622 intracellular anatomical structure; GO:0005737 cytoplasm; GO:0005739 mitochondrion; GO:0005740 mitochondrial envelope; GO:0005743 mitochondrial inner membrane; GO:0016020 membrane; GO:0019866 organelle inner membrane; GO:0019898 extrinsic component of membrane; GO:0031090 organelle membrane; GO:0031312 extrinsic component of organelle membrane; GO:0031314 extrinsic component of mitocho…	GO:0003824 catalytic activity; GO:0008168 methyltransferase activity; GO:0016491 oxidoreductase activity; GO:0016740 transferase activity; GO:0016741 transferase activity, transferring one-carbon groups;	PF08241	PF08241 Methyltransferase domain	PF08241 Methyltransferase domain	R	KOG2940	Predicted methyltransferase				R-MMU-1428517 Aerobic respiration and respiratory electron transport;R-MMU-1430728 Metabolism;R-MMU-611105 Respiratory electron transport;R-MMU-6799198 Complex I biogenesis	https://reactome.org/PathwayBrowser/#/R-MMU-1428517;https://reactome.org/PathwayBrowser/#/R-MMU-1430728;https://reactome.org/PathwayBrowser/#/R-MMU-611105;https://reactome.org/PathwayBrowser/#/R-MMU-6799198
A2AQ25	1219	K	0.572505	0.00169767	Down	Sickle tail protein OS=Mus musculus OX=10090 GN=Skt PE=1 SV=1	Skt	_VTAGALRPSGPPK[Acetyl (K)]WER_	1	601.078	544.53	670.306	367.681	341.911	437.171	1.2637	1.21386	1.38454	0.700036	0.67816	0.832877	nucleus				GO:0001501 skeletal system development; GO:0007275 multicellular organism development; GO:0009790 embryo development; GO:0009792 embryo development ending in birth or egg hatching; GO:0032501 multicellular organismal process; GO:0032502 developmental process; GO:0043009 chordate embryonic development; GO:0048706 embryonic skeletal system development; GO:0048731 system development; GO:0048856 anat…	GO:0005622 intracellular anatomical structure; GO:0005737 cytoplasm;
A2AX52	97	K	2.20526	0.0418216	Up	Collagen alpha-4(VI) chain OS=Mus musculus OX=10090 GN=Col6a4 PE=1 SV=2	Col6a4	_KGDVLK[Acetyl (K)]HIR_	1	195.45	123.479	79.875	280.739	306.106	402.13	0.912808	0.55791	0.364776	1.13121	1.27161	1.64494	extracellular	K06238	COL6A; collagen type VI alpha	mmu05165 Human papillomavirus infection; mmu04974 Protein digestion and absorption; mmu04151 PI3K-Akt signaling pathway; mmu04512 ECM-receptor interaction; mmu04820 Cytoskeleton in muscle cells; mmu04510 Focal adhesion	GO:0007155 cell adhesion; GO:0009987 cellular process; GO:0016043 cellular component organization; GO:0022607 cellular component assembly; GO:0030198 extracellular matrix organization; GO:0043062 extracellular structure organization; GO:0043933 protein-containing complex organization; GO:0044085 cellular component biogenesis; GO:0051259 protein complex oligomerization; GO:0051291 protein heterool…	GO:0005576 extracellular region; GO:0005581 collagen trimer; GO:0031012 extracellular matrix; GO:0032991 protein-containing complex;		PF00092	PF00092 von Willebrand factor type A domain	PF00092 von Willebrand factor type A domain	W	KOG3544	Collagens (type IV and type XIII), and related proteins
A2BH40	981	K	1.9396	0.0101468	Up	AT-rich interactive domain-containing protein 1A OS=Mus musculus OX=10090 GN=Arid1a PE=1 SV=1	Arid1a	_LTPATK[Acetyl (K)]MNNK_	1	216.614	156.772	164.747	278.18	353.595	296.409	0.799828	0.590468	0.698191	1.12645	1.6534	1.27099	cytoplasm	K11653	ARID1; AT-rich interactive domain-containing protein 1	mmu04714 Thermogenesis; mmu05225 Hepatocellular carcinoma; mmu03082 ATP-dependent chromatin remodeling	GO:0000122 negative regulation of transcription by RNA polymerase II; GO:0001568 blood vessel development; GO:0001654 eye development; GO:0001704 formation of primary germ layer; GO:0001838 embryonic epithelial tube formation; GO:0001841 neural tube formation; GO:0001843 neural tube closure; GO:0001890 placenta development; GO:0001944 vasculature development; GO:0002009 morphogenesis of an epithe…	GO:0000228 nuclear chromosome; GO:0000785 chromatin; GO:0005622 intracellular anatomical structure; GO:0005634 nucleus; GO:0005654 nucleoplasm; GO:0005694 chromosome; GO:0005737 cytoplasm; GO:0005829 cytosol; GO:0005886 plasma membrane; GO:0016020 membrane; GO:0016514 SWI/SNF complex; GO:0031974 membrane-enclosed lumen; GO:0031981 nuclear lumen; GO:0032991 protein-containing complex; GO:0035060 b…	GO:0000981 DNA-binding transcription factor activity, RNA polymerase II-specific; GO:0003676 nucleic acid binding; GO:0003677 DNA binding; GO:0003682 chromatin binding; GO:0003700 DNA-binding transcription factor activity; GO:0003712 transcription coregulator activity; GO:0003713 transcription coactivator activity; GO:0005102 signaling receptor binding; GO:0005488 binding; GO:0005515 protein bind…	PF01388	PF01388 ARID/BRIGHT DNA binding domain		B	KOG2510	SWI-SNF chromatin-remodeling complex protein			Transcription factor	R-MMU-212436 Generic Transcription Pathway;R-MMU-3214858 RMTs methylate histone arginines;R-MMU-3247509 Chromatin modifying enzymes;R-MMU-4839726 Chromatin organization;R-MMU-73857 RNA Polymerase II Transcription;R-MMU-74160 Gene expression (Transcription);R-MMU-8878171 Transcriptional regulation by RUNX1;R-MMU-8939243 RUNX1 interacts with co-factors whose precise effect on RUNX1 targets is not k…	https://reactome.org/PathwayBrowser/#/R-MMU-212436;https://reactome.org/PathwayBrowser/#/R-MMU-3214858;https://reactome.org/PathwayBrowser/#/R-MMU-3247509;https://reactome.org/PathwayBrowser/#/R-MMU-4839726;https://reactome.org/PathwayBrowser/#/R-MMU-73857;https://reactome.org/PathwayBrowser/#/R-MMU-74160;https://reactome.org/PathwayBrowser/#/R-MMU-8878171;https://reactome.org/PathwayBrowser/#/R-…
A3KGB4	15	K	0.467022	0.00350185	Down	TBC1 domain family member 8B OS=Mus musculus OX=10090 GN=Tbc1d8b PE=1 SV=1	Tbc1d8b	_NALK[Acetyl (K)]LWLMER_	1	141.374	134.528	180.007	96.8139	79.0922	127.006	1.53429	1.31209	1.5069	0.653109	0.555059	0.824907	cytoplasm	K19951			GO:0006810 transport; GO:0006886 intracellular protein transport; GO:0008104 protein localization; GO:0015031 protein transport; GO:0015833 peptide transport; GO:0031338 regulation of vesicle fusion; GO:0032879 regulation of localization; GO:0033036 macromolecule localization; GO:0033043 regulation of organelle organization; GO:0042886 amide transport; GO:0043085 positive regulation of catalytic …	GO:0005622 intracellular anatomical structure; GO:0012505 endomembrane system;	GO:0005096 GTPase activator activity; GO:0005488 binding; GO:0005509 calcium ion binding; GO:0005515 protein binding; GO:0008047 enzyme activator activity; GO:0019899 enzyme binding; GO:0030234 enzyme regulator activity; GO:0030695 GTPase regulator activity; GO:0031267 small GTPase binding; GO:0043167 ion binding; GO:0043169 cation binding; GO:0046872 metal ion binding; GO:0051020 GTPase binding;…	PF02893	PF02893 GRAM domain		R	KOG4347	GTPase-activating protein VRP				R-MMU-199991 Membrane Trafficking;R-MMU-199992 trans-Golgi Network Vesicle Budding;R-MMU-432722 Golgi Associated Vesicle Biogenesis;R-MMU-5653656 Vesicle-mediated transport	https://reactome.org/PathwayBrowser/#/R-MMU-199991;https://reactome.org/PathwayBrowser/#/R-MMU-199992;https://reactome.org/PathwayBrowser/#/R-MMU-432722;https://reactome.org/PathwayBrowser/#/R-MMU-5653656
A6H584	565	K	2.56936	0.0365041	Up	Collagen alpha-5(VI) chain OS=Mus musculus OX=10090 GN=Col6a5 PE=1 SV=4	Col6a5	_ALDFILPLIK[Acetyl (K)]K_	1	66.9755	32.4403	52.9664	67.2544	65.5207	129.62	0.799495	0.399235	0.637769	1.18787	1.20617	2.32458	endoplasmic reticulum	K06238	COL6A; collagen type VI alpha	mmu05165 Human papillomavirus infection; mmu04974 Protein digestion and absorption; mmu04151 PI3K-Akt signaling pathway; mmu04512 ECM-receptor interaction; mmu04820 Cytoskeleton in muscle cells; mmu04510 Focal adhesion	GO:0007155 cell adhesion; GO:0009987 cellular process; GO:0016043 cellular component organization; GO:0022607 cellular component assembly; GO:0030198 extracellular matrix organization; GO:0043062 extracellular structure organization; GO:0043933 protein-containing complex organization; GO:0044085 cellular component biogenesis; GO:0051259 protein complex oligomerization; GO:0051291 protein heterool…	GO:0005576 extracellular region; GO:0005581 collagen trimer; GO:0031012 extracellular matrix; GO:0032991 protein-containing complex;		PF00092	PF00092 von Willebrand factor type A domain	PF00092 von Willebrand factor type A domain	W	KOG3544	Collagens (type IV and type XIII), and related proteins				R-MMU-1266738 Developmental Biology;R-MMU-1442490 Collagen degradation;R-MMU-1474228 Degradation of the extracellular matrix;R-MMU-1474244 Extracellular matrix organization;R-MMU-1474290 Collagen formation;R-MMU-162582 Signal Transduction;R-MMU-1650814 Collagen biosynthesis and modifying enzymes;R-MMU-186797 Signaling by PDGF;R-MMU-2022090 Assembly of collagen fibrils and other multimeric structu…	https://reactome.org/PathwayBrowser/#/R-MMU-1266738;https://reactome.org/PathwayBrowser/#/R-MMU-1442490;https://reactome.org/PathwayBrowser/#/R-MMU-1474228;https://reactome.org/PathwayBrowser/#/R-MMU-1474244;https://reactome.org/PathwayBrowser/#/R-MMU-1474290;https://reactome.org/PathwayBrowser/#/R-MMU-162582;https://reactome.org/PathwayBrowser/#/R-MMU-1650814;https://reactome.org/PathwayBrowser/…
A6H584	927	K	0.591226	0.0401631	Down	Collagen alpha-5(VI) chain OS=Mus musculus OX=10090 GN=Col6a5 PE=1 SV=4	Col6a5	_DTGGETYTAK[Acetyl (K)]ALQHSNVLFTEEHGSR_	1	44.0808	61.1463	44.5592	25.9737	16.6812	17.1396	1.04139	1.48928	1.06185	0.907917	0.607746	0.608328	endoplasmic reticulum	K06238	COL6A; collagen type VI alpha	mmu05165 Human papillomavirus infection; mmu04974 Protein digestion and absorption; mmu04151 PI3K-Akt signaling pathway; mmu04512 ECM-receptor interaction; mmu04820 Cytoskeleton in muscle cells; mmu04510 Focal adhesion	GO:0007155 cell adhesion; GO:0009987 cellular process; GO:0016043 cellular component organization; GO:0022607 cellular component assembly; GO:0030198 extracellular matrix organization; GO:0043062 extracellular structure organization; GO:0043933 protein-containing complex organization; GO:0044085 cellular component biogenesis; GO:0051259 protein complex oligomerization; GO:0051291 protein heterool…	GO:0005576 extracellular region; GO:0005581 collagen trimer; GO:0031012 extracellular matrix; GO:0032991 protein-containing complex;		PF00092	PF00092 von Willebrand factor type A domain	PF00092 von Willebrand factor type A domain	W	KOG3544	Collagens (type IV and type XIII), and related proteins				R-MMU-1266738 Developmental Biology;R-MMU-1442490 Collagen degradation;R-MMU-1474228 Degradation of the extracellular matrix;R-MMU-1474244 Extracellular matrix organization;R-MMU-1474290 Collagen formation;R-MMU-162582 Signal Transduction;R-MMU-1650814 Collagen biosynthesis and modifying enzymes;R-MMU-186797 Signaling by PDGF;R-MMU-2022090 Assembly of collagen fibrils and other multimeric structu…	https://reactome.org/PathwayBrowser/#/R-MMU-1266738;https://reactome.org/PathwayBrowser/#/R-MMU-1442490;https://reactome.org/PathwayBrowser/#/R-MMU-1474228;https://reactome.org/PathwayBrowser/#/R-MMU-1474244;https://reactome.org/PathwayBrowser/#/R-MMU-1474290;https://reactome.org/PathwayBrowser/#/R-MMU-162582;https://reactome.org/PathwayBrowser/#/R-MMU-1650814;https://reactome.org/PathwayBrowser/…
A6X935	481	K	4.031	0.000976902	Up	Inter alpha-trypsin inhibitor, heavy chain 4 OS=Mus musculus OX=10090 GN=Itih4 PE=1 SV=2	Itih4	_YK[Acetyl (K)]FQHHFK_	1		29.6039	26.7325	57.0347	56.7479	78.9263		0.459299	0.416258	1.66725	1.58438	2.04243	extracellular	K24514			GO:0002526 acute inflammatory response; GO:0002576 platelet degranulation; GO:0006022 aminoglycan metabolic process; GO:0006082 organic acid metabolic process; GO:0006810 transport; GO:0006887 exocytosis; GO:0006950 response to stress; GO:0006952 defense response; GO:0006953 acute-phase response; GO:0006954 inflammatory response; GO:0008152 metabolic process; GO:0009892 negative regulation of met…	GO:0005576 extracellular region; GO:0005622 intracellular anatomical structure; GO:0005737 cytoplasm; GO:0005886 plasma membrane; GO:0012505 endomembrane system; GO:0016020 membrane; GO:0030141 secretory granule; GO:0031089 platelet dense granule lumen; GO:0031410 cytoplasmic vesicle; GO:0031974 membrane-enclosed lumen; GO:0031982 vesicle; GO:0031983 vesicle lumen; GO:0034774 secretory granule lu…	GO:0004857 enzyme inhibitor activity; GO:0004866 endopeptidase inhibitor activity; GO:0004867 serine-type endopeptidase inhibitor activity; GO:0030234 enzyme regulator activity; GO:0030414 peptidase inhibitor activity; GO:0061134 peptidase regulator activity; GO:0061135 endopeptidase regulator activity; GO:0098772 molecular function regulator activity;	PF00092	PF00092 von Willebrand factor type A domain								R-MMU-109582 Hemostasis;R-MMU-114608 Platelet degranulation ;R-MMU-76002 Platelet activation, signaling and aggregation;R-MMU-76005 Response to elevated platelet cytosolic Ca2+	https://reactome.org/PathwayBrowser/#/R-MMU-109582;https://reactome.org/PathwayBrowser/#/R-MMU-114608;https://reactome.org/PathwayBrowser/#/R-MMU-76002;https://reactome.org/PathwayBrowser/#/R-MMU-76005	XENOBIOTIC METABOLISM	https://www.gsea-msigdb.org/gsea/msigdb/mouse/geneset/HALLMARK_XENOBIOTIC_METABOLISM
B1AY13	527	K	1.66283	0.00923841	Up	Ubiquitin carboxyl-terminal hydrolase 24 OS=Mus musculus OX=10090 GN=Usp24 PE=1 SV=1	Usp24	_QK[Acetyl (K)]LLSLIGR_	1	74.8176	63.7588	61.9223	131.688	109.525	97.4334	0.810436	0.75712	0.683113	1.42534	1.28278	1.03436	cytoplasm,nucleus	K11840			GO:0006508 proteolysis; GO:0006511 ubiquitin-dependent protein catabolic process; GO:0008152 metabolic process; GO:0009056 catabolic process; GO:0009057 macromolecule catabolic process; GO:0009987 cellular process; GO:0016579 protein deubiquitination; GO:0019538 protein metabolic process; GO:0019941 modification-dependent protein catabolic process; GO:0030163 protein catabolic process; GO:0036211…	GO:0005622 intracellular anatomical structure; GO:0005634 nucleus; GO:0005654 nucleoplasm; GO:0031974 membrane-enclosed lumen; GO:0031981 nuclear lumen; GO:0043226 organelle; GO:0043227 membrane-bounded organelle; GO:0043229 intracellular organelle; GO:0043231 intracellular membrane-bounded organelle; GO:0043233 organelle lumen; GO:0070013 intracellular organelle lumen;	GO:0003824 catalytic activity; GO:0008233 peptidase activity; GO:0008234 cysteine-type peptidase activity; GO:0016787 hydrolase activity; GO:0019783 ubiquitin-like protein peptidase activity; GO:0101005 deubiquitinase activity; GO:0140096 catalytic activity, acting on a protein;	PF22900	PF22900 Ubiquitin carboxyl-terminal hydrolases, Ubiquitin-like 1		O	KOG1866	Ubiquitin carboxyl-terminal hydrolase				R-MMU-392499 Metabolism of proteins;R-MMU-5688426 Deubiquitination;R-MMU-5689880 Ub-specific processing proteases;R-MMU-597592 Post-translational protein modification	https://reactome.org/PathwayBrowser/#/R-MMU-392499;https://reactome.org/PathwayBrowser/#/R-MMU-5688426;https://reactome.org/PathwayBrowser/#/R-MMU-5689880;https://reactome.org/PathwayBrowser/#/R-MMU-597592
B1AZA5	538	K	0.444187	0.0229847	Down	Transmembrane protein 245 OS=Mus musculus OX=10090 GN=Tmem245 PE=1 SV=1	Tmem245	_EWITHK[Acetyl (K)]LHK_	1	126.169	140.93	143.142	60.6067	73.2402		1.18768	1.48292	1.29778	0.452276	0.722858		plasma membrane				GO:0003008 system process; GO:0007600 sensory perception; GO:0019233 sensory perception of pain; GO:0032501 multicellular organismal process; GO:0050877 nervous system process;	GO:0016020 membrane;	GO:0005488 binding; GO:0005515 protein binding;				S	KOG2365	Uncharacterized membrane protein
B2RQE8	259	K	1.5756	0.0365518	Up	Rho GTPase-activating protein 42 OS=Mus musculus OX=10090 GN=Arhgap42 PE=1 SV=1	Arhgap42	_HYC[Carbamidomethyl (C)]TYDK[Acetyl (K)]GSK_	1	29.1974	37.6915	32.7917	39.4812	38.0968	42.7701	0.669837	0.976612	0.780942	1.43385	1.03788	1.35287	nucleus	K20651			GO:0003008 system process; GO:0003013 circulatory system process; GO:0003018 vascular process in circulatory system; GO:0003056 regulation of vascular associated smooth muscle contraction; GO:0003073 regulation of systemic arterial blood pressure; GO:0003085 negative regulation of systemic arterial blood pressure; GO:0006937 regulation of muscle contraction; GO:0006940 regulation of smooth muscle…	GO:0005622 intracellular anatomical structure; GO:0005737 cytoplasm; GO:0005829 cytosol; GO:0005856 cytoskeleton; GO:0005886 plasma membrane; GO:0005912 adherens junction; GO:0005925 focal adhesion; GO:0016020 membrane; GO:0030054 cell junction; GO:0030055 cell-substrate junction; GO:0043226 organelle; GO:0043228 non-membrane-bounded organelle; GO:0043229 intracellular organelle; GO:0043232 intra…	GO:0005096 GTPase activator activity; GO:0005488 binding; GO:0005515 protein binding; GO:0005543 phospholipid binding; GO:0008047 enzyme activator activity; GO:0008289 lipid binding; GO:0030234 enzyme regulator activity; GO:0030695 GTPase regulator activity; GO:0043167 ion binding; GO:0043168 anion binding; GO:0060589 nucleoside-triphosphatase regulator activity; GO:0098772 molecular function reg…	PF16746; PF00169; PF00620; PF14604	PF16746 BAR domain of APPL family; PF00169 PH domain; PF00620 RhoGAP domain; PF14604 Variant SH3 domain	PF00169 PH domain	T	KOG1451	Oligophrenin-1 and related Rho GTPase-activating proteins				R-MMU-162582 Signal Transduction;R-MMU-194315 Signaling by Rho GTPases;R-MMU-8980692 RHOA GTPase cycle;R-MMU-9012999 RHO GTPase cycle;R-MMU-9013148 CDC42 GTPase cycle;R-MMU-9013149 RAC1 GTPase cycle;R-MMU-9013404 RAC2 GTPase cycle;R-MMU-9013423 RAC3 GTPase cycle;R-MMU-9716542 Signaling by Rho GTPases, Miro GTPases and RHOBTB3	https://reactome.org/PathwayBrowser/#/R-MMU-162582;https://reactome.org/PathwayBrowser/#/R-MMU-194315;https://reactome.org/PathwayBrowser/#/R-MMU-8980692;https://reactome.org/PathwayBrowser/#/R-MMU-9012999;https://reactome.org/PathwayBrowser/#/R-MMU-9013148;https://reactome.org/PathwayBrowser/#/R-MMU-9013149;https://reactome.org/PathwayBrowser/#/R-MMU-9013404;https://reactome.org/PathwayBrowser/#…
B2RRD7	894	K	0.385011	0.0405637	Down	Peregrin OS=Mus musculus OX=10090 GN=Brpf1 PE=1 SV=1	Brpf1	_TSVLFSK[Acetyl (K)]K_	1	21225.3	15250.1	21804.7	7142.15	7365.21	6029.91	1.41077	1.16473	2.0138	0.662518	0.801047	0.303368	nucleus	K11348			GO:0000902 cell morphogenesis; GO:0001568 blood vessel development; GO:0001570 vasculogenesis; GO:0001838 embryonic epithelial tube formation; GO:0001841 neural tube formation; GO:0001944 vasculature development; GO:0002009 morphogenesis of an epithelium; GO:0006139 nucleobase-containing compound metabolic process; GO:0006325 chromatin organization; GO:0006351 DNA-templated transcription; GO:0006…	GO:0000123 histone acetyltransferase complex; GO:0005622 intracellular anatomical structure; GO:0005634 nucleus; GO:0005654 nucleoplasm; GO:0005737 cytoplasm; GO:0005829 cytosol; GO:0005886 plasma membrane; GO:0016020 membrane; GO:0031248 protein acetyltransferase complex; GO:0031974 membrane-enclosed lumen; GO:0031981 nuclear lumen; GO:0032991 protein-containing complex; GO:0043226 organelle; GO…	GO:0003676 nucleic acid binding; GO:0003677 DNA binding; GO:0005488 binding; GO:0043167 ion binding; GO:0043169 cation binding; GO:0046872 metal ion binding; GO:0097159 organic cyclic compound binding; GO:1901363 heterocyclic compound binding;	PF13832; PF00439; PF00855	PF13832 PHD-zinc-finger like domain; PF00439 Bromodomain; PF00855 PWWP domain		R	KOG0955	PHD finger protein BR140/LIN-49				R-MMU-212436 Generic Transcription Pathway;R-MMU-3214847 HATs acetylate histones;R-MMU-3247509 Chromatin modifying enzymes;R-MMU-3700989 Transcriptional Regulation by TP53;R-MMU-4839726 Chromatin organization;R-MMU-5633007 Regulation of TP53 Activity;R-MMU-6804758 Regulation of TP53 Activity through Acetylation;R-MMU-73857 RNA Polymerase II Transcription;R-MMU-74160 Gene expression (Transcription)	https://reactome.org/PathwayBrowser/#/R-MMU-212436;https://reactome.org/PathwayBrowser/#/R-MMU-3214847;https://reactome.org/PathwayBrowser/#/R-MMU-3247509;https://reactome.org/PathwayBrowser/#/R-MMU-3700989;https://reactome.org/PathwayBrowser/#/R-MMU-4839726;https://reactome.org/PathwayBrowser/#/R-MMU-5633007;https://reactome.org/PathwayBrowser/#/R-MMU-6804758;https://reactome.org/PathwayBrowser/…
B2RUR8	505	K	0.341782	0.00184404	Down	OTU domain-containing protein 7B OS=Mus musculus OX=10090 GN=Otud7b PE=1 SV=1	Otud7b	_ADSVANK[Acetyl (K)]LGSFGK_	1	607.674	493.11	623.169	283.556	233.078	295.065	1.50744	1.29193	2.10051	0.566737	0.556276	0.551677	nucleus	K11860			GO:0000122 negative regulation of transcription by RNA polymerase II; GO:0001817 regulation of cytokine production; GO:0001818 negative regulation of cytokine production; GO:0002250 adaptive immune response; GO:0002251 organ or tissue specific immune response; GO:0002376 immune system process; GO:0002385 mucosal immune response; GO:0002682 regulation of immune system process; GO:0006355 regulatio…	GO:0005622 intracellular anatomical structure; GO:0005634 nucleus; GO:0005737 cytoplasm; GO:0005829 cytosol; GO:0043226 organelle; GO:0043227 membrane-bounded organelle; GO:0043229 intracellular organelle; GO:0043231 intracellular membrane-bounded organelle;	GO:0003676 nucleic acid binding; GO:0003677 DNA binding; GO:0003824 catalytic activity; GO:0004843 cysteine-type deubiquitinase activity; GO:0005488 binding; GO:0005515 protein binding; GO:0008233 peptidase activity; GO:0008234 cysteine-type peptidase activity; GO:0008270 zinc ion binding; GO:0016787 hydrolase activity; GO:0019783 ubiquitin-like protein peptidase activity; GO:0031593 polyubiquiti…	PF22566	PF22566 UBA-like domain		T	KOG4345	NF-kappa B regulator AP20/Cezanne				R-MMU-162582 Signal Transduction;R-MMU-392499 Metabolism of proteins;R-MMU-5357786 TNFR1-induced proapoptotic signaling;R-MMU-5357905 Regulation of TNFR1 signaling;R-MMU-5357956 TNFR1-induced NF-kappa-B signaling pathway;R-MMU-5688426 Deubiquitination;R-MMU-5689896 Ovarian tumor domain proteases;R-MMU-597592 Post-translational protein modification;R-MMU-73887 Death Receptor Signaling;R-MMU-75893 …	https://reactome.org/PathwayBrowser/#/R-MMU-162582;https://reactome.org/PathwayBrowser/#/R-MMU-392499;https://reactome.org/PathwayBrowser/#/R-MMU-5357786;https://reactome.org/PathwayBrowser/#/R-MMU-5357905;https://reactome.org/PathwayBrowser/#/R-MMU-5357956;https://reactome.org/PathwayBrowser/#/R-MMU-5688426;https://reactome.org/PathwayBrowser/#/R-MMU-5689896;https://reactome.org/PathwayBrowser/#…
B2RWS6	79	K	0.52371	0.0258669	Down	Histone acetyltransferase p300 OS=Mus musculus OX=10090 GN=Ep300 PE=1 SV=2	Ep300	_HK[Acetyl (K)]QLSELLR_	1	746.498	605.181	741.662	464.805	454.818	302.313	1.50961	1.09319	1.43629	0.886611	0.721977	0.506723	nucleus	K04498	EP300; E1A/CREB-binding protein [EC:2.3.1.48]	mmu04630 JAK-STAT signaling pathway; mmu05165 Human papillomavirus infection; mmu03250 Viral life cycle - HIV-1; mmu04922 Glucagon signaling pathway; mmu04110 Cell cycle; mmu05161 Hepatitis B; mmu05166 Human T-cell leukemia virus 1 infection; mmu05167 Kaposi sarcoma-associated herpesvirus infection; mmu04919 Thyroid hormone signaling pathway; mmu04916 Melanogenesis; mmu04520 Adherens junction; mm…	GO:0000075 cell cycle checkpoint signaling; GO:0000076 DNA replication checkpoint signaling; GO:0000077 DNA damage checkpoint signaling; GO:0000122 negative regulation of transcription by RNA polymerase II; GO:0000278 mitotic cell cycle; GO:0000902 cell morphogenesis; GO:0001501 skeletal system development; GO:0001558 regulation of cell growth; GO:0001654 eye development; GO:0001666 response to h…	GO:0000123 histone acetyltransferase complex; GO:0000228 nuclear chromosome; GO:0000775 chromosome, centromeric region; GO:0000776 kinetochore; GO:0000779 condensed chromosome, centromeric region; GO:0000785 chromatin; GO:0000793 condensed chromosome; GO:0000940 outer kinetochore; GO:0005622 intracellular anatomical structure; GO:0005634 nucleus; GO:0005654 nucleoplasm; GO:0005667 transcription r…	GO:0000976 transcription cis-regulatory region binding; GO:0000977 RNA polymerase II transcription regulatory region sequence-specific DNA binding; GO:0000978 RNA polymerase II cis-regulatory region sequence-specific DNA binding; GO:0000981 DNA-binding transcription factor activity, RNA polymerase II-specific; GO:0000987 cis-regulatory region sequence-specific DNA binding; GO:0001067 transcriptio…	PF02172; PF00439; PF06001; PF08214; PF00569; PF09030	PF02172 KIX domain; PF00439 Bromodomain; PF06001 CREB-binding protein/p300, atypical RING domain; PF08214 Histone acetylation protein; PF00569 Zinc finger, ZZ type; PF09030 Creb binding		K	KOG1778	CREB binding protein/P300 and related TAZ Zn-finger proteins	WP113 TGF beta signaling pathway;WP1244 Estrogen signaling;WP1266 SIDS susceptibility pathways;WP1763 Mechanisms associated with pluripotency;WP265 Delta Notch signaling pathway;WP387 IL 6 signaling pathway;WP407 Kit receptor signaling pathway;WP539 Wnt signaling pathway;WP723 Wnt signaling pathway and pluripotency	https://www.wikipathways.org/instance/WP113;https://www.wikipathways.org/instance/WP1244;https://www.wikipathways.org/instance/WP1266;https://www.wikipathways.org/instance/WP1763;https://www.wikipathways.org/instance/WP265;https://www.wikipathways.org/instance/WP387;https://www.wikipathways.org/instance/WP407;https://www.wikipathways.org/instance/WP539;https://www.wikipathways.org/instance/WP723	Transcription factor	R-MMU-1234158 Regulation of gene expression by Hypoxia-inducible Factor;R-MMU-1234174 Cellular response to hypoxia;R-MMU-157118 Signaling by NOTCH;R-MMU-162582 Signal Transduction;R-MMU-168249 Innate Immune System;R-MMU-168256 Immune System;R-MMU-168928 DDX58/IFIH1-mediated induction of interferon-alpha/beta;R-MMU-1834949 Cytosolic sensors of pathogen-associated DNA ;R-MMU-195721 Signaling by WNT…
B2RWS6	1541	K	0.297418	0.000616116	Down	Histone acetyltransferase p300 OS=Mus musculus OX=10090 GN=Ep300 PE=1 SV=2	Ep300	_EENTSNESTDVTK[Acetyl (K)]GDSK[Acetyl (K)]NAK_	1	1522.34	1491.44	1780.93	549.79	598.725	443.599	1.59802	1.39847	1.79027	0.54437	0.493341	0.385958	nucleus	K04498	EP300; E1A/CREB-binding protein [EC:2.3.1.48]	mmu04630 JAK-STAT signaling pathway; mmu05165 Human papillomavirus infection; mmu03250 Viral life cycle - HIV-1; mmu04922 Glucagon signaling pathway; mmu04110 Cell cycle; mmu05161 Hepatitis B; mmu05166 Human T-cell leukemia virus 1 infection; mmu05167 Kaposi sarcoma-associated herpesvirus infection; mmu04919 Thyroid hormone signaling pathway; mmu04916 Melanogenesis; mmu04520 Adherens junction; mm…	GO:0000075 cell cycle checkpoint signaling; GO:0000076 DNA replication checkpoint signaling; GO:0000077 DNA damage checkpoint signaling; GO:0000122 negative regulation of transcription by RNA polymerase II; GO:0000278 mitotic cell cycle; GO:0000902 cell morphogenesis; GO:0001501 skeletal system development; GO:0001558 regulation of cell growth; GO:0001654 eye development; GO:0001666 response to h…	GO:0000123 histone acetyltransferase complex; GO:0000228 nuclear chromosome; GO:0000775 chromosome, centromeric region; GO:0000776 kinetochore; GO:0000779 condensed chromosome, centromeric region; GO:0000785 chromatin; GO:0000793 condensed chromosome; GO:0000940 outer kinetochore; GO:0005622 intracellular anatomical structure; GO:0005634 nucleus; GO:0005654 nucleoplasm; GO:0005667 transcription r…	GO:0000976 transcription cis-regulatory region binding; GO:0000977 RNA polymerase II transcription regulatory region sequence-specific DNA binding; GO:0000978 RNA polymerase II cis-regulatory region sequence-specific DNA binding; GO:0000981 DNA-binding transcription factor activity, RNA polymerase II-specific; GO:0000987 cis-regulatory region sequence-specific DNA binding; GO:0001067 transcriptio…	PF02172; PF00439; PF06001; PF08214; PF00569; PF09030	PF02172 KIX domain; PF00439 Bromodomain; PF06001 CREB-binding protein/p300, atypical RING domain; PF08214 Histone acetylation protein; PF00569 Zinc finger, ZZ type; PF09030 Creb binding	PF08214 Histone acetylation protein	K	KOG1778	CREB binding protein/P300 and related TAZ Zn-finger proteins	WP113 TGF beta signaling pathway;WP1244 Estrogen signaling;WP1266 SIDS susceptibility pathways;WP1763 Mechanisms associated with pluripotency;WP265 Delta Notch signaling pathway;WP387 IL 6 signaling pathway;WP407 Kit receptor signaling pathway;WP539 Wnt signaling pathway;WP723 Wnt signaling pathway and pluripotency	https://www.wikipathways.org/instance/WP113;https://www.wikipathways.org/instance/WP1244;https://www.wikipathways.org/instance/WP1266;https://www.wikipathways.org/instance/WP1763;https://www.wikipathways.org/instance/WP265;https://www.wikipathways.org/instance/WP387;https://www.wikipathways.org/instance/WP407;https://www.wikipathways.org/instance/WP539;https://www.wikipathways.org/instance/WP723	Transcription factor	R-MMU-1234158 Regulation of gene expression by Hypoxia-inducible Factor;R-MMU-1234174 Cellular response to hypoxia;R-MMU-157118 Signaling by NOTCH;R-MMU-162582 Signal Transduction;R-MMU-168249 Innate Immune System;R-MMU-168256 Immune System;R-MMU-168928 DDX58/IFIH1-mediated induction of interferon-alpha/beta;R-MMU-1834949 Cytosolic sensors of pathogen-associated DNA ;R-MMU-195721 Signaling by WNT…
B2RWS6	1545	K	0.297418	0.000616116	Down	Histone acetyltransferase p300 OS=Mus musculus OX=10090 GN=Ep300 PE=1 SV=2	Ep300	_EENTSNESTDVTK[Acetyl (K)]GDSK[Acetyl (K)]NAK_	1	1522.34	1491.44	1780.93	549.79	598.725	443.599	1.59802	1.39847	1.79027	0.54437	0.493341	0.385958	nucleus	K04498	EP300; E1A/CREB-binding protein [EC:2.3.1.48]	mmu04630 JAK-STAT signaling pathway; mmu05165 Human papillomavirus infection; mmu03250 Viral life cycle - HIV-1; mmu04922 Glucagon signaling pathway; mmu04110 Cell cycle; mmu05161 Hepatitis B; mmu05166 Human T-cell leukemia virus 1 infection; mmu05167 Kaposi sarcoma-associated herpesvirus infection; mmu04919 Thyroid hormone signaling pathway; mmu04916 Melanogenesis; mmu04520 Adherens junction; mm…	GO:0000075 cell cycle checkpoint signaling; GO:0000076 DNA replication checkpoint signaling; GO:0000077 DNA damage checkpoint signaling; GO:0000122 negative regulation of transcription by RNA polymerase II; GO:0000278 mitotic cell cycle; GO:0000902 cell morphogenesis; GO:0001501 skeletal system development; GO:0001558 regulation of cell growth; GO:0001654 eye development; GO:0001666 response to h…	GO:0000123 histone acetyltransferase complex; GO:0000228 nuclear chromosome; GO:0000775 chromosome, centromeric region; GO:0000776 kinetochore; GO:0000779 condensed chromosome, centromeric region; GO:0000785 chromatin; GO:0000793 condensed chromosome; GO:0000940 outer kinetochore; GO:0005622 intracellular anatomical structure; GO:0005634 nucleus; GO:0005654 nucleoplasm; GO:0005667 transcription r…	GO:0000976 transcription cis-regulatory region binding; GO:0000977 RNA polymerase II transcription regulatory region sequence-specific DNA binding; GO:0000978 RNA polymerase II cis-regulatory region sequence-specific DNA binding; GO:0000981 DNA-binding transcription factor activity, RNA polymerase II-specific; GO:0000987 cis-regulatory region sequence-specific DNA binding; GO:0001067 transcriptio…	PF02172; PF00439; PF06001; PF08214; PF00569; PF09030	PF02172 KIX domain; PF00439 Bromodomain; PF06001 CREB-binding protein/p300, atypical RING domain; PF08214 Histone acetylation protein; PF00569 Zinc finger, ZZ type; PF09030 Creb binding	PF08214 Histone acetylation protein	K	KOG1778	CREB binding protein/P300 and related TAZ Zn-finger proteins	WP113 TGF beta signaling pathway;WP1244 Estrogen signaling;WP1266 SIDS susceptibility pathways;WP1763 Mechanisms associated with pluripotency;WP265 Delta Notch signaling pathway;WP387 IL 6 signaling pathway;WP407 Kit receptor signaling pathway;WP539 Wnt signaling pathway;WP723 Wnt signaling pathway and pluripotency	https://www.wikipathways.org/instance/WP113;https://www.wikipathways.org/instance/WP1244;https://www.wikipathways.org/instance/WP1266;https://www.wikipathways.org/instance/WP1763;https://www.wikipathways.org/instance/WP265;https://www.wikipathways.org/instance/WP387;https://www.wikipathways.org/instance/WP407;https://www.wikipathways.org/instance/WP539;https://www.wikipathways.org/instance/WP723	Transcription factor	R-MMU-1234158 Regulation of gene expression by Hypoxia-inducible Factor;R-MMU-1234174 Cellular response to hypoxia;R-MMU-157118 Signaling by NOTCH;R-MMU-162582 Signal Transduction;R-MMU-168249 Innate Immune System;R-MMU-168256 Immune System;R-MMU-168928 DDX58/IFIH1-mediated induction of interferon-alpha/beta;R-MMU-1834949 Cytosolic sensors of pathogen-associated DNA ;R-MMU-195721 Signaling by WNT…
B2RWS6	1548	K	0.254741	0.000290003	Down	Histone acetyltransferase p300 OS=Mus musculus OX=10090 GN=Ep300 PE=1 SV=2	Ep300	_EENTSNESTDVTK[Acetyl (K)]GDSK[Acetyl (K)]NAK[Acetyl (K)]K[Acetyl (K)]K_	1	1306.03	1319.17	1534.4	410.164	436.263	335.225	1.63932	1.47907	1.84438	0.48562	0.429844	0.348761	nucleus	K04498	EP300; E1A/CREB-binding protein [EC:2.3.1.48]	mmu04630 JAK-STAT signaling pathway; mmu05165 Human papillomavirus infection; mmu03250 Viral life cycle - HIV-1; mmu04922 Glucagon signaling pathway; mmu04110 Cell cycle; mmu05161 Hepatitis B; mmu05166 Human T-cell leukemia virus 1 infection; mmu05167 Kaposi sarcoma-associated herpesvirus infection; mmu04919 Thyroid hormone signaling pathway; mmu04916 Melanogenesis; mmu04520 Adherens junction; mm…	GO:0000075 cell cycle checkpoint signaling; GO:0000076 DNA replication checkpoint signaling; GO:0000077 DNA damage checkpoint signaling; GO:0000122 negative regulation of transcription by RNA polymerase II; GO:0000278 mitotic cell cycle; GO:0000902 cell morphogenesis; GO:0001501 skeletal system development; GO:0001558 regulation of cell growth; GO:0001654 eye development; GO:0001666 response to h…	GO:0000123 histone acetyltransferase complex; GO:0000228 nuclear chromosome; GO:0000775 chromosome, centromeric region; GO:0000776 kinetochore; GO:0000779 condensed chromosome, centromeric region; GO:0000785 chromatin; GO:0000793 condensed chromosome; GO:0000940 outer kinetochore; GO:0005622 intracellular anatomical structure; GO:0005634 nucleus; GO:0005654 nucleoplasm; GO:0005667 transcription r…	GO:0000976 transcription cis-regulatory region binding; GO:0000977 RNA polymerase II transcription regulatory region sequence-specific DNA binding; GO:0000978 RNA polymerase II cis-regulatory region sequence-specific DNA binding; GO:0000981 DNA-binding transcription factor activity, RNA polymerase II-specific; GO:0000987 cis-regulatory region sequence-specific DNA binding; GO:0001067 transcriptio…	PF02172; PF00439; PF06001; PF08214; PF00569; PF09030	PF02172 KIX domain; PF00439 Bromodomain; PF06001 CREB-binding protein/p300, atypical RING domain; PF08214 Histone acetylation protein; PF00569 Zinc finger, ZZ type; PF09030 Creb binding	PF08214 Histone acetylation protein	K	KOG1778	CREB binding protein/P300 and related TAZ Zn-finger proteins	WP113 TGF beta signaling pathway;WP1244 Estrogen signaling;WP1266 SIDS susceptibility pathways;WP1763 Mechanisms associated with pluripotency;WP265 Delta Notch signaling pathway;WP387 IL 6 signaling pathway;WP407 Kit receptor signaling pathway;WP539 Wnt signaling pathway;WP723 Wnt signaling pathway and pluripotency	https://www.wikipathways.org/instance/WP113;https://www.wikipathways.org/instance/WP1244;https://www.wikipathways.org/instance/WP1266;https://www.wikipathways.org/instance/WP1763;https://www.wikipathways.org/instance/WP265;https://www.wikipathways.org/instance/WP387;https://www.wikipathways.org/instance/WP407;https://www.wikipathways.org/instance/WP539;https://www.wikipathways.org/instance/WP723	Transcription factor	R-MMU-1234158 Regulation of gene expression by Hypoxia-inducible Factor;R-MMU-1234174 Cellular response to hypoxia;R-MMU-157118 Signaling by NOTCH;R-MMU-162582 Signal Transduction;R-MMU-168249 Innate Immune System;R-MMU-168256 Immune System;R-MMU-168928 DDX58/IFIH1-mediated induction of interferon-alpha/beta;R-MMU-1834949 Cytosolic sensors of pathogen-associated DNA ;R-MMU-195721 Signaling by WNT…
B2RWS6	1549	K	0.151001	0.000193778	Down	Histone acetyltransferase p300 OS=Mus musculus OX=10090 GN=Ep300 PE=1 SV=2	Ep300	_EENTSNESTDVTK[Acetyl (K)]GDSK[Acetyl (K)]NAK[Acetyl (K)]K[Acetyl (K)]K_	1	1306.03	1319.17	1534.4	258.98	251.015	187.853	1.8026	1.62639	2.02808	0.337163	0.271955	0.214904	nucleus	K04498	EP300; E1A/CREB-binding protein [EC:2.3.1.48]	mmu04630 JAK-STAT signaling pathway; mmu05165 Human papillomavirus infection; mmu03250 Viral life cycle - HIV-1; mmu04922 Glucagon signaling pathway; mmu04110 Cell cycle; mmu05161 Hepatitis B; mmu05166 Human T-cell leukemia virus 1 infection; mmu05167 Kaposi sarcoma-associated herpesvirus infection; mmu04919 Thyroid hormone signaling pathway; mmu04916 Melanogenesis; mmu04520 Adherens junction; mm…	GO:0000075 cell cycle checkpoint signaling; GO:0000076 DNA replication checkpoint signaling; GO:0000077 DNA damage checkpoint signaling; GO:0000122 negative regulation of transcription by RNA polymerase II; GO:0000278 mitotic cell cycle; GO:0000902 cell morphogenesis; GO:0001501 skeletal system development; GO:0001558 regulation of cell growth; GO:0001654 eye development; GO:0001666 response to h…	GO:0000123 histone acetyltransferase complex; GO:0000228 nuclear chromosome; GO:0000775 chromosome, centromeric region; GO:0000776 kinetochore; GO:0000779 condensed chromosome, centromeric region; GO:0000785 chromatin; GO:0000793 condensed chromosome; GO:0000940 outer kinetochore; GO:0005622 intracellular anatomical structure; GO:0005634 nucleus; GO:0005654 nucleoplasm; GO:0005667 transcription r…	GO:0000976 transcription cis-regulatory region binding; GO:0000977 RNA polymerase II transcription regulatory region sequence-specific DNA binding; GO:0000978 RNA polymerase II cis-regulatory region sequence-specific DNA binding; GO:0000981 DNA-binding transcription factor activity, RNA polymerase II-specific; GO:0000987 cis-regulatory region sequence-specific DNA binding; GO:0001067 transcriptio…	PF02172; PF00439; PF06001; PF08214; PF00569; PF09030	PF02172 KIX domain; PF00439 Bromodomain; PF06001 CREB-binding protein/p300, atypical RING domain; PF08214 Histone acetylation protein; PF00569 Zinc finger, ZZ type; PF09030 Creb binding	PF08214 Histone acetylation protein	K	KOG1778	CREB binding protein/P300 and related TAZ Zn-finger proteins	WP113 TGF beta signaling pathway;WP1244 Estrogen signaling;WP1266 SIDS susceptibility pathways;WP1763 Mechanisms associated with pluripotency;WP265 Delta Notch signaling pathway;WP387 IL 6 signaling pathway;WP407 Kit receptor signaling pathway;WP539 Wnt signaling pathway;WP723 Wnt signaling pathway and pluripotency	https://www.wikipathways.org/instance/WP113;https://www.wikipathways.org/instance/WP1244;https://www.wikipathways.org/instance/WP1266;https://www.wikipathways.org/instance/WP1763;https://www.wikipathways.org/instance/WP265;https://www.wikipathways.org/instance/WP387;https://www.wikipathways.org/instance/WP407;https://www.wikipathways.org/instance/WP539;https://www.wikipathways.org/instance/WP723	Transcription factor	R-MMU-1234158 Regulation of gene expression by Hypoxia-inducible Factor;R-MMU-1234174 Cellular response to hypoxia;R-MMU-157118 Signaling by NOTCH;R-MMU-162582 Signal Transduction;R-MMU-168249 Innate Immune System;R-MMU-168256 Immune System;R-MMU-168928 DDX58/IFIH1-mediated induction of interferon-alpha/beta;R-MMU-1834949 Cytosolic sensors of pathogen-associated DNA ;R-MMU-195721 Signaling by WNT…
B2RWS6	1553	K	0.0896776	7.04669e-05	Down	Histone acetyltransferase p300 OS=Mus musculus OX=10090 GN=Ep300 PE=1 SV=2	Ep300	_NNK[Acetyl (K)]K[Acetyl (K)]TSK[Acetyl (K)]NK[Acetyl (K)]SSLSR_	1	15692.7	12283.3	14667.6	1536.22	1457.36	1276.3	2.24262	1.56801	2.00732	0.207079	0.163483	0.151178	nucleus	K04498	EP300; E1A/CREB-binding protein [EC:2.3.1.48]	mmu04630 JAK-STAT signaling pathway; mmu05165 Human papillomavirus infection; mmu03250 Viral life cycle - HIV-1; mmu04922 Glucagon signaling pathway; mmu04110 Cell cycle; mmu05161 Hepatitis B; mmu05166 Human T-cell leukemia virus 1 infection; mmu05167 Kaposi sarcoma-associated herpesvirus infection; mmu04919 Thyroid hormone signaling pathway; mmu04916 Melanogenesis; mmu04520 Adherens junction; mm…	GO:0000075 cell cycle checkpoint signaling; GO:0000076 DNA replication checkpoint signaling; GO:0000077 DNA damage checkpoint signaling; GO:0000122 negative regulation of transcription by RNA polymerase II; GO:0000278 mitotic cell cycle; GO:0000902 cell morphogenesis; GO:0001501 skeletal system development; GO:0001558 regulation of cell growth; GO:0001654 eye development; GO:0001666 response to h…	GO:0000123 histone acetyltransferase complex; GO:0000228 nuclear chromosome; GO:0000775 chromosome, centromeric region; GO:0000776 kinetochore; GO:0000779 condensed chromosome, centromeric region; GO:0000785 chromatin; GO:0000793 condensed chromosome; GO:0000940 outer kinetochore; GO:0005622 intracellular anatomical structure; GO:0005634 nucleus; GO:0005654 nucleoplasm; GO:0005667 transcription r…	GO:0000976 transcription cis-regulatory region binding; GO:0000977 RNA polymerase II transcription regulatory region sequence-specific DNA binding; GO:0000978 RNA polymerase II cis-regulatory region sequence-specific DNA binding; GO:0000981 DNA-binding transcription factor activity, RNA polymerase II-specific; GO:0000987 cis-regulatory region sequence-specific DNA binding; GO:0001067 transcriptio…	PF02172; PF00439; PF06001; PF08214; PF00569; PF09030	PF02172 KIX domain; PF00439 Bromodomain; PF06001 CREB-binding protein/p300, atypical RING domain; PF08214 Histone acetylation protein; PF00569 Zinc finger, ZZ type; PF09030 Creb binding	PF08214 Histone acetylation protein	K	KOG1778	CREB binding protein/P300 and related TAZ Zn-finger proteins	WP113 TGF beta signaling pathway;WP1244 Estrogen signaling;WP1266 SIDS susceptibility pathways;WP1763 Mechanisms associated with pluripotency;WP265 Delta Notch signaling pathway;WP387 IL 6 signaling pathway;WP407 Kit receptor signaling pathway;WP539 Wnt signaling pathway;WP723 Wnt signaling pathway and pluripotency	https://www.wikipathways.org/instance/WP113;https://www.wikipathways.org/instance/WP1244;https://www.wikipathways.org/instance/WP1266;https://www.wikipathways.org/instance/WP1763;https://www.wikipathways.org/instance/WP265;https://www.wikipathways.org/instance/WP387;https://www.wikipathways.org/instance/WP407;https://www.wikipathways.org/instance/WP539;https://www.wikipathways.org/instance/WP723	Transcription factor	R-MMU-1234158 Regulation of gene expression by Hypoxia-inducible Factor;R-MMU-1234174 Cellular response to hypoxia;R-MMU-157118 Signaling by NOTCH;R-MMU-162582 Signal Transduction;R-MMU-168249 Innate Immune System;R-MMU-168256 Immune System;R-MMU-168928 DDX58/IFIH1-mediated induction of interferon-alpha/beta;R-MMU-1834949 Cytosolic sensors of pathogen-associated DNA ;R-MMU-195721 Signaling by WNT…
B2RWS6	1554	K	0.12003	0.000106719	Down	Histone acetyltransferase p300 OS=Mus musculus OX=10090 GN=Ep300 PE=1 SV=2	Ep300	_NNK[Acetyl (K)]K[Acetyl (K)]TSK[Acetyl (K)]NK[Acetyl (K)]SSLSR_	1	24011.2	18884.9	22016.2	3097.42	3041.03	2568.29	2.18665	1.53623	1.92003	0.266068	0.217388	0.19386	nucleus	K04498	EP300; E1A/CREB-binding protein [EC:2.3.1.48]	mmu04630 JAK-STAT signaling pathway; mmu05165 Human papillomavirus infection; mmu03250 Viral life cycle - HIV-1; mmu04922 Glucagon signaling pathway; mmu04110 Cell cycle; mmu05161 Hepatitis B; mmu05166 Human T-cell leukemia virus 1 infection; mmu05167 Kaposi sarcoma-associated herpesvirus infection; mmu04919 Thyroid hormone signaling pathway; mmu04916 Melanogenesis; mmu04520 Adherens junction; mm…	GO:0000075 cell cycle checkpoint signaling; GO:0000076 DNA replication checkpoint signaling; GO:0000077 DNA damage checkpoint signaling; GO:0000122 negative regulation of transcription by RNA polymerase II; GO:0000278 mitotic cell cycle; GO:0000902 cell morphogenesis; GO:0001501 skeletal system development; GO:0001558 regulation of cell growth; GO:0001654 eye development; GO:0001666 response to h…	GO:0000123 histone acetyltransferase complex; GO:0000228 nuclear chromosome; GO:0000775 chromosome, centromeric region; GO:0000776 kinetochore; GO:0000779 condensed chromosome, centromeric region; GO:0000785 chromatin; GO:0000793 condensed chromosome; GO:0000940 outer kinetochore; GO:0005622 intracellular anatomical structure; GO:0005634 nucleus; GO:0005654 nucleoplasm; GO:0005667 transcription r…	GO:0000976 transcription cis-regulatory region binding; GO:0000977 RNA polymerase II transcription regulatory region sequence-specific DNA binding; GO:0000978 RNA polymerase II cis-regulatory region sequence-specific DNA binding; GO:0000981 DNA-binding transcription factor activity, RNA polymerase II-specific; GO:0000987 cis-regulatory region sequence-specific DNA binding; GO:0001067 transcriptio…	PF02172; PF00439; PF06001; PF08214; PF00569; PF09030	PF02172 KIX domain; PF00439 Bromodomain; PF06001 CREB-binding protein/p300, atypical RING domain; PF08214 Histone acetylation protein; PF00569 Zinc finger, ZZ type; PF09030 Creb binding	PF08214 Histone acetylation protein	K	KOG1778	CREB binding protein/P300 and related TAZ Zn-finger proteins	WP113 TGF beta signaling pathway;WP1244 Estrogen signaling;WP1266 SIDS susceptibility pathways;WP1763 Mechanisms associated with pluripotency;WP265 Delta Notch signaling pathway;WP387 IL 6 signaling pathway;WP407 Kit receptor signaling pathway;WP539 Wnt signaling pathway;WP723 Wnt signaling pathway and pluripotency	https://www.wikipathways.org/instance/WP113;https://www.wikipathways.org/instance/WP1244;https://www.wikipathways.org/instance/WP1266;https://www.wikipathways.org/instance/WP1763;https://www.wikipathways.org/instance/WP265;https://www.wikipathways.org/instance/WP387;https://www.wikipathways.org/instance/WP407;https://www.wikipathways.org/instance/WP539;https://www.wikipathways.org/instance/WP723	Transcription factor	R-MMU-1234158 Regulation of gene expression by Hypoxia-inducible Factor;R-MMU-1234174 Cellular response to hypoxia;R-MMU-157118 Signaling by NOTCH;R-MMU-162582 Signal Transduction;R-MMU-168249 Innate Immune System;R-MMU-168256 Immune System;R-MMU-168928 DDX58/IFIH1-mediated induction of interferon-alpha/beta;R-MMU-1834949 Cytosolic sensors of pathogen-associated DNA ;R-MMU-195721 Signaling by WNT…
B2RWS6	1557	K	0.12003	0.000106719	Down	Histone acetyltransferase p300 OS=Mus musculus OX=10090 GN=Ep300 PE=1 SV=2	Ep300	_NNK[Acetyl (K)]K[Acetyl (K)]TSK[Acetyl (K)]NK[Acetyl (K)]SSLSR_	1	24011.2	18884.9	22016.2	3097.42	3041.03	2568.29	2.18665	1.53623	1.92003	0.266068	0.217388	0.19386	nucleus	K04498	EP300; E1A/CREB-binding protein [EC:2.3.1.48]	mmu04630 JAK-STAT signaling pathway; mmu05165 Human papillomavirus infection; mmu03250 Viral life cycle - HIV-1; mmu04922 Glucagon signaling pathway; mmu04110 Cell cycle; mmu05161 Hepatitis B; mmu05166 Human T-cell leukemia virus 1 infection; mmu05167 Kaposi sarcoma-associated herpesvirus infection; mmu04919 Thyroid hormone signaling pathway; mmu04916 Melanogenesis; mmu04520 Adherens junction; mm…	GO:0000075 cell cycle checkpoint signaling; GO:0000076 DNA replication checkpoint signaling; GO:0000077 DNA damage checkpoint signaling; GO:0000122 negative regulation of transcription by RNA polymerase II; GO:0000278 mitotic cell cycle; GO:0000902 cell morphogenesis; GO:0001501 skeletal system development; GO:0001558 regulation of cell growth; GO:0001654 eye development; GO:0001666 response to h…	GO:0000123 histone acetyltransferase complex; GO:0000228 nuclear chromosome; GO:0000775 chromosome, centromeric region; GO:0000776 kinetochore; GO:0000779 condensed chromosome, centromeric region; GO:0000785 chromatin; GO:0000793 condensed chromosome; GO:0000940 outer kinetochore; GO:0005622 intracellular anatomical structure; GO:0005634 nucleus; GO:0005654 nucleoplasm; GO:0005667 transcription r…	GO:0000976 transcription cis-regulatory region binding; GO:0000977 RNA polymerase II transcription regulatory region sequence-specific DNA binding; GO:0000978 RNA polymerase II cis-regulatory region sequence-specific DNA binding; GO:0000981 DNA-binding transcription factor activity, RNA polymerase II-specific; GO:0000987 cis-regulatory region sequence-specific DNA binding; GO:0001067 transcriptio…	PF02172; PF00439; PF06001; PF08214; PF00569; PF09030	PF02172 KIX domain; PF00439 Bromodomain; PF06001 CREB-binding protein/p300, atypical RING domain; PF08214 Histone acetylation protein; PF00569 Zinc finger, ZZ type; PF09030 Creb binding	PF08214 Histone acetylation protein	K	KOG1778	CREB binding protein/P300 and related TAZ Zn-finger proteins	WP113 TGF beta signaling pathway;WP1244 Estrogen signaling;WP1266 SIDS susceptibility pathways;WP1763 Mechanisms associated with pluripotency;WP265 Delta Notch signaling pathway;WP387 IL 6 signaling pathway;WP407 Kit receptor signaling pathway;WP539 Wnt signaling pathway;WP723 Wnt signaling pathway and pluripotency	https://www.wikipathways.org/instance/WP113;https://www.wikipathways.org/instance/WP1244;https://www.wikipathways.org/instance/WP1266;https://www.wikipathways.org/instance/WP1763;https://www.wikipathways.org/instance/WP265;https://www.wikipathways.org/instance/WP387;https://www.wikipathways.org/instance/WP407;https://www.wikipathways.org/instance/WP539;https://www.wikipathways.org/instance/WP723	Transcription factor	R-MMU-1234158 Regulation of gene expression by Hypoxia-inducible Factor;R-MMU-1234174 Cellular response to hypoxia;R-MMU-157118 Signaling by NOTCH;R-MMU-162582 Signal Transduction;R-MMU-168249 Innate Immune System;R-MMU-168256 Immune System;R-MMU-168928 DDX58/IFIH1-mediated induction of interferon-alpha/beta;R-MMU-1834949 Cytosolic sensors of pathogen-associated DNA ;R-MMU-195721 Signaling by WNT…
B2RWS6	1559	K	0.12003	0.000106719	Down	Histone acetyltransferase p300 OS=Mus musculus OX=10090 GN=Ep300 PE=1 SV=2	Ep300	_NNK[Acetyl (K)]K[Acetyl (K)]TSK[Acetyl (K)]NK[Acetyl (K)]SSLSR_	1	24011.2	18884.9	22016.2	3097.42	3041.03	2568.29	2.18665	1.53623	1.92003	0.266068	0.217388	0.19386	nucleus	K04498	EP300; E1A/CREB-binding protein [EC:2.3.1.48]	mmu04630 JAK-STAT signaling pathway; mmu05165 Human papillomavirus infection; mmu03250 Viral life cycle - HIV-1; mmu04922 Glucagon signaling pathway; mmu04110 Cell cycle; mmu05161 Hepatitis B; mmu05166 Human T-cell leukemia virus 1 infection; mmu05167 Kaposi sarcoma-associated herpesvirus infection; mmu04919 Thyroid hormone signaling pathway; mmu04916 Melanogenesis; mmu04520 Adherens junction; mm…	GO:0000075 cell cycle checkpoint signaling; GO:0000076 DNA replication checkpoint signaling; GO:0000077 DNA damage checkpoint signaling; GO:0000122 negative regulation of transcription by RNA polymerase II; GO:0000278 mitotic cell cycle; GO:0000902 cell morphogenesis; GO:0001501 skeletal system development; GO:0001558 regulation of cell growth; GO:0001654 eye development; GO:0001666 response to h…	GO:0000123 histone acetyltransferase complex; GO:0000228 nuclear chromosome; GO:0000775 chromosome, centromeric region; GO:0000776 kinetochore; GO:0000779 condensed chromosome, centromeric region; GO:0000785 chromatin; GO:0000793 condensed chromosome; GO:0000940 outer kinetochore; GO:0005622 intracellular anatomical structure; GO:0005634 nucleus; GO:0005654 nucleoplasm; GO:0005667 transcription r…	GO:0000976 transcription cis-regulatory region binding; GO:0000977 RNA polymerase II transcription regulatory region sequence-specific DNA binding; GO:0000978 RNA polymerase II cis-regulatory region sequence-specific DNA binding; GO:0000981 DNA-binding transcription factor activity, RNA polymerase II-specific; GO:0000987 cis-regulatory region sequence-specific DNA binding; GO:0001067 transcriptio…	PF02172; PF00439; PF06001; PF08214; PF00569; PF09030	PF02172 KIX domain; PF00439 Bromodomain; PF06001 CREB-binding protein/p300, atypical RING domain; PF08214 Histone acetylation protein; PF00569 Zinc finger, ZZ type; PF09030 Creb binding	PF08214 Histone acetylation protein	K	KOG1778	CREB binding protein/P300 and related TAZ Zn-finger proteins	WP113 TGF beta signaling pathway;WP1244 Estrogen signaling;WP1266 SIDS susceptibility pathways;WP1763 Mechanisms associated with pluripotency;WP265 Delta Notch signaling pathway;WP387 IL 6 signaling pathway;WP407 Kit receptor signaling pathway;WP539 Wnt signaling pathway;WP723 Wnt signaling pathway and pluripotency	https://www.wikipathways.org/instance/WP113;https://www.wikipathways.org/instance/WP1244;https://www.wikipathways.org/instance/WP1266;https://www.wikipathways.org/instance/WP1763;https://www.wikipathways.org/instance/WP265;https://www.wikipathways.org/instance/WP387;https://www.wikipathways.org/instance/WP407;https://www.wikipathways.org/instance/WP539;https://www.wikipathways.org/instance/WP723	Transcription factor	R-MMU-1234158 Regulation of gene expression by Hypoxia-inducible Factor;R-MMU-1234174 Cellular response to hypoxia;R-MMU-157118 Signaling by NOTCH;R-MMU-162582 Signal Transduction;R-MMU-168249 Innate Immune System;R-MMU-168256 Immune System;R-MMU-168928 DDX58/IFIH1-mediated induction of interferon-alpha/beta;R-MMU-1834949 Cytosolic sensors of pathogen-associated DNA ;R-MMU-195721 Signaling by WNT…
B2RX12	1167	K	0.589741	0.00473001	Down	ATP-binding cassette sub-family C member 3 OS=Mus musculus OX=10090 GN=Abcc3 PE=1 SV=2	Abcc3	_IQDFK[Acetyl (K)]VLSDTK_	1	94.6006	108.221	92.3033	62.9959	55.2208	48.3384	1.20579	1.38213	1.16602	0.844488	0.723474	0.645892	plasma membrane	K05667	ABCC3; ATP-binding cassette, subfamily C (CFTR/MRP), member 3	mmu04981 Folate transport and metabolism; mmu04976 Bile secretion; mmu02010 ABC transporters; mmu01523 Antifolate resistance	GO:0000041 transition metal ion transport; GO:0001101 response to acid chemical; GO:0002237 response to molecule of bacterial origin; GO:0006082 organic acid metabolic process; GO:0006790 sulfur compound metabolic process; GO:0006810 transport; GO:0006811 monoatomic ion transport; GO:0006812 monoatomic cation transport; GO:0006820 monoatomic anion transport; GO:0006855 xenobiotic transmembrane tr…	GO:0005622 intracellular anatomical structure; GO:0005737 cytoplasm; GO:0005886 plasma membrane; GO:0005903 brush border; GO:0005911 cell-cell junction; GO:0009986 cell surface; GO:0016020 membrane; GO:0016323 basolateral plasma membrane; GO:0016324 apical plasma membrane; GO:0030054 cell junction; GO:0031253 cell projection membrane; GO:0031526 brush border membrane; GO:0042995 cell projection; …	GO:0000166 nucleotide binding; GO:0003824 catalytic activity; GO:0005215 transporter activity; GO:0005319 lipid transporter activity; GO:0005324 long-chain fatty acid transmembrane transporter activity; GO:0005342 organic acid transmembrane transporter activity; GO:0005488 binding; GO:0005515 protein binding; GO:0005524 ATP binding; GO:0005548 phospholipid transporter activity; GO:0008028 monocar…	PF00005	PF00005 ABC transporter		Q	KOG0054	Multidrug resistance-associated protein/mitoxantrone resistance protein, ABC superfamily	WP431 Nuclear receptors in lipid metabolism and toxicity	https://www.wikipathways.org/instance/WP431		R-MMU-1430728 Metabolism;R-MMU-159418 Recycling of bile acids and salts;R-MMU-194068 Bile acid and bile salt metabolism;R-MMU-382551 Transport of small molecules;R-MMU-382556 ABC-family proteins mediated transport;R-MMU-556833 Metabolism of lipids;R-MMU-8957322 Metabolism of steroids;R-MMU-9748784 Drug ADME;R-MMU-9749641 Aspirin ADME;R-MMU-9753281 Paracetamol ADME	https://reactome.org/PathwayBrowser/#/R-MMU-1430728;https://reactome.org/PathwayBrowser/#/R-MMU-159418;https://reactome.org/PathwayBrowser/#/R-MMU-194068;https://reactome.org/PathwayBrowser/#/R-MMU-382551;https://reactome.org/PathwayBrowser/#/R-MMU-382556;https://reactome.org/PathwayBrowser/#/R-MMU-556833;https://reactome.org/PathwayBrowser/#/R-MMU-8957322;https://reactome.org/PathwayBrowser/#/R-…	XENOBIOTIC METABOLISM	https://www.gsea-msigdb.org/gsea/msigdb/mouse/geneset/HALLMARK_XENOBIOTIC_METABOLISM
B2RXC1	142	K	1.85093	0.0154987	Up	Trafficking protein particle complex subunit 11 OS=Mus musculus OX=10090 GN=Trappc11 PE=1 SV=1	Trappc11	_VAVVLIQK[Acetyl (K)]K_	1	30.502	18.9284	30.0896	46.3301	52.4801	54.4287	0.824023	0.545486	0.72622	1.07197	1.46701	1.34007	cytoplasm	K20308			GO:0001654 eye development; GO:0001889 liver development; GO:0002790 peptide secretion; GO:0003008 system process; GO:0006486 protein glycosylation; GO:0006487 protein N-linked glycosylation; GO:0006810 transport; GO:0006888 endoplasmic reticulum to Golgi vesicle-mediated transport; GO:0006996 organelle organization; GO:0007030 Golgi organization; GO:0007275 multicellular organism development; GO…	GO:0005622 intracellular anatomical structure; GO:0005737 cytoplasm; GO:0005794 Golgi apparatus; GO:0005829 cytosol; GO:0012505 endomembrane system; GO:0030008 TRAPP complex; GO:0032991 protein-containing complex; GO:0043226 organelle; GO:0043227 membrane-bounded organelle; GO:0043229 intracellular organelle; GO:0043231 intracellular membrane-bounded organelle; GO:0099023 vesicle tethering comple…	GO:0005085 guanyl-nucleotide exchange factor activity; GO:0005488 binding; GO:0005515 protein binding; GO:0019899 enzyme binding; GO:0031267 small GTPase binding; GO:0051020 GTPase binding; GO:0098772 molecular function regulator activity;	PF12742	PF12742 Gryzun, putative Golgi trafficking		S	KOG4386	Uncharacterized conserved protein				R-MMU-199991 Membrane Trafficking;R-MMU-5653656 Vesicle-mediated transport;R-MMU-8876198 RAB GEFs exchange GTP for GDP on RABs;R-MMU-9007101 Rab regulation of trafficking	https://reactome.org/PathwayBrowser/#/R-MMU-199991;https://reactome.org/PathwayBrowser/#/R-MMU-5653656;https://reactome.org/PathwayBrowser/#/R-MMU-8876198;https://reactome.org/PathwayBrowser/#/R-MMU-9007101
B7ZMP1	78	K	0.576741	0.00598414	Down	Xaa-Pro aminopeptidase 3 OS=Mus musculus OX=10090 GN=Xpnpep3 PE=1 SV=1	Xpnpep3	_HK[Acetyl (K)]LMALVHK_	1	189.968	163.606	159.276	163.326	157.234	158.911	1.55692	1.17227	1.36708	0.700699	0.794122	0.867667	mitochondria	K01262			GO:0003008 system process; GO:0003014 renal system process; GO:0003094 glomerular filtration; GO:0006508 proteolysis; GO:0008152 metabolic process; GO:0010467 gene expression; GO:0016485 protein processing; GO:0019538 protein metabolic process; GO:0032501 multicellular organismal process; GO:0043170 macromolecule metabolic process; GO:0044238 primary metabolic process; GO:0051604 protein maturati…	GO:0005622 intracellular anatomical structure; GO:0005737 cytoplasm; GO:0005739 mitochondrion; GO:0043226 organelle; GO:0043227 membrane-bounded organelle; GO:0043229 intracellular organelle; GO:0043231 intracellular membrane-bounded organelle;	GO:0003824 catalytic activity; GO:0004177 aminopeptidase activity; GO:0005488 binding; GO:0005515 protein binding; GO:0008233 peptidase activity; GO:0008235 metalloexopeptidase activity; GO:0008237 metallopeptidase activity; GO:0008238 exopeptidase activity; GO:0016787 hydrolase activity; GO:0030145 manganese ion binding; GO:0042802 identical protein binding; GO:0042803 protein homodimerization a…	PF05195; PF00557	PF05195 Aminopeptidase P, N-terminal domain; PF00557 Metallopeptidase family M24	PF05195 Aminopeptidase P, N-terminal domain	E	KOG2414	Putative Xaa-Pro aminopeptidase
C0HKE1	96	K	0.534635	0.000814818	Down	Histone H2A type 1-B OS=Mus musculus OX=10090 GN=H2ac4 PE=1 SV=1	H2ac4	_NDEELNK[Acetyl (K)]LLGR_	1	7495.66	7636.31	6623.99	3050.18	2858.01	2780.62	1.26442	1.38176	1.10644	0.681865	0.638461	0.685954	nucleus	K11251	H2A; histone H2A	mmu05322 Systemic lupus erythematosus; mmu04217 Necroptosis; mmu03082 ATP-dependent chromatin remodeling; mmu05034 Alcoholism; mmu04613 Neutrophil extracellular trap formation				PF00125	PF00125 Core histone H2A/H2B/H3/H4		B	KOG1756	Histone 2A	WP519 Proteasome degradation	https://www.wikipathways.org/instance/WP519		R-MMU-110330 Recognition and association of DNA glycosylase with site containing an affected purine;R-MMU-110331 Cleavage of the damaged purine;R-MMU-157579 Telomere Maintenance;R-MMU-1640170 Cell Cycle;R-MMU-212165 Epigenetic regulation of gene expression;R-MMU-212300 PRC2 methylates histones and DNA;R-MMU-212436 Generic Transcription Pathway;R-MMU-2262752 Cellular responses to stress;R-MMU-2299…
D0QMC3	63	K	0.572758	0.0202814	Down	Myeloid cell nuclear differentiation antigen-like protein OS=Mus musculus OX=10090 GN=Mndal PE=1 SV=1	Mndal	_YAGLDK[Acetyl (K)]LIK_	1	131.544	117.149	115.658	56.5068	74.1168	78.5051	1.11675	1.25372	1.52384	0.627263	0.929519	0.673712	nucleus				GO:0000122 negative regulation of transcription by RNA polymerase II; GO:0001558 regulation of cell growth; GO:0001775 cell activation; GO:0001816 cytokine production; GO:0001817 regulation of cytokine production; GO:0001819 positive regulation of cytokine production; GO:0002218 activation of innate immune response; GO:0002230 positive regulation of defense response to virus by host; GO:0002252 i…	GO:0000323 lytic vacuole; GO:0005576 extracellular region; GO:0005622 intracellular anatomical structure; GO:0005634 nucleus; GO:0005654 nucleoplasm; GO:0005730 nucleolus; GO:0005737 cytoplasm; GO:0005739 mitochondrion; GO:0005764 lysosome; GO:0005766 primary lysosome; GO:0005773 vacuole; GO:0005775 vacuolar lumen; GO:0005829 cytosol; GO:0012505 endomembrane system; GO:0016234 inclusion body; GO:…	GO:0000976 transcription cis-regulatory region binding; GO:0000977 RNA polymerase II transcription regulatory region sequence-specific DNA binding; GO:0000978 RNA polymerase II cis-regulatory region sequence-specific DNA binding; GO:0000981 DNA-binding transcription factor activity, RNA polymerase II-specific; GO:0000987 cis-regulatory region sequence-specific DNA binding; GO:0001067 transcriptio…	PF02758	PF02758 PAAD/DAPIN/Pyrin domain	PF02758 PAAD/DAPIN/Pyrin domain							R-MMU-168249 Innate Immune System;R-MMU-168256 Immune System;R-MMU-6798695 Neutrophil degranulation	https://reactome.org/PathwayBrowser/#/R-MMU-168249;https://reactome.org/PathwayBrowser/#/R-MMU-168256;https://reactome.org/PathwayBrowser/#/R-MMU-6798695
D3Z7P3	325	K	0.661384	0.0282494	Down	Glutaminase kidney isoform, mitochondrial OS=Mus musculus OX=10090 GN=Gls PE=1 SV=1	Gls	_FNK[Acetyl (K)]LFLNEDDKPHNPMVNAGAIVVTSLIK_	0.999996	632.317	500.884	611.635	308.527	378.549	371.591	1.37083	1.0123	1.20932	0.663887	0.836111	0.875991	mitochondria	K01425	glsA; glutaminase [EC:3.5.1.2]	mmu05206 MicroRNAs in cancer; mmu05230 Central carbon metabolism in cancer; mmu00250 Alanine, aspartate and glutamate metabolism; mmu01100 Metabolic pathways; mmu00470 D-Amino acid metabolism; mmu04964 Proximal tubule bicarbonate reclamation; mmu04727 GABAergic synapse; mmu04724 Glutamatergic synapse; mmu00220 Arginine biosynthesis	GO:0001967 suckling behavior; GO:0002087 regulation of respiratory gaseous exchange by nervous system process; GO:0003008 system process; GO:0006082 organic acid metabolic process; GO:0006520 amino acid metabolic process; GO:0006536 glutamate metabolic process; GO:0006537 glutamate biosynthetic process; GO:0006541 glutamine metabolic process; GO:0006543 glutamine catabolic process; GO:0006810 tra…	GO:0005622 intracellular anatomical structure; GO:0005737 cytoplasm; GO:0005739 mitochondrion; GO:0005759 mitochondrial matrix; GO:0005829 cytosol; GO:0031974 membrane-enclosed lumen; GO:0043226 organelle; GO:0043227 membrane-bounded organelle; GO:0043229 intracellular organelle; GO:0043231 intracellular membrane-bounded organelle; GO:0043233 organelle lumen; GO:0070013 intracellular organelle lu…	GO:0003824 catalytic activity; GO:0004359 glutaminase activity; GO:0005488 binding; GO:0005515 protein binding; GO:0016787 hydrolase activity; GO:0016810 hydrolase activity, acting on carbon-nitrogen (but not peptide) bonds; GO:0016811 hydrolase activity, acting on carbon-nitrogen (but not peptide) bonds, in linear amides; GO:0042802 identical protein binding;	PF17959; PF04960	PF17959 EF-hand domain; PF04960 Glutaminase	PF04960 Glutaminase	E	KOG0506	Glutaminase (contains ankyrin repeat)	WP4466 Oxidative stress and redox pathway;WP5298 Dravet syndrome Scn1a A1783V point mutation model;WP662 Amino acid metabolism	https://www.wikipathways.org/instance/WP4466;https://www.wikipathways.org/instance/WP5298;https://www.wikipathways.org/instance/WP662		R-MMU-112310 Neurotransmitter release cycle;R-MMU-112315 Transmission across Chemical Synapses;R-MMU-112316 Neuronal System;R-MMU-1430728 Metabolism;R-MMU-210500 Glutamate Neurotransmitter Release Cycle;R-MMU-212436 Generic Transcription Pathway;R-MMU-3700989 Transcriptional Regulation by TP53;R-MMU-5628897 TP53 Regulates Metabolic Genes;R-MMU-71291 Metabolism of amino acids and derivatives;R-MMU…	https://reactome.org/PathwayBrowser/#/R-MMU-112310;https://reactome.org/PathwayBrowser/#/R-MMU-112315;https://reactome.org/PathwayBrowser/#/R-MMU-112316;https://reactome.org/PathwayBrowser/#/R-MMU-1430728;https://reactome.org/PathwayBrowser/#/R-MMU-210500;https://reactome.org/PathwayBrowser/#/R-MMU-212436;https://reactome.org/PathwayBrowser/#/R-MMU-3700989;https://reactome.org/PathwayBrowser/#/R-…	UV RESPONSE UP	https://www.gsea-msigdb.org/gsea/msigdb/mouse/geneset/HALLMARK_UV_RESPONSE_UP
E9PV24	410	K	3.25092	0.0312613	Up	Fibrinogen alpha chain OS=Mus musculus OX=10090 GN=Fga PE=1 SV=1	Fga	_SC[Carbamidomethyl (C)]SK[Acetyl (K)]TITK_	1	155.83	105.214	40.5108	227.743	212.188	210.105	0.831026	0.545802	0.209626	1.73386	1.70676	1.71682	extracellular	K03903	FGA; fibrinogen alpha chain	mmu05171 Coronavirus disease - COVID-19; mmu04610 Complement and coagulation cascades; mmu04611 Platelet activation; mmu04613 Neutrophil extracellular trap formation	GO:0001775 cell activation; GO:0001889 liver development; GO:0001932 regulation of protein phosphorylation; GO:0001934 positive regulation of protein phosphorylation; GO:0002218 activation of innate immune response; GO:0002221 pattern recognition receptor signaling pathway; GO:0002224 toll-like receptor signaling pathway; GO:0002250 adaptive immune response; GO:0002253 activation of immune respon…	GO:0005576 extracellular region; GO:0005577 fibrinogen complex; GO:0005615 extracellular space; GO:0005622 intracellular anatomical structure; GO:0005737 cytoplasm; GO:0005783 endoplasmic reticulum; GO:0005788 endoplasmic reticulum lumen; GO:0005791 rough endoplasmic reticulum; GO:0005886 plasma membrane; GO:0005938 cell cortex; GO:0009897 external side of plasma membrane; GO:0009986 cell surface…	GO:0005102 signaling receptor binding; GO:0005198 structural molecule activity; GO:0005488 binding; GO:0005515 protein binding; GO:0030674 protein-macromolecule adaptor activity; GO:0042802 identical protein binding; GO:0042803 protein homodimerization activity; GO:0043167 ion binding; GO:0043169 cation binding; GO:0046872 metal ion binding; GO:0046983 protein dimerization activity; GO:0050839 ce…	PF12160; PF00147	PF12160 Fibrinogen alpha C domain; PF00147 Fibrinogen beta and gamma chains, C-terminal globular domain	PF12160 Fibrinogen alpha C domain	R	KOG2579	Ficolin and related extracellular proteins	WP460 Blood clotting cascade;WP5128 Fibrin complement receptor 3 signaling pathway	https://www.wikipathways.org/instance/WP460;https://www.wikipathways.org/instance/WP5128		R-MMU-109582 Hemostasis;R-MMU-114608 Platelet degranulation ;R-MMU-140875 Common Pathway of Fibrin Clot Formation;R-MMU-140877 Formation of Fibrin Clot (Clotting Cascade);R-MMU-1474244 Extracellular matrix organization;R-MMU-162582 Signal Transduction;R-MMU-168249 Innate Immune System;R-MMU-168256 Immune System;R-MMU-168898 Toll-like Receptor Cascades;R-MMU-216083 Integrin cell surface interactio…	https://reactome.org/PathwayBrowser/#/R-MMU-109582;https://reactome.org/PathwayBrowser/#/R-MMU-114608;https://reactome.org/PathwayBrowser/#/R-MMU-140875;https://reactome.org/PathwayBrowser/#/R-MMU-140877;https://reactome.org/PathwayBrowser/#/R-MMU-1474244;https://reactome.org/PathwayBrowser/#/R-MMU-162582;https://reactome.org/PathwayBrowser/#/R-MMU-168249;https://reactome.org/PathwayBrowser/#/R-M…	COAGULATION	https://www.gsea-msigdb.org/gsea/msigdb/mouse/geneset/HALLMARK_COAGULATION
E9PVA8	52	K	0.660266	0.0231612	Down	Stalled ribosome sensor GCN1 OS=Mus musculus OX=10090 GN=Gcn1 PE=1 SV=1	Gcn1	_GLC[Carbamidomethyl (C)]K[Acetyl (K)]LFC[Carbamidomethyl (C)]LTLHR_	1	23.6498	22.5089	21.4819	16.2059	17.353	11.7367	1.29015	1.19755	1.12985	0.847148	0.910983	0.630409	plasma membrane				GO:0001932 regulation of protein phosphorylation; GO:0001934 positive regulation of protein phosphorylation; GO:0006355 regulation of DNA-templated transcription; GO:0006357 regulation of transcription by RNA polymerase II; GO:0006412 translation; GO:0006417 regulation of translation; GO:0006518 peptide metabolic process; GO:0006950 response to stress; GO:0006970 response to osmotic stress; GO:00…	GO:0005622 intracellular anatomical structure; GO:0005737 cytoplasm; GO:0005829 cytosol; GO:0005840 ribosome; GO:0022626 cytosolic ribosome; GO:0032991 protein-containing complex; GO:0043226 organelle; GO:0043228 non-membrane-bounded organelle; GO:0043229 intracellular organelle; GO:0043232 intracellular non-membrane-bounded organelle; GO:1990904 ribonucleoprotein complex;	GO:0003676 nucleic acid binding; GO:0003723 RNA binding; GO:0005488 binding; GO:0005515 protein binding; GO:0008135 translation factor activity, RNA binding; GO:0019207 kinase regulator activity; GO:0019887 protein kinase regulator activity; GO:0019899 enzyme binding; GO:0019900 kinase binding; GO:0019901 protein kinase binding; GO:0030234 enzyme regulator activity; GO:0043021 ribonucleoprotein c…				J	KOG1242	Protein containing adaptin N-terminal region
E9PZJ8	437	K	0.256848	0.00146412	Down	Activating signal cointegrator 1 complex subunit 3 OS=Mus musculus OX=10090 GN=Ascc3 PE=1 SV=1	Ascc3	_ENTK[Acetyl (K)]LYEEVR_	1	186.061	142.944	183.273	48.5648		43.5202	1.70612	1.28105	1.40712	0.400705		0.351738	mitochondria	K18663			GO:0000375 RNA splicing, via transesterification reactions; GO:0000377 RNA splicing, via transesterification reactions with bulged adenosine as nucleophile; GO:0000381 regulation of alternative mRNA splicing, via spliceosome; GO:0000398 mRNA splicing, via spliceosome; GO:0006139 nucleobase-containing compound metabolic process; GO:0006259 DNA metabolic process; GO:0006281 DNA repair; GO:0006304 D…	GO:0005622 intracellular anatomical structure; GO:0005634 nucleus; GO:0005654 nucleoplasm; GO:0005682 U5 snRNP; GO:0005730 nucleolus; GO:0005737 cytoplasm; GO:0005829 cytosol; GO:0030532 small nuclear ribonucleoprotein complex; GO:0031974 membrane-enclosed lumen; GO:0031981 nuclear lumen; GO:0032991 protein-containing complex; GO:0043226 organelle; GO:0043227 membrane-bounded organelle; GO:004322…	GO:0000166 nucleotide binding; GO:0003676 nucleic acid binding; GO:0003678 DNA helicase activity; GO:0003724 RNA helicase activity; GO:0003824 catalytic activity; GO:0004386 helicase activity; GO:0005488 binding; GO:0005524 ATP binding; GO:0008094 ATP-dependent activity, acting on DNA; GO:0008186 ATP-dependent activity, acting on RNA; GO:0016462 pyrophosphatase activity; GO:0016787 hydrolase acti…	PF00270; PF00271	PF00270 DEAD/DEAH box helicase; PF00271 Helicase conserved C-terminal domain		A	KOG0952	DNA/RNA helicase MER3/SLH1, DEAD-box superfamily
E9Q394	1803	K	1.80275	0.0126509	Up	A-kinase anchor protein 13 OS=Mus musculus OX=10090 GN=Akap13 PE=1 SV=1	Akap13	_ENLASC[Carbamidomethyl (C)]AK[Acetyl (K)]VK_	1	67.6761	53.2078		122.653	105.974	113.33	0.750102	0.590462		1.31791	1.10575	1.20138	nucleus	K16529	ARHGEF13; A-kinase anchor protein 13	mmu04928 Parathyroid hormone synthesis, secretion and action; mmu05163 Human cytomegalovirus infection	GO:0000902 cell morphogenesis; GO:0001501 skeletal system development; GO:0001932 regulation of protein phosphorylation; GO:0001934 positive regulation of protein phosphorylation; GO:0003008 system process; GO:0003013 circulatory system process; GO:0003015 heart process; GO:0006468 protein phosphorylation; GO:0006793 phosphorus metabolic process; GO:0006796 phosphate-containing compound metabolic…	GO:0005622 intracellular anatomical structure; GO:0005634 nucleus; GO:0005737 cytoplasm; GO:0005829 cytosol; GO:0005856 cytoskeleton; GO:0005884 actin filament; GO:0005886 plasma membrane; GO:0005938 cell cortex; GO:0015629 actin cytoskeleton; GO:0016020 membrane; GO:0016324 apical plasma membrane; GO:0030863 cortical cytoskeleton; GO:0030864 cortical actin cytoskeleton; GO:0043226 organelle; GO:…	GO:0003676 nucleic acid binding; GO:0003723 RNA binding; GO:0003824 catalytic activity; GO:0004672 protein kinase activity; GO:0004674 protein serine/threonine kinase activity; GO:0004690 cyclic nucleotide-dependent protein kinase activity; GO:0004691 cAMP-dependent protein kinase activity; GO:0005078 MAP-kinase scaffold activity; GO:0005085 guanyl-nucleotide exchange factor activity; GO:0005198 …	PF00621; PF17838	PF00621 RhoGEF domain; PF17838 PH domain		T	KOG3520	Predicted guanine nucleotide exchange factor	WP232 G protein signaling pathways	https://www.wikipathways.org/instance/WP232		R-MMU-162582 Signal Transduction;R-MMU-193648 NRAGE signals death through JNK;R-MMU-193704 p75 NTR receptor-mediated signalling;R-MMU-194315 Signaling by Rho GTPases;R-MMU-204998 Cell death signalling via NRAGE, NRIF and NADE;R-MMU-372790 Signaling by GPCR;R-MMU-388396 GPCR downstream signalling;R-MMU-416482 G alpha (12/13) signalling events;R-MMU-73887 Death Receptor Signaling;R-MMU-8980692 RHOA…	https://reactome.org/PathwayBrowser/#/R-MMU-162582;https://reactome.org/PathwayBrowser/#/R-MMU-193648;https://reactome.org/PathwayBrowser/#/R-MMU-193704;https://reactome.org/PathwayBrowser/#/R-MMU-194315;https://reactome.org/PathwayBrowser/#/R-MMU-204998;https://reactome.org/PathwayBrowser/#/R-MMU-372790;https://reactome.org/PathwayBrowser/#/R-MMU-388396;https://reactome.org/PathwayBrowser/#/R-MM…	MITOTIC SPINDLE	https://www.gsea-msigdb.org/gsea/msigdb/mouse/geneset/HALLMARK_MITOTIC_SPINDLE
E9Q4N7	1113	K	3.6232	4.45691e-05	Up	AT-rich interactive domain-containing protein 1B OS=Mus musculus OX=10090 GN=Arid1b PE=1 SV=2	Arid1b	_SSSSSTTGEK[Acetyl (K)]ITK_	1	71.4022	61.0191	75.1037	243.581	277.887	240.147	0.462285	0.389074	0.441564	1.55432	1.68315	1.44705	plasma membrane	K11653	ARID1; AT-rich interactive domain-containing protein 1	mmu04714 Thermogenesis; mmu05225 Hepatocellular carcinoma; mmu03082 ATP-dependent chromatin remodeling	GO:0000122 negative regulation of transcription by RNA polymerase II; GO:0001568 blood vessel development; GO:0001654 eye development; GO:0001704 formation of primary germ layer; GO:0001838 embryonic epithelial tube formation; GO:0001841 neural tube formation; GO:0001843 neural tube closure; GO:0001890 placenta development; GO:0001944 vasculature development; GO:0002009 morphogenesis of an epithe…	GO:0000228 nuclear chromosome; GO:0000785 chromatin; GO:0005622 intracellular anatomical structure; GO:0005634 nucleus; GO:0005654 nucleoplasm; GO:0005694 chromosome; GO:0005737 cytoplasm; GO:0005829 cytosol; GO:0005886 plasma membrane; GO:0016020 membrane; GO:0016514 SWI/SNF complex; GO:0031974 membrane-enclosed lumen; GO:0031981 nuclear lumen; GO:0032991 protein-containing complex; GO:0035060 b…	GO:0000981 DNA-binding transcription factor activity, RNA polymerase II-specific; GO:0003676 nucleic acid binding; GO:0003677 DNA binding; GO:0003700 DNA-binding transcription factor activity; GO:0003712 transcription coregulator activity; GO:0003713 transcription coactivator activity; GO:0005102 signaling receptor binding; GO:0005488 binding; GO:0005515 protein binding; GO:0008134 transcription …	PF01388	PF01388 ARID/BRIGHT DNA binding domain		B	KOG2510	SWI-SNF chromatin-remodeling complex protein				R-MMU-212436 Generic Transcription Pathway;R-MMU-3214858 RMTs methylate histone arginines;R-MMU-3247509 Chromatin modifying enzymes;R-MMU-4839726 Chromatin organization;R-MMU-73857 RNA Polymerase II Transcription;R-MMU-74160 Gene expression (Transcription);R-MMU-8878171 Transcriptional regulation by RUNX1;R-MMU-8939243 RUNX1 interacts with co-factors whose precise effect on RUNX1 targets is not k…	https://reactome.org/PathwayBrowser/#/R-MMU-212436;https://reactome.org/PathwayBrowser/#/R-MMU-3214858;https://reactome.org/PathwayBrowser/#/R-MMU-3247509;https://reactome.org/PathwayBrowser/#/R-MMU-4839726;https://reactome.org/PathwayBrowser/#/R-MMU-73857;https://reactome.org/PathwayBrowser/#/R-MMU-74160;https://reactome.org/PathwayBrowser/#/R-MMU-8878171;https://reactome.org/PathwayBrowser/#/R-…
E9Q557	1919	K	1.52375	0.0264819	Up	Desmoplakin OS=Mus musculus OX=10090 GN=Dsp PE=1 SV=1	Dsp	_LQAEIK[Acetyl (K)]R_	1	333.869	257.965	364.96	642.66	631.477	529.582	0.809371	0.631512	0.886596	1.27935	1.24726	1.01989	nucleus	K10381	DSP; desmoplakin	mmu04820 Cytoskeleton in muscle cells; mmu05412 Arrhythmogenic right ventricular cardiomyopathy	GO:0001775 cell activation; GO:0002027 regulation of heart rate; GO:0002252 immune effector process; GO:0002263 cell activation involved in immune response; GO:0002274 myeloid leukocyte activation; GO:0002275 myeloid cell activation involved in immune response; GO:0002283 neutrophil activation involved in immune response; GO:0002366 leukocyte activation involved in immune response; GO:0002376 imm…	GO:0001533 cornified envelope; GO:0005622 intracellular anatomical structure; GO:0005737 cytoplasm; GO:0005856 cytoskeleton; GO:0005882 intermediate filament; GO:0005886 plasma membrane; GO:0005911 cell-cell junction; GO:0005912 adherens junction; GO:0005916 fascia adherens; GO:0012505 endomembrane system; GO:0012506 vesicle membrane; GO:0014704 intercalated disc; GO:0016020 membrane; GO:0016323 …	GO:0005080 protein kinase C binding; GO:0005198 structural molecule activity; GO:0005200 structural constituent of cytoskeleton; GO:0005488 binding; GO:0005515 protein binding; GO:0019899 enzyme binding; GO:0019900 kinase binding; GO:0019901 protein kinase binding; GO:0030674 protein-macromolecule adaptor activity; GO:0050839 cell adhesion molecule binding; GO:0060090 molecular adaptor activity; …	PF17902; PF18373	PF17902 SH3 domain; PF18373 Spectrin like domain		Z	KOG0516	Dystonin, GAS (Growth-arrest-specific protein), and related proteins	WP3632 Lung fibrosis;WP488 Alpha 6 beta 4 integrin signaling pathway	https://www.wikipathways.org/instance/WP3632;https://www.wikipathways.org/instance/WP488		R-MMU-109581 Apoptosis;R-MMU-111465 Apoptotic cleavage of cellular proteins;R-MMU-1266738 Developmental Biology;R-MMU-162582 Signal Transduction;R-MMU-168249 Innate Immune System;R-MMU-168256 Immune System;R-MMU-194315 Signaling by Rho GTPases;R-MMU-351906 Apoptotic cleavage of cell adhesion proteins;R-MMU-5357801 Programmed Cell Death;R-MMU-6798695 Neutrophil degranulation;R-MMU-6805567 Keratini…	https://reactome.org/PathwayBrowser/#/R-MMU-109581;https://reactome.org/PathwayBrowser/#/R-MMU-111465;https://reactome.org/PathwayBrowser/#/R-MMU-1266738;https://reactome.org/PathwayBrowser/#/R-MMU-162582;https://reactome.org/PathwayBrowser/#/R-MMU-168249;https://reactome.org/PathwayBrowser/#/R-MMU-168256;https://reactome.org/PathwayBrowser/#/R-MMU-194315;https://reactome.org/PathwayBrowser/#/R-M…
E9Q557	2728	K	0.389162	0.0145414	Down	Desmoplakin OS=Mus musculus OX=10090 GN=Dsp PE=1 SV=1	Dsp	_EK[Acetyl (K)]WLPYEAGQR_	1	156.821	184.059	137.678	100.711	47.8602	82.2709	1.47936	1.75338	1.3015	0.780159	0.367853	0.616543	nucleus	K10381	DSP; desmoplakin	mmu04820 Cytoskeleton in muscle cells; mmu05412 Arrhythmogenic right ventricular cardiomyopathy	GO:0001775 cell activation; GO:0002027 regulation of heart rate; GO:0002252 immune effector process; GO:0002263 cell activation involved in immune response; GO:0002274 myeloid leukocyte activation; GO:0002275 myeloid cell activation involved in immune response; GO:0002283 neutrophil activation involved in immune response; GO:0002366 leukocyte activation involved in immune response; GO:0002376 imm…	GO:0001533 cornified envelope; GO:0005622 intracellular anatomical structure; GO:0005737 cytoplasm; GO:0005856 cytoskeleton; GO:0005882 intermediate filament; GO:0005886 plasma membrane; GO:0005911 cell-cell junction; GO:0005912 adherens junction; GO:0005916 fascia adherens; GO:0012505 endomembrane system; GO:0012506 vesicle membrane; GO:0014704 intercalated disc; GO:0016020 membrane; GO:0016323 …	GO:0005080 protein kinase C binding; GO:0005198 structural molecule activity; GO:0005200 structural constituent of cytoskeleton; GO:0005488 binding; GO:0005515 protein binding; GO:0019899 enzyme binding; GO:0019900 kinase binding; GO:0019901 protein kinase binding; GO:0030674 protein-macromolecule adaptor activity; GO:0050839 cell adhesion molecule binding; GO:0060090 molecular adaptor activity; …	PF17902; PF18373	PF17902 SH3 domain; PF18373 Spectrin like domain		Z	KOG0516	Dystonin, GAS (Growth-arrest-specific protein), and related proteins	WP3632 Lung fibrosis;WP488 Alpha 6 beta 4 integrin signaling pathway	https://www.wikipathways.org/instance/WP3632;https://www.wikipathways.org/instance/WP488		R-MMU-109581 Apoptosis;R-MMU-111465 Apoptotic cleavage of cellular proteins;R-MMU-1266738 Developmental Biology;R-MMU-162582 Signal Transduction;R-MMU-168249 Innate Immune System;R-MMU-168256 Immune System;R-MMU-194315 Signaling by Rho GTPases;R-MMU-351906 Apoptotic cleavage of cell adhesion proteins;R-MMU-5357801 Programmed Cell Death;R-MMU-6798695 Neutrophil degranulation;R-MMU-6805567 Keratini…	https://reactome.org/PathwayBrowser/#/R-MMU-109581;https://reactome.org/PathwayBrowser/#/R-MMU-111465;https://reactome.org/PathwayBrowser/#/R-MMU-1266738;https://reactome.org/PathwayBrowser/#/R-MMU-162582;https://reactome.org/PathwayBrowser/#/R-MMU-168249;https://reactome.org/PathwayBrowser/#/R-MMU-168256;https://reactome.org/PathwayBrowser/#/R-MMU-194315;https://reactome.org/PathwayBrowser/#/R-M…
E9Q5C9	666	K	0.469813	0.00314918	Down	Nucleolar and coiled-body phosphoprotein 1 OS=Mus musculus OX=10090 GN=Nolc1 PE=1 SV=1	Nolc1	_ANQVLK[Acetyl (K)]FTK_	1	402.705	289.338	378.553	149.792	152.285	177.302	1.51346	1.0905	1.44522	0.610864	0.583483	0.708007	nucleus	K25818			GO:0000154 rRNA modification; GO:0000278 mitotic cell cycle; GO:0000451 rRNA 2'-O-methylation; GO:0001510 RNA methylation; GO:0001837 epithelial to mesenchymal transition; GO:0002119 nematode larval development; GO:0002164 larval development; GO:0006139 nucleobase-containing compound metabolic process; GO:0006351 DNA-templated transcription; GO:0006355 regulation of DNA-templated transcription; G…	GO:0001650 fibrillar center; GO:0005622 intracellular anatomical structure; GO:0005634 nucleus; GO:0005654 nucleoplasm; GO:0005730 nucleolus; GO:0005732 sno(s)RNA-containing ribonucleoprotein complex; GO:0005737 cytoplasm; GO:0015030 Cajal body; GO:0016604 nuclear body; GO:0030532 small nuclear ribonucleoprotein complex; GO:0031428 box C/D methylation guide snoRNP complex; GO:0031429 box H/ACA sn…	GO:0000166 nucleotide binding; GO:0001042 RNA polymerase I core binding; GO:0001882 nucleoside binding; GO:0001883 purine nucleoside binding; GO:0003676 nucleic acid binding; GO:0003677 DNA binding; GO:0003700 DNA-binding transcription factor activity; GO:0003723 RNA binding; GO:0005048 signal sequence binding; GO:0005488 binding; GO:0005515 protein binding; GO:0005524 ATP binding; GO:0005525 GTP…	PF05022	PF05022 SRP40, C-terminal domain	PF05022 SRP40, C-terminal domain	Y	KOG2992	Nucleolar GTPase/ATPase p130						G2M CHECKPOINT;UNFOLDED PROTEIN RESPONSE;E2F TARGETS;MYC TARGETS V1;MYC TARGETS V2	https://www.gsea-msigdb.org/gsea/msigdb/mouse/geneset/HALLMARK_G2M_CHECKPOINT;https://www.gsea-msigdb.org/gsea/msigdb/mouse/geneset/HALLMARK_UNFOLDED_PROTEIN_RESPONSE;https://www.gsea-msigdb.org/gsea/msigdb/mouse/geneset/HALLMARK_E2F_TARGETS;https://www.gsea-msigdb.org/gsea/msigdb/mouse/geneset/HALLMARK_MYC_TARGETS_V1;https://www.gsea-msigdb.org/gsea/msigdb/mouse/geneset/HALLMARK_MYC_TARGETS_V2
E9Q7G0	1553	K	3.57639	0.00152015	Up	Nuclear mitotic apparatus protein 1 OS=Mus musculus OX=10090 GN=Numa1 PE=1 SV=1	Numa1	_VQQQK[Acetyl (K)]LK_	1	76.5192	71.5537	68.685	296.23	184.409	322.771	0.446097	0.438114	0.411219	1.66205	1.10182	1.8691	mitochondria	K16808			GO:0000132 establishment of mitotic spindle orientation; GO:0000226 microtubule cytoskeleton organization; GO:0000278 mitotic cell cycle; GO:0001578 microtubule bundle formation; GO:0006355 regulation of DNA-templated transcription; GO:0006357 regulation of transcription by RNA polymerase II; GO:0006996 organelle organization; GO:0006997 nucleus organization; GO:0007010 cytoskeleton organization;…	GO:0000139 Golgi membrane; GO:0000235 astral microtubule; GO:0000922 spindle pole; GO:0005622 intracellular anatomical structure; GO:0005634 nucleus; GO:0005654 nucleoplasm; GO:0005694 chromosome; GO:0005737 cytoplasm; GO:0005794 Golgi apparatus; GO:0005813 centrosome; GO:0005815 microtubule organizing center; GO:0005818 aster; GO:0005819 spindle; GO:0005829 cytosol; GO:0005856 cytoskeleton; GO:0…	GO:0005198 structural molecule activity; GO:0005488 binding; GO:0005515 protein binding; GO:0005543 phospholipid binding; GO:0008017 microtubule binding; GO:0008092 cytoskeletal protein binding; GO:0008289 lipid binding; GO:0015631 tubulin binding; GO:0019904 protein domain specific binding; GO:0035091 phosphatidylinositol binding; GO:0043167 ion binding; GO:0043168 anion binding; GO:0044877 prot…	PF21670	PF21670 NuMA N-terminal hook domain								R-MMU-1640170 Cell Cycle;R-MMU-380320 Recruitment of NuMA to mitotic centrosomes;R-MMU-68875 Mitotic Prophase;R-MMU-68877 Mitotic Prometaphase;R-MMU-68886 M Phase;R-MMU-69278 Cell Cycle, Mitotic	https://reactome.org/PathwayBrowser/#/R-MMU-1640170;https://reactome.org/PathwayBrowser/#/R-MMU-380320;https://reactome.org/PathwayBrowser/#/R-MMU-68875;https://reactome.org/PathwayBrowser/#/R-MMU-68877;https://reactome.org/PathwayBrowser/#/R-MMU-68886;https://reactome.org/PathwayBrowser/#/R-MMU-69278	MITOTIC SPINDLE;G2M CHECKPOINT	https://www.gsea-msigdb.org/gsea/msigdb/mouse/geneset/HALLMARK_MITOTIC_SPINDLE;https://www.gsea-msigdb.org/gsea/msigdb/mouse/geneset/HALLMARK_G2M_CHECKPOINT
E9Q7G0	1555	K	0.644807	0.00218851	Down	Nuclear mitotic apparatus protein 1 OS=Mus musculus OX=10090 GN=Numa1 PE=1 SV=1	Numa1	_LK[Acetyl (K)]AFQAQR_	1	384.67	329.181	343.719	237.66	231.238		1.24897	1.12252	1.14609	0.742632	0.769467		mitochondria	K16808			GO:0000132 establishment of mitotic spindle orientation; GO:0000226 microtubule cytoskeleton organization; GO:0000278 mitotic cell cycle; GO:0001578 microtubule bundle formation; GO:0006355 regulation of DNA-templated transcription; GO:0006357 regulation of transcription by RNA polymerase II; GO:0006996 organelle organization; GO:0006997 nucleus organization; GO:0007010 cytoskeleton organization;…	GO:0000139 Golgi membrane; GO:0000235 astral microtubule; GO:0000922 spindle pole; GO:0005622 intracellular anatomical structure; GO:0005634 nucleus; GO:0005654 nucleoplasm; GO:0005694 chromosome; GO:0005737 cytoplasm; GO:0005794 Golgi apparatus; GO:0005813 centrosome; GO:0005815 microtubule organizing center; GO:0005818 aster; GO:0005819 spindle; GO:0005829 cytosol; GO:0005856 cytoskeleton; GO:0…	GO:0005198 structural molecule activity; GO:0005488 binding; GO:0005515 protein binding; GO:0005543 phospholipid binding; GO:0008017 microtubule binding; GO:0008092 cytoskeletal protein binding; GO:0008289 lipid binding; GO:0015631 tubulin binding; GO:0019904 protein domain specific binding; GO:0035091 phosphatidylinositol binding; GO:0043167 ion binding; GO:0043168 anion binding; GO:0044877 prot…	PF21670	PF21670 NuMA N-terminal hook domain								R-MMU-1640170 Cell Cycle;R-MMU-380320 Recruitment of NuMA to mitotic centrosomes;R-MMU-68875 Mitotic Prophase;R-MMU-68877 Mitotic Prometaphase;R-MMU-68886 M Phase;R-MMU-69278 Cell Cycle, Mitotic	https://reactome.org/PathwayBrowser/#/R-MMU-1640170;https://reactome.org/PathwayBrowser/#/R-MMU-380320;https://reactome.org/PathwayBrowser/#/R-MMU-68875;https://reactome.org/PathwayBrowser/#/R-MMU-68877;https://reactome.org/PathwayBrowser/#/R-MMU-68886;https://reactome.org/PathwayBrowser/#/R-MMU-69278	MITOTIC SPINDLE;G2M CHECKPOINT	https://www.gsea-msigdb.org/gsea/msigdb/mouse/geneset/HALLMARK_MITOTIC_SPINDLE;https://www.gsea-msigdb.org/gsea/msigdb/mouse/geneset/HALLMARK_G2M_CHECKPOINT
E9Q7G0	2057	K	0.565004	0.00150094	Down	Nuclear mitotic apparatus protein 1 OS=Mus musculus OX=10090 GN=Numa1 PE=1 SV=1	Numa1	_TPAK[Acetyl (K)]VSPNPR_	1	160.102	140.688	181.808	94.4583	95.5755	91.1858	1.24663	1.15052	1.45381	0.707844	0.762706	0.705256	mitochondria	K16808			GO:0000132 establishment of mitotic spindle orientation; GO:0000226 microtubule cytoskeleton organization; GO:0000278 mitotic cell cycle; GO:0001578 microtubule bundle formation; GO:0006355 regulation of DNA-templated transcription; GO:0006357 regulation of transcription by RNA polymerase II; GO:0006996 organelle organization; GO:0006997 nucleus organization; GO:0007010 cytoskeleton organization;…	GO:0000139 Golgi membrane; GO:0000235 astral microtubule; GO:0000922 spindle pole; GO:0005622 intracellular anatomical structure; GO:0005634 nucleus; GO:0005654 nucleoplasm; GO:0005694 chromosome; GO:0005737 cytoplasm; GO:0005794 Golgi apparatus; GO:0005813 centrosome; GO:0005815 microtubule organizing center; GO:0005818 aster; GO:0005819 spindle; GO:0005829 cytosol; GO:0005856 cytoskeleton; GO:0…	GO:0005198 structural molecule activity; GO:0005488 binding; GO:0005515 protein binding; GO:0005543 phospholipid binding; GO:0008017 microtubule binding; GO:0008092 cytoskeletal protein binding; GO:0008289 lipid binding; GO:0015631 tubulin binding; GO:0019904 protein domain specific binding; GO:0035091 phosphatidylinositol binding; GO:0043167 ion binding; GO:0043168 anion binding; GO:0044877 prot…	PF21670	PF21670 NuMA N-terminal hook domain								R-MMU-1640170 Cell Cycle;R-MMU-380320 Recruitment of NuMA to mitotic centrosomes;R-MMU-68875 Mitotic Prophase;R-MMU-68877 Mitotic Prometaphase;R-MMU-68886 M Phase;R-MMU-69278 Cell Cycle, Mitotic	https://reactome.org/PathwayBrowser/#/R-MMU-1640170;https://reactome.org/PathwayBrowser/#/R-MMU-380320;https://reactome.org/PathwayBrowser/#/R-MMU-68875;https://reactome.org/PathwayBrowser/#/R-MMU-68877;https://reactome.org/PathwayBrowser/#/R-MMU-68886;https://reactome.org/PathwayBrowser/#/R-MMU-69278	MITOTIC SPINDLE;G2M CHECKPOINT	https://www.gsea-msigdb.org/gsea/msigdb/mouse/geneset/HALLMARK_MITOTIC_SPINDLE;https://www.gsea-msigdb.org/gsea/msigdb/mouse/geneset/HALLMARK_G2M_CHECKPOINT
E9Q816	239	K	0.639771	0.00385456	Down	Cytochrome P450 2W1 OS=Mus musculus OX=10090 GN=Cyp2w1 PE=2 SV=1	Cyp2w1	_LHRPVLSK[Acetyl (K)]IEEVR_	1	182.873	210.438	219.306	85.5062	100.725	92.2357	1.10159	1.23555	1.19528	0.658983	0.778639	0.822321	endoplasmic reticulum	K07423	CYP2W1; cytochrome P450 family 2 subfamily W1 [EC:1.14.14.-]	mmu00830 Retinol metabolism; mmu01100 Metabolic pathways	GO:0001676 long-chain fatty acid metabolic process; GO:0006082 organic acid metabolic process; GO:0006629 lipid metabolic process; GO:0006631 fatty acid metabolic process; GO:0006690 icosanoid metabolic process; GO:0006805 xenobiotic metabolic process; GO:0008152 metabolic process; GO:0009404 toxin metabolic process; GO:0009410 response to xenobiotic stimulus; GO:0009987 cellular process; GO:0018…	GO:0005622 intracellular anatomical structure; GO:0005737 cytoplasm; GO:0005783 endoplasmic reticulum; GO:0005788 endoplasmic reticulum lumen; GO:0005789 endoplasmic reticulum membrane; GO:0005886 plasma membrane; GO:0009986 cell surface; GO:0012505 endomembrane system; GO:0016020 membrane; GO:0031974 membrane-enclosed lumen; GO:0031984 organelle subcompartment; GO:0042175 nuclear outer membrane-…	GO:0003824 catalytic activity; GO:0004497 monooxygenase activity; GO:0005488 binding; GO:0005506 iron ion binding; GO:0008391 arachidonate monooxygenase activity; GO:0008392 arachidonate epoxygenase activity; GO:0008395 steroid hydroxylase activity; GO:0016491 oxidoreductase activity; GO:0016705 oxidoreductase activity, acting on paired donors, with incorporation or reduction of molecular oxygen;…	PF00067	PF00067 Cytochrome P450	PF00067 Cytochrome P450	Q	KOG0156	Cytochrome P450 CYP2 subfamily	WP1251 Metapathway biotransformation;WP1274 Oxidation by cytochrome P450	https://www.wikipathways.org/instance/WP1251;https://www.wikipathways.org/instance/WP1274		R-MMU-1430728 Metabolism;R-MMU-211859 Biological oxidations;R-MMU-211897 Cytochrome P450 - arranged by substrate type;R-MMU-211945 Phase I - Functionalization of compounds;R-MMU-211958 Miscellaneous substrates;R-MMU-211981 Xenobiotics	https://reactome.org/PathwayBrowser/#/R-MMU-1430728;https://reactome.org/PathwayBrowser/#/R-MMU-211859;https://reactome.org/PathwayBrowser/#/R-MMU-211897;https://reactome.org/PathwayBrowser/#/R-MMU-211945;https://reactome.org/PathwayBrowser/#/R-MMU-211958;https://reactome.org/PathwayBrowser/#/R-MMU-211981
E9Q912	421	K	0.533271	0.0449075	Down	Rap1 GTPase-GDP dissociation stimulator 1 OS=Mus musculus OX=10090 GN=Rap1gds1 PE=2 SV=1	Rap1gds1	_SEMPPVQFK[Acetyl (K)]LLGTLR_	1	217.535		207.121	127.288	232.169	187.647	1.43144		1.40152	0.566222	0.957498	0.742383	cytoplasm	K27817			GO:0001654 eye development; GO:0001745 compound eye morphogenesis; GO:0001751 compound eye photoreceptor cell differentiation; GO:0001754 eye photoreceptor cell differentiation; GO:0003008 system process; GO:0003012 muscle system process; GO:0003013 circulatory system process; GO:0003018 vascular process in circulatory system; GO:0006082 organic acid metabolic process; GO:0006091 generation of pr…	GO:0005622 intracellular anatomical structure; GO:0005737 cytoplasm; GO:0005739 mitochondrion; GO:0005783 endoplasmic reticulum; GO:0005829 cytosol; GO:0012505 endomembrane system; GO:0043226 organelle; GO:0043227 membrane-bounded organelle; GO:0043229 intracellular organelle; GO:0043231 intracellular membrane-bounded organelle;	GO:0005096 GTPase activator activity; GO:0008047 enzyme activator activity; GO:0030234 enzyme regulator activity; GO:0030695 GTPase regulator activity; GO:0060589 nucleoside-triphosphatase regulator activity; GO:0098772 molecular function regulator activity;				T	KOG4500	Rho/Rac GTPase guanine nucleotide exchange factor smgGDS/Vimar						FATTY ACID METABOLISM	https://www.gsea-msigdb.org/gsea/msigdb/mouse/geneset/HALLMARK_FATTY_ACID_METABOLISM
E9QAT4	665	K	1.56758	0.0143299	Up	Protein transport protein Sec16A OS=Mus musculus OX=10090 GN=Sec16a PE=1 SV=1	Sec16a	_GTQYC[Carbamidomethyl (C)]PK[Acetyl (K)]K_	1	208.973	297.846	258.406	380.034	391.329	403.603	0.624092	0.898965	0.822091	1.26245	1.18781	1.22596	nucleus	K20353			GO:0003400 regulation of COPII vesicle coating; GO:0006810 transport; GO:0006888 endoplasmic reticulum to Golgi vesicle-mediated transport; GO:0006900 vesicle budding from membrane; GO:0006901 vesicle coating; GO:0006903 vesicle targeting; GO:0006950 response to stress; GO:0006996 organelle organization; GO:0007029 endoplasmic reticulum organization; GO:0007030 Golgi organization; GO:0007154 cell…	GO:0000139 Golgi membrane; GO:0005622 intracellular anatomical structure; GO:0005737 cytoplasm; GO:0005783 endoplasmic reticulum; GO:0005789 endoplasmic reticulum membrane; GO:0005794 Golgi apparatus; GO:0005829 cytosol; GO:0012505 endomembrane system; GO:0016020 membrane; GO:0031090 organelle membrane; GO:0031984 organelle subcompartment; GO:0042175 nuclear outer membrane-endoplasmic reticulum m…	GO:0005488 binding; GO:0005515 protein binding; GO:0019899 enzyme binding; GO:0031267 small GTPase binding; GO:0051020 GTPase binding;	PF12932; PF12931	PF12932 Vesicle coat trafficking protein Sec16 mid-region; PF12931 Sec23-binding domain of Sec16		K	KOG1913	Regucalcin gene promoter region-related protein (RGPR)				R-MMU-199977 ER to Golgi Anterograde Transport;R-MMU-199991 Membrane Trafficking;R-MMU-204005 COPII-mediated vesicle transport;R-MMU-392499 Metabolism of proteins;R-MMU-446203 Asparagine N-linked glycosylation;R-MMU-5653656 Vesicle-mediated transport;R-MMU-597592 Post-translational protein modification;R-MMU-948021 Transport to the Golgi and subsequent modification	https://reactome.org/PathwayBrowser/#/R-MMU-199977;https://reactome.org/PathwayBrowser/#/R-MMU-199991;https://reactome.org/PathwayBrowser/#/R-MMU-204005;https://reactome.org/PathwayBrowser/#/R-MMU-392499;https://reactome.org/PathwayBrowser/#/R-MMU-446203;https://reactome.org/PathwayBrowser/#/R-MMU-5653656;https://reactome.org/PathwayBrowser/#/R-MMU-597592;https://reactome.org/PathwayBrowser/#/R-M…
F6ZDS4	822	K	2.12993	0.0240479	Up	Nucleoprotein TPR OS=Mus musculus OX=10090 GN=Tpr PE=1 SV=1	Tpr	_NQK[Acetyl (K)]LTATTQK_	1	2863.19	1350.68	1647.56	3888.97	4245.14	3607.47	0.941021	0.450036	0.546312	1.40167	1.48591	1.23888	nucleus	K09291	TPR; nucleoprotein TPR	mmu03013 Nucleocytoplasmic transport; mmu05014 Amyotrophic lateral sclerosis; mmu05216 Thyroid cancer; mmu05200 Pathways in cancer	GO:0000022 mitotic spindle elongation; GO:0000070 mitotic sister chromatid segregation; GO:0000075 cell cycle checkpoint signaling; GO:0000122 negative regulation of transcription by RNA polymerase II; GO:0000226 microtubule cytoskeleton organization; GO:0000278 mitotic cell cycle; GO:0000280 nuclear division; GO:0000819 sister chromatid segregation; GO:0003006 developmental process involved in r…	GO:0000228 nuclear chromosome; GO:0000775 chromosome, centromeric region; GO:0000776 kinetochore; GO:0000785 chromatin; GO:0000791 euchromatin; GO:0005622 intracellular anatomical structure; GO:0005634 nucleus; GO:0005635 nuclear envelope; GO:0005643 nuclear pore; GO:0005652 nuclear lamina; GO:0005654 nucleoplasm; GO:0005694 chromosome; GO:0005730 nucleolus; GO:0005737 cytoplasm; GO:0005819 spind…	GO:0003676 nucleic acid binding; GO:0003677 DNA binding; GO:0003682 chromatin binding; GO:0003723 RNA binding; GO:0003729 mRNA binding; GO:0005198 structural molecule activity; GO:0005488 binding; GO:0005515 protein binding; GO:0008092 cytoskeletal protein binding; GO:0015631 tubulin binding; GO:0017056 structural constituent of nuclear pore; GO:0019899 enzyme binding; GO:0019900 kinase binding; …				S	KOG4674	Uncharacterized conserved coiled-coil protein				R-MMU-1430728 Metabolism;R-MMU-159227 Transport of the SLBP independent Mature mRNA;R-MMU-159230 Transport of the SLBP Dependant Mature mRNA;R-MMU-159231 Transport of Mature mRNA Derived from an Intronless Transcript;R-MMU-159234 Transport of Mature mRNAs Derived from Intronless Transcripts;R-MMU-159236 Transport of Mature mRNA derived from an Intron-Containing Transcript;R-MMU-1640170 Cell Cycle…	https://reactome.org/PathwayBrowser/#/R-MMU-1430728;https://reactome.org/PathwayBrowser/#/R-MMU-159227;https://reactome.org/PathwayBrowser/#/R-MMU-159230;https://reactome.org/PathwayBrowser/#/R-MMU-159231;https://reactome.org/PathwayBrowser/#/R-MMU-159234;https://reactome.org/PathwayBrowser/#/R-MMU-159236;https://reactome.org/PathwayBrowser/#/R-MMU-1640170;https://reactome.org/PathwayBrowser/#/R-…
F8VPU2	548	K	0.425402	0.00523069	Down	FERM, ARHGEF and pleckstrin domain-containing protein 1 OS=Mus musculus OX=10090 GN=Farp1 PE=1 SV=1	Farp1	_AYYIAK[Acetyl (K)]EVSTTER_	1	168.339	209.687	159.381	66.5395	104.244	81.1746	1.34073	1.68648	1.26725	0.475219	0.74356	0.608094	nucleus	K17477			GO:0000902 cell morphogenesis; GO:0001941 postsynaptic membrane organization; GO:0002376 immune system process; GO:0002520 immune system development; GO:0002521 leukocyte differentiation; GO:0002573 myeloid leukocyte differentiation; GO:0006996 organelle organization; GO:0007010 cytoskeleton organization; GO:0007154 cell communication; GO:0007155 cell adhesion; GO:0007165 signal transduction; GO:…	GO:0005622 intracellular anatomical structure; GO:0005737 cytoplasm; GO:0005829 cytosol; GO:0005856 cytoskeleton; GO:0005886 plasma membrane; GO:0009898 cytoplasmic side of plasma membrane; GO:0016020 membrane; GO:0019897 extrinsic component of plasma membrane; GO:0019898 extrinsic component of membrane; GO:0030054 cell junction; GO:0030175 filopodium; GO:0030425 dendrite; GO:0031234 extrinsic co…	GO:0005085 guanyl-nucleotide exchange factor activity; GO:0005102 signaling receptor binding; GO:0005488 binding; GO:0005515 protein binding; GO:0008092 cytoskeletal protein binding; GO:0019899 enzyme binding; GO:0031267 small GTPase binding; GO:0050811 GABA receptor binding; GO:0051020 GTPase binding; GO:0098772 molecular function regulator activity;	PF09379; PF00373; PF09380; PF00621; PF00169	PF09379 FERM N-terminal domain; PF00373 FERM central domain; PF09380 FERM C-terminal PH-like domain; PF00621 RhoGEF domain; PF00169 PH domain	PF00621 RhoGEF domain	T	KOG3531	Rho guanine nucleotide exchange factor CDEP				R-MMU-162582 Signal Transduction;R-MMU-194315 Signaling by Rho GTPases;R-MMU-8980692 RHOA GTPase cycle;R-MMU-9012999 RHO GTPase cycle;R-MMU-9013148 CDC42 GTPase cycle;R-MMU-9013149 RAC1 GTPase cycle;R-MMU-9035034 RHOF GTPase cycle;R-MMU-9716542 Signaling by Rho GTPases, Miro GTPases and RHOBTB3	https://reactome.org/PathwayBrowser/#/R-MMU-162582;https://reactome.org/PathwayBrowser/#/R-MMU-194315;https://reactome.org/PathwayBrowser/#/R-MMU-8980692;https://reactome.org/PathwayBrowser/#/R-MMU-9012999;https://reactome.org/PathwayBrowser/#/R-MMU-9013148;https://reactome.org/PathwayBrowser/#/R-MMU-9013149;https://reactome.org/PathwayBrowser/#/R-MMU-9035034;https://reactome.org/PathwayBrowser/#…	MITOTIC SPINDLE;ESTROGEN RESPONSE EARLY;ESTROGEN RESPONSE LATE	https://www.gsea-msigdb.org/gsea/msigdb/mouse/geneset/HALLMARK_MITOTIC_SPINDLE;https://www.gsea-msigdb.org/gsea/msigdb/mouse/geneset/HALLMARK_ESTROGEN_RESPONSE_EARLY;https://www.gsea-msigdb.org/gsea/msigdb/mouse/geneset/HALLMARK_ESTROGEN_RESPONSE_LATE
G5E8V9	124	K	0.600302	0.0164568	Down	Arfaptin-1 OS=Mus musculus OX=10090 GN=Arfip1 PE=1 SV=1	Arfip1	_NPAMEK[Acetyl (K)]LELVR_	1	63.994	94.1788	74.1601	45.5351	49.9313	38.7787	1.04799	1.50815	1.17199	0.748297	0.830022	0.659692	cytoplasm	K20314			GO:0002791 regulation of peptide secretion; GO:0006810 transport; GO:0006886 intracellular protein transport; GO:0007610 behavior; GO:0008064 regulation of actin polymerization or depolymerization; GO:0008104 protein localization; GO:0008582 regulation of synaptic assembly at neuromuscular junction; GO:0009636 response to toxic substance; GO:0009987 cellular process; GO:0015031 protein transport;…	GO:0000139 Golgi membrane; GO:0005622 intracellular anatomical structure; GO:0005737 cytoplasm; GO:0005794 Golgi apparatus; GO:0005802 trans-Golgi network; GO:0005829 cytosol; GO:0012505 endomembrane system; GO:0016020 membrane; GO:0031090 organelle membrane; GO:0031984 organelle subcompartment; GO:0032588 trans-Golgi network membrane; GO:0043226 organelle; GO:0043227 membrane-bounded organelle; …	GO:0005488 binding; GO:0005515 protein binding; GO:0005543 phospholipid binding; GO:0008092 cytoskeletal protein binding; GO:0008289 lipid binding; GO:0019904 protein domain specific binding; GO:0034452 dynactin binding; GO:0035091 phosphatidylinositol binding; GO:0043167 ion binding; GO:0043168 anion binding; GO:0070273 phosphatidylinositol-4-phosphate binding; GO:1901981 phosphatidylinositol ph…	PF06456	PF06456 Arfaptin-like domain	PF06456 Arfaptin-like domain	T	KOG3876	Arfaptin and related proteins						PROTEIN SECRETION	https://www.gsea-msigdb.org/gsea/msigdb/mouse/geneset/HALLMARK_PROTEIN_SECRETION
O08586	80	K	1.69729	0.0166017	Up	Phosphatidylinositol 3,4,5-trisphosphate 3-phosphatase and dual-specificity protein phosphatase PTEN OS=Mus musculus OX=10090 GN=Pten PE=1 SV=1	Pten	_HYDTAK[Acetyl (K)]FNC[Carbamidomethyl (C)]R_	1	72.2078	88.3529	89.1959	133.8	152.511	153.755	0.649912	0.75598	0.82579	1.00737	1.46638	1.31406	cytoplasm	K01110	PTEN; phosphatidylinositol-3,4,5-trisphosphate 3-phosphatase and dual-specificity protein phosphatase PTEN [EC:3.1.3.16 3.1.3.48 3.1.3.67]	mmu05165 Human papillomavirus infection; mmu04218 Cellular senescence; mmu05166 Human T-cell leukemia virus 1 infection; mmu01100 Metabolic pathways; mmu04510 Focal adhesion; mmu05213 Endometrial cancer; mmu05415 Diabetic cardiomyopathy; mmu05218 Melanoma; mmu01521 EGFR tyrosine kinase inhibitor resistance; mmu05225 Hepatocellular carcinoma; mmu05215 Prostate cancer; mmu04115 p53 signaling pathwa…	GO:0000079 regulation of cyclin-dependent protein serine/threonine kinase activity; GO:0000902 cell morphogenesis; GO:0001525 angiogenesis; GO:0001558 regulation of cell growth; GO:0001568 blood vessel development; GO:0001654 eye development; GO:0001655 urogenital system development; GO:0001666 response to hypoxia; GO:0001667 ameboidal-type cell migration; GO:0001709 cell fate determination; GO:0…	GO:0005576 extracellular region; GO:0005622 intracellular anatomical structure; GO:0005634 nucleus; GO:0005654 nucleoplasm; GO:0005737 cytoplasm; GO:0005739 mitochondrion; GO:0005829 cytosol; GO:0005886 plasma membrane; GO:0009898 cytoplasmic side of plasma membrane; GO:0016020 membrane; GO:0016324 apical plasma membrane; GO:0016604 nuclear body; GO:0016605 PML body; GO:0030424 axon; GO:0030425 d…	GO:0002020 protease binding; GO:0003779 actin binding; GO:0003824 catalytic activity; GO:0004438 phosphatidylinositol-3-phosphate phosphatase activity; GO:0004721 phosphoprotein phosphatase activity; GO:0004722 protein serine/threonine phosphatase activity; GO:0004725 protein tyrosine phosphatase activity; GO:0005102 signaling receptor binding; GO:0005161 platelet-derived growth factor receptor b…	PF22785; PF10409	PF22785 Polymorphic toxin system, DSP-PTPase phosphatase; PF10409 C2 domain of PTEN tumour-suppressor protein		TR	KOG2283	Clathrin coat dissociation kinase GAK/PTEN/Auxilin and related tyrosine phosphatases	WP1763 Mechanisms associated with pluripotency;WP193 Hepatocyte growth factor receptor signaling;WP2841 Focal adhesion PI3K Akt mTOR signaling pathway;WP2902 p53 signaling;WP339 ESC pluripotency pathways;WP3675 Factors and pathways affecting insulin like growth factor IGF1 Akt signaling;WP5051 Na K ATPase Src signaling;WP65 Insulin signaling;WP85 Focal adhesion	https://www.wikipathways.org/instance/WP1763;https://www.wikipathways.org/instance/WP193;https://www.wikipathways.org/instance/WP2841;https://www.wikipathways.org/instance/WP2902;https://www.wikipathways.org/instance/WP339;https://www.wikipathways.org/instance/WP3675;https://www.wikipathways.org/instance/WP5051;https://www.wikipathways.org/instance/WP65;https://www.wikipathways.org/instance/WP85		R-MMU-1257604 PIP3 activates AKT signaling;R-MMU-1280218 Adaptive Immune System;R-MMU-1430728 Metabolism;R-MMU-1483249 Inositol phosphate metabolism;R-MMU-1483255 PI Metabolism;R-MMU-1483257 Phospholipid metabolism;R-MMU-162582 Signal Transduction;R-MMU-1660499 Synthesis of PIPs at the plasma membrane;R-MMU-168256 Immune System;R-MMU-1855204 Synthesis of IP3 and IP4 in the cytosol;R-MMU-199418 Ne…	https://reactome.org/PathwayBrowser/#/R-MMU-1257604;https://reactome.org/PathwayBrowser/#/R-MMU-1280218;https://reactome.org/PathwayBrowser/#/R-MMU-1430728;https://reactome.org/PathwayBrowser/#/R-MMU-1483249;https://reactome.org/PathwayBrowser/#/R-MMU-1483255;https://reactome.org/PathwayBrowser/#/R-MMU-1483257;https://reactome.org/PathwayBrowser/#/R-MMU-162582;https://reactome.org/PathwayBrowser/…	APICAL JUNCTION;PI3K AKT MTOR SIGNALING;UV RESPONSE DN	https://www.gsea-msigdb.org/gsea/msigdb/mouse/geneset/HALLMARK_APICAL_JUNCTION;https://www.gsea-msigdb.org/gsea/msigdb/mouse/geneset/HALLMARK_PI3K_AKT_MTOR_SIGNALING;https://www.gsea-msigdb.org/gsea/msigdb/mouse/geneset/HALLMARK_UV_RESPONSE_DN
O08586	223	K	4.15836	0.000204877	Up	Phosphatidylinositol 3,4,5-trisphosphate 3-phosphatase and dual-specificity protein phosphatase PTEN OS=Mus musculus OX=10090 GN=Pten PE=1 SV=1	Pten	_VK[Acetyl (K)]IYSSNSGPTR_	1	72.363	56.5944	59.7546	270.261	266.012	284.335	0.445139	0.330957	0.378098	1.39067	1.74805	1.66083	cytoplasm	K01110	PTEN; phosphatidylinositol-3,4,5-trisphosphate 3-phosphatase and dual-specificity protein phosphatase PTEN [EC:3.1.3.16 3.1.3.48 3.1.3.67]	mmu05165 Human papillomavirus infection; mmu04218 Cellular senescence; mmu05166 Human T-cell leukemia virus 1 infection; mmu01100 Metabolic pathways; mmu04510 Focal adhesion; mmu05213 Endometrial cancer; mmu05415 Diabetic cardiomyopathy; mmu05218 Melanoma; mmu01521 EGFR tyrosine kinase inhibitor resistance; mmu05225 Hepatocellular carcinoma; mmu05215 Prostate cancer; mmu04115 p53 signaling pathwa…	GO:0000079 regulation of cyclin-dependent protein serine/threonine kinase activity; GO:0000902 cell morphogenesis; GO:0001525 angiogenesis; GO:0001558 regulation of cell growth; GO:0001568 blood vessel development; GO:0001654 eye development; GO:0001655 urogenital system development; GO:0001666 response to hypoxia; GO:0001667 ameboidal-type cell migration; GO:0001709 cell fate determination; GO:0…	GO:0005576 extracellular region; GO:0005622 intracellular anatomical structure; GO:0005634 nucleus; GO:0005654 nucleoplasm; GO:0005737 cytoplasm; GO:0005739 mitochondrion; GO:0005829 cytosol; GO:0005886 plasma membrane; GO:0009898 cytoplasmic side of plasma membrane; GO:0016020 membrane; GO:0016324 apical plasma membrane; GO:0016604 nuclear body; GO:0016605 PML body; GO:0030424 axon; GO:0030425 d…	GO:0002020 protease binding; GO:0003779 actin binding; GO:0003824 catalytic activity; GO:0004438 phosphatidylinositol-3-phosphate phosphatase activity; GO:0004721 phosphoprotein phosphatase activity; GO:0004722 protein serine/threonine phosphatase activity; GO:0004725 protein tyrosine phosphatase activity; GO:0005102 signaling receptor binding; GO:0005161 platelet-derived growth factor receptor b…	PF22785; PF10409	PF22785 Polymorphic toxin system, DSP-PTPase phosphatase; PF10409 C2 domain of PTEN tumour-suppressor protein	PF10409 C2 domain of PTEN tumour-suppressor protein	TR	KOG2283	Clathrin coat dissociation kinase GAK/PTEN/Auxilin and related tyrosine phosphatases	WP1763 Mechanisms associated with pluripotency;WP193 Hepatocyte growth factor receptor signaling;WP2841 Focal adhesion PI3K Akt mTOR signaling pathway;WP2902 p53 signaling;WP339 ESC pluripotency pathways;WP3675 Factors and pathways affecting insulin like growth factor IGF1 Akt signaling;WP5051 Na K ATPase Src signaling;WP65 Insulin signaling;WP85 Focal adhesion	https://www.wikipathways.org/instance/WP1763;https://www.wikipathways.org/instance/WP193;https://www.wikipathways.org/instance/WP2841;https://www.wikipathways.org/instance/WP2902;https://www.wikipathways.org/instance/WP339;https://www.wikipathways.org/instance/WP3675;https://www.wikipathways.org/instance/WP5051;https://www.wikipathways.org/instance/WP65;https://www.wikipathways.org/instance/WP85		R-MMU-1257604 PIP3 activates AKT signaling;R-MMU-1280218 Adaptive Immune System;R-MMU-1430728 Metabolism;R-MMU-1483249 Inositol phosphate metabolism;R-MMU-1483255 PI Metabolism;R-MMU-1483257 Phospholipid metabolism;R-MMU-162582 Signal Transduction;R-MMU-1660499 Synthesis of PIPs at the plasma membrane;R-MMU-168256 Immune System;R-MMU-1855204 Synthesis of IP3 and IP4 in the cytosol;R-MMU-199418 Ne…	https://reactome.org/PathwayBrowser/#/R-MMU-1257604;https://reactome.org/PathwayBrowser/#/R-MMU-1280218;https://reactome.org/PathwayBrowser/#/R-MMU-1430728;https://reactome.org/PathwayBrowser/#/R-MMU-1483249;https://reactome.org/PathwayBrowser/#/R-MMU-1483255;https://reactome.org/PathwayBrowser/#/R-MMU-1483257;https://reactome.org/PathwayBrowser/#/R-MMU-162582;https://reactome.org/PathwayBrowser/…	APICAL JUNCTION;PI3K AKT MTOR SIGNALING;UV RESPONSE DN	https://www.gsea-msigdb.org/gsea/msigdb/mouse/geneset/HALLMARK_APICAL_JUNCTION;https://www.gsea-msigdb.org/gsea/msigdb/mouse/geneset/HALLMARK_PI3K_AKT_MTOR_SIGNALING;https://www.gsea-msigdb.org/gsea/msigdb/mouse/geneset/HALLMARK_UV_RESPONSE_DN
O08599	20	K	2.53913	0.00137267	Up	Syntaxin-binding protein 1 OS=Mus musculus OX=10090 GN=Stxbp1 PE=1 SV=2	Stxbp1	_IMHDVIK[Acetyl (K)]K_	1	74.8846	57.7742	52.5499	128.325	141.086	144.216	0.688126	0.585644	0.472977	1.34906	1.59123	1.49494	cytoplasm	K15292	STXBP1; syntaxin-binding protein 1	mmu04721 Synaptic vesicle cycle	GO:0000278 mitotic cell cycle; GO:0000281 mitotic cytokinesis; GO:0000902 cell morphogenesis; GO:0000910 cytokinesis; GO:0001775 cell activation; GO:0001956 positive regulation of neurotransmitter secretion; GO:0002064 epithelial cell development; GO:0002065 columnar/cuboidal epithelial cell differentiation; GO:0002066 columnar/cuboidal epithelial cell development; GO:0002376 immune system proces…	GO:0005622 intracellular anatomical structure; GO:0005634 nucleus; GO:0005654 nucleoplasm; GO:0005737 cytoplasm; GO:0005739 mitochondrion; GO:0005829 cytosol; GO:0005856 cytoskeleton; GO:0005886 plasma membrane; GO:0012505 endomembrane system; GO:0016020 membrane; GO:0019897 extrinsic component of plasma membrane; GO:0019898 extrinsic component of membrane; GO:0030139 endocytic vesicle; GO:003014…	GO:0000149 SNARE binding; GO:0005488 binding; GO:0005515 protein binding; GO:0017075 syntaxin-1 binding; GO:0019899 enzyme binding; GO:0019900 kinase binding; GO:0019901 protein kinase binding; GO:0019904 protein domain specific binding; GO:0019905 syntaxin binding; GO:0042802 identical protein binding; GO:0043274 phospholipase binding;				U	KOG1300	Vesicle trafficking protein Sec1	WP5298 Dravet syndrome Scn1a A1783V point mutation model;WP572 EGFR1 signaling pathway;WP65 Insulin signaling	https://www.wikipathways.org/instance/WP5298;https://www.wikipathways.org/instance/WP572;https://www.wikipathways.org/instance/WP65		R-MMU-112310 Neurotransmitter release cycle;R-MMU-112315 Transmission across Chemical Synapses;R-MMU-112316 Neuronal System;R-MMU-181429 Serotonin Neurotransmitter Release Cycle;R-MMU-181430 Norepinephrine Neurotransmitter Release Cycle;R-MMU-210500 Glutamate Neurotransmitter Release Cycle;R-MMU-212676 Dopamine Neurotransmitter Release Cycle;R-MMU-264642 Acetylcholine Neurotransmitter Release Cyc…	https://reactome.org/PathwayBrowser/#/R-MMU-112310;https://reactome.org/PathwayBrowser/#/R-MMU-112315;https://reactome.org/PathwayBrowser/#/R-MMU-112316;https://reactome.org/PathwayBrowser/#/R-MMU-181429;https://reactome.org/PathwayBrowser/#/R-MMU-181430;https://reactome.org/PathwayBrowser/#/R-MMU-210500;https://reactome.org/PathwayBrowser/#/R-MMU-212676;https://reactome.org/PathwayBrowser/#/R-MM…	PANCREAS BETA CELLS	https://www.gsea-msigdb.org/gsea/msigdb/mouse/geneset/HALLMARK_PANCREAS_BETA_CELLS
O08599	364	K	2.28394	0.00985066	Up	Syntaxin-binding protein 1 OS=Mus musculus OX=10090 GN=Stxbp1 PE=1 SV=2	Stxbp1	_HYQGTVDK[Acetyl (K)]LC[Carbamidomethyl (C)]R_	1	30.6654	29.0005	18.5758	55.2003	46.6511	56.9554	0.71186	0.742637	0.422362	1.46599	1.32917	1.49147	cytoplasm	K15292	STXBP1; syntaxin-binding protein 1	mmu04721 Synaptic vesicle cycle	GO:0000278 mitotic cell cycle; GO:0000281 mitotic cytokinesis; GO:0000902 cell morphogenesis; GO:0000910 cytokinesis; GO:0001775 cell activation; GO:0001956 positive regulation of neurotransmitter secretion; GO:0002064 epithelial cell development; GO:0002065 columnar/cuboidal epithelial cell differentiation; GO:0002066 columnar/cuboidal epithelial cell development; GO:0002376 immune system proces…	GO:0005622 intracellular anatomical structure; GO:0005634 nucleus; GO:0005654 nucleoplasm; GO:0005737 cytoplasm; GO:0005739 mitochondrion; GO:0005829 cytosol; GO:0005856 cytoskeleton; GO:0005886 plasma membrane; GO:0012505 endomembrane system; GO:0016020 membrane; GO:0019897 extrinsic component of plasma membrane; GO:0019898 extrinsic component of membrane; GO:0030139 endocytic vesicle; GO:003014…	GO:0000149 SNARE binding; GO:0005488 binding; GO:0005515 protein binding; GO:0017075 syntaxin-1 binding; GO:0019899 enzyme binding; GO:0019900 kinase binding; GO:0019901 protein kinase binding; GO:0019904 protein domain specific binding; GO:0019905 syntaxin binding; GO:0042802 identical protein binding; GO:0043274 phospholipase binding;				U	KOG1300	Vesicle trafficking protein Sec1	WP5298 Dravet syndrome Scn1a A1783V point mutation model;WP572 EGFR1 signaling pathway;WP65 Insulin signaling	https://www.wikipathways.org/instance/WP5298;https://www.wikipathways.org/instance/WP572;https://www.wikipathways.org/instance/WP65		R-MMU-112310 Neurotransmitter release cycle;R-MMU-112315 Transmission across Chemical Synapses;R-MMU-112316 Neuronal System;R-MMU-181429 Serotonin Neurotransmitter Release Cycle;R-MMU-181430 Norepinephrine Neurotransmitter Release Cycle;R-MMU-210500 Glutamate Neurotransmitter Release Cycle;R-MMU-212676 Dopamine Neurotransmitter Release Cycle;R-MMU-264642 Acetylcholine Neurotransmitter Release Cyc…	https://reactome.org/PathwayBrowser/#/R-MMU-112310;https://reactome.org/PathwayBrowser/#/R-MMU-112315;https://reactome.org/PathwayBrowser/#/R-MMU-112316;https://reactome.org/PathwayBrowser/#/R-MMU-181429;https://reactome.org/PathwayBrowser/#/R-MMU-181430;https://reactome.org/PathwayBrowser/#/R-MMU-210500;https://reactome.org/PathwayBrowser/#/R-MMU-212676;https://reactome.org/PathwayBrowser/#/R-MM…	PANCREAS BETA CELLS	https://www.gsea-msigdb.org/gsea/msigdb/mouse/geneset/HALLMARK_PANCREAS_BETA_CELLS
O08638	562	K	2.27793	6.58652e-05	Up	Myosin-11 OS=Mus musculus OX=10090 GN=Myh11 PE=1 SV=1	Myh11	_LC[Carbamidomethyl (C)]SEQGNHPK[Acetyl (K)]FQKPK_	1	12917.8	11254	12260.2	21978.3	23165.5	24232.9	0.670052	0.579886	0.646573	1.38946	1.4431	1.48756	nucleus	K10352	MYH9s; myosin heavy chain 9/10/11/14	mmu03273 Virion - Lassa virus and SFTS virus; mmu04270 Vascular smooth muscle contraction; mmu04814 Motor proteins; mmu04820 Cytoskeleton in muscle cells; mmu04810 Regulation of actin cytoskeleton; mmu04530 Tight junction	GO:0000278 mitotic cell cycle; GO:0000281 mitotic cytokinesis; GO:0000910 cytokinesis; GO:0001654 eye development; GO:0001655 urogenital system development; GO:0001667 ameboidal-type cell migration; GO:0001700 embryonic development via the syncytial blastoderm; GO:0001736 establishment of planar polarity; GO:0001738 morphogenesis of a polarized epithelium; GO:0001745 compound eye morphogenesis; G…	GO:0001725 stress fiber; GO:0005622 intracellular anatomical structure; GO:0005737 cytoplasm; GO:0005826 actomyosin contractile ring; GO:0005829 cytosol; GO:0005856 cytoskeleton; GO:0005859 muscle myosin complex; GO:0005886 plasma membrane; GO:0005903 brush border; GO:0005911 cell-cell junction; GO:0005938 cell cortex; GO:0015629 actin cytoskeleton; GO:0016020 membrane; GO:0016459 myosin complex;…	GO:0000146 microfilament motor activity; GO:0000166 nucleotide binding; GO:0000287 magnesium ion binding; GO:0003774 cytoskeletal motor activity; GO:0003777 microtubule motor activity; GO:0003779 actin binding; GO:0003824 catalytic activity; GO:0005198 structural molecule activity; GO:0005488 binding; GO:0005515 protein binding; GO:0005516 calmodulin binding; GO:0005524 ATP binding; GO:0008017 mi…	PF02736; PF00063	PF02736 Myosin N-terminal SH3-like domain; PF00063 Myosin head (motor domain)	PF00063 Myosin head (motor domain)	Z	KOG0161	Myosin class II heavy chain				R-MMU-162582 Signal Transduction;R-MMU-194315 Signaling by Rho GTPases;R-MMU-195258 RHO GTPase Effectors;R-MMU-397014 Muscle contraction;R-MMU-445355 Smooth Muscle Contraction;R-MMU-5627123 RHO GTPases activate PAKs;R-MMU-9716542 Signaling by Rho GTPases, Miro GTPases and RHOBTB3	https://reactome.org/PathwayBrowser/#/R-MMU-162582;https://reactome.org/PathwayBrowser/#/R-MMU-194315;https://reactome.org/PathwayBrowser/#/R-MMU-195258;https://reactome.org/PathwayBrowser/#/R-MMU-397014;https://reactome.org/PathwayBrowser/#/R-MMU-445355;https://reactome.org/PathwayBrowser/#/R-MMU-5627123;https://reactome.org/PathwayBrowser/#/R-MMU-9716542	MYOGENESIS	https://www.gsea-msigdb.org/gsea/msigdb/mouse/geneset/HALLMARK_MYOGENESIS
O08638	689	K	1.58518	0.035236	Up	Myosin-11 OS=Mus musculus OX=10090 GN=Myh11 PE=1 SV=1	Myh11	_SGK[Acetyl (K)]LDAFLVLEQLR_	1	3994.35	2556.51	3372.03	3723.1	4662.13	4778.66	0.949563	0.603729	0.815023	1.07874	1.33105	1.34442	nucleus	K10352	MYH9s; myosin heavy chain 9/10/11/14	mmu03273 Virion - Lassa virus and SFTS virus; mmu04270 Vascular smooth muscle contraction; mmu04814 Motor proteins; mmu04820 Cytoskeleton in muscle cells; mmu04810 Regulation of actin cytoskeleton; mmu04530 Tight junction	GO:0000278 mitotic cell cycle; GO:0000281 mitotic cytokinesis; GO:0000910 cytokinesis; GO:0001654 eye development; GO:0001655 urogenital system development; GO:0001667 ameboidal-type cell migration; GO:0001700 embryonic development via the syncytial blastoderm; GO:0001736 establishment of planar polarity; GO:0001738 morphogenesis of a polarized epithelium; GO:0001745 compound eye morphogenesis; G…	GO:0001725 stress fiber; GO:0005622 intracellular anatomical structure; GO:0005737 cytoplasm; GO:0005826 actomyosin contractile ring; GO:0005829 cytosol; GO:0005856 cytoskeleton; GO:0005859 muscle myosin complex; GO:0005886 plasma membrane; GO:0005903 brush border; GO:0005911 cell-cell junction; GO:0005938 cell cortex; GO:0015629 actin cytoskeleton; GO:0016020 membrane; GO:0016459 myosin complex;…	GO:0000146 microfilament motor activity; GO:0000166 nucleotide binding; GO:0000287 magnesium ion binding; GO:0003774 cytoskeletal motor activity; GO:0003777 microtubule motor activity; GO:0003779 actin binding; GO:0003824 catalytic activity; GO:0005198 structural molecule activity; GO:0005488 binding; GO:0005515 protein binding; GO:0005516 calmodulin binding; GO:0005524 ATP binding; GO:0008017 mi…	PF02736; PF00063	PF02736 Myosin N-terminal SH3-like domain; PF00063 Myosin head (motor domain)	PF00063 Myosin head (motor domain)	Z	KOG0161	Myosin class II heavy chain				R-MMU-162582 Signal Transduction;R-MMU-194315 Signaling by Rho GTPases;R-MMU-195258 RHO GTPase Effectors;R-MMU-397014 Muscle contraction;R-MMU-445355 Smooth Muscle Contraction;R-MMU-5627123 RHO GTPases activate PAKs;R-MMU-9716542 Signaling by Rho GTPases, Miro GTPases and RHOBTB3	https://reactome.org/PathwayBrowser/#/R-MMU-162582;https://reactome.org/PathwayBrowser/#/R-MMU-194315;https://reactome.org/PathwayBrowser/#/R-MMU-195258;https://reactome.org/PathwayBrowser/#/R-MMU-397014;https://reactome.org/PathwayBrowser/#/R-MMU-445355;https://reactome.org/PathwayBrowser/#/R-MMU-5627123;https://reactome.org/PathwayBrowser/#/R-MMU-9716542	MYOGENESIS	https://www.gsea-msigdb.org/gsea/msigdb/mouse/geneset/HALLMARK_MYOGENESIS
O08638	1394	K	1.61837	0.0119341	Up	Myosin-11 OS=Mus musculus OX=10090 GN=Myh11 PE=1 SV=1	Myh11	_KLQDFASTIEVMEEGK[Acetyl (K)]K_	1	414.605	548.106	453.69	675.566	684.106	552.362	0.683652	0.897805	0.760608	1.35769	1.35474	1.07789	nucleus	K10352	MYH9s; myosin heavy chain 9/10/11/14	mmu03273 Virion - Lassa virus and SFTS virus; mmu04270 Vascular smooth muscle contraction; mmu04814 Motor proteins; mmu04820 Cytoskeleton in muscle cells; mmu04810 Regulation of actin cytoskeleton; mmu04530 Tight junction	GO:0000278 mitotic cell cycle; GO:0000281 mitotic cytokinesis; GO:0000910 cytokinesis; GO:0001654 eye development; GO:0001655 urogenital system development; GO:0001667 ameboidal-type cell migration; GO:0001700 embryonic development via the syncytial blastoderm; GO:0001736 establishment of planar polarity; GO:0001738 morphogenesis of a polarized epithelium; GO:0001745 compound eye morphogenesis; G…	GO:0001725 stress fiber; GO:0005622 intracellular anatomical structure; GO:0005737 cytoplasm; GO:0005826 actomyosin contractile ring; GO:0005829 cytosol; GO:0005856 cytoskeleton; GO:0005859 muscle myosin complex; GO:0005886 plasma membrane; GO:0005903 brush border; GO:0005911 cell-cell junction; GO:0005938 cell cortex; GO:0015629 actin cytoskeleton; GO:0016020 membrane; GO:0016459 myosin complex;…	GO:0000146 microfilament motor activity; GO:0000166 nucleotide binding; GO:0000287 magnesium ion binding; GO:0003774 cytoskeletal motor activity; GO:0003777 microtubule motor activity; GO:0003779 actin binding; GO:0003824 catalytic activity; GO:0005198 structural molecule activity; GO:0005488 binding; GO:0005515 protein binding; GO:0005516 calmodulin binding; GO:0005524 ATP binding; GO:0008017 mi…	PF02736; PF00063	PF02736 Myosin N-terminal SH3-like domain; PF00063 Myosin head (motor domain)		Z	KOG0161	Myosin class II heavy chain				R-MMU-162582 Signal Transduction;R-MMU-194315 Signaling by Rho GTPases;R-MMU-195258 RHO GTPase Effectors;R-MMU-397014 Muscle contraction;R-MMU-445355 Smooth Muscle Contraction;R-MMU-5627123 RHO GTPases activate PAKs;R-MMU-9716542 Signaling by Rho GTPases, Miro GTPases and RHOBTB3	https://reactome.org/PathwayBrowser/#/R-MMU-162582;https://reactome.org/PathwayBrowser/#/R-MMU-194315;https://reactome.org/PathwayBrowser/#/R-MMU-195258;https://reactome.org/PathwayBrowser/#/R-MMU-397014;https://reactome.org/PathwayBrowser/#/R-MMU-445355;https://reactome.org/PathwayBrowser/#/R-MMU-5627123;https://reactome.org/PathwayBrowser/#/R-MMU-9716542	MYOGENESIS	https://www.gsea-msigdb.org/gsea/msigdb/mouse/geneset/HALLMARK_MYOGENESIS
O08641	154	K	0.665545	0.0285289	Down	SH3 domain-containing YSC84-like protein 1 OS=Mus musculus OX=10090 GN=Sh3yl1 PE=1 SV=1	Sh3yl1	_SSAAVFTYC[Carbamidomethyl (C)]K[Acetyl (K)]SR_	1	68.7994	78.4421	89.1971	80.9197	80.1027	100.363	1.04703	1.39693	1.36392	0.879638	0.721478	0.933204	cytoplasm	K20523			GO:0006629 lipid metabolic process; GO:0006644 phospholipid metabolic process; GO:0006650 glycerophospholipid metabolic process; GO:0006661 phosphatidylinositol biosynthetic process; GO:0006793 phosphorus metabolic process; GO:0006796 phosphate-containing compound metabolic process; GO:0008152 metabolic process; GO:0008610 lipid biosynthetic process; GO:0008654 phospholipid biosynthetic process; …	GO:0001726 ruffle; GO:0005886 plasma membrane; GO:0016020 membrane; GO:0031252 cell leading edge; GO:0031253 cell projection membrane; GO:0031256 leading edge membrane; GO:0032587 ruffle membrane; GO:0042995 cell projection; GO:0071944 cell periphery; GO:0098590 plasma membrane region; GO:0120025 plasma membrane bounded cell projection;	GO:0005488 binding; GO:0005515 protein binding; GO:0005543 phospholipid binding; GO:0008289 lipid binding; GO:0019899 enzyme binding; GO:0019902 phosphatase binding; GO:0035091 phosphatidylinositol binding; GO:0043167 ion binding; GO:0043168 anion binding;	PF14604	PF14604 Variant SH3 domain		S	KOG1843	Uncharacterized conserved protein
O08738	254	K	1.76759	0.00222195	Up	Caspase-6 OS=Mus musculus OX=10090 GN=Casp6 PE=1 SV=1	Casp6	_RVDFC[Carbamidomethyl (C)]KDPDAIGK[Acetyl (K)]K_	1	63.8442	83.6194	75.9267	164.12	174.174	140.422	0.60575	0.763459	0.739714	1.2527	1.31995	1.15506	cytoplasm	K04396	CASP6; caspase 6 [EC:3.4.22.59]	mmu04210 Apoptosis; mmu05417 Lipid and atherosclerosis	GO:0000302 response to reactive oxygen species; GO:0001654 eye development; GO:0002088 lens development in camera-type eye; GO:0002525 acute inflammatory response to non-antigenic stimulus; GO:0002526 acute inflammatory response; GO:0006508 proteolysis; GO:0006915 apoptotic process; GO:0006950 response to stress; GO:0006952 defense response; GO:0006954 inflammatory response; GO:0006979 response t…	GO:0005622 intracellular anatomical structure; GO:0005634 nucleus; GO:0005654 nucleoplasm; GO:0005737 cytoplasm; GO:0005829 cytosol; GO:0031974 membrane-enclosed lumen; GO:0031981 nuclear lumen; GO:0043226 organelle; GO:0043227 membrane-bounded organelle; GO:0043229 intracellular organelle; GO:0043231 intracellular membrane-bounded organelle; GO:0043233 organelle lumen; GO:0070013 intracellular o…	GO:0003824 catalytic activity; GO:0004175 endopeptidase activity; GO:0004197 cysteine-type endopeptidase activity; GO:0005488 binding; GO:0005515 protein binding; GO:0008233 peptidase activity; GO:0008234 cysteine-type peptidase activity; GO:0016787 hydrolase activity; GO:0042802 identical protein binding; GO:0097153 cysteine-type endopeptidase activity involved in apoptotic process; GO:0097200 c…	PF00656	PF00656 Caspase domain	PF00656 Caspase domain	D	KOG3573	Caspase, apoptotic cysteine protease	WP1254 Apoptosis;WP166 Apoptosis modulation by HSP70;WP3638 Parkinson 39 s disease;WP493 Mapk signaling pathway;WP571 FAS pathway and stress induction of HSP regulation	https://www.wikipathways.org/instance/WP1254;https://www.wikipathways.org/instance/WP166;https://www.wikipathways.org/instance/WP3638;https://www.wikipathways.org/instance/WP493;https://www.wikipathways.org/instance/WP571		R-MMU-109581 Apoptosis;R-MMU-111465 Apoptotic cleavage of cellular proteins;R-MMU-264870 Caspase-mediated cleavage of cytoskeletal proteins;R-MMU-352238 Breakdown of the nuclear lamina;R-MMU-5357801 Programmed Cell Death;R-MMU-75153 Apoptotic execution phase	https://reactome.org/PathwayBrowser/#/R-MMU-109581;https://reactome.org/PathwayBrowser/#/R-MMU-111465;https://reactome.org/PathwayBrowser/#/R-MMU-264870;https://reactome.org/PathwayBrowser/#/R-MMU-352238;https://reactome.org/PathwayBrowser/#/R-MMU-5357801;https://reactome.org/PathwayBrowser/#/R-MMU-75153	HYPOXIA;APOPTOSIS;XENOBIOTIC METABOLISM;GLYCOLYSIS	https://www.gsea-msigdb.org/gsea/msigdb/mouse/geneset/HALLMARK_HYPOXIA;https://www.gsea-msigdb.org/gsea/msigdb/mouse/geneset/HALLMARK_APOPTOSIS;https://www.gsea-msigdb.org/gsea/msigdb/mouse/geneset/HALLMARK_XENOBIOTIC_METABOLISM;https://www.gsea-msigdb.org/gsea/msigdb/mouse/geneset/HALLMARK_GLYCOLYSIS
O08738	267	K	2.02197	0.0383004	Up	Caspase-6 OS=Mus musculus OX=10090 GN=Casp6 PE=1 SV=1	Casp6	_K[Acetyl (K)]LHFC[Carbamidomethyl (C)]PKPSK_	0.999994	22.2087	52.3355	26.9805	75.9686	84.5136	85.5112	0.425716	0.965385	0.531061	1.17151	1.29398	1.42108	cytoplasm	K04396	CASP6; caspase 6 [EC:3.4.22.59]	mmu04210 Apoptosis; mmu05417 Lipid and atherosclerosis	GO:0000302 response to reactive oxygen species; GO:0001654 eye development; GO:0002088 lens development in camera-type eye; GO:0002525 acute inflammatory response to non-antigenic stimulus; GO:0002526 acute inflammatory response; GO:0006508 proteolysis; GO:0006915 apoptotic process; GO:0006950 response to stress; GO:0006952 defense response; GO:0006954 inflammatory response; GO:0006979 response t…	GO:0005622 intracellular anatomical structure; GO:0005634 nucleus; GO:0005654 nucleoplasm; GO:0005737 cytoplasm; GO:0005829 cytosol; GO:0031974 membrane-enclosed lumen; GO:0031981 nuclear lumen; GO:0043226 organelle; GO:0043227 membrane-bounded organelle; GO:0043229 intracellular organelle; GO:0043231 intracellular membrane-bounded organelle; GO:0043233 organelle lumen; GO:0070013 intracellular o…	GO:0003824 catalytic activity; GO:0004175 endopeptidase activity; GO:0004197 cysteine-type endopeptidase activity; GO:0005488 binding; GO:0005515 protein binding; GO:0008233 peptidase activity; GO:0008234 cysteine-type peptidase activity; GO:0016787 hydrolase activity; GO:0042802 identical protein binding; GO:0097153 cysteine-type endopeptidase activity involved in apoptotic process; GO:0097200 c…	PF00656	PF00656 Caspase domain	PF00656 Caspase domain	D	KOG3573	Caspase, apoptotic cysteine protease	WP1254 Apoptosis;WP166 Apoptosis modulation by HSP70;WP3638 Parkinson 39 s disease;WP493 Mapk signaling pathway;WP571 FAS pathway and stress induction of HSP regulation	https://www.wikipathways.org/instance/WP1254;https://www.wikipathways.org/instance/WP166;https://www.wikipathways.org/instance/WP3638;https://www.wikipathways.org/instance/WP493;https://www.wikipathways.org/instance/WP571		R-MMU-109581 Apoptosis;R-MMU-111465 Apoptotic cleavage of cellular proteins;R-MMU-264870 Caspase-mediated cleavage of cytoskeletal proteins;R-MMU-352238 Breakdown of the nuclear lamina;R-MMU-5357801 Programmed Cell Death;R-MMU-75153 Apoptotic execution phase	https://reactome.org/PathwayBrowser/#/R-MMU-109581;https://reactome.org/PathwayBrowser/#/R-MMU-111465;https://reactome.org/PathwayBrowser/#/R-MMU-264870;https://reactome.org/PathwayBrowser/#/R-MMU-352238;https://reactome.org/PathwayBrowser/#/R-MMU-5357801;https://reactome.org/PathwayBrowser/#/R-MMU-75153	HYPOXIA;APOPTOSIS;XENOBIOTIC METABOLISM;GLYCOLYSIS	https://www.gsea-msigdb.org/gsea/msigdb/mouse/geneset/HALLMARK_HYPOXIA;https://www.gsea-msigdb.org/gsea/msigdb/mouse/geneset/HALLMARK_APOPTOSIS;https://www.gsea-msigdb.org/gsea/msigdb/mouse/geneset/HALLMARK_XENOBIOTIC_METABOLISM;https://www.gsea-msigdb.org/gsea/msigdb/mouse/geneset/HALLMARK_GLYCOLYSIS
O08749	89	K	3.04797	0.00456792	Up	Dihydrolipoyl dehydrogenase, mitochondrial OS=Mus musculus OX=10090 GN=Dld PE=1 SV=2	Dld	_NETLGGTC[Carbamidomethyl (C)]LNVGC[Carbamidomethyl (C)]IPSK[Acetyl (K)]ALLNNSHYYHMAHGK_	1	27.2428	35.3464	35.917	131.951	138.09	84.7721	0.400138	0.507727	0.517676	1.60959	1.73324	1.00218	mitochondria	K00382	DLD; dihydrolipoyl dehydrogenase [EC:1.8.1.4]	mmu00620 Pyruvate metabolism; mmu00310 Lysine degradation; mmu01200 Carbon metabolism; mmu00630 Glyoxylate and dicarboxylate metabolism; mmu01100 Metabolic pathways; mmu00785 Lipoic acid metabolism; mmu01210 2-Oxocarboxylic acid metabolism; mmu00260 Glycine, serine and threonine metabolism; mmu00380 Tryptophan metabolism; mmu00640 Propanoate metabolism; mmu00020 Citrate cycle (TCA cycle); mmu0067…	GO:0003006 developmental process involved in reproduction; GO:0006082 organic acid metabolic process; GO:0006084 acetyl-CoA metabolic process; GO:0006085 acetyl-CoA biosynthetic process; GO:0006086 acetyl-CoA biosynthetic process from pyruvate; GO:0006090 pyruvate metabolic process; GO:0006091 generation of precursor metabolites and energy; GO:0006099 tricarboxylic acid cycle; GO:0006101 citrate …	GO:0001669 acrosomal vesicle; GO:0005622 intracellular anatomical structure; GO:0005634 nucleus; GO:0005654 nucleoplasm; GO:0005737 cytoplasm; GO:0005739 mitochondrion; GO:0005759 mitochondrial matrix; GO:0005773 vacuole; GO:0005929 cilium; GO:0005960 glycine cleavage complex; GO:0012505 endomembrane system; GO:0030141 secretory granule; GO:0031410 cytoplasmic vesicle; GO:0031514 motile cilium; G…	GO:0000166 nucleotide binding; GO:0003824 catalytic activity; GO:0004148 dihydrolipoyl dehydrogenase activity; GO:0004738 pyruvate dehydrogenase activity; GO:0005488 binding; GO:0009055 electron transfer activity; GO:0016491 oxidoreductase activity; GO:0016620 oxidoreductase activity, acting on the aldehyde or oxo group of donors, NAD or NADP as acceptor; GO:0016651 oxidoreductase activity, actin…	PF07992; PF02852	PF07992 Pyridine nucleotide-disulphide oxidoreductase; PF02852 Pyridine nucleotide-disulphide oxidoreductase, dimerisation domain	PF07992 Pyridine nucleotide-disulphide oxidoreductase	C	KOG1335	Dihydrolipoamide dehydrogenase	WP1269 Fatty acid beta oxidation;WP157 Glycolysis and gluconeogenesis;WP434 TCA cycle;WP662 Amino acid metabolism	https://www.wikipathways.org/instance/WP1269;https://www.wikipathways.org/instance/WP157;https://www.wikipathways.org/instance/WP434;https://www.wikipathways.org/instance/WP662		R-MMU-1428517 Aerobic respiration and respiratory electron transport;R-MMU-1430728 Metabolism;R-MMU-162582 Signal Transduction;R-MMU-204174 Regulation of pyruvate dehydrogenase (PDH) complex;R-MMU-389661 Glyoxylate metabolism and glycine degradation;R-MMU-392499 Metabolism of proteins;R-MMU-5362517 Signaling by Retinoic Acid;R-MMU-6783984 Glycine degradation;R-MMU-70268 Pyruvate metabolism;R-MMU-…	https://reactome.org/PathwayBrowser/#/R-MMU-1428517;https://reactome.org/PathwayBrowser/#/R-MMU-1430728;https://reactome.org/PathwayBrowser/#/R-MMU-162582;https://reactome.org/PathwayBrowser/#/R-MMU-204174;https://reactome.org/PathwayBrowser/#/R-MMU-389661;https://reactome.org/PathwayBrowser/#/R-MMU-392499;https://reactome.org/PathwayBrowser/#/R-MMU-5362517;https://reactome.org/PathwayBrowser/#/R…	ADIPOGENESIS;FATTY ACID METABOLISM;OXIDATIVE PHOSPHORYLATION;GLYCOLYSIS	https://www.gsea-msigdb.org/gsea/msigdb/mouse/geneset/HALLMARK_ADIPOGENESIS;https://www.gsea-msigdb.org/gsea/msigdb/mouse/geneset/HALLMARK_FATTY_ACID_METABOLISM;https://www.gsea-msigdb.org/gsea/msigdb/mouse/geneset/HALLMARK_OXIDATIVE_PHOSPHORYLATION;https://www.gsea-msigdb.org/gsea/msigdb/mouse/geneset/HALLMARK_GLYCOLYSIS
O08749	104	K	0.636001	0.0137237	Down	Dihydrolipoyl dehydrogenase, mitochondrial OS=Mus musculus OX=10090 GN=Dld PE=1 SV=2	Dld	_ALLNNSHYYHMAHGK[Acetyl (K)]DFASR_	1	6616.02	5211.9	6563.06	5025.57	4708.96	4159.28	1.36446	1.0512	1.32822	0.860784	0.829903	0.690425	mitochondria	K00382	DLD; dihydrolipoyl dehydrogenase [EC:1.8.1.4]	mmu00620 Pyruvate metabolism; mmu00310 Lysine degradation; mmu01200 Carbon metabolism; mmu00630 Glyoxylate and dicarboxylate metabolism; mmu01100 Metabolic pathways; mmu00785 Lipoic acid metabolism; mmu01210 2-Oxocarboxylic acid metabolism; mmu00260 Glycine, serine and threonine metabolism; mmu00380 Tryptophan metabolism; mmu00640 Propanoate metabolism; mmu00020 Citrate cycle (TCA cycle); mmu0067…	GO:0003006 developmental process involved in reproduction; GO:0006082 organic acid metabolic process; GO:0006084 acetyl-CoA metabolic process; GO:0006085 acetyl-CoA biosynthetic process; GO:0006086 acetyl-CoA biosynthetic process from pyruvate; GO:0006090 pyruvate metabolic process; GO:0006091 generation of precursor metabolites and energy; GO:0006099 tricarboxylic acid cycle; GO:0006101 citrate …	GO:0001669 acrosomal vesicle; GO:0005622 intracellular anatomical structure; GO:0005634 nucleus; GO:0005654 nucleoplasm; GO:0005737 cytoplasm; GO:0005739 mitochondrion; GO:0005759 mitochondrial matrix; GO:0005773 vacuole; GO:0005929 cilium; GO:0005960 glycine cleavage complex; GO:0012505 endomembrane system; GO:0030141 secretory granule; GO:0031410 cytoplasmic vesicle; GO:0031514 motile cilium; G…	GO:0000166 nucleotide binding; GO:0003824 catalytic activity; GO:0004148 dihydrolipoyl dehydrogenase activity; GO:0004738 pyruvate dehydrogenase activity; GO:0005488 binding; GO:0009055 electron transfer activity; GO:0016491 oxidoreductase activity; GO:0016620 oxidoreductase activity, acting on the aldehyde or oxo group of donors, NAD or NADP as acceptor; GO:0016651 oxidoreductase activity, actin…	PF07992; PF02852	PF07992 Pyridine nucleotide-disulphide oxidoreductase; PF02852 Pyridine nucleotide-disulphide oxidoreductase, dimerisation domain	PF07992 Pyridine nucleotide-disulphide oxidoreductase	C	KOG1335	Dihydrolipoamide dehydrogenase	WP1269 Fatty acid beta oxidation;WP157 Glycolysis and gluconeogenesis;WP434 TCA cycle;WP662 Amino acid metabolism	https://www.wikipathways.org/instance/WP1269;https://www.wikipathways.org/instance/WP157;https://www.wikipathways.org/instance/WP434;https://www.wikipathways.org/instance/WP662		R-MMU-1428517 Aerobic respiration and respiratory electron transport;R-MMU-1430728 Metabolism;R-MMU-162582 Signal Transduction;R-MMU-204174 Regulation of pyruvate dehydrogenase (PDH) complex;R-MMU-389661 Glyoxylate metabolism and glycine degradation;R-MMU-392499 Metabolism of proteins;R-MMU-5362517 Signaling by Retinoic Acid;R-MMU-6783984 Glycine degradation;R-MMU-70268 Pyruvate metabolism;R-MMU-…	https://reactome.org/PathwayBrowser/#/R-MMU-1428517;https://reactome.org/PathwayBrowser/#/R-MMU-1430728;https://reactome.org/PathwayBrowser/#/R-MMU-162582;https://reactome.org/PathwayBrowser/#/R-MMU-204174;https://reactome.org/PathwayBrowser/#/R-MMU-389661;https://reactome.org/PathwayBrowser/#/R-MMU-392499;https://reactome.org/PathwayBrowser/#/R-MMU-5362517;https://reactome.org/PathwayBrowser/#/R…	ADIPOGENESIS;FATTY ACID METABOLISM;OXIDATIVE PHOSPHORYLATION;GLYCOLYSIS	https://www.gsea-msigdb.org/gsea/msigdb/mouse/geneset/HALLMARK_ADIPOGENESIS;https://www.gsea-msigdb.org/gsea/msigdb/mouse/geneset/HALLMARK_FATTY_ACID_METABOLISM;https://www.gsea-msigdb.org/gsea/msigdb/mouse/geneset/HALLMARK_OXIDATIVE_PHOSPHORYLATION;https://www.gsea-msigdb.org/gsea/msigdb/mouse/geneset/HALLMARK_GLYCOLYSIS
O08749	122	K	0.522364	0.00730623	Down	Dihydrolipoyl dehydrogenase, mitochondrial OS=Mus musculus OX=10090 GN=Dld PE=1 SV=2	Dld	_LNLEK[Acetyl (K)]MMEQK_	1	5685.85	4891.91	6200.97	3936.98	3603.13	2856.26	1.39311	1.17218	1.4909	0.801123	0.754413	0.563279	mitochondria	K00382	DLD; dihydrolipoyl dehydrogenase [EC:1.8.1.4]	mmu00620 Pyruvate metabolism; mmu00310 Lysine degradation; mmu01200 Carbon metabolism; mmu00630 Glyoxylate and dicarboxylate metabolism; mmu01100 Metabolic pathways; mmu00785 Lipoic acid metabolism; mmu01210 2-Oxocarboxylic acid metabolism; mmu00260 Glycine, serine and threonine metabolism; mmu00380 Tryptophan metabolism; mmu00640 Propanoate metabolism; mmu00020 Citrate cycle (TCA cycle); mmu0067…	GO:0003006 developmental process involved in reproduction; GO:0006082 organic acid metabolic process; GO:0006084 acetyl-CoA metabolic process; GO:0006085 acetyl-CoA biosynthetic process; GO:0006086 acetyl-CoA biosynthetic process from pyruvate; GO:0006090 pyruvate metabolic process; GO:0006091 generation of precursor metabolites and energy; GO:0006099 tricarboxylic acid cycle; GO:0006101 citrate …	GO:0001669 acrosomal vesicle; GO:0005622 intracellular anatomical structure; GO:0005634 nucleus; GO:0005654 nucleoplasm; GO:0005737 cytoplasm; GO:0005739 mitochondrion; GO:0005759 mitochondrial matrix; GO:0005773 vacuole; GO:0005929 cilium; GO:0005960 glycine cleavage complex; GO:0012505 endomembrane system; GO:0030141 secretory granule; GO:0031410 cytoplasmic vesicle; GO:0031514 motile cilium; G…	GO:0000166 nucleotide binding; GO:0003824 catalytic activity; GO:0004148 dihydrolipoyl dehydrogenase activity; GO:0004738 pyruvate dehydrogenase activity; GO:0005488 binding; GO:0009055 electron transfer activity; GO:0016491 oxidoreductase activity; GO:0016620 oxidoreductase activity, acting on the aldehyde or oxo group of donors, NAD or NADP as acceptor; GO:0016651 oxidoreductase activity, actin…	PF07992; PF02852	PF07992 Pyridine nucleotide-disulphide oxidoreductase; PF02852 Pyridine nucleotide-disulphide oxidoreductase, dimerisation domain	PF07992 Pyridine nucleotide-disulphide oxidoreductase	C	KOG1335	Dihydrolipoamide dehydrogenase	WP1269 Fatty acid beta oxidation;WP157 Glycolysis and gluconeogenesis;WP434 TCA cycle;WP662 Amino acid metabolism	https://www.wikipathways.org/instance/WP1269;https://www.wikipathways.org/instance/WP157;https://www.wikipathways.org/instance/WP434;https://www.wikipathways.org/instance/WP662		R-MMU-1428517 Aerobic respiration and respiratory electron transport;R-MMU-1430728 Metabolism;R-MMU-162582 Signal Transduction;R-MMU-204174 Regulation of pyruvate dehydrogenase (PDH) complex;R-MMU-389661 Glyoxylate metabolism and glycine degradation;R-MMU-392499 Metabolism of proteins;R-MMU-5362517 Signaling by Retinoic Acid;R-MMU-6783984 Glycine degradation;R-MMU-70268 Pyruvate metabolism;R-MMU-…	https://reactome.org/PathwayBrowser/#/R-MMU-1428517;https://reactome.org/PathwayBrowser/#/R-MMU-1430728;https://reactome.org/PathwayBrowser/#/R-MMU-162582;https://reactome.org/PathwayBrowser/#/R-MMU-204174;https://reactome.org/PathwayBrowser/#/R-MMU-389661;https://reactome.org/PathwayBrowser/#/R-MMU-392499;https://reactome.org/PathwayBrowser/#/R-MMU-5362517;https://reactome.org/PathwayBrowser/#/R…	ADIPOGENESIS;FATTY ACID METABOLISM;OXIDATIVE PHOSPHORYLATION;GLYCOLYSIS	https://www.gsea-msigdb.org/gsea/msigdb/mouse/geneset/HALLMARK_ADIPOGENESIS;https://www.gsea-msigdb.org/gsea/msigdb/mouse/geneset/HALLMARK_FATTY_ACID_METABOLISM;https://www.gsea-msigdb.org/gsea/msigdb/mouse/geneset/HALLMARK_OXIDATIVE_PHOSPHORYLATION;https://www.gsea-msigdb.org/gsea/msigdb/mouse/geneset/HALLMARK_GLYCOLYSIS
O08749	127	K	0.515603	0.000461955	Down	Dihydrolipoyl dehydrogenase, mitochondrial OS=Mus musculus OX=10090 GN=Dld PE=1 SV=2	Dld	_MMEQK[Acetyl (K)]HSAVK_	1	35.4461	42.1726	39.5017	24.9551	21.1747	25.7269	1.24888	1.45315	1.36574	0.730225	0.637543	0.729584	mitochondria	K00382	DLD; dihydrolipoyl dehydrogenase [EC:1.8.1.4]	mmu00620 Pyruvate metabolism; mmu00310 Lysine degradation; mmu01200 Carbon metabolism; mmu00630 Glyoxylate and dicarboxylate metabolism; mmu01100 Metabolic pathways; mmu00785 Lipoic acid metabolism; mmu01210 2-Oxocarboxylic acid metabolism; mmu00260 Glycine, serine and threonine metabolism; mmu00380 Tryptophan metabolism; mmu00640 Propanoate metabolism; mmu00020 Citrate cycle (TCA cycle); mmu0067…	GO:0003006 developmental process involved in reproduction; GO:0006082 organic acid metabolic process; GO:0006084 acetyl-CoA metabolic process; GO:0006085 acetyl-CoA biosynthetic process; GO:0006086 acetyl-CoA biosynthetic process from pyruvate; GO:0006090 pyruvate metabolic process; GO:0006091 generation of precursor metabolites and energy; GO:0006099 tricarboxylic acid cycle; GO:0006101 citrate …	GO:0001669 acrosomal vesicle; GO:0005622 intracellular anatomical structure; GO:0005634 nucleus; GO:0005654 nucleoplasm; GO:0005737 cytoplasm; GO:0005739 mitochondrion; GO:0005759 mitochondrial matrix; GO:0005773 vacuole; GO:0005929 cilium; GO:0005960 glycine cleavage complex; GO:0012505 endomembrane system; GO:0030141 secretory granule; GO:0031410 cytoplasmic vesicle; GO:0031514 motile cilium; G…	GO:0000166 nucleotide binding; GO:0003824 catalytic activity; GO:0004148 dihydrolipoyl dehydrogenase activity; GO:0004738 pyruvate dehydrogenase activity; GO:0005488 binding; GO:0009055 electron transfer activity; GO:0016491 oxidoreductase activity; GO:0016620 oxidoreductase activity, acting on the aldehyde or oxo group of donors, NAD or NADP as acceptor; GO:0016651 oxidoreductase activity, actin…	PF07992; PF02852	PF07992 Pyridine nucleotide-disulphide oxidoreductase; PF02852 Pyridine nucleotide-disulphide oxidoreductase, dimerisation domain	PF07992 Pyridine nucleotide-disulphide oxidoreductase	C	KOG1335	Dihydrolipoamide dehydrogenase	WP1269 Fatty acid beta oxidation;WP157 Glycolysis and gluconeogenesis;WP434 TCA cycle;WP662 Amino acid metabolism	https://www.wikipathways.org/instance/WP1269;https://www.wikipathways.org/instance/WP157;https://www.wikipathways.org/instance/WP434;https://www.wikipathways.org/instance/WP662		R-MMU-1428517 Aerobic respiration and respiratory electron transport;R-MMU-1430728 Metabolism;R-MMU-162582 Signal Transduction;R-MMU-204174 Regulation of pyruvate dehydrogenase (PDH) complex;R-MMU-389661 Glyoxylate metabolism and glycine degradation;R-MMU-392499 Metabolism of proteins;R-MMU-5362517 Signaling by Retinoic Acid;R-MMU-6783984 Glycine degradation;R-MMU-70268 Pyruvate metabolism;R-MMU-…	https://reactome.org/PathwayBrowser/#/R-MMU-1428517;https://reactome.org/PathwayBrowser/#/R-MMU-1430728;https://reactome.org/PathwayBrowser/#/R-MMU-162582;https://reactome.org/PathwayBrowser/#/R-MMU-204174;https://reactome.org/PathwayBrowser/#/R-MMU-389661;https://reactome.org/PathwayBrowser/#/R-MMU-392499;https://reactome.org/PathwayBrowser/#/R-MMU-5362517;https://reactome.org/PathwayBrowser/#/R…	ADIPOGENESIS;FATTY ACID METABOLISM;OXIDATIVE PHOSPHORYLATION;GLYCOLYSIS	https://www.gsea-msigdb.org/gsea/msigdb/mouse/geneset/HALLMARK_ADIPOGENESIS;https://www.gsea-msigdb.org/gsea/msigdb/mouse/geneset/HALLMARK_FATTY_ACID_METABOLISM;https://www.gsea-msigdb.org/gsea/msigdb/mouse/geneset/HALLMARK_OXIDATIVE_PHOSPHORYLATION;https://www.gsea-msigdb.org/gsea/msigdb/mouse/geneset/HALLMARK_GLYCOLYSIS
O08749	273	K	0.495188	0.0296763	Down	Dihydrolipoyl dehydrogenase, mitochondrial OS=Mus musculus OX=10090 GN=Dld PE=1 SV=2	Dld	_FK[Acetyl (K)]LNTK[Acetyl (K)]VTGATK_	1	160.675	99.055	188.083	89.5227	91.7845	82.1789	1.50404	0.906804	1.72766	0.695966	0.734206	0.619163	mitochondria	K00382	DLD; dihydrolipoyl dehydrogenase [EC:1.8.1.4]	mmu00620 Pyruvate metabolism; mmu00310 Lysine degradation; mmu01200 Carbon metabolism; mmu00630 Glyoxylate and dicarboxylate metabolism; mmu01100 Metabolic pathways; mmu00785 Lipoic acid metabolism; mmu01210 2-Oxocarboxylic acid metabolism; mmu00260 Glycine, serine and threonine metabolism; mmu00380 Tryptophan metabolism; mmu00640 Propanoate metabolism; mmu00020 Citrate cycle (TCA cycle); mmu0067…	GO:0003006 developmental process involved in reproduction; GO:0006082 organic acid metabolic process; GO:0006084 acetyl-CoA metabolic process; GO:0006085 acetyl-CoA biosynthetic process; GO:0006086 acetyl-CoA biosynthetic process from pyruvate; GO:0006090 pyruvate metabolic process; GO:0006091 generation of precursor metabolites and energy; GO:0006099 tricarboxylic acid cycle; GO:0006101 citrate …	GO:0001669 acrosomal vesicle; GO:0005622 intracellular anatomical structure; GO:0005634 nucleus; GO:0005654 nucleoplasm; GO:0005737 cytoplasm; GO:0005739 mitochondrion; GO:0005759 mitochondrial matrix; GO:0005773 vacuole; GO:0005929 cilium; GO:0005960 glycine cleavage complex; GO:0012505 endomembrane system; GO:0030141 secretory granule; GO:0031410 cytoplasmic vesicle; GO:0031514 motile cilium; G…	GO:0000166 nucleotide binding; GO:0003824 catalytic activity; GO:0004148 dihydrolipoyl dehydrogenase activity; GO:0004738 pyruvate dehydrogenase activity; GO:0005488 binding; GO:0009055 electron transfer activity; GO:0016491 oxidoreductase activity; GO:0016620 oxidoreductase activity, acting on the aldehyde or oxo group of donors, NAD or NADP as acceptor; GO:0016651 oxidoreductase activity, actin…	PF07992; PF02852	PF07992 Pyridine nucleotide-disulphide oxidoreductase; PF02852 Pyridine nucleotide-disulphide oxidoreductase, dimerisation domain	PF07992 Pyridine nucleotide-disulphide oxidoreductase	C	KOG1335	Dihydrolipoamide dehydrogenase	WP1269 Fatty acid beta oxidation;WP157 Glycolysis and gluconeogenesis;WP434 TCA cycle;WP662 Amino acid metabolism	https://www.wikipathways.org/instance/WP1269;https://www.wikipathways.org/instance/WP157;https://www.wikipathways.org/instance/WP434;https://www.wikipathways.org/instance/WP662		R-MMU-1428517 Aerobic respiration and respiratory electron transport;R-MMU-1430728 Metabolism;R-MMU-162582 Signal Transduction;R-MMU-204174 Regulation of pyruvate dehydrogenase (PDH) complex;R-MMU-389661 Glyoxylate metabolism and glycine degradation;R-MMU-392499 Metabolism of proteins;R-MMU-5362517 Signaling by Retinoic Acid;R-MMU-6783984 Glycine degradation;R-MMU-70268 Pyruvate metabolism;R-MMU-…	https://reactome.org/PathwayBrowser/#/R-MMU-1428517;https://reactome.org/PathwayBrowser/#/R-MMU-1430728;https://reactome.org/PathwayBrowser/#/R-MMU-162582;https://reactome.org/PathwayBrowser/#/R-MMU-204174;https://reactome.org/PathwayBrowser/#/R-MMU-389661;https://reactome.org/PathwayBrowser/#/R-MMU-392499;https://reactome.org/PathwayBrowser/#/R-MMU-5362517;https://reactome.org/PathwayBrowser/#/R…	ADIPOGENESIS;FATTY ACID METABOLISM;OXIDATIVE PHOSPHORYLATION;GLYCOLYSIS	https://www.gsea-msigdb.org/gsea/msigdb/mouse/geneset/HALLMARK_ADIPOGENESIS;https://www.gsea-msigdb.org/gsea/msigdb/mouse/geneset/HALLMARK_FATTY_ACID_METABOLISM;https://www.gsea-msigdb.org/gsea/msigdb/mouse/geneset/HALLMARK_OXIDATIVE_PHOSPHORYLATION;https://www.gsea-msigdb.org/gsea/msigdb/mouse/geneset/HALLMARK_GLYCOLYSIS
O08749	277	K	12.0646	1.83469e-05	Up	Dihydrolipoyl dehydrogenase, mitochondrial OS=Mus musculus OX=10090 GN=Dld PE=1 SV=2	Dld	_LNTK[Acetyl (K)]VTGATK_	1	376.308	291.493	398.156	5068.44	5248.13	4968.19	0.153239	0.116086	0.159103	1.71413	1.82628	1.62839	mitochondria	K00382	DLD; dihydrolipoyl dehydrogenase [EC:1.8.1.4]	mmu00620 Pyruvate metabolism; mmu00310 Lysine degradation; mmu01200 Carbon metabolism; mmu00630 Glyoxylate and dicarboxylate metabolism; mmu01100 Metabolic pathways; mmu00785 Lipoic acid metabolism; mmu01210 2-Oxocarboxylic acid metabolism; mmu00260 Glycine, serine and threonine metabolism; mmu00380 Tryptophan metabolism; mmu00640 Propanoate metabolism; mmu00020 Citrate cycle (TCA cycle); mmu0067…	GO:0003006 developmental process involved in reproduction; GO:0006082 organic acid metabolic process; GO:0006084 acetyl-CoA metabolic process; GO:0006085 acetyl-CoA biosynthetic process; GO:0006086 acetyl-CoA biosynthetic process from pyruvate; GO:0006090 pyruvate metabolic process; GO:0006091 generation of precursor metabolites and energy; GO:0006099 tricarboxylic acid cycle; GO:0006101 citrate …	GO:0001669 acrosomal vesicle; GO:0005622 intracellular anatomical structure; GO:0005634 nucleus; GO:0005654 nucleoplasm; GO:0005737 cytoplasm; GO:0005739 mitochondrion; GO:0005759 mitochondrial matrix; GO:0005773 vacuole; GO:0005929 cilium; GO:0005960 glycine cleavage complex; GO:0012505 endomembrane system; GO:0030141 secretory granule; GO:0031410 cytoplasmic vesicle; GO:0031514 motile cilium; G…	GO:0000166 nucleotide binding; GO:0003824 catalytic activity; GO:0004148 dihydrolipoyl dehydrogenase activity; GO:0004738 pyruvate dehydrogenase activity; GO:0005488 binding; GO:0009055 electron transfer activity; GO:0016491 oxidoreductase activity; GO:0016620 oxidoreductase activity, acting on the aldehyde or oxo group of donors, NAD or NADP as acceptor; GO:0016651 oxidoreductase activity, actin…	PF07992; PF02852	PF07992 Pyridine nucleotide-disulphide oxidoreductase; PF02852 Pyridine nucleotide-disulphide oxidoreductase, dimerisation domain	PF07992 Pyridine nucleotide-disulphide oxidoreductase	C	KOG1335	Dihydrolipoamide dehydrogenase	WP1269 Fatty acid beta oxidation;WP157 Glycolysis and gluconeogenesis;WP434 TCA cycle;WP662 Amino acid metabolism	https://www.wikipathways.org/instance/WP1269;https://www.wikipathways.org/instance/WP157;https://www.wikipathways.org/instance/WP434;https://www.wikipathways.org/instance/WP662		R-MMU-1428517 Aerobic respiration and respiratory electron transport;R-MMU-1430728 Metabolism;R-MMU-162582 Signal Transduction;R-MMU-204174 Regulation of pyruvate dehydrogenase (PDH) complex;R-MMU-389661 Glyoxylate metabolism and glycine degradation;R-MMU-392499 Metabolism of proteins;R-MMU-5362517 Signaling by Retinoic Acid;R-MMU-6783984 Glycine degradation;R-MMU-70268 Pyruvate metabolism;R-MMU-…	https://reactome.org/PathwayBrowser/#/R-MMU-1428517;https://reactome.org/PathwayBrowser/#/R-MMU-1430728;https://reactome.org/PathwayBrowser/#/R-MMU-162582;https://reactome.org/PathwayBrowser/#/R-MMU-204174;https://reactome.org/PathwayBrowser/#/R-MMU-389661;https://reactome.org/PathwayBrowser/#/R-MMU-392499;https://reactome.org/PathwayBrowser/#/R-MMU-5362517;https://reactome.org/PathwayBrowser/#/R…	ADIPOGENESIS;FATTY ACID METABOLISM;OXIDATIVE PHOSPHORYLATION;GLYCOLYSIS	https://www.gsea-msigdb.org/gsea/msigdb/mouse/geneset/HALLMARK_ADIPOGENESIS;https://www.gsea-msigdb.org/gsea/msigdb/mouse/geneset/HALLMARK_FATTY_ACID_METABOLISM;https://www.gsea-msigdb.org/gsea/msigdb/mouse/geneset/HALLMARK_OXIDATIVE_PHOSPHORYLATION;https://www.gsea-msigdb.org/gsea/msigdb/mouse/geneset/HALLMARK_GLYCOLYSIS
O08749	420	K	0.449103	0.00383215	Down	Dihydrolipoyl dehydrogenase, mitochondrial OS=Mus musculus OX=10090 GN=Dld PE=1 SV=2	Dld	_IGK[Acetyl (K)]FPFAANSR_	1	19996	14973.6	22766.6	10632.3	10267.9	9921.16	1.50342	1.10101	1.67971	0.663911	0.659714	0.60039	mitochondria	K00382	DLD; dihydrolipoyl dehydrogenase [EC:1.8.1.4]	mmu00620 Pyruvate metabolism; mmu00310 Lysine degradation; mmu01200 Carbon metabolism; mmu00630 Glyoxylate and dicarboxylate metabolism; mmu01100 Metabolic pathways; mmu00785 Lipoic acid metabolism; mmu01210 2-Oxocarboxylic acid metabolism; mmu00260 Glycine, serine and threonine metabolism; mmu00380 Tryptophan metabolism; mmu00640 Propanoate metabolism; mmu00020 Citrate cycle (TCA cycle); mmu0067…	GO:0003006 developmental process involved in reproduction; GO:0006082 organic acid metabolic process; GO:0006084 acetyl-CoA metabolic process; GO:0006085 acetyl-CoA biosynthetic process; GO:0006086 acetyl-CoA biosynthetic process from pyruvate; GO:0006090 pyruvate metabolic process; GO:0006091 generation of precursor metabolites and energy; GO:0006099 tricarboxylic acid cycle; GO:0006101 citrate …	GO:0001669 acrosomal vesicle; GO:0005622 intracellular anatomical structure; GO:0005634 nucleus; GO:0005654 nucleoplasm; GO:0005737 cytoplasm; GO:0005739 mitochondrion; GO:0005759 mitochondrial matrix; GO:0005773 vacuole; GO:0005929 cilium; GO:0005960 glycine cleavage complex; GO:0012505 endomembrane system; GO:0030141 secretory granule; GO:0031410 cytoplasmic vesicle; GO:0031514 motile cilium; G…	GO:0000166 nucleotide binding; GO:0003824 catalytic activity; GO:0004148 dihydrolipoyl dehydrogenase activity; GO:0004738 pyruvate dehydrogenase activity; GO:0005488 binding; GO:0009055 electron transfer activity; GO:0016491 oxidoreductase activity; GO:0016620 oxidoreductase activity, acting on the aldehyde or oxo group of donors, NAD or NADP as acceptor; GO:0016651 oxidoreductase activity, actin…	PF07992; PF02852	PF07992 Pyridine nucleotide-disulphide oxidoreductase; PF02852 Pyridine nucleotide-disulphide oxidoreductase, dimerisation domain	PF02852 Pyridine nucleotide-disulphide oxidoreductase, dimerisation domain	C	KOG1335	Dihydrolipoamide dehydrogenase	WP1269 Fatty acid beta oxidation;WP157 Glycolysis and gluconeogenesis;WP434 TCA cycle;WP662 Amino acid metabolism	https://www.wikipathways.org/instance/WP1269;https://www.wikipathways.org/instance/WP157;https://www.wikipathways.org/instance/WP434;https://www.wikipathways.org/instance/WP662		R-MMU-1428517 Aerobic respiration and respiratory electron transport;R-MMU-1430728 Metabolism;R-MMU-162582 Signal Transduction;R-MMU-204174 Regulation of pyruvate dehydrogenase (PDH) complex;R-MMU-389661 Glyoxylate metabolism and glycine degradation;R-MMU-392499 Metabolism of proteins;R-MMU-5362517 Signaling by Retinoic Acid;R-MMU-6783984 Glycine degradation;R-MMU-70268 Pyruvate metabolism;R-MMU-…	https://reactome.org/PathwayBrowser/#/R-MMU-1428517;https://reactome.org/PathwayBrowser/#/R-MMU-1430728;https://reactome.org/PathwayBrowser/#/R-MMU-162582;https://reactome.org/PathwayBrowser/#/R-MMU-204174;https://reactome.org/PathwayBrowser/#/R-MMU-389661;https://reactome.org/PathwayBrowser/#/R-MMU-392499;https://reactome.org/PathwayBrowser/#/R-MMU-5362517;https://reactome.org/PathwayBrowser/#/R…	ADIPOGENESIS;FATTY ACID METABOLISM;OXIDATIVE PHOSPHORYLATION;GLYCOLYSIS	https://www.gsea-msigdb.org/gsea/msigdb/mouse/geneset/HALLMARK_ADIPOGENESIS;https://www.gsea-msigdb.org/gsea/msigdb/mouse/geneset/HALLMARK_FATTY_ACID_METABOLISM;https://www.gsea-msigdb.org/gsea/msigdb/mouse/geneset/HALLMARK_OXIDATIVE_PHOSPHORYLATION;https://www.gsea-msigdb.org/gsea/msigdb/mouse/geneset/HALLMARK_GLYCOLYSIS
O08784	241	K	0.576312	0.00612097	Down	Treacle protein OS=Mus musculus OX=10090 GN=Tcof1 PE=1 SV=1	Tcof1	_TAPGPTK[Acetyl (K)]LGNVAPTPAKPAR_	1	3239.17	2425.08	3172.03	1495	1423.56	1261.48	1.3478	1.02486	1.33513	0.740231	0.754387	0.64222	nucleus	K14562	TCOF1; Treacher Collins syndrome protein	mmu03008 Ribosome biogenesis in eukaryotes	GO:0001501 skeletal system development; GO:0001837 epithelial to mesenchymal transition; GO:0006139 nucleobase-containing compound metabolic process; GO:0006351 DNA-templated transcription; GO:0006360 transcription by RNA polymerase I; GO:0006417 regulation of translation; GO:0007275 multicellular organism development; GO:0008152 metabolic process; GO:0009058 biosynthetic process; GO:0009059 macr…	GO:0001650 fibrillar center; GO:0005622 intracellular anatomical structure; GO:0005634 nucleus; GO:0005730 nucleolus; GO:0005737 cytoplasm; GO:0005829 cytosol; GO:0031974 membrane-enclosed lumen; GO:0031981 nuclear lumen; GO:0043226 organelle; GO:0043227 membrane-bounded organelle; GO:0043228 non-membrane-bounded organelle; GO:0043229 intracellular organelle; GO:0043231 intracellular membrane-bou…	GO:0001042 RNA polymerase I core binding; GO:0005215 transporter activity; GO:0005488 binding; GO:0005515 protein binding; GO:0019899 enzyme binding; GO:0043175 RNA polymerase core enzyme binding; GO:0046982 protein heterodimerization activity; GO:0046983 protein dimerization activity; GO:0070063 RNA polymerase binding; GO:0097110 scaffold protein binding;												MYC TARGETS V2	https://www.gsea-msigdb.org/gsea/msigdb/mouse/geneset/HALLMARK_MYC_TARGETS_V2
O08800	312	K	2.30732	0.00414273	Up	Serpin B8 OS=Mus musculus OX=10090 GN=Serpinb8 PE=1 SV=2	Serpinb8	_NVPVSK[Acetyl (K)]VAHK_	1	78.3611	83.6897	93.3245	219.573	211.966	217.438	0.469398	0.604667	0.731405	1.49065	1.45979	1.21537	cytoplasm	K13965			GO:0007155 cell adhesion; GO:0009892 negative regulation of metabolic process; GO:0010466 negative regulation of peptidase activity; GO:0010605 negative regulation of macromolecule metabolic process; GO:0010951 negative regulation of endopeptidase activity; GO:0019222 regulation of metabolic process; GO:0030162 regulation of proteolysis; GO:0031323 regulation of cellular metabolic process; GO:003…	GO:0005576 extracellular region; GO:0005615 extracellular space; GO:0005622 intracellular anatomical structure; GO:0005737 cytoplasm; GO:0005829 cytosol;	GO:0004857 enzyme inhibitor activity; GO:0004866 endopeptidase inhibitor activity; GO:0004867 serine-type endopeptidase inhibitor activity; GO:0030234 enzyme regulator activity; GO:0030414 peptidase inhibitor activity; GO:0061134 peptidase regulator activity; GO:0061135 endopeptidase regulator activity; GO:0098772 molecular function regulator activity;	PF00079	PF00079 Serpin (serine protease inhibitor)	PF00079 Serpin (serine protease inhibitor)	V	KOG2392	Serpin				R-MMU-109582 Hemostasis;R-MMU-75205 Dissolution of Fibrin Clot	https://reactome.org/PathwayBrowser/#/R-MMU-109582;https://reactome.org/PathwayBrowser/#/R-MMU-75205	TNFA SIGNALING VIA NFKB	https://www.gsea-msigdb.org/gsea/msigdb/mouse/geneset/HALLMARK_TNFA_SIGNALING_VIA_NFKB
O08856	129	K	0.661994	0.00226915	Down	RNA polymerase II elongation factor ELL OS=Mus musculus OX=10090 GN=Ell PE=2 SV=2	Ell	_VTVC[Carbamidomethyl (C)]ATDDSYQK[Acetyl (K)]AR_	1	62.6963	60.4495	74.0419	42.7631	41.0795	40.8394	1.17289	1.09107	1.32883	0.804443	0.772474	0.801492	nucleus	K15183	ELL; RNA polymerase II elongation factor ELL	mmu03250 Viral life cycle - HIV-1	GO:0001701 in utero embryonic development; GO:0006139 nucleobase-containing compound metabolic process; GO:0006351 DNA-templated transcription; GO:0006354 DNA-templated transcription elongation; GO:0006355 regulation of DNA-templated transcription; GO:0006357 regulation of transcription by RNA polymerase II; GO:0006359 regulation of transcription by RNA polymerase III; GO:0006366 transcription by…	GO:0000785 chromatin; GO:0005622 intracellular anatomical structure; GO:0005634 nucleus; GO:0005654 nucleoplasm; GO:0005694 chromosome; GO:0008023 transcription elongation factor complex; GO:0015030 Cajal body; GO:0016604 nuclear body; GO:0016607 nuclear speck; GO:0031974 membrane-enclosed lumen; GO:0031981 nuclear lumen; GO:0032991 protein-containing complex; GO:0035363 histone locus body; GO:00…	GO:0005488 binding; GO:0005515 protein binding; GO:0019899 enzyme binding; GO:0019902 phosphatase binding;	PF07303	PF07303 Occludin homology domain		K	KOG4796	RNA polymerase II elongation factor			Transcription factor	R-MMU-112382 Formation of RNA Pol II elongation complex ;R-MMU-212436 Generic Transcription Pathway;R-MMU-3700989 Transcriptional Regulation by TP53;R-MMU-674695 RNA Polymerase II Pre-transcription Events;R-MMU-6796648 TP53 Regulates Transcription of DNA Repair Genes;R-MMU-6807505 RNA polymerase II transcribes snRNA genes;R-MMU-73857 RNA Polymerase II Transcription;R-MMU-74160 Gene expression (Tr…	https://reactome.org/PathwayBrowser/#/R-MMU-112382;https://reactome.org/PathwayBrowser/#/R-MMU-212436;https://reactome.org/PathwayBrowser/#/R-MMU-3700989;https://reactome.org/PathwayBrowser/#/R-MMU-674695;https://reactome.org/PathwayBrowser/#/R-MMU-6796648;https://reactome.org/PathwayBrowser/#/R-MMU-6807505;https://reactome.org/PathwayBrowser/#/R-MMU-73857;https://reactome.org/PathwayBrowser/#/R-…	DNA REPAIR	https://www.gsea-msigdb.org/gsea/msigdb/mouse/geneset/HALLMARK_DNA_REPAIR
O08912	172	K	1.5196	0.0427027	Up	Polypeptide N-acetylgalactosaminyltransferase 1 OS=Mus musculus OX=10090 GN=Galnt1 PE=1 SV=1	Galnt1	_RPLESYVK[Acetyl (K)]K_	1	93.0633	98.5698	80.8836	142.031	110.263	159.299	0.844427	0.837506	0.707483	1.18567	0.960367	1.48492	Golgi apparatus	K00710	GALNT; polypeptide N-acetylgalactosaminyltransferase [EC:2.4.1.41]	mmu00514 Other types of O-glycan biosynthesis; mmu01100 Metabolic pathways; mmu00512 Mucin type O-glycan biosynthesis	GO:0005975 carbohydrate metabolic process; GO:0006486 protein glycosylation; GO:0006493 protein O-linked glycosylation; GO:0008152 metabolic process; GO:0009058 biosynthetic process; GO:0009059 macromolecule biosynthetic process; GO:0009100 glycoprotein metabolic process; GO:0009101 glycoprotein biosynthetic process; GO:0009311 oligosaccharide metabolic process; GO:0009312 oligosaccharide biosynt…	GO:0000139 Golgi membrane; GO:0005576 extracellular region; GO:0005622 intracellular anatomical structure; GO:0005737 cytoplasm; GO:0005783 endoplasmic reticulum; GO:0005789 endoplasmic reticulum membrane; GO:0005794 Golgi apparatus; GO:0005795 Golgi stack; GO:0012505 endomembrane system; GO:0016020 membrane; GO:0031090 organelle membrane; GO:0031984 organelle subcompartment; GO:0031985 Golgi cis…	GO:0003824 catalytic activity; GO:0004653 polypeptide N-acetylgalactosaminyltransferase activity; GO:0005488 binding; GO:0008194 UDP-glycosyltransferase activity; GO:0008376 acetylgalactosaminyltransferase activity; GO:0016740 transferase activity; GO:0016757 glycosyltransferase activity; GO:0016758 hexosyltransferase activity; GO:0030145 manganese ion binding; GO:0030246 carbohydrate binding; GO…	PF00652	PF00652 Ricin-type beta-trefoil lectin domain		O	KOG3736	Polypeptide N-acetylgalactosaminyltransferase				R-MMU-199991 Membrane Trafficking;R-MMU-392499 Metabolism of proteins;R-MMU-5173105 O-linked glycosylation;R-MMU-5653656 Vesicle-mediated transport;R-MMU-597592 Post-translational protein modification;R-MMU-6811436 COPI-independent Golgi-to-ER retrograde traffic;R-MMU-6811442 Intra-Golgi and retrograde Golgi-to-ER traffic;R-MMU-8856688 Golgi-to-ER retrograde transport;R-MMU-913709 O-linked glycos…	https://reactome.org/PathwayBrowser/#/R-MMU-199991;https://reactome.org/PathwayBrowser/#/R-MMU-392499;https://reactome.org/PathwayBrowser/#/R-MMU-5173105;https://reactome.org/PathwayBrowser/#/R-MMU-5653656;https://reactome.org/PathwayBrowser/#/R-MMU-597592;https://reactome.org/PathwayBrowser/#/R-MMU-6811436;https://reactome.org/PathwayBrowser/#/R-MMU-6811442;https://reactome.org/PathwayBrowser/#/…	ALLOGRAFT REJECTION	https://www.gsea-msigdb.org/gsea/msigdb/mouse/geneset/HALLMARK_ALLOGRAFT_REJECTION
O09000	680	K	0.453434	0.0240256	Down	Nuclear receptor coactivator 3 OS=Mus musculus OX=10090 GN=Ncoa3 PE=1 SV=2	Ncoa3	_ILHK[Acetyl (K)]LLQNGNSPAEVAK_	1	91.2163	65.2403	87.5532	32.9837	46.9463	31.1518	1.5444	0.938633	1.71781	0.681984	0.721022	0.501799	nucleus	K11256	NCOA3; nuclear receptor coactivator 3 [EC:2.3.1.48]	mmu04919 Thyroid hormone signaling pathway; mmu01522 Endocrine resistance; mmu04915 Estrogen signaling pathway; mmu05224 Breast cancer; mmu05200 Pathways in cancer	GO:0001558 regulation of cell growth; GO:0001701 in utero embryonic development; GO:0001763 morphogenesis of a branching structure; GO:0001890 placenta development; GO:0001892 embryonic placenta development; GO:0002009 morphogenesis of an epithelium; GO:0003006 developmental process involved in reproduction; GO:0006139 nucleobase-containing compound metabolic process; GO:0006325 chromatin organiz…	GO:0000228 nuclear chromosome; GO:0000785 chromatin; GO:0005622 intracellular anatomical structure; GO:0005634 nucleus; GO:0005654 nucleoplasm; GO:0005667 transcription regulator complex; GO:0005694 chromosome; GO:0005737 cytoplasm; GO:0005794 Golgi apparatus; GO:0005829 cytosol; GO:0012505 endomembrane system; GO:0031974 membrane-enclosed lumen; GO:0031981 nuclear lumen; GO:0032991 protein-conta…	GO:0000981 DNA-binding transcription factor activity, RNA polymerase II-specific; GO:0000993 RNA polymerase II complex binding; GO:0001067 transcription regulatory region nucleic acid binding; GO:0001098 basal transcription machinery binding; GO:0001099 basal RNA polymerase II transcription machinery binding; GO:0001228 DNA-binding transcription activator activity, RNA polymerase II-specific; GO:…	PF00989; PF14598; PF08832; PF08815; PF07469	PF00989 PAS fold; PF14598 PAS domain; PF08832 Steroid receptor coactivator; PF08815 Nuclear receptor coactivator; PF07469 Nuclear receptor coactivator, DUF1518	PF08832 Steroid receptor coactivator	K	KOG3561	Aryl-hydrocarbon receptor nuclear translocator			Transcription factor	R-MMU-162582 Signal Transduction;R-MMU-5683057 MAPK family signaling cascades;R-MMU-5687128 MAPK6/MAPK4 signaling;R-MMU-8939211 ESR-mediated signaling;R-MMU-9006931 Signaling by Nuclear Receptors;R-MMU-9018519 Estrogen-dependent gene expression	https://reactome.org/PathwayBrowser/#/R-MMU-162582;https://reactome.org/PathwayBrowser/#/R-MMU-5683057;https://reactome.org/PathwayBrowser/#/R-MMU-5687128;https://reactome.org/PathwayBrowser/#/R-MMU-8939211;https://reactome.org/PathwayBrowser/#/R-MMU-9006931;https://reactome.org/PathwayBrowser/#/R-MMU-9018519	INTERFERON GAMMA RESPONSE;IL2 STAT5 SIGNALING	https://www.gsea-msigdb.org/gsea/msigdb/mouse/geneset/HALLMARK_INTERFERON_GAMMA_RESPONSE;https://www.gsea-msigdb.org/gsea/msigdb/mouse/geneset/HALLMARK_IL2_STAT5_SIGNALING
O35127	80	K	0.155533	0.00344494	Down	Protein C10 OS=Mus musculus OX=10090 GN=Grcc10 PE=1 SV=1	Grcc10	_AYGFSC[Carbamidomethyl (C)]DGEGVLK[Acetyl (K)]FAR_	1	68.4726	76.6594	88.5846	64.0072	72.3205	50.6369	3.55244	2.10204	4.96797	0.477119	0.730828	0.4442	cytoplasm				GO:0000902 cell morphogenesis; GO:0001654 eye development; GO:0003008 system process; GO:0006937 regulation of muscle contraction; GO:0006942 regulation of striated muscle contraction; GO:0007275 multicellular organism development; GO:0007399 nervous system development; GO:0007409 axonogenesis; GO:0007417 central nervous system development; GO:0007420 brain development; GO:0007423 sensory organ d…	GO:0005622 intracellular anatomical structure; GO:0005634 nucleus; GO:0005654 nucleoplasm; GO:0005737 cytoplasm; GO:0016604 nuclear body; GO:0016607 nuclear speck; GO:0031974 membrane-enclosed lumen; GO:0031981 nuclear lumen; GO:0043226 organelle; GO:0043227 membrane-bounded organelle; GO:0043229 intracellular organelle; GO:0043231 intracellular membrane-bounded organelle; GO:0043233 organelle lu…
O35130	59	K	0.654882	0.0424808	Down	Ribosomal RNA small subunit methyltransferase NEP1 OS=Mus musculus OX=10090 GN=Emg1 PE=1 SV=1	Emg1	_VGK[Acetyl (K)]TYELLNC[Carbamidomethyl (C)]DR_	1	81.2978	110.193	94.4715	72.5082	69.7091	67.1174	1.11395	1.54413	1.05802	0.702745	0.916821	0.814039	nucleus	K14568	EMG1; rRNA small subunit pseudouridine methyltransferase Nep1 [EC:2.1.1.260]	mmu03008 Ribosome biogenesis in eukaryotes	GO:0000154 rRNA modification; GO:0000462 maturation of SSU-rRNA from tricistronic rRNA transcript (SSU-rRNA, 5.8S rRNA, LSU-rRNA); GO:0001510 RNA methylation; GO:0001701 in utero embryonic development; GO:0001824 blastocyst development; GO:0006139 nucleobase-containing compound metabolic process; GO:0006364 rRNA processing; GO:0006396 RNA processing; GO:0006950 response to stress; GO:0006952 defe…	GO:0005622 intracellular anatomical structure; GO:0005634 nucleus; GO:0005654 nucleoplasm; GO:0005730 nucleolus; GO:0005737 cytoplasm; GO:0030684 preribosome; GO:0031974 membrane-enclosed lumen; GO:0031981 nuclear lumen; GO:0032040 small-subunit processome; GO:0032991 protein-containing complex; GO:0043226 organelle; GO:0043227 membrane-bounded organelle; GO:0043228 non-membrane-bounded organelle…	GO:0003676 nucleic acid binding; GO:0003723 RNA binding; GO:0003824 catalytic activity; GO:0005488 binding; GO:0008168 methyltransferase activity; GO:0008173 RNA methyltransferase activity; GO:0008649 rRNA methyltransferase activity; GO:0008757 S-adenosylmethionine-dependent methyltransferase activity; GO:0016740 transferase activity; GO:0016741 transferase activity, transferring one-carbon group…				J	KOG3073	Protein required for 18S rRNA maturation and 40S ribosome biogenesis				R-MMU-6791226 Major pathway of rRNA processing in the nucleolus and cytosol;R-MMU-72312 rRNA processing;R-MMU-8868773 rRNA processing in the nucleus and cytosol;R-MMU-8953854 Metabolism of RNA	https://reactome.org/PathwayBrowser/#/R-MMU-6791226;https://reactome.org/PathwayBrowser/#/R-MMU-72312;https://reactome.org/PathwayBrowser/#/R-MMU-8868773;https://reactome.org/PathwayBrowser/#/R-MMU-8953854
O35286	488	K	1.58745	0.00691951	Up	ATP-dependent RNA helicase DHX15 OS=Mus musculus OX=10090 GN=Dhx15 PE=1 SV=2	Dhx15	_LYTEK[Acetyl (K)]AYK_	1	421.68	371.2	359.082	572.603	629.729	680.943	0.88281	0.718157	0.71477	1.09938	1.233	1.34373	nucleus	K12820	DHX15; pre-mRNA-splicing factor ATP-dependent RNA helicase DHX15/PRP43 [EC:5.6.2.6]	mmu03040 Spliceosome	GO:0000375 RNA splicing, via transesterification reactions; GO:0000377 RNA splicing, via transesterification reactions with bulged adenosine as nucleophile; GO:0000398 mRNA splicing, via spliceosome; GO:0001932 regulation of protein phosphorylation; GO:0001934 positive regulation of protein phosphorylation; GO:0006139 nucleobase-containing compound metabolic process; GO:0006364 rRNA processing; G…	GO:0005622 intracellular anatomical structure; GO:0005634 nucleus; GO:0005654 nucleoplasm; GO:0005681 spliceosomal complex; GO:0005684 U2-type spliceosomal complex; GO:0005689 U12-type spliceosomal complex; GO:0005730 nucleolus; GO:0005737 cytoplasm; GO:0016604 nuclear body; GO:0016607 nuclear speck; GO:0031974 membrane-enclosed lumen; GO:0031981 nuclear lumen; GO:0032991 protein-containing compl…	GO:0000166 nucleotide binding; GO:0003676 nucleic acid binding; GO:0003723 RNA binding; GO:0003724 RNA helicase activity; GO:0003725 double-stranded RNA binding; GO:0003824 catalytic activity; GO:0004386 helicase activity; GO:0005488 binding; GO:0005524 ATP binding; GO:0008186 ATP-dependent activity, acting on RNA; GO:0016462 pyrophosphatase activity; GO:0016787 hydrolase activity; GO:0016817 hyd…	PF00270; PF00271; PF04408; PF21010; PF07717	PF00270 DEAD/DEAH box helicase; PF00271 Helicase conserved C-terminal domain; PF04408 Helicase associated domain (HA2), winged-helix; PF21010 Helicase associated domain (HA2), ratchet-like; PF07717 Oligonucleotide/oligosaccharide-binding (OB)-fold		A	KOG0925	mRNA splicing factor ATP-dependent RNA helicase	WP310 mRNA processing	https://www.wikipathways.org/instance/WP310		R-MMU-72163 mRNA Splicing - Major Pathway;R-MMU-72172 mRNA Splicing;R-MMU-72203 Processing of Capped Intron-Containing Pre-mRNA;R-MMU-8953854 Metabolism of RNA	https://reactome.org/PathwayBrowser/#/R-MMU-72163;https://reactome.org/PathwayBrowser/#/R-MMU-72172;https://reactome.org/PathwayBrowser/#/R-MMU-72203;https://reactome.org/PathwayBrowser/#/R-MMU-8953854	MYC TARGETS V1	https://www.gsea-msigdb.org/gsea/msigdb/mouse/geneset/HALLMARK_MYC_TARGETS_V1
O35309	255	K	2.02723	0.00641075	Up	N-myc-interactor OS=Mus musculus OX=10090 GN=Nmi PE=1 SV=1	Nmi	_YQVFSAVSK[Acetyl (K)]K_	1	35.6305	22.4072	27.6074	46.4773	49.2009	53.9402	0.820082	0.543464	0.670338	1.194	1.48297	1.44619	cytoplasm				GO:0001817 regulation of cytokine production; GO:0001818 negative regulation of cytokine production; GO:0002376 immune system process; GO:0002682 regulation of immune system process; GO:0002683 negative regulation of immune system process; GO:0006139 nucleobase-containing compound metabolic process; GO:0006351 DNA-templated transcription; GO:0006366 transcription by RNA polymerase II; GO:0006950 …	GO:0005622 intracellular anatomical structure; GO:0005634 nucleus; GO:0005654 nucleoplasm; GO:0005737 cytoplasm; GO:0005829 cytosol; GO:0031974 membrane-enclosed lumen; GO:0031981 nuclear lumen; GO:0043226 organelle; GO:0043227 membrane-bounded organelle; GO:0043229 intracellular organelle; GO:0043231 intracellular membrane-bounded organelle; GO:0043233 organelle lumen; GO:0070013 intracellular o…	GO:0003712 transcription coregulator activity; GO:0005488 binding; GO:0005515 protein binding; GO:0042802 identical protein binding; GO:0140110 transcription regulator activity;	PF07292	PF07292 Nmi/IFP 35 domain (NID)	PF07292 Nmi/IFP 35 domain (NID)				WP450 IL 2 signaling pathway	https://www.wikipathways.org/instance/WP450				INTERFERON ALPHA RESPONSE;INTERFERON GAMMA RESPONSE;INFLAMMATORY RESPONSE	https://www.gsea-msigdb.org/gsea/msigdb/mouse/geneset/HALLMARK_INTERFERON_ALPHA_RESPONSE;https://www.gsea-msigdb.org/gsea/msigdb/mouse/geneset/HALLMARK_INTERFERON_GAMMA_RESPONSE;https://www.gsea-msigdb.org/gsea/msigdb/mouse/geneset/HALLMARK_INFLAMMATORY_RESPONSE
O35382	203	K	2.78753	0.00120975	Up	Exocyst complex component 4 OS=Mus musculus OX=10090 GN=Exoc4 PE=1 SV=2	Exoc4	_HLYIK[Acetyl (K)]STSR_	1	270.066	352.645	352.759	1081.4	1129.05	1192.31	0.395773	0.536071	0.579177	1.27604	1.42275	1.51323	cytoplasm	K06111	EXOC4; exocyst complex component 4	mmu05132 Salmonella infection	GO:0000212 meiotic spindle organization; GO:0000226 microtubule cytoskeleton organization; GO:0000910 cytokinesis; GO:0000916 actomyosin contractile ring contraction; GO:0001667 ameboidal-type cell migration; GO:0001704 formation of primary germ layer; GO:0001707 mesoderm formation; GO:0002064 epithelial cell development; GO:0002065 columnar/cuboidal epithelial cell differentiation; GO:0002066 co…	GO:0000145 exocyst; GO:0005622 intracellular anatomical structure; GO:0005737 cytoplasm; GO:0005829 cytosol; GO:0005886 plasma membrane; GO:0005902 microvillus; GO:0005938 cell cortex; GO:0009925 basal plasma membrane; GO:0014069 postsynaptic density; GO:0016020 membrane; GO:0016028 rhabdomere; GO:0016323 basolateral plasma membrane; GO:0016324 apical plasma membrane; GO:0030424 axon; GO:0030425 …	GO:0005488 binding; GO:0005515 protein binding; GO:0019899 enzyme binding; GO:0019904 protein domain specific binding; GO:0030165 PDZ domain binding; GO:0031267 small GTPase binding; GO:0044877 protein-containing complex binding; GO:0051020 GTPase binding;				U	KOG3691	Exocyst complex subunit Sec8				R-MMU-1852241 Organelle biogenesis and maintenance;R-MMU-264876 Insulin processing;R-MMU-2980736 Peptide hormone metabolism;R-MMU-392499 Metabolism of proteins;R-MMU-5617833 Cilium Assembly;R-MMU-5620916 VxPx cargo-targeting to cilium;R-MMU-5620920 Cargo trafficking to the periciliary membrane	https://reactome.org/PathwayBrowser/#/R-MMU-1852241;https://reactome.org/PathwayBrowser/#/R-MMU-264876;https://reactome.org/PathwayBrowser/#/R-MMU-2980736;https://reactome.org/PathwayBrowser/#/R-MMU-392499;https://reactome.org/PathwayBrowser/#/R-MMU-5617833;https://reactome.org/PathwayBrowser/#/R-MMU-5620916;https://reactome.org/PathwayBrowser/#/R-MMU-5620920	APICAL JUNCTION	https://www.gsea-msigdb.org/gsea/msigdb/mouse/geneset/HALLMARK_APICAL_JUNCTION
O35405	416	K	3.50273	0.00379613	Up	5'-3' exonuclease PLD3 OS=Mus musculus OX=10090 GN=Pld3 PE=1 SV=1	Pld3	_VNHNK[Acetyl (K)]YMVTER_	1	43.1724	58.6308	38.1248	119.93	154.965	194.692	0.378502	0.565661	0.412361	1.18556	1.47433	2.09166	plasma membrane	K16860	PLD3_4; phospholipase D3/4 [EC:3.1.4.4]	mmu00565 Ether lipid metabolism; mmu01100 Metabolic pathways; mmu00564 Glycerophospholipid metabolism	GO:0002244 hematopoietic progenitor cell differentiation; GO:0002376 immune system process; GO:0002520 immune system development; GO:0006629 lipid metabolic process; GO:0006810 transport; GO:0006897 endocytosis; GO:0006909 phagocytosis; GO:0007275 multicellular organism development; GO:0008152 metabolic process; GO:0009056 catabolic process; GO:0009987 cellular process; GO:0016042 lipid catabolic…	GO:0000139 Golgi membrane; GO:0005622 intracellular anatomical structure; GO:0005634 nucleus; GO:0005737 cytoplasm; GO:0005783 endoplasmic reticulum; GO:0005789 endoplasmic reticulum membrane; GO:0005794 Golgi apparatus; GO:0005802 trans-Golgi network; GO:0012505 endomembrane system; GO:0016020 membrane; GO:0030139 endocytic vesicle; GO:0031090 organelle membrane; GO:0031410 cytoplasmic vesicle; …	GO:0003824 catalytic activity; GO:0004620 phospholipase activity; GO:0004630 phospholipase D activity; GO:0008081 phosphoric diester hydrolase activity; GO:0016298 lipase activity; GO:0016787 hydrolase activity; GO:0016788 hydrolase activity, acting on ester bonds; GO:0042578 phosphoric ester hydrolase activity; GO:0070290 N-acylphosphatidylethanolamine-specific phospholipase D activity;	PF13918	PF13918 PLD-like domain		R	KOG3603	Predicted phospholipase D				R-MMU-168249 Innate Immune System;R-MMU-168256 Immune System;R-MMU-2029480 Fcgamma receptor (FCGR) dependent phagocytosis;R-MMU-2029485 Role of phospholipids in phagocytosis	https://reactome.org/PathwayBrowser/#/R-MMU-168249;https://reactome.org/PathwayBrowser/#/R-MMU-168256;https://reactome.org/PathwayBrowser/#/R-MMU-2029480;https://reactome.org/PathwayBrowser/#/R-MMU-2029485
O35598	274	K	1.61669	0.0217854	Up	Disintegrin and metalloproteinase domain-containing protein 10 OS=Mus musculus OX=10090 GN=Adam10 PE=1 SV=2	Adam10	_NISFMVK[Acetyl (K)]R_	1	311.055	258.904	224.541	399.76	471.551	593.562	0.877127	0.73498	0.641297	1.05352	1.1429	1.44664	endoplasmic reticulum	K06704	ADAM10; disintegrin and metalloproteinase domain-containing protein 10 [EC:3.4.24.81]	mmu04148 Efferocytosis; mmu05010 Alzheimer disease	GO:0000902 cell morphogenesis; GO:0001558 regulation of cell growth; GO:0001655 urogenital system development; GO:0001667 ameboidal-type cell migration; GO:0001701 in utero embryonic development; GO:0001708 cell fate specification; GO:0001709 cell fate determination; GO:0001775 cell activation; GO:0002064 epithelial cell development; GO:0002065 columnar/cuboidal epithelial cell differentiation; G…	GO:0000139 Golgi membrane; GO:0005622 intracellular anatomical structure; GO:0005634 nucleus; GO:0005737 cytoplasm; GO:0005783 endoplasmic reticulum; GO:0005788 endoplasmic reticulum lumen; GO:0005794 Golgi apparatus; GO:0005798 Golgi-associated vesicle; GO:0005802 trans-Golgi network; GO:0005886 plasma membrane; GO:0009986 cell surface; GO:0012505 endomembrane system; GO:0012506 vesicle membrane…	GO:0003824 catalytic activity; GO:0004175 endopeptidase activity; GO:0004222 metalloendopeptidase activity; GO:0005102 signaling receptor binding; GO:0005178 integrin binding; GO:0005488 binding; GO:0005515 protein binding; GO:0008233 peptidase activity; GO:0008237 metallopeptidase activity; GO:0016787 hydrolase activity; GO:0017124 SH3 domain binding; GO:0019899 enzyme binding; GO:0019900 kinase…	PF13574; PF00200; PF21299	PF13574 Metallo-peptidase family M12B Reprolysin-like; PF00200 Disintegrin; PF21299 ADAM10, cysteine-rich domain	PF13574 Metallo-peptidase family M12B Reprolysin-like	W	KOG3658	Tumor necrosis factor-alpha-converting enzyme (TACE/ADAM17) and related metalloproteases	WP202 Hypertrophy model;WP2075 Alzheimer 39 s disease;WP265 Delta Notch signaling pathway	https://www.wikipathways.org/instance/WP202;https://www.wikipathways.org/instance/WP2075;https://www.wikipathways.org/instance/WP265		R-MMU-1474228 Degradation of the extracellular matrix;R-MMU-1474244 Extracellular matrix organization;R-MMU-157118 Signaling by NOTCH;R-MMU-162582 Signal Transduction;R-MMU-168249 Innate Immune System;R-MMU-168256 Immune System;R-MMU-381426 Regulation of Insulin-like Growth Factor (IGF) transport and uptake by Insulin-like Growth Factor Binding Proteins (IGFBPs);R-MMU-392499 Metabolism of protein…	https://reactome.org/PathwayBrowser/#/R-MMU-1474228;https://reactome.org/PathwayBrowser/#/R-MMU-1474244;https://reactome.org/PathwayBrowser/#/R-MMU-157118;https://reactome.org/PathwayBrowser/#/R-MMU-162582;https://reactome.org/PathwayBrowser/#/R-MMU-168249;https://reactome.org/PathwayBrowser/#/R-MMU-168256;https://reactome.org/PathwayBrowser/#/R-MMU-381426;https://reactome.org/PathwayBrowser/#/R-…	PROTEIN SECRETION;APICAL SURFACE	https://www.gsea-msigdb.org/gsea/msigdb/mouse/geneset/HALLMARK_PROTEIN_SECRETION;https://www.gsea-msigdb.org/gsea/msigdb/mouse/geneset/HALLMARK_APICAL_SURFACE
O35598	349	K	2.78393	0.00024843	Up	Disintegrin and metalloproteinase domain-containing protein 10 OS=Mus musculus OX=10090 GN=Adam10 PE=1 SV=2	Adam10	_SK[Acetyl (K)]LYSDGK_	1	482.486	378.931	487.951	1321.3	1461.94	1492.13	0.546506	0.432099	0.559792	1.39872	1.42329	1.46078	endoplasmic reticulum	K06704	ADAM10; disintegrin and metalloproteinase domain-containing protein 10 [EC:3.4.24.81]	mmu04148 Efferocytosis; mmu05010 Alzheimer disease	GO:0000902 cell morphogenesis; GO:0001558 regulation of cell growth; GO:0001655 urogenital system development; GO:0001667 ameboidal-type cell migration; GO:0001701 in utero embryonic development; GO:0001708 cell fate specification; GO:0001709 cell fate determination; GO:0001775 cell activation; GO:0002064 epithelial cell development; GO:0002065 columnar/cuboidal epithelial cell differentiation; G…	GO:0000139 Golgi membrane; GO:0005622 intracellular anatomical structure; GO:0005634 nucleus; GO:0005737 cytoplasm; GO:0005783 endoplasmic reticulum; GO:0005788 endoplasmic reticulum lumen; GO:0005794 Golgi apparatus; GO:0005798 Golgi-associated vesicle; GO:0005802 trans-Golgi network; GO:0005886 plasma membrane; GO:0009986 cell surface; GO:0012505 endomembrane system; GO:0012506 vesicle membrane…	GO:0003824 catalytic activity; GO:0004175 endopeptidase activity; GO:0004222 metalloendopeptidase activity; GO:0005102 signaling receptor binding; GO:0005178 integrin binding; GO:0005488 binding; GO:0005515 protein binding; GO:0008233 peptidase activity; GO:0008237 metallopeptidase activity; GO:0016787 hydrolase activity; GO:0017124 SH3 domain binding; GO:0019899 enzyme binding; GO:0019900 kinase…	PF13574; PF00200; PF21299	PF13574 Metallo-peptidase family M12B Reprolysin-like; PF00200 Disintegrin; PF21299 ADAM10, cysteine-rich domain	PF13574 Metallo-peptidase family M12B Reprolysin-like	W	KOG3658	Tumor necrosis factor-alpha-converting enzyme (TACE/ADAM17) and related metalloproteases	WP202 Hypertrophy model;WP2075 Alzheimer 39 s disease;WP265 Delta Notch signaling pathway	https://www.wikipathways.org/instance/WP202;https://www.wikipathways.org/instance/WP2075;https://www.wikipathways.org/instance/WP265		R-MMU-1474228 Degradation of the extracellular matrix;R-MMU-1474244 Extracellular matrix organization;R-MMU-157118 Signaling by NOTCH;R-MMU-162582 Signal Transduction;R-MMU-168249 Innate Immune System;R-MMU-168256 Immune System;R-MMU-381426 Regulation of Insulin-like Growth Factor (IGF) transport and uptake by Insulin-like Growth Factor Binding Proteins (IGFBPs);R-MMU-392499 Metabolism of protein…	https://reactome.org/PathwayBrowser/#/R-MMU-1474228;https://reactome.org/PathwayBrowser/#/R-MMU-1474244;https://reactome.org/PathwayBrowser/#/R-MMU-157118;https://reactome.org/PathwayBrowser/#/R-MMU-162582;https://reactome.org/PathwayBrowser/#/R-MMU-168249;https://reactome.org/PathwayBrowser/#/R-MMU-168256;https://reactome.org/PathwayBrowser/#/R-MMU-381426;https://reactome.org/PathwayBrowser/#/R-…	PROTEIN SECRETION;APICAL SURFACE	https://www.gsea-msigdb.org/gsea/msigdb/mouse/geneset/HALLMARK_PROTEIN_SECRETION;https://www.gsea-msigdb.org/gsea/msigdb/mouse/geneset/HALLMARK_APICAL_SURFACE
O35598	427	K	1.77413	0.0226635	Up	Disintegrin and metalloproteinase domain-containing protein 10 OS=Mus musculus OX=10090 GN=Adam10 PE=1 SV=2	Adam10	_ATSGDK[Acetyl (K)]LNNNK_	1	85.7506	109.473	68.3541	175.378	151.846	203.706	0.687625	0.88376	0.55516	1.31434	1.04658	1.41185	endoplasmic reticulum	K06704	ADAM10; disintegrin and metalloproteinase domain-containing protein 10 [EC:3.4.24.81]	mmu04148 Efferocytosis; mmu05010 Alzheimer disease	GO:0000902 cell morphogenesis; GO:0001558 regulation of cell growth; GO:0001655 urogenital system development; GO:0001667 ameboidal-type cell migration; GO:0001701 in utero embryonic development; GO:0001708 cell fate specification; GO:0001709 cell fate determination; GO:0001775 cell activation; GO:0002064 epithelial cell development; GO:0002065 columnar/cuboidal epithelial cell differentiation; G…	GO:0000139 Golgi membrane; GO:0005622 intracellular anatomical structure; GO:0005634 nucleus; GO:0005737 cytoplasm; GO:0005783 endoplasmic reticulum; GO:0005788 endoplasmic reticulum lumen; GO:0005794 Golgi apparatus; GO:0005798 Golgi-associated vesicle; GO:0005802 trans-Golgi network; GO:0005886 plasma membrane; GO:0009986 cell surface; GO:0012505 endomembrane system; GO:0012506 vesicle membrane…	GO:0003824 catalytic activity; GO:0004175 endopeptidase activity; GO:0004222 metalloendopeptidase activity; GO:0005102 signaling receptor binding; GO:0005178 integrin binding; GO:0005488 binding; GO:0005515 protein binding; GO:0008233 peptidase activity; GO:0008237 metallopeptidase activity; GO:0016787 hydrolase activity; GO:0017124 SH3 domain binding; GO:0019899 enzyme binding; GO:0019900 kinase…	PF13574; PF00200; PF21299	PF13574 Metallo-peptidase family M12B Reprolysin-like; PF00200 Disintegrin; PF21299 ADAM10, cysteine-rich domain	PF13574 Metallo-peptidase family M12B Reprolysin-like	W	KOG3658	Tumor necrosis factor-alpha-converting enzyme (TACE/ADAM17) and related metalloproteases	WP202 Hypertrophy model;WP2075 Alzheimer 39 s disease;WP265 Delta Notch signaling pathway	https://www.wikipathways.org/instance/WP202;https://www.wikipathways.org/instance/WP2075;https://www.wikipathways.org/instance/WP265		R-MMU-1474228 Degradation of the extracellular matrix;R-MMU-1474244 Extracellular matrix organization;R-MMU-157118 Signaling by NOTCH;R-MMU-162582 Signal Transduction;R-MMU-168249 Innate Immune System;R-MMU-168256 Immune System;R-MMU-381426 Regulation of Insulin-like Growth Factor (IGF) transport and uptake by Insulin-like Growth Factor Binding Proteins (IGFBPs);R-MMU-392499 Metabolism of protein…	https://reactome.org/PathwayBrowser/#/R-MMU-1474228;https://reactome.org/PathwayBrowser/#/R-MMU-1474244;https://reactome.org/PathwayBrowser/#/R-MMU-157118;https://reactome.org/PathwayBrowser/#/R-MMU-162582;https://reactome.org/PathwayBrowser/#/R-MMU-168249;https://reactome.org/PathwayBrowser/#/R-MMU-168256;https://reactome.org/PathwayBrowser/#/R-MMU-381426;https://reactome.org/PathwayBrowser/#/R-…	PROTEIN SECRETION;APICAL SURFACE	https://www.gsea-msigdb.org/gsea/msigdb/mouse/geneset/HALLMARK_PROTEIN_SECRETION;https://www.gsea-msigdb.org/gsea/msigdb/mouse/geneset/HALLMARK_APICAL_SURFACE
O35601	308	K	0.500673	0.0137749	Down	FYN-binding protein 1 OS=Mus musculus OX=10090 GN=Fyb1 PE=1 SV=2	Fyb1	_APSK[Acetyl (K)]LTAGTPWGQSQEK_	1	46.0225	44.9126	53.6796	19.8709	20.0104	21.4673	1.13991	1.10832	1.71473	0.563617	0.73069	0.689834	nucleus	K17698	FYB; FYN binding protein	mmu04015 Rap1 signaling pathway; mmu05135 Yersinia infection	GO:0002253 activation of immune response; GO:0002376 immune system process; GO:0002429 immune response-activating cell surface receptor signaling pathway; GO:0002682 regulation of immune system process; GO:0002684 positive regulation of immune system process; GO:0002757 immune response-activating signaling pathway; GO:0002764 immune response-regulating signaling pathway; GO:0002768 immune respons…	GO:0005622 intracellular anatomical structure; GO:0005634 nucleus; GO:0005737 cytoplasm; GO:0005829 cytosol; GO:0005856 cytoskeleton; GO:0005886 plasma membrane; GO:0015629 actin cytoskeleton; GO:0016020 membrane; GO:0030054 cell junction; GO:0043226 organelle; GO:0043227 membrane-bounded organelle; GO:0043228 non-membrane-bounded organelle; GO:0043229 intracellular organelle; GO:0043231 intracel…	GO:0005102 signaling receptor binding; GO:0005488 binding; GO:0005515 protein binding; GO:0008289 lipid binding; GO:0044877 protein-containing complex binding;	PF07653; PF14603	PF07653 Variant SH3 domain; PF14603 Helically-extended SH3 domain								R-MMU-1280218 Adaptive Immune System;R-MMU-1500931 Cell-Cell communication;R-MMU-168256 Immune System;R-MMU-202403 TCR signaling;R-MMU-202433 Generation of second messenger molecules;R-MMU-391160 Signal regulatory protein family interactions	https://reactome.org/PathwayBrowser/#/R-MMU-1280218;https://reactome.org/PathwayBrowser/#/R-MMU-1500931;https://reactome.org/PathwayBrowser/#/R-MMU-168256;https://reactome.org/PathwayBrowser/#/R-MMU-202403;https://reactome.org/PathwayBrowser/#/R-MMU-202433;https://reactome.org/PathwayBrowser/#/R-MMU-391160	APICAL JUNCTION;ALLOGRAFT REJECTION	https://www.gsea-msigdb.org/gsea/msigdb/mouse/geneset/HALLMARK_APICAL_JUNCTION;https://www.gsea-msigdb.org/gsea/msigdb/mouse/geneset/HALLMARK_ALLOGRAFT_REJECTION
O35643	318	K	3.77228	0.000585967	Up	AP-1 complex subunit beta-1 OS=Mus musculus OX=10090 GN=Ap1b1 PE=1 SV=2	Ap1b1	_RPEILK[Acetyl (K)]HEMK_	1	100.603	144.55	115.633	412.748	479.236	538.069	0.337063	0.498591	0.404634	1.34499	1.61429	1.71943	cytoplasm	K12392	AP1B1; AP-1 complex subunit beta-1	mmu04142 Lysosome; mmu05170 Human immunodeficiency virus 1 infection	GO:0001568 blood vessel development; GO:0001654 eye development; GO:0001944 vasculature development; GO:0002376 immune system process; GO:0002478 antigen processing and presentation of exogenous peptide antigen; GO:0002495 antigen processing and presentation of peptide antigen via MHC class II; GO:0002504 antigen processing and presentation of peptide or polysaccharide antigen via MHC class II; G…	GO:0000139 Golgi membrane; GO:0000323 lytic vacuole; GO:0005622 intracellular anatomical structure; GO:0005737 cytoplasm; GO:0005764 lysosome; GO:0005765 lysosomal membrane; GO:0005773 vacuole; GO:0005774 vacuolar membrane; GO:0005794 Golgi apparatus; GO:0005802 trans-Golgi network; GO:0005829 cytosol; GO:0005886 plasma membrane; GO:0005905 clathrin-coated pit; GO:0012505 endomembrane system; GO:…	GO:0005215 transporter activity; GO:0005488 binding; GO:0005515 protein binding; GO:0019899 enzyme binding; GO:0019900 kinase binding; GO:0019901 protein kinase binding; GO:0030276 clathrin binding; GO:0044877 protein-containing complex binding;	PF02883; PF09066	PF02883 Adaptin C-terminal domain; PF09066 Beta2-adaptin appendage, C-terminal sub-domain		U	KOG1061	Vesicle coat complex AP-1/AP-2/AP-4, beta subunit				R-MMU-1280218 Adaptive Immune System;R-MMU-168256 Immune System;R-MMU-199991 Membrane Trafficking;R-MMU-199992 trans-Golgi Network Vesicle Budding;R-MMU-2132295 MHC class II antigen presentation;R-MMU-432720 Lysosome Vesicle Biogenesis;R-MMU-432722 Golgi Associated Vesicle Biogenesis;R-MMU-5653656 Vesicle-mediated transport	https://reactome.org/PathwayBrowser/#/R-MMU-1280218;https://reactome.org/PathwayBrowser/#/R-MMU-168256;https://reactome.org/PathwayBrowser/#/R-MMU-199991;https://reactome.org/PathwayBrowser/#/R-MMU-199992;https://reactome.org/PathwayBrowser/#/R-MMU-2132295;https://reactome.org/PathwayBrowser/#/R-MMU-432720;https://reactome.org/PathwayBrowser/#/R-MMU-432722;https://reactome.org/PathwayBrowser/#/R-…
O35704	126	K	1.73666	4.62248e-05	Up	Serine palmitoyltransferase 1 OS=Mus musculus OX=10090 GN=Sptlc1 PE=1 SV=2	Sptlc1	_ATAFSSLK[Acetyl (K)]K_	1	166.002	150.809	152.963	363.899	317.612	332.765	0.727319	0.684508	0.718032	1.28279	1.22992	1.18613	cytoplasm	K00654	SPT; serine palmitoyltransferase [EC:2.3.1.50]	mmu01100 Metabolic pathways; mmu00600 Sphingolipid metabolism; mmu04071 Sphingolipid signaling pathway	GO:0006066 alcohol metabolic process; GO:0006629 lipid metabolic process; GO:0006643 membrane lipid metabolic process; GO:0006644 phospholipid metabolic process; GO:0006665 sphingolipid metabolic process; GO:0006667 sphinganine metabolic process; GO:0006670 sphingosine metabolic process; GO:0006672 ceramide metabolic process; GO:0006684 sphingomyelin metabolic process; GO:0006686 sphingomyelin bi…	GO:0002178 palmitoyltransferase complex; GO:0005622 intracellular anatomical structure; GO:0005737 cytoplasm; GO:0005783 endoplasmic reticulum; GO:0005789 endoplasmic reticulum membrane; GO:0012505 endomembrane system; GO:0016020 membrane; GO:0017059 serine palmitoyltransferase complex; GO:0031211 endoplasmic reticulum palmitoyltransferase complex; GO:0031984 organelle subcompartment; GO:0032991 …	GO:0003824 catalytic activity; GO:0004758 serine C-palmitoyltransferase activity; GO:0005488 binding; GO:0016408 C-acyltransferase activity; GO:0016409 palmitoyltransferase activity; GO:0016454 C-palmitoyltransferase activity; GO:0016740 transferase activity; GO:0016746 acyltransferase activity; GO:0016747 acyltransferase activity, transferring groups other than amino-acyl groups; GO:0019842 vita…	PF00155	PF00155 Aminotransferase class I and II	PF00155 Aminotransferase class I and II	O	KOG1358	Serine palmitoyltransferase	WP4344 Sphingolipid metabolism overview;WP4690 Sphingolipid metabolism integrated pathway	https://www.wikipathways.org/instance/WP4344;https://www.wikipathways.org/instance/WP4690		R-MMU-1430728 Metabolism;R-MMU-1660661 Sphingolipid de novo biosynthesis;R-MMU-428157 Sphingolipid metabolism;R-MMU-556833 Metabolism of lipids	https://reactome.org/PathwayBrowser/#/R-MMU-1430728;https://reactome.org/PathwayBrowser/#/R-MMU-1660661;https://reactome.org/PathwayBrowser/#/R-MMU-428157;https://reactome.org/PathwayBrowser/#/R-MMU-556833
O35730	285	K	1.66079	0.0199724	Up	E3 ubiquitin-protein ligase RING1 OS=Mus musculus OX=10090 GN=Ring1 PE=1 SV=2	Ring1	_YVK[Acetyl (K)]TTGNATVDHLSK_	1	27.5591	35.5735	27.0234	39.6283	40.2697	32.5697	0.813894	0.916512	0.636508	1.09941	1.41585	1.41569	nucleus	K10695	RNF1_2; E3 ubiquitin-protein ligase RNF1/2 [EC:2.3.2.27]	mmu03083 Polycomb repressive complex	GO:0000122 negative regulation of transcription by RNA polymerase II; GO:0000278 mitotic cell cycle; GO:0001654 eye development; GO:0001702 gastrulation with mouth forming second; GO:0003002 regionalization; GO:0003006 developmental process involved in reproduction; GO:0006139 nucleobase-containing compound metabolic process; GO:0006325 chromatin organization; GO:0006351 DNA-templated transcripti…	GO:0000151 ubiquitin ligase complex; GO:0000152 nuclear ubiquitin ligase complex; GO:0000228 nuclear chromosome; GO:0000785 chromatin; GO:0000791 euchromatin; GO:0000792 heterochromatin; GO:0000803 sex chromosome; GO:0001739 sex chromatin; GO:0005622 intracellular anatomical structure; GO:0005634 nucleus; GO:0005654 nucleoplasm; GO:0005694 chromosome; GO:0005737 cytoplasm; GO:0005829 cytosol; GO:…	GO:0003682 chromatin binding; GO:0003824 catalytic activity; GO:0004842 ubiquitin-protein transferase activity; GO:0005488 binding; GO:0005515 protein binding; GO:0008270 zinc ion binding; GO:0016740 transferase activity; GO:0019787 ubiquitin-like protein transferase activity; GO:0019904 protein domain specific binding; GO:0030234 enzyme regulator activity; GO:0043167 ion binding; GO:0043169 cati…	PF13923; PF16207	PF13923 Zinc finger, C3HC4 type (RING finger); PF16207 RAWUL domain RING finger- and WD40-associated ubiquitin-like	PF16207 RAWUL domain RING finger- and WD40-associated ubiquitin-like	O	KOG0311	Predicted E3 ubiquitin ligase	WP265 Delta Notch signaling pathway	https://www.wikipathways.org/instance/WP265		R-MMU-212436 Generic Transcription Pathway;R-MMU-2990846 SUMOylation;R-MMU-3108214 SUMOylation of DNA damage response and repair proteins;R-MMU-3108232 SUMO E3 ligases SUMOylate target proteins;R-MMU-3899300 SUMOylation of transcription cofactors;R-MMU-392499 Metabolism of proteins;R-MMU-4551638 SUMOylation of chromatin organization proteins;R-MMU-4570464 SUMOylation of RNA binding proteins;R-MMU…	https://reactome.org/PathwayBrowser/#/R-MMU-212436;https://reactome.org/PathwayBrowser/#/R-MMU-2990846;https://reactome.org/PathwayBrowser/#/R-MMU-3108214;https://reactome.org/PathwayBrowser/#/R-MMU-3108232;https://reactome.org/PathwayBrowser/#/R-MMU-3899300;https://reactome.org/PathwayBrowser/#/R-MMU-392499;https://reactome.org/PathwayBrowser/#/R-MMU-4551638;https://reactome.org/PathwayBrowser/#…
O35841	364	K	0.528516	0.0255121	Down	Apoptosis inhibitor 5 OS=Mus musculus OX=10090 GN=Api5 PE=1 SV=2	Api5	_KLPDFLTAK[Acetyl (K)]LNAEK_	1	711.117	824.778	880.878	273.379	369.712	510.889	1.09843	1.36664	1.40115	0.494649	0.645111	0.903596	cytoplasm				GO:0006915 apoptotic process; GO:0008219 cell death; GO:0009987 cellular process; GO:0012501 programmed cell death; GO:0042981 regulation of apoptotic process; GO:0043066 negative regulation of apoptotic process; GO:0043067 regulation of programmed cell death; GO:0043069 negative regulation of programmed cell death; GO:0048519 negative regulation of biological process; GO:0048523 negative regulat…	GO:0005622 intracellular anatomical structure; GO:0005634 nucleus; GO:0005654 nucleoplasm; GO:0005681 spliceosomal complex; GO:0005737 cytoplasm; GO:0016604 nuclear body; GO:0016607 nuclear speck; GO:0031974 membrane-enclosed lumen; GO:0031981 nuclear lumen; GO:0032991 protein-containing complex; GO:0043226 organelle; GO:0043227 membrane-bounded organelle; GO:0043229 intracellular organelle; GO:0…	GO:0005488 binding; GO:0005515 protein binding; GO:0017134 fibroblast growth factor binding; GO:0019838 growth factor binding;				T	KOG2213	Apoptosis inhibitor 5/fibroblast growth factor 2-interacting factor 2, and related proteins
O35864	53	K	1.82067	0.00953029	Up	COP9 signalosome complex subunit 5 OS=Mus musculus OX=10090 GN=Cops5 PE=1 SV=3	Cops5	_DHHYFK[Acetyl (K)]YC[Carbamidomethyl (C)]K_	1	105.723	109.057	95.2223	206.936	247.75	307.768	0.600994	0.829931	0.618359	1.05743	1.33363	1.34	cytoplasm	K09613			GO:0000338 protein deneddylation; GO:0000578 embryonic axis specification; GO:0000715 nucleotide-excision repair, DNA damage recognition; GO:0000902 cell morphogenesis; GO:0001654 eye development; GO:0001745 compound eye morphogenesis; GO:0001751 compound eye photoreceptor cell differentiation; GO:0001754 eye photoreceptor cell differentiation; GO:0001932 regulation of protein phosphorylation; GO…	GO:0000785 chromatin; GO:0005622 intracellular anatomical structure; GO:0005634 nucleus; GO:0005654 nucleoplasm; GO:0005667 transcription regulator complex; GO:0005694 chromosome; GO:0005737 cytoplasm; GO:0005829 cytosol; GO:0005852 eukaryotic translation initiation factor 3 complex; GO:0008021 synaptic vesicle; GO:0008180 COP9 signalosome; GO:0012505 endomembrane system; GO:0030016 myofibril; GO…	GO:0003676 nucleic acid binding; GO:0003712 transcription coregulator activity; GO:0003713 transcription coactivator activity; GO:0003723 RNA binding; GO:0003743 translation initiation factor activity; GO:0003824 catalytic activity; GO:0004175 endopeptidase activity; GO:0004222 metalloendopeptidase activity; GO:0004843 cysteine-type deubiquitinase activity; GO:0005488 binding; GO:0005515 protein …	PF18323	PF18323 Cop9 signalosome subunit 5 C-terminal domain		OT	KOG1554	COP9 signalosome, subunit CSN5			Transcription factor	R-MMU-199991 Membrane Trafficking;R-MMU-392499 Metabolism of proteins;R-MMU-5653656 Vesicle-mediated transport;R-MMU-5696394 DNA Damage Recognition in GG-NER;R-MMU-5696398 Nucleotide Excision Repair;R-MMU-5696399 Global Genome Nucleotide Excision Repair (GG-NER);R-MMU-597592 Post-translational protein modification;R-MMU-6781823 Formation of TC-NER Pre-Incision Complex;R-MMU-6781827 Transcription-…	https://reactome.org/PathwayBrowser/#/R-MMU-199991;https://reactome.org/PathwayBrowser/#/R-MMU-392499;https://reactome.org/PathwayBrowser/#/R-MMU-5653656;https://reactome.org/PathwayBrowser/#/R-MMU-5696394;https://reactome.org/PathwayBrowser/#/R-MMU-5696398;https://reactome.org/PathwayBrowser/#/R-MMU-5696399;https://reactome.org/PathwayBrowser/#/R-MMU-597592;https://reactome.org/PathwayBrowser/#/…	MTORC1 SIGNALING;MYC TARGETS V1	https://www.gsea-msigdb.org/gsea/msigdb/mouse/geneset/HALLMARK_MTORC1_SIGNALING;https://www.gsea-msigdb.org/gsea/msigdb/mouse/geneset/HALLMARK_MYC_TARGETS_V1
O54724	278	K	3.00151	0.00147725	Up	Caveolae-associated protein 1 OS=Mus musculus OX=10090 GN=Cavin1 PE=1 SV=1	Cavin1	_MNK[Acetyl (K)]LGTR_	1	220.272	252.595	206.788	423.324	482.474	618.288	0.50657	0.615551	0.497815	1.3375	1.50569	2.01906	nucleus	K19387			GO:0006139 nucleobase-containing compound metabolic process; GO:0006351 DNA-templated transcription; GO:0006352 DNA-templated transcription initiation; GO:0006353 DNA-templated transcription termination; GO:0006355 regulation of DNA-templated transcription; GO:0006360 transcription by RNA polymerase I; GO:0006361 transcription initiation at RNA polymerase I promoter; GO:0006363 termination of RNA…	GO:0005622 intracellular anatomical structure; GO:0005634 nucleus; GO:0005654 nucleoplasm; GO:0005737 cytoplasm; GO:0005739 mitochondrion; GO:0005783 endoplasmic reticulum; GO:0005829 cytosol; GO:0005886 plasma membrane; GO:0005901 caveola; GO:0012505 endomembrane system; GO:0016020 membrane; GO:0031974 membrane-enclosed lumen; GO:0031981 nuclear lumen; GO:0032991 protein-containing complex; GO:0…	GO:0003676 nucleic acid binding; GO:0003723 RNA binding; GO:0005488 binding; GO:0005515 protein binding; GO:0019843 rRNA binding; GO:0042134 rRNA primary transcript binding; GO:0042802 identical protein binding; GO:0097159 organic cyclic compound binding; GO:1901363 heterocyclic compound binding;										R-MMU-162582 Signal Transduction;R-MMU-194315 Signaling by Rho GTPases;R-MMU-73863 RNA Polymerase I Transcription Termination;R-MMU-73864 RNA Polymerase I Transcription;R-MMU-74160 Gene expression (Transcription);R-MMU-8980692 RHOA GTPase cycle;R-MMU-9012999 RHO GTPase cycle;R-MMU-9013026 RHOB GTPase cycle;R-MMU-9013106 RHOC GTPase cycle;R-MMU-9716542 Signaling by Rho GTPases, Miro GTPases and RH…	https://reactome.org/PathwayBrowser/#/R-MMU-162582;https://reactome.org/PathwayBrowser/#/R-MMU-194315;https://reactome.org/PathwayBrowser/#/R-MMU-73863;https://reactome.org/PathwayBrowser/#/R-MMU-73864;https://reactome.org/PathwayBrowser/#/R-MMU-74160;https://reactome.org/PathwayBrowser/#/R-MMU-8980692;https://reactome.org/PathwayBrowser/#/R-MMU-9012999;https://reactome.org/PathwayBrowser/#/R-MMU…	HYPOXIA;ADIPOGENESIS	https://www.gsea-msigdb.org/gsea/msigdb/mouse/geneset/HALLMARK_HYPOXIA;https://www.gsea-msigdb.org/gsea/msigdb/mouse/geneset/HALLMARK_ADIPOGENESIS
O54750	246	K	0.543497	0.0156363	Down	Cytochrome P450 2J6 OS=Mus musculus OX=10090 GN=Cyp2j6 PE=2 SV=2	Cyp2j6	_YIPGSHQK[Acetyl (K)]VFR_	1	387.833	360.835	299.775	237.632	137.891	257.604	1.05449	1.46804	1.53459	0.871963	0.689057	0.644012	mitochondria	K07418	CYP2J; cytochrome P450 family 2 subfamily J [EC:1.14.14.1 1.14.14.73 1.14.14.74 1.14.14.75]	mmu00591 Linoleic acid metabolism; mmu04913 Ovarian steroidogenesis; mmu01100 Metabolic pathways; mmu04726 Serotonergic synapse; mmu05417 Lipid and atherosclerosis; mmu00590 Arachidonic acid metabolism; mmu04750 Inflammatory mediator regulation of TRP channels	GO:0001523 retinoid metabolic process; GO:0001676 long-chain fatty acid metabolic process; GO:0001817 regulation of cytokine production; GO:0001819 positive regulation of cytokine production; GO:0001990 regulation of systemic arterial blood pressure by hormone; GO:0001998 angiotensin-mediated vasoconstriction involved in regulation of systemic arterial blood pressure; GO:0002034 maintenance of bl…	GO:0005622 intracellular anatomical structure; GO:0005737 cytoplasm; GO:0005783 endoplasmic reticulum; GO:0005789 endoplasmic reticulum membrane; GO:0012505 endomembrane system; GO:0016020 membrane; GO:0031090 organelle membrane; GO:0031984 organelle subcompartment; GO:0042175 nuclear outer membrane-endoplasmic reticulum membrane network; GO:0043226 organelle; GO:0043227 membrane-bounded organell…	GO:0003824 catalytic activity; GO:0003958 NADPH-hemoprotein reductase activity; GO:0004497 monooxygenase activity; GO:0005488 binding; GO:0005506 iron ion binding; GO:0008391 arachidonate monooxygenase activity; GO:0008392 arachidonate epoxygenase activity; GO:0008404 arachidonate 14,15-epoxygenase activity; GO:0008405 arachidonate 11,12-epoxygenase activity; GO:0016491 oxidoreductase activity; G…	PF00067	PF00067 Cytochrome P450	PF00067 Cytochrome P450	Q	KOG0156	Cytochrome P450 CYP2 subfamily	WP79 Tryptophan metabolism	https://www.wikipathways.org/instance/WP79		R-MMU-1430728 Metabolism;R-MMU-211859 Biological oxidations;R-MMU-211897 Cytochrome P450 - arranged by substrate type;R-MMU-211935 Fatty acids;R-MMU-211945 Phase I - Functionalization of compounds;R-MMU-211981 Xenobiotics;R-MMU-2142670 Synthesis of epoxy (EET) and dihydroxyeicosatrienoic acids (DHET);R-MMU-2142753 Arachidonate metabolism;R-MMU-556833 Metabolism of lipids;R-MMU-8978868 Fatty acid …	https://reactome.org/PathwayBrowser/#/R-MMU-1430728;https://reactome.org/PathwayBrowser/#/R-MMU-211859;https://reactome.org/PathwayBrowser/#/R-MMU-211897;https://reactome.org/PathwayBrowser/#/R-MMU-211935;https://reactome.org/PathwayBrowser/#/R-MMU-211945;https://reactome.org/PathwayBrowser/#/R-MMU-211981;https://reactome.org/PathwayBrowser/#/R-MMU-2142670;https://reactome.org/PathwayBrowser/#/R-…	XENOBIOTIC METABOLISM	https://www.gsea-msigdb.org/gsea/msigdb/mouse/geneset/HALLMARK_XENOBIOTIC_METABOLISM
O54785	57	K	2.79021	0.000200944	Up	LIM domain kinase 2 OS=Mus musculus OX=10090 GN=Limk2 PE=1 SV=2	Limk2	_DGK[Acetyl (K)]LYC[Carbamidomethyl (C)]HK_	1	148.63	112.616	127.799	400.058	426.774	423.933	0.544356	0.439085	0.549744	1.36167	1.50708	1.40915	nucleus	K05744	LIMK2; LIM domain kinase 2 [EC:2.7.11.1]	mmu04360 Axon guidance; mmu04666 Fc gamma R-mediated phagocytosis; mmu04810 Regulation of actin cytoskeleton; mmu05170 Human immunodeficiency virus 1 infection	GO:0001558 regulation of cell growth; GO:0001654 eye development; GO:0001736 establishment of planar polarity; GO:0001737 establishment of imaginal disc-derived wing hair orientation; GO:0001738 morphogenesis of a polarized epithelium; GO:0002009 morphogenesis of an epithelium; GO:0002165 instar larval or pupal development; GO:0003006 developmental process involved in reproduction; GO:0006468 pro…	GO:0005622 intracellular anatomical structure; GO:0005634 nucleus; GO:0005654 nucleoplasm; GO:0005737 cytoplasm; GO:0005794 Golgi apparatus; GO:0005801 cis-Golgi network; GO:0005829 cytosol; GO:0005912 adherens junction; GO:0005925 focal adhesion; GO:0012505 endomembrane system; GO:0016020 membrane; GO:0016604 nuclear body; GO:0016607 nuclear speck; GO:0030027 lamellipodium; GO:0030054 cell junct…	GO:0000166 nucleotide binding; GO:0003824 catalytic activity; GO:0004672 protein kinase activity; GO:0004674 protein serine/threonine kinase activity; GO:0005488 binding; GO:0005515 protein binding; GO:0005524 ATP binding; GO:0016301 kinase activity; GO:0016740 transferase activity; GO:0016772 transferase activity, transferring phosphorus-containing groups; GO:0016773 phosphotransferase activity,…	PF00412; PF00595; PF07714	PF00412 LIM domain; PF00595 PDZ domain; PF07714 Protein tyrosine and serine/threonine kinase	PF00412 LIM domain	T	KOG1187	Serine/threonine protein kinase
O54879	43	K	1.61978	0.0124602	Up	High mobility group protein B3 OS=Mus musculus OX=10090 GN=Hmgb3 PE=1 SV=3	Hmgb3	_KNPEVPVNFAEFSK[Acetyl (K)]K_	1	169.378	130.394	137.068	140.576	171.552	168.057	0.954371	0.692912	0.756067	1.15743	1.42435	1.31112	nucleus	K11296			GO:0002376 immune system process; GO:0002682 regulation of immune system process; GO:0002683 negative regulation of immune system process; GO:0002694 regulation of leukocyte activation; GO:0002695 negative regulation of leukocyte activation; GO:0006139 nucleobase-containing compound metabolic process; GO:0006259 DNA metabolic process; GO:0006310 DNA recombination; GO:0006351 DNA-templated transcr…	GO:0005622 intracellular anatomical structure; GO:0005634 nucleus; GO:0005694 chromosome; GO:0005737 cytoplasm; GO:0043226 organelle; GO:0043227 membrane-bounded organelle; GO:0043228 non-membrane-bounded organelle; GO:0043229 intracellular organelle; GO:0043231 intracellular membrane-bounded organelle; GO:0043232 intracellular non-membrane-bounded organelle;	GO:0000217 DNA secondary structure binding; GO:0000400 four-way junction DNA binding; GO:0003676 nucleic acid binding; GO:0003677 DNA binding; GO:0003690 double-stranded DNA binding; GO:0003723 RNA binding; GO:0005488 binding; GO:0008301 DNA binding, bending; GO:0097159 organic cyclic compound binding; GO:1901363 heterocyclic compound binding;	PF09011; PF00505	PF09011 HMG-box domain; PF00505 HMG (high mobility group) box	PF09011 HMG-box domain	R	KOG0381	HMG box-containing protein						G2M CHECKPOINT;E2F TARGETS	https://www.gsea-msigdb.org/gsea/msigdb/mouse/geneset/HALLMARK_G2M_CHECKPOINT;https://www.gsea-msigdb.org/gsea/msigdb/mouse/geneset/HALLMARK_E2F_TARGETS
O54890	435	K	2.44826	4.1911e-05	Up	Integrin beta-3 OS=Mus musculus OX=10090 GN=Itgb3 PE=1 SV=2	Itgb3	_GC[Carbamidomethyl (C)]PQEK[Acetyl (K)]EQSFTIKPVGFK_	1	164.226	171.264	169.71	445.363	385.549	376.918	0.559014	0.587753	0.601576	1.54082	1.39579	1.34378	extracellular	K06493	ITGB3; integrin beta 3	mmu05165 Human papillomavirus infection; mmu04810 Regulation of actin cytoskeleton; mmu04510 Focal adhesion; mmu03266 Virion - Herpesvirus; mmu04919 Thyroid hormone signaling pathway; mmu04640 Hematopoietic cell lineage; mmu04148 Efferocytosis; mmu05205 Proteoglycans in cancer; mmu04512 ECM-receptor interaction; mmu05163 Human cytomegalovirus infection; mmu04015 Rap1 signaling pathway; mmu05206 M…	GO:0000082 G1/S transition of mitotic cell cycle; GO:0000278 mitotic cell cycle; GO:0000902 cell morphogenesis; GO:0001525 angiogenesis; GO:0001568 blood vessel development; GO:0001667 ameboidal-type cell migration; GO:0001700 embryonic development via the syncytial blastoderm; GO:0001701 in utero embryonic development; GO:0001703 gastrulation with mouth forming first; GO:0001704 formation of pri…	GO:0001669 acrosomal vesicle; GO:0001726 ruffle; GO:0005576 extracellular region; GO:0005604 basement membrane; GO:0005622 intracellular anatomical structure; GO:0005634 nucleus; GO:0005737 cytoplasm; GO:0005768 endosome; GO:0005886 plasma membrane; GO:0005902 microvillus; GO:0005911 cell-cell junction; GO:0005912 adherens junction; GO:0005925 focal adhesion; GO:0005927 muscle tendon junction; GO…	GO:0001540 amyloid-beta binding; GO:0001618 virus receptor activity; GO:0001846 opsonin binding; GO:0001848 complement binding; GO:0001851 complement component C3b binding; GO:0001968 fibronectin binding; GO:0002020 protease binding; GO:0003756 protein disulfide isomerase activity; GO:0003779 actin binding; GO:0003824 catalytic activity; GO:0004888 transmembrane signaling receptor activity; GO:00…	PF17205; PF00362; PF18372; PF07974; PF07965; PF08725	PF17205 Integrin plexin domain; PF00362 Integrin beta chain VWA domain; PF18372 Integrin beta epidermal growth factor like domain 1; PF07974 EGF-like domain; PF07965 Integrin beta tail domain; PF08725 Integrin beta cytoplasmic domain		TW	KOG1226	Integrin beta subunit (N-terminal portion of extracellular region)	WP2573 Primary focal segmental glomerulosclerosis FSGS ;WP2841 Focal adhesion PI3K Akt mTOR signaling pathway;WP454 Osteoclast signaling;WP6 Integrin mediated cell adhesion;WP85 Focal adhesion	https://www.wikipathways.org/instance/WP2573;https://www.wikipathways.org/instance/WP2841;https://www.wikipathways.org/instance/WP454;https://www.wikipathways.org/instance/WP6;https://www.wikipathways.org/instance/WP85		R-MMU-109582 Hemostasis;R-MMU-114608 Platelet degranulation ;R-MMU-1266738 Developmental Biology;R-MMU-1474244 Extracellular matrix organization;R-MMU-1566948 Elastic fibre formation;R-MMU-162582 Signal Transduction;R-MMU-170834 Signaling by TGF-beta Receptor Complex;R-MMU-194138 Signaling by VEGF;R-MMU-202733 Cell surface interactions at the vascular wall;R-MMU-210990 PECAM1 interactions;R-MMU-2…	https://reactome.org/PathwayBrowser/#/R-MMU-109582;https://reactome.org/PathwayBrowser/#/R-MMU-114608;https://reactome.org/PathwayBrowser/#/R-MMU-1266738;https://reactome.org/PathwayBrowser/#/R-MMU-1474244;https://reactome.org/PathwayBrowser/#/R-MMU-1566948;https://reactome.org/PathwayBrowser/#/R-MMU-162582;https://reactome.org/PathwayBrowser/#/R-MMU-170834;https://reactome.org/PathwayBrowser/#/R…	IL6 JAK STAT3 SIGNALING;EPITHELIAL MESENCHYMAL TRANSITION;INFLAMMATORY RESPONSE;UV RESPONSE DN;COAGULATION	https://www.gsea-msigdb.org/gsea/msigdb/mouse/geneset/HALLMARK_IL6_JAK_STAT3_SIGNALING;https://www.gsea-msigdb.org/gsea/msigdb/mouse/geneset/HALLMARK_EPITHELIAL_MESENCHYMAL_TRANSITION;https://www.gsea-msigdb.org/gsea/msigdb/mouse/geneset/HALLMARK_INFLAMMATORY_RESPONSE;https://www.gsea-msigdb.org/gsea/msigdb/mouse/geneset/HALLMARK_UV_RESPONSE_DN;https://www.gsea-msigdb.org/gsea/msigdb/mouse/genese…
O54988	915	K	1.53985	0.0399257	Up	STE20-like serine/threonine-protein kinase OS=Mus musculus OX=10090 GN=Slk PE=1 SV=2	Slk	_ELSK[Acetyl (K)]FQNVLK_	1	68.558		92.6642	118.007	126.346	119.781	0.648629		0.87011	1.08866	1.28168	1.13761	nucleus	K08836	SLK; STE20-like kinase [EC:2.7.11.1]	mmu04114 Oocyte meiosis	GO:0000132 establishment of mitotic spindle orientation; GO:0000226 microtubule cytoskeleton organization; GO:0000278 mitotic cell cycle; GO:0000281 mitotic cytokinesis; GO:0000902 cell morphogenesis; GO:0000910 cytokinesis; GO:0001932 regulation of protein phosphorylation; GO:0001934 positive regulation of protein phosphorylation; GO:0001952 regulation of cell-matrix adhesion; GO:0002682 regulat…	GO:0005622 intracellular anatomical structure; GO:0005737 cytoplasm; GO:0005819 spindle; GO:0005856 cytoskeleton; GO:0005886 plasma membrane; GO:0005938 cell cortex; GO:0015630 microtubule cytoskeleton; GO:0016020 membrane; GO:0031252 cell leading edge; GO:0032153 cell division site; GO:0032154 cleavage furrow; GO:0043226 organelle; GO:0043228 non-membrane-bounded organelle; GO:0043229 intracellu…	GO:0000166 nucleotide binding; GO:0003824 catalytic activity; GO:0004672 protein kinase activity; GO:0004674 protein serine/threonine kinase activity; GO:0005488 binding; GO:0005515 protein binding; GO:0005524 ATP binding; GO:0016301 kinase activity; GO:0016740 transferase activity; GO:0016772 transferase activity, transferring phosphorus-containing groups; GO:0016773 phosphotransferase activity,…	PF00069	PF00069 Protein kinase domain		T	KOG0579	Ste20-like serine/threonine protein kinase				R-MMU-162582 Signal Transduction;R-MMU-194315 Signaling by Rho GTPases;R-MMU-8980692 RHOA GTPase cycle;R-MMU-9012999 RHO GTPase cycle;R-MMU-9013026 RHOB GTPase cycle;R-MMU-9013106 RHOC GTPase cycle;R-MMU-9716542 Signaling by Rho GTPases, Miro GTPases and RHOBTB3	https://reactome.org/PathwayBrowser/#/R-MMU-162582;https://reactome.org/PathwayBrowser/#/R-MMU-194315;https://reactome.org/PathwayBrowser/#/R-MMU-8980692;https://reactome.org/PathwayBrowser/#/R-MMU-9012999;https://reactome.org/PathwayBrowser/#/R-MMU-9013026;https://reactome.org/PathwayBrowser/#/R-MMU-9013106;https://reactome.org/PathwayBrowser/#/R-MMU-9716542
O55022	169	K	22.0742	0.000362762	Up	Membrane-associated progesterone receptor component 1 OS=Mus musculus OX=10090 GN=Pgrmc1 PE=1 SV=4	Pgrmc1	_YHHVGK[Acetyl (K)]LLK_	1	129.183	186.159	312.604	2727.49	2692.45	3860.59	0.0641989	0.0915837	0.162604	2.28369	2.04481	2.69964	cytoplasm	K17278	PGRMC1_2; membrane-associated progesterone receptor component	mmu04080 Neuroactive ligand-receptor interaction	GO:0000902 cell morphogenesis; GO:0001556 oocyte maturation; GO:0001775 cell activation; GO:0002252 immune effector process; GO:0002263 cell activation involved in immune response; GO:0002274 myeloid leukocyte activation; GO:0002275 myeloid cell activation involved in immune response; GO:0002283 neutrophil activation involved in immune response; GO:0002366 leukocyte activation involved in immune …	GO:0000775 chromosome, centromeric region; GO:0001674 female germ cell nucleus; GO:0005576 extracellular region; GO:0005615 extracellular space; GO:0005622 intracellular anatomical structure; GO:0005634 nucleus; GO:0005635 nuclear envelope; GO:0005694 chromosome; GO:0005737 cytoplasm; GO:0005768 endosome; GO:0005783 endoplasmic reticulum; GO:0005789 endoplasmic reticulum membrane; GO:0005790 smoo…	GO:0005488 binding; GO:0005496 steroid binding; GO:0008289 lipid binding; GO:0020037 heme binding; GO:0032934 sterol binding; GO:0035100 ecdysone binding; GO:0036094 small molecule binding; GO:0042562 hormone binding; GO:0043178 alcohol binding; GO:0046906 tetrapyrrole binding; GO:0097159 organic cyclic compound binding; GO:1901363 heterocyclic compound binding;	PF00173	PF00173 Cytochrome b5-like Heme/Steroid binding domain		R	KOG1110	Putative steroid membrane receptor Hpr6.6/25-Dx				R-MMU-168249 Innate Immune System;R-MMU-168256 Immune System;R-MMU-6798695 Neutrophil degranulation	https://reactome.org/PathwayBrowser/#/R-MMU-168249;https://reactome.org/PathwayBrowser/#/R-MMU-168256;https://reactome.org/PathwayBrowser/#/R-MMU-6798695	XENOBIOTIC METABOLISM	https://www.gsea-msigdb.org/gsea/msigdb/mouse/geneset/HALLMARK_XENOBIOTIC_METABOLISM
O55023	260	K	1.53034	0.0116062	Up	Inositol monophosphatase 1 OS=Mus musculus OX=10090 GN=Impa1 PE=1 SV=1	Impa1	_IIAANSITLAK[Acetyl (K)]R_	1	288.81	214.399	281.261	405.713	414.97	445.66	0.869735	0.641791	0.847035	1.16629	1.23054	1.21255	cytoskeleton				GO:0005975 carbohydrate metabolic process; GO:0006020 inositol metabolic process; GO:0006021 inositol biosynthetic process; GO:0006066 alcohol metabolic process; GO:0006629 lipid metabolic process; GO:0006644 phospholipid metabolic process; GO:0006650 glycerophospholipid metabolic process; GO:0006661 phosphatidylinositol biosynthetic process; GO:0006793 phosphorus metabolic process; GO:0006796 ph…	GO:0005622 intracellular anatomical structure; GO:0005737 cytoplasm; GO:0005829 cytosol; GO:0030424 axon; GO:0036477 somatodendritic compartment; GO:0042995 cell projection; GO:0043005 neuron projection; GO:0043025 neuronal cell body; GO:0044297 cell body; GO:0120025 plasma membrane bounded cell projection;	GO:0000287 magnesium ion binding; GO:0003824 catalytic activity; GO:0005488 binding; GO:0005515 protein binding; GO:0008934 inositol monophosphate 1-phosphatase activity; GO:0016787 hydrolase activity; GO:0016788 hydrolase activity, acting on ester bonds; GO:0016791 phosphatase activity; GO:0030145 manganese ion binding; GO:0031403 lithium ion binding; GO:0031420 alkali metal ion binding; GO:0042…				G	KOG2951	Inositol monophosphatase				R-MMU-1430728 Metabolism;R-MMU-1483249 Inositol phosphate metabolism;R-MMU-1855183 Synthesis of IP2, IP, and Ins in the cytosol	https://reactome.org/PathwayBrowser/#/R-MMU-1430728;https://reactome.org/PathwayBrowser/#/R-MMU-1483249;https://reactome.org/PathwayBrowser/#/R-MMU-1855183
O55028	184	K	3.81486	0.0112431	Up	Branched-chain alpha-ketoacid dehydrogenase kinase OS=Mus musculus OX=10090 GN=Bckdk PE=1 SV=1	Bckdk	_KHIQDEK[Acetyl (K)]LVR_	1	48.6951	158.808	123.533	428.53	442.234	376.416	0.20417	0.518415	0.516843	1.71763	1.65488	1.35573	mitochondria	K00905			GO:0006082 organic acid metabolic process; GO:0006468 protein phosphorylation; GO:0006520 amino acid metabolic process; GO:0006793 phosphorus metabolic process; GO:0006796 phosphate-containing compound metabolic process; GO:0008152 metabolic process; GO:0009056 catabolic process; GO:0009063 amino acid catabolic process; GO:0009081 branched-chain amino acid metabolic process; GO:0009083 branched-c…	GO:0005622 intracellular anatomical structure; GO:0005737 cytoplasm; GO:0005739 mitochondrion; GO:0005759 mitochondrial matrix; GO:0031974 membrane-enclosed lumen; GO:0032991 protein-containing complex; GO:0043226 organelle; GO:0043227 membrane-bounded organelle; GO:0043229 intracellular organelle; GO:0043231 intracellular membrane-bounded organelle; GO:0043233 organelle lumen; GO:0045239 tricarb…	GO:0000166 nucleotide binding; GO:0003824 catalytic activity; GO:0004672 protein kinase activity; GO:0004674 protein serine/threonine kinase activity; GO:0005488 binding; GO:0005524 ATP binding; GO:0016301 kinase activity; GO:0016740 transferase activity; GO:0016772 transferase activity, transferring phosphorus-containing groups; GO:0016773 phosphotransferase activity, alcohol group as acceptor; …	PF02518	PF02518 Histidine kinase-, DNA gyrase B-, and HSP90-like ATPase		T	KOG0787	Dehydrogenase kinase				R-MMU-1430728 Metabolism;R-MMU-70895 Branched-chain amino acid catabolism;R-MMU-71291 Metabolism of amino acids and derivatives	https://reactome.org/PathwayBrowser/#/R-MMU-1430728;https://reactome.org/PathwayBrowser/#/R-MMU-70895;https://reactome.org/PathwayBrowser/#/R-MMU-71291
O55029	779	K	3.23438	0.0010358	Up	Coatomer subunit beta' OS=Mus musculus OX=10090 GN=Copb2 PE=1 SV=2	Copb2	_ENLSK[Acetyl (K)]VNQK_	1	44.3488	61.6663	43.9894	203.842	178.545	235.026	0.394355	0.54416	0.394615	1.45514	1.21601	1.6407	cytoplasm	K17302			GO:0003006 developmental process involved in reproduction; GO:0006810 transport; GO:0006886 intracellular protein transport; GO:0006888 endoplasmic reticulum to Golgi vesicle-mediated transport; GO:0006890 retrograde vesicle-mediated transport, Golgi to endoplasmic reticulum; GO:0006891 intra-Golgi vesicle-mediated transport; GO:0007275 multicellular organism development; GO:0007276 gamete genera…	GO:0000139 Golgi membrane; GO:0005622 intracellular anatomical structure; GO:0005737 cytoplasm; GO:0005783 endoplasmic reticulum; GO:0005789 endoplasmic reticulum membrane; GO:0005794 Golgi apparatus; GO:0005795 Golgi stack; GO:0005798 Golgi-associated vesicle; GO:0005829 cytosol; GO:0012505 endomembrane system; GO:0012506 vesicle membrane; GO:0016020 membrane; GO:0030117 membrane coat; GO:003012…	GO:0005080 protein kinase C binding; GO:0005198 structural molecule activity; GO:0005488 binding; GO:0005515 protein binding; GO:0019899 enzyme binding; GO:0019900 kinase binding; GO:0019901 protein kinase binding;				U	KOG0276	Vesicle coat complex COPI, beta' subunit				R-MMU-199977 ER to Golgi Anterograde Transport;R-MMU-199991 Membrane Trafficking;R-MMU-392499 Metabolism of proteins;R-MMU-446203 Asparagine N-linked glycosylation;R-MMU-5653656 Vesicle-mediated transport;R-MMU-597592 Post-translational protein modification;R-MMU-6807878 COPI-mediated anterograde transport;R-MMU-6811434 COPI-dependent Golgi-to-ER retrograde traffic;R-MMU-6811442 Intra-Golgi and r…	https://reactome.org/PathwayBrowser/#/R-MMU-199977;https://reactome.org/PathwayBrowser/#/R-MMU-199991;https://reactome.org/PathwayBrowser/#/R-MMU-392499;https://reactome.org/PathwayBrowser/#/R-MMU-446203;https://reactome.org/PathwayBrowser/#/R-MMU-5653656;https://reactome.org/PathwayBrowser/#/R-MMU-597592;https://reactome.org/PathwayBrowser/#/R-MMU-6807878;https://reactome.org/PathwayBrowser/#/R-…	PROTEIN SECRETION;GLYCOLYSIS	https://www.gsea-msigdb.org/gsea/msigdb/mouse/geneset/HALLMARK_PROTEIN_SECRETION;https://www.gsea-msigdb.org/gsea/msigdb/mouse/geneset/HALLMARK_GLYCOLYSIS
O55111	93	K	1.72406	0.00161602	Up	Desmoglein-2 OS=Mus musculus OX=10090 GN=Dsg2 PE=1 SV=3	Dsg2	_ITYK[Acetyl (K)]YTGK_	1	308.031	258.315	300.718	639.627	583.773	669.636	0.758057	0.632586	0.745779	1.24096	1.13164	1.31073	endoplasmic reticulum	K07597	DSG2; desmoglein 2	mmu04820 Cytoskeleton in muscle cells; mmu05412 Arrhythmogenic right ventricular cardiomyopathy	GO:0001942 hair follicle development; GO:0002027 regulation of heart rate; GO:0002934 desmosome organization; GO:0003161 cardiac conduction system development; GO:0003164 His-Purkinje system development; GO:0003165 Purkinje myocyte development; GO:0003229 ventricular cardiac muscle tissue development; GO:0006355 regulation of DNA-templated transcription; GO:0006357 regulation of transcription by …	GO:0001533 cornified envelope; GO:0005622 intracellular anatomical structure; GO:0005886 plasma membrane; GO:0005911 cell-cell junction; GO:0009898 cytoplasmic side of plasma membrane; GO:0014704 intercalated disc; GO:0016020 membrane; GO:0016324 apical plasma membrane; GO:0016328 lateral plasma membrane; GO:0030054 cell junction; GO:0030057 desmosome; GO:0043226 organelle; GO:0043227 membrane-bo…	GO:0005488 binding; GO:0005509 calcium ion binding; GO:0005515 protein binding; GO:0043167 ion binding; GO:0043169 cation binding; GO:0045295 gamma-catenin binding; GO:0046872 metal ion binding; GO:0050839 cell adhesion molecule binding; GO:0086080 protein binding involved in heterotypic cell-cell adhesion; GO:0086083 cell adhesive protein binding involved in bundle of His cell-Purkinje myocyte c…	PF00028	PF00028 Cadherin domain		S	KOG3594	FOG: Cadherin repeats				R-MMU-109581 Apoptosis;R-MMU-111465 Apoptotic cleavage of cellular proteins;R-MMU-1266738 Developmental Biology;R-MMU-162582 Signal Transduction;R-MMU-194315 Signaling by Rho GTPases;R-MMU-351906 Apoptotic cleavage of cell adhesion proteins;R-MMU-5357801 Programmed Cell Death;R-MMU-6805567 Keratinization;R-MMU-6809371 Formation of the cornified envelope;R-MMU-75153 Apoptotic execution phase;R-MMU…	https://reactome.org/PathwayBrowser/#/R-MMU-109581;https://reactome.org/PathwayBrowser/#/R-MMU-111465;https://reactome.org/PathwayBrowser/#/R-MMU-1266738;https://reactome.org/PathwayBrowser/#/R-MMU-162582;https://reactome.org/PathwayBrowser/#/R-MMU-194315;https://reactome.org/PathwayBrowser/#/R-MMU-351906;https://reactome.org/PathwayBrowser/#/R-MMU-5357801;https://reactome.org/PathwayBrowser/#/R-…
O55111	383	K	2.14173	0.0414009	Up	Desmoglein-2 OS=Mus musculus OX=10090 GN=Dsg2 PE=1 SV=3	Dsg2	_ATPIPITVK[Acetyl (K)]VK_	1	120.814	59.1733	127.741	246.741	250.116	338.246	0.718073	0.349977	0.76511	1.15615	1.17098	1.599	endoplasmic reticulum	K07597	DSG2; desmoglein 2	mmu04820 Cytoskeleton in muscle cells; mmu05412 Arrhythmogenic right ventricular cardiomyopathy	GO:0001942 hair follicle development; GO:0002027 regulation of heart rate; GO:0002934 desmosome organization; GO:0003161 cardiac conduction system development; GO:0003164 His-Purkinje system development; GO:0003165 Purkinje myocyte development; GO:0003229 ventricular cardiac muscle tissue development; GO:0006355 regulation of DNA-templated transcription; GO:0006357 regulation of transcription by …	GO:0001533 cornified envelope; GO:0005622 intracellular anatomical structure; GO:0005886 plasma membrane; GO:0005911 cell-cell junction; GO:0009898 cytoplasmic side of plasma membrane; GO:0014704 intercalated disc; GO:0016020 membrane; GO:0016324 apical plasma membrane; GO:0016328 lateral plasma membrane; GO:0030054 cell junction; GO:0030057 desmosome; GO:0043226 organelle; GO:0043227 membrane-bo…	GO:0005488 binding; GO:0005509 calcium ion binding; GO:0005515 protein binding; GO:0043167 ion binding; GO:0043169 cation binding; GO:0045295 gamma-catenin binding; GO:0046872 metal ion binding; GO:0050839 cell adhesion molecule binding; GO:0086080 protein binding involved in heterotypic cell-cell adhesion; GO:0086083 cell adhesive protein binding involved in bundle of His cell-Purkinje myocyte c…	PF00028	PF00028 Cadherin domain		S	KOG3594	FOG: Cadherin repeats				R-MMU-109581 Apoptosis;R-MMU-111465 Apoptotic cleavage of cellular proteins;R-MMU-1266738 Developmental Biology;R-MMU-162582 Signal Transduction;R-MMU-194315 Signaling by Rho GTPases;R-MMU-351906 Apoptotic cleavage of cell adhesion proteins;R-MMU-5357801 Programmed Cell Death;R-MMU-6805567 Keratinization;R-MMU-6809371 Formation of the cornified envelope;R-MMU-75153 Apoptotic execution phase;R-MMU…	https://reactome.org/PathwayBrowser/#/R-MMU-109581;https://reactome.org/PathwayBrowser/#/R-MMU-111465;https://reactome.org/PathwayBrowser/#/R-MMU-1266738;https://reactome.org/PathwayBrowser/#/R-MMU-162582;https://reactome.org/PathwayBrowser/#/R-MMU-194315;https://reactome.org/PathwayBrowser/#/R-MMU-351906;https://reactome.org/PathwayBrowser/#/R-MMU-5357801;https://reactome.org/PathwayBrowser/#/R-…
O55111	550	K	0.646414	0.000288778	Down	Desmoglein-2 OS=Mus musculus OX=10090 GN=Dsg2 PE=1 SV=3	Dsg2	_WK[Acetyl (K)]ITHQESTSVLLQQSER_	1	246.625	257.285	236.746	197.747	215.255	193.227	1.24376	1.29116	1.20317	0.786204	0.85509	0.775062	endoplasmic reticulum	K07597	DSG2; desmoglein 2	mmu04820 Cytoskeleton in muscle cells; mmu05412 Arrhythmogenic right ventricular cardiomyopathy	GO:0001942 hair follicle development; GO:0002027 regulation of heart rate; GO:0002934 desmosome organization; GO:0003161 cardiac conduction system development; GO:0003164 His-Purkinje system development; GO:0003165 Purkinje myocyte development; GO:0003229 ventricular cardiac muscle tissue development; GO:0006355 regulation of DNA-templated transcription; GO:0006357 regulation of transcription by …	GO:0001533 cornified envelope; GO:0005622 intracellular anatomical structure; GO:0005886 plasma membrane; GO:0005911 cell-cell junction; GO:0009898 cytoplasmic side of plasma membrane; GO:0014704 intercalated disc; GO:0016020 membrane; GO:0016324 apical plasma membrane; GO:0016328 lateral plasma membrane; GO:0030054 cell junction; GO:0030057 desmosome; GO:0043226 organelle; GO:0043227 membrane-bo…	GO:0005488 binding; GO:0005509 calcium ion binding; GO:0005515 protein binding; GO:0043167 ion binding; GO:0043169 cation binding; GO:0045295 gamma-catenin binding; GO:0046872 metal ion binding; GO:0050839 cell adhesion molecule binding; GO:0086080 protein binding involved in heterotypic cell-cell adhesion; GO:0086083 cell adhesive protein binding involved in bundle of His cell-Purkinje myocyte c…	PF00028	PF00028 Cadherin domain		S	KOG3594	FOG: Cadherin repeats				R-MMU-109581 Apoptosis;R-MMU-111465 Apoptotic cleavage of cellular proteins;R-MMU-1266738 Developmental Biology;R-MMU-162582 Signal Transduction;R-MMU-194315 Signaling by Rho GTPases;R-MMU-351906 Apoptotic cleavage of cell adhesion proteins;R-MMU-5357801 Programmed Cell Death;R-MMU-6805567 Keratinization;R-MMU-6809371 Formation of the cornified envelope;R-MMU-75153 Apoptotic execution phase;R-MMU…	https://reactome.org/PathwayBrowser/#/R-MMU-109581;https://reactome.org/PathwayBrowser/#/R-MMU-111465;https://reactome.org/PathwayBrowser/#/R-MMU-1266738;https://reactome.org/PathwayBrowser/#/R-MMU-162582;https://reactome.org/PathwayBrowser/#/R-MMU-194315;https://reactome.org/PathwayBrowser/#/R-MMU-351906;https://reactome.org/PathwayBrowser/#/R-MMU-5357801;https://reactome.org/PathwayBrowser/#/R-…
O55125	191	K	0.300792	0.00078108	Down	Protein NipSnap homolog 1 OS=Mus musculus OX=10090 GN=Nipsnap1 PE=1 SV=1	Nipsnap1	_TYK[Acetyl (K)]LKPGTMIEWGNNWAR_	1	675.966	842.853	612.822	236.614	242.622	284.471	1.58015	1.95449	1.31685	0.454644	0.456229	0.548415	mitochondria				GO:0003008 system process; GO:0006091 generation of precursor metabolites and energy; GO:0006119 oxidative phosphorylation; GO:0006139 nucleobase-containing compound metabolic process; GO:0006163 purine nucleotide metabolic process; GO:0006164 purine nucleotide biosynthetic process; GO:0006753 nucleoside phosphate metabolic process; GO:0006754 ATP biosynthetic process; GO:0006793 phosphorus metab…	GO:0005622 intracellular anatomical structure; GO:0005737 cytoplasm; GO:0005739 mitochondrion; GO:0005740 mitochondrial envelope; GO:0005741 mitochondrial outer membrane; GO:0005886 plasma membrane; GO:0016020 membrane; GO:0019867 outer membrane; GO:0031090 organelle membrane; GO:0031966 mitochondrial membrane; GO:0031967 organelle envelope; GO:0031968 organelle outer membrane; GO:0043226 organel…	GO:0003824 catalytic activity; GO:0005488 binding; GO:0016787 hydrolase activity; GO:0016788 hydrolase activity, acting on ester bonds; GO:0016791 phosphatase activity; GO:0042578 phosphoric ester hydrolase activity;	PF07978	PF07978 NIPSNAP	PF07978 NIPSNAP	S	KOG2883	NIPSNAP1 protein
O55126	70	K	0.507719	0.000900813	Down	Protein NipSnap homolog 2 OS=Mus musculus OX=10090 GN=Nipsnap2 PE=1 SV=1	Nipsnap2	_ETSSLYK[Acetyl (K)]LQFHNVKPEC[Carbamidomethyl (C)]LDAYNK_	1	475.427	404.937	488.543	352.268	352.264	372.207	1.50042	1.28256	1.50758	0.673852	0.697527	0.807017	mitochondria				GO:0003008 system process; GO:0006091 generation of precursor metabolites and energy; GO:0006119 oxidative phosphorylation; GO:0006139 nucleobase-containing compound metabolic process; GO:0006163 purine nucleotide metabolic process; GO:0006164 purine nucleotide biosynthetic process; GO:0006753 nucleoside phosphate metabolic process; GO:0006754 ATP biosynthetic process; GO:0006793 phosphorus metab…	GO:0005622 intracellular anatomical structure; GO:0005737 cytoplasm; GO:0005739 mitochondrion; GO:0005740 mitochondrial envelope; GO:0005741 mitochondrial outer membrane; GO:0005886 plasma membrane; GO:0016020 membrane; GO:0019867 outer membrane; GO:0031090 organelle membrane; GO:0031966 mitochondrial membrane; GO:0031967 organelle envelope; GO:0031968 organelle outer membrane; GO:0043226 organel…	GO:0003824 catalytic activity; GO:0005488 binding; GO:0016787 hydrolase activity; GO:0016788 hydrolase activity, acting on ester bonds; GO:0016791 phosphatase activity; GO:0042578 phosphoric ester hydrolase activity;	PF07978	PF07978 NIPSNAP		S	KOG2883	NIPSNAP1 protein				R-MMU-162582 Signal Transduction;R-MMU-194315 Signaling by Rho GTPases;R-MMU-9012999 RHO GTPase cycle;R-MMU-9013407 RHOH GTPase cycle;R-MMU-9716542 Signaling by Rho GTPases, Miro GTPases and RHOBTB3	https://reactome.org/PathwayBrowser/#/R-MMU-162582;https://reactome.org/PathwayBrowser/#/R-MMU-194315;https://reactome.org/PathwayBrowser/#/R-MMU-9012999;https://reactome.org/PathwayBrowser/#/R-MMU-9013407;https://reactome.org/PathwayBrowser/#/R-MMU-9716542
O55126	86	K	0.430101	0.0206725	Down	Protein NipSnap homolog 2 OS=Mus musculus OX=10090 GN=Nipsnap2 PE=1 SV=1	Nipsnap2	_LQFHNVKPEC[Carbamidomethyl (C)]LDAYNK[Acetyl (K)]IC[Carbamidomethyl (C)]QEVLPK_	1	534.393	303.892	602.347	363.606	348.573	255.071	1.71296	0.977616	1.88791	0.70645	0.701044	0.561716	mitochondria				GO:0003008 system process; GO:0006091 generation of precursor metabolites and energy; GO:0006119 oxidative phosphorylation; GO:0006139 nucleobase-containing compound metabolic process; GO:0006163 purine nucleotide metabolic process; GO:0006164 purine nucleotide biosynthetic process; GO:0006753 nucleoside phosphate metabolic process; GO:0006754 ATP biosynthetic process; GO:0006793 phosphorus metab…	GO:0005622 intracellular anatomical structure; GO:0005737 cytoplasm; GO:0005739 mitochondrion; GO:0005740 mitochondrial envelope; GO:0005741 mitochondrial outer membrane; GO:0005886 plasma membrane; GO:0016020 membrane; GO:0019867 outer membrane; GO:0031090 organelle membrane; GO:0031966 mitochondrial membrane; GO:0031967 organelle envelope; GO:0031968 organelle outer membrane; GO:0043226 organel…	GO:0003824 catalytic activity; GO:0005488 binding; GO:0016787 hydrolase activity; GO:0016788 hydrolase activity, acting on ester bonds; GO:0016791 phosphatase activity; GO:0042578 phosphoric ester hydrolase activity;	PF07978	PF07978 NIPSNAP		S	KOG2883	NIPSNAP1 protein				R-MMU-162582 Signal Transduction;R-MMU-194315 Signaling by Rho GTPases;R-MMU-9012999 RHO GTPase cycle;R-MMU-9013407 RHOH GTPase cycle;R-MMU-9716542 Signaling by Rho GTPases, Miro GTPases and RHOBTB3	https://reactome.org/PathwayBrowser/#/R-MMU-162582;https://reactome.org/PathwayBrowser/#/R-MMU-194315;https://reactome.org/PathwayBrowser/#/R-MMU-9012999;https://reactome.org/PathwayBrowser/#/R-MMU-9013407;https://reactome.org/PathwayBrowser/#/R-MMU-9716542
O55201	599	K	0.634494	0.00436507	Down	Transcription elongation factor SPT5 OS=Mus musculus OX=10090 GN=Supt5h PE=1 SV=1	Supt5h	_DIVK[Acetyl (K)]VIDGPHSGR_	1	126.223	172.015	161.406	98.035	108.703	95.511	1.10342	1.30028	1.27873	0.763776	0.865101	0.707607	nucleus	K15172	SUPT5H; transcription elongation factor SPT5	mmu03250 Viral life cycle - HIV-1	GO:0000122 negative regulation of transcription by RNA polymerase II; GO:0001764 neuron migration; GO:0001959 regulation of cytokine-mediated signaling pathway; GO:0001961 positive regulation of cytokine-mediated signaling pathway; GO:0002376 immune system process; GO:0002520 immune system development; GO:0002682 regulation of immune system process; GO:0002684 positive regulation of immune system…	GO:0005622 intracellular anatomical structure; GO:0005634 nucleus; GO:0005654 nucleoplasm; GO:0005694 chromosome; GO:0005700 polytene chromosome; GO:0005703 polytene chromosome puff; GO:0005705 polytene chromosome interband; GO:0008023 transcription elongation factor complex; GO:0031974 membrane-enclosed lumen; GO:0031981 nuclear lumen; GO:0032044 DSIF complex; GO:0032991 protein-containing compl…	GO:0003676 nucleic acid binding; GO:0003677 DNA binding; GO:0003682 chromatin binding; GO:0003723 RNA binding; GO:0003729 mRNA binding; GO:0005488 binding; GO:0005515 protein binding; GO:0019899 enzyme binding; GO:0046982 protein heterodimerization activity; GO:0046983 protein dimerization activity; GO:0097159 organic cyclic compound binding; GO:1901363 heterocyclic compound binding;	PF11942	PF11942 Spt5 transcription elongation factor, acidic N-terminal		K	KOG1999	RNA polymerase II transcription elongation factor DSIF/SUPT5H/SPT5	WP310 mRNA processing	https://www.wikipathways.org/instance/WP310	Transcription factor	R-MMU-112382 Formation of RNA Pol II elongation complex ;R-MMU-113418 Formation of the Early Elongation Complex;R-MMU-212436 Generic Transcription Pathway;R-MMU-3700989 Transcriptional Regulation by TP53;R-MMU-674695 RNA Polymerase II Pre-transcription Events;R-MMU-6796648 TP53 Regulates Transcription of DNA Repair Genes;R-MMU-6807505 RNA polymerase II transcribes snRNA genes;R-MMU-72086 mRNA Cap…	https://reactome.org/PathwayBrowser/#/R-MMU-112382;https://reactome.org/PathwayBrowser/#/R-MMU-113418;https://reactome.org/PathwayBrowser/#/R-MMU-212436;https://reactome.org/PathwayBrowser/#/R-MMU-3700989;https://reactome.org/PathwayBrowser/#/R-MMU-674695;https://reactome.org/PathwayBrowser/#/R-MMU-6796648;https://reactome.org/PathwayBrowser/#/R-MMU-6807505;https://reactome.org/PathwayBrowser/#/R…	DNA REPAIR	https://www.gsea-msigdb.org/gsea/msigdb/mouse/geneset/HALLMARK_DNA_REPAIR
O70133	1075	K	2.84894	0.00262811	Up	ATP-dependent RNA helicase A OS=Mus musculus OX=10090 GN=Dhx9 PE=1 SV=2	Dhx9	_GMTLVTPLQLLLFASK[Acetyl (K)]K_	1	92.781	70.8229	82.58	199.842	227.932	326.597	0.555238	0.437038	0.537277	1.16265	1.35151	1.84345	nucleus	K13184			GO:0000375 RNA splicing, via transesterification reactions; GO:0000377 RNA splicing, via transesterification reactions with bulged adenosine as nucleophile; GO:0000380 alternative mRNA splicing, via spliceosome; GO:0000398 mRNA splicing, via spliceosome; GO:0000902 cell morphogenesis; GO:0001817 regulation of cytokine production; GO:0001819 positive regulation of cytokine production; GO:0002376 i…	GO:0000123 histone acetyltransferase complex; GO:0000228 nuclear chromosome; GO:0000785 chromatin; GO:0000803 sex chromosome; GO:0000805 X chromosome; GO:0005622 intracellular anatomical structure; GO:0005634 nucleus; GO:0005654 nucleoplasm; GO:0005694 chromosome; GO:0005700 polytene chromosome; GO:0005726 perichromatin fibrils; GO:0005730 nucleolus; GO:0005737 cytoplasm; GO:0005813 centrosome; G…	GO:0000166 nucleotide binding; GO:0000976 transcription cis-regulatory region binding; GO:0000977 RNA polymerase II transcription regulatory region sequence-specific DNA binding; GO:0000978 RNA polymerase II cis-regulatory region sequence-specific DNA binding; GO:0000987 cis-regulatory region sequence-specific DNA binding; GO:0000993 RNA polymerase II complex binding; GO:0001067 transcription reg…	PF00035; PF00270; PF00271; PF04408; PF21010; PF07717	PF00035 Double-stranded RNA binding motif; PF00270 DEAD/DEAH box helicase; PF00271 Helicase conserved C-terminal domain; PF04408 Helicase associated domain (HA2), winged-helix; PF21010 Helicase associated domain (HA2), ratchet-like; PF07717 Oligonucleotide/oligosaccharide-binding (OB)-fold	PF07717 Oligonucleotide/oligosaccharide-binding (OB)-fold	K	KOG0921	Dosage compensation complex, subunit MLE	WP1763 Mechanisms associated with pluripotency;WP310 mRNA processing	https://www.wikipathways.org/instance/WP1763;https://www.wikipathways.org/instance/WP310		R-MMU-1169410 Antiviral mechanism by IFN-stimulated genes;R-MMU-1280215 Cytokine Signaling in Immune system;R-MMU-1606322 ZBP1(DAI) mediated induction of type I IFNs;R-MMU-168249 Innate Immune System;R-MMU-168256 Immune System;R-MMU-1810476 RIP-mediated NFkB activation via ZBP1;R-MMU-1834949 Cytosolic sensors of pathogen-associated DNA ;R-MMU-3134963 DEx/H-box helicases activate type I IFN and in…	https://reactome.org/PathwayBrowser/#/R-MMU-1169410;https://reactome.org/PathwayBrowser/#/R-MMU-1280215;https://reactome.org/PathwayBrowser/#/R-MMU-1606322;https://reactome.org/PathwayBrowser/#/R-MMU-168249;https://reactome.org/PathwayBrowser/#/R-MMU-168256;https://reactome.org/PathwayBrowser/#/R-MMU-1810476;https://reactome.org/PathwayBrowser/#/R-MMU-1834949;https://reactome.org/PathwayBrowser/#…
O70172	140	K	3.01401	0.0186091	Up	Phosphatidylinositol 5-phosphate 4-kinase type-2 alpha OS=Mus musculus OX=10090 GN=Pip4k2a PE=1 SV=1	Pip4k2a	_FHTSYDK[Acetyl (K)]R_	1	16.6618	34.309	33.4585	57.2715	47.6784	85.2478	0.307821	0.67164	0.637004	1.35671	1.35107	2.16427	cytoplasm	K00920	PIP4K2; 1-phosphatidylinositol-5-phosphate 4-kinase [EC:2.7.1.149]	mmu04070 Phosphatidylinositol signaling system; mmu04810 Regulation of actin cytoskeleton; mmu01100 Metabolic pathways; mmu00562 Inositol phosphate metabolism	GO:0001501 skeletal system development; GO:0002376 immune system process; GO:0002520 immune system development; GO:0006629 lipid metabolic process; GO:0006644 phospholipid metabolic process; GO:0006650 glycerophospholipid metabolic process; GO:0006661 phosphatidylinositol biosynthetic process; GO:0006793 phosphorus metabolic process; GO:0006796 phosphate-containing compound metabolic process; GO:…	GO:0005622 intracellular anatomical structure; GO:0005634 nucleus; GO:0005654 nucleoplasm; GO:0005737 cytoplasm; GO:0005773 vacuole; GO:0005776 autophagosome; GO:0005783 endoplasmic reticulum; GO:0005789 endoplasmic reticulum membrane; GO:0005829 cytosol; GO:0005886 plasma membrane; GO:0012505 endomembrane system; GO:0016020 membrane; GO:0031974 membrane-enclosed lumen; GO:0031981 nuclear lumen; …	GO:0000166 nucleotide binding; GO:0003824 catalytic activity; GO:0005488 binding; GO:0005515 protein binding; GO:0005524 ATP binding; GO:0016301 kinase activity; GO:0016308 1-phosphatidylinositol-4-phosphate 5-kinase activity; GO:0016309 1-phosphatidylinositol-5-phosphate 4-kinase activity; GO:0016740 transferase activity; GO:0016772 transferase activity, transferring phosphorus-containing groups…				T	KOG0229	Phosphatidylinositol-4-phosphate 5-kinase	WP298 G13 signaling pathway;WP523 Regulation of actin cytoskeleton	https://www.wikipathways.org/instance/WP298;https://www.wikipathways.org/instance/WP523		R-MMU-1257604 PIP3 activates AKT signaling;R-MMU-1430728 Metabolism;R-MMU-1483255 PI Metabolism;R-MMU-1483257 Phospholipid metabolism;R-MMU-162582 Signal Transduction;R-MMU-1660499 Synthesis of PIPs at the plasma membrane;R-MMU-199418 Negative regulation of the PI3K/AKT network;R-MMU-212436 Generic Transcription Pathway;R-MMU-3700989 Transcriptional Regulation by TP53;R-MMU-556833 Metabolism of l…	https://reactome.org/PathwayBrowser/#/R-MMU-1257604;https://reactome.org/PathwayBrowser/#/R-MMU-1430728;https://reactome.org/PathwayBrowser/#/R-MMU-1483255;https://reactome.org/PathwayBrowser/#/R-MMU-1483257;https://reactome.org/PathwayBrowser/#/R-MMU-162582;https://reactome.org/PathwayBrowser/#/R-MMU-1660499;https://reactome.org/PathwayBrowser/#/R-MMU-199418;https://reactome.org/PathwayBrowser/#…
O70194	364	K	1.58716	0.0420643	Up	Eukaryotic translation initiation factor 3 subunit D OS=Mus musculus OX=10090 GN=Eif3d PE=1 SV=2	Eif3d	_WK[Acetyl (K)]LGDDIDLIVR_	1	79.8425	75.2401	47.5546	113.038	101.037	111.97	0.950882	0.817497	0.547948	1.25249	1.18323	1.24066	cytoplasm	K03251			GO:0001732 formation of cytoplasmic translation initiation complex; GO:0002181 cytoplasmic translation; GO:0002183 cytoplasmic translational initiation; GO:0002191 cap-dependent translational initiation; GO:0006412 translation; GO:0006413 translational initiation; GO:0006417 regulation of translation; GO:0006446 regulation of translational initiation; GO:0006518 peptide metabolic process; GO:0008…	GO:0005622 intracellular anatomical structure; GO:0005634 nucleus; GO:0005737 cytoplasm; GO:0005829 cytosol; GO:0005852 eukaryotic translation initiation factor 3 complex; GO:0032991 protein-containing complex; GO:0043226 organelle; GO:0043227 membrane-bounded organelle; GO:0043229 intracellular organelle; GO:0043231 intracellular membrane-bounded organelle; GO:0071541 eukaryotic translation init…	GO:0000339 RNA cap binding; GO:0003676 nucleic acid binding; GO:0003723 RNA binding; GO:0003729 mRNA binding; GO:0003743 translation initiation factor activity; GO:0005488 binding; GO:0005515 protein binding; GO:0008135 translation factor activity, RNA binding; GO:0097159 organic cyclic compound binding; GO:0098808 mRNA cap binding; GO:1901363 heterocyclic compound binding;				J	KOG2479	Translation initiation factor 3, subunit d (eIF-3d)	WP307 Translation factors	https://www.wikipathways.org/instance/WP307		R-MMU-156827 L13a-mediated translational silencing of Ceruloplasmin expression;R-MMU-392499 Metabolism of proteins;R-MMU-72613 Eukaryotic Translation Initiation;R-MMU-72649 Translation initiation complex formation;R-MMU-72662 Activation of the mRNA upon binding of the cap-binding complex and eIFs, and subsequent binding to 43S;R-MMU-72689 Formation of a pool of free 40S subunits;R-MMU-72695 Forma…	https://reactome.org/PathwayBrowser/#/R-MMU-156827;https://reactome.org/PathwayBrowser/#/R-MMU-392499;https://reactome.org/PathwayBrowser/#/R-MMU-72613;https://reactome.org/PathwayBrowser/#/R-MMU-72649;https://reactome.org/PathwayBrowser/#/R-MMU-72662;https://reactome.org/PathwayBrowser/#/R-MMU-72689;https://reactome.org/PathwayBrowser/#/R-MMU-72695;https://reactome.org/PathwayBrowser/#/R-MMU-727…	MYC TARGETS V1;ALLOGRAFT REJECTION	https://www.gsea-msigdb.org/gsea/msigdb/mouse/geneset/HALLMARK_MYC_TARGETS_V1;https://www.gsea-msigdb.org/gsea/msigdb/mouse/geneset/HALLMARK_ALLOGRAFT_REJECTION
O70194	458	K	3.41902	0.000141633	Up	Eukaryotic translation initiation factor 3 subunit D OS=Mus musculus OX=10090 GN=Eif3d PE=1 SV=2	Eif3d	_YHVK[Acetyl (K)]DSSR_	1	50.8191	43.513	41.7993	149.466	157.93	164.871	0.525928	0.410831	0.418527	1.43913	1.60716	1.58746	cytoplasm	K03251			GO:0001732 formation of cytoplasmic translation initiation complex; GO:0002181 cytoplasmic translation; GO:0002183 cytoplasmic translational initiation; GO:0002191 cap-dependent translational initiation; GO:0006412 translation; GO:0006413 translational initiation; GO:0006417 regulation of translation; GO:0006446 regulation of translational initiation; GO:0006518 peptide metabolic process; GO:0008…	GO:0005622 intracellular anatomical structure; GO:0005634 nucleus; GO:0005737 cytoplasm; GO:0005829 cytosol; GO:0005852 eukaryotic translation initiation factor 3 complex; GO:0032991 protein-containing complex; GO:0043226 organelle; GO:0043227 membrane-bounded organelle; GO:0043229 intracellular organelle; GO:0043231 intracellular membrane-bounded organelle; GO:0071541 eukaryotic translation init…	GO:0000339 RNA cap binding; GO:0003676 nucleic acid binding; GO:0003723 RNA binding; GO:0003729 mRNA binding; GO:0003743 translation initiation factor activity; GO:0005488 binding; GO:0005515 protein binding; GO:0008135 translation factor activity, RNA binding; GO:0097159 organic cyclic compound binding; GO:0098808 mRNA cap binding; GO:1901363 heterocyclic compound binding;				J	KOG2479	Translation initiation factor 3, subunit d (eIF-3d)	WP307 Translation factors	https://www.wikipathways.org/instance/WP307		R-MMU-156827 L13a-mediated translational silencing of Ceruloplasmin expression;R-MMU-392499 Metabolism of proteins;R-MMU-72613 Eukaryotic Translation Initiation;R-MMU-72649 Translation initiation complex formation;R-MMU-72662 Activation of the mRNA upon binding of the cap-binding complex and eIFs, and subsequent binding to 43S;R-MMU-72689 Formation of a pool of free 40S subunits;R-MMU-72695 Forma…	https://reactome.org/PathwayBrowser/#/R-MMU-156827;https://reactome.org/PathwayBrowser/#/R-MMU-392499;https://reactome.org/PathwayBrowser/#/R-MMU-72613;https://reactome.org/PathwayBrowser/#/R-MMU-72649;https://reactome.org/PathwayBrowser/#/R-MMU-72662;https://reactome.org/PathwayBrowser/#/R-MMU-72689;https://reactome.org/PathwayBrowser/#/R-MMU-72695;https://reactome.org/PathwayBrowser/#/R-MMU-727…	MYC TARGETS V1;ALLOGRAFT REJECTION	https://www.gsea-msigdb.org/gsea/msigdb/mouse/geneset/HALLMARK_MYC_TARGETS_V1;https://www.gsea-msigdb.org/gsea/msigdb/mouse/geneset/HALLMARK_ALLOGRAFT_REJECTION
O70310	310	K	1.75523	0.00486481	Up	Glycylpeptide N-tetradecanoyltransferase 1 OS=Mus musculus OX=10090 GN=Nmt1 PE=1 SV=1	Nmt1	_KLIEVK[Acetyl (K)]FSHLSR_	1	144.513	152.61	127.934	240.02	226.292	214.915	0.834447	0.768002	0.613515	1.38966	1.29719	1.20268	cytoplasm	K00671			GO:0001700 embryonic development via the syncytial blastoderm; GO:0001701 in utero embryonic development; GO:0002009 morphogenesis of an epithelium; GO:0006497 protein lipidation; GO:0006498 N-terminal protein lipidation; GO:0006499 N-terminal protein myristoylation; GO:0006810 transport; GO:0006839 mitochondrial transport; GO:0006996 organelle organization; GO:0007005 mitochondrion organization;…	GO:0005622 intracellular anatomical structure; GO:0005737 cytoplasm; GO:0005739 mitochondrion; GO:0005794 Golgi apparatus; GO:0005829 cytosol; GO:0005886 plasma membrane; GO:0012505 endomembrane system; GO:0016020 membrane; GO:0019898 extrinsic component of membrane; GO:0043226 organelle; GO:0043227 membrane-bounded organelle; GO:0043229 intracellular organelle; GO:0043231 intracellular membrane-…	GO:0003824 catalytic activity; GO:0004379 glycylpeptide N-tetradecanoyltransferase activity; GO:0016410 N-acyltransferase activity; GO:0016740 transferase activity; GO:0016746 acyltransferase activity; GO:0016747 acyltransferase activity, transferring groups other than amino-acyl groups; GO:0019107 myristoyltransferase activity;	PF01233; PF02799	PF01233 Myristoyl-CoA:protein N-myristoyltransferase, N-terminal domain; PF02799 Myristoyl-CoA:protein N-myristoyltransferase, C-terminal domain	PF02799 Myristoyl-CoA:protein N-myristoyltransferase, C-terminal domain	I	KOG2779	N-myristoyl transferase				R-MMU-109581 Apoptosis;R-MMU-109606 Intrinsic Pathway for Apoptosis;R-MMU-2187338 Visual phototransduction;R-MMU-2514856 The phototransduction cascade;R-MMU-2514859 Inactivation, recovery and regulation of the phototransduction cascade;R-MMU-5357801 Programmed Cell Death;R-MMU-75108 Activation, myristolyation of BID and translocation to mitochondria;R-MMU-9709957 Sensory Perception	https://reactome.org/PathwayBrowser/#/R-MMU-109581;https://reactome.org/PathwayBrowser/#/R-MMU-109606;https://reactome.org/PathwayBrowser/#/R-MMU-2187338;https://reactome.org/PathwayBrowser/#/R-MMU-2514856;https://reactome.org/PathwayBrowser/#/R-MMU-2514859;https://reactome.org/PathwayBrowser/#/R-MMU-5357801;https://reactome.org/PathwayBrowser/#/R-MMU-75108;https://reactome.org/PathwayBrowser/#/R…	ADIPOGENESIS;MTORC1 SIGNALING;XENOBIOTIC METABOLISM	https://www.gsea-msigdb.org/gsea/msigdb/mouse/geneset/HALLMARK_ADIPOGENESIS;https://www.gsea-msigdb.org/gsea/msigdb/mouse/geneset/HALLMARK_MTORC1_SIGNALING;https://www.gsea-msigdb.org/gsea/msigdb/mouse/geneset/HALLMARK_XENOBIOTIC_METABOLISM
O70400	271	K	1.91324	0.0240616	Up	PDZ and LIM domain protein 1 OS=Mus musculus OX=10090 GN=Pdlim1 PE=1 SV=4	Pdlim1	_C[Carbamidomethyl (C)]GTGIVGVFVK[Acetyl (K)]LR_	1	1721.99	1316.17	1626.22	4395.48	2841.58	2590.1	0.749222	0.58401	0.694136	1.73296	1.10936	1.03652	cytoplasm,nucleus	K23353	PDLIM1_2_3_4; PDZ and LIM domain protein 1/2/3/4	mmu04820 Cytoskeleton in muscle cells	GO:0001666 response to hypoxia; GO:0006355 regulation of DNA-templated transcription; GO:0006950 response to stress; GO:0009628 response to abiotic stimulus; GO:0009889 regulation of biosynthetic process; GO:0009891 positive regulation of biosynthetic process; GO:0009893 positive regulation of metabolic process; GO:0010468 regulation of gene expression; GO:0010556 regulation of macromolecule bios…	GO:0005622 intracellular anatomical structure; GO:0005667 transcription regulator complex; GO:0005737 cytoplasm; GO:0005856 cytoskeleton; GO:0030016 myofibril; GO:0030017 sarcomere; GO:0030018 Z disc; GO:0031674 I band; GO:0032991 protein-containing complex; GO:0043226 organelle; GO:0043228 non-membrane-bounded organelle; GO:0043229 intracellular organelle; GO:0043232 intracellular non-membrane-b…	GO:0003712 transcription coregulator activity; GO:0003713 transcription coactivator activity; GO:0005488 binding; GO:0043167 ion binding; GO:0043169 cation binding; GO:0046872 metal ion binding; GO:0140110 transcription regulator activity;	PF00595; PF00412	PF00595 PDZ domain; PF00412 LIM domain	PF00412 LIM domain	TZ	KOG1703	Adaptor protein Enigma and related PDZ-LIM proteins						REACTIVE OXYGEN SPECIES PATHWAY	https://www.gsea-msigdb.org/gsea/msigdb/mouse/geneset/HALLMARK_REACTIVE_OXYGEN_SPECIES_PATHWAY
O70475	207	K	0.530139	0.0183075	Down	UDP-glucose 6-dehydrogenase OS=Mus musculus OX=10090 GN=Ugdh PE=1 SV=1	Ugdh	_EK[Acetyl (K)]ILTTNTWSSELSK_	1	1213.35	1760.14	1156.01	849.782	720.188	638.685	1.15314	1.68253	1.09445	0.809365	0.678253	0.595896	cytoplasm	K00012	UGDH; UDPglucose 6-dehydrogenase [EC:1.1.1.22]	mmu00040 Pentose and glucuronate interconversions; mmu00520 Amino sugar and nucleotide sugar metabolism; mmu00053 Ascorbate and aldarate metabolism; mmu01100 Metabolic pathways; mmu01250 Biosynthesis of nucleotide sugars; mmu01240 Biosynthesis of cofactors	GO:0000271 polysaccharide biosynthetic process; GO:0001667 ameboidal-type cell migration; GO:0001702 gastrulation with mouth forming second; GO:0001704 formation of primary germ layer; GO:0001707 mesoderm formation; GO:0001763 morphogenesis of a branching structure; GO:0002009 morphogenesis of an epithelium; GO:0002119 nematode larval development; GO:0002164 larval development; GO:0003002 regiona…	GO:0005622 intracellular anatomical structure; GO:0005634 nucleus; GO:0005654 nucleoplasm; GO:0005737 cytoplasm; GO:0005829 cytosol; GO:0031974 membrane-enclosed lumen; GO:0031981 nuclear lumen; GO:0043226 organelle; GO:0043227 membrane-bounded organelle; GO:0043229 intracellular organelle; GO:0043231 intracellular membrane-bounded organelle; GO:0043233 organelle lumen; GO:0070013 intracellular o…	GO:0000166 nucleotide binding; GO:0003824 catalytic activity; GO:0003979 UDP-glucose 6-dehydrogenase activity; GO:0005488 binding; GO:0005515 protein binding; GO:0009055 electron transfer activity; GO:0016491 oxidoreductase activity; GO:0016614 oxidoreductase activity, acting on CH-OH group of donors; GO:0016616 oxidoreductase activity, acting on the CH-OH group of donors, NAD or NADP as acceptor…	PF03721; PF00984; PF03720	PF03721 UDP-glucose/GDP-mannose dehydrogenase family, NAD binding domain; PF00984 UDP-glucose/GDP-mannose dehydrogenase family, central domain; PF03720 UDP-glucose/GDP-mannose dehydrogenase family, UDP binding domain		GT	KOG2666	UDP-glucose/GDP-mannose dehydrogenase	WP1241 Glucuronidation	https://www.wikipathways.org/instance/WP1241		R-MMU-1430728 Metabolism;R-MMU-156580 Phase II - Conjugation of compounds;R-MMU-156588 Glucuronidation;R-MMU-173599 Formation of the active cofactor, UDP-glucuronate;R-MMU-211859 Biological oxidations	https://reactome.org/PathwayBrowser/#/R-MMU-1430728;https://reactome.org/PathwayBrowser/#/R-MMU-156580;https://reactome.org/PathwayBrowser/#/R-MMU-156588;https://reactome.org/PathwayBrowser/#/R-MMU-173599;https://reactome.org/PathwayBrowser/#/R-MMU-211859	ESTROGEN RESPONSE LATE;XENOBIOTIC METABOLISM;FATTY ACID METABOLISM	https://www.gsea-msigdb.org/gsea/msigdb/mouse/geneset/HALLMARK_ESTROGEN_RESPONSE_LATE;https://www.gsea-msigdb.org/gsea/msigdb/mouse/geneset/HALLMARK_XENOBIOTIC_METABOLISM;https://www.gsea-msigdb.org/gsea/msigdb/mouse/geneset/HALLMARK_FATTY_ACID_METABOLISM
O70475	329	K	1.54351	0.0052666	Up	UDP-glucose 6-dehydrogenase OS=Mus musculus OX=10090 GN=Ugdh PE=1 SV=1	Ugdh	_IIDSLFNTVTDK[Acetyl (K)]K_	1	2197.88	2857.28	2495.21	3750.03	3936	4081.07	0.685345	0.896151	0.775101	1.17188	1.21622	1.24931	cytoplasm	K00012	UGDH; UDPglucose 6-dehydrogenase [EC:1.1.1.22]	mmu00040 Pentose and glucuronate interconversions; mmu00520 Amino sugar and nucleotide sugar metabolism; mmu00053 Ascorbate and aldarate metabolism; mmu01100 Metabolic pathways; mmu01250 Biosynthesis of nucleotide sugars; mmu01240 Biosynthesis of cofactors	GO:0000271 polysaccharide biosynthetic process; GO:0001667 ameboidal-type cell migration; GO:0001702 gastrulation with mouth forming second; GO:0001704 formation of primary germ layer; GO:0001707 mesoderm formation; GO:0001763 morphogenesis of a branching structure; GO:0002009 morphogenesis of an epithelium; GO:0002119 nematode larval development; GO:0002164 larval development; GO:0003002 regiona…	GO:0005622 intracellular anatomical structure; GO:0005634 nucleus; GO:0005654 nucleoplasm; GO:0005737 cytoplasm; GO:0005829 cytosol; GO:0031974 membrane-enclosed lumen; GO:0031981 nuclear lumen; GO:0043226 organelle; GO:0043227 membrane-bounded organelle; GO:0043229 intracellular organelle; GO:0043231 intracellular membrane-bounded organelle; GO:0043233 organelle lumen; GO:0070013 intracellular o…	GO:0000166 nucleotide binding; GO:0003824 catalytic activity; GO:0003979 UDP-glucose 6-dehydrogenase activity; GO:0005488 binding; GO:0005515 protein binding; GO:0009055 electron transfer activity; GO:0016491 oxidoreductase activity; GO:0016614 oxidoreductase activity, acting on CH-OH group of donors; GO:0016616 oxidoreductase activity, acting on the CH-OH group of donors, NAD or NADP as acceptor…	PF03721; PF00984; PF03720	PF03721 UDP-glucose/GDP-mannose dehydrogenase family, NAD binding domain; PF00984 UDP-glucose/GDP-mannose dehydrogenase family, central domain; PF03720 UDP-glucose/GDP-mannose dehydrogenase family, UDP binding domain		GT	KOG2666	UDP-glucose/GDP-mannose dehydrogenase	WP1241 Glucuronidation	https://www.wikipathways.org/instance/WP1241		R-MMU-1430728 Metabolism;R-MMU-156580 Phase II - Conjugation of compounds;R-MMU-156588 Glucuronidation;R-MMU-173599 Formation of the active cofactor, UDP-glucuronate;R-MMU-211859 Biological oxidations	https://reactome.org/PathwayBrowser/#/R-MMU-1430728;https://reactome.org/PathwayBrowser/#/R-MMU-156580;https://reactome.org/PathwayBrowser/#/R-MMU-156588;https://reactome.org/PathwayBrowser/#/R-MMU-173599;https://reactome.org/PathwayBrowser/#/R-MMU-211859	ESTROGEN RESPONSE LATE;XENOBIOTIC METABOLISM;FATTY ACID METABOLISM	https://www.gsea-msigdb.org/gsea/msigdb/mouse/geneset/HALLMARK_ESTROGEN_RESPONSE_LATE;https://www.gsea-msigdb.org/gsea/msigdb/mouse/geneset/HALLMARK_XENOBIOTIC_METABOLISM;https://www.gsea-msigdb.org/gsea/msigdb/mouse/geneset/HALLMARK_FATTY_ACID_METABOLISM
O70475	339	K	1.6115	0.033693	Up	UDP-glucose 6-dehydrogenase OS=Mus musculus OX=10090 GN=Ugdh PE=1 SV=1	Ugdh	_IAILGFAFK[Acetyl (K)]K_	1	918.081	904.032	919.187	1153.29	1388.98	1923.4	0.767335	0.759994	0.765335	0.966018	1.15041	1.5782	cytoplasm	K00012	UGDH; UDPglucose 6-dehydrogenase [EC:1.1.1.22]	mmu00040 Pentose and glucuronate interconversions; mmu00520 Amino sugar and nucleotide sugar metabolism; mmu00053 Ascorbate and aldarate metabolism; mmu01100 Metabolic pathways; mmu01250 Biosynthesis of nucleotide sugars; mmu01240 Biosynthesis of cofactors	GO:0000271 polysaccharide biosynthetic process; GO:0001667 ameboidal-type cell migration; GO:0001702 gastrulation with mouth forming second; GO:0001704 formation of primary germ layer; GO:0001707 mesoderm formation; GO:0001763 morphogenesis of a branching structure; GO:0002009 morphogenesis of an epithelium; GO:0002119 nematode larval development; GO:0002164 larval development; GO:0003002 regiona…	GO:0005622 intracellular anatomical structure; GO:0005634 nucleus; GO:0005654 nucleoplasm; GO:0005737 cytoplasm; GO:0005829 cytosol; GO:0031974 membrane-enclosed lumen; GO:0031981 nuclear lumen; GO:0043226 organelle; GO:0043227 membrane-bounded organelle; GO:0043229 intracellular organelle; GO:0043231 intracellular membrane-bounded organelle; GO:0043233 organelle lumen; GO:0070013 intracellular o…	GO:0000166 nucleotide binding; GO:0003824 catalytic activity; GO:0003979 UDP-glucose 6-dehydrogenase activity; GO:0005488 binding; GO:0005515 protein binding; GO:0009055 electron transfer activity; GO:0016491 oxidoreductase activity; GO:0016614 oxidoreductase activity, acting on CH-OH group of donors; GO:0016616 oxidoreductase activity, acting on the CH-OH group of donors, NAD or NADP as acceptor…	PF03721; PF00984; PF03720	PF03721 UDP-glucose/GDP-mannose dehydrogenase family, NAD binding domain; PF00984 UDP-glucose/GDP-mannose dehydrogenase family, central domain; PF03720 UDP-glucose/GDP-mannose dehydrogenase family, UDP binding domain	PF03720 UDP-glucose/GDP-mannose dehydrogenase family, UDP binding domain	GT	KOG2666	UDP-glucose/GDP-mannose dehydrogenase	WP1241 Glucuronidation	https://www.wikipathways.org/instance/WP1241		R-MMU-1430728 Metabolism;R-MMU-156580 Phase II - Conjugation of compounds;R-MMU-156588 Glucuronidation;R-MMU-173599 Formation of the active cofactor, UDP-glucuronate;R-MMU-211859 Biological oxidations	https://reactome.org/PathwayBrowser/#/R-MMU-1430728;https://reactome.org/PathwayBrowser/#/R-MMU-156580;https://reactome.org/PathwayBrowser/#/R-MMU-156588;https://reactome.org/PathwayBrowser/#/R-MMU-173599;https://reactome.org/PathwayBrowser/#/R-MMU-211859	ESTROGEN RESPONSE LATE;XENOBIOTIC METABOLISM;FATTY ACID METABOLISM	https://www.gsea-msigdb.org/gsea/msigdb/mouse/geneset/HALLMARK_ESTROGEN_RESPONSE_LATE;https://www.gsea-msigdb.org/gsea/msigdb/mouse/geneset/HALLMARK_XENOBIOTIC_METABOLISM;https://www.gsea-msigdb.org/gsea/msigdb/mouse/geneset/HALLMARK_FATTY_ACID_METABOLISM
O70492	158	K	5.91871	4.49808e-05	Up	Sorting nexin-3 OS=Mus musculus OX=10090 GN=Snx3 PE=1 SV=3	Snx3	_SYTPSK[Acetyl (K)]IR_	1	146.951	101.313	112.374	678.879	681.088	739.109	0.339963	0.268324	0.26315	1.61592	1.66885	1.87301	cytoplasm	K17918	SNX3_12; sorting nexin-3/12	mmu04144 Endocytosis	GO:0000041 transition metal ion transport; GO:0006508 proteolysis; GO:0006778 porphyrin-containing compound metabolic process; GO:0006779 porphyrin-containing compound biosynthetic process; GO:0006783 heme biosynthetic process; GO:0006810 transport; GO:0006811 monoatomic ion transport; GO:0006812 monoatomic cation transport; GO:0006826 iron ion transport; GO:0006897 endocytosis; GO:0006900 vesicl…	GO:0005622 intracellular anatomical structure; GO:0005737 cytoplasm; GO:0005768 endosome; GO:0005769 early endosome; GO:0005829 cytosol; GO:0010008 endosome membrane; GO:0012505 endomembrane system; GO:0016020 membrane; GO:0019898 extrinsic component of membrane; GO:0030135 coated vesicle; GO:0030136 clathrin-coated vesicle; GO:0030139 endocytic vesicle; GO:0030904 retromer complex; GO:0031090 or…	GO:0005488 binding; GO:0005515 protein binding; GO:0005543 phospholipid binding; GO:0008289 lipid binding; GO:0010314 phosphatidylinositol-5-phosphate binding; GO:0019899 enzyme binding; GO:0019902 phosphatase binding; GO:0019903 protein phosphatase binding; GO:0032266 phosphatidylinositol-3-phosphate binding; GO:0035091 phosphatidylinositol binding; GO:0043167 ion binding; GO:0043168 anion bindi…	PF00787	PF00787 PX domain		U	KOG2527	Sorting nexin SNX11				R-MMU-162582 Signal Transduction;R-MMU-195721 Signaling by WNT;R-MMU-3238698 WNT ligand biogenesis and trafficking;R-MMU-392499 Metabolism of proteins;R-MMU-5688426 Deubiquitination;R-MMU-5689880 Ub-specific processing proteases;R-MMU-597592 Post-translational protein modification	https://reactome.org/PathwayBrowser/#/R-MMU-162582;https://reactome.org/PathwayBrowser/#/R-MMU-195721;https://reactome.org/PathwayBrowser/#/R-MMU-3238698;https://reactome.org/PathwayBrowser/#/R-MMU-392499;https://reactome.org/PathwayBrowser/#/R-MMU-5688426;https://reactome.org/PathwayBrowser/#/R-MMU-5689880;https://reactome.org/PathwayBrowser/#/R-MMU-597592
O70494	632	K	3.91413	0.0245799	Up	Transcription factor Sp3 OS=Mus musculus OX=10090 GN=Sp3 PE=1 SV=2	Sp3	_KQHIC[Carbamidomethyl (C)]HIPGC[Carbamidomethyl (C)]GK[Acetyl (K)]VYGK_	0.999999	5.18078	10.1732	19.3298	38.9909	25.0616	54.2055	0.187751	0.379618	0.694727	1.69605	1.14156	2.10239	nucleus	K09193			GO:0000122 negative regulation of transcription by RNA polymerase II; GO:0001501 skeletal system development; GO:0001503 ossification; GO:0001654 eye development; GO:0001701 in utero embryonic development; GO:0001775 cell activation; GO:0001779 natural killer cell differentiation; GO:0001824 blastocyst development; GO:0001825 blastocyst formation; GO:0001829 trophectodermal cell differentiation; …	GO:0005622 intracellular anatomical structure; GO:0005634 nucleus; GO:0005654 nucleoplasm; GO:0005737 cytoplasm; GO:0005829 cytosol; GO:0016604 nuclear body; GO:0016605 PML body; GO:0017053 transcription repressor complex; GO:0031974 membrane-enclosed lumen; GO:0031981 nuclear lumen; GO:0032991 protein-containing complex; GO:0032993 protein-DNA complex; GO:0043226 organelle; GO:0043227 membrane-b…	GO:0000976 transcription cis-regulatory region binding; GO:0000977 RNA polymerase II transcription regulatory region sequence-specific DNA binding; GO:0000978 RNA polymerase II cis-regulatory region sequence-specific DNA binding; GO:0000981 DNA-binding transcription factor activity, RNA polymerase II-specific; GO:0000987 cis-regulatory region sequence-specific DNA binding; GO:0001067 transcriptio…	PF00096	PF00096 Zinc finger, C2H2 type	PF00096 Zinc finger, C2H2 type	R	KOG1721	FOG: Zn-finger	WP108 Selenium metabolism selenoproteins;WP1763 Mechanisms associated with pluripotency;WP2910 Mecp2 and associated Rett syndrome	https://www.wikipathways.org/instance/WP108;https://www.wikipathways.org/instance/WP1763;https://www.wikipathways.org/instance/WP2910	Transcription factor	R-MMU-2990846 SUMOylation;R-MMU-3108232 SUMO E3 ligases SUMOylate target proteins;R-MMU-3232118 SUMOylation of transcription factors;R-MMU-392499 Metabolism of proteins;R-MMU-597592 Post-translational protein modification	https://reactome.org/PathwayBrowser/#/R-MMU-2990846;https://reactome.org/PathwayBrowser/#/R-MMU-3108232;https://reactome.org/PathwayBrowser/#/R-MMU-3232118;https://reactome.org/PathwayBrowser/#/R-MMU-392499;https://reactome.org/PathwayBrowser/#/R-MMU-597592
O70494	690	K	1.82505	0.0286844	Up	Transcription factor Sp3 OS=Mus musculus OX=10090 GN=Sp3 PE=1 SV=2	Sp3	_FVC[Carbamidomethyl (C)]PEC[Carbamidomethyl (C)]SK[Acetyl (K)]R_	1		23.6588	23.448	44.5342	32.1652	34.0744		0.712685	0.680313	1.56382	1.18275	1.06687	nucleus	K09193			GO:0000122 negative regulation of transcription by RNA polymerase II; GO:0001501 skeletal system development; GO:0001503 ossification; GO:0001654 eye development; GO:0001701 in utero embryonic development; GO:0001775 cell activation; GO:0001779 natural killer cell differentiation; GO:0001824 blastocyst development; GO:0001825 blastocyst formation; GO:0001829 trophectodermal cell differentiation; …	GO:0005622 intracellular anatomical structure; GO:0005634 nucleus; GO:0005654 nucleoplasm; GO:0005737 cytoplasm; GO:0005829 cytosol; GO:0016604 nuclear body; GO:0016605 PML body; GO:0017053 transcription repressor complex; GO:0031974 membrane-enclosed lumen; GO:0031981 nuclear lumen; GO:0032991 protein-containing complex; GO:0032993 protein-DNA complex; GO:0043226 organelle; GO:0043227 membrane-b…	GO:0000976 transcription cis-regulatory region binding; GO:0000977 RNA polymerase II transcription regulatory region sequence-specific DNA binding; GO:0000978 RNA polymerase II cis-regulatory region sequence-specific DNA binding; GO:0000981 DNA-binding transcription factor activity, RNA polymerase II-specific; GO:0000987 cis-regulatory region sequence-specific DNA binding; GO:0001067 transcriptio…	PF00096	PF00096 Zinc finger, C2H2 type	PF00096 Zinc finger, C2H2 type	R	KOG1721	FOG: Zn-finger	WP108 Selenium metabolism selenoproteins;WP1763 Mechanisms associated with pluripotency;WP2910 Mecp2 and associated Rett syndrome	https://www.wikipathways.org/instance/WP108;https://www.wikipathways.org/instance/WP1763;https://www.wikipathways.org/instance/WP2910	Transcription factor	R-MMU-2990846 SUMOylation;R-MMU-3108232 SUMO E3 ligases SUMOylate target proteins;R-MMU-3232118 SUMOylation of transcription factors;R-MMU-392499 Metabolism of proteins;R-MMU-597592 Post-translational protein modification	https://reactome.org/PathwayBrowser/#/R-MMU-2990846;https://reactome.org/PathwayBrowser/#/R-MMU-3108232;https://reactome.org/PathwayBrowser/#/R-MMU-3232118;https://reactome.org/PathwayBrowser/#/R-MMU-392499;https://reactome.org/PathwayBrowser/#/R-MMU-597592
O88271	226	K	0.245169	3.80077e-05	Down	Craniofacial development protein 1 OS=Mus musculus OX=10090 GN=Cfdp1 PE=1 SV=1	Cfdp1	_ASGMSSLLGK[Acetyl (K)]IGAK_	1	742.249	514.465	788.332	149.895	133.601	169.213	1.54851	1.63194	1.51106	0.402962	0.333912	0.413342	nucleus				GO:0000070 mitotic sister chromatid segregation; GO:0000278 mitotic cell cycle; GO:0000280 nuclear division; GO:0000819 sister chromatid segregation; GO:0006996 organelle organization; GO:0007049 cell cycle; GO:0007059 chromosome segregation; GO:0007076 mitotic chromosome condensation; GO:0007155 cell adhesion; GO:0007275 multicellular organism development; GO:0008360 regulation of cell shape; GO…	GO:0000775 chromosome, centromeric region; GO:0000776 kinetochore; GO:0000779 condensed chromosome, centromeric region; GO:0000793 condensed chromosome; GO:0005576 extracellular region; GO:0005604 basement membrane; GO:0005622 intracellular anatomical structure; GO:0005634 nucleus; GO:0005694 chromosome; GO:0005700 polytene chromosome; GO:0031012 extracellular matrix; GO:0032991 protein-containin…	GO:0005488 binding; GO:0005515 protein binding; GO:0008092 cytoskeletal protein binding; GO:0019894 kinesin binding;				S	KOG4776	Uncharacterized conserved protein BCNT
O88312	89	K	3.1288	0.00989409	Up	Anterior gradient protein 2 homolog OS=Mus musculus OX=10090 GN=Agr2 PE=1 SV=1	Agr2	_K[Acetyl (K)]VFAEHK_	1	75.7762	87.3207	56.2568	150.965	117.721	91.3765	0.595766	0.742566	0.416073	2.46858	1.68378	1.33682	extracellular	K20356			GO:0002065 columnar/cuboidal epithelial cell differentiation; GO:0002067 glandular epithelial cell differentiation; GO:0006810 transport; GO:0007275 multicellular organism development; GO:0007589 body fluid secretion; GO:0009653 anatomical structure morphogenesis; GO:0009888 tissue development; GO:0009893 positive regulation of metabolic process; GO:0009966 regulation of signal transduction; GO:0…	GO:0005576 extracellular region; GO:0005615 extracellular space; GO:0005622 intracellular anatomical structure; GO:0005737 cytoplasm; GO:0005783 endoplasmic reticulum; GO:0012505 endomembrane system; GO:0043226 organelle; GO:0043227 membrane-bounded organelle; GO:0043229 intracellular organelle; GO:0043231 intracellular membrane-bounded organelle;	GO:0002162 dystroglycan binding; GO:0005102 signaling receptor binding; GO:0005154 epidermal growth factor receptor binding; GO:0005488 binding; GO:0005515 protein binding; GO:0042802 identical protein binding; GO:0042803 protein homodimerization activity; GO:0046983 protein dimerization activity; GO:0070851 growth factor receptor binding;	PF13899	PF13899 Thioredoxin-like	PF13899 Thioredoxin-like									ESTROGEN RESPONSE LATE	https://www.gsea-msigdb.org/gsea/msigdb/mouse/geneset/HALLMARK_ESTROGEN_RESPONSE_LATE
O88312	95	K	2.79109	0.000273152	Up	Anterior gradient protein 2 homolog OS=Mus musculus OX=10090 GN=Agr2 PE=1 SV=1	Agr2	_KVFAEHK[Acetyl (K)]EIQK_	1	181.644	202.246	251.742	304.738	316.158	306.079	0.529548	0.637734	0.690384	1.84773	1.67678	1.6604	extracellular	K20356			GO:0002065 columnar/cuboidal epithelial cell differentiation; GO:0002067 glandular epithelial cell differentiation; GO:0006810 transport; GO:0007275 multicellular organism development; GO:0007589 body fluid secretion; GO:0009653 anatomical structure morphogenesis; GO:0009888 tissue development; GO:0009893 positive regulation of metabolic process; GO:0009966 regulation of signal transduction; GO:0…	GO:0005576 extracellular region; GO:0005615 extracellular space; GO:0005622 intracellular anatomical structure; GO:0005737 cytoplasm; GO:0005783 endoplasmic reticulum; GO:0012505 endomembrane system; GO:0043226 organelle; GO:0043227 membrane-bounded organelle; GO:0043229 intracellular organelle; GO:0043231 intracellular membrane-bounded organelle;	GO:0002162 dystroglycan binding; GO:0005102 signaling receptor binding; GO:0005154 epidermal growth factor receptor binding; GO:0005488 binding; GO:0005515 protein binding; GO:0042802 identical protein binding; GO:0042803 protein homodimerization activity; GO:0046983 protein dimerization activity; GO:0070851 growth factor receptor binding;	PF13899	PF13899 Thioredoxin-like	PF13899 Thioredoxin-like									ESTROGEN RESPONSE LATE	https://www.gsea-msigdb.org/gsea/msigdb/mouse/geneset/HALLMARK_ESTROGEN_RESPONSE_LATE
O88343	15	K	0.459852	0.0122227	Down	Electrogenic sodium bicarbonate cotransporter 1 OS=Mus musculus OX=10090 GN=Slc4a4 PE=1 SV=2	Slc4a4	_GASFLK[Acetyl (K)]HVC[Carbamidomethyl (C)]DEEEVEGHHTIYIGVHVPK_	1	58.3522	47.4972	43.7156	12.5991	21.5811	16.0423	1.4724	1.22017	1.19693	0.427639	0.776815	0.584136	plasma membrane	K13575	SLC4A4; solute carrier family 4 (sodium bicarbonate cotransporter), member 4	mmu04976 Bile secretion; mmu04972 Pancreatic secretion; mmu04964 Proximal tubule bicarbonate reclamation	GO:0006810 transport; GO:0006811 monoatomic ion transport; GO:0006812 monoatomic cation transport; GO:0006814 sodium ion transport; GO:0006820 monoatomic anion transport; GO:0006821 chloride transport; GO:0006873 intracellular monoatomic ion homeostasis; GO:0006885 regulation of pH; GO:0007154 cell communication; GO:0007267 cell-cell signaling; GO:0007268 chemical synaptic transmission; GO:000727…	GO:0005886 plasma membrane; GO:0016020 membrane; GO:0016323 basolateral plasma membrane; GO:0071944 cell periphery; GO:0098590 plasma membrane region;	GO:0005215 transporter activity; GO:0005452 solute:inorganic anion antiporter activity; GO:0005488 binding; GO:0005515 protein binding; GO:0008324 monoatomic cation transmembrane transporter activity; GO:0008509 monoatomic anion transmembrane transporter activity; GO:0008510 sodium:bicarbonate symporter activity; GO:0008514 organic anion transmembrane transporter activity; GO:0015075 monoatomic i…	PF07565; PF00955	PF07565 Band 3 cytoplasmic domain; PF00955 HCO3- transporter integral membrane domain		P	KOG1172	Na+-independent Cl/HCO3 exchanger AE1 and related transporters (SLC4 family)				R-MMU-382551 Transport of small molecules;R-MMU-425381 Bicarbonate transporters;R-MMU-425393 Transport of inorganic cations/anions and amino acids/oligopeptides;R-MMU-425407 SLC-mediated transmembrane transport	https://reactome.org/PathwayBrowser/#/R-MMU-382551;https://reactome.org/PathwayBrowser/#/R-MMU-425381;https://reactome.org/PathwayBrowser/#/R-MMU-425393;https://reactome.org/PathwayBrowser/#/R-MMU-425407	INFLAMMATORY RESPONSE	https://www.gsea-msigdb.org/gsea/msigdb/mouse/geneset/HALLMARK_INFLAMMATORY_RESPONSE
O88428	358	K	1.65605	0.0041625	Up	Bifunctional 3'-phosphoadenosine 5'-phosphosulfate synthase 2 OS=Mus musculus OX=10090 GN=Papss2 PE=1 SV=2	Papss2	_VWGTATAK[Acetyl (K)]HPHIK_	1	192.934	164.484	186.777	266.99	325.901	281.854	0.824985	0.679257	0.764945	1.14208	1.41315	1.20267	mitochondria	K13811	PAPSS; 3'-phosphoadenosine 5'-phosphosulfate synthase [EC:2.7.7.4 2.7.1.25]	mmu00450 Selenocompound metabolism; mmu00920 Sulfur metabolism; mmu01100 Metabolic pathways; mmu00230 Purine metabolism	GO:0000103 sulfate assimilation; GO:0001501 skeletal system development; GO:0006082 organic acid metabolic process; GO:0006139 nucleobase-containing compound metabolic process; GO:0006163 purine nucleotide metabolic process; GO:0006164 purine nucleotide biosynthetic process; GO:0006753 nucleoside phosphate metabolic process; GO:0006790 sulfur compound metabolic process; GO:0006793 phosphorus meta…	GO:0005622 intracellular anatomical structure; GO:0005634 nucleus; GO:0005737 cytoplasm; GO:0005829 cytosol; GO:0009336 sulfate adenylyltransferase complex (ATP); GO:0032991 protein-containing complex; GO:0043226 organelle; GO:0043227 membrane-bounded organelle; GO:0043229 intracellular organelle; GO:0043231 intracellular membrane-bounded organelle; GO:0061695 transferase complex, transferring ph…	GO:0000166 nucleotide binding; GO:0003824 catalytic activity; GO:0004020 adenylylsulfate kinase activity; GO:0004779 sulfate adenylyltransferase activity; GO:0004781 sulfate adenylyltransferase (ATP) activity; GO:0005488 binding; GO:0005515 protein binding; GO:0005524 ATP binding; GO:0016301 kinase activity; GO:0016740 transferase activity; GO:0016772 transferase activity, transferring phosphorus…	PF01583; PF14306; PF01747	PF01583 Adenylylsulphate kinase; PF14306 PUA-like domain; PF01747 ATP-sulfurylase	PF14306 PUA-like domain	F	KOG4238	Bifunctional ATP sulfurylase/adenosine 5'-phosphosulfate kinase	WP2185 Purine metabolism	https://www.wikipathways.org/instance/WP2185		R-MMU-1430728 Metabolism;R-MMU-156580 Phase II - Conjugation of compounds;R-MMU-156584 Cytosolic sulfonation of small molecules;R-MMU-1630316 Glycosaminoglycan metabolism;R-MMU-174362 Transport and synthesis of PAPS;R-MMU-211859 Biological oxidations;R-MMU-71387 Metabolism of carbohydrates	https://reactome.org/PathwayBrowser/#/R-MMU-1430728;https://reactome.org/PathwayBrowser/#/R-MMU-156580;https://reactome.org/PathwayBrowser/#/R-MMU-156584;https://reactome.org/PathwayBrowser/#/R-MMU-1630316;https://reactome.org/PathwayBrowser/#/R-MMU-174362;https://reactome.org/PathwayBrowser/#/R-MMU-211859;https://reactome.org/PathwayBrowser/#/R-MMU-71387	ESTROGEN RESPONSE EARLY;ESTROGEN RESPONSE LATE;XENOBIOTIC METABOLISM	https://www.gsea-msigdb.org/gsea/msigdb/mouse/geneset/HALLMARK_ESTROGEN_RESPONSE_EARLY;https://www.gsea-msigdb.org/gsea/msigdb/mouse/geneset/HALLMARK_ESTROGEN_RESPONSE_LATE;https://www.gsea-msigdb.org/gsea/msigdb/mouse/geneset/HALLMARK_XENOBIOTIC_METABOLISM
O88428	455	K	1.81637	0.0312127	Up	Bifunctional 3'-phosphoadenosine 5'-phosphosulfate synthase 2 OS=Mus musculus OX=10090 GN=Papss2 PE=1 SV=2	Papss2	_HPVLLLHPLGGWTK[Acetyl (K)]DDDVPLEWR_	1	165.072	157.902	200.821	411.842	270.617	240.277	0.692385	0.639638	0.806776	1.7281	1.15105	1.0057	mitochondria	K13811	PAPSS; 3'-phosphoadenosine 5'-phosphosulfate synthase [EC:2.7.7.4 2.7.1.25]	mmu00450 Selenocompound metabolism; mmu00920 Sulfur metabolism; mmu01100 Metabolic pathways; mmu00230 Purine metabolism	GO:0000103 sulfate assimilation; GO:0001501 skeletal system development; GO:0006082 organic acid metabolic process; GO:0006139 nucleobase-containing compound metabolic process; GO:0006163 purine nucleotide metabolic process; GO:0006164 purine nucleotide biosynthetic process; GO:0006753 nucleoside phosphate metabolic process; GO:0006790 sulfur compound metabolic process; GO:0006793 phosphorus meta…	GO:0005622 intracellular anatomical structure; GO:0005634 nucleus; GO:0005737 cytoplasm; GO:0005829 cytosol; GO:0009336 sulfate adenylyltransferase complex (ATP); GO:0032991 protein-containing complex; GO:0043226 organelle; GO:0043227 membrane-bounded organelle; GO:0043229 intracellular organelle; GO:0043231 intracellular membrane-bounded organelle; GO:0061695 transferase complex, transferring ph…	GO:0000166 nucleotide binding; GO:0003824 catalytic activity; GO:0004020 adenylylsulfate kinase activity; GO:0004779 sulfate adenylyltransferase activity; GO:0004781 sulfate adenylyltransferase (ATP) activity; GO:0005488 binding; GO:0005515 protein binding; GO:0005524 ATP binding; GO:0016301 kinase activity; GO:0016740 transferase activity; GO:0016772 transferase activity, transferring phosphorus…	PF01583; PF14306; PF01747	PF01583 Adenylylsulphate kinase; PF14306 PUA-like domain; PF01747 ATP-sulfurylase	PF01747 ATP-sulfurylase	F	KOG4238	Bifunctional ATP sulfurylase/adenosine 5'-phosphosulfate kinase	WP2185 Purine metabolism	https://www.wikipathways.org/instance/WP2185		R-MMU-1430728 Metabolism;R-MMU-156580 Phase II - Conjugation of compounds;R-MMU-156584 Cytosolic sulfonation of small molecules;R-MMU-1630316 Glycosaminoglycan metabolism;R-MMU-174362 Transport and synthesis of PAPS;R-MMU-211859 Biological oxidations;R-MMU-71387 Metabolism of carbohydrates	https://reactome.org/PathwayBrowser/#/R-MMU-1430728;https://reactome.org/PathwayBrowser/#/R-MMU-156580;https://reactome.org/PathwayBrowser/#/R-MMU-156584;https://reactome.org/PathwayBrowser/#/R-MMU-1630316;https://reactome.org/PathwayBrowser/#/R-MMU-174362;https://reactome.org/PathwayBrowser/#/R-MMU-211859;https://reactome.org/PathwayBrowser/#/R-MMU-71387	ESTROGEN RESPONSE EARLY;ESTROGEN RESPONSE LATE;XENOBIOTIC METABOLISM	https://www.gsea-msigdb.org/gsea/msigdb/mouse/geneset/HALLMARK_ESTROGEN_RESPONSE_EARLY;https://www.gsea-msigdb.org/gsea/msigdb/mouse/geneset/HALLMARK_ESTROGEN_RESPONSE_LATE;https://www.gsea-msigdb.org/gsea/msigdb/mouse/geneset/HALLMARK_XENOBIOTIC_METABOLISM
O88428	529	K	4.32991	0.0127519	Up	Bifunctional 3'-phosphoadenosine 5'-phosphosulfate synthase 2 OS=Mus musculus OX=10090 GN=Papss2 PE=1 SV=2	Papss2	_DPAGMPHPETK[Acetyl (K)]K_	1	24.1364	23.022		142.09	86.577	71.3802	0.351484	0.323778		2.06996	1.2785	1.03728	mitochondria	K13811	PAPSS; 3'-phosphoadenosine 5'-phosphosulfate synthase [EC:2.7.7.4 2.7.1.25]	mmu00450 Selenocompound metabolism; mmu00920 Sulfur metabolism; mmu01100 Metabolic pathways; mmu00230 Purine metabolism	GO:0000103 sulfate assimilation; GO:0001501 skeletal system development; GO:0006082 organic acid metabolic process; GO:0006139 nucleobase-containing compound metabolic process; GO:0006163 purine nucleotide metabolic process; GO:0006164 purine nucleotide biosynthetic process; GO:0006753 nucleoside phosphate metabolic process; GO:0006790 sulfur compound metabolic process; GO:0006793 phosphorus meta…	GO:0005622 intracellular anatomical structure; GO:0005634 nucleus; GO:0005737 cytoplasm; GO:0005829 cytosol; GO:0009336 sulfate adenylyltransferase complex (ATP); GO:0032991 protein-containing complex; GO:0043226 organelle; GO:0043227 membrane-bounded organelle; GO:0043229 intracellular organelle; GO:0043231 intracellular membrane-bounded organelle; GO:0061695 transferase complex, transferring ph…	GO:0000166 nucleotide binding; GO:0003824 catalytic activity; GO:0004020 adenylylsulfate kinase activity; GO:0004779 sulfate adenylyltransferase activity; GO:0004781 sulfate adenylyltransferase (ATP) activity; GO:0005488 binding; GO:0005515 protein binding; GO:0005524 ATP binding; GO:0016301 kinase activity; GO:0016740 transferase activity; GO:0016772 transferase activity, transferring phosphorus…	PF01583; PF14306; PF01747	PF01583 Adenylylsulphate kinase; PF14306 PUA-like domain; PF01747 ATP-sulfurylase	PF01747 ATP-sulfurylase	F	KOG4238	Bifunctional ATP sulfurylase/adenosine 5'-phosphosulfate kinase	WP2185 Purine metabolism	https://www.wikipathways.org/instance/WP2185		R-MMU-1430728 Metabolism;R-MMU-156580 Phase II - Conjugation of compounds;R-MMU-156584 Cytosolic sulfonation of small molecules;R-MMU-1630316 Glycosaminoglycan metabolism;R-MMU-174362 Transport and synthesis of PAPS;R-MMU-211859 Biological oxidations;R-MMU-71387 Metabolism of carbohydrates	https://reactome.org/PathwayBrowser/#/R-MMU-1430728;https://reactome.org/PathwayBrowser/#/R-MMU-156580;https://reactome.org/PathwayBrowser/#/R-MMU-156584;https://reactome.org/PathwayBrowser/#/R-MMU-1630316;https://reactome.org/PathwayBrowser/#/R-MMU-174362;https://reactome.org/PathwayBrowser/#/R-MMU-211859;https://reactome.org/PathwayBrowser/#/R-MMU-71387	ESTROGEN RESPONSE EARLY;ESTROGEN RESPONSE LATE;XENOBIOTIC METABOLISM	https://www.gsea-msigdb.org/gsea/msigdb/mouse/geneset/HALLMARK_ESTROGEN_RESPONSE_EARLY;https://www.gsea-msigdb.org/gsea/msigdb/mouse/geneset/HALLMARK_ESTROGEN_RESPONSE_LATE;https://www.gsea-msigdb.org/gsea/msigdb/mouse/geneset/HALLMARK_XENOBIOTIC_METABOLISM
O88428	563	K	1.8745	0.0144414	Up	Bifunctional 3'-phosphoadenosine 5'-phosphosulfate synthase 2 OS=Mus musculus OX=10090 GN=Papss2 PE=1 SV=2	Papss2	_VAAYNK[Acetyl (K)]IK_	1	18253.2	11047.9	15423.1	28441.7	26131.4	27011.8	0.876811	0.512528	0.709592	1.36674	1.2729	1.29481	mitochondria	K13811	PAPSS; 3'-phosphoadenosine 5'-phosphosulfate synthase [EC:2.7.7.4 2.7.1.25]	mmu00450 Selenocompound metabolism; mmu00920 Sulfur metabolism; mmu01100 Metabolic pathways; mmu00230 Purine metabolism	GO:0000103 sulfate assimilation; GO:0001501 skeletal system development; GO:0006082 organic acid metabolic process; GO:0006139 nucleobase-containing compound metabolic process; GO:0006163 purine nucleotide metabolic process; GO:0006164 purine nucleotide biosynthetic process; GO:0006753 nucleoside phosphate metabolic process; GO:0006790 sulfur compound metabolic process; GO:0006793 phosphorus meta…	GO:0005622 intracellular anatomical structure; GO:0005634 nucleus; GO:0005737 cytoplasm; GO:0005829 cytosol; GO:0009336 sulfate adenylyltransferase complex (ATP); GO:0032991 protein-containing complex; GO:0043226 organelle; GO:0043227 membrane-bounded organelle; GO:0043229 intracellular organelle; GO:0043231 intracellular membrane-bounded organelle; GO:0061695 transferase complex, transferring ph…	GO:0000166 nucleotide binding; GO:0003824 catalytic activity; GO:0004020 adenylylsulfate kinase activity; GO:0004779 sulfate adenylyltransferase activity; GO:0004781 sulfate adenylyltransferase (ATP) activity; GO:0005488 binding; GO:0005515 protein binding; GO:0005524 ATP binding; GO:0016301 kinase activity; GO:0016740 transferase activity; GO:0016772 transferase activity, transferring phosphorus…	PF01583; PF14306; PF01747	PF01583 Adenylylsulphate kinase; PF14306 PUA-like domain; PF01747 ATP-sulfurylase	PF01747 ATP-sulfurylase	F	KOG4238	Bifunctional ATP sulfurylase/adenosine 5'-phosphosulfate kinase	WP2185 Purine metabolism	https://www.wikipathways.org/instance/WP2185		R-MMU-1430728 Metabolism;R-MMU-156580 Phase II - Conjugation of compounds;R-MMU-156584 Cytosolic sulfonation of small molecules;R-MMU-1630316 Glycosaminoglycan metabolism;R-MMU-174362 Transport and synthesis of PAPS;R-MMU-211859 Biological oxidations;R-MMU-71387 Metabolism of carbohydrates	https://reactome.org/PathwayBrowser/#/R-MMU-1430728;https://reactome.org/PathwayBrowser/#/R-MMU-156580;https://reactome.org/PathwayBrowser/#/R-MMU-156584;https://reactome.org/PathwayBrowser/#/R-MMU-1630316;https://reactome.org/PathwayBrowser/#/R-MMU-174362;https://reactome.org/PathwayBrowser/#/R-MMU-211859;https://reactome.org/PathwayBrowser/#/R-MMU-71387	ESTROGEN RESPONSE EARLY;ESTROGEN RESPONSE LATE;XENOBIOTIC METABOLISM	https://www.gsea-msigdb.org/gsea/msigdb/mouse/geneset/HALLMARK_ESTROGEN_RESPONSE_EARLY;https://www.gsea-msigdb.org/gsea/msigdb/mouse/geneset/HALLMARK_ESTROGEN_RESPONSE_LATE;https://www.gsea-msigdb.org/gsea/msigdb/mouse/geneset/HALLMARK_XENOBIOTIC_METABOLISM
O88491	2498	K	0.368654	0.0116253	Down	Histone-lysine N-methyltransferase, H3 lysine-36 specific OS=Mus musculus OX=10090 GN=Nsd1 PE=1 SV=1	Nsd1	_SLGK[Acetyl (K)]ISASLPNEEK_	1	428.363	329.803	427.397	191.69	187.141	145.317	2.12214	1.30488	1.30084	0.55985	0.747962	0.435133	nucleus	K15588	NSD1; [histone H3]-lysine36 N-dimethyltransferase NSD1 [EC:2.1.1.357]	mmu00310 Lysine degradation; mmu01100 Metabolic pathways	GO:0000018 regulation of DNA recombination; GO:0000122 negative regulation of transcription by RNA polymerase II; GO:0001501 skeletal system development; GO:0001702 gastrulation with mouth forming second; GO:0001932 regulation of protein phosphorylation; GO:0002637 regulation of immunoglobulin production; GO:0002639 positive regulation of immunoglobulin production; GO:0002682 regulation of immune…	GO:0000228 nuclear chromosome; GO:0000775 chromosome, centromeric region; GO:0000785 chromatin; GO:0000792 heterochromatin; GO:0000803 sex chromosome; GO:0000805 X chromosome; GO:0005622 intracellular anatomical structure; GO:0005634 nucleus; GO:0005654 nucleoplasm; GO:0005694 chromosome; GO:0005700 polytene chromosome; GO:0005721 pericentric heterochromatin; GO:0030849 autosome; GO:0031974 membr…	GO:0000976 transcription cis-regulatory region binding; GO:0000977 RNA polymerase II transcription regulatory region sequence-specific DNA binding; GO:0000978 RNA polymerase II cis-regulatory region sequence-specific DNA binding; GO:0000987 cis-regulatory region sequence-specific DNA binding; GO:0001067 transcription regulatory region nucleic acid binding; GO:0003676 nucleic acid binding; GO:0003…	PF23011; PF22908; PF23004; PF00628; PF00855; PF17907; PF17982	PF23011 Histone-lysine N-methyltransferase NSD-like, PHD zinc finger 1; PF22908 Histone-lysine N-methyltransferase NSD-like, PHD zinc finger; PF23004 Histone-lysine N-methyltransferase NSD-like, variant PHD zinc finger; PF00628 PHD-finger; PF00855 PWWP domain; PF17907 AWS domain; PF17982 NSD Cys-His rich domain		K	KOG1081	Transcription factor NSD1 and related SET domain proteins				R-MMU-3214841 PKMTs methylate histone lysines;R-MMU-3247509 Chromatin modifying enzymes;R-MMU-4839726 Chromatin organization	https://reactome.org/PathwayBrowser/#/R-MMU-3214841;https://reactome.org/PathwayBrowser/#/R-MMU-3247509;https://reactome.org/PathwayBrowser/#/R-MMU-4839726
O88532	509	K	0.608539	0.00913277	Down	Zinc finger RNA-binding protein OS=Mus musculus OX=10090 GN=Zfr PE=1 SV=2	Zfr	_INFVGGNK[Acetyl (K)]LQSTGNK_	1	6204.04	4950.73	6575.47	3817.01	3719.37	3094.05	1.31032	1.04032	1.37233	0.772741	0.821234	0.671595	nucleus	K13203			GO:0000375 RNA splicing, via transesterification reactions; GO:0000377 RNA splicing, via transesterification reactions with bulged adenosine as nucleophile; GO:0000398 mRNA splicing, via spliceosome; GO:0006139 nucleobase-containing compound metabolic process; GO:0006396 RNA processing; GO:0006397 mRNA processing; GO:0007275 multicellular organism development; GO:0008152 metabolic process; GO:000…	GO:0005622 intracellular anatomical structure; GO:0005634 nucleus; GO:0005694 chromosome; GO:0005737 cytoplasm; GO:0043226 organelle; GO:0043227 membrane-bounded organelle; GO:0043228 non-membrane-bounded organelle; GO:0043229 intracellular organelle; GO:0043231 intracellular membrane-bounded organelle; GO:0043232 intracellular non-membrane-bounded organelle;	GO:0003676 nucleic acid binding; GO:0003677 DNA binding; GO:0003723 RNA binding; GO:0005488 binding; GO:0008270 zinc ion binding; GO:0043167 ion binding; GO:0043169 cation binding; GO:0046872 metal ion binding; GO:0046914 transition metal ion binding; GO:0097159 organic cyclic compound binding; GO:1901363 heterocyclic compound binding;	PF12874; PF07528; PF20965	PF12874 Zinc-finger of C2H2 type; PF07528 DZF N-terminal domain; PF20965 DZF C-terminal domain		R	KOG3792	Transcription factor NFAT, subunit NF90	WP544 Exercise induced circadian regulation	https://www.wikipathways.org/instance/WP544
O88673	261	K	6.98103	0.0179971	Up	Diacylglycerol kinase alpha OS=Mus musculus OX=10090 GN=Dgka PE=1 SV=2	Dgka	_AQPC[Carbamidomethyl (C)]EVSTYAK[Acetyl (K)]SR_	1	90.7976	15.0745	56.0815	531.52	472.39	416.682	0.403816	0.0614267	0.23584	1.92664	1.54022	1.42742	cytoplasm	K00901	dgkA; diacylglycerol kinase (ATP) [EC:2.7.1.107]	mmu04070 Phosphatidylinositol signaling system; mmu00561 Glycerolipid metabolism; mmu01100 Metabolic pathways; mmu05231 Choline metabolism in cancer; mmu04072 Phospholipase D signaling pathway; mmu00564 Glycerophospholipid metabolism	GO:0001775 cell activation; GO:0006629 lipid metabolic process; GO:0006638 neutral lipid metabolic process; GO:0006639 acylglycerol metabolic process; GO:0006644 phospholipid metabolic process; GO:0006650 glycerophospholipid metabolic process; GO:0006654 phosphatidic acid biosynthetic process; GO:0006793 phosphorus metabolic process; GO:0006796 phosphate-containing compound metabolic process; GO:…	GO:0005622 intracellular anatomical structure; GO:0005737 cytoplasm; GO:0005829 cytosol; GO:0005886 plasma membrane; GO:0016020 membrane; GO:0071944 cell periphery;	GO:0000166 nucleotide binding; GO:0003824 catalytic activity; GO:0003951 NAD+ kinase activity; GO:0004143 ATP-dependent diacylglycerol kinase activity; GO:0005488 binding; GO:0005509 calcium ion binding; GO:0005524 ATP binding; GO:0005543 phospholipid binding; GO:0008289 lipid binding; GO:0016301 kinase activity; GO:0016740 transferase activity; GO:0016772 transferase activity, transferring phosp…	PF14513; PF13499; PF00130	PF14513 Diacylglycerol kinase N-terminus; PF13499 EF-hand domain pair; PF00130 Phorbol esters/diacylglycerol binding domain (C1 domain)		IT	KOG1169	Diacylglycerol kinase	WP1763 Mechanisms associated with pluripotency	https://www.wikipathways.org/instance/WP1763		R-MMU-109582 Hemostasis;R-MMU-114508 Effects of PIP2 hydrolysis;R-MMU-162582 Signal Transduction;R-MMU-372790 Signaling by GPCR;R-MMU-388396 GPCR downstream signalling;R-MMU-416476 G alpha (q) signalling events;R-MMU-76002 Platelet activation, signaling and aggregation	https://reactome.org/PathwayBrowser/#/R-MMU-109582;https://reactome.org/PathwayBrowser/#/R-MMU-114508;https://reactome.org/PathwayBrowser/#/R-MMU-162582;https://reactome.org/PathwayBrowser/#/R-MMU-372790;https://reactome.org/PathwayBrowser/#/R-MMU-388396;https://reactome.org/PathwayBrowser/#/R-MMU-416476;https://reactome.org/PathwayBrowser/#/R-MMU-76002	P53 PATHWAY	https://www.gsea-msigdb.org/gsea/msigdb/mouse/geneset/HALLMARK_P53_PATHWAY
O88735	295	K	2.64882	0.0203377	Up	Ensconsin OS=Mus musculus OX=10090 GN=Map7 PE=1 SV=1	Map7	_TIHGLASHK[Acetyl (K)]R_	1		69.967	39.7915	111.2	115.152	159.945		0.652031	0.389304	1.24191	1.27304	1.62252	nucleus	K10433			GO:0000226 microtubule cytoskeleton organization; GO:0000902 cell morphogenesis; GO:0001101 response to acid chemical; GO:0001578 microtubule bundle formation; GO:0002064 epithelial cell development; GO:0003006 developmental process involved in reproduction; GO:0006629 lipid metabolic process; GO:0006643 membrane lipid metabolic process; GO:0006664 glycolipid metabolic process; GO:0006665 sphingo…	GO:0005622 intracellular anatomical structure; GO:0005737 cytoplasm; GO:0005829 cytosol; GO:0005856 cytoskeleton; GO:0005874 microtubule; GO:0005875 microtubule associated complex; GO:0005886 plasma membrane; GO:0015630 microtubule cytoskeleton; GO:0016020 membrane; GO:0016323 basolateral plasma membrane; GO:0030424 axon; GO:0032991 protein-containing complex; GO:0042995 cell projection; GO:00430…	GO:0005102 signaling receptor binding; GO:0005198 structural molecule activity; GO:0005488 binding; GO:0005515 protein binding;												ANDROGEN RESPONSE;SPERMATOGENESIS;KRAS SIGNALING UP	https://www.gsea-msigdb.org/gsea/msigdb/mouse/geneset/HALLMARK_ANDROGEN_RESPONSE;https://www.gsea-msigdb.org/gsea/msigdb/mouse/geneset/HALLMARK_SPERMATOGENESIS;https://www.gsea-msigdb.org/gsea/msigdb/mouse/geneset/HALLMARK_KRAS_SIGNALING_UP
O88844	159	K	0.615195	0.0497688	Down	Isocitrate dehydrogenase [NADP] cytoplasmic OS=Mus musculus OX=10090 GN=Idh1 PE=1 SV=2	Idh1	_VEITYTPK[Acetyl (K)]DGTQK_	1	1054.13	1227	1010.39	778.035	642.2	441.043	1.21182	1.36505	1.10526	0.936675	0.803501	0.525049	cytoplasm	K00031	IDH1; isocitrate dehydrogenase [EC:1.1.1.42]	mmu01230 Biosynthesis of amino acids; mmu01200 Carbon metabolism; mmu01210 2-Oxocarboxylic acid metabolism; mmu00480 Glutathione metabolism; mmu05230 Central carbon metabolism in cancer; mmu04146 Peroxisome; mmu01100 Metabolic pathways; mmu00020 Citrate cycle (TCA cycle)	GO:0001775 cell activation; GO:0002252 immune effector process; GO:0002263 cell activation involved in immune response; GO:0002274 myeloid leukocyte activation; GO:0002275 myeloid cell activation involved in immune response; GO:0002283 neutrophil activation involved in immune response; GO:0002366 leukocyte activation involved in immune response; GO:0002376 immune system process; GO:0002443 leukoc…	GO:0005576 extracellular region; GO:0005622 intracellular anatomical structure; GO:0005737 cytoplasm; GO:0005739 mitochondrion; GO:0005777 peroxisome; GO:0005782 peroxisomal matrix; GO:0005829 cytosol; GO:0012505 endomembrane system; GO:0030141 secretory granule; GO:0031410 cytoplasmic vesicle; GO:0031907 microbody lumen; GO:0031974 membrane-enclosed lumen; GO:0031982 vesicle; GO:0031983 vesicle …	GO:0000166 nucleotide binding; GO:0000287 magnesium ion binding; GO:0003824 catalytic activity; GO:0004448 isocitrate dehydrogenase [NAD(P)+] activity; GO:0004450 isocitrate dehydrogenase (NADP+) activity; GO:0005102 signaling receptor binding; GO:0005488 binding; GO:0005515 protein binding; GO:0016491 oxidoreductase activity; GO:0016614 oxidoreductase activity, acting on CH-OH group of donors; G…	PF00180	PF00180 Isocitrate/isopropylmalate dehydrogenase	PF00180 Isocitrate/isopropylmalate dehydrogenase	C	KOG1526	NADP-dependent isocitrate dehydrogenase	WP164 Glutathione metabolism;WP4466 Oxidative stress and redox pathway;WP662 Amino acid metabolism;WP730 Glutathione and one carbon metabolism	https://www.wikipathways.org/instance/WP164;https://www.wikipathways.org/instance/WP4466;https://www.wikipathways.org/instance/WP662;https://www.wikipathways.org/instance/WP730		R-MMU-1430728 Metabolism;R-MMU-168249 Innate Immune System;R-MMU-168256 Immune System;R-MMU-196854 Metabolism of vitamins and cofactors;R-MMU-389542 NADPH regeneration;R-MMU-6798695 Neutrophil degranulation;R-MMU-8978934 Metabolism of cofactors;R-MMU-9033241 Peroxisomal protein import;R-MMU-9609507 Protein localization	https://reactome.org/PathwayBrowser/#/R-MMU-1430728;https://reactome.org/PathwayBrowser/#/R-MMU-168249;https://reactome.org/PathwayBrowser/#/R-MMU-168256;https://reactome.org/PathwayBrowser/#/R-MMU-196854;https://reactome.org/PathwayBrowser/#/R-MMU-389542;https://reactome.org/PathwayBrowser/#/R-MMU-6798695;https://reactome.org/PathwayBrowser/#/R-MMU-8978934;https://reactome.org/PathwayBrowser/#/R…	ADIPOGENESIS;MTORC1 SIGNALING;XENOBIOTIC METABOLISM;FATTY ACID METABOLISM;OXIDATIVE PHOSPHORYLATION;GLYCOLYSIS;BILE ACID METABOLISM;PEROXISOME	https://www.gsea-msigdb.org/gsea/msigdb/mouse/geneset/HALLMARK_ADIPOGENESIS;https://www.gsea-msigdb.org/gsea/msigdb/mouse/geneset/HALLMARK_MTORC1_SIGNALING;https://www.gsea-msigdb.org/gsea/msigdb/mouse/geneset/HALLMARK_XENOBIOTIC_METABOLISM;https://www.gsea-msigdb.org/gsea/msigdb/mouse/geneset/HALLMARK_FATTY_ACID_METABOLISM;https://www.gsea-msigdb.org/gsea/msigdb/mouse/geneset/HALLMARK_OXIDATIVE_…
O88939	390	K	0.504278	0.00679838	Down	Zinc finger and BTB domain-containing protein 7A OS=Mus musculus OX=10090 GN=Zbtb7a PE=1 SV=2	Zbtb7a	_VIQGAGK[Acetyl (K)]LPR_	1	629.349	453.621	567.525	278.93	270.201	273.915	1.40861	1.03707	1.56413	0.645564	0.733919	0.642576	nucleus	K10494			GO:0000122 negative regulation of transcription by RNA polymerase II; GO:0001501 skeletal system development; GO:0002682 regulation of immune system process; GO:0002761 regulation of myeloid leukocyte differentiation; GO:0006139 nucleobase-containing compound metabolic process; GO:0006351 DNA-templated transcription; GO:0006355 regulation of DNA-templated transcription; GO:0006357 regulation of t…	GO:0005622 intracellular anatomical structure; GO:0005634 nucleus; GO:0043226 organelle; GO:0043227 membrane-bounded organelle; GO:0043229 intracellular organelle; GO:0043231 intracellular membrane-bounded organelle;	GO:0000976 transcription cis-regulatory region binding; GO:0000977 RNA polymerase II transcription regulatory region sequence-specific DNA binding; GO:0000978 RNA polymerase II cis-regulatory region sequence-specific DNA binding; GO:0000981 DNA-binding transcription factor activity, RNA polymerase II-specific; GO:0000987 cis-regulatory region sequence-specific DNA binding; GO:0001067 transcriptio…	PF00651; PF00096	PF00651 BTB/POZ domain; PF00096 Zinc finger, C2H2 type		R	KOG1721	FOG: Zn-finger			Transcription factor
O89001	384	K	1.61321	0.00206127	Up	Carboxypeptidase D OS=Mus musculus OX=10090 GN=Cpd PE=1 SV=2	Cpd	_VHIGIK[Acetyl (K)]GFVK_	1	249.999	222.762	252.662	470.619	464.563	391.203	0.763178	0.694313	0.804861	1.29953	1.25271	1.0974	peroxisome	K07752			GO:0001932 regulation of protein phosphorylation; GO:0001933 negative regulation of protein phosphorylation; GO:0002009 morphogenesis of an epithelium; GO:0002165 instar larval or pupal development; GO:0003008 system process; GO:0006508 proteolysis; GO:0006518 peptide metabolic process; GO:0007275 multicellular organism development; GO:0007444 imaginal disc development; GO:0007472 wing disc morph…	GO:0005576 extracellular region; GO:0005615 extracellular space; GO:0005622 intracellular anatomical structure; GO:0005634 nucleus; GO:0005737 cytoplasm; GO:0005794 Golgi apparatus; GO:0005802 trans-Golgi network; GO:0005886 plasma membrane; GO:0012505 endomembrane system; GO:0016020 membrane; GO:0031984 organelle subcompartment; GO:0043226 organelle; GO:0043227 membrane-bounded organelle; GO:004…	GO:0003824 catalytic activity; GO:0004180 carboxypeptidase activity; GO:0004181 metallocarboxypeptidase activity; GO:0004185 serine-type carboxypeptidase activity; GO:0005488 binding; GO:0005515 protein binding; GO:0008233 peptidase activity; GO:0008235 metalloexopeptidase activity; GO:0008236 serine-type peptidase activity; GO:0008237 metallopeptidase activity; GO:0008238 exopeptidase activity; …	PF00246; PF13620	PF00246 Zinc carboxypeptidase; PF13620 Carboxypeptidase regulatory-like domain	PF13620 Carboxypeptidase regulatory-like domain	R	KOG2649	Zinc carboxypeptidase				R-MMU-162582 Signal Transduction;R-MMU-194315 Signaling by Rho GTPases;R-MMU-199991 Membrane Trafficking;R-MMU-199992 trans-Golgi Network Vesicle Budding;R-MMU-432722 Golgi Associated Vesicle Biogenesis;R-MMU-5653656 Vesicle-mediated transport;R-MMU-9012999 RHO GTPase cycle;R-MMU-9696264 RND3 GTPase cycle;R-MMU-9696273 RND1 GTPase cycle;R-MMU-9716542 Signaling by Rho GTPases, Miro GTPases and RHO…	https://reactome.org/PathwayBrowser/#/R-MMU-162582;https://reactome.org/PathwayBrowser/#/R-MMU-194315;https://reactome.org/PathwayBrowser/#/R-MMU-199991;https://reactome.org/PathwayBrowser/#/R-MMU-199992;https://reactome.org/PathwayBrowser/#/R-MMU-432722;https://reactome.org/PathwayBrowser/#/R-MMU-5653656;https://reactome.org/PathwayBrowser/#/R-MMU-9012999;https://reactome.org/PathwayBrowser/#/R-…
O89053	132	K	1.63772	0.00184583	Up	Coronin-1A OS=Mus musculus OX=10090 GN=Coro1a PE=1 SV=5	Coro1a	_EPVITLEGHTK[Acetyl (K)]R_	1	2023.47	2031	2316.2	2146.94	2402.41	2155.35	0.770106	0.737214	0.896253	1.27802	1.39871	1.25964	mitochondria	K13882	CORO1A; coronin-1A	mmu04145 Phagosome; mmu05152 Tuberculosis	GO:0000147 actin cortical patch assembly; GO:0001667 ameboidal-type cell migration; GO:0001755 neural crest cell migration; GO:0001775 cell activation; GO:0001776 leukocyte homeostasis; GO:0001845 phagolysosome assembly; GO:0001894 tissue homeostasis; GO:0001906 cell killing; GO:0001909 leukocyte mediated cytotoxicity; GO:0001932 regulation of protein phosphorylation; GO:0001933 negative regulati…	GO:0001725 stress fiber; GO:0001772 immunological synapse; GO:0001891 phagocytic cup; GO:0005622 intracellular anatomical structure; GO:0005737 cytoplasm; GO:0005768 endosome; GO:0005769 early endosome; GO:0005829 cytosol; GO:0005856 cytoskeleton; GO:0005884 actin filament; GO:0005886 plasma membrane; GO:0005901 caveola; GO:0005911 cell-cell junction; GO:0005938 cell cortex; GO:0012505 endomembra…	GO:0003779 actin binding; GO:0003785 actin monomer binding; GO:0005488 binding; GO:0005515 protein binding; GO:0008092 cytoskeletal protein binding; GO:0017022 myosin binding; GO:0019899 enzyme binding; GO:0031267 small GTPase binding; GO:0032036 myosin heavy chain binding; GO:0042802 identical protein binding; GO:0042803 protein homodimerization activity; GO:0043548 phosphatidylinositol 3-kinase…				Z	KOG0303	Actin-binding protein Coronin, contains WD40 repeats						MTORC1 SIGNALING	https://www.gsea-msigdb.org/gsea/msigdb/mouse/geneset/HALLMARK_MTORC1_SIGNALING
O89053	324	K	1.53586	0.000161953	Up	Coronin-1A OS=Mus musculus OX=10090 GN=Coro1a PE=1 SV=5	Coro1a	_GMGYMPK[Acetyl (K)]R_	1	697.358	685.479	660.221	658.189	649.611	705.186	0.855581	0.8021	0.823561	1.26304	1.21923	1.32857	mitochondria	K13882	CORO1A; coronin-1A	mmu04145 Phagosome; mmu05152 Tuberculosis	GO:0000147 actin cortical patch assembly; GO:0001667 ameboidal-type cell migration; GO:0001755 neural crest cell migration; GO:0001775 cell activation; GO:0001776 leukocyte homeostasis; GO:0001845 phagolysosome assembly; GO:0001894 tissue homeostasis; GO:0001906 cell killing; GO:0001909 leukocyte mediated cytotoxicity; GO:0001932 regulation of protein phosphorylation; GO:0001933 negative regulati…	GO:0001725 stress fiber; GO:0001772 immunological synapse; GO:0001891 phagocytic cup; GO:0005622 intracellular anatomical structure; GO:0005737 cytoplasm; GO:0005768 endosome; GO:0005769 early endosome; GO:0005829 cytosol; GO:0005856 cytoskeleton; GO:0005884 actin filament; GO:0005886 plasma membrane; GO:0005901 caveola; GO:0005911 cell-cell junction; GO:0005938 cell cortex; GO:0012505 endomembra…	GO:0003779 actin binding; GO:0003785 actin monomer binding; GO:0005488 binding; GO:0005515 protein binding; GO:0008092 cytoskeletal protein binding; GO:0017022 myosin binding; GO:0019899 enzyme binding; GO:0031267 small GTPase binding; GO:0032036 myosin heavy chain binding; GO:0042802 identical protein binding; GO:0042803 protein homodimerization activity; GO:0043548 phosphatidylinositol 3-kinase…				Z	KOG0303	Actin-binding protein Coronin, contains WD40 repeats						MTORC1 SIGNALING	https://www.gsea-msigdb.org/gsea/msigdb/mouse/geneset/HALLMARK_MTORC1_SIGNALING
O89053	339	K	2.25229	0.0219162	Up	Coronin-1A OS=Mus musculus OX=10090 GN=Coro1a PE=1 SV=5	Coro1a	_FYK[Acetyl (K)]LHER_	1	9041.31	4224.88	6524.79	9722.49	9958.69	9077.44	0.926732	0.413015	0.67997	1.5587	1.56153	1.42877	mitochondria	K13882	CORO1A; coronin-1A	mmu04145 Phagosome; mmu05152 Tuberculosis	GO:0000147 actin cortical patch assembly; GO:0001667 ameboidal-type cell migration; GO:0001755 neural crest cell migration; GO:0001775 cell activation; GO:0001776 leukocyte homeostasis; GO:0001845 phagolysosome assembly; GO:0001894 tissue homeostasis; GO:0001906 cell killing; GO:0001909 leukocyte mediated cytotoxicity; GO:0001932 regulation of protein phosphorylation; GO:0001933 negative regulati…	GO:0001725 stress fiber; GO:0001772 immunological synapse; GO:0001891 phagocytic cup; GO:0005622 intracellular anatomical structure; GO:0005737 cytoplasm; GO:0005768 endosome; GO:0005769 early endosome; GO:0005829 cytosol; GO:0005856 cytoskeleton; GO:0005884 actin filament; GO:0005886 plasma membrane; GO:0005901 caveola; GO:0005911 cell-cell junction; GO:0005938 cell cortex; GO:0012505 endomembra…	GO:0003779 actin binding; GO:0003785 actin monomer binding; GO:0005488 binding; GO:0005515 protein binding; GO:0008092 cytoskeletal protein binding; GO:0017022 myosin binding; GO:0019899 enzyme binding; GO:0031267 small GTPase binding; GO:0032036 myosin heavy chain binding; GO:0042802 identical protein binding; GO:0042803 protein homodimerization activity; GO:0043548 phosphatidylinositol 3-kinase…				Z	KOG0303	Actin-binding protein Coronin, contains WD40 repeats						MTORC1 SIGNALING	https://www.gsea-msigdb.org/gsea/msigdb/mouse/geneset/HALLMARK_MTORC1_SIGNALING
P01027	1589	K	1.58425	0.0459504	Up	Complement C3 OS=Mus musculus OX=10090 GN=C3 PE=1 SV=3	C3	_FISHIK[Acetyl (K)]C[Carbamidomethyl (C)]R_	1	150.322	265.302	199.646	177.285	157.771	180.438	0.611505	1.06204	0.820767	1.36985	1.17786	1.4039	extracellular	K03990	C3; complement component 3	mmu05171 Coronavirus disease - COVID-19; mmu05140 Leishmaniasis; mmu04080 Neuroactive ligand-receptor interaction; mmu05203 Viral carcinogenesis; mmu05134 Legionellosis; mmu04936 Alcoholic liver disease; mmu05142 Chagas disease; mmu05152 Tuberculosis; mmu04613 Neutrophil extracellular trap formation; mmu05167 Kaposi sarcoma-associated herpesvirus infection; mmu05322 Systemic lupus erythematosus; …	GO:0001701 in utero embryonic development; GO:0001775 cell activation; GO:0001796 regulation of type IIa hypersensitivity; GO:0001798 positive regulation of type IIa hypersensitivity; GO:0001817 regulation of cytokine production; GO:0001819 positive regulation of cytokine production; GO:0001932 regulation of protein phosphorylation; GO:0001934 positive regulation of protein phosphorylation; GO:00…	GO:0000323 lytic vacuole; GO:0005576 extracellular region; GO:0005579 membrane attack complex; GO:0005615 extracellular space; GO:0005622 intracellular anatomical structure; GO:0005737 cytoplasm; GO:0005764 lysosome; GO:0005766 primary lysosome; GO:0005773 vacuole; GO:0005775 vacuolar lumen; GO:0005783 endoplasmic reticulum; GO:0005788 endoplasmic reticulum lumen; GO:0005886 plasma membrane; GO:0…	GO:0001664 G protein-coupled receptor binding; GO:0001846 opsonin binding; GO:0001848 complement binding; GO:0001849 complement component C1q complex binding; GO:0003824 catalytic activity; GO:0004175 endopeptidase activity; GO:0004252 serine-type endopeptidase activity; GO:0004857 enzyme inhibitor activity; GO:0004866 endopeptidase inhibitor activity; GO:0005102 signaling receptor binding; GO:00…	PF17790; PF01835; PF17791; PF17789; PF07703; PF01821; PF21406; PF21308; PF07677; PF01759	PF17790 Macroglobulin domain MG1; PF01835 MG2 domain; PF17791 Macroglobulin domain MG3; PF17789 Macroglobulin domain MG4; PF07703 Alpha-2-macroglobulin bait region domain; PF01821 Anaphylotoxin-like domain; PF21406 Complement component 3, CUB domain, first segment; PF21308 Complement component 3, CUB domain, second segment; PF07677 A-macroglobulin receptor binding domain; PF01759 UNC-6/NTR/C345C …	PF01759 UNC-6/NTR/C345C module	O	KOG1366	Alpha-macroglobulin	WP200 Complement activation classical pathway;WP3625 Tyrobp causal network in microglia;WP5242 Comprehensive IL 17A signaling	https://www.wikipathways.org/instance/WP200;https://www.wikipathways.org/instance/WP3625;https://www.wikipathways.org/instance/WP5242		R-MMU-1280218 Adaptive Immune System;R-MMU-162582 Signal Transduction;R-MMU-166658 Complement cascade;R-MMU-166663 Initial triggering of complement;R-MMU-168249 Innate Immune System;R-MMU-168256 Immune System;R-MMU-173736 Alternative complement activation;R-MMU-174577 Activation of C3 and C5;R-MMU-198933 Immunoregulatory interactions between a Lymphoid and a non-Lymphoid cell;R-MMU-372790 Signali…	https://reactome.org/PathwayBrowser/#/R-MMU-1280218;https://reactome.org/PathwayBrowser/#/R-MMU-162582;https://reactome.org/PathwayBrowser/#/R-MMU-166658;https://reactome.org/PathwayBrowser/#/R-MMU-166663;https://reactome.org/PathwayBrowser/#/R-MMU-168249;https://reactome.org/PathwayBrowser/#/R-MMU-168256;https://reactome.org/PathwayBrowser/#/R-MMU-173736;https://reactome.org/PathwayBrowser/#/R-M…	ADIPOGENESIS;COMPLEMENT;HEME METABOLISM;COAGULATION	https://www.gsea-msigdb.org/gsea/msigdb/mouse/geneset/HALLMARK_ADIPOGENESIS;https://www.gsea-msigdb.org/gsea/msigdb/mouse/geneset/HALLMARK_COMPLEMENT;https://www.gsea-msigdb.org/gsea/msigdb/mouse/geneset/HALLMARK_HEME_METABOLISM;https://www.gsea-msigdb.org/gsea/msigdb/mouse/geneset/HALLMARK_COAGULATION
P01837	42	K	0.506971	0.0440023	Down	Immunoglobulin kappa constant OS=Mus musculus OX=10090 GN=Igkc PE=1 SV=2	Igkc	_WK[Acetyl (K)]IDGSER_	1	379.018	519.817	371.017	189.364	130.692	94.386	1.19772	1.54763	0.990833	0.869148	0.598305	0.426687	extracellular						GO:0003823 antigen binding; GO:0005488 binding;	PF07654	PF07654 Immunoglobulin C1-set domain	PF07654 Immunoglobulin C1-set domain
P05064	294	K	1.91478	0.0308384	Up	Fructose-bisphosphate aldolase A OS=Mus musculus OX=10090 GN=Aldoa PE=1 SV=2	Aldoa	_C[Carbamidomethyl (C)]PLLK[Acetyl (K)]PWALTFSYGR_	1	235.494	161.843	251.657	357.033	541.329	561.475	0.731447	0.495978	0.779879	0.951236	1.42388	1.46844	cytoplasm	K01623	ALDO; fructose-bisphosphate aldolase, class I [EC:4.1.2.13]	mmu01230 Biosynthesis of amino acids; mmu01200 Carbon metabolism; mmu00030 Pentose phosphate pathway; mmu01100 Metabolic pathways; mmu00010 Glycolysis / Gluconeogenesis; mmu00051 Fructose and mannose metabolism; mmu04066 HIF-1 signaling pathway	GO:0001666 response to hypoxia; GO:0001775 cell activation; GO:0002237 response to molecule of bacterial origin; GO:0002252 immune effector process; GO:0002263 cell activation involved in immune response; GO:0002274 myeloid leukocyte activation; GO:0002275 myeloid cell activation involved in immune response; GO:0002283 neutrophil activation involved in immune response; GO:0002366 leukocyte activa…	GO:0000228 nuclear chromosome; GO:0000323 lytic vacuole; GO:0000785 chromatin; GO:0000792 heterochromatin; GO:0005576 extracellular region; GO:0005615 extracellular space; GO:0005622 intracellular anatomical structure; GO:0005634 nucleus; GO:0005694 chromosome; GO:0005737 cytoplasm; GO:0005739 mitochondrion; GO:0005764 lysosome; GO:0005773 vacuole; GO:0005783 endoplasmic reticulum; GO:0005789 end…	GO:0002020 protease binding; GO:0003779 actin binding; GO:0003824 catalytic activity; GO:0004332 fructose-bisphosphate aldolase activity; GO:0005488 binding; GO:0005515 protein binding; GO:0005543 phospholipid binding; GO:0008092 cytoskeletal protein binding; GO:0008289 lipid binding; GO:0015631 tubulin binding; GO:0016829 lyase activity; GO:0016830 carbon-carbon lyase activity; GO:0016832 aldehy…	PF00274	PF00274 Fructose-bisphosphate aldolase class-I	PF00274 Fructose-bisphosphate aldolase class-I	G	KOG1557	Fructose-biphosphate aldolase	WP157 Glycolysis and gluconeogenesis	https://www.wikipathways.org/instance/WP157		R-MMU-109582 Hemostasis;R-MMU-114608 Platelet degranulation ;R-MMU-1430728 Metabolism;R-MMU-168249 Innate Immune System;R-MMU-168256 Immune System;R-MMU-6798695 Neutrophil degranulation;R-MMU-70171 Glycolysis;R-MMU-70263 Gluconeogenesis;R-MMU-70326 Glucose metabolism;R-MMU-71387 Metabolism of carbohydrates;R-MMU-76002 Platelet activation, signaling and aggregation;R-MMU-76005 Response to elevated…	https://reactome.org/PathwayBrowser/#/R-MMU-109582;https://reactome.org/PathwayBrowser/#/R-MMU-114608;https://reactome.org/PathwayBrowser/#/R-MMU-1430728;https://reactome.org/PathwayBrowser/#/R-MMU-168249;https://reactome.org/PathwayBrowser/#/R-MMU-168256;https://reactome.org/PathwayBrowser/#/R-MMU-6798695;https://reactome.org/PathwayBrowser/#/R-MMU-70171;https://reactome.org/PathwayBrowser/#/R-M…	HYPOXIA;ADIPOGENESIS;MTORC1 SIGNALING;FATTY ACID METABOLISM;GLYCOLYSIS;UV RESPONSE UP	https://www.gsea-msigdb.org/gsea/msigdb/mouse/geneset/HALLMARK_HYPOXIA;https://www.gsea-msigdb.org/gsea/msigdb/mouse/geneset/HALLMARK_ADIPOGENESIS;https://www.gsea-msigdb.org/gsea/msigdb/mouse/geneset/HALLMARK_MTORC1_SIGNALING;https://www.gsea-msigdb.org/gsea/msigdb/mouse/geneset/HALLMARK_FATTY_ACID_METABOLISM;https://www.gsea-msigdb.org/gsea/msigdb/mouse/geneset/HALLMARK_GLYCOLYSIS;https://www.g…
P05132	73	K	1.98109	0.0489283	Up	cAMP-dependent protein kinase catalytic subunit alpha OS=Mus musculus OX=10090 GN=Prkaca PE=1 SV=3	Prkaca	_ESGNHYAMK[Acetyl (K)]ILDK_	1	307.26	343.933	356.741	445.705	795.378	495.805	0.59883	0.770481	0.71343	0.946299	1.97537	1.20443	mitochondria	K04345	PKA; protein kinase A [EC:2.7.11.11]	mmu04371 Apelin signaling pathway; mmu04727 GABAergic synapse; mmu04020 Calcium signaling pathway; mmu04916 Melanogenesis; mmu05205 Proteoglycans in cancer; mmu04211 Longevity regulating pathway; mmu04740 Olfactory transduction; mmu05163 Human cytomegalovirus infection; mmu04970 Salivary secretion; mmu04910 Insulin signaling pathway; mmu05012 Parkinson disease; mmu04914 Progesterone-mediated oocy…	GO:0000086 G2/M transition of mitotic cell cycle; GO:0000226 microtubule cytoskeleton organization; GO:0000278 mitotic cell cycle; GO:0000578 embryonic axis specification; GO:0001654 eye development; GO:0001678 intracellular glucose homeostasis; GO:0001704 formation of primary germ layer; GO:0001707 mesoderm formation; GO:0001838 embryonic epithelial tube formation; GO:0001841 neural tube formati…	GO:0001669 acrosomal vesicle; GO:0001674 female germ cell nucleus; GO:0005576 extracellular region; GO:0005622 intracellular anatomical structure; GO:0005634 nucleus; GO:0005654 nucleoplasm; GO:0005737 cytoplasm; GO:0005739 mitochondrion; GO:0005794 Golgi apparatus; GO:0005813 centrosome; GO:0005815 microtubule organizing center; GO:0005829 cytosol; GO:0005856 cytoskeleton; GO:0005886 plasma memb…	GO:0000166 nucleotide binding; GO:0000287 magnesium ion binding; GO:0003824 catalytic activity; GO:0004672 protein kinase activity; GO:0004674 protein serine/threonine kinase activity; GO:0004690 cyclic nucleotide-dependent protein kinase activity; GO:0004691 cAMP-dependent protein kinase activity; GO:0004712 protein serine/threonine/tyrosine kinase activity; GO:0005488 binding; GO:0005515 protei…	PF00069	PF00069 Protein kinase domain	PF00069 Protein kinase domain	T	KOG0616	cAMP-dependent protein kinase catalytic subunit (PKA)	WP1244 Estrogen signaling;WP1270 Endochondral ossification;WP1763 Mechanisms associated with pluripotency;WP2292 Chemokine signaling pathway;WP232 G protein signaling pathways;WP373 IL 3 signaling pathway;WP493 Mapk signaling pathway	https://www.wikipathways.org/instance/WP1244;https://www.wikipathways.org/instance/WP1270;https://www.wikipathways.org/instance/WP1763;https://www.wikipathways.org/instance/WP2292;https://www.wikipathways.org/instance/WP232;https://www.wikipathways.org/instance/WP373;https://www.wikipathways.org/instance/WP493		R-MMU-109582 Hemostasis;R-MMU-111885 Opioid Signalling;R-MMU-111931 PKA-mediated phosphorylation of CREB;R-MMU-111933 Calmodulin induced events;R-MMU-111996 Ca-dependent events;R-MMU-111997 CaM pathway;R-MMU-112040 G-protein mediated events;R-MMU-112043 PLC beta mediated events;R-MMU-112314 Neurotransmitter receptors and postsynaptic signal transmission;R-MMU-112315 Transmission across Chemical S…		UV RESPONSE UP	https://www.gsea-msigdb.org/gsea/msigdb/mouse/geneset/HALLMARK_UV_RESPONSE_UP
P05202	227	K	0.485802	0.0199851	Down	Aspartate aminotransferase, mitochondrial OS=Mus musculus OX=10090 GN=Got2 PE=1 SV=1	Got2	_PEQWK[Acetyl (K)]EIASVVK_	1	76.1058	67.921	64.1051	42.4882	26.0719	22.5244	1.45097	1.2974	1.22138	0.902503	0.557817	0.468188	mitochondria	K14455	GOT2; aspartate aminotransferase, mitochondrial [EC:2.6.1.1]	mmu01230 Biosynthesis of amino acids; mmu01200 Carbon metabolism; mmu00360 Phenylalanine metabolism; mmu00250 Alanine, aspartate and glutamate metabolism; mmu01100 Metabolic pathways; mmu00400 Phenylalanine, tyrosine and tryptophan biosynthesis; mmu01210 2-Oxocarboxylic acid metabolism; mmu00270 Cysteine and methionine metabolism; mmu00330 Arginine and proline metabolism; mmu00220 Arginine biosyn…	GO:0005975 carbohydrate metabolic process; GO:0005996 monosaccharide metabolic process; GO:0006006 glucose metabolic process; GO:0006082 organic acid metabolic process; GO:0006094 gluconeogenesis; GO:0006103 2-oxoglutarate metabolic process; GO:0006106 fumarate metabolic process; GO:0006107 oxaloacetate metabolic process; GO:0006457 protein folding; GO:0006520 amino acid metabolic process; GO:000…	GO:0005622 intracellular anatomical structure; GO:0005737 cytoplasm; GO:0005739 mitochondrion; GO:0005740 mitochondrial envelope; GO:0005743 mitochondrial inner membrane; GO:0005759 mitochondrial matrix; GO:0005886 plasma membrane; GO:0009986 cell surface; GO:0016020 membrane; GO:0019866 organelle inner membrane; GO:0030315 T-tubule; GO:0031090 organelle membrane; GO:0031966 mitochondrial membran…	GO:0003824 catalytic activity; GO:0004069 L-aspartate:2-oxoglutarate aminotransferase activity; GO:0005488 binding; GO:0005515 protein binding; GO:0005543 phospholipid binding; GO:0008289 lipid binding; GO:0008483 transaminase activity; GO:0008793 aromatic-amino-acid transaminase activity; GO:0016212 kynurenine-oxoglutarate transaminase activity; GO:0016597 amino acid binding; GO:0016740 transfer…	PF00155	PF00155 Aminotransferase class I and II	PF00155 Aminotransferase class I and II	E	KOG1411	Aspartate aminotransferase/Glutamic oxaloacetic transaminase AAT1/GOT2	WP157 Glycolysis and gluconeogenesis;WP240 Alanine and aspartate metabolism;WP662 Amino acid metabolism	https://www.wikipathways.org/instance/WP157;https://www.wikipathways.org/instance/WP240;https://www.wikipathways.org/instance/WP662		R-MMU-1428517 Aerobic respiration and respiratory electron transport;R-MMU-1430728 Metabolism;R-MMU-389661 Glyoxylate metabolism and glycine degradation;R-MMU-611105 Respiratory electron transport;R-MMU-71291 Metabolism of amino acids and derivatives;R-MMU-8963693 Aspartate and asparagine metabolism;R-MMU-8964539 Glutamate and glutamine metabolism;R-MMU-9856872 Malate-aspartate shuttle	https://reactome.org/PathwayBrowser/#/R-MMU-1428517;https://reactome.org/PathwayBrowser/#/R-MMU-1430728;https://reactome.org/PathwayBrowser/#/R-MMU-389661;https://reactome.org/PathwayBrowser/#/R-MMU-611105;https://reactome.org/PathwayBrowser/#/R-MMU-71291;https://reactome.org/PathwayBrowser/#/R-MMU-8963693;https://reactome.org/PathwayBrowser/#/R-MMU-8964539;https://reactome.org/PathwayBrowser/#/R…	MYC TARGETS V1;OXIDATIVE PHOSPHORYLATION;GLYCOLYSIS	https://www.gsea-msigdb.org/gsea/msigdb/mouse/geneset/HALLMARK_MYC_TARGETS_V1;https://www.gsea-msigdb.org/gsea/msigdb/mouse/geneset/HALLMARK_OXIDATIVE_PHOSPHORYLATION;https://www.gsea-msigdb.org/gsea/msigdb/mouse/geneset/HALLMARK_GLYCOLYSIS
P05202	302	K	0.49254	0.00214493	Down	Aspartate aminotransferase, mitochondrial OS=Mus musculus OX=10090 GN=Got2 PE=1 SV=1	Got2	_VGAFTVVC[Carbamidomethyl (C)]K[Acetyl (K)]DAEEAK[Acetyl (K)]R_	1	1005.65	811.092	1048.34	469.927	414.933	387.418	1.38659	1.12047	1.44452	0.721894	0.642036	0.582383	mitochondria	K14455	GOT2; aspartate aminotransferase, mitochondrial [EC:2.6.1.1]	mmu01230 Biosynthesis of amino acids; mmu01200 Carbon metabolism; mmu00360 Phenylalanine metabolism; mmu00250 Alanine, aspartate and glutamate metabolism; mmu01100 Metabolic pathways; mmu00400 Phenylalanine, tyrosine and tryptophan biosynthesis; mmu01210 2-Oxocarboxylic acid metabolism; mmu00270 Cysteine and methionine metabolism; mmu00330 Arginine and proline metabolism; mmu00220 Arginine biosyn…	GO:0005975 carbohydrate metabolic process; GO:0005996 monosaccharide metabolic process; GO:0006006 glucose metabolic process; GO:0006082 organic acid metabolic process; GO:0006094 gluconeogenesis; GO:0006103 2-oxoglutarate metabolic process; GO:0006106 fumarate metabolic process; GO:0006107 oxaloacetate metabolic process; GO:0006457 protein folding; GO:0006520 amino acid metabolic process; GO:000…	GO:0005622 intracellular anatomical structure; GO:0005737 cytoplasm; GO:0005739 mitochondrion; GO:0005740 mitochondrial envelope; GO:0005743 mitochondrial inner membrane; GO:0005759 mitochondrial matrix; GO:0005886 plasma membrane; GO:0009986 cell surface; GO:0016020 membrane; GO:0019866 organelle inner membrane; GO:0030315 T-tubule; GO:0031090 organelle membrane; GO:0031966 mitochondrial membran…	GO:0003824 catalytic activity; GO:0004069 L-aspartate:2-oxoglutarate aminotransferase activity; GO:0005488 binding; GO:0005515 protein binding; GO:0005543 phospholipid binding; GO:0008289 lipid binding; GO:0008483 transaminase activity; GO:0008793 aromatic-amino-acid transaminase activity; GO:0016212 kynurenine-oxoglutarate transaminase activity; GO:0016597 amino acid binding; GO:0016740 transfer…	PF00155	PF00155 Aminotransferase class I and II	PF00155 Aminotransferase class I and II	E	KOG1411	Aspartate aminotransferase/Glutamic oxaloacetic transaminase AAT1/GOT2	WP157 Glycolysis and gluconeogenesis;WP240 Alanine and aspartate metabolism;WP662 Amino acid metabolism	https://www.wikipathways.org/instance/WP157;https://www.wikipathways.org/instance/WP240;https://www.wikipathways.org/instance/WP662		R-MMU-1428517 Aerobic respiration and respiratory electron transport;R-MMU-1430728 Metabolism;R-MMU-389661 Glyoxylate metabolism and glycine degradation;R-MMU-611105 Respiratory electron transport;R-MMU-71291 Metabolism of amino acids and derivatives;R-MMU-8963693 Aspartate and asparagine metabolism;R-MMU-8964539 Glutamate and glutamine metabolism;R-MMU-9856872 Malate-aspartate shuttle	https://reactome.org/PathwayBrowser/#/R-MMU-1428517;https://reactome.org/PathwayBrowser/#/R-MMU-1430728;https://reactome.org/PathwayBrowser/#/R-MMU-389661;https://reactome.org/PathwayBrowser/#/R-MMU-611105;https://reactome.org/PathwayBrowser/#/R-MMU-71291;https://reactome.org/PathwayBrowser/#/R-MMU-8963693;https://reactome.org/PathwayBrowser/#/R-MMU-8964539;https://reactome.org/PathwayBrowser/#/R…	MYC TARGETS V1;OXIDATIVE PHOSPHORYLATION;GLYCOLYSIS	https://www.gsea-msigdb.org/gsea/msigdb/mouse/geneset/HALLMARK_MYC_TARGETS_V1;https://www.gsea-msigdb.org/gsea/msigdb/mouse/geneset/HALLMARK_OXIDATIVE_PHOSPHORYLATION;https://www.gsea-msigdb.org/gsea/msigdb/mouse/geneset/HALLMARK_GLYCOLYSIS
P05202	404	K	0.487141	0.0478715	Down	Aspartate aminotransferase, mitochondrial OS=Mus musculus OX=10090 GN=Got2 PE=1 SV=1	Got2	_EFSVYMTK[Acetyl (K)]DGR_	1	4712.87	3961.87	4123.49	2645.06	1901	1060.87	1.46074	1.23031	1.27723	0.913402	0.661221	0.358487	mitochondria	K14455	GOT2; aspartate aminotransferase, mitochondrial [EC:2.6.1.1]	mmu01230 Biosynthesis of amino acids; mmu01200 Carbon metabolism; mmu00360 Phenylalanine metabolism; mmu00250 Alanine, aspartate and glutamate metabolism; mmu01100 Metabolic pathways; mmu00400 Phenylalanine, tyrosine and tryptophan biosynthesis; mmu01210 2-Oxocarboxylic acid metabolism; mmu00270 Cysteine and methionine metabolism; mmu00330 Arginine and proline metabolism; mmu00220 Arginine biosyn…	GO:0005975 carbohydrate metabolic process; GO:0005996 monosaccharide metabolic process; GO:0006006 glucose metabolic process; GO:0006082 organic acid metabolic process; GO:0006094 gluconeogenesis; GO:0006103 2-oxoglutarate metabolic process; GO:0006106 fumarate metabolic process; GO:0006107 oxaloacetate metabolic process; GO:0006457 protein folding; GO:0006520 amino acid metabolic process; GO:000…	GO:0005622 intracellular anatomical structure; GO:0005737 cytoplasm; GO:0005739 mitochondrion; GO:0005740 mitochondrial envelope; GO:0005743 mitochondrial inner membrane; GO:0005759 mitochondrial matrix; GO:0005886 plasma membrane; GO:0009986 cell surface; GO:0016020 membrane; GO:0019866 organelle inner membrane; GO:0030315 T-tubule; GO:0031090 organelle membrane; GO:0031966 mitochondrial membran…	GO:0003824 catalytic activity; GO:0004069 L-aspartate:2-oxoglutarate aminotransferase activity; GO:0005488 binding; GO:0005515 protein binding; GO:0005543 phospholipid binding; GO:0008289 lipid binding; GO:0008483 transaminase activity; GO:0008793 aromatic-amino-acid transaminase activity; GO:0016212 kynurenine-oxoglutarate transaminase activity; GO:0016597 amino acid binding; GO:0016740 transfer…	PF00155	PF00155 Aminotransferase class I and II	PF00155 Aminotransferase class I and II	E	KOG1411	Aspartate aminotransferase/Glutamic oxaloacetic transaminase AAT1/GOT2	WP157 Glycolysis and gluconeogenesis;WP240 Alanine and aspartate metabolism;WP662 Amino acid metabolism	https://www.wikipathways.org/instance/WP157;https://www.wikipathways.org/instance/WP240;https://www.wikipathways.org/instance/WP662		R-MMU-1428517 Aerobic respiration and respiratory electron transport;R-MMU-1430728 Metabolism;R-MMU-389661 Glyoxylate metabolism and glycine degradation;R-MMU-611105 Respiratory electron transport;R-MMU-71291 Metabolism of amino acids and derivatives;R-MMU-8963693 Aspartate and asparagine metabolism;R-MMU-8964539 Glutamate and glutamine metabolism;R-MMU-9856872 Malate-aspartate shuttle	https://reactome.org/PathwayBrowser/#/R-MMU-1428517;https://reactome.org/PathwayBrowser/#/R-MMU-1430728;https://reactome.org/PathwayBrowser/#/R-MMU-389661;https://reactome.org/PathwayBrowser/#/R-MMU-611105;https://reactome.org/PathwayBrowser/#/R-MMU-71291;https://reactome.org/PathwayBrowser/#/R-MMU-8963693;https://reactome.org/PathwayBrowser/#/R-MMU-8964539;https://reactome.org/PathwayBrowser/#/R…	MYC TARGETS V1;OXIDATIVE PHOSPHORYLATION;GLYCOLYSIS	https://www.gsea-msigdb.org/gsea/msigdb/mouse/geneset/HALLMARK_MYC_TARGETS_V1;https://www.gsea-msigdb.org/gsea/msigdb/mouse/geneset/HALLMARK_OXIDATIVE_PHOSPHORYLATION;https://www.gsea-msigdb.org/gsea/msigdb/mouse/geneset/HALLMARK_GLYCOLYSIS
P05213	60	K	0.541135	0.0239804	Down	Tubulin alpha-1B chain OS=Mus musculus OX=10090 GN=Tuba1b PE=1 SV=2	Tuba1b	_TIGGGDDSFNTFFSETGAGK[Acetyl (K)]HVPR_	1	647.87	634.156	540.885	426.549	362.206	235.149	1.38546	1.36284	1.16539	0.905893	0.711203	0.500739	cytoskeleton	K07374	TUBA; tubulin alpha	mmu05020 Prion disease; mmu05016 Huntington disease; mmu05132 Salmonella infection; mmu05014 Amyotrophic lateral sclerosis; mmu05010 Alzheimer disease; mmu04540 Gap junction; mmu04210 Apoptosis; mmu05022 Pathways of neurodegeneration - multiple diseases; mmu04814 Motor proteins; mmu04145 Phagosome; mmu04530 Tight junction; mmu05012 Parkinson disease	GO:0000226 microtubule cytoskeleton organization; GO:0006810 transport; GO:0006996 organelle organization; GO:0007010 cytoskeleton organization; GO:0007017 microtubule-based process; GO:0009987 cellular process; GO:0016043 cellular component organization; GO:0030705 cytoskeleton-dependent intracellular transport; GO:0034097 response to cytokine; GO:0042221 response to chemical; GO:0046907 intrace…	GO:0005622 intracellular anatomical structure; GO:0005737 cytoplasm; GO:0005829 cytosol; GO:0005856 cytoskeleton; GO:0005874 microtubule; GO:0005881 cytoplasmic microtubule; GO:0015630 microtubule cytoskeleton; GO:0016020 membrane; GO:0043209 myelin sheath; GO:0043226 organelle; GO:0043228 non-membrane-bounded organelle; GO:0043229 intracellular organelle; GO:0043232 intracellular non-membrane-bo…	GO:0000166 nucleotide binding; GO:0001882 nucleoside binding; GO:0001883 purine nucleoside binding; GO:0003676 nucleic acid binding; GO:0003723 RNA binding; GO:0003725 double-stranded RNA binding; GO:0003824 catalytic activity; GO:0003924 GTPase activity; GO:0005198 structural molecule activity; GO:0005200 structural constituent of cytoskeleton; GO:0005488 binding; GO:0005515 protein binding; GO:…	PF00091; PF03953	PF00091 Tubulin/FtsZ family, GTPase domain; PF03953 Tubulin C-terminal domain	PF00091 Tubulin/FtsZ family, GTPase domain	Z	KOG1376	Alpha tubulin				R-MMU-109582 Hemostasis;R-MMU-1169410 Antiviral mechanism by IFN-stimulated genes;R-MMU-1266738 Developmental Biology;R-MMU-1280215 Cytokine Signaling in Immune system;R-MMU-1280218 Adaptive Immune System;R-MMU-157858 Gap junction trafficking and regulation;R-MMU-162582 Signal Transduction;R-MMU-1632852 Macroautophagy;R-MMU-1640170 Cell Cycle;R-MMU-168256 Immune System;R-MMU-1852241 Organelle bio…
P05213	401	K	1.61571	0.0381194	Up	Tubulin alpha-1B chain OS=Mus musculus OX=10090 GN=Tuba1b PE=1 SV=2	Tuba1b	_FDLMYAK[Acetyl (K)]R_	1	24696.8	18329.9	25036.3	31341.9	36478.3	45995.4	0.826654	0.616579	0.84433	1.04186	1.12112	1.53306	cytoskeleton	K07374	TUBA; tubulin alpha	mmu05020 Prion disease; mmu05016 Huntington disease; mmu05132 Salmonella infection; mmu05014 Amyotrophic lateral sclerosis; mmu05010 Alzheimer disease; mmu04540 Gap junction; mmu04210 Apoptosis; mmu05022 Pathways of neurodegeneration - multiple diseases; mmu04814 Motor proteins; mmu04145 Phagosome; mmu04530 Tight junction; mmu05012 Parkinson disease	GO:0000226 microtubule cytoskeleton organization; GO:0006810 transport; GO:0006996 organelle organization; GO:0007010 cytoskeleton organization; GO:0007017 microtubule-based process; GO:0009987 cellular process; GO:0016043 cellular component organization; GO:0030705 cytoskeleton-dependent intracellular transport; GO:0034097 response to cytokine; GO:0042221 response to chemical; GO:0046907 intrace…	GO:0005622 intracellular anatomical structure; GO:0005737 cytoplasm; GO:0005829 cytosol; GO:0005856 cytoskeleton; GO:0005874 microtubule; GO:0005881 cytoplasmic microtubule; GO:0015630 microtubule cytoskeleton; GO:0016020 membrane; GO:0043209 myelin sheath; GO:0043226 organelle; GO:0043228 non-membrane-bounded organelle; GO:0043229 intracellular organelle; GO:0043232 intracellular non-membrane-bo…	GO:0000166 nucleotide binding; GO:0001882 nucleoside binding; GO:0001883 purine nucleoside binding; GO:0003676 nucleic acid binding; GO:0003723 RNA binding; GO:0003725 double-stranded RNA binding; GO:0003824 catalytic activity; GO:0003924 GTPase activity; GO:0005198 structural molecule activity; GO:0005200 structural constituent of cytoskeleton; GO:0005488 binding; GO:0005515 protein binding; GO:…	PF00091; PF03953	PF00091 Tubulin/FtsZ family, GTPase domain; PF03953 Tubulin C-terminal domain		Z	KOG1376	Alpha tubulin				R-MMU-109582 Hemostasis;R-MMU-1169410 Antiviral mechanism by IFN-stimulated genes;R-MMU-1266738 Developmental Biology;R-MMU-1280215 Cytokine Signaling in Immune system;R-MMU-1280218 Adaptive Immune System;R-MMU-157858 Gap junction trafficking and regulation;R-MMU-162582 Signal Transduction;R-MMU-1632852 Macroautophagy;R-MMU-1640170 Cell Cycle;R-MMU-168256 Immune System;R-MMU-1852241 Organelle bio…
P06151	76	K	5.90347	0.00473024	Up	L-lactate dehydrogenase A chain OS=Mus musculus OX=10090 GN=Ldha PE=1 SV=3	Ldha	_TPK[Acetyl (K)]IVSSK_	1	63.7181	171.691	150.89	1136.69	1135.79	1088.89	0.121505	0.348762	0.297919	1.50416	1.5691	1.4617	cytoplasm	K00016	LDH; L-lactate dehydrogenase [EC:1.1.1.27]	mmu00620 Pyruvate metabolism; mmu05230 Central carbon metabolism in cancer; mmu04922 Glucagon signaling pathway; mmu01100 Metabolic pathways; mmu00270 Cysteine and methionine metabolism; mmu00010 Glycolysis / Gluconeogenesis; mmu00640 Propanoate metabolism; mmu04066 HIF-1 signaling pathway	GO:0000302 response to reactive oxygen species; GO:0000768 syncytium formation by plasma membrane fusion; GO:0001666 response to hypoxia; GO:0005975 carbohydrate metabolic process; GO:0005996 monosaccharide metabolic process; GO:0006006 glucose metabolic process; GO:0006007 glucose catabolic process; GO:0006082 organic acid metabolic process; GO:0006089 lactate metabolic process; GO:0006090 pyruv…	GO:0005622 intracellular anatomical structure; GO:0005737 cytoplasm; GO:0005829 cytosol; GO:0005929 cilium; GO:0016020 membrane; GO:0031514 motile cilium; GO:0035686 sperm fibrous sheath; GO:0036126 sperm flagellum; GO:0042995 cell projection; GO:0043209 myelin sheath; GO:0043226 organelle; GO:0045121 membrane raft; GO:0097729 9+2 motile cilium; GO:0098857 membrane microdomain; GO:0120025 plasma …	GO:0000166 nucleotide binding; GO:0003824 catalytic activity; GO:0004457 lactate dehydrogenase activity; GO:0004459 L-lactate dehydrogenase activity; GO:0005488 binding; GO:0005515 protein binding; GO:0016491 oxidoreductase activity; GO:0016614 oxidoreductase activity, acting on CH-OH group of donors; GO:0016616 oxidoreductase activity, acting on the CH-OH group of donors, NAD or NADP as acceptor…	PF00056; PF02866	PF00056 lactate/malate dehydrogenase, NAD binding domain; PF02866 lactate/malate dehydrogenase, alpha/beta C-terminal domain	PF00056 lactate/malate dehydrogenase, NAD binding domain	C	KOG1495	Lactate dehydrogenase	WP157 Glycolysis and gluconeogenesis;WP5298 Dravet syndrome Scn1a A1783V point mutation model;WP662 Amino acid metabolism	https://www.wikipathways.org/instance/WP157;https://www.wikipathways.org/instance/WP5298;https://www.wikipathways.org/instance/WP662		R-MMU-1428517 Aerobic respiration and respiratory electron transport;R-MMU-1430728 Metabolism;R-MMU-70268 Pyruvate metabolism;R-MMU-9861718 Regulation of pyruvate metabolism	https://reactome.org/PathwayBrowser/#/R-MMU-1428517;https://reactome.org/PathwayBrowser/#/R-MMU-1430728;https://reactome.org/PathwayBrowser/#/R-MMU-70268;https://reactome.org/PathwayBrowser/#/R-MMU-9861718	HYPOXIA;MTORC1 SIGNALING;MYC TARGETS V1;FATTY ACID METABOLISM;OXIDATIVE PHOSPHORYLATION;GLYCOLYSIS	https://www.gsea-msigdb.org/gsea/msigdb/mouse/geneset/HALLMARK_HYPOXIA;https://www.gsea-msigdb.org/gsea/msigdb/mouse/geneset/HALLMARK_MTORC1_SIGNALING;https://www.gsea-msigdb.org/gsea/msigdb/mouse/geneset/HALLMARK_MYC_TARGETS_V1;https://www.gsea-msigdb.org/gsea/msigdb/mouse/geneset/HALLMARK_FATTY_ACID_METABOLISM;https://www.gsea-msigdb.org/gsea/msigdb/mouse/geneset/HALLMARK_OXIDATIVE_PHOSPHORYLAT…
P06151	90	K	2.68692	0.00231059	Up	L-lactate dehydrogenase A chain OS=Mus musculus OX=10090 GN=Ldha PE=1 SV=3	Ldha	_DYC[Carbamidomethyl (C)]VTANSK[Acetyl (K)]LVIITAGAR_	1	17.3842	16.2496	23.2279	73.0487	85.7146	63.9972	0.444297	0.442397	0.614664	1.29555	1.58708	1.15139	cytoplasm	K00016	LDH; L-lactate dehydrogenase [EC:1.1.1.27]	mmu00620 Pyruvate metabolism; mmu05230 Central carbon metabolism in cancer; mmu04922 Glucagon signaling pathway; mmu01100 Metabolic pathways; mmu00270 Cysteine and methionine metabolism; mmu00010 Glycolysis / Gluconeogenesis; mmu00640 Propanoate metabolism; mmu04066 HIF-1 signaling pathway	GO:0000302 response to reactive oxygen species; GO:0000768 syncytium formation by plasma membrane fusion; GO:0001666 response to hypoxia; GO:0005975 carbohydrate metabolic process; GO:0005996 monosaccharide metabolic process; GO:0006006 glucose metabolic process; GO:0006007 glucose catabolic process; GO:0006082 organic acid metabolic process; GO:0006089 lactate metabolic process; GO:0006090 pyruv…	GO:0005622 intracellular anatomical structure; GO:0005737 cytoplasm; GO:0005829 cytosol; GO:0005929 cilium; GO:0016020 membrane; GO:0031514 motile cilium; GO:0035686 sperm fibrous sheath; GO:0036126 sperm flagellum; GO:0042995 cell projection; GO:0043209 myelin sheath; GO:0043226 organelle; GO:0045121 membrane raft; GO:0097729 9+2 motile cilium; GO:0098857 membrane microdomain; GO:0120025 plasma …	GO:0000166 nucleotide binding; GO:0003824 catalytic activity; GO:0004457 lactate dehydrogenase activity; GO:0004459 L-lactate dehydrogenase activity; GO:0005488 binding; GO:0005515 protein binding; GO:0016491 oxidoreductase activity; GO:0016614 oxidoreductase activity, acting on CH-OH group of donors; GO:0016616 oxidoreductase activity, acting on the CH-OH group of donors, NAD or NADP as acceptor…	PF00056; PF02866	PF00056 lactate/malate dehydrogenase, NAD binding domain; PF02866 lactate/malate dehydrogenase, alpha/beta C-terminal domain	PF00056 lactate/malate dehydrogenase, NAD binding domain	C	KOG1495	Lactate dehydrogenase	WP157 Glycolysis and gluconeogenesis;WP5298 Dravet syndrome Scn1a A1783V point mutation model;WP662 Amino acid metabolism	https://www.wikipathways.org/instance/WP157;https://www.wikipathways.org/instance/WP5298;https://www.wikipathways.org/instance/WP662		R-MMU-1428517 Aerobic respiration and respiratory electron transport;R-MMU-1430728 Metabolism;R-MMU-70268 Pyruvate metabolism;R-MMU-9861718 Regulation of pyruvate metabolism	https://reactome.org/PathwayBrowser/#/R-MMU-1428517;https://reactome.org/PathwayBrowser/#/R-MMU-1430728;https://reactome.org/PathwayBrowser/#/R-MMU-70268;https://reactome.org/PathwayBrowser/#/R-MMU-9861718	HYPOXIA;MTORC1 SIGNALING;MYC TARGETS V1;FATTY ACID METABOLISM;OXIDATIVE PHOSPHORYLATION;GLYCOLYSIS	https://www.gsea-msigdb.org/gsea/msigdb/mouse/geneset/HALLMARK_HYPOXIA;https://www.gsea-msigdb.org/gsea/msigdb/mouse/geneset/HALLMARK_MTORC1_SIGNALING;https://www.gsea-msigdb.org/gsea/msigdb/mouse/geneset/HALLMARK_MYC_TARGETS_V1;https://www.gsea-msigdb.org/gsea/msigdb/mouse/geneset/HALLMARK_FATTY_ACID_METABOLISM;https://www.gsea-msigdb.org/gsea/msigdb/mouse/geneset/HALLMARK_OXIDATIVE_PHOSPHORYLAT…
P06745	142	K	0.595048	0.00808497	Down	Glucose-6-phosphate isomerase OS=Mus musculus OX=10090 GN=Gpi PE=1 SV=4	Gpi	_SGDWK[Acetyl (K)]GYTGK_	1	214.156	230.043	192.935	148.67	137.541	108.241	1.27281	1.37863	1.12884	0.837097	0.788738	0.623614	cytoplasm	K01810	GPI; glucose-6-phosphate isomerase [EC:5.3.1.9]	mmu01200 Carbon metabolism; mmu00520 Amino sugar and nucleotide sugar metabolism; mmu00030 Pentose phosphate pathway; mmu01100 Metabolic pathways; mmu00010 Glycolysis / Gluconeogenesis; mmu00500 Starch and sucrose metabolism; mmu01250 Biosynthesis of nucleotide sugars	GO:0001701 in utero embryonic development; GO:0001704 formation of primary germ layer; GO:0001707 mesoderm formation; GO:0001775 cell activation; GO:0002252 immune effector process; GO:0002262 myeloid cell homeostasis; GO:0002263 cell activation involved in immune response; GO:0002274 myeloid leukocyte activation; GO:0002275 myeloid cell activation involved in immune response; GO:0002283 neutroph…	GO:0005576 extracellular region; GO:0005615 extracellular space; GO:0005622 intracellular anatomical structure; GO:0005634 nucleus; GO:0005654 nucleoplasm; GO:0005737 cytoplasm; GO:0005829 cytosol; GO:0005886 plasma membrane; GO:0005929 cilium; GO:0012505 endomembrane system; GO:0016020 membrane; GO:0030141 secretory granule; GO:0031090 organelle membrane; GO:0031253 cell projection membrane; GO:…	GO:0003824 catalytic activity; GO:0004347 glucose-6-phosphate isomerase activity; GO:0005102 signaling receptor binding; GO:0005125 cytokine activity; GO:0005488 binding; GO:0005515 protein binding; GO:0008083 growth factor activity; GO:0016853 isomerase activity; GO:0016860 intramolecular oxidoreductase activity; GO:0016861 intramolecular oxidoreductase activity, interconverting aldoses and keto…	PF00342	PF00342 Phosphoglucose isomerase	PF00342 Phosphoglucose isomerase	G	KOG2446	Glucose-6-phosphate isomerase	WP157 Glycolysis and gluconeogenesis	https://www.wikipathways.org/instance/WP157		R-MMU-1430728 Metabolism;R-MMU-168249 Innate Immune System;R-MMU-168256 Immune System;R-MMU-212436 Generic Transcription Pathway;R-MMU-3700989 Transcriptional Regulation by TP53;R-MMU-5628897 TP53 Regulates Metabolic Genes;R-MMU-6798695 Neutrophil degranulation;R-MMU-70171 Glycolysis;R-MMU-70263 Gluconeogenesis;R-MMU-70326 Glucose metabolism;R-MMU-71387 Metabolism of carbohydrates;R-MMU-73857 RNA…	https://reactome.org/PathwayBrowser/#/R-MMU-1430728;https://reactome.org/PathwayBrowser/#/R-MMU-168249;https://reactome.org/PathwayBrowser/#/R-MMU-168256;https://reactome.org/PathwayBrowser/#/R-MMU-212436;https://reactome.org/PathwayBrowser/#/R-MMU-3700989;https://reactome.org/PathwayBrowser/#/R-MMU-5628897;https://reactome.org/PathwayBrowser/#/R-MMU-6798695;https://reactome.org/PathwayBrowser/#/…	HYPOXIA;MTORC1 SIGNALING;OXIDATIVE PHOSPHORYLATION	https://www.gsea-msigdb.org/gsea/msigdb/mouse/geneset/HALLMARK_HYPOXIA;https://www.gsea-msigdb.org/gsea/msigdb/mouse/geneset/HALLMARK_MTORC1_SIGNALING;https://www.gsea-msigdb.org/gsea/msigdb/mouse/geneset/HALLMARK_OXIDATIVE_PHOSPHORYLATION
P06745	400	K	1.73386	0.0152853	Up	Glucose-6-phosphate isomerase OS=Mus musculus OX=10090 GN=Gpi PE=1 SV=4	Gpi	_VDHQTGPIVWGEPGTNGQHAFYQLIHQGTK[Acetyl (K)]MIPC[Carbamidomethyl (C)]DFLIPVQTQHPIR_	1	239.995	241.629	328.685	589.377	437.532	432.307	0.648345	0.6582	0.874119	1.5084	1.14046	1.13211	cytoplasm	K01810	GPI; glucose-6-phosphate isomerase [EC:5.3.1.9]	mmu01200 Carbon metabolism; mmu00520 Amino sugar and nucleotide sugar metabolism; mmu00030 Pentose phosphate pathway; mmu01100 Metabolic pathways; mmu00010 Glycolysis / Gluconeogenesis; mmu00500 Starch and sucrose metabolism; mmu01250 Biosynthesis of nucleotide sugars	GO:0001701 in utero embryonic development; GO:0001704 formation of primary germ layer; GO:0001707 mesoderm formation; GO:0001775 cell activation; GO:0002252 immune effector process; GO:0002262 myeloid cell homeostasis; GO:0002263 cell activation involved in immune response; GO:0002274 myeloid leukocyte activation; GO:0002275 myeloid cell activation involved in immune response; GO:0002283 neutroph…	GO:0005576 extracellular region; GO:0005615 extracellular space; GO:0005622 intracellular anatomical structure; GO:0005634 nucleus; GO:0005654 nucleoplasm; GO:0005737 cytoplasm; GO:0005829 cytosol; GO:0005886 plasma membrane; GO:0005929 cilium; GO:0012505 endomembrane system; GO:0016020 membrane; GO:0030141 secretory granule; GO:0031090 organelle membrane; GO:0031253 cell projection membrane; GO:…	GO:0003824 catalytic activity; GO:0004347 glucose-6-phosphate isomerase activity; GO:0005102 signaling receptor binding; GO:0005125 cytokine activity; GO:0005488 binding; GO:0005515 protein binding; GO:0008083 growth factor activity; GO:0016853 isomerase activity; GO:0016860 intramolecular oxidoreductase activity; GO:0016861 intramolecular oxidoreductase activity, interconverting aldoses and keto…	PF00342	PF00342 Phosphoglucose isomerase	PF00342 Phosphoglucose isomerase	G	KOG2446	Glucose-6-phosphate isomerase	WP157 Glycolysis and gluconeogenesis	https://www.wikipathways.org/instance/WP157		R-MMU-1430728 Metabolism;R-MMU-168249 Innate Immune System;R-MMU-168256 Immune System;R-MMU-212436 Generic Transcription Pathway;R-MMU-3700989 Transcriptional Regulation by TP53;R-MMU-5628897 TP53 Regulates Metabolic Genes;R-MMU-6798695 Neutrophil degranulation;R-MMU-70171 Glycolysis;R-MMU-70263 Gluconeogenesis;R-MMU-70326 Glucose metabolism;R-MMU-71387 Metabolism of carbohydrates;R-MMU-73857 RNA…	https://reactome.org/PathwayBrowser/#/R-MMU-1430728;https://reactome.org/PathwayBrowser/#/R-MMU-168249;https://reactome.org/PathwayBrowser/#/R-MMU-168256;https://reactome.org/PathwayBrowser/#/R-MMU-212436;https://reactome.org/PathwayBrowser/#/R-MMU-3700989;https://reactome.org/PathwayBrowser/#/R-MMU-5628897;https://reactome.org/PathwayBrowser/#/R-MMU-6798695;https://reactome.org/PathwayBrowser/#/…	HYPOXIA;MTORC1 SIGNALING;OXIDATIVE PHOSPHORYLATION	https://www.gsea-msigdb.org/gsea/msigdb/mouse/geneset/HALLMARK_HYPOXIA;https://www.gsea-msigdb.org/gsea/msigdb/mouse/geneset/HALLMARK_MTORC1_SIGNALING;https://www.gsea-msigdb.org/gsea/msigdb/mouse/geneset/HALLMARK_OXIDATIVE_PHOSPHORYLATION
P06797	33	K	0.408123	0.0142517	Down	Procathepsin L OS=Mus musculus OX=10090 GN=Ctsl PE=1 SV=2	Ctsl	_FDQTFSAEWHQWK[Acetyl (K)]STHR_	1	123.29	125.968	113.767	76.1719	68.8052	74.7401	1.14609	2.23904	1.41831	0.724503	0.652406	0.58348	extracellular	K01365	CTSL; cathepsin L [EC:3.4.22.15]	mmu04612 Antigen processing and presentation; mmu05418 Fluid shear stress and atherosclerosis; mmu04140 Autophagy - animal; mmu05323 Rheumatoid arthritis; mmu04210 Apoptosis; mmu04142 Lysosome; mmu05205 Proteoglycans in cancer; mmu04145 Phagosome	GO:0001701 in utero embryonic development; GO:0001890 placenta development; GO:0001892 embryonic placenta development; GO:0001893 maternal placenta development; GO:0001942 hair follicle development; GO:0001974 blood vessel remodeling; GO:0002009 morphogenesis of an epithelium; GO:0002376 immune system process; GO:0002478 antigen processing and presentation of exogenous peptide antigen; GO:0002495…	GO:0000323 lytic vacuole; GO:0005576 extracellular region; GO:0005615 extracellular space; GO:0005622 intracellular anatomical structure; GO:0005634 nucleus; GO:0005730 nucleolus; GO:0005737 cytoplasm; GO:0005764 lysosome; GO:0005768 endosome; GO:0005773 vacuole; GO:0005775 vacuolar lumen; GO:0005794 Golgi apparatus; GO:0005886 plasma membrane; GO:0005902 microvillus; GO:0009897 external side of …	GO:0003824 catalytic activity; GO:0004175 endopeptidase activity; GO:0004177 aminopeptidase activity; GO:0004180 carboxypeptidase activity; GO:0004197 cysteine-type endopeptidase activity; GO:0004252 serine-type endopeptidase activity; GO:0005488 binding; GO:0005515 protein binding; GO:0008233 peptidase activity; GO:0008234 cysteine-type peptidase activity; GO:0008236 serine-type peptidase activi…	PF08246; PF00112	PF08246 Cathepsin propeptide inhibitor domain (I29); PF00112 Papain family cysteine protease	PF08246 Cathepsin propeptide inhibitor domain (I29)	O	KOG1543	Cysteine proteinase Cathepsin L	WP1270 Endochondral ossification;WP2573 Primary focal segmental glomerulosclerosis FSGS	https://www.wikipathways.org/instance/WP1270;https://www.wikipathways.org/instance/WP2573		R-MMU-1280218 Adaptive Immune System;R-MMU-1474228 Degradation of the extracellular matrix;R-MMU-1474244 Extracellular matrix organization;R-MMU-1474290 Collagen formation;R-MMU-1592389 Activation of Matrix Metalloproteinases;R-MMU-1679131 Trafficking and processing of endosomal TLR;R-MMU-168249 Innate Immune System;R-MMU-168256 Immune System;R-MMU-168898 Toll-like Receptor Cascades;R-MMU-2022090…	https://reactome.org/PathwayBrowser/#/R-MMU-1280218;https://reactome.org/PathwayBrowser/#/R-MMU-1474228;https://reactome.org/PathwayBrowser/#/R-MMU-1474244;https://reactome.org/PathwayBrowser/#/R-MMU-1474290;https://reactome.org/PathwayBrowser/#/R-MMU-1592389;https://reactome.org/PathwayBrowser/#/R-MMU-1679131;https://reactome.org/PathwayBrowser/#/R-MMU-168249;https://reactome.org/PathwayBrowser/…	COMPLEMENT;UV RESPONSE UP;COAGULATION	https://www.gsea-msigdb.org/gsea/msigdb/mouse/geneset/HALLMARK_COMPLEMENT;https://www.gsea-msigdb.org/gsea/msigdb/mouse/geneset/HALLMARK_UV_RESPONSE_UP;https://www.gsea-msigdb.org/gsea/msigdb/mouse/geneset/HALLMARK_COAGULATION
P06802	415	K	1.61404	0.0173026	Up	Ectonucleotide pyrophosphatase/phosphodiesterase family member 1 OS=Mus musculus OX=10090 GN=Enpp1 PE=1 SV=4	Enpp1	_K[Acetyl (K)]YVYLNK_	1	106.322	92.8538	83.4571	132.488	135.854	129.337	0.960397	0.751662	0.637931	1.31772	1.31036	1.16489	cytoplasm	K01513	ENPP1_3; ectonucleotide pyrophosphatase/phosphodiesterase family member 1/3 [EC:3.1.4.1 3.6.1.9]	mmu00740 Riboflavin metabolism; mmu00770 Pantothenate and CoA biosynthesis; mmu01232 Nucleotide metabolism; mmu00240 Pyrimidine metabolism; mmu00760 Nicotinate and nicotinamide metabolism; mmu01100 Metabolic pathways; mmu00500 Starch and sucrose metabolism; mmu00230 Purine metabolism	GO:0001558 regulation of cell growth; GO:0001775 cell activation; GO:0001889 liver development; GO:0001932 regulation of protein phosphorylation; GO:0001933 negative regulation of protein phosphorylation; GO:0001934 positive regulation of protein phosphorylation; GO:0001952 regulation of cell-matrix adhesion; GO:0001953 negative regulation of cell-matrix adhesion; GO:0001954 positive regulation o…	GO:0005576 extracellular region; GO:0005615 extracellular space; GO:0005622 intracellular anatomical structure; GO:0005737 cytoplasm; GO:0005794 Golgi apparatus; GO:0005886 plasma membrane; GO:0009897 external side of plasma membrane; GO:0009986 cell surface; GO:0012505 endomembrane system; GO:0016020 membrane; GO:0016323 basolateral plasma membrane; GO:0030425 dendrite; GO:0036477 somatodendriti…	GO:0000166 nucleotide binding; GO:0003676 nucleic acid binding; GO:0003824 catalytic activity; GO:0004518 nuclease activity; GO:0004527 exonuclease activity; GO:0004528 phosphodiesterase I activity; GO:0004551 dinucleotide phosphatase activity; GO:0004620 phospholipase activity; GO:0004622 lysophospholipase activity; GO:0005044 scavenger receptor activity; GO:0005102 signaling receptor binding; G…	PF01223	PF01223 DNA/RNA non-specific endonuclease		R	KOG2645	Type I phosphodiesterase/nucleotide pyrophosphatase	WP1270 Endochondral ossification;WP2185 Purine metabolism;WP65 Insulin signaling	https://www.wikipathways.org/instance/WP1270;https://www.wikipathways.org/instance/WP2185;https://www.wikipathways.org/instance/WP65		R-MMU-1430728 Metabolism;R-MMU-196843 Vitamin B2 (riboflavin) metabolism;R-MMU-196849 Metabolism of water-soluble vitamins and cofactors;R-MMU-196854 Metabolism of vitamins and cofactors	https://reactome.org/PathwayBrowser/#/R-MMU-1430728;https://reactome.org/PathwayBrowser/#/R-MMU-196843;https://reactome.org/PathwayBrowser/#/R-MMU-196849;https://reactome.org/PathwayBrowser/#/R-MMU-196854	IL2 STAT5 SIGNALING	https://www.gsea-msigdb.org/gsea/msigdb/mouse/geneset/HALLMARK_IL2_STAT5_SIGNALING
P06802	485	K	1.64627	0.00605204	Up	Ectonucleotide pyrophosphatase/phosphodiesterase family member 1 OS=Mus musculus OX=10090 GN=Enpp1 PE=1 SV=4	Enpp1	_LHFAK[Acetyl (K)]SDR_	1	160.914	203.068	185.081	227.151	236.211	320.94	0.741618	0.838733	0.721824	1.15271	1.16246	1.47485	cytoplasm	K01513	ENPP1_3; ectonucleotide pyrophosphatase/phosphodiesterase family member 1/3 [EC:3.1.4.1 3.6.1.9]	mmu00740 Riboflavin metabolism; mmu00770 Pantothenate and CoA biosynthesis; mmu01232 Nucleotide metabolism; mmu00240 Pyrimidine metabolism; mmu00760 Nicotinate and nicotinamide metabolism; mmu01100 Metabolic pathways; mmu00500 Starch and sucrose metabolism; mmu00230 Purine metabolism	GO:0001558 regulation of cell growth; GO:0001775 cell activation; GO:0001889 liver development; GO:0001932 regulation of protein phosphorylation; GO:0001933 negative regulation of protein phosphorylation; GO:0001934 positive regulation of protein phosphorylation; GO:0001952 regulation of cell-matrix adhesion; GO:0001953 negative regulation of cell-matrix adhesion; GO:0001954 positive regulation o…	GO:0005576 extracellular region; GO:0005615 extracellular space; GO:0005622 intracellular anatomical structure; GO:0005737 cytoplasm; GO:0005794 Golgi apparatus; GO:0005886 plasma membrane; GO:0009897 external side of plasma membrane; GO:0009986 cell surface; GO:0012505 endomembrane system; GO:0016020 membrane; GO:0016323 basolateral plasma membrane; GO:0030425 dendrite; GO:0036477 somatodendriti…	GO:0000166 nucleotide binding; GO:0003676 nucleic acid binding; GO:0003824 catalytic activity; GO:0004518 nuclease activity; GO:0004527 exonuclease activity; GO:0004528 phosphodiesterase I activity; GO:0004551 dinucleotide phosphatase activity; GO:0004620 phospholipase activity; GO:0004622 lysophospholipase activity; GO:0005044 scavenger receptor activity; GO:0005102 signaling receptor binding; G…	PF01223	PF01223 DNA/RNA non-specific endonuclease		R	KOG2645	Type I phosphodiesterase/nucleotide pyrophosphatase	WP1270 Endochondral ossification;WP2185 Purine metabolism;WP65 Insulin signaling	https://www.wikipathways.org/instance/WP1270;https://www.wikipathways.org/instance/WP2185;https://www.wikipathways.org/instance/WP65		R-MMU-1430728 Metabolism;R-MMU-196843 Vitamin B2 (riboflavin) metabolism;R-MMU-196849 Metabolism of water-soluble vitamins and cofactors;R-MMU-196854 Metabolism of vitamins and cofactors	https://reactome.org/PathwayBrowser/#/R-MMU-1430728;https://reactome.org/PathwayBrowser/#/R-MMU-196843;https://reactome.org/PathwayBrowser/#/R-MMU-196849;https://reactome.org/PathwayBrowser/#/R-MMU-196854	IL2 STAT5 SIGNALING	https://www.gsea-msigdb.org/gsea/msigdb/mouse/geneset/HALLMARK_IL2_STAT5_SIGNALING
P07309	35	K	1.78414	0.0468658	Up	Transthyretin OS=Mus musculus OX=10090 GN=Ttr PE=1 SV=1	Ttr	_C[Carbamidomethyl (C)]PLMVK[Acetyl (K)]VLDAVR_	1	326.388	231.619	264.252	300.47	228.342	193.121	0.935752	0.670435	0.789181	1.93391	1.2355	1.10426	extracellular	K20731	TTR; transthyretin	mmu04918 Thyroid hormone synthesis	GO:0001523 retinoid metabolic process; GO:0001555 oocyte growth; GO:0001775 cell activation; GO:0002252 immune effector process; GO:0002263 cell activation involved in immune response; GO:0002274 myeloid leukocyte activation; GO:0002275 myeloid cell activation involved in immune response; GO:0002283 neutrophil activation involved in immune response; GO:0002366 leukocyte activation involved in imm…	GO:0000323 lytic vacuole; GO:0005576 extracellular region; GO:0005615 extracellular space; GO:0005622 intracellular anatomical structure; GO:0005737 cytoplasm; GO:0005764 lysosome; GO:0005766 primary lysosome; GO:0005773 vacuole; GO:0005775 vacuolar lumen; GO:0012505 endomembrane system; GO:0030135 coated vesicle; GO:0030136 clathrin-coated vesicle; GO:0030141 secretory granule; GO:0031410 cytopl…	GO:0005102 signaling receptor binding; GO:0005179 hormone activity; GO:0005488 binding; GO:0005515 protein binding; GO:0019904 protein domain specific binding; GO:0030545 signaling receptor regulator activity; GO:0036094 small molecule binding; GO:0042562 hormone binding; GO:0042802 identical protein binding; GO:0046982 protein heterodimerization activity; GO:0046983 protein dimerization activity…	PF00576	PF00576 HIUase/Transthyretin family	PF00576 HIUase/Transthyretin family	I	KOG3006	Transthyretin and related proteins				R-MMU-1430728 Metabolism;R-MMU-168249 Innate Immune System;R-MMU-168256 Immune System;R-MMU-196854 Metabolism of vitamins and cofactors;R-MMU-2187338 Visual phototransduction;R-MMU-2453902 The canonical retinoid cycle in rods (twilight vision);R-MMU-6798695 Neutrophil degranulation;R-MMU-6806667 Metabolism of fat-soluble vitamins;R-MMU-9709957 Sensory Perception;R-MMU-975634 Retinoid metabolism a…	https://reactome.org/PathwayBrowser/#/R-MMU-1430728;https://reactome.org/PathwayBrowser/#/R-MMU-168249;https://reactome.org/PathwayBrowser/#/R-MMU-168256;https://reactome.org/PathwayBrowser/#/R-MMU-196854;https://reactome.org/PathwayBrowser/#/R-MMU-2187338;https://reactome.org/PathwayBrowser/#/R-MMU-2453902;https://reactome.org/PathwayBrowser/#/R-MMU-6798695;https://reactome.org/PathwayBrowser/#/…	BILE ACID METABOLISM;PEROXISOME	https://www.gsea-msigdb.org/gsea/msigdb/mouse/geneset/HALLMARK_BILE_ACID_METABOLISM;https://www.gsea-msigdb.org/gsea/msigdb/mouse/geneset/HALLMARK_PEROXISOME
P07724	413	K	2.52029	0.00958996	Up	Albumin OS=Mus musculus OX=10090 GN=Alb PE=1 SV=3	Alb	_NLVK[Acetyl (K)]TNC[Carbamidomethyl (C)]DLYEK_	1	99.5767	128.79	69.18	103.931	78.2283	93.747	0.711418	0.92879	0.491812	2.00874	1.50184	1.86273	extracellular	K16141	ALB; serum albumin	mmu04918 Thyroid hormone synthesis	GO:0001542 ovulation from ovarian follicle; GO:0001897 symbiont-mediated cytolysis of host cell; GO:0001906 cell killing; GO:0001907 symbiont-mediated killing of host cell; GO:0002576 platelet degranulation; GO:0003006 developmental process involved in reproduction; GO:0003008 system process; GO:0003013 circulatory system process; GO:0003018 vascular process in circulatory system; GO:0006629 lipi…	GO:0005576 extracellular region; GO:0005604 basement membrane; GO:0005615 extracellular space; GO:0005622 intracellular anatomical structure; GO:0005737 cytoplasm; GO:0005783 endoplasmic reticulum; GO:0005788 endoplasmic reticulum lumen; GO:0005794 Golgi apparatus; GO:0012505 endomembrane system; GO:0030141 secretory granule; GO:0031012 extracellular matrix; GO:0031091 platelet alpha granule; GO:…	GO:0003676 nucleic acid binding; GO:0003677 DNA binding; GO:0005488 binding; GO:0005504 fatty acid binding; GO:0005507 copper ion binding; GO:0005515 protein binding; GO:0008270 zinc ion binding; GO:0008289 lipid binding; GO:0015643 toxic substance binding; GO:0016209 antioxidant activity; GO:0019825 oxygen binding; GO:0019842 vitamin binding; GO:0019899 enzyme binding; GO:0030170 pyridoxal phosp…	PF00273	PF00273 Serum albumin family								R-MMU-109582 Hemostasis;R-MMU-114608 Platelet degranulation ;R-MMU-1430728 Metabolism;R-MMU-159418 Recycling of bile acids and salts;R-MMU-174824 Plasma lipoprotein assembly, remodeling, and clearance;R-MMU-189445 Metabolism of porphyrins;R-MMU-189451 Heme biosynthesis;R-MMU-189483 Heme degradation;R-MMU-194068 Bile acid and bile salt metabolism;R-MMU-2168880 Scavenging of heme from plasma;R-MMU-…	https://reactome.org/PathwayBrowser/#/R-MMU-109582;https://reactome.org/PathwayBrowser/#/R-MMU-114608;https://reactome.org/PathwayBrowser/#/R-MMU-1430728;https://reactome.org/PathwayBrowser/#/R-MMU-159418;https://reactome.org/PathwayBrowser/#/R-MMU-174824;https://reactome.org/PathwayBrowser/#/R-MMU-189445;https://reactome.org/PathwayBrowser/#/R-MMU-189451;https://reactome.org/PathwayBrowser/#/R-M…	PEROXISOME	https://www.gsea-msigdb.org/gsea/msigdb/mouse/geneset/HALLMARK_PEROXISOME
P07724	460	K	3.57734	0.00760429	Up	Albumin OS=Mus musculus OX=10090 GN=Alb PE=1 SV=3	Alb	_VGTK[Acetyl (K)]C[Carbamidomethyl (C)]C[Carbamidomethyl (C)]TLPEDQR_	1	31.9156	47.914	26.149	63.9262	35.0631	40.6716	0.532315	0.806671	0.433983	2.88442	1.57148	1.88661	extracellular	K16141	ALB; serum albumin	mmu04918 Thyroid hormone synthesis	GO:0001542 ovulation from ovarian follicle; GO:0001897 symbiont-mediated cytolysis of host cell; GO:0001906 cell killing; GO:0001907 symbiont-mediated killing of host cell; GO:0002576 platelet degranulation; GO:0003006 developmental process involved in reproduction; GO:0003008 system process; GO:0003013 circulatory system process; GO:0003018 vascular process in circulatory system; GO:0006629 lipi…	GO:0005576 extracellular region; GO:0005604 basement membrane; GO:0005615 extracellular space; GO:0005622 intracellular anatomical structure; GO:0005737 cytoplasm; GO:0005783 endoplasmic reticulum; GO:0005788 endoplasmic reticulum lumen; GO:0005794 Golgi apparatus; GO:0012505 endomembrane system; GO:0030141 secretory granule; GO:0031012 extracellular matrix; GO:0031091 platelet alpha granule; GO:…	GO:0003676 nucleic acid binding; GO:0003677 DNA binding; GO:0005488 binding; GO:0005504 fatty acid binding; GO:0005507 copper ion binding; GO:0005515 protein binding; GO:0008270 zinc ion binding; GO:0008289 lipid binding; GO:0015643 toxic substance binding; GO:0016209 antioxidant activity; GO:0019825 oxygen binding; GO:0019842 vitamin binding; GO:0019899 enzyme binding; GO:0030170 pyridoxal phosp…	PF00273	PF00273 Serum albumin family	PF00273 Serum albumin family							R-MMU-109582 Hemostasis;R-MMU-114608 Platelet degranulation ;R-MMU-1430728 Metabolism;R-MMU-159418 Recycling of bile acids and salts;R-MMU-174824 Plasma lipoprotein assembly, remodeling, and clearance;R-MMU-189445 Metabolism of porphyrins;R-MMU-189451 Heme biosynthesis;R-MMU-189483 Heme degradation;R-MMU-194068 Bile acid and bile salt metabolism;R-MMU-2168880 Scavenging of heme from plasma;R-MMU-…	https://reactome.org/PathwayBrowser/#/R-MMU-109582;https://reactome.org/PathwayBrowser/#/R-MMU-114608;https://reactome.org/PathwayBrowser/#/R-MMU-1430728;https://reactome.org/PathwayBrowser/#/R-MMU-159418;https://reactome.org/PathwayBrowser/#/R-MMU-174824;https://reactome.org/PathwayBrowser/#/R-MMU-189445;https://reactome.org/PathwayBrowser/#/R-MMU-189451;https://reactome.org/PathwayBrowser/#/R-M…	PEROXISOME	https://www.gsea-msigdb.org/gsea/msigdb/mouse/geneset/HALLMARK_PEROXISOME
P07724	549	K	0.553527	0.0246198	Down	Albumin OS=Mus musculus OX=10090 GN=Alb PE=1 SV=3	Alb	_K[Acetyl (K)]QTALAELVK[Acetyl (K)]HKPK_	1	117.649	111.691	133.109		20.6233	28.2177	0.976614	0.935884	1.0995		0.46003	0.651451	extracellular	K16141	ALB; serum albumin	mmu04918 Thyroid hormone synthesis	GO:0001542 ovulation from ovarian follicle; GO:0001897 symbiont-mediated cytolysis of host cell; GO:0001906 cell killing; GO:0001907 symbiont-mediated killing of host cell; GO:0002576 platelet degranulation; GO:0003006 developmental process involved in reproduction; GO:0003008 system process; GO:0003013 circulatory system process; GO:0003018 vascular process in circulatory system; GO:0006629 lipi…	GO:0005576 extracellular region; GO:0005604 basement membrane; GO:0005615 extracellular space; GO:0005622 intracellular anatomical structure; GO:0005737 cytoplasm; GO:0005783 endoplasmic reticulum; GO:0005788 endoplasmic reticulum lumen; GO:0005794 Golgi apparatus; GO:0012505 endomembrane system; GO:0030141 secretory granule; GO:0031012 extracellular matrix; GO:0031091 platelet alpha granule; GO:…	GO:0003676 nucleic acid binding; GO:0003677 DNA binding; GO:0005488 binding; GO:0005504 fatty acid binding; GO:0005507 copper ion binding; GO:0005515 protein binding; GO:0008270 zinc ion binding; GO:0008289 lipid binding; GO:0015643 toxic substance binding; GO:0016209 antioxidant activity; GO:0019825 oxygen binding; GO:0019842 vitamin binding; GO:0019899 enzyme binding; GO:0030170 pyridoxal phosp…	PF00273	PF00273 Serum albumin family	PF00273 Serum albumin family							R-MMU-109582 Hemostasis;R-MMU-114608 Platelet degranulation ;R-MMU-1430728 Metabolism;R-MMU-159418 Recycling of bile acids and salts;R-MMU-174824 Plasma lipoprotein assembly, remodeling, and clearance;R-MMU-189445 Metabolism of porphyrins;R-MMU-189451 Heme biosynthesis;R-MMU-189483 Heme degradation;R-MMU-194068 Bile acid and bile salt metabolism;R-MMU-2168880 Scavenging of heme from plasma;R-MMU-…	https://reactome.org/PathwayBrowser/#/R-MMU-109582;https://reactome.org/PathwayBrowser/#/R-MMU-114608;https://reactome.org/PathwayBrowser/#/R-MMU-1430728;https://reactome.org/PathwayBrowser/#/R-MMU-159418;https://reactome.org/PathwayBrowser/#/R-MMU-174824;https://reactome.org/PathwayBrowser/#/R-MMU-189445;https://reactome.org/PathwayBrowser/#/R-MMU-189451;https://reactome.org/PathwayBrowser/#/R-M…	PEROXISOME	https://www.gsea-msigdb.org/gsea/msigdb/mouse/geneset/HALLMARK_PEROXISOME
P07758	292	K	0.409909	0.000495866	Down	Alpha-1-antitrypsin 1-1 OS=Mus musculus OX=10090 GN=Serpina1a PE=1 SV=4	Serpina1a	_ELISK[Acetyl (K)]FLLNR_	1	13097.6	12942.5	15538.7	1884.32	1754.34	2034.55	1.08827	1.06814	1.37066	0.47965	0.457618	0.508509	extracellular,plasma membrane	K03984	SERPINA1; alpha-1-antitrypsin	mmu04610 Complement and coagulation cascades	GO:0001101 response to acid chemical; GO:0001666 response to hypoxia; GO:0001701 in utero embryonic development; GO:0001775 cell activation; GO:0002237 response to molecule of bacterial origin; GO:0002252 immune effector process; GO:0002263 cell activation involved in immune response; GO:0002274 myeloid leukocyte activation; GO:0002275 myeloid cell activation involved in immune response; GO:00022…	GO:0000139 Golgi membrane; GO:0005576 extracellular region; GO:0005615 extracellular space; GO:0005622 intracellular anatomical structure; GO:0005737 cytoplasm; GO:0005783 endoplasmic reticulum; GO:0005788 endoplasmic reticulum lumen; GO:0005793 endoplasmic reticulum-Golgi intermediate compartment; GO:0005794 Golgi apparatus; GO:0005798 Golgi-associated vesicle; GO:0012505 endomembrane system; GO…	GO:0002020 protease binding; GO:0004857 enzyme inhibitor activity; GO:0004866 endopeptidase inhibitor activity; GO:0004867 serine-type endopeptidase inhibitor activity; GO:0005488 binding; GO:0005515 protein binding; GO:0019899 enzyme binding; GO:0030234 enzyme regulator activity; GO:0030414 peptidase inhibitor activity; GO:0042802 identical protein binding; GO:0061134 peptidase regulator activit…	PF00079	PF00079 Serpin (serine protease inhibitor)	PF00079 Serpin (serine protease inhibitor)	V	KOG2392	Serpin
P08003	211	K	4.34195	0.000583355	Up	Protein disulfide-isomerase A4 OS=Mus musculus OX=10090 GN=Pdia4 PE=1 SV=3	Pdia4	_LAPEYEK[Acetyl (K)]AAK_	1	398.181	278.52	454.422	1381.13	1259.38	1205.28	0.433819	0.298803	0.482825	1.88983	1.71631	1.67127	extracellular	K09582	PDIA4; protein disulfide-isomerase A4 [EC:5.3.4.1]	mmu04918 Thyroid hormone synthesis; mmu04141 Protein processing in endoplasmic reticulum	GO:0002790 peptide secretion; GO:0006457 protein folding; GO:0006810 transport; GO:0006950 response to stress; GO:0008104 protein localization; GO:0008152 metabolic process; GO:0009306 protein secretion; GO:0009987 cellular process; GO:0015031 protein transport; GO:0015833 peptide transport; GO:0019725 cellular homeostasis; GO:0032940 secretion by cell; GO:0033036 macromolecule localization; GO:0…	GO:0005576 extracellular region; GO:0005615 extracellular space; GO:0005622 intracellular anatomical structure; GO:0005737 cytoplasm; GO:0005783 endoplasmic reticulum; GO:0005788 endoplasmic reticulum lumen; GO:0005790 smooth endoplasmic reticulum; GO:0009986 cell surface; GO:0012505 endomembrane system; GO:0031410 cytoplasmic vesicle; GO:0031974 membrane-enclosed lumen; GO:0031982 vesicle; GO:00…	GO:0003756 protein disulfide isomerase activity; GO:0003824 catalytic activity; GO:0015036 disulfide oxidoreductase activity; GO:0016491 oxidoreductase activity; GO:0016667 oxidoreductase activity, acting on a sulfur group of donors; GO:0016853 isomerase activity; GO:0016860 intramolecular oxidoreductase activity; GO:0016864 intramolecular oxidoreductase activity, transposing S-S bonds; GO:014009…	PF00085; PF13848	PF00085 Thioredoxin; PF13848 Thioredoxin-like domain	PF00085 Thioredoxin	O	KOG0190	Protein disulfide isomerase (prolyl 4-hydroxylase beta subunit)
P08003	359	K	1.50311	0.0387329	Up	Protein disulfide-isomerase A4 OS=Mus musculus OX=10090 GN=Pdia4 PE=1 SV=3	Pdia4	_FQSK[Acetyl (K)]YEPR_	1	685.448	968.922	817.278	926.843	839.855	1137.61	0.691364	0.962325	0.803907	1.17409	1.05961	1.46034	extracellular	K09582	PDIA4; protein disulfide-isomerase A4 [EC:5.3.4.1]	mmu04918 Thyroid hormone synthesis; mmu04141 Protein processing in endoplasmic reticulum	GO:0002790 peptide secretion; GO:0006457 protein folding; GO:0006810 transport; GO:0006950 response to stress; GO:0008104 protein localization; GO:0008152 metabolic process; GO:0009306 protein secretion; GO:0009987 cellular process; GO:0015031 protein transport; GO:0015833 peptide transport; GO:0019725 cellular homeostasis; GO:0032940 secretion by cell; GO:0033036 macromolecule localization; GO:0…	GO:0005576 extracellular region; GO:0005615 extracellular space; GO:0005622 intracellular anatomical structure; GO:0005737 cytoplasm; GO:0005783 endoplasmic reticulum; GO:0005788 endoplasmic reticulum lumen; GO:0005790 smooth endoplasmic reticulum; GO:0009986 cell surface; GO:0012505 endomembrane system; GO:0031410 cytoplasmic vesicle; GO:0031974 membrane-enclosed lumen; GO:0031982 vesicle; GO:00…	GO:0003756 protein disulfide isomerase activity; GO:0003824 catalytic activity; GO:0015036 disulfide oxidoreductase activity; GO:0016491 oxidoreductase activity; GO:0016667 oxidoreductase activity, acting on a sulfur group of donors; GO:0016853 isomerase activity; GO:0016860 intramolecular oxidoreductase activity; GO:0016864 intramolecular oxidoreductase activity, transposing S-S bonds; GO:014009…	PF00085; PF13848	PF00085 Thioredoxin; PF13848 Thioredoxin-like domain	PF13848 Thioredoxin-like domain	O	KOG0190	Protein disulfide isomerase (prolyl 4-hydroxylase beta subunit)
P08074	25	K	0.610692	0.00567415	Down	Carbonyl reductase [NADPH] 2 OS=Mus musculus OX=10090 GN=Cbr2 PE=1 SV=1	Cbr2	_DTVK[Acetyl (K)]ALHASGAK_	1	64.2421	56.6054	51.3355	29.5152	24.0084	30.3406	1.36127	1.19684	1.06738	0.790708	0.656245	0.767107	cytoplasm	K00081	CBR2; carbonyl reductase 2 [EC:1.1.1.184]	mmu01100 Metabolic pathways; mmu00980 Metabolism of xenobiotics by cytochrome P450; mmu00590 Arachidonic acid metabolism	GO:0006116 NADH oxidation; GO:0006139 nucleobase-containing compound metabolic process; GO:0006734 NADH metabolic process; GO:0006753 nucleoside phosphate metabolic process; GO:0006793 phosphorus metabolic process; GO:0006796 phosphate-containing compound metabolic process; GO:0008152 metabolic process; GO:0009117 nucleotide metabolic process; GO:0009987 cellular process; GO:0016043 cellular comp…	GO:0005622 intracellular anatomical structure; GO:0005737 cytoplasm; GO:0005739 mitochondrion; GO:0005759 mitochondrial matrix; GO:0031974 membrane-enclosed lumen; GO:0043226 organelle; GO:0043227 membrane-bounded organelle; GO:0043229 intracellular organelle; GO:0043231 intracellular membrane-bounded organelle; GO:0043233 organelle lumen; GO:0070013 intracellular organelle lumen;	GO:0003824 catalytic activity; GO:0004090 carbonyl reductase (NADPH) activity; GO:0005488 binding; GO:0005515 protein binding; GO:0016491 oxidoreductase activity; GO:0016614 oxidoreductase activity, acting on CH-OH group of donors; GO:0016616 oxidoreductase activity, acting on the CH-OH group of donors, NAD or NADP as acceptor;	PF00106	PF00106 short chain dehydrogenase	PF00106 short chain dehydrogenase	Q	KOG1207	Diacetyl reductase/L-xylulose reductase
P08121	1264	K	0.397917	0.00397674	Down	Collagen alpha-1(III) chain OS=Mus musculus OX=10090 GN=Col3a1 PE=1 SV=4	Col3a1	_DLK[Acetyl (K)]FC[Carbamidomethyl (C)]HPELK_	1	3104.24	3680.84	3346.67	2232.87	1996.9	1424.17	1.48105	1.69192	1.46555	0.730023	0.668634	0.447087	extracellular	K19720	COL3A; collagen type III alpha	mmu04974 Protein digestion and absorption; mmu04820 Cytoskeleton in muscle cells; mmu05146 Amoebiasis; mmu04933 AGE-RAGE signaling pathway in diabetic complications; mmu04926 Relaxin signaling pathway; mmu04611 Platelet activation; mmu05415 Diabetic cardiomyopathy	GO:0000302 response to reactive oxygen species; GO:0001101 response to acid chemical; GO:0001501 skeletal system development; GO:0001502 cartilage condensation; GO:0001503 ossification; GO:0001568 blood vessel development; GO:0001649 osteoblast differentiation; GO:0001654 eye development; GO:0001775 cell activation; GO:0001894 tissue homeostasis; GO:0001944 vasculature development; GO:0001957 int…	GO:0005576 extracellular region; GO:0005581 collagen trimer; GO:0005583 fibrillar collagen trimer; GO:0005584 collagen type I trimer; GO:0005585 collagen type II trimer; GO:0005586 collagen type III trimer; GO:0005588 collagen type V trimer; GO:0005604 basement membrane; GO:0005615 extracellular space; GO:0005622 intracellular anatomical structure; GO:0005737 cytoplasm; GO:0005783 endoplasmic ret…	GO:0002020 protease binding; GO:0005102 signaling receptor binding; GO:0005178 integrin binding; GO:0005198 structural molecule activity; GO:0005201 extracellular matrix structural constituent; GO:0005488 binding; GO:0005515 protein binding; GO:0019838 growth factor binding; GO:0019899 enzyme binding; GO:0042287 MHC protein binding; GO:0042289 MHC class II protein binding; GO:0042802 identical pr…	PF00093	PF00093 von Willebrand factor type C domain		W	KOG3544	Collagens (type IV and type XIII), and related proteins	WP2841 Focal adhesion PI3K Akt mTOR signaling pathway;WP3855 Dysregulated miRNA targeting in insulin PI3K AKT signaling;WP458 Inflammatory response pathway;WP85 Focal adhesion	https://www.wikipathways.org/instance/WP2841;https://www.wikipathways.org/instance/WP3855;https://www.wikipathways.org/instance/WP458;https://www.wikipathways.org/instance/WP85		R-MMU-1266738 Developmental Biology;R-MMU-1280218 Adaptive Immune System;R-MMU-1442490 Collagen degradation;R-MMU-1474228 Degradation of the extracellular matrix;R-MMU-1474244 Extracellular matrix organization;R-MMU-1474290 Collagen formation;R-MMU-162582 Signal Transduction;R-MMU-1650814 Collagen biosynthesis and modifying enzymes;R-MMU-168256 Immune System;R-MMU-186797 Signaling by PDGF;R-MMU-1…	https://reactome.org/PathwayBrowser/#/R-MMU-1266738;https://reactome.org/PathwayBrowser/#/R-MMU-1280218;https://reactome.org/PathwayBrowser/#/R-MMU-1442490;https://reactome.org/PathwayBrowser/#/R-MMU-1474228;https://reactome.org/PathwayBrowser/#/R-MMU-1474244;https://reactome.org/PathwayBrowser/#/R-MMU-1474290;https://reactome.org/PathwayBrowser/#/R-MMU-162582;https://reactome.org/PathwayBrowser/…	MYOGENESIS;EPITHELIAL MESENCHYMAL TRANSITION;UV RESPONSE DN;ANGIOGENESIS	https://www.gsea-msigdb.org/gsea/msigdb/mouse/geneset/HALLMARK_MYOGENESIS;https://www.gsea-msigdb.org/gsea/msigdb/mouse/geneset/HALLMARK_EPITHELIAL_MESENCHYMAL_TRANSITION;https://www.gsea-msigdb.org/gsea/msigdb/mouse/geneset/HALLMARK_UV_RESPONSE_DN;https://www.gsea-msigdb.org/gsea/msigdb/mouse/geneset/HALLMARK_ANGIOGENESIS
[truncated: 1,397 more rows]

## Sheet: 组蛋白列表
Protein accession	Position	Amino acid	Abx/con Ratio	Abx/con P value	Regulated Type	Protein description	Gene name	Modified sequence	Localization probability	Intensity con_4_4_2	Intensity con_4_6_2	Intensity con_4_3_2	Intensity Abx_2_7_2	Intensity Abx_2_9_2	Intensity Abx_1_5_2	con_4_4_2	con_4_6_2	con_4_3_2	Abx_2_7_2	Abx_2_9_2	Abx_1_5_2	Subcellular localization	KEGG KO No.	KEGG Gene	KEGG pathway	Biological Process	Cellular Component	Molecular Function	Pfam ID	Domain description	Site Domain	KOG category	KOG NO.	KOG description	WikiPathways	externalDetailsURL	Is_TF	Reactome pathway	Reactome link	HallMark	msigdbURL
[truncated: 18 more rows]
