# Supplementary material for: Gut Microbiota Dysbiosis Remodels the Lysine Acetylome of the Mouse Cecum in Early Life
Source: Biology (Basel). 2025 Jul 23;14(8):917. doi: 10.3390/biology14080917 (PMC12383627; doi:10.3390/biology14080917)
Supplement: Supplementary file 1 [file biology-14-00917-s001.zip › Table S2.xlsx]

## Sheet: Sheet1
GO Terms Level 1	GO Terms Description	GO Terms Level	GO Terms ID	Mapping	Background	All Mapping	All Background	Fold Enrichment	Fisher's exact test p value	-log10(p value)	Related proteins	Related Genes
Cellular Component	extracellular space	2	GO:0005615	142	599	763	7242	2.25	1.55862e-22	21.81	A2BIM8 E9PV24 G3X939 O08691 O08692 O08992 O35744 O54824 O55022 O70370 O70570 O88312 O88668 O89020 P00687 P01027 P01029 P01868 P01887 P01898 P01899 P04186 P04939 P05366 P06339 P06683 P06684 P06728 P06909 P07309 P07356 P07361 P07724 P07758 P07759 P08226 P08607 P09240 P09242 P10107 P10648 P11034 P11404 P14429 P15702 P16294 P17879 P19221 P20060 P20065 P20918 P21300 P21614 P22599 P22725 P23953 P25085 …	Afm Agr2 Ahsg Akr1b7 Alb Alpl Ambp Amy1 Ang4 Anxa1 Anxa2 Anxa5 Apoa4 Apoe Apoh Aqp1 Areg Arg2 Azgp1 B2m C1qtnf5 C3 C4b C4bpa C5 C8a C8b C8g C9 Cck Ccl6 Cd63 Ces1 Ces1c Ces1d Ces2a Cfb Cfh Cfi Chil3 Clca1 Clec2d Clu Cpb2 Cpn1 Creg1 Creld1 Ctsc Ctsk Ctss Cyp4f3 Defa20 Defa6 Dpep1 Ear2 Eln Entpd8 Epx F12 F2 F9 Fabp3 Fetub Fga Fmod Gc Gcnt3 Gpt Gpx3 Gsta2 H2-D1 H2-Q10 H2-Q7 H2-T23 H2bc21 Hexa Hexb Hm…
	extracellular region	2	GO:0005576	204	1078	763	7242	1.8	2.00792e-19	18.7	A2BIM8 A6X935 E9PV24 G3X939 O08691 O08692 O08992 O09046 O09131 O35657 O35744 O35887 O54824 O55022 O70370 O70503 O70570 O88310 O88312 O88384 O88572 O88668 O89020 P00329 P00687 P01027 P01029 P01868 P01887 P01898 P01899 P04186 P04939 P05366 P06339 P06683 P06684 P06728 P06909 P07309 P07356 P07361 P07724 P07758 P07759 P08226 P08607 P09240 P09242 P09528 P10107 P10637 P10648 P11034 P11404 P12960 P14429 …	Adh1 Afm Agr2 Ahsg Akr1b7 Alb Alpl Ambp Amy1 Ang4 Anln Anxa1 Anxa2 Anxa5 Apoa4 Apoe Apoh Aqp1 Areg Arg2 Arhgap45 Asah2 Aspn Azgp1 B2m B3galt5 C1qtnf5 C3 C4b C4bpa C5 C8a C8b C8g C9 Cab39 Calu Cck Ccl6 Cd63 Ces1 Ces1c Ces1d Ces2a Cfb Cfh Cfi Cgref1 Chil3 Chl1 Clca1 Clec2d Clu Cntn1 Col12a1 Col14a1 Cpb2 Cpn1 Cpn2 Creg1 Creld1 Ctsc Ctsk Ctss Cyp4f3 Dcn Defa20 Defa6 Dera Dhrs11 Dmbt1 Dock2 Dpep1 Ear2…
	membrane protein complex	2	GO:0098796	126	705	763	7242	1.7	5.60704e-10	9.25	B2RSH2 E9Q401 G3X939 O08734 O08992 O35143 O35153 O35304 O70258 O70404 O70480 O88384 O88572 O88983 O89053 O89079 O89116 P00848 P01027 P01029 P01887 P01898 P01899 P03888 P03911 P03921 P04231 P04441 P06339 P06683 P06684 P07356 P08752 P0C0A3 P14429 P14434 P17665 P17879 P21278 P21958 P26040 P27601 P28825 P29788 P36371 P36895 P46096 P48036 P49769 P50518 P51150 P51863 P56135 P57746 P61967 P62073 P62077 …	Alg13 Anxa2 Anxa5 Ap1s1 Ap2s1 Ap5b1 Aph1a Arl6ip1 Atp5f1c Atp5if1 Atp5me Atp5mf Atp5pb Atp5pd Atp6v0d1 Atp6v1d Atp6v1e1 Atp6v1f B2m Baiap2l2 Bak1 Bcap31 Bet1l Bmpr1a C3 C4b C5 C8a C8b C8g C9 Cd74 Chmp3 Chmp6 Cope Coro1a Cox6c Cox7c Derl2 Diablo Emc2 Emc6 Ezr Gga2 Gna11 Gna13 Gnai1 Gnai2 Gnai3 Gng12 Grin3b H2-Aa H2-D1 H2-Eb1 H2-Q10 H2-Q7 H2-T23 Hmgb1 Hspa1b Inhca Itga4 Itga7 Kcnab2 Kcnk6 Lrp6 Lrrc…
	pore complex	3	GO:0046930	11	17	763	7242	6.14	1.13012e-07	6.95	O08734 P01027 P01029 P06683 P06684 Q8BH35 Q8K182 Q8VCG4 Q99KR7 Q9CZR3 Q9QYA2	Bak1 C3 C4b C5 C8a C8b C8g C9 Ppif Tomm40 Tomm40l
	endoplasmic reticulum lumen	5	GO:0005788	45	191	763	7242	2.24	1.30064e-07	6.89	E9PV24 O08601 O35744 O35887 P01027 P01029 P01887 P06728 P07724 P07758 P08226 P16294 P16406 P19221 P22599 P22725 P23953 P29699 P29788 P32261 P35441 P49182 P97821 Q00897 Q00898 Q02819 Q03517 Q06890 Q60847 Q61576 Q62313 Q80X19 Q80YX1 Q8BMK4 Q8QZR3 Q8R1J9 Q8VCC2 Q8VCT4 Q921I1 Q9D7B7 Q9D8I1 Q9EPK6 Q9ER38 Q9R092 Q9Z2L6	Ahsg Alb Apoa4 Apoe B2m C3 C4b Calu Ces1 Ces1c Ces1d Ces2a Chil3 Ckap4 Clu Col12a1 Col14a1 Ctsc Enpep F2 F9 Fga Fkbp10 Gpx8 Hsd17b6 Minpp1 Mttp Mzb1 Nucb1 Scg2 Serpina1a Serpina1b Serpina1d Serpina1e Serpinc1 Serpind1 Sil1 Tf Tgoln1 Thbs1 Tnc Tor2a Tor3a Vtn Wnt5a
	membrane attack complex	4	GO:0005579	7	7	763	7242	9.49	1.40584e-07	6.85	P01027 P01029 P06683 P06684 Q8BH35 Q8K182 Q8VCG4	C3 C4b C5 C8a C8b C8g C9
	organelle inner membrane	4	GO:0019866	78	414	763	7242	1.79	2.22299e-07	6.65	D3Z7Q2 O35143 O54965 O70579 P00848 P03888 P03911 P03921 P11725 P17665 P30275 P48771 P49769 P56135 P58059 P62073 P62077 P63030 P67778 P97478 Q06185 Q3TBW2 Q3UMR5 Q3UUI3 Q66GT5 Q6DVA0 Q80V03 Q80ZK0 Q810Q5 Q8BGB8 Q8BGP6 Q8BK72 Q8BMG8 Q8C196 Q8C1E7 Q8CD10 Q8CFA2 Q8K2T4 Q8R1I1 Q8VC19 Q8VC49 Q8VCL2 Q8VCX5 Q91VR2 Q91XF4 Q923E4 Q925I1 Q99KR7 Q99N91 Q9CPQ1 Q9CQ54 Q9CQ85 Q9CQA6 Q9CQE3 Q9CQJ8 Q9CQL6 Q9CQQ7 …	Adck5 Alas1 Amt Atad3a Atp5f1c Atp5if1 Atp5me Atp5mf Atp5pb Atp5pd Chchd1 Ckmt1 Coa3 Coq4 Coq5 Coq7 Cox16 Cox6c Cox7a2 Cox7c Cps1 Ifi27l2b Lemd2 Letm1 Mcu Micu1 Micu2 Mpc1 Mrpl10 Mrpl34 Mrpl35 Mrps10 Mrps11 Mrps14 Mrps17 Mrps21 Mrps24 Mrps27 Mrps34 Mtatp6 Mtnd1 Mtnd4 Mtnd5 Ndufab1 Ndufaf4 Ndufb9 Ndufc2 Nmes1 Noa1 Otc P2rx4 Pam16 Phb1 Ppif Psen1 Ptpmt1 Rnf13 Rnf167 Sco2 Sirt1 Slc25a15 Slc25a17 Slc…
	mitochondrial inner membrane	5	GO:0005743	71	368	763	7242	1.83	2.90813e-07	6.54	D3Z7Q2 O35143 O70579 P00848 P03888 P03911 P03921 P11725 P17665 P30275 P48771 P49769 P56135 P58059 P62073 P62077 P63030 P67778 P97478 Q06185 Q3TBW2 Q3UMR5 Q3UUI3 Q66GT5 Q80V03 Q80ZK0 Q810Q5 Q8BGB8 Q8BGP6 Q8BK72 Q8BMG8 Q8C196 Q8CD10 Q8CFA2 Q8K2T4 Q8R1I1 Q8VC19 Q8VCL2 Q8VCX5 Q91VR2 Q925I1 Q99KR7 Q99N91 Q9CPQ1 Q9CQ54 Q9CQ85 Q9CQA6 Q9CQE3 Q9CQJ8 Q9CQL6 Q9CQQ7 Q9CQV1 Q9CQV5 Q9CR21 Q9CR63 Q9CR88 Q9CWU6 …	Adck5 Alas1 Amt Atad3a Atp5f1c Atp5if1 Atp5me Atp5mf Atp5pb Atp5pd Chchd1 Ckmt1 Coa3 Coq4 Coq5 Coq7 Cox16 Cox6c Cox7a2 Cox7c Cps1 Letm1 Mcu Micu1 Micu2 Mpc1 Mrpl10 Mrpl34 Mrpl35 Mrps10 Mrps11 Mrps14 Mrps17 Mrps21 Mrps24 Mrps27 Mrps34 Mtatp6 Mtnd1 Mtnd4 Mtnd5 Ndufab1 Ndufaf4 Ndufb9 Ndufc2 Nmes1 Noa1 Otc Pam16 Phb1 Ppif Psen1 Ptpmt1 Sco2 Slc25a15 Slc25a17 Slc25a32 Slc25a40 Smdt1 Smim20 Them4 Timm10…
Molecular Function	transmembrane transporter activity	2	GO:0022857	78	376	685	6643	2.01	7.48911e-10	9.13	E9Q401 G3X939 O35304 O70579 O88572 P00848 P07356 P14069 P17665 P21614 P21958 P36371 P48036 P48771 P49769 P50518 P51863 P56135 P57746 P62077 P62482 P63030 P70172 P70245 P70694 Q00724 Q02013 Q06185 Q3TBV4 Q3UBX0 Q3UMR5 Q5I012 Q5U5M8 Q61609 Q62351 Q64726 Q78IQ7 Q80WK2 Q8BGP6 Q8BMG8 Q8BTV1 Q8BTY2 Q8BWH0 Q8C3K6 Q8K273 Q8R1T4 Q8VC28 Q8VE96 Q91VR2 Q91W20 Q91WV7 Q91X72 Q91ZN5 Q91ZU9 Q921I1 Q921L3 Q922Q5 …	Akr1c13 Akr1c6 Anxa2 Anxa5 Aqp1 Atp5f1c Atp5me Atp5mf Atp5pb Atp5pd Atp6v0d1 Atp6v1d Atp6v1e1 Atp6v1f Azgp1 Bloc1s3 Clca1 Cox6c Cox7a2 Cox7c Cul5 Ebp Gc Grin3b Hpx Inhca Kcnab2 Kcnk6 Letm1 Lrp6 Lrrc26 Mcu Mmgt1 Mpc1 Mtatp6 Mtmr7 P2rx4 Psen1 Rbp4 Ryr2 S100a6 Sfxn5 Slc10a2 Slc13a2 Slc18a3 Slc20a1 Slc23a2 Slc25a15 Slc25a17 Slc25a32 Slc25a40 Slc34a2 Slc35a3 Slc35b2 Slc35b3 Slc35f6 Slc38a10 Slc38a7 Sl…
	enzyme inhibitor activity	3	GO:0004857	51	227	685	6643	2.18	4.5946e-08	7.34	A6X935 O08692 O35143 O35887 O54950 O88572 P01027 P01029 P06684 P07356 P07758 P07759 P10107 P11928 P17717 P20918 P22599 P28654 P28665 P29699 P31428 P32261 P46414 P48036 P49182 P56212 P60840 P62259 P97290 P97298 Q00897 Q00898 Q07456 Q3UIR3 Q3UP24 Q60829 Q61247 Q61702 Q63886 Q64435 Q8BZT5 Q8CAS9 Q8R2Q8 Q91ZZ3 Q921I1 Q99MQ4 Q9DBB9 Q9DBD0 Q9ERT9 Q9QXC1 Q9WVB4	Ahsg Ambp Anxa1 Anxa2 Anxa5 Arpp19 Aspn Atp5if1 Bst2 C3 C4b C5 Calu Cdkn1b Cpn2 Dcn Dpep1 Dtx3l Ensa Fetub Inhca Itih1 Itih4 Lrp6 Lrrc19 Mug1 Ngp Nlrc4 Oas1a Parp9 Plg Ppp1r1a Ppp1r1b Prkag1 Serpina1a Serpina1b Serpina1d Serpina1e Serpina3k Serpinc1 Serpind1 Serpinf1 Serpinf2 Serping1 Slit3 Sncb Tf Ugt1a1 Ugt1a6 Ugt2b17 Ywhae
	amide transmembrane transporter activity	3	GO:0042887	13	27	685	6643	4.67	6.78605e-07	6.17	P21958 P36371 P62077 Q5U5M8 Q64726 Q8BMG8 Q8BWH0 Q9CPQ3 Q9CQ85 Q9CZR3 Q9QYA2 Q9R233 Q9WV98	Azgp1 Bloc1s3 Slc25a32 Slc38a7 Tap1 Tap2 Tapbp Timm22 Timm8b Timm9 Tomm22 Tomm40 Tomm40l
	transporter activity	1	GO:0005215	88	513	685	6643	1.66	7.26217e-07	6.14	E9Q401 G3X939 O08601 O35304 O70579 O88572 O88935 P00848 P06728 P07356 P08226 P11404 P14069 P17665 P21614 P21958 P36371 P48036 P48771 P49769 P50518 P51863 P56135 P57746 P61967 P62073 P62077 P62482 P62743 P63030 P70172 P70245 P70694 Q00724 Q02013 Q06185 Q3TBV4 Q3UBX0 Q3UMR5 Q5I012 Q5U5M8 Q61609 Q62351 Q64726 Q78IQ7 Q80WK2 Q8BGP6 Q8BMG8 Q8BTV1 Q8BTY2 Q8BWH0 Q8C3K6 Q8K273 Q8R1T4 Q8VC28 Q8VE96 Q91VR2 …	Akr1c13 Akr1c6 Anxa2 Anxa5 Ap1s1 Ap2s1 Apoa4 Apoe Aqp1 Atp5f1c Atp5me Atp5mf Atp5pb Atp5pd Atp6v0d1 Atp6v1d Atp6v1e1 Atp6v1f Azgp1 Bloc1s3 Clca1 Cox6c Cox7a2 Cox7c Cul5 Ebp Fabp3 Gc Gltp Grin3b Hpx Inhca Kcnab2 Kcnk6 Letm1 Lrp6 Lrrc26 Mcu Mmgt1 Mpc1 Mtatp6 Mtmr7 Mttp P2rx4 Plscr1 Psen1 Rbp4 Ryr2 S100a6 Sfxn5 Slc10a2 Slc13a2 Slc18a3 Slc20a1 Slc23a2 Slc25a15 Slc25a17 Slc25a32 Slc25a40 Slc34a2 Slc35…
	monoatomic cation transmembrane transporter activity	4	GO:0008324	48	227	685	6643	2.05	1.02218e-06	5.99	E9Q401 G3X939 O35304 O70579 P00848 P07356 P17665 P48036 P48771 P49769 P50518 P51863 P62077 P62482 P70172 Q02013 Q06185 Q3TBV4 Q3UMR5 Q61609 Q62351 Q78IQ7 Q8BTV1 Q8BTY2 Q8BWH0 Q8C3K6 Q8K273 Q8R1T4 Q91VR2 Q91W20 Q91ZU9 Q921I1 Q921L3 Q9CPQ1 Q9CQQ7 Q9CZR3 Q9D1K2 Q9D5V5 Q9DBD0 Q9DBP0 Q9DCX2 Q9EPR4 Q9ES88 Q9JJX6 Q9QYA2 Q9WVD5 Q9Z2C9 Q9Z2I0	Anxa2 Anxa5 Aqp1 Atp5f1c Atp5me Atp5pb Atp5pd Atp6v0d1 Atp6v1e1 Atp6v1f Cox6c Cox7a2 Cox7c Cul5 Grin3b Inhca Kcnab2 Kcnk6 Letm1 Lrrc26 Mcu Mmgt1 Mtatp6 Mtmr7 P2rx4 Psen1 Ryr2 Slc10a2 Slc13a2 Slc18a3 Slc20a1 Slc23a2 Slc25a15 Slc25a17 Slc34a2 Slc35a3 Slc38a7 Slc39a4 Slc4a7 Slc5a1 Slc9a3 Tf Tfrc Timm8b Tmco1 Tomm40 Tomm40l Tusc3
	monoatomic ion transmembrane transporter activity	3	GO:0015075	61	318	685	6643	1.86	1.03222e-06	5.99	E9Q401 G3X939 O35304 O70579 P00848 P07356 P14069 P17665 P48036 P48771 P49769 P50518 P51863 P62077 P62482 P63030 P70172 P70694 Q02013 Q06185 Q3TBV4 Q3UBX0 Q3UMR5 Q5I012 Q61609 Q62351 Q78IQ7 Q80WK2 Q8BMG8 Q8BTV1 Q8BTY2 Q8BWH0 Q8C3K6 Q8K273 Q8R1T4 Q8VC28 Q91VR2 Q91W20 Q91WV7 Q91ZN5 Q91ZU9 Q921I1 Q921L3 Q922Q5 Q925N0 Q9CPQ1 Q9CQQ7 Q9CZR3 Q9D1K2 Q9D5V5 Q9D7Z6 Q9DBD0 Q9DBP0 Q9DCX2 Q9EPR4 Q9ES88 Q9JJX6 …	Akr1c13 Akr1c6 Anxa2 Anxa5 Aqp1 Atp5f1c Atp5me Atp5pb Atp5pd Atp6v0d1 Atp6v1e1 Atp6v1f Clca1 Cox6c Cox7a2 Cox7c Cul5 Grin3b Inhca Kcnab2 Kcnk6 Letm1 Lrrc26 Mcu Mmgt1 Mpc1 Mtatp6 Mtmr7 P2rx4 Psen1 Ryr2 S100a6 Sfxn5 Slc10a2 Slc13a2 Slc18a3 Slc20a1 Slc23a2 Slc25a15 Slc25a17 Slc25a32 Slc34a2 Slc35a3 Slc35b2 Slc35b3 Slc38a10 Slc38a7 Slc39a4 Slc3a1 Slc4a7 Slc51b Slc5a1 Slc9a3 Tf Tfrc Timm8b Tmco1 Tmem1…
	inorganic cation transmembrane transporter activity	4	GO:0022890	44	203	685	6643	2.1	1.50615e-06	5.82	E9Q401 G3X939 P00848 P07356 P17665 P48036 P48771 P49769 P50518 P51863 P62077 P62482 P70172 Q02013 Q06185 Q3TBV4 Q3UMR5 Q61609 Q62351 Q78IQ7 Q8BTV1 Q8BTY2 Q8C3K6 Q8K273 Q8R1T4 Q91VR2 Q91W20 Q91ZU9 Q921I1 Q921L3 Q9CPQ1 Q9CQQ7 Q9CZR3 Q9D1K2 Q9D5V5 Q9DBD0 Q9DBP0 Q9DCX2 Q9EPR4 Q9ES88 Q9JJX6 Q9QYA2 Q9Z2C9 Q9Z2I0	Anxa2 Anxa5 Aqp1 Atp5f1c Atp5me Atp5pb Atp5pd Atp6v0d1 Atp6v1e1 Atp6v1f Cox6c Cox7a2 Cox7c Cul5 Grin3b Inhca Kcnab2 Kcnk6 Letm1 Lrrc26 Mcu Mmgt1 Mtatp6 Mtmr7 P2rx4 Psen1 Ryr2 Slc10a2 Slc13a2 Slc20a1 Slc23a2 Slc34a2 Slc35a3 Slc39a4 Slc4a7 Slc5a1 Slc9a3 Tf Tfrc Timm8b Tmco1 Tomm40 Tomm40l Tusc3
	antigen binding	2	GO:0003823	16	46	685	6643	3.37	7.00201e-06	5.15	P01642 P01786 P01837 P01868 P01898 P01899 P04231 P06339 P14429 P14434 P20918 P21958 Q00651 Q76MZ3 Q7TNP2 Q9R233	H2-Aa H2-D1 H2-Eb1 H2-Q10 H2-Q7 H2-T23 Ighg1 Igkc Igkv5-48 Itga4 Plg Ppp2r1a Ppp2r1b Tap1 Tapbp
Biological Process	regulation of protein activation cascade	7	GO:2000257	22	34	746	7111	6.17	3.46483e-14	13.46	E9PV24 P01027 P01029 P04186 P06683 P06684 P06909 P08607 P19221 P28665 P29788 P32261 P67778 P97290 Q06890 Q61129 Q8BH35 Q8K182 Q8VCG4 Q9DBB9 Q9JHH6 Q9JJN5	C3 C4b C4bpa C5 C8a C8b C8g C9 Cfb Cfh Cfi Clu Cpb2 Cpn1 Cpn2 F2 Fga Mug1 Phb1 Serpinc1 Serping1 Vtn
	acute-phase response	6	GO:0006953	22	37	746	7111	5.67	4.3482e-13	12.36	A6X935 E9PV24 P05366 P07361 P07758 P07759 P17717 P19221 P22599 P25085 P28665 P29699 Q00897 Q00898 Q61247 Q61646 Q62351 Q63886 Q64435 Q921I1 Q9DBD0 Q9JJ00	Ahsg F2 Fga Hp Il1rn Inhca Itih4 Mug1 Orm2 Plscr1 Saa1 Serpina1a Serpina1b Serpina1d Serpina1e Serpina3k Serpinf2 Tf Tfrc Ugt1a1 Ugt1a6 Ugt2b17
	regulation of acute inflammatory response	6	GO:0002673	25	52	746	7111	4.58	6.82786e-12	11.17	P01027 P01029 P04186 P06683 P06684 P06909 P08607 P15702 P19221 P26262 P28665 P29788 P41539 P48302 P67778 P97290 Q06890 Q61129 Q80YC5 Q8BH35 Q8K182 Q8VCG4 Q9DBB9 Q9JHH6 Q9JJN5	C3 C4b C4bpa C5 C8a C8b C8g C9 Cfb Cfh Cfi Clu Cpb2 Cpn1 Cpn2 Ednrb F12 F2 Klkb1 Mug1 Phb1 Serping1 Spn Tac1 Vtn
	regulation of protein processing	7	GO:0070613	30	91	746	7111	3.14	4.64963e-09	8.33	P01027 P01029 P04186 P06683 P06684 P06909 P07356 P08607 P12960 P19221 P26262 P28665 P29788 P35441 P67778 P97290 Q05895 Q06890 Q3UP24 Q61129 Q61247 Q80YC5 Q8BH35 Q8K182 Q8K337 Q8VCG4 Q9D3P8 Q9DBB9 Q9JHH6 Q9JJN5	Anxa2 C3 C4b C4bpa C5 C8a C8b C8g C9 Cfb Cfh Cfi Clu Cntn1 Cpb2 Cpn1 Cpn2 F12 F2 Inpp5b Klkb1 Mug1 Nlrc4 Phb1 Plgrkt Serpinf2 Serping1 Thbs1 Thbs3 Vtn
	regulation of protein maturation	6	GO:1903317	30	91	746	7111	3.14	4.64963e-09	8.33	P01027 P01029 P04186 P06683 P06684 P06909 P07356 P08607 P12960 P19221 P26262 P28665 P29788 P35441 P67778 P97290 Q05895 Q06890 Q3UP24 Q61129 Q61247 Q80YC5 Q8BH35 Q8K182 Q8K337 Q8VCG4 Q9D3P8 Q9DBB9 Q9JHH6 Q9JJN5	Anxa2 C3 C4b C4bpa C5 C8a C8b C8g C9 Cfb Cfh Cfi Clu Cntn1 Cpb2 Cpn1 Cpn2 F12 F2 Inpp5b Klkb1 Mug1 Nlrc4 Phb1 Plgrkt Serpinf2 Serping1 Thbs1 Thbs3 Vtn
	metal ion transport	6	GO:0030001	53	266	746	7111	1.9	3.11506e-06	5.51	E9Q401 G3X939 O08528 O88329 O89053 P01887 P07356 P09528 P10107 P29391 P46414 P48036 P49769 P50518 P51863 P57746 P62077 P62482 P70172 Q02013 Q3TBV4 Q3UMR5 Q5I012 Q61609 Q62351 Q78IQ7 Q811J3 Q8BTV1 Q8BTY2 Q8BWH0 Q8C3K6 Q8CD10 Q8K273 Q8R3Q0 Q8VCL2 Q8VCX5 Q91W20 Q91W97 Q91ZU9 Q921I1 Q921L3 Q925B0 Q9D1K2 Q9D5V5 Q9D7Z6 Q9DB10 Q9DBD0 Q9DBP0 Q9EPR4 Q9ES88 Q9JJX6 Q9Z2C9 Q9Z2I0	Anxa1 Anxa2 Anxa5 Aqp1 Atp6v0d1 Atp6v1d Atp6v1e1 Atp6v1f B2m Cdkn1b Clca1 Coro1a Cul5 Fth1 Ftl1 Grin3b Hk2 Hkdc1 Inhca Ireb2 Kcnab2 Kcnk6 Letm1 Lrrc26 Mcu Micu1 Micu2 Mmgt1 Mtmr7 Myo1a P2rx4 Pawr Psen1 Ryr2 Saraf Sco2 Slc10a2 Slc13a2 Slc20a1 Slc23a2 Slc34a2 Slc38a10 Slc38a7 Slc39a4 Slc4a7 Slc5a1 Slc9a3 Smdt1 Tf Tfrc Timm8b Tmco1 Tusc3
	fibrinolysis	6	GO:0042730	9	15	746	7111	5.72	4.10178e-06	5.39	E9PV24 P07356 P19221 P20918 P26262 P97290 Q61247 Q80YC5 Q9JHH6	Anxa2 Cpb2 F12 F2 Fga Klkb1 Plg Serpinf2 Serping1
	positive regulation of adaptive immune response	6	GO:0002821	20	64	746	7111	2.98	4.51874e-06	5.34	P01027 P01029 P01887 P01898 P01899 P04231 P04441 P06339 P06684 P10107 P14429 P17879 P36371 P70196 Q62351 Q8K352 Q91X72 Q923E4 Q9EPB4 Q9WVH4	Anxa1 B2m C3 C4b C5 Cd74 Foxo3 H2-D1 H2-Eb1 H2-Q10 H2-Q7 H2-T23 Hpx Hspa1b Pycard Sash3 Sirt1 Tap2 Tfrc Traf6
	immunoglobulin mediated immune response	6	GO:0016064	17	50	746	7111	3.24	6.58252e-06	5.18	P01027 P01029 P01868 P04186 P04231 P04441 P06683 P06684 P08607 P97290 Q06890 Q5JCT0 Q61129 Q8BH35 Q8K182 Q8VCG4 Q9ES52	C3 C4b C4bpa C5 C8a C8b C8g C9 Cd74 Cfb Cfi Clu Gcnt3 H2-Eb1 Ighg1 Inpp5d Serping1
	retinoid metabolic process	7	GO:0001523	17	51	746	7111	3.18	8.92392e-06	5.05	O35945 P00329 P06728 P07309 P08226 P21300 P24549 P62965 P70694 Q00724 Q08652 Q58NB6 Q63886 Q64435 Q8VC28 Q8VCC1 Q9R092	Adh1 Akr1b7 Akr1c13 Akr1c6 Aldh1a1 Aldh1a7 Apoa4 Apoe Crabp1 Dhrs9 Hpgd Hsd17b6 Rbp2 Rbp4 Ttr Ugt1a1 Ugt1a6
	regulation of serine-type endopeptidase activity	7	GO:1900003	5	5	746	7111	9.53	1.2555e-05	4.9	O35640 P07758 P22599 Q00897 Q00898	Anxa8 Serpina1a Serpina1b Serpina1d Serpina1e
	regulation of serine-type peptidase activity	6	GO:1902571	5	5	746	7111	9.53	1.2555e-05	4.9	O35640 P07758 P22599 Q00897 Q00898	Anxa8 Serpina1a Serpina1b Serpina1d Serpina1e
	negative regulation of serine-type peptidase activity	7	GO:1902572	5	5	746	7111	9.53	1.2555e-05	4.9	O35640 P07758 P22599 Q00897 Q00898	Anxa8 Serpina1a Serpina1b Serpina1d Serpina1e
	regulation of lymphocyte mediated immunity	6	GO:0002706	22	82	746	7111	2.56	2.36012e-05	4.63	O08691 P01027 P01029 P01887 P01898 P01899 P06339 P06684 P08607 P11438 P14429 P15702 P17879 P21958 P27870 P36371 P63158 P70196 Q62351 Q8K352 Q91V08 Q91X72	Arg2 B2m C3 C4b C4bpa C5 Clec2d H2-D1 H2-Q10 H2-Q7 H2-T23 Hmgb1 Hpx Hspa1b Lamp1 Sash3 Spn Tap1 Tap2 Tfrc Traf6 Vav1
