# Supplementary material for: Gut Microbiota Dysbiosis Remodels the Lysine Acetylome of the Mouse Cecum in Early Life
Source: Biology (Basel). 2025 Jul 23;14(8):917. doi: 10.3390/biology14080917 (PMC12383627; doi:10.3390/biology14080917)
Supplement: Supplementary file 1 [file biology-14-00917-s001.zip › Table S3.xlsx]

## Sheet: Sheet1
KEGG pathway	Fisher's exact test p value	Fold Enrichment	Protein accession	Protein description	Gene name	Abx/con Ratio	Abx/con P value	Regulated Type	MW [kDa]	Coverage [%]	Peptides	Unique peptides	KEGG KO No.	Intensity CON1	Intensity CON2	Intensity CON3	Intensity ABX1	Intensity ABX2	Intensity ABX3	CON1	CON2	CON3	ABX1	ABX2	ABX3
mmu00010 Glycolysis / Gluconeogenesis	0.065207	1.79	O08528	Hexokinase-2 OS=Mus musculus OX=10090 GN=Hk2 PE=1 SV=1	Hk2	1.73031	6.84707e-07	Up	102.535	38.1	33	28	K00844	868.91	874.575	847.604	1493.8	1486.39	1503.21	0.736938	0.741743	0.718868	1.26692	1.26063	1.2749
mmu00010 Glycolysis / Gluconeogenesis	0.065207	1.79	P00329	Alcohol dehydrogenase 1 OS=Mus musculus OX=10090 GN=Adh1 PE=1 SV=2	Adh1	1.55025	0.000550349	Up	39.7714	22.7	8	8	K13951	1818.98	1891.84	1912	2684.74	2949.77	3082.28	0.761101	0.791586	0.800023	1.12335	1.23425	1.28969
mmu00010 Glycolysis / Gluconeogenesis	0.065207	1.79	P53657	Pyruvate kinase PKLR OS=Mus musculus OX=10090 GN=Pklr PE=1 SV=1	Pklr	1.62818	0.000951148	Up	62.3087	32.6	18	18	K12406	361.548	370.613	405.361	662.886	569.972	619.234	0.725608	0.743801	0.813539	1.33038	1.1439	1.24277
mmu00010 Glycolysis / Gluconeogenesis	0.065207	1.79	Q8K157	Galactose mutarotase OS=Mus musculus OX=10090 GN=Galm PE=1 SV=1	Galm	1.50971	1.12747e-05	Up	37.7986	28.4	7	7	K01785	1416.07	1384.48	1442.78	2169.39	2137.97	2098.83	0.797823	0.780023	0.812869	1.22225	1.20455	1.18249
mmu00010 Glycolysis / Gluconeogenesis	0.065207	1.79	Q91W97	Hexokinase HKDC1 OS=Mus musculus OX=10090 GN=Hkdc1 PE=2 SV=1	Hkdc1	1.68131	0.000214591	Up	102.259	19	16	16	K00844	231.063	231.06	223.419	356.932	407.88	387.796	0.754225	0.754214	0.729273	1.16508	1.33138	1.26582
mmu00010 Glycolysis / Gluconeogenesis	0.065207	1.79	Q9DBJ1	Phosphoglycerate mutase 1 OS=Mus musculus OX=10090 GN=Pgam1 PE=1 SV=3	Pgam1	1.57099	0.000263135	Up	28.832	36.6	9	6	K01834	867.174	833.659	852.88	1432.94	1283.48	1295.43	0.792475	0.761847	0.779412	1.3095	1.17292	1.18384
mmu00010 Glycolysis / Gluconeogenesis	0.065207	1.79	Q9QXD6	Fructose-1,6-bisphosphatase 1 OS=Mus musculus OX=10090 GN=Fbp1 PE=1 SV=3	Fbp1	0.59165	0.00785347	Down	36.9125	10.4	2	2	K03841	80.0559	72.0117	82.1358	46.2134	38.2446	54.1085	1.28856	1.15908	1.32204	0.743838	0.615575	0.870915
mmu00010 Glycolysis / Gluconeogenesis	0.065207	1.79	Q9WUA3	ATP-dependent 6-phosphofructokinase, platelet type OS=Mus musculus OX=10090 GN=Pfkp PE=1 SV=1	Pfkp	1.63126	3.82891e-05	Up	85.455	15.7	13	13	K00850	390.28	392.232	409.641	665.464	655.148	624.097	0.746504	0.750238	0.783536	1.27286	1.25313	1.19374
mmu00010 Glycolysis / Gluconeogenesis	0.065207	1.79	Q9Z2L6	Multiple inositol polyphosphate phosphatase 1 OS=Mus musculus OX=10090 GN=Minpp1 PE=1 SV=3	Minpp1	0.59908	0.00608749	Down	54.5374	9.1	4	4	K03103	151.154	111.556	128.025	73.0264	83.148	77.9071	1.45151	1.07125	1.2294	0.701259	0.798455	0.748127
mmu00010 Glycolysis / Gluconeogenesis	0.065207	1.79	Q9Z2V4	Phosphoenolpyruvate carboxykinase, cytosolic [GTP] OS=Mus musculus OX=10090 GN=Pck1 PE=1 SV=1	Pck1	0.572549	5.45627e-05	Down	69.3548	23.8	13	12	K01596	1065.41	1080.97	988.092	584.774	598.076	611.786	1.29688	1.31582	1.20277	0.711822	0.728014	0.744702
mmu00040 Pentose and glucuronate interconversions	0.154269	1.89	P17717	UDP-glucuronosyltransferase 2B17 OS=Mus musculus OX=10090 GN=Ugt2b17 PE=1 SV=1	Ugt2b17	0.53947	6.97927e-05	Down	60.856	12.5	6	6	K00699	613.1	665.394	669.771	366.196	343.447	341.387	1.22649	1.3311	1.33986	0.732564	0.687056	0.682934
mmu00040 Pentose and glucuronate interconversions	0.154269	1.89	P21300	Aldo-keto reductase family 1 member B7 OS=Mus musculus OX=10090 GN=Akr1b7 PE=1 SV=4	Akr1b7	0.634096	0.000992872	Down	35.9884	18	6	3	K00011	190.232	206.234	191.011	122.937	114.904	134.676	1.18896	1.28897	1.19383	0.768361	0.718153	0.841731
mmu00040 Pentose and glucuronate interconversions	0.154269	1.89	Q63886	UDP-glucuronosyltransferase 1A1 OS=Mus musculus OX=10090 GN=Ugt1a1 PE=1 SV=2	Ugt1a1	1.51644	1.88671e-05	Up	60.0473	9.5	5	5	K00699	1397.51	1453.66	1376.3	2116.38	2164.27	2130.06	0.788205	0.819872	0.776241	1.19365	1.22066	1.20137
mmu00040 Pentose and glucuronate interconversions	0.154269	1.89	Q64435	UDP-glucuronosyltransferase 1-6 OS=Mus musculus OX=10090 GN=Ugt1a6 PE=1 SV=1	Ugt1a6	0.541426	0.000107016	Down	60.4386	9.8	5	5	K00699	2022.15	1995.35	2254.88	1115.31	1154.44	1126.27	1.2549	1.23827	1.39933	0.69214	0.71642	0.69894
mmu00051 Fructose and mannose metabolism	0.374033	1.49	O08528	Hexokinase-2 OS=Mus musculus OX=10090 GN=Hk2 PE=1 SV=1	Hk2	1.73031	6.84707e-07	Up	102.535	38.1	33	28	K00844	868.91	874.575	847.604	1493.8	1486.39	1503.21	0.736938	0.741743	0.718868	1.26692	1.26063	1.2749
mmu00051 Fructose and mannose metabolism	0.374033	1.49	P21300	Aldo-keto reductase family 1 member B7 OS=Mus musculus OX=10090 GN=Akr1b7 PE=1 SV=4	Akr1b7	0.634096	0.000992872	Down	35.9884	18	6	3	K00011	190.232	206.234	191.011	122.937	114.904	134.676	1.18896	1.28897	1.19383	0.768361	0.718153	0.841731
mmu00051 Fructose and mannose metabolism	0.374033	1.49	Q91W97	Hexokinase HKDC1 OS=Mus musculus OX=10090 GN=Hkdc1 PE=2 SV=1	Hkdc1	1.68131	0.000214591	Up	102.259	19	16	16	K00844	231.063	231.06	223.419	356.932	407.88	387.796	0.754225	0.754214	0.729273	1.16508	1.33138	1.26582
mmu00051 Fructose and mannose metabolism	0.374033	1.49	Q9QXD6	Fructose-1,6-bisphosphatase 1 OS=Mus musculus OX=10090 GN=Fbp1 PE=1 SV=3	Fbp1	0.59165	0.00785347	Down	36.9125	10.4	2	2	K03841	80.0559	72.0117	82.1358	46.2134	38.2446	54.1085	1.28856	1.15908	1.32204	0.743838	0.615575	0.870915
mmu00051 Fructose and mannose metabolism	0.374033	1.49	Q9WUA3	ATP-dependent 6-phosphofructokinase, platelet type OS=Mus musculus OX=10090 GN=Pfkp PE=1 SV=1	Pfkp	1.63126	3.82891e-05	Up	85.455	15.7	13	13	K00850	390.28	392.232	409.641	665.464	655.148	624.097	0.746504	0.750238	0.783536	1.27286	1.25313	1.19374
mmu00052 Galactose metabolism	0.0901228	2.04	O08528	Hexokinase-2 OS=Mus musculus OX=10090 GN=Hk2 PE=1 SV=1	Hk2	1.73031	6.84707e-07	Up	102.535	38.1	33	28	K00844	868.91	874.575	847.604	1493.8	1486.39	1503.21	0.736938	0.741743	0.718868	1.26692	1.26063	1.2749
mmu00052 Galactose metabolism	0.0901228	2.04	P21300	Aldo-keto reductase family 1 member B7 OS=Mus musculus OX=10090 GN=Akr1b7 PE=1 SV=4	Akr1b7	0.634096	0.000992872	Down	35.9884	18	6	3	K00011	190.232	206.234	191.011	122.937	114.904	134.676	1.18896	1.28897	1.19383	0.768361	0.718153	0.841731
mmu00052 Galactose metabolism	0.0901228	2.04	Q8K157	Galactose mutarotase OS=Mus musculus OX=10090 GN=Galm PE=1 SV=1	Galm	1.50971	1.12747e-05	Up	37.7986	28.4	7	7	K01785	1416.07	1384.48	1442.78	2169.39	2137.97	2098.83	0.797823	0.780023	0.812869	1.22225	1.20455	1.18249
mmu00052 Galactose metabolism	0.0901228	2.04	Q91W97	Hexokinase HKDC1 OS=Mus musculus OX=10090 GN=Hkdc1 PE=2 SV=1	Hkdc1	1.68131	0.000214591	Up	102.259	19	16	16	K00844	231.063	231.06	223.419	356.932	407.88	387.796	0.754225	0.754214	0.729273	1.16508	1.33138	1.26582
mmu00052 Galactose metabolism	0.0901228	2.04	Q9WUA3	ATP-dependent 6-phosphofructokinase, platelet type OS=Mus musculus OX=10090 GN=Pfkp PE=1 SV=1	Pfkp	1.63126	3.82891e-05	Up	85.455	15.7	13	13	K00850	390.28	392.232	409.641	665.464	655.148	624.097	0.746504	0.750238	0.783536	1.27286	1.25313	1.19374
mmu00053 Ascorbate and aldarate metabolism	0.230074	1.79	P17717	UDP-glucuronosyltransferase 2B17 OS=Mus musculus OX=10090 GN=Ugt2b17 PE=1 SV=1	Ugt2b17	0.53947	6.97927e-05	Down	60.856	12.5	6	6	K00699	613.1	665.394	669.771	366.196	343.447	341.387	1.22649	1.3311	1.33986	0.732564	0.687056	0.682934
mmu00053 Ascorbate and aldarate metabolism	0.230074	1.79	Q63886	UDP-glucuronosyltransferase 1A1 OS=Mus musculus OX=10090 GN=Ugt1a1 PE=1 SV=2	Ugt1a1	1.51644	1.88671e-05	Up	60.0473	9.5	5	5	K00699	1397.51	1453.66	1376.3	2116.38	2164.27	2130.06	0.788205	0.819872	0.776241	1.19365	1.22066	1.20137
mmu00053 Ascorbate and aldarate metabolism	0.230074	1.79	Q64435	UDP-glucuronosyltransferase 1-6 OS=Mus musculus OX=10090 GN=Ugt1a6 PE=1 SV=1	Ugt1a6	0.541426	0.000107016	Down	60.4386	9.8	5	5	K00699	2022.15	1995.35	2254.88	1115.31	1154.44	1126.27	1.2549	1.23827	1.39933	0.69214	0.71642	0.69894
mmu00100 Steroid biosynthesis	0.141871	2.24	O88736	3-keto-steroid reductase/17-beta-hydroxysteroid dehydrogenase 7 OS=Mus musculus OX=10090 GN=Hsd17b7 PE=1 SV=1	Hsd17b7	1.61452	0.00936498	Up	37.3169	6.6	2	2	K13373	47.8572	41.8928	53.4251	88.029	68.4124	74.7179	0.767077	0.671476	0.856322	1.41097	1.09654	1.19761
mmu00100 Steroid biosynthesis	0.141871	2.24	P52019	Squalene monooxygenase OS=Mus musculus OX=10090 GN=Sqle PE=2 SV=1	Sqle	2.07395	0.0346611	Up	63.7699	4.4	2	2	K00511	77.7311	40.091	47.9614	146.071	93.6522	104.103	0.915183	0.472021	0.564684	1.71979	1.10263	1.22568
mmu00100 Steroid biosynthesis	0.141871	2.24	P70245	3-beta-hydroxysteroid-Delta(8),Delta(7)-isomerase OS=Mus musculus OX=10090 GN=Ebp PE=1 SV=3	Ebp	1.86837	0.000464127	Up	26.2148	15.2	3	3	K01824	260.284	230.225	261.144	506.715	438.5	459.149	0.724346	0.640696	0.726741	1.41014	1.2203	1.27777
mmu00130 Ubiquinone and other terpenoid-quinone biosynthesis	0.0503729	3.36	P97478	5-demethoxyubiquinone hydroxylase, mitochondrial OS=Mus musculus OX=10090 GN=Coq7 PE=1 SV=3	Coq7	2.15355	0.00229206	Up	24.0416	15.7	3	3	K06134	24.4213	17.9201	22.8554	42.4543	45.803	52.1476	0.712679	0.522957	0.666981	1.23893	1.33665	1.5218
mmu00130 Ubiquinone and other terpenoid-quinone biosynthesis	0.0503729	3.36	Q6TEK5	Vitamin K epoxide reductase complex subunit 1-like protein 1 OS=Mus musculus OX=10090 GN=Vkorc1l1 PE=1 SV=1	Vkorc1l1	1.63513	0.0382089	Up	19.7785	10.8	2	2	K05357	48.4219	33.8242	58.0547	72.7135	71.4284	85.2676	0.785835	0.54893	0.942166	1.18006	1.15921	1.3838
mmu00130 Ubiquinone and other terpenoid-quinone biosynthesis	0.0503729	3.36	Q9CXI0	2-methoxy-6-polyprenyl-1,4-benzoquinol methylase, mitochondrial OS=Mus musculus OX=10090 GN=Coq5 PE=1 SV=2	Coq5	1.58511	0.00154016	Up	37.3356	35.8	9	9	K06127	102.315	123.719	113.477	176.187	188.252	173.725	0.699452	0.845775	0.775755	1.20445	1.28694	1.18763
mmu00140 Steroid hormone biosynthesis	0.000107925	3.52	O70503	Very-long-chain 3-oxoacyl-CoA reductase OS=Mus musculus OX=10090 GN=Hsd17b12 PE=1 SV=1	Hsd17b12	1.50103	0.000344983	Up	34.7418	28.5	10	10	K10251	934.299	917.259	1016.16	1415.38	1484.12	1405.05	0.781593	0.767338	0.850076	1.18404	1.24155	1.1754
mmu00140 Steroid hormone biosynthesis	0.000107925	3.52	O88736	3-keto-steroid reductase/17-beta-hydroxysteroid dehydrogenase 7 OS=Mus musculus OX=10090 GN=Hsd17b7 PE=1 SV=1	Hsd17b7	1.61452	0.00936498	Up	37.3169	6.6	2	2	K13373	47.8572	41.8928	53.4251	88.029	68.4124	74.7179	0.767077	0.671476	0.856322	1.41097	1.09654	1.19761
mmu00140 Steroid hormone biosynthesis	0.000107925	3.52	P17717	UDP-glucuronosyltransferase 2B17 OS=Mus musculus OX=10090 GN=Ugt2b17 PE=1 SV=1	Ugt2b17	0.53947	6.97927e-05	Down	60.856	12.5	6	6	K00699	613.1	665.394	669.771	366.196	343.447	341.387	1.22649	1.3311	1.33986	0.732564	0.687056	0.682934
mmu00140 Steroid hormone biosynthesis	0.000107925	3.52	P24457	Cytochrome P450 2D11 OS=Mus musculus OX=10090 GN=Cyp2d11 PE=2 SV=2	Cyp2d11	0.555803	0.00089721	Down	56.988	2.6	1	1	K07414	60.8786	67.9062	70.2985	35.1067	34.8665	40.678	1.17931	1.31544	1.36178	0.680066	0.675414	0.78799
mmu00140 Steroid hormone biosynthesis	0.000107925	3.52	P50172	11-beta-hydroxysteroid dehydrogenase 1 OS=Mus musculus OX=10090 GN=Hsd11b1 PE=1 SV=3	Hsd11b1	0.587437	0.0151184	Down	32.364	21.2	6	6	K15680	145.669	107.533	153.708	71.7774	77.767	89.4893	1.35308	0.998845	1.42775	0.666722	0.722357	0.831243
mmu00140 Steroid hormone biosynthesis	0.000107925	3.52	Q3U0B3	Dehydrogenase/reductase SDR family member 11 OS=Mus musculus OX=10090 GN=Dhrs11 PE=1 SV=1	Dhrs11	1.53927	1.68884e-05	Up	28.2742	51.2	10	10	K22970	979.307	1024.97	999.008	1571.4	1508.44	1543.04	0.770485	0.806411	0.785985	1.23632	1.18679	1.21401
mmu00140 Steroid hormone biosynthesis	0.000107925	3.52	Q63886	UDP-glucuronosyltransferase 1A1 OS=Mus musculus OX=10090 GN=Ugt1a1 PE=1 SV=2	Ugt1a1	1.51644	1.88671e-05	Up	60.0473	9.5	5	5	K00699	1397.51	1453.66	1376.3	2116.38	2164.27	2130.06	0.788205	0.819872	0.776241	1.19365	1.22066	1.20137
mmu00140 Steroid hormone biosynthesis	0.000107925	3.52	Q64435	UDP-glucuronosyltransferase 1-6 OS=Mus musculus OX=10090 GN=Ugt1a6 PE=1 SV=1	Ugt1a6	0.541426	0.000107016	Down	60.4386	9.8	5	5	K00699	2022.15	1995.35	2254.88	1115.31	1154.44	1126.27	1.2549	1.23827	1.39933	0.69214	0.71642	0.69894
mmu00140 Steroid hormone biosynthesis	0.000107925	3.52	Q64464	Cytochrome P450 3A13 OS=Mus musculus OX=10090 GN=Cyp3a13 PE=1 SV=1	Cyp3a13	3.2901	1.04708e-05	Up	57.4922	31	18	18	K07424	632.437	680.822	694.03	2064.45	2234.34	2305.38	0.440648	0.474359	0.483562	1.4384	1.55677	1.60626
mmu00140 Steroid hormone biosynthesis	0.000107925	3.52	Q9D816	Cytochrome P450 2C55 OS=Mus musculus OX=10090 GN=Cyp2c55 PE=1 SV=1	Cyp2c55	0.219161	3.7111e-07	Down	56.0957	33.7	18	18	K07413	16807.4	16577.4	16453.9	3474.53	3729.04	3719.14	1.65968	1.63696	1.62478	0.3431	0.368231	0.367254
mmu00140 Steroid hormone biosynthesis	0.000107925	3.52	Q9R092	17-beta-hydroxysteroid dehydrogenase type 6 OS=Mus musculus OX=10090 GN=Hsd17b6 PE=1 SV=1	Hsd17b6	0.532934	0.00581534	Down	36.1026	3.8	1	0	K13369	101.657	115.631	111.846	49.2541	54.3301	71.8226	1.20891	1.37509	1.33007	0.585729	0.646094	0.854114
mmu00190 Oxidative phosphorylation	0.00286986	1.92	P00848	ATP synthase subunit a OS=Mus musculus OX=10090 GN=Mtatp6 PE=1 SV=1	Mtatp6	1.99479	0.00434992	Up	25.0956	4.4	1	1	K02126	96.8487	131.931	100.546	249.751	208.012	199.172	0.589187	0.802612	0.61168	1.51938	1.26546	1.21168
mmu00190 Oxidative phosphorylation	0.00286986	1.92	P03888	NADH-ubiquinone oxidoreductase chain 1 OS=Mus musculus OX=10090 GN=Mtnd1 PE=1 SV=3	Mtnd1	1.85278	4.28755e-05	Up	36.0592	5	2	2	K03878	356.214	327.491	349.934	629.955	622.339	662.811	0.724812	0.666368	0.712032	1.28181	1.26631	1.34866
mmu00190 Oxidative phosphorylation	0.00286986	1.92	P03911	NADH-ubiquinone oxidoreductase chain 4 OS=Mus musculus OX=10090 GN=Mtnd4 PE=1 SV=1	Mtnd4	2.66412	0.000961069	Up	51.8818	4.8	2	2	K03881	32.6382	46.4233	38.8699	115.324	97.7583	101.101	0.453189	0.644597	0.539717	1.6013	1.3574	1.4038
mmu00190 Oxidative phosphorylation	0.00286986	1.92	P03921	NADH-ubiquinone oxidoreductase chain 5 OS=Mus musculus OX=10090 GN=Mtnd5 PE=1 SV=3	Mtnd5	1.92082	0.014526	Up	68.4748	2.5	1	1	K03883	24.3454	40.5569	35.629	57.6419	66.1373	69.3234	0.497465	0.828725	0.728029	1.17783	1.35142	1.41653
mmu00190 Oxidative phosphorylation	0.00286986	1.92	P17665	Cytochrome c oxidase subunit 7C, mitochondrial OS=Mus musculus OX=10090 GN=Cox7c PE=1 SV=1	Cox7c	1.79314	7.16156e-05	Up	7.33262	14.3	1	1	K02272	488.794	488.76	541.763	907.478	901.48	915.394	0.691091	0.691044	0.765983	1.28306	1.27458	1.29425
mmu00190 Oxidative phosphorylation	0.00286986	1.92	P48771	Cytochrome c oxidase subunit 7A2, mitochondrial OS=Mus musculus OX=10090 GN=Cox7a2 PE=1 SV=2	Cox7a2	1.64979	0.000332229	Up	9.29088	27.7	2	2	K02270	1142.37	1246.45	1238.68	2099.63	2012.85	1872.13	0.713084	0.778048	0.7732	1.31061	1.25645	1.16861
mmu00190 Oxidative phosphorylation	0.00286986	1.92	P50518	V-type proton ATPase subunit E 1 OS=Mus musculus OX=10090 GN=Atp6v1e1 PE=1 SV=2	Atp6v1e1	1.55572	0.000962558	Up	26.1574	28.3	6	4	K02150	123.386	134.309	130.361	201.475	216.459	185.774	0.746466	0.812544	0.788661	1.21889	1.30954	1.1239
mmu00190 Oxidative phosphorylation	0.00286986	1.92	P51863	V-type proton ATPase subunit d 1 OS=Mus musculus OX=10090 GN=Atp6v0d1 PE=1 SV=2	Atp6v0d1	1.73485	0.000920091	Up	40.3011	18.2	7	7	K02146	99.7005	105.213	122.125	185.731	186.051	195.581	0.66883	0.705809	0.819263	1.24596	1.2481	1.31204
mmu00190 Oxidative phosphorylation	0.00286986	1.92	P56135	ATP synthase subunit f, mitochondrial OS=Mus musculus OX=10090 GN=Atp5mf PE=1 SV=3	Atp5mf	1.91532	2.14761e-05	Up	10.3442	13.6	1	1	K02130	2394.21	2232.4	2419.68	4464.85	4418.82	4612.24	0.699304	0.652044	0.706744	1.3041	1.29066	1.34715
mmu00190 Oxidative phosphorylation	0.00286986	1.92	P57746	V-type proton ATPase subunit D OS=Mus musculus OX=10090 GN=Atp6v1d PE=1 SV=1	Atp6v1d	1.76601	0.0187043	Up	28.369	13.8	5	5	K02149	31.8195	25.2558	41.1712	57.6994	63.8042	52.0012	0.702544	0.557622	0.909021	1.27395	1.40873	1.14813
mmu00190 Oxidative phosphorylation	0.00286986	1.92	Q06185	ATP synthase subunit e, mitochondrial OS=Mus musculus OX=10090 GN=Atp5me PE=1 SV=2	Atp5me	1.80559	3.48999e-05	Up	8.2356	62	5	5	K02129	615.905	566.414	618.12	1087.01	1070.98	1092.86	0.731582	0.672796	0.734213	1.29116	1.27213	1.29812
mmu00190 Oxidative phosphorylation	0.00286986	1.92	Q8R1I1	Cytochrome b-c1 complex subunit 9 OS=Mus musculus OX=10090 GN=Uqcr10 PE=1 SV=1	Uqcr10	2.59385	0.000969894	Up	7.44552	23.4	2	2	K00419	73.6678	73.9408	90.2318	192.449	182.492	241.98	0.517111	0.519028	0.633382	1.3509	1.281	1.69858
mmu00190 Oxidative phosphorylation	0.00286986	1.92	Q91VR2	ATP synthase subunit gamma, mitochondrial OS=Mus musculus OX=10090 GN=Atp5f1c PE=1 SV=1	Atp5f1c	1.74559	0.000116846	Up	32.8859	27.5	9	9	K02136	2623.23	2504.25	2629.32	4682.24	4215.5	4642.46	0.739043	0.705523	0.740756	1.31913	1.18763	1.30792
mmu00190 Oxidative phosphorylation	0.00286986	1.92	Q9CPQ1	Cytochrome c oxidase subunit 6C OS=Mus musculus OX=10090 GN=Cox6c PE=1 SV=3	Cox6c	1.53885	0.0238652	Up	8.46899	19.7	2	2	K02268	96.2483	72.9119	76.8354	127.731	106.841	143.979	0.924655	0.700463	0.738155	1.2271	1.02642	1.3832
mmu00190 Oxidative phosphorylation	0.00286986	1.92	Q9CQ54	NADH dehydrogenase [ubiquinone] 1 subunit C2 OS=Mus musculus OX=10090 GN=Ndufc2 PE=1 SV=1	Ndufc2	1.81472	0.000469001	Up	14.1637	33.3	5	5	K03968	135.266	128.161	148.049	230.863	262.533	253.317	0.700745	0.66394	0.766969	1.19599	1.36005	1.31231
mmu00190 Oxidative phosphorylation	0.00286986	1.92	Q9CQJ8	NADH dehydrogenase [ubiquinone] 1 beta subcomplex subunit 9 OS=Mus musculus OX=10090 GN=Ndufb9 PE=1 SV=3	Ndufb9	1.59788	0.0154054	Up	21.9841	21.8	4	4	K03965	155.262	188.954	225.31	275.253	312.853	321.93	0.629628	0.766257	0.913689	1.11622	1.2687	1.30551
mmu00190 Oxidative phosphorylation	0.00286986	1.92	Q9CQQ7	ATP synthase F(0) complex subunit B1, mitochondrial OS=Mus musculus OX=10090 GN=Atp5pb PE=1 SV=1	Atp5pb	2.1699	6.91511e-05	Up	28.9488	31.6	12	12	K02127	1004.73	1004.39	1002.55	2369.55	2132.68	2032.82	0.631463	0.631249	0.630092	1.48923	1.34036	1.2776
mmu00190 Oxidative phosphorylation	0.00286986	1.92	Q9CR21	Acyl carrier protein, mitochondrial OS=Mus musculus OX=10090 GN=Ndufab1 PE=1 SV=1	Ndufab1	1.57778	0.00593061	Up	17.3703	21.2	3	3	K03955	126.461	130.609	135.446	220.191	174.184	224.929	0.749901	0.774501	0.80318	1.30571	1.0329	1.33381
mmu00190 Oxidative phosphorylation	0.00286986	1.92	Q9D1K2	V-type proton ATPase subunit F OS=Mus musculus OX=10090 GN=Atp6v1f PE=1 SV=2	Atp6v1f	1.60494	0.00519779	Up	13.3703	19.3	2	2	K02151	140.387	117.245	141.344	194.707	238.25	207.376	0.810461	0.676866	0.815987	1.12406	1.37543	1.19719
mmu00190 Oxidative phosphorylation	0.00286986	1.92	Q9D855	Cytochrome b-c1 complex subunit 7 OS=Mus musculus OX=10090 GN=Uqcrb PE=1 SV=3	Uqcrb	1.656	0.000340656	Up	13.5275	46.8	8	8	K00417	556.598	546.992	483.863	887.098	869.166	872.561	0.79207	0.778401	0.688565	1.26239	1.23687	1.2417
mmu00190 Oxidative phosphorylation	0.00286986	1.92	Q9DCX2	ATP synthase subunit d, mitochondrial OS=Mus musculus OX=10090 GN=Atp5pd PE=1 SV=3	Atp5pd	1.93184	2.04471e-05	Up	18.7494	43.5	11	11	K02138	1810.54	1824.99	1750.63	3351.11	3642.39	3411.69	0.687925	0.693414	0.66516	1.27327	1.38394	1.29629
mmu00220 Arginine biosynthesis	0.0260155	2.8	O08691	Arginase-2, mitochondrial OS=Mus musculus OX=10090 GN=Arg2 PE=1 SV=1	Arg2	0.527321	0.000223361	Down	38.8784	29.4	8	8	K01476	539.961	576.965	633.62	306.559	318.684	297.857	1.21174	1.29478	1.42192	0.687956	0.715168	0.668429
mmu00220 Arginine biosynthesis	0.0260155	2.8	P11725	Ornithine transcarbamylase, mitochondrial OS=Mus musculus OX=10090 GN=Otc PE=1 SV=1	Otc	1.58863	2.21717e-06	Up	39.7649	30.2	10	10	K00611	282.109	280.297	278.908	453.598	436.782	446.156	0.777213	0.772222	0.768394	1.24967	1.20334	1.22917
mmu00220 Arginine biosynthesis	0.0260155	2.8	P15105	Glutamine synthetase OS=Mus musculus OX=10090 GN=Glul PE=1 SV=6	Glul	1.61162	0.000154676	Up	42.1196	24.7	9	9	K01915	601.64	563.171	633.018	965.667	975.935	955.813	0.768829	0.71967	0.808927	1.23402	1.24714	1.22142
mmu00220 Arginine biosynthesis	0.0260155	2.8	Q8C196	Carbamoyl-phosphate synthase [ammonia], mitochondrial OS=Mus musculus OX=10090 GN=Cps1 PE=1 SV=2	Cps1	0.269212	6.34474e-06	Down	164.618	23.5	31	29	K01948	255.467	258.797	236.046	71.1799	64.0152	66.797	1.60957	1.63056	1.48721	0.448471	0.403329	0.420856
mmu00220 Arginine biosynthesis	0.0260155	2.8	Q8QZR5	Alanine aminotransferase 1 OS=Mus musculus OX=10090 GN=Gpt PE=1 SV=3	Gpt	0.557281	3.72635e-05	Down	55.1426	30.6	14	13	K00814	1482.17	1438.33	1369.37	781.552	825.91	783.199	1.33118	1.29181	1.22987	0.701938	0.741777	0.703416
mmu00250 Alanine, aspartate and glutamate metabolism	0.170383	1.95	O09046	L-amino-acid oxidase OS=Mus musculus OX=10090 GN=Il4i1 PE=1 SV=1	Il4i1	0.469949	0.0121095	Down	70.1906	1.4	1	1	K03334	37.6816	32.6885	31.244	13.3811	18.4545		1.41183	1.22475	1.17063	0.501356	0.691439
mmu00250 Alanine, aspartate and glutamate metabolism	0.170383	1.95	P15105	Glutamine synthetase OS=Mus musculus OX=10090 GN=Glul PE=1 SV=6	Glul	1.61162	0.000154676	Up	42.1196	24.7	9	9	K01915	601.64	563.171	633.018	965.667	975.935	955.813	0.768829	0.71967	0.808927	1.23402	1.24714	1.22142
mmu00250 Alanine, aspartate and glutamate metabolism	0.170383	1.95	P54822	Adenylosuccinate lyase OS=Mus musculus OX=10090 GN=Adsl PE=1 SV=2	Adsl	1.56596	0.00724959	Up	54.8662	23.3	8	8	K01756	236.115	226.087	192.636	299.73	361.823	363.894	0.843125	0.807314	0.68787	1.07028	1.292	1.2994
mmu00250 Alanine, aspartate and glutamate metabolism	0.170383	1.95	Q8C196	Carbamoyl-phosphate synthase [ammonia], mitochondrial OS=Mus musculus OX=10090 GN=Cps1 PE=1 SV=2	Cps1	0.269212	6.34474e-06	Down	164.618	23.5	31	29	K01948	255.467	258.797	236.046	71.1799	64.0152	66.797	1.60957	1.63056	1.48721	0.448471	0.403329	0.420856
mmu00250 Alanine, aspartate and glutamate metabolism	0.170383	1.95	Q8QZR5	Alanine aminotransferase 1 OS=Mus musculus OX=10090 GN=Gpt PE=1 SV=3	Gpt	0.557281	3.72635e-05	Down	55.1426	30.6	14	13	K00814	1482.17	1438.33	1369.37	781.552	825.91	783.199	1.33118	1.29181	1.22987	0.701938	0.741777	0.703416
mmu00350 Tyrosine metabolism	0.132826	1.99	O09046	L-amino-acid oxidase OS=Mus musculus OX=10090 GN=Il4i1 PE=1 SV=1	Il4i1	0.469949	0.0121095	Down	70.1906	1.4	1	1	K03334	37.6816	32.6885	31.244	13.3811	18.4545		1.41183	1.22475	1.17063	0.501356	0.691439
mmu00350 Tyrosine metabolism	0.132826	1.99	P00329	Alcohol dehydrogenase 1 OS=Mus musculus OX=10090 GN=Adh1 PE=1 SV=2	Adh1	1.55025	0.000550349	Up	39.7714	22.7	8	8	K13951	1818.98	1891.84	1912	2684.74	2949.77	3082.28	0.761101	0.791586	0.800023	1.12335	1.23425	1.28969
mmu00350 Tyrosine metabolism	0.132826	1.99	P35505	Fumarylacetoacetase OS=Mus musculus OX=10090 GN=Fah PE=1 SV=2	Fah	0.6603	0.00244824	Down	46.1758	18.4	7	7	K01555	203.634	247.627	232.126	151.677	154.621	144.942	1.07683	1.30947	1.2275	0.80208	0.81765	0.766466
mmu00350 Tyrosine metabolism	0.132826	1.99	Q8R0F8	Oxaloacetate tautomerase FAHD1, mitochondrial OS=Mus musculus OX=10090 GN=Fahd1 PE=1 SV=3	Fahd1	2.99322	0.000223343	Up	24.5205	21.7	7	7	K01557	299.073	225.202	237.873	761.839	768.039	751.402	0.589612	0.443976	0.468958	1.50194	1.51416	1.48136
mmu00500 Starch and sucrose metabolism	0.482629	1.34	O08528	Hexokinase-2 OS=Mus musculus OX=10090 GN=Hk2 PE=1 SV=1	Hk2	1.73031	6.84707e-07	Up	102.535	38.1	33	28	K00844	868.91	874.575	847.604	1493.8	1486.39	1503.21	0.736938	0.741743	0.718868	1.26692	1.26063	1.2749
mmu00500 Starch and sucrose metabolism	0.482629	1.34	P00687	Alpha-amylase 1 OS=Mus musculus OX=10090 GN=Amy1 PE=1 SV=2	Amy1	2.1986	0.000453376	Up	57.6437	5.5	2	1	K01176	29.5672	26.9705	31.1131	63.8919	57.5769	71.2401	0.63277	0.577197	0.665854	1.36736	1.23221	1.52462
mmu00500 Starch and sucrose metabolism	0.482629	1.34	Q91W97	Hexokinase HKDC1 OS=Mus musculus OX=10090 GN=Hkdc1 PE=2 SV=1	Hkdc1	1.68131	0.000214591	Up	102.259	19	16	16	K00844	231.063	231.06	223.419	356.932	407.88	387.796	0.754225	0.754214	0.729273	1.16508	1.33138	1.26582
mmu00511 Other glycan degradation	0.199475	1.92	O35657	Sialidase-1 OS=Mus musculus OX=10090 GN=Neu1 PE=1 SV=1	Neu1	1.92924	0.000589347	Up	44.5913	26.7	10	10	K01186	275.198	300.005	268.428	555.869	484.558	587.137	0.668173	0.728406	0.651736	1.34964	1.1765	1.42555
mmu00511 Other glycan degradation	0.199475	1.92	P20060	Beta-hexosaminidase subunit beta OS=Mus musculus OX=10090 GN=Hexb PE=1 SV=2	Hexb	1.61267	0.000465378	Up	61.1157	20.9	13	13	K12373	462.102	467.535	427.772	678.854	747.678	762.529	0.781796	0.790986	0.723715	1.1485	1.26494	1.29006
mmu00511 Other glycan degradation	0.199475	1.92	P29416	Beta-hexosaminidase subunit alpha OS=Mus musculus OX=10090 GN=Hexa PE=1 SV=2	Hexa	1.50946	0.000538969	Up	60.6131	12.3	5	5	K12373	335.906	352.375	321.068	477.412	525.779	520.381	0.795696	0.834708	0.760548	1.1309	1.24547	1.23268
mmu00513 Various types of N-glycan biosynthesis	0.38388	1.45	P20060	Beta-hexosaminidase subunit beta OS=Mus musculus OX=10090 GN=Hexb PE=1 SV=2	Hexb	1.61267	0.000465378	Up	61.1157	20.9	13	13	K12373	462.102	467.535	427.772	678.854	747.678	762.529	0.781796	0.790986	0.723715	1.1485	1.26494	1.29006
mmu00513 Various types of N-glycan biosynthesis	0.38388	1.45	P29416	Beta-hexosaminidase subunit alpha OS=Mus musculus OX=10090 GN=Hexa PE=1 SV=2	Hexa	1.50946	0.000538969	Up	60.6131	12.3	5	5	K12373	335.906	352.375	321.068	477.412	525.779	520.381	0.795696	0.834708	0.760548	1.1309	1.24547	1.23268
mmu00513 Various types of N-glycan biosynthesis	0.38388	1.45	Q6L8S8	Beta-1,4-N-acetylgalactosaminyltransferase 3 OS=Mus musculus OX=10090 GN=B4galnt3 PE=2 SV=1	B4galnt3	2.72493	0.0414523	Up	113.509	2.5	3	3	K09656	25.3301	7.85486	23.6913	50.4853	52.36	52.1386	0.717364	0.222454	0.67095	1.42977	1.48287	1.47659
mmu00513 Various types of N-glycan biosynthesis	0.38388	1.45	Q8BTV1	Dolichyl-diphosphooligosaccharide--protein glycosyltransferase subunit TUSC3 OS=Mus musculus OX=10090 GN=Tusc3 PE=1 SV=1	Tusc3	0.660016	0.00219529	Down	39.5482	15.9	6	6	K19478	73.5553	67.9599	69.9042	50.0117	41.6617	47.8667	1.2575	1.16184	1.19508	0.855	0.712248	0.818329
mmu00513 Various types of N-glycan biosynthesis	0.38388	1.45	Q9D8C3	UDP-N-acetylglucosamine transferase subunit ALG13 OS=Mus musculus OX=10090 GN=Alg13 PE=1 SV=2	Alg13	1.72885	0.0462199	Up	128.664	0.9	1	1	K07432	23.9699	33.2603	16.9815	38.9046	47.885	41.5117	0.710173	0.985428	0.503124	1.15266	1.41872	1.2299
mmu00524 Neomycin, kanamycin and gentamicin biosynthesis	0.0639746	4.48	O08528	Hexokinase-2 OS=Mus musculus OX=10090 GN=Hk2 PE=1 SV=1	Hk2	1.73031	6.84707e-07	Up	102.535	38.1	33	28	K00844	868.91	874.575	847.604	1493.8	1486.39	1503.21	0.736938	0.741743	0.718868	1.26692	1.26063	1.2749
mmu00524 Neomycin, kanamycin and gentamicin biosynthesis	0.0639746	4.48	Q91W97	Hexokinase HKDC1 OS=Mus musculus OX=10090 GN=Hkdc1 PE=2 SV=1	Hkdc1	1.68131	0.000214591	Up	102.259	19	16	16	K00844	231.063	231.06	223.419	356.932	407.88	387.796	0.754225	0.754214	0.729273	1.16508	1.33138	1.26582
mmu00531 Glycosaminoglycan degradation	0.0365123	2.99	P20060	Beta-hexosaminidase subunit beta OS=Mus musculus OX=10090 GN=Hexb PE=1 SV=2	Hexb	1.61267	0.000465378	Up	61.1157	20.9	13	13	K12373	462.102	467.535	427.772	678.854	747.678	762.529	0.781796	0.790986	0.723715	1.1485	1.26494	1.29006
mmu00531 Glycosaminoglycan degradation	0.0365123	2.99	P29416	Beta-hexosaminidase subunit alpha OS=Mus musculus OX=10090 GN=Hexa PE=1 SV=2	Hexa	1.50946	0.000538969	Up	60.6131	12.3	5	5	K12373	335.906	352.375	321.068	477.412	525.779	520.381	0.795696	0.834708	0.760548	1.1309	1.24547	1.23268
mmu00531 Glycosaminoglycan degradation	0.0365123	2.99	Q08890	Iduronate 2-sulfatase OS=Mus musculus OX=10090 GN=Ids PE=2 SV=3	Ids	2.36134	0.00345432	Up	62.1861	5.1	3	3	K01136	32.7708	34.0986	32.6323	82.5766	59.2557	93.1247	0.58789	0.611709	0.585404	1.48138	1.06301	1.67061
mmu00531 Glycosaminoglycan degradation	0.0365123	2.99	Q3UDW8	Heparan-alpha-glucosaminide N-acetyltransferase OS=Mus musculus OX=10090 GN=Hgsnat PE=1 SV=2	Hgsnat	1.58743	0.0303258	Up	72.5042	5.8	3	3	K10532	99.0263	91.7225	140.266	163.662	164.19	197.612	0.693722	0.642556	0.982621	1.14653	1.15022	1.38435
mmu00591 Linoleic acid metabolism	0.351986	1.63	Q64464	Cytochrome P450 3A13 OS=Mus musculus OX=10090 GN=Cyp3a13 PE=1 SV=1	Cyp3a13	3.2901	1.04708e-05	Up	57.4922	31	18	18	K07424	632.437	680.822	694.03	2064.45	2234.34	2305.38	0.440648	0.474359	0.483562	1.4384	1.55677	1.60626
mmu00591 Linoleic acid metabolism	0.351986	1.63	Q9D816	Cytochrome P450 2C55 OS=Mus musculus OX=10090 GN=Cyp2c55 PE=1 SV=1	Cyp2c55	0.219161	3.7111e-07	Down	56.0957	33.7	18	18	K07413	16807.4	16577.4	16453.9	3474.53	3729.04	3719.14	1.65968	1.63696	1.62478	0.3431	0.368231	0.367254
mmu00600 Sphingolipid metabolism	0.257735	1.63	O35657	Sialidase-1 OS=Mus musculus OX=10090 GN=Neu1 PE=1 SV=1	Neu1	1.92924	0.000589347	Up	44.5913	26.7	10	10	K01186	275.198	300.005	268.428	555.869	484.558	587.137	0.668173	0.728406	0.651736	1.34964	1.1765	1.42555
mmu00600 Sphingolipid metabolism	0.257735	1.63	P20060	Beta-hexosaminidase subunit beta OS=Mus musculus OX=10090 GN=Hexb PE=1 SV=2	Hexb	1.61267	0.000465378	Up	61.1157	20.9	13	13	K12373	462.102	467.535	427.772	678.854	747.678	762.529	0.781796	0.790986	0.723715	1.1485	1.26494	1.29006
mmu00600 Sphingolipid metabolism	0.257735	1.63	P29416	Beta-hexosaminidase subunit alpha OS=Mus musculus OX=10090 GN=Hexa PE=1 SV=2	Hexa	1.50946	0.000538969	Up	60.6131	12.3	5	5	K12373	335.906	352.375	321.068	477.412	525.779	520.381	0.795696	0.834708	0.760548	1.1309	1.24547	1.23268
mmu00600 Sphingolipid metabolism	0.257735	1.63	Q64676	2-hydroxyacylsphingosine 1-beta-galactosyltransferase OS=Mus musculus OX=10090 GN=Ugt8 PE=1 SV=2	Ugt8	2.42126	0.00227178	Up	61.2492	5.4	3	3	K04628	29.5517	34.7236	30.8119	89.5349	80.1365	60.5593	0.545036	0.640425	0.568279	1.65134	1.478	1.11692
mmu00600 Sphingolipid metabolism	0.257735	1.63	Q9DAX2	Phospholipid phosphatase 2 OS=Mus musculus OX=10090 GN=Plpp2 PE=1 SV=1	Plpp2	1.83728	0.00108997	Up	31.1934	14.1	4	4	K01080	258.245	210.433	254.737	417.736	462.445	448.938	0.754906	0.615141	0.744652	1.22113	1.35183	1.31234
mmu00600 Sphingolipid metabolism	0.257735	1.63	Q9JHE3	Neutral ceramidase OS=Mus musculus OX=10090 GN=Asah2 PE=1 SV=1	Asah2	2.49589	0.00672162	Up	83.509	4.1	2	2	K12349	27.9717	15.1978	22.9066	52.2196	58.9001	53.7991	0.726555	0.394757	0.594989	1.35638	1.52991	1.39741
mmu00601 Glycosphingolipid biosynthesis - lacto and neolacto series	0.351986	1.63	Q9JI67	Beta-1,3-galactosyltransferase 5 OS=Mus musculus OX=10090 GN=B3galt5 PE=2 SV=1	B3galt5	0.415764	4.37605e-05	Down	35.9639	14.3	4	4	K03877	77.9794	77.3456	78.7935	34.028	29.5606	33.7495	1.41158	1.4001	1.42631	0.615971	0.535103	0.610931
mmu00601 Glycosphingolipid biosynthesis - lacto and neolacto series	0.351986	1.63	Q9JL27	Galactoside alpha-(1,2)-fucosyltransferase 2 OS=Mus musculus OX=10090 GN=Fut2 PE=1 SV=1	Fut2	0.324014	1.34193e-05	Down	39.2433	20.7	7	5	K00718	110.231	112.98	111.568	34.6292	39.3436	34.5002	1.49212	1.52933	1.51022	0.468753	0.532567	0.467005
mmu00603 Glycosphingolipid biosynthesis - globo and isoglobo series	0.00741734	4.48	P20060	Beta-hexosaminidase subunit beta OS=Mus musculus OX=10090 GN=Hexb PE=1 SV=2	Hexb	1.61267	0.000465378	Up	61.1157	20.9	13	13	K12373	462.102	467.535	427.772	678.854	747.678	762.529	0.781796	0.790986	0.723715	1.1485	1.26494	1.29006
mmu00603 Glycosphingolipid biosynthesis - globo and isoglobo series	0.00741734	4.48	P29416	Beta-hexosaminidase subunit alpha OS=Mus musculus OX=10090 GN=Hexa PE=1 SV=2	Hexa	1.50946	0.000538969	Up	60.6131	12.3	5	5	K12373	335.906	352.375	321.068	477.412	525.779	520.381	0.795696	0.834708	0.760548	1.1309	1.24547	1.23268
mmu00603 Glycosphingolipid biosynthesis - globo and isoglobo series	0.00741734	4.48	Q9JI67	Beta-1,3-galactosyltransferase 5 OS=Mus musculus OX=10090 GN=B3galt5 PE=2 SV=1	B3galt5	0.415764	4.37605e-05	Down	35.9639	14.3	4	4	K03877	77.9794	77.3456	78.7935	34.028	29.5606	33.7495	1.41158	1.4001	1.42631	0.615971	0.535103	0.610931
mmu00603 Glycosphingolipid biosynthesis - globo and isoglobo series	0.00741734	4.48	Q9JL27	Galactoside alpha-(1,2)-fucosyltransferase 2 OS=Mus musculus OX=10090 GN=Fut2 PE=1 SV=1	Fut2	0.324014	1.34193e-05	Down	39.2433	20.7	7	5	K00718	110.231	112.98	111.568	34.6292	39.3436	34.5002	1.49212	1.52933	1.51022	0.468753	0.532567	0.467005
mmu00604 Glycosphingolipid biosynthesis - ganglio series	0.0121877	3.98	P20060	Beta-hexosaminidase subunit beta OS=Mus musculus OX=10090 GN=Hexb PE=1 SV=2	Hexb	1.61267	0.000465378	Up	61.1157	20.9	13	13	K12373	462.102	467.535	427.772	678.854	747.678	762.529	0.781796	0.790986	0.723715	1.1485	1.26494	1.29006
mmu00604 Glycosphingolipid biosynthesis - ganglio series	0.0121877	3.98	P29416	Beta-hexosaminidase subunit alpha OS=Mus musculus OX=10090 GN=Hexa PE=1 SV=2	Hexa	1.50946	0.000538969	Up	60.6131	12.3	5	5	K12373	335.906	352.375	321.068	477.412	525.779	520.381	0.795696	0.834708	0.760548	1.1309	1.24547	1.23268
mmu00604 Glycosphingolipid biosynthesis - ganglio series	0.0121877	3.98	Q9JM95	Alpha-N-acetylgalactosaminide alpha-2,6-sialyltransferase 6 OS=Mus musculus OX=10090 GN=St6galnac6 PE=1 SV=1	St6galnac6	0.554605	0.0024964	Down	38.1668	13.2	5	5	K03376	417.948	393.957	437.192	259.883	196.153	236.718	1.29139	1.21726	1.35085	0.802997	0.606082	0.73142
mmu00604 Glycosphingolipid biosynthesis - ganglio series	0.0121877	3.98	Q9Z0F0	Beta-1,3-galactosyltransferase 4 OS=Mus musculus OX=10090 GN=B3galt4 PE=1 SV=1	B3galt4	1.69291	0.0208408	Up	41.2357	12.4	4	4	K00715	29.1766	37.3776	33.2621	48.121	70.4316	50.4275	0.651272	0.834332	0.742469	1.07414	1.57215	1.12563
mmu00730 Thiamine metabolism	0.0912862	2.69	P09242	Alkaline phosphatase, tissue-nonspecific isozyme OS=Mus musculus OX=10090 GN=Alpl PE=1 SV=2	Alpl	2.25325	0.000900767	Up	57.5142	16.4	7	7	K01077	75.0224	68.3658	68.8368	134.651	162.91	180.634	0.651972	0.594123	0.598217	1.17017	1.41575	1.56977
mmu00730 Thiamine metabolism	0.0912862	2.69	Q9R0M5	Thiamine pyrophosphokinase 1 OS=Mus musculus OX=10090 GN=Tpk1 PE=1 SV=1	Tpk1	1.87897	0.0103945	Up	27.0681	8.2	2	2	K00949	180.347	174.012	119.128	325.292	289.328	275.05	0.793806	0.765924	0.524348	1.43179	1.27349	1.21064
mmu00730 Thiamine metabolism	0.0912862	2.69	Q9WUR9	Adenylate kinase 4, mitochondrial OS=Mus musculus OX=10090 GN=Ak4 PE=1 SV=1	Ak4	3.95917	6.29814e-06	Up	25.0617	39	8	8	K00939	113.702	124.47	127.639	508.831	471.596	467.881	0.376058	0.41167	0.422152	1.6829	1.55975	1.54747
mmu00830 Retinol metabolism	0.00055185	3.2	O35945	Aldehyde dehydrogenase, cytosolic 1 OS=Mus musculus OX=10090 GN=Aldh1a7 PE=1 SV=1	Aldh1a7	2.19422	1.18887e-07	Up	54.5877	45.7	18	10	K07249	2176.27	2232.6	2172.62	4828.92	4784.35	4827.96	0.621119	0.637196	0.620079	1.3782	1.36548	1.37793
mmu00830 Retinol metabolism	0.00055185	3.2	P00329	Alcohol dehydrogenase 1 OS=Mus musculus OX=10090 GN=Adh1 PE=1 SV=2	Adh1	1.55025	0.000550349	Up	39.7714	22.7	8	8	K13951	1818.98	1891.84	1912	2684.74	2949.77	3082.28	0.761101	0.791586	0.800023	1.12335	1.23425	1.28969
mmu00830 Retinol metabolism	0.00055185	3.2	P17717	UDP-glucuronosyltransferase 2B17 OS=Mus musculus OX=10090 GN=Ugt2b17 PE=1 SV=1	Ugt2b17	0.53947	6.97927e-05	Down	60.856	12.5	6	6	K00699	613.1	665.394	669.771	366.196	343.447	341.387	1.22649	1.3311	1.33986	0.732564	0.687056	0.682934
mmu00830 Retinol metabolism	0.00055185	3.2	P24549	Aldehyde dehydrogenase 1A1 OS=Mus musculus OX=10090 GN=Aldh1a1 PE=1 SV=5	Aldh1a1	2.33782	8.91767e-06	Up	54.4678	26.9	13	13	K07249	2791.31	2765.22	2625.27	6102.11	6434.15	6591.33	0.613265	0.607531	0.576783	1.34066	1.41361	1.44815
mmu00830 Retinol metabolism	0.00055185	3.2	Q58NB6	Dehydrogenase/reductase SDR family member 9 OS=Mus musculus OX=10090 GN=Dhrs9 PE=2 SV=2	Dhrs9	2.90259	0.00138348	Up	35.2422	11.3	3	3	K11149	17.5236	17.844	25.1328	63.7196	60.9884	50.8996	0.445312	0.453453	0.638677	1.61925	1.54984	1.29347
mmu00830 Retinol metabolism	0.00055185	3.2	Q63886	UDP-glucuronosyltransferase 1A1 OS=Mus musculus OX=10090 GN=Ugt1a1 PE=1 SV=2	Ugt1a1	1.51644	1.88671e-05	Up	60.0473	9.5	5	5	K00699	1397.51	1453.66	1376.3	2116.38	2164.27	2130.06	0.788205	0.819872	0.776241	1.19365	1.22066	1.20137
mmu00830 Retinol metabolism	0.00055185	3.2	Q64435	UDP-glucuronosyltransferase 1-6 OS=Mus musculus OX=10090 GN=Ugt1a6 PE=1 SV=1	Ugt1a6	0.541426	0.000107016	Down	60.4386	9.8	5	5	K00699	2022.15	1995.35	2254.88	1115.31	1154.44	1126.27	1.2549	1.23827	1.39933	0.69214	0.71642	0.69894
mmu00830 Retinol metabolism	0.00055185	3.2	Q64464	Cytochrome P450 3A13 OS=Mus musculus OX=10090 GN=Cyp3a13 PE=1 SV=1	Cyp3a13	3.2901	1.04708e-05	Up	57.4922	31	18	18	K07424	632.437	680.822	694.03	2064.45	2234.34	2305.38	0.440648	0.474359	0.483562	1.4384	1.55677	1.60626
mmu00830 Retinol metabolism	0.00055185	3.2	Q9D816	Cytochrome P450 2C55 OS=Mus musculus OX=10090 GN=Cyp2c55 PE=1 SV=1	Cyp2c55	0.219161	3.7111e-07	Down	56.0957	33.7	18	18	K07413	16807.4	16577.4	16453.9	3474.53	3729.04	3719.14	1.65968	1.63696	1.62478	0.3431	0.368231	0.367254
mmu00830 Retinol metabolism	0.00055185	3.2	Q9R092	17-beta-hydroxysteroid dehydrogenase type 6 OS=Mus musculus OX=10090 GN=Hsd17b6 PE=1 SV=1	Hsd17b6	0.532934	0.00581534	Down	36.1026	3.8	1	0	K13369	101.657	115.631	111.846	49.2541	54.3301	71.8226	1.20891	1.37509	1.33007	0.585729	0.646094	0.854114
mmu00860 Porphyrin metabolism	0.112971	1.99	P09528	Ferritin heavy chain OS=Mus musculus OX=10090 GN=Fth1 PE=1 SV=2	Fth1	0.327688	1.0434e-05	Down	21.0666	49.5	7	7	K00522	827.348	775.637	819.917	275.212	272.357	246.387	1.54315	1.4467	1.52929	0.513319	0.507993	0.459554
mmu00860 Porphyrin metabolism	0.112971	1.99	P17717	UDP-glucuronosyltransferase 2B17 OS=Mus musculus OX=10090 GN=Ugt2b17 PE=1 SV=1	Ugt2b17	0.53947	6.97927e-05	Down	60.856	12.5	6	6	K00699	613.1	665.394	669.771	366.196	343.447	341.387	1.22649	1.3311	1.33986	0.732564	0.687056	0.682934
mmu00860 Porphyrin metabolism	0.112971	1.99	P29391	Ferritin light chain 1 OS=Mus musculus OX=10090 GN=Ftl1 PE=1 SV=2	Ftl1	0.564222	0.000247851	Down	20.8024	43.2	7	2	K13625	480.986	485.43	548.357	290.009	290.407	274.253	1.21797	1.22923	1.38857	0.734372	0.735381	0.694474
mmu00860 Porphyrin metabolism	0.112971	1.99	Q63886	UDP-glucuronosyltransferase 1A1 OS=Mus musculus OX=10090 GN=Ugt1a1 PE=1 SV=2	Ugt1a1	1.51644	1.88671e-05	Up	60.0473	9.5	5	5	K00699	1397.51	1453.66	1376.3	2116.38	2164.27	2130.06	0.788205	0.819872	0.776241	1.19365	1.22066	1.20137
mmu00860 Porphyrin metabolism	0.112971	1.99	Q64435	UDP-glucuronosyltransferase 1-6 OS=Mus musculus OX=10090 GN=Ugt1a6 PE=1 SV=1	Ugt1a6	0.541426	0.000107016	Down	60.4386	9.8	5	5	K00699	2022.15	1995.35	2254.88	1115.31	1154.44	1126.27	1.2549	1.23827	1.39933	0.69214	0.71642	0.69894
mmu00860 Porphyrin metabolism	0.112971	1.99	Q8VC19	5-aminolevulinate synthase, non-specific, mitochondrial OS=Mus musculus OX=10090 GN=Alas1 PE=1 SV=2	Alas1	0.432366	0.000132233	Down	71.0175	15	8	8	K00643	93.0874	99.9065	100.815	38.2007	45.5569	43.2755	1.32716	1.42438	1.43733	0.544632	0.64951	0.616985
mmu00900 Terpenoid backbone biosynthesis	0.112723	2.11	P58044	Isopentenyl-diphosphate Delta-isomerase 1 OS=Mus musculus OX=10090 GN=Idi1 PE=1 SV=1	Idi1	2.24593	0.00209612	Up	26.2891	17.2	4	4	K01823	68.3698	56.5561	83.8965	155.934	150.572	162.494	0.605202	0.500628	0.742642	1.38031	1.33284	1.43838
mmu00900 Terpenoid backbone biosynthesis	0.112723	2.11	Q9EQK7	Protein-S-isoprenylcysteine O-methyltransferase OS=Mus musculus OX=10090 GN=Icmt PE=2 SV=2	Icmt	1.74213	0.0195124	Up	31.7899	3.5	2	2	K00587	32.02	23.2217	34.3284	61.3406	48.3543	46.348	0.782207	0.567275	0.838596	1.49847	1.18123	1.13222
mmu00900 Terpenoid backbone biosynthesis	0.112723	2.11	Q9R008	Mevalonate kinase OS=Mus musculus OX=10090 GN=Mvk PE=1 SV=1	Mvk	1.7873	0.00521434	Up	41.8774	17	6	6	K00869	123.484	141.314	117.49	257.722	191.066	234.477	0.695321	0.795724	0.661573	1.4512	1.07587	1.32031
mmu00900 Terpenoid backbone biosynthesis	0.112723	2.11	Q9WTN0	Geranylgeranyl pyrophosphate synthase OS=Mus musculus OX=10090 GN=Ggps1 PE=1 SV=1	Ggps1	1.5186	0.0200959	Up	34.7068	15.7	4	4	K00804	19.6116	20.1288	15.4277	28.5091	24.1908	31.0786	0.84687	0.869204	0.666202	1.23108	1.04461	1.34204
mmu00910 Nitrogen metabolism	0.169965	2.07	P15105	Glutamine synthetase OS=Mus musculus OX=10090 GN=Glul PE=1 SV=6	Glul	1.61162	0.000154676	Up	42.1196	24.7	9	9	K01915	601.64	563.171	633.018	965.667	975.935	955.813	0.768829	0.71967	0.808927	1.23402	1.24714	1.22142
mmu00910 Nitrogen metabolism	0.169965	2.07	P16015	Carbonic anhydrase 3 OS=Mus musculus OX=10090 GN=Ca3 PE=1 SV=3	Ca3	0.229759	3.00552e-06	Down	29.3663	48.1	9	9	K01672	2448.89	2521.63	2423.7	574.951	597.392	526.547	1.61588	1.66387	1.59925	0.379375	0.394183	0.347437
mmu00910 Nitrogen metabolism	0.169965	2.07	Q8C196	Carbamoyl-phosphate synthase [ammonia], mitochondrial OS=Mus musculus OX=10090 GN=Cps1 PE=1 SV=2	Cps1	0.269212	6.34474e-06	Down	164.618	23.5	31	29	K01948	255.467	258.797	236.046	71.1799	64.0152	66.797	1.60957	1.63056	1.48721	0.448471	0.403329	0.420856
mmu00980 Metabolism of xenobiotics by cytochrome P450	0.00470291	2.49	O09131	Glutathione S-transferase omega-1 OS=Mus musculus OX=10090 GN=Gsto1 PE=1 SV=2	Gsto1	1.60821	9.46852e-06	Up	27.4976	37.5	15	14	K00799	4558.38	4459.62	4314.09	7183.86	7186.35	7070.59	0.78654	0.769499	0.744389	1.23956	1.23999	1.22002
mmu00980 Metabolism of xenobiotics by cytochrome P450	0.00470291	2.49	P00329	Alcohol dehydrogenase 1 OS=Mus musculus OX=10090 GN=Adh1 PE=1 SV=2	Adh1	1.55025	0.000550349	Up	39.7714	22.7	8	8	K13951	1818.98	1891.84	1912	2684.74	2949.77	3082.28	0.761101	0.791586	0.800023	1.12335	1.23425	1.28969
mmu00980 Metabolism of xenobiotics by cytochrome P450	0.00470291	2.49	P10648	Glutathione S-transferase A2 OS=Mus musculus OX=10090 GN=Gsta2 PE=1 SV=3	Gsta2	3.54231	0.000118502	Up	25.542	11.7	3	0	K00799	53.1226	43.2704	57.2433	187.46	177.056	179.712	0.45673	0.372025	0.492159	1.61172	1.52226	1.54511
mmu00980 Metabolism of xenobiotics by cytochrome P450	0.00470291	2.49	P17717	UDP-glucuronosyltransferase 2B17 OS=Mus musculus OX=10090 GN=Ugt2b17 PE=1 SV=1	Ugt2b17	0.53947	6.97927e-05	Down	60.856	12.5	6	6	K00699	613.1	665.394	669.771	366.196	343.447	341.387	1.22649	1.3311	1.33986	0.732564	0.687056	0.682934
mmu00980 Metabolism of xenobiotics by cytochrome P450	0.00470291	2.49	P19639	Glutathione S-transferase Mu 3 OS=Mus musculus OX=10090 GN=Gstm3 PE=1 SV=2	Gstm3	0.602179	3.09433e-05	Down	25.7016	38.1	9	6	K00799	5173.31	4835.13	4936.17	2923.71	3064.46	3011.16	1.29636	1.21161	1.23693	0.732639	0.767909	0.754551
mmu00980 Metabolism of xenobiotics by cytochrome P450	0.00470291	2.49	P50172	11-beta-hydroxysteroid dehydrogenase 1 OS=Mus musculus OX=10090 GN=Hsd11b1 PE=1 SV=3	Hsd11b1	0.587437	0.0151184	Down	32.364	21.2	6	6	K15680	145.669	107.533	153.708	71.7774	77.767	89.4893	1.35308	0.998845	1.42775	0.666722	0.722357	0.831243
mmu00980 Metabolism of xenobiotics by cytochrome P450	0.00470291	2.49	Q63886	UDP-glucuronosyltransferase 1A1 OS=Mus musculus OX=10090 GN=Ugt1a1 PE=1 SV=2	Ugt1a1	1.51644	1.88671e-05	Up	60.0473	9.5	5	5	K00699	1397.51	1453.66	1376.3	2116.38	2164.27	2130.06	0.788205	0.819872	0.776241	1.19365	1.22066	1.20137
mmu00980 Metabolism of xenobiotics by cytochrome P450	0.00470291	2.49	Q64435	UDP-glucuronosyltransferase 1-6 OS=Mus musculus OX=10090 GN=Ugt1a6 PE=1 SV=1	Ugt1a6	0.541426	0.000107016	Down	60.4386	9.8	5	5	K00699	2022.15	1995.35	2254.88	1115.31	1154.44	1126.27	1.2549	1.23827	1.39933	0.69214	0.71642	0.69894
mmu00980 Metabolism of xenobiotics by cytochrome P450	0.00470291	2.49	Q8K354	Carbonyl reductase [NADPH] 3 OS=Mus musculus OX=10090 GN=Cbr3 PE=1 SV=1	Cbr3	0.655098	9.92151e-07	Down	30.9534	51.3	14	13	K00084	2465.51	2500.36	2514.22	1642.68	1644.41	1613.1	1.19489	1.21178	1.2185	0.79611	0.796952	0.781776
mmu00980 Metabolism of xenobiotics by cytochrome P450	0.00470291	2.49	Q9D379	Epoxide hydrolase 1 OS=Mus musculus OX=10090 GN=Ephx1 PE=1 SV=2	Ephx1	0.568783	0.00011498	Down	52.5765	48.8	20	20	K01253	534.113	531.896	519.811	310.186	279.036	312.766	1.28815	1.28281	1.25366	0.748095	0.672969	0.754317
mmu00982 Drug metabolism - cytochrome P450	0.0872642	1.9	O09131	Glutathione S-transferase omega-1 OS=Mus musculus OX=10090 GN=Gsto1 PE=1 SV=2	Gsto1	1.60821	9.46852e-06	Up	27.4976	37.5	15	14	K00799	4558.38	4459.62	4314.09	7183.86	7186.35	7070.59	0.78654	0.769499	0.744389	1.23956	1.23999	1.22002
mmu00982 Drug metabolism - cytochrome P450	0.0872642	1.9	P00329	Alcohol dehydrogenase 1 OS=Mus musculus OX=10090 GN=Adh1 PE=1 SV=2	Adh1	1.55025	0.000550349	Up	39.7714	22.7	8	8	K13951	1818.98	1891.84	1912	2684.74	2949.77	3082.28	0.761101	0.791586	0.800023	1.12335	1.23425	1.28969
mmu00982 Drug metabolism - cytochrome P450	0.0872642	1.9	P10648	Glutathione S-transferase A2 OS=Mus musculus OX=10090 GN=Gsta2 PE=1 SV=3	Gsta2	3.54231	0.000118502	Up	25.542	11.7	3	0	K00799	53.1226	43.2704	57.2433	187.46	177.056	179.712	0.45673	0.372025	0.492159	1.61172	1.52226	1.54511
mmu00982 Drug metabolism - cytochrome P450	0.0872642	1.9	P17717	UDP-glucuronosyltransferase 2B17 OS=Mus musculus OX=10090 GN=Ugt2b17 PE=1 SV=1	Ugt2b17	0.53947	6.97927e-05	Down	60.856	12.5	6	6	K00699	613.1	665.394	669.771	366.196	343.447	341.387	1.22649	1.3311	1.33986	0.732564	0.687056	0.682934
mmu00982 Drug metabolism - cytochrome P450	0.0872642	1.9	P19639	Glutathione S-transferase Mu 3 OS=Mus musculus OX=10090 GN=Gstm3 PE=1 SV=2	Gstm3	0.602179	3.09433e-05	Down	25.7016	38.1	9	6	K00799	5173.31	4835.13	4936.17	2923.71	3064.46	3011.16	1.29636	1.21161	1.23693	0.732639	0.767909	0.754551
mmu00982 Drug metabolism - cytochrome P450	0.0872642	1.9	Q63886	UDP-glucuronosyltransferase 1A1 OS=Mus musculus OX=10090 GN=Ugt1a1 PE=1 SV=2	Ugt1a1	1.51644	1.88671e-05	Up	60.0473	9.5	5	5	K00699	1397.51	1453.66	1376.3	2116.38	2164.27	2130.06	0.788205	0.819872	0.776241	1.19365	1.22066	1.20137
mmu00982 Drug metabolism - cytochrome P450	0.0872642	1.9	Q64435	UDP-glucuronosyltransferase 1-6 OS=Mus musculus OX=10090 GN=Ugt1a6 PE=1 SV=1	Ugt1a6	0.541426	0.000107016	Down	60.4386	9.8	5	5	K00699	2022.15	1995.35	2254.88	1115.31	1154.44	1126.27	1.2549	1.23827	1.39933	0.69214	0.71642	0.69894
mmu00983 Drug metabolism - other enzymes	0.140763	1.55	O09131	Glutathione S-transferase omega-1 OS=Mus musculus OX=10090 GN=Gsto1 PE=1 SV=2	Gsto1	1.60821	9.46852e-06	Up	27.4976	37.5	15	14	K00799	4558.38	4459.62	4314.09	7183.86	7186.35	7070.59	0.78654	0.769499	0.744389	1.23956	1.23999	1.22002
mmu00983 Drug metabolism - other enzymes	0.140763	1.55	P10648	Glutathione S-transferase A2 OS=Mus musculus OX=10090 GN=Gsta2 PE=1 SV=3	Gsta2	3.54231	0.000118502	Up	25.542	11.7	3	0	K00799	53.1226	43.2704	57.2433	187.46	177.056	179.712	0.45673	0.372025	0.492159	1.61172	1.52226	1.54511
mmu00983 Drug metabolism - other enzymes	0.140763	1.55	P17717	UDP-glucuronosyltransferase 2B17 OS=Mus musculus OX=10090 GN=Ugt2b17 PE=1 SV=1	Ugt2b17	0.53947	6.97927e-05	Down	60.856	12.5	6	6	K00699	613.1	665.394	669.771	366.196	343.447	341.387	1.22649	1.3311	1.33986	0.732564	0.687056	0.682934
mmu00983 Drug metabolism - other enzymes	0.140763	1.55	P19639	Glutathione S-transferase Mu 3 OS=Mus musculus OX=10090 GN=Gstm3 PE=1 SV=2	Gstm3	0.602179	3.09433e-05	Down	25.7016	38.1	9	6	K00799	5173.31	4835.13	4936.17	2923.71	3064.46	3011.16	1.29636	1.21161	1.23693	0.732639	0.767909	0.754551
mmu00983 Drug metabolism - other enzymes	0.140763	1.55	P23953	Carboxylesterase 1C OS=Mus musculus OX=10090 GN=Ces1c PE=1 SV=4	Ces1c	0.623432	0.000162648	Down	61.0558	23.8	12	10	K01044	2846.94	3166.99	2959.55	1877.81	1813.09	1903.45	1.17256	1.30438	1.21894	0.773408	0.746749	0.783969
mmu00983 Drug metabolism - other enzymes	0.140763	1.55	P52624	Uridine phosphorylase 1 OS=Mus musculus OX=10090 GN=Upp1 PE=1 SV=2	Upp1	2.1119	0.00581263	Up	34.0861	25.7	7	6	K00757	229.753	252.403	163.253	490.208	411.738	461.09	0.686361	0.754025	0.487699	1.46444	1.23002	1.37745
mmu00983 Drug metabolism - other enzymes	0.140763	1.55	Q63886	UDP-glucuronosyltransferase 1A1 OS=Mus musculus OX=10090 GN=Ugt1a1 PE=1 SV=2	Ugt1a1	1.51644	1.88671e-05	Up	60.0473	9.5	5	5	K00699	1397.51	1453.66	1376.3	2116.38	2164.27	2130.06	0.788205	0.819872	0.776241	1.19365	1.22066	1.20137
mmu00983 Drug metabolism - other enzymes	0.140763	1.55	Q64435	UDP-glucuronosyltransferase 1-6 OS=Mus musculus OX=10090 GN=Ugt1a6 PE=1 SV=1	Ugt1a6	0.541426	0.000107016	Down	60.4386	9.8	5	5	K00699	2022.15	1995.35	2254.88	1115.31	1154.44	1126.27	1.2549	1.23827	1.39933	0.69214	0.71642	0.69894
mmu00983 Drug metabolism - other enzymes	0.140763	1.55	Q8VCC2	Liver carboxylesterase 1 OS=Mus musculus OX=10090 GN=Ces1 PE=1 SV=1	Ces1	0.459195	1.07192e-06	Down	62.6799	15.6	9	9	K01044	5636.14	5440.14	5399.63	2567.62	2498.18	2499.86	1.4066	1.35768	1.34757	0.640795	0.623465	0.623884
mmu00983 Drug metabolism - other enzymes	0.140763	1.55	Q8VCT4	Carboxylesterase 1D OS=Mus musculus OX=10090 GN=Ces1d PE=1 SV=1	Ces1d	0.613188	1.44652e-05	Down	61.7878	21.4	12	12	K01044	3793.53	3916.13	3929.19	2408.6	2423.17	2305.04	1.21227	1.25145	1.25562	0.769698	0.774357	0.736604
mmu01100 Metabolic pathways	0.0299282	1.18	O08528	Hexokinase-2 OS=Mus musculus OX=10090 GN=Hk2 PE=1 SV=1	Hk2	1.73031	6.84707e-07	Up	102.535	38.1	33	28	K00844	868.91	874.575	847.604	1493.8	1486.39	1503.21	0.736938	0.741743	0.718868	1.26692	1.26063	1.2749
mmu01100 Metabolic pathways	0.0299282	1.18	O08691	Arginase-2, mitochondrial OS=Mus musculus OX=10090 GN=Arg2 PE=1 SV=1	Arg2	0.527321	0.000223361	Down	38.8784	29.4	8	8	K01476	539.961	576.965	633.62	306.559	318.684	297.857	1.21174	1.29478	1.42192	0.687956	0.715168	0.668429
mmu01100 Metabolic pathways	0.0299282	1.18	O09046	L-amino-acid oxidase OS=Mus musculus OX=10090 GN=Il4i1 PE=1 SV=1	Il4i1	0.469949	0.0121095	Down	70.1906	1.4	1	1	K03334	37.6816	32.6885	31.244	13.3811	18.4545		1.41183	1.22475	1.17063	0.501356	0.691439
mmu01100 Metabolic pathways	0.0299282	1.18	O09131	Glutathione S-transferase omega-1 OS=Mus musculus OX=10090 GN=Gsto1 PE=1 SV=2	Gsto1	1.60821	9.46852e-06	Up	27.4976	37.5	15	14	K00799	4558.38	4459.62	4314.09	7183.86	7186.35	7070.59	0.78654	0.769499	0.744389	1.23956	1.23999	1.22002
mmu01100 Metabolic pathways	0.0299282	1.18	O35657	Sialidase-1 OS=Mus musculus OX=10090 GN=Neu1 PE=1 SV=1	Neu1	1.92924	0.000589347	Up	44.5913	26.7	10	10	K01186	275.198	300.005	268.428	555.869	484.558	587.137	0.668173	0.728406	0.651736	1.34964	1.1765	1.42555
mmu01100 Metabolic pathways	0.0299282	1.18	O35945	Aldehyde dehydrogenase, cytosolic 1 OS=Mus musculus OX=10090 GN=Aldh1a7 PE=1 SV=1	Aldh1a7	2.19422	1.18887e-07	Up	54.5877	45.7	18	10	K07249	2176.27	2232.6	2172.62	4828.92	4784.35	4827.96	0.621119	0.637196	0.620079	1.3782	1.36548	1.37793
mmu01100 Metabolic pathways	0.0299282	1.18	O70503	Very-long-chain 3-oxoacyl-CoA reductase OS=Mus musculus OX=10090 GN=Hsd17b12 PE=1 SV=1	Hsd17b12	1.50103	0.000344983	Up	34.7418	28.5	10	10	K10251	934.299	917.259	1016.16	1415.38	1484.12	1405.05	0.781593	0.767338	0.850076	1.18404	1.24155	1.1754
mmu01100 Metabolic pathways	0.0299282	1.18	O88736	3-keto-steroid reductase/17-beta-hydroxysteroid dehydrogenase 7 OS=Mus musculus OX=10090 GN=Hsd17b7 PE=1 SV=1	Hsd17b7	1.61452	0.00936498	Up	37.3169	6.6	2	2	K13373	47.8572	41.8928	53.4251	88.029	68.4124	74.7179	0.767077	0.671476	0.856322	1.41097	1.09654	1.19761
mmu01100 Metabolic pathways	0.0299282	1.18	O88958	Glucosamine-6-phosphate isomerase 1 OS=Mus musculus OX=10090 GN=Gnpda1 PE=1 SV=3	Gnpda1	1.60942	0.00208768	Up	32.5493	29.4	7	6	K02564	142.386	125.215	136.336	200.631	208.814	240.66	0.810514	0.712771	0.776075	1.14206	1.18865	1.36993
mmu01100 Metabolic pathways	0.0299282	1.18	O89106	Bis(5'-adenosyl)-triphosphatase OS=Mus musculus OX=10090 GN=Fhit PE=1 SV=3	Fhit	1.71827	0.000644118	Up	17.2346	47.3	7	7	K01522	61.4826	73.9139	68.2444	116.565	112.998	120.347	0.666417	0.801161	0.739709	1.26346	1.22479	1.30446
mmu01100 Metabolic pathways	0.0299282	1.18	P00329	Alcohol dehydrogenase 1 OS=Mus musculus OX=10090 GN=Adh1 PE=1 SV=2	Adh1	1.55025	0.000550349	Up	39.7714	22.7	8	8	K13951	1818.98	1891.84	1912	2684.74	2949.77	3082.28	0.761101	0.791586	0.800023	1.12335	1.23425	1.28969
mmu01100 Metabolic pathways	0.0299282	1.18	P00687	Alpha-amylase 1 OS=Mus musculus OX=10090 GN=Amy1 PE=1 SV=2	Amy1	2.1986	0.000453376	Up	57.6437	5.5	2	1	K01176	29.5672	26.9705	31.1131	63.8919	57.5769	71.2401	0.63277	0.577197	0.665854	1.36736	1.23221	1.52462
mmu01100 Metabolic pathways	0.0299282	1.18	P00848	ATP synthase subunit a OS=Mus musculus OX=10090 GN=Mtatp6 PE=1 SV=1	Mtatp6	1.99479	0.00434992	Up	25.0956	4.4	1	1	K02126	96.8487	131.931	100.546	249.751	208.012	199.172	0.589187	0.802612	0.61168	1.51938	1.26546	1.21168
mmu01100 Metabolic pathways	0.0299282	1.18	P03888	NADH-ubiquinone oxidoreductase chain 1 OS=Mus musculus OX=10090 GN=Mtnd1 PE=1 SV=3	Mtnd1	1.85278	4.28755e-05	Up	36.0592	5	2	2	K03878	356.214	327.491	349.934	629.955	622.339	662.811	0.724812	0.666368	0.712032	1.28181	1.26631	1.34866
mmu01100 Metabolic pathways	0.0299282	1.18	P03911	NADH-ubiquinone oxidoreductase chain 4 OS=Mus musculus OX=10090 GN=Mtnd4 PE=1 SV=1	Mtnd4	2.66412	0.000961069	Up	51.8818	4.8	2	2	K03881	32.6382	46.4233	38.8699	115.324	97.7583	101.101	0.453189	0.644597	0.539717	1.6013	1.3574	1.4038
mmu01100 Metabolic pathways	0.0299282	1.18	P03921	NADH-ubiquinone oxidoreductase chain 5 OS=Mus musculus OX=10090 GN=Mtnd5 PE=1 SV=3	Mtnd5	1.92082	0.014526	Up	68.4748	2.5	1	1	K03883	24.3454	40.5569	35.629	57.6419	66.1373	69.3234	0.497465	0.828725	0.728029	1.17783	1.35142	1.41653
mmu01100 Metabolic pathways	0.0299282	1.18	P09242	Alkaline phosphatase, tissue-nonspecific isozyme OS=Mus musculus OX=10090 GN=Alpl PE=1 SV=2	Alpl	2.25325	0.000900767	Up	57.5142	16.4	7	7	K01077	75.0224	68.3658	68.8368	134.651	162.91	180.634	0.651972	0.594123	0.598217	1.17017	1.41575	1.56977
mmu01100 Metabolic pathways	0.0299282	1.18	P10648	Glutathione S-transferase A2 OS=Mus musculus OX=10090 GN=Gsta2 PE=1 SV=3	Gsta2	3.54231	0.000118502	Up	25.542	11.7	3	0	K00799	53.1226	43.2704	57.2433	187.46	177.056	179.712	0.45673	0.372025	0.492159	1.61172	1.52226	1.54511
mmu01100 Metabolic pathways	0.0299282	1.18	P11725	Ornithine transcarbamylase, mitochondrial OS=Mus musculus OX=10090 GN=Otc PE=1 SV=1	Otc	1.58863	2.21717e-06	Up	39.7649	30.2	10	10	K00611	282.109	280.297	278.908	453.598	436.782	446.156	0.777213	0.772222	0.768394	1.24967	1.20334	1.22917
mmu01100 Metabolic pathways	0.0299282	1.18	P15105	Glutamine synthetase OS=Mus musculus OX=10090 GN=Glul PE=1 SV=6	Glul	1.61162	0.000154676	Up	42.1196	24.7	9	9	K01915	601.64	563.171	633.018	965.667	975.935	955.813	0.768829	0.71967	0.808927	1.23402	1.24714	1.22142
mmu01100 Metabolic pathways	0.0299282	1.18	P16015	Carbonic anhydrase 3 OS=Mus musculus OX=10090 GN=Ca3 PE=1 SV=3	Ca3	0.229759	3.00552e-06	Down	29.3663	48.1	9	9	K01672	2448.89	2521.63	2423.7	574.951	597.392	526.547	1.61588	1.66387	1.59925	0.379375	0.394183	0.347437
mmu01100 Metabolic pathways	0.0299282	1.18	P17665	Cytochrome c oxidase subunit 7C, mitochondrial OS=Mus musculus OX=10090 GN=Cox7c PE=1 SV=1	Cox7c	1.79314	7.16156e-05	Up	7.33262	14.3	1	1	K02272	488.794	488.76	541.763	907.478	901.48	915.394	0.691091	0.691044	0.765983	1.28306	1.27458	1.29425
mmu01100 Metabolic pathways	0.0299282	1.18	P17717	UDP-glucuronosyltransferase 2B17 OS=Mus musculus OX=10090 GN=Ugt2b17 PE=1 SV=1	Ugt2b17	0.53947	6.97927e-05	Down	60.856	12.5	6	6	K00699	613.1	665.394	669.771	366.196	343.447	341.387	1.22649	1.3311	1.33986	0.732564	0.687056	0.682934
mmu01100 Metabolic pathways	0.0299282	1.18	P19639	Glutathione S-transferase Mu 3 OS=Mus musculus OX=10090 GN=Gstm3 PE=1 SV=2	Gstm3	0.602179	3.09433e-05	Down	25.7016	38.1	9	6	K00799	5173.31	4835.13	4936.17	2923.71	3064.46	3011.16	1.29636	1.21161	1.23693	0.732639	0.767909	0.754551
mmu01100 Metabolic pathways	0.0299282	1.18	P20060	Beta-hexosaminidase subunit beta OS=Mus musculus OX=10090 GN=Hexb PE=1 SV=2	Hexb	1.61267	0.000465378	Up	61.1157	20.9	13	13	K12373	462.102	467.535	427.772	678.854	747.678	762.529	0.781796	0.790986	0.723715	1.1485	1.26494	1.29006
mmu01100 Metabolic pathways	0.0299282	1.18	P21300	Aldo-keto reductase family 1 member B7 OS=Mus musculus OX=10090 GN=Akr1b7 PE=1 SV=4	Akr1b7	0.634096	0.000992872	Down	35.9884	18	6	3	K00011	190.232	206.234	191.011	122.937	114.904	134.676	1.18896	1.28897	1.19383	0.768361	0.718153	0.841731
mmu01100 Metabolic pathways	0.0299282	1.18	P24549	Aldehyde dehydrogenase 1A1 OS=Mus musculus OX=10090 GN=Aldh1a1 PE=1 SV=5	Aldh1a1	2.33782	8.91767e-06	Up	54.4678	26.9	13	13	K07249	2791.31	2765.22	2625.27	6102.11	6434.15	6591.33	0.613265	0.607531	0.576783	1.34066	1.41361	1.44815
mmu01100 Metabolic pathways	0.0299282	1.18	P29416	Beta-hexosaminidase subunit alpha OS=Mus musculus OX=10090 GN=Hexa PE=1 SV=2	Hexa	1.50946	0.000538969	Up	60.6131	12.3	5	5	K12373	335.906	352.375	321.068	477.412	525.779	520.381	0.795696	0.834708	0.760548	1.1309	1.24547	1.23268
mmu01100 Metabolic pathways	0.0299282	1.18	P30275	Creatine kinase U-type, mitochondrial OS=Mus musculus OX=10090 GN=Ckmt1 PE=1 SV=1	Ckmt1	2.60931	1.44242e-06	Up	47.0037	29.2	11	10	K00933	3379.97	3326.82	3411.13	9149.12	8573.32	8678.39	0.555326	0.546594	0.560446	1.50319	1.40859	1.42585
mmu01100 Metabolic pathways	0.0299282	1.18	P35505	Fumarylacetoacetase OS=Mus musculus OX=10090 GN=Fah PE=1 SV=2	Fah	0.6603	0.00244824	Down	46.1758	18.4	7	7	K01555	203.634	247.627	232.126	151.677	154.621	144.942	1.07683	1.30947	1.2275	0.80208	0.81765	0.766466
mmu01100 Metabolic pathways	0.0299282	1.18	P40936	Indolethylamine N-methyltransferase OS=Mus musculus OX=10090 GN=Inmt PE=1 SV=1	Inmt	0.464149	1.91391e-05	Down	29.4598	29.9	6	6	K00562	162.77	159.555	167.406	73.8477	73.1857	80.2747	1.36202	1.33511	1.40081	0.617939	0.6124	0.671719
mmu01100 Metabolic pathways	0.0299282	1.18	P42867	UDP-N-acetylglucosamine--dolichyl-phosphate N-acetylglucosaminephosphotransferase OS=Mus musculus OX=10090 GN=Dpagt1 PE=1 SV=2	Dpagt1	1.8938	0.000686792	Up	46.4122	3.9	2	2	K01001	62.0364	50.5396	53.8205	104.644	99.8154	110.662	0.77301	0.629752	0.670635	1.30393	1.24376	1.37892
mmu01100 Metabolic pathways	0.0299282	1.18	P46412	Glutathione peroxidase 3 OS=Mus musculus OX=10090 GN=Gpx3 PE=1 SV=2	Gpx3	0.648457	0.000626982	Down	25.4241	19.5	4	4	K00432	945.623	923.467	890.981	551.664	635.375	602.746	1.24701	1.2178	1.17496	0.727492	0.837884	0.794855
mmu01100 Metabolic pathways	0.0299282	1.18	P48771	Cytochrome c oxidase subunit 7A2, mitochondrial OS=Mus musculus OX=10090 GN=Cox7a2 PE=1 SV=2	Cox7a2	1.64979	0.000332229	Up	9.29088	27.7	2	2	K02270	1142.37	1246.45	1238.68	2099.63	2012.85	1872.13	0.713084	0.778048	0.7732	1.31061	1.25645	1.16861
mmu01100 Metabolic pathways	0.0299282	1.18	P50172	11-beta-hydroxysteroid dehydrogenase 1 OS=Mus musculus OX=10090 GN=Hsd11b1 PE=1 SV=3	Hsd11b1	0.587437	0.0151184	Down	32.364	21.2	6	6	K15680	145.669	107.533	153.708	71.7774	77.767	89.4893	1.35308	0.998845	1.42775	0.666722	0.722357	0.831243
mmu01100 Metabolic pathways	0.0299282	1.18	P50247	Adenosylhomocysteinase OS=Mus musculus OX=10090 GN=Ahcy PE=1 SV=3	Ahcy	1.50902	9.92664e-06	Up	47.6882	45.1	21	21	K01251	4098.93	4080.43	4172.33	6134.72	6377.13	6127.13	0.793581	0.789998	0.807792	1.18772	1.23465	1.18625
mmu01100 Metabolic pathways	0.0299282	1.18	P50518	V-type proton ATPase subunit E 1 OS=Mus musculus OX=10090 GN=Atp6v1e1 PE=1 SV=2	Atp6v1e1	1.55572	0.000962558	Up	26.1574	28.3	6	4	K02150	123.386	134.309	130.361	201.475	216.459	185.774	0.746466	0.812544	0.788661	1.21889	1.30954	1.1239
mmu01100 Metabolic pathways	0.0299282	1.18	P51863	V-type proton ATPase subunit d 1 OS=Mus musculus OX=10090 GN=Atp6v0d1 PE=1 SV=2	Atp6v0d1	1.73485	0.000920091	Up	40.3011	18.2	7	7	K02146	99.7005	105.213	122.125	185.731	186.051	195.581	0.66883	0.705809	0.819263	1.24596	1.2481	1.31204
mmu01100 Metabolic pathways	0.0299282	1.18	P52019	Squalene monooxygenase OS=Mus musculus OX=10090 GN=Sqle PE=2 SV=1	Sqle	2.07395	0.0346611	Up	63.7699	4.4	2	2	K00511	77.7311	40.091	47.9614	146.071	93.6522	104.103	0.915183	0.472021	0.564684	1.71979	1.10263	1.22568
mmu01100 Metabolic pathways	0.0299282	1.18	P52624	Uridine phosphorylase 1 OS=Mus musculus OX=10090 GN=Upp1 PE=1 SV=2	Upp1	2.1119	0.00581263	Up	34.0861	25.7	7	6	K00757	229.753	252.403	163.253	490.208	411.738	461.09	0.686361	0.754025	0.487699	1.46444	1.23002	1.37745
mmu01100 Metabolic pathways	0.0299282	1.18	P53657	Pyruvate kinase PKLR OS=Mus musculus OX=10090 GN=Pklr PE=1 SV=1	Pklr	1.62818	0.000951148	Up	62.3087	32.6	18	18	K12406	361.548	370.613	405.361	662.886	569.972	619.234	0.725608	0.743801	0.813539	1.33038	1.1439	1.24277
mmu01100 Metabolic pathways	0.0299282	1.18	P54822	Adenylosuccinate lyase OS=Mus musculus OX=10090 GN=Adsl PE=1 SV=2	Adsl	1.56596	0.00724959	Up	54.8662	23.3	8	8	K01756	236.115	226.087	192.636	299.73	361.823	363.894	0.843125	0.807314	0.68787	1.07028	1.292	1.2994
mmu01100 Metabolic pathways	0.0299282	1.18	P56135	ATP synthase subunit f, mitochondrial OS=Mus musculus OX=10090 GN=Atp5mf PE=1 SV=3	Atp5mf	1.91532	2.14761e-05	Up	10.3442	13.6	1	1	K02130	2394.21	2232.4	2419.68	4464.85	4418.82	4612.24	0.699304	0.652044	0.706744	1.3041	1.29066	1.34715
mmu01100 Metabolic pathways	0.0299282	1.18	P57746	V-type proton ATPase subunit D OS=Mus musculus OX=10090 GN=Atp6v1d PE=1 SV=1	Atp6v1d	1.76601	0.0187043	Up	28.369	13.8	5	5	K02149	31.8195	25.2558	41.1712	57.6994	63.8042	52.0012	0.702544	0.557622	0.909021	1.27395	1.40873	1.14813
mmu01100 Metabolic pathways	0.0299282	1.18	P58044	Isopentenyl-diphosphate Delta-isomerase 1 OS=Mus musculus OX=10090 GN=Idi1 PE=1 SV=1	Idi1	2.24593	0.00209612	Up	26.2891	17.2	4	4	K01823	68.3698	56.5561	83.8965	155.934	150.572	162.494	0.605202	0.500628	0.742642	1.38031	1.33284	1.43838
mmu01100 Metabolic pathways	0.0299282	1.18	P58058	NAD kinase OS=Mus musculus OX=10090 GN=Nadk PE=1 SV=2	Nadk	0.663423	0.000160037	Down	48.5974	10.7	4	4	K00858	148.085	147.244	148.817	95.4693	95.0655	104.122	1.20263	1.1958	1.20858	0.77533	0.77205	0.8456
mmu01100 Metabolic pathways	0.0299282	1.18	P70245	3-beta-hydroxysteroid-Delta(8),Delta(7)-isomerase OS=Mus musculus OX=10090 GN=Ebp PE=1 SV=3	Ebp	1.86837	0.000464127	Up	26.2148	15.2	3	3	K01824	260.284	230.225	261.144	506.715	438.5	459.149	0.724346	0.640696	0.726741	1.41014	1.2203	1.27777
mmu01100 Metabolic pathways	0.0299282	1.18	P97478	5-demethoxyubiquinone hydroxylase, mitochondrial OS=Mus musculus OX=10090 GN=Coq7 PE=1 SV=3	Coq7	2.15355	0.00229206	Up	24.0416	15.7	3	3	K06134	24.4213	17.9201	22.8554	42.4543	45.803	52.1476	0.712679	0.522957	0.666981	1.23893	1.33665	1.5218
mmu01100 Metabolic pathways	0.0299282	1.18	Q06185	ATP synthase subunit e, mitochondrial OS=Mus musculus OX=10090 GN=Atp5me PE=1 SV=2	Atp5me	1.80559	3.48999e-05	Up	8.2356	62	5	5	K02129	615.905	566.414	618.12	1087.01	1070.98	1092.86	0.731582	0.672796	0.734213	1.29116	1.27213	1.29812
mmu01100 Metabolic pathways	0.0299282	1.18	Q08890	Iduronate 2-sulfatase OS=Mus musculus OX=10090 GN=Ids PE=2 SV=3	Ids	2.36134	0.00345432	Up	62.1861	5.1	3	3	K01136	32.7708	34.0986	32.6323	82.5766	59.2557	93.1247	0.58789	0.611709	0.585404	1.48138	1.06301	1.67061
mmu01100 Metabolic pathways	0.0299282	1.18	Q3SXD3	5'-deoxynucleotidase HDDC2 OS=Mus musculus OX=10090 GN=Hddc2 PE=1 SV=1	Hddc2	2.04697	0.00489403	Up	22.7527	22.6	4	4	K07023	33.2004	28.1599	21.8751	51.8586	58.4824	60.0391	0.785449	0.666203	0.517518	1.22686	1.38357	1.4204
mmu01100 Metabolic pathways	0.0299282	1.18	Q3THS6	S-adenosylmethionine synthase isoform type-2 OS=Mus musculus OX=10090 GN=Mat2a PE=1 SV=2	Mat2a	0.636796	2.87659e-05	Down	43.6887	37	14	11	K00789	1281.49	1255.21	1199.11	785.775	805.612	787.561	1.25744	1.23165	1.17661	0.771028	0.790493	0.772781
mmu01100 Metabolic pathways	0.0299282	1.18	Q3UDW8	Heparan-alpha-glucosaminide N-acetyltransferase OS=Mus musculus OX=10090 GN=Hgsnat PE=1 SV=2	Hgsnat	1.58743	0.0303258	Up	72.5042	5.8	3	3	K10532	99.0263	91.7225	140.266	163.662	164.19	197.612	0.693722	0.642556	0.982621	1.14653	1.15022	1.38435
mmu01100 Metabolic pathways	0.0299282	1.18	Q3UUI3	Acyl-coenzyme A thioesterase THEM4 OS=Mus musculus OX=10090 GN=Them4 PE=1 SV=1	Them4	2.17065	0.00342053	Up	26.0313	10.9	2	2	K16339	33.7276	36.1419	37.1855	89.1485	60.4245	82.8056	0.596187	0.638862	0.657309	1.57583	1.06809	1.46371
mmu01100 Metabolic pathways	0.0299282	1.18	Q58NB6	Dehydrogenase/reductase SDR family member 9 OS=Mus musculus OX=10090 GN=Dhrs9 PE=2 SV=2	Dhrs9	2.90259	0.00138348	Up	35.2422	11.3	3	3	K11149	17.5236	17.844	25.1328	63.7196	60.9884	50.8996	0.445312	0.453453	0.638677	1.61925	1.54984	1.29347
mmu01100 Metabolic pathways	0.0299282	1.18	Q5JCT0	Beta-1,3-galactosyl-O-glycosyl-glycoprotein beta-1,6-N-acetylglucosaminyltransferase 3 OS=Mus musculus OX=10090 GN=Gcnt3 PE=2 SV=2	Gcnt3	0.484512	0.000286748	Down	50.6984	38.9	13	13	K09662	483.363	503.8	513.225	252.129	215.073	259.755	1.30208	1.35713	1.38252	0.679181	0.579361	0.699726
mmu01100 Metabolic pathways	0.0299282	1.18	Q60963	Platelet-activating factor acetylhydrolase OS=Mus musculus OX=10090 GN=Pla2g7 PE=1 SV=2	Pla2g7	0.489997	0.0469303	Down	49.2583	3.2	1	1	K01062	44.5299	32.0484	59.6194	30.3897	16.9642	19.3826	1.31658	0.947551	1.76272	0.89851	0.501567	0.573071
mmu01100 Metabolic pathways	0.0299282	1.18	Q61481	Dual specificity calcium/calmodulin-dependent 3',5'-cyclic nucleotide phosphodiesterase 1A OS=Mus musculus OX=10090 GN=Pde1a PE=1 SV=3	Pde1a	1.68932	0.0367392	Up	62.347	4.4	2	2	K13755	16.4653	22.1119	18.961	27.4449	42.1392	27.6161	0.638444	0.85739	0.735214	1.06418	1.63395	1.07082
mmu01100 Metabolic pathways	0.0299282	1.18	Q63886	UDP-glucuronosyltransferase 1A1 OS=Mus musculus OX=10090 GN=Ugt1a1 PE=1 SV=2	Ugt1a1	1.51644	1.88671e-05	Up	60.0473	9.5	5	5	K00699	1397.51	1453.66	1376.3	2116.38	2164.27	2130.06	0.788205	0.819872	0.776241	1.19365	1.22066	1.20137
mmu01100 Metabolic pathways	0.0299282	1.18	Q64435	UDP-glucuronosyltransferase 1-6 OS=Mus musculus OX=10090 GN=Ugt1a6 PE=1 SV=1	Ugt1a6	0.541426	0.000107016	Down	60.4386	9.8	5	5	K00699	2022.15	1995.35	2254.88	1115.31	1154.44	1126.27	1.2549	1.23827	1.39933	0.69214	0.71642	0.69894
mmu01100 Metabolic pathways	0.0299282	1.18	Q64464	Cytochrome P450 3A13 OS=Mus musculus OX=10090 GN=Cyp3a13 PE=1 SV=1	Cyp3a13	3.2901	1.04708e-05	Up	57.4922	31	18	18	K07424	632.437	680.822	694.03	2064.45	2234.34	2305.38	0.440648	0.474359	0.483562	1.4384	1.55677	1.60626
mmu01100 Metabolic pathways	0.0299282	1.18	Q64516	Glycerol kinase OS=Mus musculus OX=10090 GN=Gk PE=1 SV=2	Gk	1.70355	0.00325482	Up	61.2274	17.4	9	6	K00864	132.448	133.235	108.354	225.253	191.461	220.476	0.785864	0.790533	0.642905	1.33652	1.13601	1.30817
mmu01100 Metabolic pathways	0.0299282	1.18	Q64676	2-hydroxyacylsphingosine 1-beta-galactosyltransferase OS=Mus musculus OX=10090 GN=Ugt8 PE=1 SV=2	Ugt8	2.42126	0.00227178	Up	61.2492	5.4	3	3	K04628	29.5517	34.7236	30.8119	89.5349	80.1365	60.5593	0.545036	0.640425	0.568279	1.65134	1.478	1.11692
mmu01100 Metabolic pathways	0.0299282	1.18	Q6L8S8	Beta-1,4-N-acetylgalactosaminyltransferase 3 OS=Mus musculus OX=10090 GN=B4galnt3 PE=2 SV=1	B4galnt3	2.72493	0.0414523	Up	113.509	2.5	3	3	K09656	25.3301	7.85486	23.6913	50.4853	52.36	52.1386	0.717364	0.222454	0.67095	1.42977	1.48287	1.47659
mmu01100 Metabolic pathways	0.0299282	1.18	Q6P3D0	U8 snoRNA-decapping enzyme OS=Mus musculus OX=10090 GN=Nudt16 PE=1 SV=1	Nudt16	1.71243	0.0027243	Up	21.8252	42.1	9	8	K16855	74.1824	56.8723	68.8976	112.731	119.141	110.532	0.820668	0.629169	0.762203	1.24713	1.31804	1.22279
mmu01100 Metabolic pathways	0.0299282	1.18	Q6TEK5	Vitamin K epoxide reductase complex subunit 1-like protein 1 OS=Mus musculus OX=10090 GN=Vkorc1l1 PE=1 SV=1	Vkorc1l1	1.63513	0.0382089	Up	19.7785	10.8	2	2	K05357	48.4219	33.8242	58.0547	72.7135	71.4284	85.2676	0.785835	0.54893	0.942166	1.18006	1.15921	1.3838
mmu01100 Metabolic pathways	0.0299282	1.18	Q8BH98	Lysophospholipid acyltransferase 1 OS=Mus musculus OX=10090 GN=Mboat1 PE=1 SV=1	Mboat1	1.59506	0.00272476	Up	56.16	5.9	3	3	K13517	490.484	522.759	446.01	743.387	859.944	724.272	0.777137	0.828274	0.706671	1.17784	1.36252	1.14756
mmu01100 Metabolic pathways	0.0299282	1.18	Q8BWM0	Prostaglandin E synthase 2 OS=Mus musculus OX=10090 GN=Ptges2 PE=1 SV=3	Ptges2	1.83419	0.00200068	Up	43.3238	16.9	6	6	K05309	124.45	115.571	117.97	190.547	214.298	251.778	0.735945	0.683439	0.697622	1.12682	1.26727	1.48891
mmu01100 Metabolic pathways	0.0299282	1.18	Q8C196	Carbamoyl-phosphate synthase [ammonia], mitochondrial OS=Mus musculus OX=10090 GN=Cps1 PE=1 SV=2	Cps1	0.269212	6.34474e-06	Down	164.618	23.5	31	29	K01948	255.467	258.797	236.046	71.1799	64.0152	66.797	1.60957	1.63056	1.48721	0.448471	0.403329	0.420856
mmu01100 Metabolic pathways	0.0299282	1.18	Q8CFA2	Aminomethyltransferase, mitochondrial OS=Mus musculus OX=10090 GN=Amt PE=1 SV=1	Amt	1.53985	0.0117409	Up	44.0089	24.1	9	9	K00605	117.436	119.597	91.2542	182.026	169.068	154.417	0.845069	0.860616	0.656664	1.30985	1.21661	1.11119
mmu01100 Metabolic pathways	0.0299282	1.18	Q8K0L2	Ectonucleoside triphosphate diphosphohydrolase 8 OS=Mus musculus OX=10090 GN=Entpd8 PE=1 SV=3	Entpd8	1.66743	0.0112189	Up	54.6505	8.5	4	4	K01510	28.4874	27.6402	34.812	57.2492	42.4076	51.9789	0.704624	0.683668	0.861059	1.41604	1.04893	1.28568
mmu01100 Metabolic pathways	0.0299282	1.18	Q8K157	Galactose mutarotase OS=Mus musculus OX=10090 GN=Galm PE=1 SV=1	Galm	1.50971	1.12747e-05	Up	37.7986	28.4	7	7	K01785	1416.07	1384.48	1442.78	2169.39	2137.97	2098.83	0.797823	0.780023	0.812869	1.22225	1.20455	1.18249
mmu01100 Metabolic pathways	0.0299282	1.18	Q8K337	Type II inositol 1,4,5-trisphosphate 5-phosphatase OS=Mus musculus OX=10090 GN=Inpp5b PE=1 SV=1	Inpp5b	1.52473	0.0209864	Up	112.762	10.8	10	10	K01099	53.0879	46.6609	41.0583	84.2906	66.262	64.1407	0.895997	0.787525	0.692966	1.42262	1.11834	1.08254
mmu01100 Metabolic pathways	0.0299282	1.18	Q8K354	Carbonyl reductase [NADPH] 3 OS=Mus musculus OX=10090 GN=Cbr3 PE=1 SV=1	Cbr3	0.655098	9.92151e-07	Down	30.9534	51.3	14	13	K00084	2465.51	2500.36	2514.22	1642.68	1644.41	1613.1	1.19489	1.21178	1.2185	0.79611	0.796952	0.781776
mmu01100 Metabolic pathways	0.0299282	1.18	Q8K358	Phosphatidylinositol glycan anchor biosynthesis class U protein OS=Mus musculus OX=10090 GN=Pigu PE=1 SV=4	Pigu	2.13797	0.0108966	Up	49.8044	4.8	2	2	K05293	52.3219	32.5176	55.0289	91.5096	108.35	99.1751	0.715263	0.44453	0.752269	1.25098	1.4812	1.35577
mmu01100 Metabolic pathways	0.0299282	1.18	Q8QZR5	Alanine aminotransferase 1 OS=Mus musculus OX=10090 GN=Gpt PE=1 SV=3	Gpt	0.557281	3.72635e-05	Down	55.1426	30.6	14	13	K00814	1482.17	1438.33	1369.37	781.552	825.91	783.199	1.33118	1.29181	1.22987	0.701938	0.741777	0.703416
mmu01100 Metabolic pathways	0.0299282	1.18	Q8R0F8	Oxaloacetate tautomerase FAHD1, mitochondrial OS=Mus musculus OX=10090 GN=Fahd1 PE=1 SV=3	Fahd1	2.99322	0.000223343	Up	24.5205	21.7	7	7	K01557	299.073	225.202	237.873	761.839	768.039	751.402	0.589612	0.443976	0.468958	1.50194	1.51416	1.48136
mmu01100 Metabolic pathways	0.0299282	1.18	Q8R1I1	Cytochrome b-c1 complex subunit 9 OS=Mus musculus OX=10090 GN=Uqcr10 PE=1 SV=1	Uqcr10	2.59385	0.000969894	Up	7.44552	23.4	2	2	K00419	73.6678	73.9408	90.2318	192.449	182.492	241.98	0.517111	0.519028	0.633382	1.3509	1.281	1.69858
mmu01100 Metabolic pathways	0.0299282	1.18	Q8R2Y3	Dolichol kinase OS=Mus musculus OX=10090 GN=Dolk PE=1 SV=1	Dolk	1.53155	0.0477986	Up	59.1454	1.7	1	1	K00902	18.6426	13.1965	14.8147	20.0306	22.3223	29.1001	0.947074	0.670403	0.75261	1.01758	1.134	1.47833
mmu01100 Metabolic pathways	0.0299282	1.18	Q8VC19	5-aminolevulinate synthase, non-specific, mitochondrial OS=Mus musculus OX=10090 GN=Alas1 PE=1 SV=2	Alas1	0.432366	0.000132233	Down	71.0175	15	8	8	K00643	93.0874	99.9065	100.815	38.2007	45.5569	43.2755	1.32716	1.42438	1.43733	0.544632	0.64951	0.616985
mmu01100 Metabolic pathways	0.0299282	1.18	Q8VDG5	Phosphopantothenate--cysteine ligase OS=Mus musculus OX=10090 GN=Ppcs PE=1 SV=1	Ppcs	1.74834	0.000211928	Up	33.794	29.3	10	10	K01922	232.05	262.692	234.839	412.943	422.732	439.883	0.694365	0.786057	0.702712	1.23565	1.26495	1.31627
mmu01100 Metabolic pathways	0.0299282	1.18	Q8VDP6	CDP-diacylglycerol--inositol 3-phosphatidyltransferase OS=Mus musculus OX=10090 GN=Cdipt PE=1 SV=1	Cdipt	2.32676	2.03124e-05	Up	23.5989	9.9	2	2	K00999	269.951	273.715	254.698	588.742	650.624	618.24	0.609836	0.618339	0.575379	1.33001	1.4698	1.39664
mmu01100 Metabolic pathways	0.0299282	1.18	Q91VR2	ATP synthase subunit gamma, mitochondrial OS=Mus musculus OX=10090 GN=Atp5f1c PE=1 SV=1	Atp5f1c	1.74559	0.000116846	Up	32.8859	27.5	9	9	K02136	2623.23	2504.25	2629.32	4682.24	4215.5	4642.46	0.739043	0.705523	0.740756	1.31913	1.18763	1.30792
mmu01100 Metabolic pathways	0.0299282	1.18	Q91W97	Hexokinase HKDC1 OS=Mus musculus OX=10090 GN=Hkdc1 PE=2 SV=1	Hkdc1	1.68131	0.000214591	Up	102.259	19	16	16	K00844	231.063	231.06	223.419	356.932	407.88	387.796	0.754225	0.754214	0.729273	1.16508	1.33138	1.26582
mmu01100 Metabolic pathways	0.0299282	1.18	Q91XF0	Pyridoxine-5'-phosphate oxidase OS=Mus musculus OX=10090 GN=Pnpo PE=1 SV=1	Pnpo	0.493212	0.000171272	Down	30.1143	14.2	5	5	K00275	947.846	896.709	895.411	421.274	435.608	494.501	1.39002	1.31503	1.31313	0.617802	0.638823	0.72519
mmu01100 Metabolic pathways	0.0299282	1.18	Q91YP3	Deoxyribose-phosphate aldolase OS=Mus musculus OX=10090 GN=Dera PE=1 SV=1	Dera	1.75671	0.000346254	Up	34.9754	38.4	10	10	K01619	306.236	273.088	309.013	543.234	490.863	526.458	0.750306	0.66909	0.757109	1.33097	1.20266	1.28987
mmu01100 Metabolic pathways	0.0299282	1.18	Q923E4	NAD-dependent protein deacetylase sirtuin-1 OS=Mus musculus OX=10090 GN=Sirt1 PE=1 SV=2	Sirt1	1.59747	0.016405	Up	80.3717	6.8	4	4	K11411	43.4661	45.0178	31.9949	69.6056	64.5107	58.3446	0.833376	0.863128	0.613439	1.33455	1.23687	1.11864
mmu01100 Metabolic pathways	0.0299282	1.18	Q99J99	3-mercaptopyruvate sulfurtransferase OS=Mus musculus OX=10090 GN=Mpst PE=1 SV=4	Mpst	1.56381	2.49642e-05	Up	33.0973	48.8	13	13	K01011	8868.52	8657.33	9055.72	13629.6	14290	13648.9	0.780793	0.762201	0.797275	1.19997	1.2581	1.20166
mmu01100 Metabolic pathways	0.0299282	1.18	Q99L13	3-hydroxyisobutyrate dehydrogenase, mitochondrial OS=Mus musculus OX=10090 GN=Hibadh PE=1 SV=1	Hibadh	0.617944	0.000140706	Down	35.4399	28.7	7	7	K00020	948.23	933.05	935.848	542.462	604.148	594.217	1.24823	1.22825	1.23193	0.714086	0.795289	0.782215
mmu01100 Metabolic pathways	0.0299282	1.18	Q9CPQ1	Cytochrome c oxidase subunit 6C OS=Mus musculus OX=10090 GN=Cox6c PE=1 SV=3	Cox6c	1.53885	0.0238652	Up	8.46899	19.7	2	2	K02268	96.2483	72.9119	76.8354	127.731	106.841	143.979	0.924655	0.700463	0.738155	1.2271	1.02642	1.3832
mmu01100 Metabolic pathways	0.0299282	1.18	Q9CQ54	NADH dehydrogenase [ubiquinone] 1 subunit C2 OS=Mus musculus OX=10090 GN=Ndufc2 PE=1 SV=1	Ndufc2	1.81472	0.000469001	Up	14.1637	33.3	5	5	K03968	135.266	128.161	148.049	230.863	262.533	253.317	0.700745	0.66394	0.766969	1.19599	1.36005	1.31231
mmu01100 Metabolic pathways	0.0299282	1.18	Q9CQJ8	NADH dehydrogenase [ubiquinone] 1 beta subcomplex subunit 9 OS=Mus musculus OX=10090 GN=Ndufb9 PE=1 SV=3	Ndufb9	1.59788	0.0154054	Up	21.9841	21.8	4	4	K03965	155.262	188.954	225.31	275.253	312.853	321.93	0.629628	0.766257	0.913689	1.11622	1.2687	1.30551
mmu01100 Metabolic pathways	0.0299282	1.18	Q9CQQ7	ATP synthase F(0) complex subunit B1, mitochondrial OS=Mus musculus OX=10090 GN=Atp5pb PE=1 SV=1	Atp5pb	2.1699	6.91511e-05	Up	28.9488	31.6	12	12	K02127	1004.73	1004.39	1002.55	2369.55	2132.68	2032.82	0.631463	0.631249	0.630092	1.48923	1.34036	1.2776
mmu01100 Metabolic pathways	0.0299282	1.18	Q9CR21	Acyl carrier protein, mitochondrial OS=Mus musculus OX=10090 GN=Ndufab1 PE=1 SV=1	Ndufab1	1.57778	0.00593061	Up	17.3703	21.2	3	3	K03955	126.461	130.609	135.446	220.191	174.184	224.929	0.749901	0.774501	0.80318	1.30571	1.0329	1.33381
mmu01100 Metabolic pathways	0.0299282	1.18	Q9CXI0	2-methoxy-6-polyprenyl-1,4-benzoquinol methylase, mitochondrial OS=Mus musculus OX=10090 GN=Coq5 PE=1 SV=2	Coq5	1.58511	0.00154016	Up	37.3356	35.8	9	9	K06127	102.315	123.719	113.477	176.187	188.252	173.725	0.699452	0.845775	0.775755	1.20445	1.28694	1.18763
mmu01100 Metabolic pathways	0.0299282	1.18	Q9D1A2	Cytosolic non-specific dipeptidase OS=Mus musculus OX=10090 GN=Cndp2 PE=1 SV=1	Cndp2	1.57815	2.69216e-05	Up	52.7673	30.3	13	13	K08660	2706.83	2590.52	2664.86	4073.46	4176.85	4315.25	0.79117	0.757174	0.778903	1.19062	1.22084	1.26129
mmu01100 Metabolic pathways	0.0299282	1.18	Q9D1K2	V-type proton ATPase subunit F OS=Mus musculus OX=10090 GN=Atp6v1f PE=1 SV=2	Atp6v1f	1.60494	0.00519779	Up	13.3703	19.3	2	2	K02151	140.387	117.245	141.344	194.707	238.25	207.376	0.810461	0.676866	0.815987	1.12406	1.37543	1.19719
mmu01100 Metabolic pathways	0.0299282	1.18	Q9D7B7	Probable glutathione peroxidase 8 OS=Mus musculus OX=10090 GN=Gpx8 PE=1 SV=1	Gpx8	2.82788	0.0360124	Up	24.1482	10.5	2	2	K00432	68.1326	72.8799	23.5581	137.264	164.377	163.746	0.648926	0.694141	0.224378	1.30737	1.5656	1.55959
mmu01100 Metabolic pathways	0.0299282	1.18	Q9D816	Cytochrome P450 2C55 OS=Mus musculus OX=10090 GN=Cyp2c55 PE=1 SV=1	Cyp2c55	0.219161	3.7111e-07	Down	56.0957	33.7	18	18	K07413	16807.4	16577.4	16453.9	3474.53	3729.04	3719.14	1.65968	1.63696	1.62478	0.3431	0.368231	0.367254
mmu01100 Metabolic pathways	0.0299282	1.18	Q9D855	Cytochrome b-c1 complex subunit 7 OS=Mus musculus OX=10090 GN=Uqcrb PE=1 SV=3	Uqcrb	1.656	0.000340656	Up	13.5275	46.8	8	8	K00417	556.598	546.992	483.863	887.098	869.166	872.561	0.79207	0.778401	0.688565	1.26239	1.23687	1.2417
mmu01100 Metabolic pathways	0.0299282	1.18	Q9D8C3	UDP-N-acetylglucosamine transferase subunit ALG13 OS=Mus musculus OX=10090 GN=Alg13 PE=1 SV=2	Alg13	1.72885	0.0462199	Up	128.664	0.9	1	1	K07432	23.9699	33.2603	16.9815	38.9046	47.885	41.5117	0.710173	0.985428	0.503124	1.15266	1.41872	1.2299
mmu01100 Metabolic pathways	0.0299282	1.18	Q9DAX2	Phospholipid phosphatase 2 OS=Mus musculus OX=10090 GN=Plpp2 PE=1 SV=1	Plpp2	1.83728	0.00108997	Up	31.1934	14.1	4	4	K01080	258.245	210.433	254.737	417.736	462.445	448.938	0.754906	0.615141	0.744652	1.22113	1.35183	1.31234
mmu01100 Metabolic pathways	0.0299282	1.18	Q9DB25	Dolichyl-phosphate beta-glucosyltransferase OS=Mus musculus OX=10090 GN=Alg5 PE=1 SV=1	Alg5	1.59156	0.000227531	Up	36.7909	21.3	7	7	K00729	294.652	274.846	308.047	456.238	480.568	459.858	0.777375	0.72512	0.812715	1.20368	1.26787	1.21323
mmu01100 Metabolic pathways	0.0299282	1.18	Q9DBJ1	Phosphoglycerate mutase 1 OS=Mus musculus OX=10090 GN=Pgam1 PE=1 SV=3	Pgam1	1.57099	0.000263135	Up	28.832	36.6	9	6	K01834	867.174	833.659	852.88	1432.94	1283.48	1295.43	0.792475	0.761847	0.779412	1.3095	1.17292	1.18384
mmu01100 Metabolic pathways	0.0299282	1.18	Q9DCU9	4-hydroxy-2-oxoglutarate aldolase, mitochondrial OS=Mus musculus OX=10090 GN=Hoga1 PE=1 SV=1	Hoga1	1.82976	0.0130252	Up	34.6439	14	4	4	K18123	87.9909	59.0031	62.8412	141.844	110.625	131.478	0.889122	0.596209	0.634992	1.4333	1.11783	1.32855
mmu01100 Metabolic pathways	0.0299282	1.18	Q9DCX2	ATP synthase subunit d, mitochondrial OS=Mus musculus OX=10090 GN=Atp5pd PE=1 SV=3	Atp5pd	1.93184	2.04471e-05	Up	18.7494	43.5	11	11	K02138	1810.54	1824.99	1750.63	3351.11	3642.39	3411.69	0.687925	0.693414	0.66516	1.27327	1.38394	1.29629
mmu01100 Metabolic pathways	0.0299282	1.18	Q9EPW0	Inositol polyphosphate-4-phosphatase type I A OS=Mus musculus OX=10090 GN=Inpp4a PE=1 SV=1	Inpp4a	0.656783	2.02346e-05	Down	105.54	17.8	15	15	K01109	150.551	142.023	144.305	94.9845	95.4136	96.5369	1.24798	1.17729	1.19621	0.787366	0.790923	0.800235
mmu01100 Metabolic pathways	0.0299282	1.18	Q9ES52	Phosphatidylinositol 3,4,5-trisphosphate 5-phosphatase 1 OS=Mus musculus OX=10090 GN=Inpp5d PE=1 SV=2	Inpp5d	0.655836	0.00152939	Down	133.542	21.4	20	20	K03084	70.5489	71.3765	70.0486	46.5919	50.5816	41.8468	1.20598	1.22013	1.19743	0.796456	0.864656	0.715342
mmu01100 Metabolic pathways	0.0299282	1.18	Q9JHE3	Neutral ceramidase OS=Mus musculus OX=10090 GN=Asah2 PE=1 SV=1	Asah2	2.49589	0.00672162	Up	83.509	4.1	2	2	K12349	27.9717	15.1978	22.9066	52.2196	58.9001	53.7991	0.726555	0.394757	0.594989	1.35638	1.52991	1.39741
mmu01100 Metabolic pathways	0.0299282	1.18	Q9JHU9	Inositol-3-phosphate synthase 1 OS=Mus musculus OX=10090 GN=Isyna1 PE=1 SV=1	Isyna1	0.646353	2.03247e-05	Down	60.9316	24.2	10	10	K01858	1124.16	1140.16	1077.82	710.332	719.155	730.718	1.22584	1.24328	1.1753	0.774577	0.784198	0.796807
mmu01100 Metabolic pathways	0.0299282	1.18	Q9JI67	Beta-1,3-galactosyltransferase 5 OS=Mus musculus OX=10090 GN=B3galt5 PE=2 SV=1	B3galt5	0.415764	4.37605e-05	Down	35.9639	14.3	4	4	K03877	77.9794	77.3456	78.7935	34.028	29.5606	33.7495	1.41158	1.4001	1.42631	0.615971	0.535103	0.610931
mmu01100 Metabolic pathways	0.0299282	1.18	Q9JL27	Galactoside alpha-(1,2)-fucosyltransferase 2 OS=Mus musculus OX=10090 GN=Fut2 PE=1 SV=1	Fut2	0.324014	1.34193e-05	Down	39.2433	20.7	7	5	K00718	110.231	112.98	111.568	34.6292	39.3436	34.5002	1.49212	1.52933	1.51022	0.468753	0.532567	0.467005
mmu01100 Metabolic pathways	0.0299282	1.18	Q9JLZ3	Methylglutaconyl-CoA hydratase, mitochondrial OS=Mus musculus OX=10090 GN=Auh PE=1 SV=1	Auh	2.01243	0.000569662	Up	33.395	15	4	4	K05607	125.986	127.431	138.478	272.323	231.395	284.944	0.640303	0.64765	0.703792	1.38404	1.17603	1.44818
mmu01100 Metabolic pathways	0.0299282	1.18	Q9JM95	Alpha-N-acetylgalactosaminide alpha-2,6-sialyltransferase 6 OS=Mus musculus OX=10090 GN=St6galnac6 PE=1 SV=1	St6galnac6	0.554605	0.0024964	Down	38.1668	13.2	5	5	K03376	417.948	393.957	437.192	259.883	196.153	236.718	1.29139	1.21726	1.35085	0.802997	0.606082	0.73142
mmu01100 Metabolic pathways	0.0299282	1.18	Q9QX60	Deoxyguanosine kinase, mitochondrial OS=Mus musculus OX=10090 GN=Dguok PE=1 SV=3	Dguok	2.15493	0.000635353	Up	32.2809	3.2	1	1	K00904	116.23	126.093	124.467	260.519	298.954	230.934	0.602647	0.653783	0.645355	1.35078	1.55006	1.19738
mmu01100 Metabolic pathways	0.0299282	1.18	Q9QXD6	Fructose-1,6-bisphosphatase 1 OS=Mus musculus OX=10090 GN=Fbp1 PE=1 SV=3	Fbp1	0.59165	0.00785347	Down	36.9125	10.4	2	2	K03841	80.0559	72.0117	82.1358	46.2134	38.2446	54.1085	1.28856	1.15908	1.32204	0.743838	0.615575	0.870915
mmu01100 Metabolic pathways	0.0299282	1.18	Q9R008	Mevalonate kinase OS=Mus musculus OX=10090 GN=Mvk PE=1 SV=1	Mvk	1.7873	0.00521434	Up	41.8774	17	6	6	K00869	123.484	141.314	117.49	257.722	191.066	234.477	0.695321	0.795724	0.661573	1.4512	1.07587	1.32031
mmu01100 Metabolic pathways	0.0299282	1.18	Q9R092	17-beta-hydroxysteroid dehydrogenase type 6 OS=Mus musculus OX=10090 GN=Hsd17b6 PE=1 SV=1	Hsd17b6	0.532934	0.00581534	Down	36.1026	3.8	1	0	K13369	101.657	115.631	111.846	49.2541	54.3301	71.8226	1.20891	1.37509	1.33007	0.585729	0.646094	0.854114
mmu01100 Metabolic pathways	0.0299282	1.18	Q9R0B9	Procollagen-lysine,2-oxoglutarate 5-dioxygenase 2 OS=Mus musculus OX=10090 GN=Plod2 PE=1 SV=2	Plod2	1.90613	0.00239906	Up	84.4883	20.2	15	15	K13645	87.2288	79.5969	74.7057	134.429	148.051	177.91	0.745629	0.680392	0.638582	1.14909	1.26553	1.52077
mmu01100 Metabolic pathways	0.0299282	1.18	Q9R0M5	Thiamine pyrophosphokinase 1 OS=Mus musculus OX=10090 GN=Tpk1 PE=1 SV=1	Tpk1	1.87897	0.0103945	Up	27.0681	8.2	2	2	K00949	180.347	174.012	119.128	325.292	289.328	275.05	0.793806	0.765924	0.524348	1.43179	1.27349	1.21064
mmu01100 Metabolic pathways	0.0299282	1.18	Q9R111	Guanine deaminase OS=Mus musculus OX=10090 GN=Gda PE=1 SV=1	Gda	2.2063	1.40333e-05	Up	51.0131	28.9	13	13	K01487	463.512	476.623	439	979.239	1015.98	1047.57	0.628929	0.646718	0.595669	1.32871	1.37856	1.42142
mmu01100 Metabolic pathways	0.0299282	1.18	Q9WTN0	Geranylgeranyl pyrophosphate synthase OS=Mus musculus OX=10090 GN=Ggps1 PE=1 SV=1	Ggps1	1.5186	0.0200959	Up	34.7068	15.7	4	4	K00804	19.6116	20.1288	15.4277	28.5091	24.1908	31.0786	0.84687	0.869204	0.666202	1.23108	1.04461	1.34204
mmu01100 Metabolic pathways	0.0299282	1.18	Q9WUA3	ATP-dependent 6-phosphofructokinase, platelet type OS=Mus musculus OX=10090 GN=Pfkp PE=1 SV=1	Pfkp	1.63126	3.82891e-05	Up	85.455	15.7	13	13	K00850	390.28	392.232	409.641	665.464	655.148	624.097	0.746504	0.750238	0.783536	1.27286	1.25313	1.19374
mmu01100 Metabolic pathways	0.0299282	1.18	Q9WUR9	Adenylate kinase 4, mitochondrial OS=Mus musculus OX=10090 GN=Ak4 PE=1 SV=1	Ak4	3.95917	6.29814e-06	Up	25.0617	39	8	8	K00939	113.702	124.47	127.639	508.831	471.596	467.881	0.376058	0.41167	0.422152	1.6829	1.55975	1.54747
mmu01100 Metabolic pathways	0.0299282	1.18	Q9Z0F0	Beta-1,3-galactosyltransferase 4 OS=Mus musculus OX=10090 GN=B3galt4 PE=1 SV=1	B3galt4	1.69291	0.0208408	Up	41.2357	12.4	4	4	K00715	29.1766	37.3776	33.2621	48.121	70.4316	50.4275	0.651272	0.834332	0.742469	1.07414	1.57215	1.12563
mmu01100 Metabolic pathways	0.0299282	1.18	Q9Z2C9	Phosphatidylinositol-3-phosphate phosphatase MTMR7 OS=Mus musculus OX=10090 GN=Mtmr7 PE=1 SV=2	Mtmr7	1.66589	0.00415914	Up	75.6081	8	5	4	K18083	77.871	74.9272	67.9959	127.497	135.186	105.137	0.793774	0.763766	0.693112	1.29963	1.37801	1.07171
mmu01100 Metabolic pathways	0.0299282	1.18	Q9Z2L6	Multiple inositol polyphosphate phosphatase 1 OS=Mus musculus OX=10090 GN=Minpp1 PE=1 SV=3	Minpp1	0.59908	0.00608749	Down	54.5374	9.1	4	4	K03103	151.154	111.556	128.025	73.0264	83.148	77.9071	1.45151	1.07125	1.2294	0.701259	0.798455	0.748127
mmu01100 Metabolic pathways	0.0299282	1.18	Q9Z2V4	Phosphoenolpyruvate carboxykinase, cytosolic [GTP] OS=Mus musculus OX=10090 GN=Pck1 PE=1 SV=1	Pck1	0.572549	5.45627e-05	Down	69.3548	23.8	13	12	K01596	1065.41	1080.97	988.092	584.774	598.076	611.786	1.29688	1.31582	1.20277	0.711822	0.728014	0.744702
mmu01230 Biosynthesis of amino acids	0.280019	1.44	O08691	Arginase-2, mitochondrial OS=Mus musculus OX=10090 GN=Arg2 PE=1 SV=1	Arg2	0.527321	0.000223361	Down	38.8784	29.4	8	8	K01476	539.961	576.965	633.62	306.559	318.684	297.857	1.21174	1.29478	1.42192	0.687956	0.715168	0.668429
mmu01230 Biosynthesis of amino acids	0.280019	1.44	P11725	Ornithine transcarbamylase, mitochondrial OS=Mus musculus OX=10090 GN=Otc PE=1 SV=1	Otc	1.58863	2.21717e-06	Up	39.7649	30.2	10	10	K00611	282.109	280.297	278.908	453.598	436.782	446.156	0.777213	0.772222	0.768394	1.24967	1.20334	1.22917
mmu01230 Biosynthesis of amino acids	0.280019	1.44	P15105	Glutamine synthetase OS=Mus musculus OX=10090 GN=Glul PE=1 SV=6	Glul	1.61162	0.000154676	Up	42.1196	24.7	9	9	K01915	601.64	563.171	633.018	965.667	975.935	955.813	0.768829	0.71967	0.808927	1.23402	1.24714	1.22142
mmu01230 Biosynthesis of amino acids	0.280019	1.44	P53657	Pyruvate kinase PKLR OS=Mus musculus OX=10090 GN=Pklr PE=1 SV=1	Pklr	1.62818	0.000951148	Up	62.3087	32.6	18	18	K12406	361.548	370.613	405.361	662.886	569.972	619.234	0.725608	0.743801	0.813539	1.33038	1.1439	1.24277
mmu01230 Biosynthesis of amino acids	0.280019	1.44	Q3THS6	S-adenosylmethionine synthase isoform type-2 OS=Mus musculus OX=10090 GN=Mat2a PE=1 SV=2	Mat2a	0.636796	2.87659e-05	Down	43.6887	37	14	11	K00789	1281.49	1255.21	1199.11	785.775	805.612	787.561	1.25744	1.23165	1.17661	0.771028	0.790493	0.772781
mmu01230 Biosynthesis of amino acids	0.280019	1.44	Q8C196	Carbamoyl-phosphate synthase [ammonia], mitochondrial OS=Mus musculus OX=10090 GN=Cps1 PE=1 SV=2	Cps1	0.269212	6.34474e-06	Down	164.618	23.5	31	29	K01948	255.467	258.797	236.046	71.1799	64.0152	66.797	1.60957	1.63056	1.48721	0.448471	0.403329	0.420856
mmu01230 Biosynthesis of amino acids	0.280019	1.44	Q8QZR5	Alanine aminotransferase 1 OS=Mus musculus OX=10090 GN=Gpt PE=1 SV=3	Gpt	0.557281	3.72635e-05	Down	55.1426	30.6	14	13	K00814	1482.17	1438.33	1369.37	781.552	825.91	783.199	1.33118	1.29181	1.22987	0.701938	0.741777	0.703416
mmu01230 Biosynthesis of amino acids	0.280019	1.44	Q9DBJ1	Phosphoglycerate mutase 1 OS=Mus musculus OX=10090 GN=Pgam1 PE=1 SV=3	Pgam1	1.57099	0.000263135	Up	28.832	36.6	9	6	K01834	867.174	833.659	852.88	1432.94	1283.48	1295.43	0.792475	0.761847	0.779412	1.3095	1.17292	1.18384
mmu01230 Biosynthesis of amino acids	0.280019	1.44	Q9WUA3	ATP-dependent 6-phosphofructokinase, platelet type OS=Mus musculus OX=10090 GN=Pfkp PE=1 SV=1	Pfkp	1.63126	3.82891e-05	Up	85.455	15.7	13	13	K00850	390.28	392.232	409.641	665.464	655.148	624.097	0.746504	0.750238	0.783536	1.27286	1.25313	1.19374
mmu01240 Biosynthesis of cofactors	0.208674	1.35	P09242	Alkaline phosphatase, tissue-nonspecific isozyme OS=Mus musculus OX=10090 GN=Alpl PE=1 SV=2	Alpl	2.25325	0.000900767	Up	57.5142	16.4	7	7	K01077	75.0224	68.3658	68.8368	134.651	162.91	180.634	0.651972	0.594123	0.598217	1.17017	1.41575	1.56977
mmu01240 Biosynthesis of cofactors	0.208674	1.35	P17717	UDP-glucuronosyltransferase 2B17 OS=Mus musculus OX=10090 GN=Ugt2b17 PE=1 SV=1	Ugt2b17	0.53947	6.97927e-05	Down	60.856	12.5	6	6	K00699	613.1	665.394	669.771	366.196	343.447	341.387	1.22649	1.3311	1.33986	0.732564	0.687056	0.682934
mmu01240 Biosynthesis of cofactors	0.208674	1.35	P54822	Adenylosuccinate lyase OS=Mus musculus OX=10090 GN=Adsl PE=1 SV=2	Adsl	1.56596	0.00724959	Up	54.8662	23.3	8	8	K01756	236.115	226.087	192.636	299.73	361.823	363.894	0.843125	0.807314	0.68787	1.07028	1.292	1.2994
mmu01240 Biosynthesis of cofactors	0.208674	1.35	P58058	NAD kinase OS=Mus musculus OX=10090 GN=Nadk PE=1 SV=2	Nadk	0.663423	0.000160037	Down	48.5974	10.7	4	4	K00858	148.085	147.244	148.817	95.4693	95.0655	104.122	1.20263	1.1958	1.20858	0.77533	0.77205	0.8456
mmu01240 Biosynthesis of cofactors	0.208674	1.35	P97478	5-demethoxyubiquinone hydroxylase, mitochondrial OS=Mus musculus OX=10090 GN=Coq7 PE=1 SV=3	Coq7	2.15355	0.00229206	Up	24.0416	15.7	3	3	K06134	24.4213	17.9201	22.8554	42.4543	45.803	52.1476	0.712679	0.522957	0.666981	1.23893	1.33665	1.5218
mmu01240 Biosynthesis of cofactors	0.208674	1.35	Q3THS6	S-adenosylmethionine synthase isoform type-2 OS=Mus musculus OX=10090 GN=Mat2a PE=1 SV=2	Mat2a	0.636796	2.87659e-05	Down	43.6887	37	14	11	K00789	1281.49	1255.21	1199.11	785.775	805.612	787.561	1.25744	1.23165	1.17661	0.771028	0.790493	0.772781
mmu01240 Biosynthesis of cofactors	0.208674	1.35	Q63886	UDP-glucuronosyltransferase 1A1 OS=Mus musculus OX=10090 GN=Ugt1a1 PE=1 SV=2	Ugt1a1	1.51644	1.88671e-05	Up	60.0473	9.5	5	5	K00699	1397.51	1453.66	1376.3	2116.38	2164.27	2130.06	0.788205	0.819872	0.776241	1.19365	1.22066	1.20137
mmu01240 Biosynthesis of cofactors	0.208674	1.35	Q64435	UDP-glucuronosyltransferase 1-6 OS=Mus musculus OX=10090 GN=Ugt1a6 PE=1 SV=1	Ugt1a6	0.541426	0.000107016	Down	60.4386	9.8	5	5	K00699	2022.15	1995.35	2254.88	1115.31	1154.44	1126.27	1.2549	1.23827	1.39933	0.69214	0.71642	0.69894
mmu01240 Biosynthesis of cofactors	0.208674	1.35	Q6TEK5	Vitamin K epoxide reductase complex subunit 1-like protein 1 OS=Mus musculus OX=10090 GN=Vkorc1l1 PE=1 SV=1	Vkorc1l1	1.63513	0.0382089	Up	19.7785	10.8	2	2	K05357	48.4219	33.8242	58.0547	72.7135	71.4284	85.2676	0.785835	0.54893	0.942166	1.18006	1.15921	1.3838
mmu01240 Biosynthesis of cofactors	0.208674	1.35	Q8VC19	5-aminolevulinate synthase, non-specific, mitochondrial OS=Mus musculus OX=10090 GN=Alas1 PE=1 SV=2	Alas1	0.432366	0.000132233	Down	71.0175	15	8	8	K00643	93.0874	99.9065	100.815	38.2007	45.5569	43.2755	1.32716	1.42438	1.43733	0.544632	0.64951	0.616985
mmu01240 Biosynthesis of cofactors	0.208674	1.35	Q8VDG5	Phosphopantothenate--cysteine ligase OS=Mus musculus OX=10090 GN=Ppcs PE=1 SV=1	Ppcs	1.74834	0.000211928	Up	33.794	29.3	10	10	K01922	232.05	262.692	234.839	412.943	422.732	439.883	0.694365	0.786057	0.702712	1.23565	1.26495	1.31627
mmu01240 Biosynthesis of cofactors	0.208674	1.35	Q91XF0	Pyridoxine-5'-phosphate oxidase OS=Mus musculus OX=10090 GN=Pnpo PE=1 SV=1	Pnpo	0.493212	0.000171272	Down	30.1143	14.2	5	5	K00275	947.846	896.709	895.411	421.274	435.608	494.501	1.39002	1.31503	1.31313	0.617802	0.638823	0.72519
mmu01240 Biosynthesis of cofactors	0.208674	1.35	Q9CXI0	2-methoxy-6-polyprenyl-1,4-benzoquinol methylase, mitochondrial OS=Mus musculus OX=10090 GN=Coq5 PE=1 SV=2	Coq5	1.58511	0.00154016	Up	37.3356	35.8	9	9	K06127	102.315	123.719	113.477	176.187	188.252	173.725	0.699452	0.845775	0.775755	1.20445	1.28694	1.18763
mmu01240 Biosynthesis of cofactors	0.208674	1.35	Q9R092	17-beta-hydroxysteroid dehydrogenase type 6 OS=Mus musculus OX=10090 GN=Hsd17b6 PE=1 SV=1	Hsd17b6	0.532934	0.00581534	Down	36.1026	3.8	1	0	K13369	101.657	115.631	111.846	49.2541	54.3301	71.8226	1.20891	1.37509	1.33007	0.585729	0.646094	0.854114
mmu01240 Biosynthesis of cofactors	0.208674	1.35	Q9R0M5	Thiamine pyrophosphokinase 1 OS=Mus musculus OX=10090 GN=Tpk1 PE=1 SV=1	Tpk1	1.87897	0.0103945	Up	27.0681	8.2	2	2	K00949	180.347	174.012	119.128	325.292	289.328	275.05	0.793806	0.765924	0.524348	1.43179	1.27349	1.21064
mmu01240 Biosynthesis of cofactors	0.208674	1.35	Q9WUR9	Adenylate kinase 4, mitochondrial OS=Mus musculus OX=10090 GN=Ak4 PE=1 SV=1	Ak4	3.95917	6.29814e-06	Up	25.0617	39	8	8	K00939	113.702	124.47	127.639	508.831	471.596	467.881	0.376058	0.41167	0.422152	1.6829	1.55975	1.54747
mmu03273 Virion - Lassa virus and SFTS virus	0.265453	1.99	P11438	Lysosome-associated membrane glycoprotein 1 OS=Mus musculus OX=10090 GN=Lamp1 PE=1 SV=2	Lamp1	2.01046	0.00220253	Up	43.8651	13.8	5	5	K06528	647.846	780.867	570.729	1281.44	1280.02	1458.34	0.645776	0.778372	0.568905	1.27734	1.27593	1.45367
mmu03273 Virion - Lassa virus and SFTS virus	0.265453	1.99	Q62351	Transferrin receptor protein 1 OS=Mus musculus OX=10090 GN=Tfrc PE=1 SV=1	Tfrc	4.00556	9.13831e-06	Up	85.7314	29.9	21	21	K06503	168.178	189.837	163.604	672.472	711.068	705.833	0.386468	0.436241	0.375958	1.54533	1.63402	1.62199
mmu04060 Cytokine-cytokine receptor interaction	0.0303088	2.24	O54824	Pro-interleukin-16 OS=Mus musculus OX=10090 GN=Il16 PE=1 SV=3	Il16	0.633633	0.000604559	Down	141.435	13.4	13	13	K22628	176.716	193.615	194.79	115.138	115.276	127.666	1.1485	1.25833	1.26597	0.748298	0.749191	0.829716
mmu04060 Cytokine-cytokine receptor interaction	0.0303088	2.24	P25085	Interleukin-1 receptor antagonist protein OS=Mus musculus OX=10090 GN=Il1rn PE=2 SV=1	Il1rn	2.08282	0.00531317	Up	20.2744	8.4	1	1	K05481	49.2177	38.8494	36.151	96.7146	91.1427	70.8662	0.771152	0.6087	0.56642	1.51534	1.42804	1.11034
mmu04060 Cytokine-cytokine receptor interaction	0.0303088	2.24	P27784	C-C motif chemokine 6 OS=Mus musculus OX=10090 GN=Ccl6 PE=1 SV=1	Ccl6	0.231934	0.00390274	Down	12.984	9.5	1	1	K05510	107.4	114.203	111.215	15.7929	38.0057	23.3933	1.57167	1.67122	1.6275	0.231109	0.556167	0.342332
mmu04060 Cytokine-cytokine receptor interaction	0.0303088	2.24	P36895	Bone morphogenetic protein receptor type-1A OS=Mus musculus OX=10090 GN=Bmpr1a PE=1 SV=1	Bmpr1a	1.55192	0.0446087	Up	60.0633	2.1	1	1	K04673	18.2246	11.7324	11.8556	22.8141	18.9813	23.0943	1.02479	0.659727	0.666654	1.28286	1.06734	1.29862
mmu04060 Cytokine-cytokine receptor interaction	0.0303088	2.24	P42703	Leukemia inhibitory factor receptor OS=Mus musculus OX=10090 GN=Lifr PE=1 SV=1	Lifr	0.495836	0.00966223	Down	122.574	6.9	7	7	K05058	61.5749	49.5549	39.6928	28.0513	21.4707	25.2612	1.63759	1.31792	1.05563	0.746026	0.571015	0.671823
mmu04060 Cytokine-cytokine receptor interaction	0.0303088	2.24	Q61730	Interleukin-1 receptor accessory protein OS=Mus musculus OX=10090 GN=Il1rap PE=1 SV=1	Il1rap	0.587112	0.000709804	Down	65.7407	13.7	8	8	K04723	125.191	146.01	123.278	79.229	75.0277	77.3464	1.19976	1.39928	1.18142	0.759284	0.719022	0.741242
mmu04060 Cytokine-cytokine receptor interaction	0.0303088	2.24	Q8K4C2	Interleukin-17 receptor C OS=Mus musculus OX=10090 GN=Il17rc PE=1 SV=3	Il17rc	2.03687	0.00741388	Up	77.1477	1.1	1	1	K05166	12.2386	12.0738	9.7601	19.8906	28.912	20.5986	0.709662	0.700111	0.565947	1.15337	1.67648	1.19442
mmu04080 Neuroactive ligand-receptor interaction	6.20412e-05	3.47	O55022	Membrane-associated progesterone receptor component 1 OS=Mus musculus OX=10090 GN=Pgrmc1 PE=1 SV=4	Pgrmc1	0.660441	0.00159744	Down	21.6942	16.4	5	5	K17278	1313.38	1326.72	1254.8	779.542	859.425	933.387	1.21849	1.23086	1.16415	0.723221	0.797332	0.86595
mmu04080 Neuroactive ligand-receptor interaction	6.20412e-05	3.47	P01027	Complement C3 OS=Mus musculus OX=10090 GN=C3 PE=1 SV=3	C3	0.530395	1.83902e-06	Down	186.484	32.1	49	49	K03990	991.841	1007.91	981.431	522.178	540.449	518.574	1.30437	1.3255	1.29068	0.686719	0.710747	0.681978
mmu04080 Neuroactive ligand-receptor interaction	6.20412e-05	3.47	P06684	Complement C5 OS=Mus musculus OX=10090 GN=C5 PE=1 SV=2	C5	0.634973	0.0370934	Down	188.878	8.2	11	11	K03994	91.484	147.31	124.692	73.2122	78.9934	78.598	0.923631	1.48726	1.2589	0.739157	0.797524	0.793533
mmu04080 Neuroactive ligand-receptor interaction	6.20412e-05	3.47	P09240	Cholecystokinin OS=Mus musculus OX=10090 GN=Cck PE=1 SV=3	Cck	3.4517	0.000900749	Up	12.7697	8.7	1	1	K05226	22.5143		27.6556	93.7319	83.2607	82.7644	0.363219		0.446163	1.51216	1.34323	1.33522
mmu04080 Neuroactive ligand-receptor interaction	6.20412e-05	3.47	P19221	Prothrombin OS=Mus musculus OX=10090 GN=F2 PE=1 SV=1	F2	0.544091	8.0156e-05	Down	70.2687	30.4	17	17	K01313	435.704	410.359	421.879	244.465	226.665	218.746	1.33527	1.2576	1.29291	0.749198	0.694645	0.670377
mmu04080 Neuroactive ligand-receptor interaction	6.20412e-05	3.47	P20918	Plasminogen OS=Mus musculus OX=10090 GN=Plg PE=1 SV=3	Plg	0.552154	0.000147153	Down	90.8079	41	29	29	K01315	451.468	477.619	416.847	253.274	248.837	241.052	1.29664	1.37175	1.19721	0.727418	0.714672	0.692315
mmu04080 Neuroactive ligand-receptor interaction	6.20412e-05	3.47	P41539	Protachykinin-1 OS=Mus musculus OX=10090 GN=Tac1 PE=2 SV=1	Tac1	0.622968	0.0126264	Down	15.0452	10	1	1	K05239	151.626	212.037	201.305	113.1	123.709	115.148	0.99218	1.38749	1.31726	0.740085	0.8095	0.753484
mmu04080 Neuroactive ligand-receptor interaction	6.20412e-05	3.47	P48302	Endothelin receptor type B OS=Mus musculus OX=10090 GN=Ednrb PE=2 SV=1	Ednrb	2.02175	0.00374944	Up	49.5608	6.8	3	3	K04198	25.9679	23.7853	25.4607	40.1569	54.713	57.1937	0.685538	0.627919	0.672149	1.06012	1.44439	1.50988
mmu04080 Neuroactive ligand-receptor interaction	6.20412e-05	3.47	Q91ZU9	Glutamate receptor ionotropic, NMDA 3B OS=Mus musculus OX=10090 GN=Grin3b PE=1 SV=1	Grin3b	1.63662	9.73953e-05	Up	109.158	1.3	1	1	K05214	571.151	526.717	533.49	923.393	878.862	867.659	0.796719	0.734736	0.744184	1.28807	1.22596	1.21033
mmu04080 Neuroactive ligand-receptor interaction	6.20412e-05	3.47	Q9JJX6	P2X purinoceptor 4 OS=Mus musculus OX=10090 GN=P2rx4 PE=1 SV=1	P2rx4	1.58128	0.00104512	Up	43.438	13.1	5	5	K05218	164.18	153.631	154.823	274.149	234.673	238.543	0.807443	0.755563	0.761425	1.34828	1.15413	1.17316
mmu04080 Neuroactive ligand-receptor interaction	6.20412e-05	3.47	Q9QUK9	Trypsin-5 OS=Mus musculus OX=10090 GN=Try5 PE=1 SV=1	Try5	7.16309	1.20663e-05	Up	26.2768	14.6	4	2	K01312	120.211	95.2816	100.338	718.569	777.335	766.423	0.279761	0.221743	0.233512	1.67228	1.80905	1.78365
mmu04080 Neuroactive ligand-receptor interaction	6.20412e-05	3.47	Q9QXK8	Neuromedin-U OS=Mus musculus OX=10090 GN=Nmu PE=2 SV=1	Nmu	0.605016	0.0321314	Down	19.4294	11.5	2	2	K05249	31.7383	24.6217	23.2956		15.1242	17.0044	1.41962	1.1013	1.04199		0.676493	0.760589
mmu04130 SNARE interactions in vesicular transport	0.0204627	2.41	O35153	BET1-like protein OS=Mus musculus OX=10090 GN=Bet1l PE=3 SV=1	Bet1l	1.69157	0.0165757	Up	12.4282	11.7	1	1	K08504	32.2324	21.1283	24.1603	48.5239	41.5959	41.0123	0.926869	0.607562	0.694751	1.39535	1.19613	1.17934
mmu04130 SNARE interactions in vesicular transport	0.0204627	2.41	O70404	Vesicle-associated membrane protein 8 OS=Mus musculus OX=10090 GN=Vamp8 PE=1 SV=1	Vamp8	1.54527	0.0078476	Up	11.4513	52.5	6	6	K08512	170.751	170.851	186.516	306.94	231.901	277.244	0.762165	0.762614	0.832535	1.37006	1.03511	1.23751
mmu04130 SNARE interactions in vesicular transport	0.0204627	2.41	O70480	Vesicle-associated membrane protein 4 OS=Mus musculus OX=10090 GN=Vamp4 PE=1 SV=1	Vamp4	2.51867	0.010622	Up	16.3528	18.4	2	2	K08513	19.8164	16.8092	22.3706	59.4403	33.5268	55.6253	0.57276	0.485843	0.646584	1.71802	0.969036	1.60776
mmu04130 SNARE interactions in vesicular transport	0.0204627	2.41	O88384	Vesicle transport through interaction with t-SNAREs homolog 1B OS=Mus musculus OX=10090 GN=Vti1b PE=1 SV=1	Vti1b	1.86541	0.00289436	Up	26.7135	29.3	6	6	K08493	148.66	143.651	174.993	256.197	330.493	285.024	0.666129	0.643684	0.784125	1.14799	1.4809	1.27716
mmu04130 SNARE interactions in vesicular transport	0.0204627	2.41	O88983	Syntaxin-8 OS=Mus musculus OX=10090 GN=Stx8 PE=1 SV=1	Stx8	2.09852	0.0124915	Up	26.9248	7.6	2	2	K08501	33.6522	61.2936	51.6422	101.778	100.78	105.06	0.444542	0.809681	0.682188	1.34447	1.33129	1.38783
mmu04130 SNARE interactions in vesicular transport	0.0204627	2.41	O89116	Vesicle transport through interaction with t-SNAREs homolog 1A OS=Mus musculus OX=10090 GN=Vti1a PE=1 SV=1	Vti1a	2.23103	0.03361	Up	24.9865	10.1	2	2	K08493	23.2542	43.8706	44.9972	106.578	65.0727	78.4966	0.385143	0.726596	0.745256	1.76517	1.07775	1.30008
mmu04130 SNARE interactions in vesicular transport	0.0204627	2.41	P70280	Vesicle-associated membrane protein 7 OS=Mus musculus OX=10090 GN=Vamp7 PE=1 SV=1	Vamp7	1.62623	0.00217311	Up	24.9671	26.4	5	5	K08515	41.62	34.7902	42.5822	67.0114	65.4525	61.0452	0.799101	0.667969	0.817575	1.28661	1.25668	1.17206
mmu04142 Lysosome	0.331601	1.27	O35657	Sialidase-1 OS=Mus musculus OX=10090 GN=Neu1 PE=1 SV=1	Neu1	1.92924	0.000589347	Up	44.5913	26.7	10	10	K01186	275.198	300.005	268.428	555.869	484.558	587.137	0.668173	0.728406	0.651736	1.34964	1.1765	1.42555
mmu04142 Lysosome	0.331601	1.27	O70370	Cathepsin S OS=Mus musculus OX=10090 GN=Ctss PE=1 SV=2	Ctss	1.86723	0.000172792	Up	38.4745	16.2	4	4	K01368	441.284	474.517	507.301	909.259	901.876	846.127	0.64889	0.697757	0.745965	1.33703	1.32617	1.24419
mmu04142 Lysosome	0.331601	1.27	P11438	Lysosome-associated membrane glycoprotein 1 OS=Mus musculus OX=10090 GN=Lamp1 PE=1 SV=2	Lamp1	2.01046	0.00220253	Up	43.8651	13.8	5	5	K06528	647.846	780.867	570.729	1281.44	1280.02	1458.34	0.645776	0.778372	0.568905	1.27734	1.27593	1.45367
mmu04142 Lysosome	0.331601	1.27	P20060	Beta-hexosaminidase subunit beta OS=Mus musculus OX=10090 GN=Hexb PE=1 SV=2	Hexb	1.61267	0.000465378	Up	61.1157	20.9	13	13	K12373	462.102	467.535	427.772	678.854	747.678	762.529	0.781796	0.790986	0.723715	1.1485	1.26494	1.29006
mmu04142 Lysosome	0.331601	1.27	P29416	Beta-hexosaminidase subunit alpha OS=Mus musculus OX=10090 GN=Hexa PE=1 SV=2	Hexa	1.50946	0.000538969	Up	60.6131	12.3	5	5	K12373	335.906	352.375	321.068	477.412	525.779	520.381	0.795696	0.834708	0.760548	1.1309	1.24547	1.23268
mmu04142 Lysosome	0.331601	1.27	P41731	CD63 antigen OS=Mus musculus OX=10090 GN=Cd63 PE=1 SV=2	Cd63	1.95826	0.0446595	Up	25.7667	4.6	1	1	K06497	376.406	490.151	670.189	889.919	780.326	1339.1	0.496786	0.64691	0.884526	1.17453	1.02989	1.76736
mmu04142 Lysosome	0.331601	1.27	P51863	V-type proton ATPase subunit d 1 OS=Mus musculus OX=10090 GN=Atp6v0d1 PE=1 SV=2	Atp6v0d1	1.73485	0.000920091	Up	40.3011	18.2	7	7	K02146	99.7005	105.213	122.125	185.731	186.051	195.581	0.66883	0.705809	0.819263	1.24596	1.2481	1.31204
mmu04142 Lysosome	0.331601	1.27	P55097	Cathepsin K OS=Mus musculus OX=10090 GN=Ctsk PE=1 SV=2	Ctsk	2.72131	0.0366903	Up	36.8888	5.5	2	2	K01371	10.9597	13.006		22.3062	30.7472	44.7738	0.449932	0.533939		0.915744	1.26227	1.83811
mmu04142 Lysosome	0.331601	1.27	P61967	AP-1 complex subunit sigma-1A OS=Mus musculus OX=10090 GN=Ap1s1 PE=1 SV=1	Ap1s1	1.97113	0.00212348	Up	18.733	15.8	3	2	K12394	85.752	83.3839	109.985	179.547	198.024	172.612	0.620414	0.603281	0.79574	1.29902	1.4327	1.24885
mmu04142 Lysosome	0.331601	1.27	P97821	Dipeptidyl peptidase 1 OS=Mus musculus OX=10090 GN=Ctsc PE=1 SV=1	Ctsc	1.54397	2.09864e-05	Up	52.3764	7.4	3	3	K01275	458.585	461.484	459.613	691.602	702.478	736.108	0.783935	0.788891	0.785693	1.18227	1.20086	1.25835
mmu04142 Lysosome	0.331601	1.27	Q08890	Iduronate 2-sulfatase OS=Mus musculus OX=10090 GN=Ids PE=2 SV=3	Ids	2.36134	0.00345432	Up	62.1861	5.1	3	3	K01136	32.7708	34.0986	32.6323	82.5766	59.2557	93.1247	0.58789	0.611709	0.585404	1.48138	1.06301	1.67061
mmu04142 Lysosome	0.331601	1.27	Q3UDW8	Heparan-alpha-glucosaminide N-acetyltransferase OS=Mus musculus OX=10090 GN=Hgsnat PE=1 SV=2	Hgsnat	1.58743	0.0303258	Up	72.5042	5.8	3	3	K10532	99.0263	91.7225	140.266	163.662	164.19	197.612	0.693722	0.642556	0.982621	1.14653	1.15022	1.38435
mmu04142 Lysosome	0.331601	1.27	Q6P5E6	ADP-ribosylation factor-binding protein GGA2 OS=Mus musculus OX=10090 GN=Gga2 PE=1 SV=1	Gga2	0.635819	0.0173986	Down	66.0491	7	3	3	K12404	50.904	45.3952	45.6355	35.2243	31.005	24.0156	1.31546	1.17311	1.17932	0.910269	0.801233	0.620612
mmu04142 Lysosome	0.331601	1.27	Q8BH31	Major facilitator superfamily domain-containing protein 8 OS=Mus musculus OX=10090 GN=Mfsd8 PE=2 SV=1	Mfsd8	3.20325	0.000116071	Up	57.5693	5	2	2	K12307	12.6926	14.1978	16.6111	46.3648	46.8846	46.0969	0.416499	0.465889	0.54508	1.52142	1.53848	1.51263
mmu04145 Phagosome	0.000880816	2.03	O70370	Cathepsin S OS=Mus musculus OX=10090 GN=Ctss PE=1 SV=2	Ctss	1.86723	0.000172792	Up	38.4745	16.2	4	4	K01368	441.284	474.517	507.301	909.259	901.876	846.127	0.64889	0.697757	0.745965	1.33703	1.32617	1.24419
mmu04145 Phagosome	0.000880816	2.03	O89053	Coronin-1A OS=Mus musculus OX=10090 GN=Coro1a PE=1 SV=5	Coro1a	0.641232	2.60904e-05	Down	50.9892	25.6	13	13	K13882	2205.65	2312.64	2169.38	1410.18	1441.82	1436.35	1.20571	1.2642	1.18588	0.770869	0.788164	0.785178
mmu04145 Phagosome	0.000880816	2.03	P01027	Complement C3 OS=Mus musculus OX=10090 GN=C3 PE=1 SV=3	C3	0.530395	1.83902e-06	Down	186.484	32.1	49	49	K03990	991.841	1007.91	981.431	522.178	540.449	518.574	1.30437	1.3255	1.29068	0.686719	0.710747	0.681978
mmu04145 Phagosome	0.000880816	2.03	P01898	H-2 class I histocompatibility antigen, Q10 alpha chain OS=Mus musculus OX=10090 GN=H2-Q10 PE=1 SV=3	H2-Q10	0.534896	0.00306777	Down	37.251	14.5	4	3	K06751	50.2883	56.7123	50.6256	33.3322	26.1825	24.799	1.24713	1.40644	1.25549	0.826623	0.649314	0.615003
mmu04145 Phagosome	0.000880816	2.03	P01899	H-2 class I histocompatibility antigen, D-B alpha chain OS=Mus musculus OX=10090 GN=H2-D1 PE=1 SV=2	H2-D1	0.579969	0.000169789	Down	40.8362	26.5	10	2	K06751	1015.56	938.825	1065.18	572.522	576.711	602.021	1.27722	1.18071	1.33961	0.72003	0.725298	0.757129
mmu04145 Phagosome	0.000880816	2.03	P06339	H-2 class I histocompatibility antigen, D-37 alpha chain OS=Mus musculus OX=10090 GN=H2-T23 PE=1 SV=1	H2-T23	0.533758	0.00150928	Down	40.8752	18.5	6	4	K06751	225.202	172.185	201.265	104.777	110.91	103.848	1.47161	1.12516	1.31519	0.684681	0.724754	0.678604
mmu04145 Phagosome	0.000880816	2.03	P11438	Lysosome-associated membrane glycoprotein 1 OS=Mus musculus OX=10090 GN=Lamp1 PE=1 SV=2	Lamp1	2.01046	0.00220253	Up	43.8651	13.8	5	5	K06528	647.846	780.867	570.729	1281.44	1280.02	1458.34	0.645776	0.778372	0.568905	1.27734	1.27593	1.45367
mmu04145 Phagosome	0.000880816	2.03	P14429	H-2 class I histocompatibility antigen, Q7 alpha chain OS=Mus musculus OX=10090 GN=H2-Q7 PE=1 SV=1	H2-Q7	0.631004	0.0189072	Down	37.924	7.2	2	0	K06751	54.6274	43.6226	39.8962	26.8631	33.5756	26.7321	1.45468	1.16163	1.0624	0.715343	0.89409	0.711852
mmu04145 Phagosome	0.000880816	2.03	P14434	H-2 class II histocompatibility antigen, A-B alpha chain OS=Mus musculus OX=10090 GN=H2-Aa PE=1 SV=2	H2-Aa	0.656738	3.90472e-05	Down	28.093	13.7	3	2	K06752	854.898	821.359	800.071	545.209	548.623	532.465	1.25027	1.20122	1.17009	0.797356	0.80235	0.778719
mmu04145 Phagosome	0.000880816	2.03	P21958	Antigen peptide transporter 1 OS=Mus musculus OX=10090 GN=Tap1 PE=1 SV=3	Tap1	0.608022	0.0007433	Down	78.8641	14	11	11	K05653	320.828	340.699	338.083	207.462	183.368	216.954	1.19757	1.27174	1.26198	0.774403	0.684467	0.809837
mmu04145 Phagosome	0.000880816	2.03	P35441	Thrombospondin-1 OS=Mus musculus OX=10090 GN=Thbs1 PE=1 SV=1	Thbs1	1.57468	0.000455572	Up	129.647	12.9	13	13	K16857	99.5609	94.4938	98.4371	143.482	164.663	152.435	0.793238	0.752866	0.784285	1.14318	1.31193	1.2145
mmu04145 Phagosome	0.000880816	2.03	P36371	Antigen peptide transporter 2 OS=Mus musculus OX=10090 GN=Tap2 PE=1 SV=1	Tap2	0.618873	0.000209109	Down	77.4448	19.2	13	13	K05654	278.662	274.791	302.163	169.944	183.715	175.859	1.20709	1.19031	1.30888	0.736148	0.795801	0.761769
mmu04145 Phagosome	0.000880816	2.03	P50518	V-type proton ATPase subunit E 1 OS=Mus musculus OX=10090 GN=Atp6v1e1 PE=1 SV=2	Atp6v1e1	1.55572	0.000962558	Up	26.1574	28.3	6	4	K02150	123.386	134.309	130.361	201.475	216.459	185.774	0.746466	0.812544	0.788661	1.21889	1.30954	1.1239
mmu04145 Phagosome	0.000880816	2.03	P51150	Ras-related protein Rab-7a OS=Mus musculus OX=10090 GN=Rab7a PE=1 SV=2	Rab7a	1.56742	3.00946e-05	Up	23.4897	48.8	10	10	K07897	1760.12	1736.5	1658.04	2632.36	2724.17	2723	0.797987	0.78728	0.751709	1.19343	1.23506	1.23453
mmu04145 Phagosome	0.000880816	2.03	P51863	V-type proton ATPase subunit d 1 OS=Mus musculus OX=10090 GN=Atp6v0d1 PE=1 SV=2	Atp6v0d1	1.73485	0.000920091	Up	40.3011	18.2	7	7	K02146	99.7005	105.213	122.125	185.731	186.051	195.581	0.66883	0.705809	0.819263	1.24596	1.2481	1.31204
mmu04145 Phagosome	0.000880816	2.03	P57746	V-type proton ATPase subunit D OS=Mus musculus OX=10090 GN=Atp6v1d PE=1 SV=1	Atp6v1d	1.76601	0.0187043	Up	28.369	13.8	5	5	K02149	31.8195	25.2558	41.1712	57.6994	63.8042	52.0012	0.702544	0.557622	0.909021	1.27395	1.40873	1.14813
mmu04145 Phagosome	0.000880816	2.03	Q05895	Thrombospondin-3 OS=Mus musculus OX=10090 GN=Thbs3 PE=1 SV=2	Thbs3	1.7141	0.000570489	Up	104.119	14.6	13	11	K04659	85.235	89.44	90.5936	165.955	149.264	139.478	0.710326	0.745369	0.754983	1.38302	1.24393	1.16237
mmu04145 Phagosome	0.000880816	2.03	Q08857	Platelet glycoprotein 4 OS=Mus musculus OX=10090 GN=Cd36 PE=1 SV=2	Cd36	0.555212	0.0020052	Down	52.698	17.2	8	8	K06259	468.37	438.03	507.256	285.185	226.473	273.222	1.27822	1.19542	1.38435	0.778296	0.618064	0.745646
mmu04145 Phagosome	0.000880816	2.03	Q62351	Transferrin receptor protein 1 OS=Mus musculus OX=10090 GN=Tfrc PE=1 SV=1	Tfrc	4.00556	9.13831e-06	Up	85.7314	29.9	21	21	K06503	168.178	189.837	163.604	672.472	711.068	705.833	0.386468	0.436241	0.375958	1.54533	1.63402	1.62199
mmu04145 Phagosome	0.000880816	2.03	Q6QLQ4	C-type lectin domain family 7 member A OS=Mus musculus OX=10090 GN=Clec7a PE=1 SV=3	Clec7a	2.22219	0.0312554	Up	27.4204	5.3	1	1	K10074	15.6013	12.0509		34.0849	35.3112	22.7768	0.651005	0.502854		1.42228	1.47345	0.950419
mmu04145 Phagosome	0.000880816	2.03	Q9D1K2	V-type proton ATPase subunit F OS=Mus musculus OX=10090 GN=Atp6v1f PE=1 SV=2	Atp6v1f	1.60494	0.00519779	Up	13.3703	19.3	2	2	K02151	140.387	117.245	141.344	194.707	238.25	207.376	0.810461	0.676866	0.815987	1.12406	1.37543	1.19719
mmu04145 Phagosome	0.000880816	2.03	Q9D6F9	Tubulin beta-4A chain OS=Mus musculus OX=10090 GN=Tubb4a PE=1 SV=3	Tubb4a	0.634698	0.0229858	Down	49.5858	4.5	2	2	K07375	125.371	128.725	103.436	90.599	74.1266	62.1996	1.28705	1.32148	1.06187	0.930082	0.760978	0.638536
mmu04152 AMPK signaling pathway	0.192119	1.43	O54950	5'-AMP-activated protein kinase subunit gamma-1 OS=Mus musculus OX=10090 GN=Prkag1 PE=1 SV=2	Prkag1	1.55292	0.00496207	Up	37.5204	30.6	10	10	K07200	306.77	346.396	377.673	577.26	485.167	538.384	0.699417	0.78976	0.861071	1.31612	1.10615	1.22748
mmu04152 AMPK signaling pathway	0.192119	1.43	Q06138	Calcium-binding protein 39 OS=Mus musculus OX=10090 GN=Cab39 PE=1 SV=2	Cab39	1.83048	0.00162231	Up	39.843	16.1	6	6	K08272	84.7568	87.6449	88.9203	150.685	184.564	143.096	0.687527	0.710954	0.7213	1.22232	1.49714	1.16076
mmu04152 AMPK signaling pathway	0.192119	1.43	Q08857	Platelet glycoprotein 4 OS=Mus musculus OX=10090 GN=Cd36 PE=1 SV=2	Cd36	0.555212	0.0020052	Down	52.698	17.2	8	8	K06259	468.37	438.03	507.256	285.185	226.473	273.222	1.27822	1.19542	1.38435	0.778296	0.618064	0.745646
mmu04152 AMPK signaling pathway	0.192119	1.43	Q76MZ3	Serine/threonine-protein phosphatase 2A 65 kDa regulatory subunit A alpha isoform OS=Mus musculus OX=10090 GN=Ppp2r1a PE=1 SV=3	Ppp2r1a	1.51535	3.93239e-05	Up	65.3226	31.9	18	13	K03456	1148.9	1086.33	1117.79	1649.86	1727.33	1703.82	0.817332	0.772821	0.795201	1.17372	1.22883	1.2121
mmu04152 AMPK signaling pathway	0.192119	1.43	Q7TNP2	Serine/threonine-protein phosphatase 2A 65 kDa regulatory subunit A beta isoform OS=Mus musculus OX=10090 GN=Ppp2r1b PE=1 SV=2	Ppp2r1b	1.72497	0.00189164	Up	65.9343	14.1	6	6	K03456	57.0347	46.7014	58.157	88.4828	93.3434	97.4349	0.775712	0.635171	0.790975	1.20343	1.26953	1.32518
mmu04152 AMPK signaling pathway	0.192119	1.43	Q91V41	Ras-related protein Rab-14 OS=Mus musculus OX=10090 GN=Rab14 PE=1 SV=3	Rab14	1.70008	0.000307628	Up	23.8969	50.7	8	8	K07881	478.65	455.438	529.667	813.785	831.509	843.206	0.726648	0.69141	0.804098	1.23542	1.26233	1.28009
mmu04152 AMPK signaling pathway	0.192119	1.43	Q923E4	NAD-dependent protein deacetylase sirtuin-1 OS=Mus musculus OX=10090 GN=Sirt1 PE=1 SV=2	Sirt1	1.59747	0.016405	Up	80.3717	6.8	4	4	K11411	43.4661	45.0178	31.9949	69.6056	64.5107	58.3446	0.833376	0.863128	0.613439	1.33455	1.23687	1.11864
mmu04152 AMPK signaling pathway	0.192119	1.43	Q9DB16	Calcium-binding protein 39-like OS=Mus musculus OX=10090 GN=Cab39l PE=1 SV=3	Cab39l	1.52482	0.024471	Up	39.1056	20.2	7	4	K08272	57.8796	79.3197	54.7088	89.7664	103.843	99.015	0.716727	0.982222	0.677463	1.11158	1.2859	1.22611
mmu04152 AMPK signaling pathway	0.192119	1.43	Q9QXD6	Fructose-1,6-bisphosphatase 1 OS=Mus musculus OX=10090 GN=Fbp1 PE=1 SV=3	Fbp1	0.59165	0.00785347	Down	36.9125	10.4	2	2	K03841	80.0559	72.0117	82.1358	46.2134	38.2446	54.1085	1.28856	1.15908	1.32204	0.743838	0.615575	0.870915
mmu04152 AMPK signaling pathway	0.192119	1.43	Q9WUA3	ATP-dependent 6-phosphofructokinase, platelet type OS=Mus musculus OX=10090 GN=Pfkp PE=1 SV=1	Pfkp	1.63126	3.82891e-05	Up	85.455	15.7	13	13	K00850	390.28	392.232	409.641	665.464	655.148	624.097	0.746504	0.750238	0.783536	1.27286	1.25313	1.19374
mmu04152 AMPK signaling pathway	0.192119	1.43	Q9WVH4	Forkhead box protein O3 OS=Mus musculus OX=10090 GN=Foxo3 PE=1 SV=1	Foxo3	0.56561	0.000734039	Down	71.0644	1.8	1	1	K09408	51.2336	49.8185	47.5688	30.9764	27.6816	25.4034	1.32112	1.28463	1.22662	0.798765	0.713804	0.655058
mmu04152 AMPK signaling pathway	0.192119	1.43	Q9Z2V4	Phosphoenolpyruvate carboxykinase, cytosolic [GTP] OS=Mus musculus OX=10090 GN=Pck1 PE=1 SV=1	Pck1	0.572549	5.45627e-05	Down	69.3548	23.8	13	12	K01596	1065.41	1080.97	988.092	584.774	598.076	611.786	1.29688	1.31582	1.20277	0.711822	0.728014	0.744702
mmu04216 Ferroptosis	0.395171	1.4	P09528	Ferritin heavy chain OS=Mus musculus OX=10090 GN=Fth1 PE=1 SV=2	Fth1	0.327688	1.0434e-05	Down	21.0666	49.5	7	7	K00522	827.348	775.637	819.917	275.212	272.357	246.387	1.54315	1.4467	1.52929	0.513319	0.507993	0.459554
mmu04216 Ferroptosis	0.395171	1.4	P29391	Ferritin light chain 1 OS=Mus musculus OX=10090 GN=Ftl1 PE=1 SV=2	Ftl1	0.564222	0.000247851	Down	20.8024	43.2	7	2	K13625	480.986	485.43	548.357	290.009	290.407	274.253	1.21797	1.22923	1.38857	0.734372	0.735381	0.694474
mmu04216 Ferroptosis	0.395171	1.4	Q62351	Transferrin receptor protein 1 OS=Mus musculus OX=10090 GN=Tfrc PE=1 SV=1	Tfrc	4.00556	9.13831e-06	Up	85.7314	29.9	21	21	K06503	168.178	189.837	163.604	672.472	711.068	705.833	0.386468	0.436241	0.375958	1.54533	1.63402	1.62199
mmu04216 Ferroptosis	0.395171	1.4	Q921I1	Serotransferrin OS=Mus musculus OX=10090 GN=Tf PE=1 SV=1	Tf	0.55516	6.56046e-06	Down	76.7238	41.2	31	30	K14736	7918.94	7780.18	7605.55	4409.76	4338.02	4190.06	1.31099	1.28802	1.25911	0.730042	0.718165	0.69367
mmu04216 Ferroptosis	0.395171	1.4	Q9DBD0	Inhibitor of carbonic anhydrase OS=Mus musculus OX=10090 GN=Inhca PE=1 SV=1	Inhca	0.425365	0.000234895	Down	76.7657	23.3	15	15	K14736	136.723	123.476	112.474	49.6943	52.155	56.6727	1.54432	1.39469	1.27043	0.561312	0.589106	0.640135
mmu04217 Necroptosis	0.378484	1.28	P09528	Ferritin heavy chain OS=Mus musculus OX=10090 GN=Fth1 PE=1 SV=2	Fth1	0.327688	1.0434e-05	Down	21.0666	49.5	7	7	K00522	827.348	775.637	819.917	275.212	272.357	246.387	1.54315	1.4467	1.52929	0.513319	0.507993	0.459554
mmu04217 Necroptosis	0.378484	1.28	P0C0A3	Charged multivesicular body protein 6 OS=Mus musculus OX=10090 GN=Chmp6 PE=1 SV=2	Chmp6	2.00817	0.00814273	Up	23.4156	13.5	2	2	K12195	57.0471	49.9554	40.318	82.3009	96.8833	116.661	0.772358	0.676345	0.545864	1.11427	1.3117	1.57946
mmu04217 Necroptosis	0.378484	1.28	P0C0S6	Histone H2A.Z OS=Mus musculus OX=10090 GN=H2az1 PE=1 SV=2	H2az1	0.520718	0.000427943	Down	13.5527	7.8	1	1	K11251	1406.08	1318.81	1356.33	644.106	694.557	786.507	1.35932	1.27495	1.31123	0.622686	0.671459	0.760351
mmu04217 Necroptosis	0.378484	1.28	P15105	Glutamine synthetase OS=Mus musculus OX=10090 GN=Glul PE=1 SV=6	Glul	1.61162	0.000154676	Up	42.1196	24.7	9	9	K01915	601.64	563.171	633.018	965.667	975.935	955.813	0.768829	0.71967	0.808927	1.23402	1.24714	1.22142
mmu04217 Necroptosis	0.378484	1.28	P29391	Ferritin light chain 1 OS=Mus musculus OX=10090 GN=Ftl1 PE=1 SV=2	Ftl1	0.564222	0.000247851	Down	20.8024	43.2	7	2	K13625	480.986	485.43	548.357	290.009	290.407	274.253	1.21797	1.22923	1.38857	0.734372	0.735381	0.694474
mmu04217 Necroptosis	0.378484	1.28	P63158	High mobility group protein B1 OS=Mus musculus OX=10090 GN=Hmgb1 PE=1 SV=2	Hmgb1	0.647505	9.87768e-06	Down	24.8938	47.4	12	11	K10802	6181.87	6459.56	6165.88	4033.66	4055.85	4088.31	1.19707	1.25084	1.19397	0.781083	0.785379	0.791666
mmu04217 Necroptosis	0.378484	1.28	Q64522	Histone H2A type 2-B OS=Mus musculus OX=10090 GN=H2ac21 PE=1 SV=3	H2ac21	0.522998	0.000220735	Down	14.0133	5.4	1	1	K11251	1220.03	1068.92	1156.48	630.362	608.771	562.817	1.39501	1.22224	1.32235	0.720774	0.696087	0.643541
mmu04217 Necroptosis	0.378484	1.28	Q64523	Histone H2A type 2-C OS=Mus musculus OX=10090 GN=H2ac20 PE=1 SV=3	H2ac20	0.565106	0.00496642	Down	13.9884	8.5	1	1	K11251	28.3612	26.3514	27.2541	18.6498	13.3973	14.2728	1.32646	1.23246	1.27468	0.872255	0.626594	0.667545
mmu04217 Necroptosis	0.378484	1.28	Q9CQ10	Charged multivesicular body protein 3 OS=Mus musculus OX=10090 GN=Chmp3 PE=1 SV=3	Chmp3	1.68972	0.0147669	Up	25.2191	16.1	4	4	K12193	58.1595	43.9504	64.02	96.2032	82.3791	102.131	0.780938	0.590146	0.85963	1.29177	1.10615	1.37137
mmu04217 Necroptosis	0.378484	1.28	Q9CR16	Peptidyl-prolyl cis-trans isomerase D OS=Mus musculus OX=10090 GN=Ppid PE=1 SV=3	Ppid	0.636751	0.000570903	Down	40.7425	35.4	15	15	K05864	666.338	656.713	690.758	454.436	393.071	434.788	1.21296	1.19543	1.25741	0.827224	0.715519	0.791458
mmu04217 Necroptosis	0.378484	1.28	Q9EPB4	Apoptosis-associated speck-like protein containing a CARD OS=Mus musculus OX=10090 GN=Pycard PE=1 SV=1	Pycard	1.75992	0.00217243	Up	21.4585	15	3	3	K12799	113.571	110.989	139.438	199.468	226.041	215.1	0.678301	0.662881	0.832794	1.19132	1.35002	1.28468
mmu04217 Necroptosis	0.378484	1.28	Q9QY24	Z-DNA-binding protein 1 OS=Mus musculus OX=10090 GN=Zbp1 PE=1 SV=1	Zbp1	0.460784	0.0003	Down	44.3314	12.9	4	4	K12965	134.772	120.037	134.295	66.0311	58.2837	54.9782	1.42265	1.26711	1.41762	0.697025	0.615242	0.58035
mmu04260 Cardiac muscle contraction	0.153498	1.59	E9Q401	Ryanodine receptor 2 OS=Mus musculus OX=10090 GN=Ryr2 PE=1 SV=1	Ryr2	0.617744	0.0358871	Down	564.819	2.5	10	10	K04962	48.4627	38.719	42.9728	32.0475	19.7356	28.619	1.38099	1.10333	1.22455	0.913223	0.562383	0.815525
mmu04260 Cardiac muscle contraction	0.153498	1.59	P09541	Myosin light chain 4 OS=Mus musculus OX=10090 GN=Myl4 PE=1 SV=3	Myl4	0.596172	0.00478932	Down	21.159	25.4	4	3	K12750	53.9098	61.0221	63.096	32.0897	32.9349	41.1107	1.13829	1.28846	1.33225	0.677562	0.695407	0.868037
mmu04260 Cardiac muscle contraction	0.153498	1.59	P17665	Cytochrome c oxidase subunit 7C, mitochondrial OS=Mus musculus OX=10090 GN=Cox7c PE=1 SV=1	Cox7c	1.79314	7.16156e-05	Up	7.33262	14.3	1	1	K02272	488.794	488.76	541.763	907.478	901.48	915.394	0.691091	0.691044	0.765983	1.28306	1.27458	1.29425
mmu04260 Cardiac muscle contraction	0.153498	1.59	P21107	Tropomyosin alpha-3 chain OS=Mus musculus OX=10090 GN=Tpm3 PE=1 SV=3	Tpm3	1.66359	0.0132107	Up	32.994	8.4	3	3	K09290	721.488	712.27	696.893	1265.42	926.902	1352.21	0.762783	0.753038	0.736781	1.33784	0.979954	1.4296
mmu04260 Cardiac muscle contraction	0.153498	1.59	P48771	Cytochrome c oxidase subunit 7A2, mitochondrial OS=Mus musculus OX=10090 GN=Cox7a2 PE=1 SV=2	Cox7a2	1.64979	0.000332229	Up	9.29088	27.7	2	2	K02270	1142.37	1246.45	1238.68	2099.63	2012.85	1872.13	0.713084	0.778048	0.7732	1.31061	1.25645	1.16861
mmu04260 Cardiac muscle contraction	0.153498	1.59	Q8R1I1	Cytochrome b-c1 complex subunit 9 OS=Mus musculus OX=10090 GN=Uqcr10 PE=1 SV=1	Uqcr10	2.59385	0.000969894	Up	7.44552	23.4	2	2	K00419	73.6678	73.9408	90.2318	192.449	182.492	241.98	0.517111	0.519028	0.633382	1.3509	1.281	1.69858
mmu04260 Cardiac muscle contraction	0.153498	1.59	Q9CPQ1	Cytochrome c oxidase subunit 6C OS=Mus musculus OX=10090 GN=Cox6c PE=1 SV=3	Cox6c	1.53885	0.0238652	Up	8.46899	19.7	2	2	K02268	96.2483	72.9119	76.8354	127.731	106.841	143.979	0.924655	0.700463	0.738155	1.2271	1.02642	1.3832
mmu04260 Cardiac muscle contraction	0.153498	1.59	Q9D855	Cytochrome b-c1 complex subunit 7 OS=Mus musculus OX=10090 GN=Uqcrb PE=1 SV=3	Uqcrb	1.656	0.000340656	Up	13.5275	46.8	8	8	K00417	556.598	546.992	483.863	887.098	869.166	872.561	0.79207	0.778401	0.688565	1.26239	1.23687	1.2417
mmu04261 Adrenergic signaling in cardiomyocytes	0.331322	1.32	B2RSH2	Guanine nucleotide-binding protein G(i) subunit alpha-1 OS=Mus musculus OX=10090 GN=Gnai1 PE=1 SV=1	Gnai1	2.13843	0.0366854	Up	40.3611	6.5	2	2	K04630	32.7686	33.9339	27.1931	41.7593	88.4105	70.6199	0.667191	0.690919	0.553671	0.850248	1.8001	1.43787
mmu04261 Adrenergic signaling in cardiomyocytes	0.331322	1.32	E9Q401	Ryanodine receptor 2 OS=Mus musculus OX=10090 GN=Ryr2 PE=1 SV=1	Ryr2	0.617744	0.0358871	Down	564.819	2.5	10	10	K04962	48.4627	38.719	42.9728	32.0475	19.7356	28.619	1.38099	1.10333	1.22455	0.913223	0.562383	0.815525
mmu04261 Adrenergic signaling in cardiomyocytes	0.331322	1.32	P08752	Guanine nucleotide-binding protein G(i) subunit alpha-2 OS=Mus musculus OX=10090 GN=Gnai2 PE=1 SV=5	Gnai2	1.55307	4.62811e-05	Up	40.489	33.2	11	5	K04630	1213.44	1148.73	1225.8	1890.18	1816.47	1865.72	0.794798	0.752415	0.802899	1.23807	1.18978	1.22204
mmu04261 Adrenergic signaling in cardiomyocytes	0.331322	1.32	P09541	Myosin light chain 4 OS=Mus musculus OX=10090 GN=Myl4 PE=1 SV=3	Myl4	0.596172	0.00478932	Down	21.159	25.4	4	3	K12750	53.9098	61.0221	63.096	32.0897	32.9349	41.1107	1.13829	1.28846	1.33225	0.677562	0.695407	0.868037
mmu04261 Adrenergic signaling in cardiomyocytes	0.331322	1.32	P21107	Tropomyosin alpha-3 chain OS=Mus musculus OX=10090 GN=Tpm3 PE=1 SV=3	Tpm3	1.66359	0.0132107	Up	32.994	8.4	3	3	K09290	721.488	712.27	696.893	1265.42	926.902	1352.21	0.762783	0.753038	0.736781	1.33784	0.979954	1.4296
mmu04261 Adrenergic signaling in cardiomyocytes	0.331322	1.32	Q76MZ3	Serine/threonine-protein phosphatase 2A 65 kDa regulatory subunit A alpha isoform OS=Mus musculus OX=10090 GN=Ppp2r1a PE=1 SV=3	Ppp2r1a	1.51535	3.93239e-05	Up	65.3226	31.9	18	13	K03456	1148.9	1086.33	1117.79	1649.86	1727.33	1703.82	0.817332	0.772821	0.795201	1.17372	1.22883	1.2121
mmu04261 Adrenergic signaling in cardiomyocytes	0.331322	1.32	Q7TNP2	Serine/threonine-protein phosphatase 2A 65 kDa regulatory subunit A beta isoform OS=Mus musculus OX=10090 GN=Ppp2r1b PE=1 SV=2	Ppp2r1b	1.72497	0.00189164	Up	65.9343	14.1	6	6	K03456	57.0347	46.7014	58.157	88.4828	93.3434	97.4349	0.775712	0.635171	0.790975	1.20343	1.26953	1.32518
mmu04261 Adrenergic signaling in cardiomyocytes	0.331322	1.32	Q91WQ9	Calmodulin-like protein 4 OS=Mus musculus OX=10090 GN=Calml4 PE=1 SV=2	Calml4	1.58877	0.000547641	Up	17.6705	43.8	7	7	K02183	235.461	257.327	273.332	402.693	418.178	396.316	0.712328	0.77848	0.826899	1.21825	1.26509	1.19895
mmu04261 Adrenergic signaling in cardiomyocytes	0.331322	1.32	Q9DC51	Guanine nucleotide-binding protein G(i) subunit alpha-3 OS=Mus musculus OX=10090 GN=Gnai3 PE=1 SV=3	Gnai3	1.9799	0.001731	Up	40.5382	9.6	3	3	K04630	98.6976	82.5554	90.6525	155.323	201.179	181.844	0.730866	0.611331	0.671291	1.15018	1.48976	1.34657
mmu04261 Adrenergic signaling in cardiomyocytes	0.331322	1.32	Q9ERT9	Protein phosphatase 1 regulatory subunit 1A OS=Mus musculus OX=10090 GN=Ppp1r1a PE=1 SV=1	Ppp1r1a	0.359923	0.00361657	Down	18.7177	14	2	2	K08050	35.1037	46.2402	33.6119	17.7403	11.9889	11.646	1.34728	1.7747	1.29003	0.680873	0.460137	0.446975
mmu04350 TGF-beta signaling pathway	0.0197046	2.01	P28654	Decorin OS=Mus musculus OX=10090 GN=Dcn PE=1 SV=1	Dcn	0.614519	4.94816e-05	Down	39.809	22.3	8	8	K04660	4272.63	4456.32	4312.05	2794.59	2600.28	2619.08	1.21757	1.26991	1.2288	0.796371	0.740997	0.746356
mmu04350 TGF-beta signaling pathway	0.0197046	2.01	P35441	Thrombospondin-1 OS=Mus musculus OX=10090 GN=Thbs1 PE=1 SV=1	Thbs1	1.57468	0.000455572	Up	129.647	12.9	13	13	K16857	99.5609	94.4938	98.4371	143.482	164.663	152.435	0.793238	0.752866	0.784285	1.14318	1.31193	1.2145
mmu04350 TGF-beta signaling pathway	0.0197046	2.01	P36895	Bone morphogenetic protein receptor type-1A OS=Mus musculus OX=10090 GN=Bmpr1a PE=1 SV=1	Bmpr1a	1.55192	0.0446087	Up	60.0633	2.1	1	1	K04673	18.2246	11.7324	11.8556	22.8141	18.9813	23.0943	1.02479	0.659727	0.666654	1.28286	1.06734	1.29862
mmu04350 TGF-beta signaling pathway	0.0197046	2.01	P50608	Fibromodulin OS=Mus musculus OX=10090 GN=Fmod PE=2 SV=1	Fmod	3.25392	0.0046957	Up	43.0547	8.2	3	3	K08121	22.9391	42.6334	43.6664	127.383	115.751	112.321	0.296184	0.55047	0.563809	1.64473	1.49454	1.45026
mmu04350 TGF-beta signaling pathway	0.0197046	2.01	P62878	E3 ubiquitin-protein ligase RBX1 OS=Mus musculus OX=10090 GN=Rbx1 PE=1 SV=1	Rbx1	1.56862	3.07371e-05	Up	12.2739	24.1	2	2	K03868	521.537	547.514	536.692	824.084	827.754	866.969	0.758682	0.796471	0.780729	1.1988	1.20414	1.26118
mmu04350 TGF-beta signaling pathway	0.0197046	2.01	Q3UTY6	Thrombospondin type-1 domain-containing protein 4 OS=Mus musculus OX=10090 GN=Thsd4 PE=1 SV=2	Thsd4	1.87611	0.00541646	Up	113.243	4	4	4	K23377	22.4144	16.4925	17.3236	39.917	32.3608	33.2168	0.831575	0.61187	0.642704	1.48092	1.20059	1.23234
mmu04350 TGF-beta signaling pathway	0.0197046	2.01	Q62351	Transferrin receptor protein 1 OS=Mus musculus OX=10090 GN=Tfrc PE=1 SV=1	Tfrc	4.00556	9.13831e-06	Up	85.7314	29.9	21	21	K06503	168.178	189.837	163.604	672.472	711.068	705.833	0.386468	0.436241	0.375958	1.54533	1.63402	1.62199
mmu04350 TGF-beta signaling pathway	0.0197046	2.01	Q76MZ3	Serine/threonine-protein phosphatase 2A 65 kDa regulatory subunit A alpha isoform OS=Mus musculus OX=10090 GN=Ppp2r1a PE=1 SV=3	Ppp2r1a	1.51535	3.93239e-05	Up	65.3226	31.9	18	13	K03456	1148.9	1086.33	1117.79	1649.86	1727.33	1703.82	0.817332	0.772821	0.795201	1.17372	1.22883	1.2121
mmu04350 TGF-beta signaling pathway	0.0197046	2.01	Q7TNP2	Serine/threonine-protein phosphatase 2A 65 kDa regulatory subunit A beta isoform OS=Mus musculus OX=10090 GN=Ppp2r1b PE=1 SV=2	Ppp2r1b	1.72497	0.00189164	Up	65.9343	14.1	6	6	K03456	57.0347	46.7014	58.157	88.4828	93.3434	97.4349	0.775712	0.635171	0.790975	1.20343	1.26953	1.32518
mmu04350 TGF-beta signaling pathway	0.0197046	2.01	Q921I1	Serotransferrin OS=Mus musculus OX=10090 GN=Tf PE=1 SV=1	Tf	0.55516	6.56046e-06	Down	76.7238	41.2	31	30	K14736	7918.94	7780.18	7605.55	4409.76	4338.02	4190.06	1.31099	1.28802	1.25911	0.730042	0.718165	0.69367
mmu04350 TGF-beta signaling pathway	0.0197046	2.01	Q9DBD0	Inhibitor of carbonic anhydrase OS=Mus musculus OX=10090 GN=Inhca PE=1 SV=1	Inhca	0.425365	0.000234895	Down	76.7657	23.3	15	15	K14736	136.723	123.476	112.474	49.6943	52.155	56.6727	1.54432	1.39469	1.27043	0.561312	0.589106	0.640135
mmu04371 Apelin signaling pathway	0.453594	1.23	B2RSH2	Guanine nucleotide-binding protein G(i) subunit alpha-1 OS=Mus musculus OX=10090 GN=Gnai1 PE=1 SV=1	Gnai1	2.13843	0.0366854	Up	40.3611	6.5	2	2	K04630	32.7686	33.9339	27.1931	41.7593	88.4105	70.6199	0.667191	0.690919	0.553671	0.850248	1.8001	1.43787
mmu04371 Apelin signaling pathway	0.453594	1.23	E9Q401	Ryanodine receptor 2 OS=Mus musculus OX=10090 GN=Ryr2 PE=1 SV=1	Ryr2	0.617744	0.0358871	Down	564.819	2.5	10	10	K04962	48.4627	38.719	42.9728	32.0475	19.7356	28.619	1.38099	1.10333	1.22455	0.913223	0.562383	0.815525
mmu04371 Apelin signaling pathway	0.453594	1.23	O54950	5'-AMP-activated protein kinase subunit gamma-1 OS=Mus musculus OX=10090 GN=Prkag1 PE=1 SV=2	Prkag1	1.55292	0.00496207	Up	37.5204	30.6	10	10	K07200	306.77	346.396	377.673	577.26	485.167	538.384	0.699417	0.78976	0.861071	1.31612	1.10615	1.22748
mmu04371 Apelin signaling pathway	0.453594	1.23	P08752	Guanine nucleotide-binding protein G(i) subunit alpha-2 OS=Mus musculus OX=10090 GN=Gnai2 PE=1 SV=5	Gnai2	1.55307	4.62811e-05	Up	40.489	33.2	11	5	K04630	1213.44	1148.73	1225.8	1890.18	1816.47	1865.72	0.794798	0.752415	0.802899	1.23807	1.18978	1.22204
mmu04371 Apelin signaling pathway	0.453594	1.23	P09541	Myosin light chain 4 OS=Mus musculus OX=10090 GN=Myl4 PE=1 SV=3	Myl4	0.596172	0.00478932	Down	21.159	25.4	4	3	K12750	53.9098	61.0221	63.096	32.0897	32.9349	41.1107	1.13829	1.28846	1.33225	0.677562	0.695407	0.868037
mmu04371 Apelin signaling pathway	0.453594	1.23	P27601	Guanine nucleotide-binding protein subunit alpha-13 OS=Mus musculus OX=10090 GN=Gna13 PE=1 SV=1	Gna13	1.53945	0.000515654	Up	44.0546	27.9	10	10	K04639	206.905	223.212	235.727	334.777	354.741	335.514	0.734193	0.792057	0.836467	1.18794	1.25878	1.19056
mmu04371 Apelin signaling pathway	0.453594	1.23	Q8CGN5	Perilipin-1 OS=Mus musculus OX=10090 GN=Plin1 PE=1 SV=2	Plin1	0.18833	9.51277e-06	Down	55.5958	40.2	18	18	K08768	215.51	210.895	217.616	39.2306	36.9749	45.0832	1.68959	1.65341	1.7061	0.307566	0.289882	0.353451
mmu04371 Apelin signaling pathway	0.453594	1.23	Q91WQ9	Calmodulin-like protein 4 OS=Mus musculus OX=10090 GN=Calml4 PE=1 SV=2	Calml4	1.58877	0.000547641	Up	17.6705	43.8	7	7	K02183	235.461	257.327	273.332	402.693	418.178	396.316	0.712328	0.77848	0.826899	1.21825	1.26509	1.19895
mmu04371 Apelin signaling pathway	0.453594	1.23	Q9DAS9	Guanine nucleotide-binding protein G(I)/G(S)/G(O) subunit gamma-12 OS=Mus musculus OX=10090 GN=Gng12 PE=1 SV=3	Gng12	2.01853	0.000383207	Up	7.99722	44.4	3	3	K04347	213.744	175.298	193.933	374.225	412.62	389.91	0.728785	0.597699	0.661237	1.27596	1.40687	1.32944
mmu04371 Apelin signaling pathway	0.453594	1.23	Q9DC51	Guanine nucleotide-binding protein G(i) subunit alpha-3 OS=Mus musculus OX=10090 GN=Gnai3 PE=1 SV=3	Gnai3	1.9799	0.001731	Up	40.5382	9.6	3	3	K04630	98.6976	82.5554	90.6525	155.323	201.179	181.844	0.730866	0.611331	0.671291	1.15018	1.48976	1.34657
mmu04610 Complement and coagulation cascades	6.16896e-15	4.9	E9PV24	Fibrinogen alpha chain OS=Mus musculus OX=10090 GN=Fga PE=1 SV=1	Fga	0.659159	5.93327e-05	Down	87.4293	20.4	14	14	K03903	1648.52	1694.71	1698.97	1154.75	1092.96	1075.89	1.18233	1.21546	1.21851	0.828196	0.78388	0.771634
mmu04610 Complement and coagulation cascades	6.16896e-15	4.9	P01027	Complement C3 OS=Mus musculus OX=10090 GN=C3 PE=1 SV=3	C3	0.530395	1.83902e-06	Down	186.484	32.1	49	49	K03990	991.841	1007.91	981.431	522.178	540.449	518.574	1.30437	1.3255	1.29068	0.686719	0.710747	0.681978
mmu04610 Complement and coagulation cascades	6.16896e-15	4.9	P01029	Complement C4-B OS=Mus musculus OX=10090 GN=C4b PE=1 SV=3	C4b	0.499214	0.000476905	Down	192.915	14.3	23	23	K03989	135.984	114.506	122.589	64.0418	56.8013	65.4026	1.45873	1.22833	1.31504	0.686992	0.609321	0.701589
mmu04610 Complement and coagulation cascades	6.16896e-15	4.9	P04186	Complement factor B OS=Mus musculus OX=10090 GN=Cfb PE=1 SV=2	Cfb	0.458563	0.000236421	Down	85.0045	22.9	17	17	K01335	261.894	234.925	268.961	123.344	106.415	121.399	1.40685	1.26198	1.44481	0.662585	0.571641	0.652137
mmu04610 Complement and coagulation cascades	6.16896e-15	4.9	P06683	Complement component C9 OS=Mus musculus OX=10090 GN=C9 PE=1 SV=2	C9	0.387585	0.00122451	Down	62.0023	15	9	9	K04000	70.6676	65.5482	58.1956	27.9344	27.1409	20.2755	1.57177	1.45791	1.29438	0.621312	0.603663	0.450964
mmu04610 Complement and coagulation cascades	6.16896e-15	4.9	P06684	Complement C5 OS=Mus musculus OX=10090 GN=C5 PE=1 SV=2	C5	0.634973	0.0370934	Down	188.878	8.2	11	11	K03994	91.484	147.31	124.692	73.2122	78.9934	78.598	0.923631	1.48726	1.2589	0.739157	0.797524	0.793533
mmu04610 Complement and coagulation cascades	6.16896e-15	4.9	P06909	Complement factor H OS=Mus musculus OX=10090 GN=Cfh PE=1 SV=2	Cfh	0.45099	1.92293e-05	Down	139.138	19.5	20	20	K04004	443.019	421.369	417.238	203.584	185.874	188.543	1.42938	1.35953	1.3462	0.656854	0.599713	0.608326
mmu04610 Complement and coagulation cascades	6.16896e-15	4.9	P07758	Alpha-1-antitrypsin 1-1 OS=Mus musculus OX=10090 GN=Serpina1a PE=1 SV=4	Serpina1a	0.331463	1.45233e-06	Down	46.0026	6.8	3	3	K03984	2591.88	2609.44	2441.42	846.039	825.601	861.648	1.52823	1.53858	1.43951	0.498842	0.486791	0.508046
mmu04610 Complement and coagulation cascades	6.16896e-15	4.9	P08607	C4b-binding protein OS=Mus musculus OX=10090 GN=C4bpa PE=1 SV=3	C4bpa	0.618815	0.00112999	Down	51.5237	11.7	5	5	K04002	141.634	146.114	136.858	97.3103	83.8068	81.6351	1.23633	1.27544	1.19464	0.84943	0.731556	0.712599
mmu04610 Complement and coagulation cascades	6.16896e-15	4.9	P16294	Coagulation factor IX OS=Mus musculus OX=10090 GN=F9 PE=2 SV=3	F9	0.566764	0.00233334	Down	52.9778	9.1	4	4	K01321	36.4063	32.716	35.8426	18.45	18.0915	22.9488	1.32825	1.19361	1.30768	0.673132	0.660054	0.837265
mmu04610 Complement and coagulation cascades	6.16896e-15	4.9	P19221	Prothrombin OS=Mus musculus OX=10090 GN=F2 PE=1 SV=1	F2	0.544091	8.0156e-05	Down	70.2687	30.4	17	17	K01313	435.704	410.359	421.879	244.465	226.665	218.746	1.33527	1.2576	1.29291	0.749198	0.694645	0.670377
mmu04610 Complement and coagulation cascades	6.16896e-15	4.9	P20918	Plasminogen OS=Mus musculus OX=10090 GN=Plg PE=1 SV=3	Plg	0.552154	0.000147153	Down	90.8079	41	29	29	K01315	451.468	477.619	416.847	253.274	248.837	241.052	1.29664	1.37175	1.19721	0.727418	0.714672	0.692315
mmu04610 Complement and coagulation cascades	6.16896e-15	4.9	P22599	Alpha-1-antitrypsin 1-2 OS=Mus musculus OX=10090 GN=Serpina1b PE=1 SV=2	Serpina1b	0.391621	1.52577e-05	Down	45.9746	24.9	11	4	K03984	6710.84	6602.97	6552.83	2683.07	2405.59	2691.53	1.45641	1.433	1.42212	0.582289	0.522068	0.584125
mmu04610 Complement and coagulation cascades	6.16896e-15	4.9	P26262	Plasma kallikrein OS=Mus musculus OX=10090 GN=Klkb1 PE=1 SV=2	Klkb1	0.583729	0.00732742	Down	71.3826	12.4	7	7	K01324	67.3101	56.1292	63.2889	43.4594	32.5442	32.9951	1.36565	1.1388	1.28407	0.881747	0.660289	0.669438
mmu04610 Complement and coagulation cascades	6.16896e-15	4.9	P29788	Vitronectin OS=Mus musculus OX=10090 GN=Vtn PE=1 SV=2	Vtn	0.517974	0.010361	Down	54.849	9.4	4	3	K06251	143.21	168.089	212.544	106.029	85.5219	79.7865	1.08059	1.26831	1.60374	0.800036	0.645302	0.602026
mmu04610 Complement and coagulation cascades	6.16896e-15	4.9	P32261	Antithrombin-III OS=Mus musculus OX=10090 GN=Serpinc1 PE=1 SV=1	Serpinc1	0.60465	4.01791e-06	Down	52.0036	26.2	14	14	K03911	1891.12	1837.07	1856.45	1117.68	1107.75	1151.32	1.26618	1.22999	1.24296	0.74833	0.741685	0.770852
mmu04610 Complement and coagulation cascades	6.16896e-15	4.9	P49182	Heparin cofactor 2 OS=Mus musculus OX=10090 GN=Serpind1 PE=1 SV=1	Serpind1	0.388522	0.000124623	Down	54.4967	10.5	5	5	K03912	159.912	159.317	137.542	62.575	54.5802	60.3104	1.5128	1.50716	1.30118	0.591972	0.516339	0.570548
mmu04610 Complement and coagulation cascades	6.16896e-15	4.9	P97290	Plasma protease C1 inhibitor OS=Mus musculus OX=10090 GN=Serping1 PE=1 SV=3	Serping1	0.619268	0.000846349	Down	55.5845	19	10	10	K04001	125.069	143.711	141.439	89.6544	81.0934	83.2872	1.12971	1.2981	1.27757	0.809822	0.732492	0.752309
mmu04610 Complement and coagulation cascades	6.16896e-15	4.9	Q00897	Alpha-1-antitrypsin 1-4 OS=Mus musculus OX=10090 GN=Serpina1d PE=1 SV=1	Serpina1d	0.58756	3.82778e-05	Down	45.9984	4.6	2	2	K03984	2344.65	2397.34	2397.78	1435.12	1327.11	1432.82	1.24112	1.26901	1.26925	0.759669	0.702494	0.758453
mmu04610 Complement and coagulation cascades	6.16896e-15	4.9	Q00898	Alpha-1-antitrypsin 1-5 OS=Mus musculus OX=10090 GN=Serpina1e PE=1 SV=1	Serpina1e	0.0543825	5.5216e-05	Down	45.8914	7.7	5	5	K03984	1583.25	1391.54	1423	106.295	68.2389	64.6285	2.04865	1.80059	1.8413	0.137541	0.0882979	0.0836262
mmu04610 Complement and coagulation cascades	6.16896e-15	4.9	Q06890	Clusterin OS=Mus musculus OX=10090 GN=Clu PE=1 SV=1	Clu	0.461068	0.00030898	Down	51.6556	15.2	6	6	K17252	200.808	215.686	230.657	109.873	96.548	91.9598	1.27426	1.36866	1.46367	0.697213	0.612658	0.583543
mmu04610 Complement and coagulation cascades	6.16896e-15	4.9	Q61129	Complement factor I OS=Mus musculus OX=10090 GN=Cfi PE=1 SV=3	Cfi	0.540891	0.00119966	Down	67.2605	13.1	8	8	K01333	157.145	161.178	161.192	74.1111	90.9199	94.3341	1.27608	1.30883	1.30895	0.601812	0.738306	0.766031
mmu04610 Complement and coagulation cascades	6.16896e-15	4.9	Q61247	Alpha-2-antiplasmin OS=Mus musculus OX=10090 GN=Serpinf2 PE=1 SV=1	Serpinf2	0.626554	0.00786549	Down	54.9719	17.1	8	8	K03983	322.993	298.804	304.44	159.384	205.723	215.231	1.28633	1.19	1.21245	0.634754	0.819302	0.857165
mmu04610 Complement and coagulation cascades	6.16896e-15	4.9	Q64695	Endothelial protein C receptor OS=Mus musculus OX=10090 GN=Procr PE=1 SV=3	Procr	1.59785	0.00178809	Up	27.189	5.4	1	1	K06557	253.089	226.834	275.013	380.15	422.859	403.266	0.774284	0.693962	0.841357	1.16301	1.29367	1.23373
mmu04610 Complement and coagulation cascades	6.16896e-15	4.9	Q80YC5	Coagulation factor XII OS=Mus musculus OX=10090 GN=F12 PE=1 SV=2	F12	0.497862	0.00640475	Down	65.7013	8	4	4	K01328	56.1084	50.4428	49.6154	24.9672	20.5233	32.2589	1.43919	1.29387	1.27265	0.640414	0.526427	0.827449
mmu04610 Complement and coagulation cascades	6.16896e-15	4.9	Q8BH35	Complement component C8 beta chain OS=Mus musculus OX=10090 GN=C8b PE=1 SV=1	C8b	0.279733	0.000278293	Down	66.2293	15.8	8	8	K03998	111.912	117.196	126.782	40.1124	30.3326	29.1091	1.47432	1.54393	1.67023	0.528439	0.3996	0.383483
mmu04610 Complement and coagulation cascades	6.16896e-15	4.9	Q8K182	Complement component C8 alpha chain OS=Mus musculus OX=10090 GN=C8a PE=1 SV=1	C8a	0.305919	0.000106997	Down	66.0803	20.1	12	12	K03997	116.495	137.461	117.207	33.7743	39.9153	39.8566	1.44204	1.70157	1.45085	0.418077	0.494093	0.493366
mmu04610 Complement and coagulation cascades	6.16896e-15	4.9	Q8VCG4	Complement component C8 gamma chain OS=Mus musculus OX=10090 GN=C8g PE=1 SV=1	C8g	0.352755	0.0250582	Down	22.5079	8.4	2	2	K03999	101.648	81.5092	78.7179	41.4588	15.2684	35.6507	1.72162	1.38053	1.33325	0.702189	0.258602	0.603818
mmu04610 Complement and coagulation cascades	6.16896e-15	4.9	Q9JHH6	Carboxypeptidase B2 OS=Mus musculus OX=10090 GN=Cpb2 PE=1 SV=1	Cpb2	0.412035	0.000689781	Down	48.8706	8.8	4	4	K01300	40.3595	46.2379	51.1234	21.0468	16.8897	18.8093	1.24524	1.42661	1.57734	0.649369	0.521108	0.580336
mmu04612 Antigen processing and presentation	0.000745052	2.76	O70370	Cathepsin S OS=Mus musculus OX=10090 GN=Ctss PE=1 SV=2	Ctss	1.86723	0.000172792	Up	38.4745	16.2	4	4	K01368	441.284	474.517	507.301	909.259	901.876	846.127	0.64889	0.697757	0.745965	1.33703	1.32617	1.24419
mmu04612 Antigen processing and presentation	0.000745052	2.76	P01887	Beta-2-microglobulin OS=Mus musculus OX=10090 GN=B2m PE=1 SV=2	B2m	0.474945	0.00478964	Down	13.779	22.7	3	3	K08055	176.263	260.716	185.177	93.3849	96.0924	106.013	1.15249	1.70468	1.21077	0.610593	0.628296	0.693162
mmu04612 Antigen processing and presentation	0.000745052	2.76	P01898	H-2 class I histocompatibility antigen, Q10 alpha chain OS=Mus musculus OX=10090 GN=H2-Q10 PE=1 SV=3	H2-Q10	0.534896	0.00306777	Down	37.251	14.5	4	3	K06751	50.2883	56.7123	50.6256	33.3322	26.1825	24.799	1.24713	1.40644	1.25549	0.826623	0.649314	0.615003
mmu04612 Antigen processing and presentation	0.000745052	2.76	P01899	H-2 class I histocompatibility antigen, D-B alpha chain OS=Mus musculus OX=10090 GN=H2-D1 PE=1 SV=2	H2-D1	0.579969	0.000169789	Down	40.8362	26.5	10	2	K06751	1015.56	938.825	1065.18	572.522	576.711	602.021	1.27722	1.18071	1.33961	0.72003	0.725298	0.757129
mmu04612 Antigen processing and presentation	0.000745052	2.76	P04441	H-2 class II histocompatibility antigen gamma chain OS=Mus musculus OX=10090 GN=Cd74 PE=1 SV=3	Cd74	0.556021	0.000436581	Down	31.5574	28	7	7	K06505	458.452	437.108	446.032	275.228	230.641	240.084	1.31768	1.25633	1.28198	0.791059	0.662907	0.690045
mmu04612 Antigen processing and presentation	0.000745052	2.76	P06339	H-2 class I histocompatibility antigen, D-37 alpha chain OS=Mus musculus OX=10090 GN=H2-T23 PE=1 SV=1	H2-T23	0.533758	0.00150928	Down	40.8752	18.5	6	4	K06751	225.202	172.185	201.265	104.777	110.91	103.848	1.47161	1.12516	1.31519	0.684681	0.724754	0.678604
mmu04612 Antigen processing and presentation	0.000745052	2.76	P14429	H-2 class I histocompatibility antigen, Q7 alpha chain OS=Mus musculus OX=10090 GN=H2-Q7 PE=1 SV=1	H2-Q7	0.631004	0.0189072	Down	37.924	7.2	2	0	K06751	54.6274	43.6226	39.8962	26.8631	33.5756	26.7321	1.45468	1.16163	1.0624	0.715343	0.89409	0.711852
mmu04612 Antigen processing and presentation	0.000745052	2.76	P14434	H-2 class II histocompatibility antigen, A-B alpha chain OS=Mus musculus OX=10090 GN=H2-Aa PE=1 SV=2	H2-Aa	0.656738	3.90472e-05	Down	28.093	13.7	3	2	K06752	854.898	821.359	800.071	545.209	548.623	532.465	1.25027	1.20122	1.17009	0.797356	0.80235	0.778719
mmu04612 Antigen processing and presentation	0.000745052	2.76	P17879	Heat shock 70 kDa protein 1B OS=Mus musculus OX=10090 GN=Hspa1b PE=1 SV=3	Hspa1b	0.536089	4.43831e-06	Down	70.1763	37.4	21	14	K03283	4104.25	4016.5	4181.08	2245.72	2209.22	2139.93	1.30316	1.2753	1.32756	0.713052	0.701462	0.679463
mmu04612 Antigen processing and presentation	0.000745052	2.76	P21958	Antigen peptide transporter 1 OS=Mus musculus OX=10090 GN=Tap1 PE=1 SV=3	Tap1	0.608022	0.0007433	Down	78.8641	14	11	11	K05653	320.828	340.699	338.083	207.462	183.368	216.954	1.19757	1.27174	1.26198	0.774403	0.684467	0.809837
mmu04612 Antigen processing and presentation	0.000745052	2.76	P36371	Antigen peptide transporter 2 OS=Mus musculus OX=10090 GN=Tap2 PE=1 SV=1	Tap2	0.618873	0.000209109	Down	77.4448	19.2	13	13	K05654	278.662	274.791	302.163	169.944	183.715	175.859	1.20709	1.19031	1.30888	0.736148	0.795801	0.761769
mmu04612 Antigen processing and presentation	0.000745052	2.76	Q9R233	Tapasin OS=Mus musculus OX=10090 GN=Tapbp PE=1 SV=2	Tapbp	0.653291	0.000275974	Down	49.7364	24.9	11	11	K08058	705.295	790.351	775.484	491.582	496.923	495.204	1.12702	1.26293	1.23917	0.785518	0.794051	0.791306
mmu04613 Neutrophil extracellular trap formation	0.142481	1.49	E9PV24	Fibrinogen alpha chain OS=Mus musculus OX=10090 GN=Fga PE=1 SV=1	Fga	0.659159	5.93327e-05	Down	87.4293	20.4	14	14	K03903	1648.52	1694.71	1698.97	1154.75	1092.96	1075.89	1.18233	1.21546	1.21851	0.828196	0.78388	0.771634
mmu04613 Neutrophil extracellular trap formation	0.142481	1.49	P01027	Complement C3 OS=Mus musculus OX=10090 GN=C3 PE=1 SV=3	C3	0.530395	1.83902e-06	Down	186.484	32.1	49	49	K03990	991.841	1007.91	981.431	522.178	540.449	518.574	1.30437	1.3255	1.29068	0.686719	0.710747	0.681978
mmu04613 Neutrophil extracellular trap formation	0.142481	1.49	P06684	Complement C5 OS=Mus musculus OX=10090 GN=C5 PE=1 SV=2	C5	0.634973	0.0370934	Down	188.878	8.2	11	11	K03994	91.484	147.31	124.692	73.2122	78.9934	78.598	0.923631	1.48726	1.2589	0.739157	0.797524	0.793533
mmu04613 Neutrophil extracellular trap formation	0.142481	1.49	P0C0S6	Histone H2A.Z OS=Mus musculus OX=10090 GN=H2az1 PE=1 SV=2	H2az1	0.520718	0.000427943	Down	13.5527	7.8	1	1	K11251	1406.08	1318.81	1356.33	644.106	694.557	786.507	1.35932	1.27495	1.31123	0.622686	0.671459	0.760351
mmu04613 Neutrophil extracellular trap formation	0.142481	1.49	P62806	Histone H4 OS=Mus musculus OX=10090 GN=H4c1 PE=1 SV=2	H4c1	0.498798	7.18805e-05	Down	11.3673	61.2	11	11	K11254	86555.1	95804.4	88454.8	42741	45453.1	46887.5	1.27947	1.41619	1.30755	0.631802	0.671892	0.693096
mmu04613 Neutrophil extracellular trap formation	0.142481	1.49	P63158	High mobility group protein B1 OS=Mus musculus OX=10090 GN=Hmgb1 PE=1 SV=2	Hmgb1	0.647505	9.87768e-06	Down	24.8938	47.4	12	11	K10802	6181.87	6459.56	6165.88	4033.66	4055.85	4088.31	1.19707	1.25084	1.19397	0.781083	0.785379	0.791666
mmu04613 Neutrophil extracellular trap formation	0.142481	1.49	Q05144	Ras-related C3 botulinum toxin substrate 2 OS=Mus musculus OX=10090 GN=Rac2 PE=1 SV=1	Rac2	0.534821	4.26413e-05	Down	21.4408	19.3	3	3	K07860	567.058	580.515	607.222	314.251	298.41	325.841	1.26326	1.29324	1.35274	0.700074	0.664783	0.725893
mmu04613 Neutrophil extracellular trap formation	0.142481	1.49	Q64522	Histone H2A type 2-B OS=Mus musculus OX=10090 GN=H2ac21 PE=1 SV=3	H2ac21	0.522998	0.000220735	Down	14.0133	5.4	1	1	K11251	1220.03	1068.92	1156.48	630.362	608.771	562.817	1.39501	1.22224	1.32235	0.720774	0.696087	0.643541
mmu04613 Neutrophil extracellular trap formation	0.142481	1.49	Q64523	Histone H2A type 2-C OS=Mus musculus OX=10090 GN=H2ac20 PE=1 SV=3	H2ac20	0.565106	0.00496642	Down	13.9884	8.5	1	1	K11251	28.3612	26.3514	27.2541	18.6498	13.3973	14.2728	1.32646	1.23246	1.27468	0.872255	0.626594	0.667545
mmu04613 Neutrophil extracellular trap formation	0.142481	1.49	Q64524	Histone H2B type 2-E OS=Mus musculus OX=10090 GN=H2bc21 PE=1 SV=3	H2bc21	0.595343	0.0490572	Down	13.9933	7.9	2	2	K11252	54.011	35.2309	45.9358	24.1983	21.7383	34.5404	1.50271	0.980203	1.27804	0.673252	0.604809	0.960993
mmu04613 Neutrophil extracellular trap formation	0.142481	1.49	Q6QLQ4	C-type lectin domain family 7 member A OS=Mus musculus OX=10090 GN=Clec7a PE=1 SV=3	Clec7a	2.22219	0.0312554	Up	27.4204	5.3	1	1	K10074	15.6013	12.0509		34.0849	35.3112	22.7768	0.651005	0.502854		1.42228	1.47345	0.950419
mmu04613 Neutrophil extracellular trap formation	0.142481	1.49	Q8BY71	Histone acetyltransferase type B catalytic subunit OS=Mus musculus OX=10090 GN=Hat1 PE=1 SV=1	Hat1	1.57456	0.0131475	Up	49.2783	9.1	4	4	K11303	96.8053	73.5582	74.6631	142.722	115.696	127.392	0.920734	0.699626	0.710135	1.35746	1.1004	1.21165
mmu04613 Neutrophil extracellular trap formation	0.142481	1.49	Q99KR7	Peptidyl-prolyl cis-trans isomerase F, mitochondrial OS=Mus musculus OX=10090 GN=Ppif PE=1 SV=1	Ppif	1.64411	0.00227872	Up	21.7369	19.9	3	3	K09565	291.06	265.435	275.532	475.4	398.604	493.942	0.793811	0.723923	0.751459	1.29656	1.08711	1.34713
mmu04640 Hematopoietic cell lineage	0.128311	1.85	P13379	T-cell surface glycoprotein CD5 OS=Mus musculus OX=10090 GN=Cd5 PE=1 SV=1	Cd5	0.486339	0.0200381	Down	53.8492	9.9	4	4	K06455	22.6947	29.3959	24.5451	8.39485	15.4106	13.4655	1.19544	1.54842	1.29291	0.442196	0.81175	0.709289
mmu04640 Hematopoietic cell lineage	0.128311	1.85	P14434	H-2 class II histocompatibility antigen, A-B alpha chain OS=Mus musculus OX=10090 GN=H2-Aa PE=1 SV=2	H2-Aa	0.656738	3.90472e-05	Down	28.093	13.7	3	2	K06752	854.898	821.359	800.071	545.209	548.623	532.465	1.25027	1.20122	1.17009	0.797356	0.80235	0.778719
mmu04640 Hematopoietic cell lineage	0.128311	1.85	P19437	B-lymphocyte antigen CD20 OS=Mus musculus OX=10090 GN=Ms4a1 PE=1 SV=1	Ms4a1	0.423885	0.000244701	Down	31.9582	3.8	1	1	K06466	68.6362	63.5079	54.9063	27.1833	26.8083	25.2962	1.54622	1.43069	1.23692	0.612379	0.603931	0.569867
mmu04640 Hematopoietic cell lineage	0.128311	1.85	Q00651	Integrin alpha-4 OS=Mus musculus OX=10090 GN=Itga4 PE=1 SV=1	Itga4	0.628373	0.00462586	Down	115.696	6.2	6	6	K06483	86.7734	82.1951	106.887	57.9265	57.8946	57.5192	1.15905	1.0979	1.42771	0.773736	0.77331	0.768295
mmu04640 Hematopoietic cell lineage	0.128311	1.85	Q08857	Platelet glycoprotein 4 OS=Mus musculus OX=10090 GN=Cd36 PE=1 SV=2	Cd36	0.555212	0.0020052	Down	52.698	17.2	8	8	K06259	468.37	438.03	507.256	285.185	226.473	273.222	1.27822	1.19542	1.38435	0.778296	0.618064	0.745646
mmu04640 Hematopoietic cell lineage	0.128311	1.85	Q62351	Transferrin receptor protein 1 OS=Mus musculus OX=10090 GN=Tfrc PE=1 SV=1	Tfrc	4.00556	9.13831e-06	Up	85.7314	29.9	21	21	K06503	168.178	189.837	163.604	672.472	711.068	705.833	0.386468	0.436241	0.375958	1.54533	1.63402	1.62199
mmu04672 Intestinal immune network for IgA production	0.0503729	3.36	O70570	Polymeric immunoglobulin receptor OS=Mus musculus OX=10090 GN=Pigr PE=1 SV=1	Pigr	0.664323	3.73577e-05	Down	84.9988	27.2	17	17	K13073	2265.64	2292.25	2203.5	1547.37	1464.85	1479.52	1.208	1.22219	1.17487	0.825032	0.781038	0.78886
mmu04672 Intestinal immune network for IgA production	0.0503729	3.36	P14434	H-2 class II histocompatibility antigen, A-B alpha chain OS=Mus musculus OX=10090 GN=H2-Aa PE=1 SV=2	H2-Aa	0.656738	3.90472e-05	Down	28.093	13.7	3	2	K06752	854.898	821.359	800.071	545.209	548.623	532.465	1.25027	1.20122	1.17009	0.797356	0.80235	0.778719
mmu04672 Intestinal immune network for IgA production	0.0503729	3.36	Q00651	Integrin alpha-4 OS=Mus musculus OX=10090 GN=Itga4 PE=1 SV=1	Itga4	0.628373	0.00462586	Down	115.696	6.2	6	6	K06483	86.7734	82.1951	106.887	57.9265	57.8946	57.5192	1.15905	1.0979	1.42771	0.773736	0.77331	0.768295
mmu04713 Circadian entrainment	0.308429	1.41	B2RSH2	Guanine nucleotide-binding protein G(i) subunit alpha-1 OS=Mus musculus OX=10090 GN=Gnai1 PE=1 SV=1	Gnai1	2.13843	0.0366854	Up	40.3611	6.5	2	2	K04630	32.7686	33.9339	27.1931	41.7593	88.4105	70.6199	0.667191	0.690919	0.553671	0.850248	1.8001	1.43787
mmu04713 Circadian entrainment	0.308429	1.41	E9Q401	Ryanodine receptor 2 OS=Mus musculus OX=10090 GN=Ryr2 PE=1 SV=1	Ryr2	0.617744	0.0358871	Down	564.819	2.5	10	10	K04962	48.4627	38.719	42.9728	32.0475	19.7356	28.619	1.38099	1.10333	1.22455	0.913223	0.562383	0.815525
mmu04713 Circadian entrainment	0.308429	1.41	P08752	Guanine nucleotide-binding protein G(i) subunit alpha-2 OS=Mus musculus OX=10090 GN=Gnai2 PE=1 SV=5	Gnai2	1.55307	4.62811e-05	Up	40.489	33.2	11	5	K04630	1213.44	1148.73	1225.8	1890.18	1816.47	1865.72	0.794798	0.752415	0.802899	1.23807	1.18978	1.22204
mmu04713 Circadian entrainment	0.308429	1.41	Q91WQ9	Calmodulin-like protein 4 OS=Mus musculus OX=10090 GN=Calml4 PE=1 SV=2	Calml4	1.58877	0.000547641	Up	17.6705	43.8	7	7	K02183	235.461	257.327	273.332	402.693	418.178	396.316	0.712328	0.77848	0.826899	1.21825	1.26509	1.19895
mmu04713 Circadian entrainment	0.308429	1.41	Q9DAS9	Guanine nucleotide-binding protein G(I)/G(S)/G(O) subunit gamma-12 OS=Mus musculus OX=10090 GN=Gng12 PE=1 SV=3	Gng12	2.01853	0.000383207	Up	7.99722	44.4	3	3	K04347	213.744	175.298	193.933	374.225	412.62	389.91	0.728785	0.597699	0.661237	1.27596	1.40687	1.32944
mmu04713 Circadian entrainment	0.308429	1.41	Q9DC51	Guanine nucleotide-binding protein G(i) subunit alpha-3 OS=Mus musculus OX=10090 GN=Gnai3 PE=1 SV=3	Gnai3	1.9799	0.001731	Up	40.5382	9.6	3	3	K04630	98.6976	82.5554	90.6525	155.323	201.179	181.844	0.730866	0.611331	0.671291	1.15018	1.48976	1.34657
mmu04714 Thermogenesis	0.373857	1.2	O54950	5'-AMP-activated protein kinase subunit gamma-1 OS=Mus musculus OX=10090 GN=Prkag1 PE=1 SV=2	Prkag1	1.55292	0.00496207	Up	37.5204	30.6	10	10	K07200	306.77	346.396	377.673	577.26	485.167	538.384	0.699417	0.78976	0.861071	1.31612	1.10615	1.22748
mmu04714 Thermogenesis	0.373857	1.2	P00848	ATP synthase subunit a OS=Mus musculus OX=10090 GN=Mtatp6 PE=1 SV=1	Mtatp6	1.99479	0.00434992	Up	25.0956	4.4	1	1	K02126	96.8487	131.931	100.546	249.751	208.012	199.172	0.589187	0.802612	0.61168	1.51938	1.26546	1.21168
mmu04714 Thermogenesis	0.373857	1.2	P03888	NADH-ubiquinone oxidoreductase chain 1 OS=Mus musculus OX=10090 GN=Mtnd1 PE=1 SV=3	Mtnd1	1.85278	4.28755e-05	Up	36.0592	5	2	2	K03878	356.214	327.491	349.934	629.955	622.339	662.811	0.724812	0.666368	0.712032	1.28181	1.26631	1.34866
mmu04714 Thermogenesis	0.373857	1.2	P03911	NADH-ubiquinone oxidoreductase chain 4 OS=Mus musculus OX=10090 GN=Mtnd4 PE=1 SV=1	Mtnd4	2.66412	0.000961069	Up	51.8818	4.8	2	2	K03881	32.6382	46.4233	38.8699	115.324	97.7583	101.101	0.453189	0.644597	0.539717	1.6013	1.3574	1.4038
mmu04714 Thermogenesis	0.373857	1.2	P03921	NADH-ubiquinone oxidoreductase chain 5 OS=Mus musculus OX=10090 GN=Mtnd5 PE=1 SV=3	Mtnd5	1.92082	0.014526	Up	68.4748	2.5	1	1	K03883	24.3454	40.5569	35.629	57.6419	66.1373	69.3234	0.497465	0.828725	0.728029	1.17783	1.35142	1.41653
mmu04714 Thermogenesis	0.373857	1.2	P17665	Cytochrome c oxidase subunit 7C, mitochondrial OS=Mus musculus OX=10090 GN=Cox7c PE=1 SV=1	Cox7c	1.79314	7.16156e-05	Up	7.33262	14.3	1	1	K02272	488.794	488.76	541.763	907.478	901.48	915.394	0.691091	0.691044	0.765983	1.28306	1.27458	1.29425
mmu04714 Thermogenesis	0.373857	1.2	P48771	Cytochrome c oxidase subunit 7A2, mitochondrial OS=Mus musculus OX=10090 GN=Cox7a2 PE=1 SV=2	Cox7a2	1.64979	0.000332229	Up	9.29088	27.7	2	2	K02270	1142.37	1246.45	1238.68	2099.63	2012.85	1872.13	0.713084	0.778048	0.7732	1.31061	1.25645	1.16861
mmu04714 Thermogenesis	0.373857	1.2	P56135	ATP synthase subunit f, mitochondrial OS=Mus musculus OX=10090 GN=Atp5mf PE=1 SV=3	Atp5mf	1.91532	2.14761e-05	Up	10.3442	13.6	1	1	K02130	2394.21	2232.4	2419.68	4464.85	4418.82	4612.24	0.699304	0.652044	0.706744	1.3041	1.29066	1.34715
mmu04714 Thermogenesis	0.373857	1.2	Q06185	ATP synthase subunit e, mitochondrial OS=Mus musculus OX=10090 GN=Atp5me PE=1 SV=2	Atp5me	1.80559	3.48999e-05	Up	8.2356	62	5	5	K02129	615.905	566.414	618.12	1087.01	1070.98	1092.86	0.731582	0.672796	0.734213	1.29116	1.27213	1.29812
mmu04714 Thermogenesis	0.373857	1.2	Q8CGN5	Perilipin-1 OS=Mus musculus OX=10090 GN=Plin1 PE=1 SV=2	Plin1	0.18833	9.51277e-06	Down	55.5958	40.2	18	18	K08768	215.51	210.895	217.616	39.2306	36.9749	45.0832	1.68959	1.65341	1.7061	0.307566	0.289882	0.353451
mmu04714 Thermogenesis	0.373857	1.2	Q8R1I1	Cytochrome b-c1 complex subunit 9 OS=Mus musculus OX=10090 GN=Uqcr10 PE=1 SV=1	Uqcr10	2.59385	0.000969894	Up	7.44552	23.4	2	2	K00419	73.6678	73.9408	90.2318	192.449	182.492	241.98	0.517111	0.519028	0.633382	1.3509	1.281	1.69858
mmu04714 Thermogenesis	0.373857	1.2	Q91VR2	ATP synthase subunit gamma, mitochondrial OS=Mus musculus OX=10090 GN=Atp5f1c PE=1 SV=1	Atp5f1c	1.74559	0.000116846	Up	32.8859	27.5	9	9	K02136	2623.23	2504.25	2629.32	4682.24	4215.5	4642.46	0.739043	0.705523	0.740756	1.31913	1.18763	1.30792
mmu04714 Thermogenesis	0.373857	1.2	Q9CPQ1	Cytochrome c oxidase subunit 6C OS=Mus musculus OX=10090 GN=Cox6c PE=1 SV=3	Cox6c	1.53885	0.0238652	Up	8.46899	19.7	2	2	K02268	96.2483	72.9119	76.8354	127.731	106.841	143.979	0.924655	0.700463	0.738155	1.2271	1.02642	1.3832
mmu04714 Thermogenesis	0.373857	1.2	Q9CQ54	NADH dehydrogenase [ubiquinone] 1 subunit C2 OS=Mus musculus OX=10090 GN=Ndufc2 PE=1 SV=1	Ndufc2	1.81472	0.000469001	Up	14.1637	33.3	5	5	K03968	135.266	128.161	148.049	230.863	262.533	253.317	0.700745	0.66394	0.766969	1.19599	1.36005	1.31231
mmu04714 Thermogenesis	0.373857	1.2	Q9CQJ8	NADH dehydrogenase [ubiquinone] 1 beta subcomplex subunit 9 OS=Mus musculus OX=10090 GN=Ndufb9 PE=1 SV=3	Ndufb9	1.59788	0.0154054	Up	21.9841	21.8	4	4	K03965	155.262	188.954	225.31	275.253	312.853	321.93	0.629628	0.766257	0.913689	1.11622	1.2687	1.30551
mmu04714 Thermogenesis	0.373857	1.2	Q9CQQ7	ATP synthase F(0) complex subunit B1, mitochondrial OS=Mus musculus OX=10090 GN=Atp5pb PE=1 SV=1	Atp5pb	2.1699	6.91511e-05	Up	28.9488	31.6	12	12	K02127	1004.73	1004.39	1002.55	2369.55	2132.68	2032.82	0.631463	0.631249	0.630092	1.48923	1.34036	1.2776
mmu04714 Thermogenesis	0.373857	1.2	Q9CR21	Acyl carrier protein, mitochondrial OS=Mus musculus OX=10090 GN=Ndufab1 PE=1 SV=1	Ndufab1	1.57778	0.00593061	Up	17.3703	21.2	3	3	K03955	126.461	130.609	135.446	220.191	174.184	224.929	0.749901	0.774501	0.80318	1.30571	1.0329	1.33381
mmu04714 Thermogenesis	0.373857	1.2	Q9CR63	Cytochrome c oxidase assembly protein COX16 homolog, mitochondrial OS=Mus musculus OX=10090 GN=Cox16 PE=3 SV=1	Cox16	2.50944	0.000454008	Up	12.2664	8.5	1	1	K18182	17.5261	17.0416	21.1805	42.5293	46.0687	51.2989	0.537486	0.522629	0.649558	1.30428	1.41283	1.57322
mmu04714 Thermogenesis	0.373857	1.2	Q9D1H6	NADH dehydrogenase [ubiquinone] 1 alpha subcomplex assembly factor 4 OS=Mus musculus OX=10090 GN=Ndufaf4 PE=1 SV=1	Ndufaf4	1.68801	0.00424081	Up	20.0822	15	3	3	K18161	39.8126	44.906	37.8909	67.3588	78.5385	61.0689	0.724797	0.817524	0.689812	1.22628	1.42981	1.11177
mmu04714 Thermogenesis	0.373857	1.2	Q9D2R6	Cytochrome c oxidase assembly factor 3 homolog, mitochondrial OS=Mus musculus OX=10090 GN=Coa3 PE=1 SV=1	Coa3	2.15788	0.00143895	Up	11.9867	9.3	1	1	K18175	49.2508	60.4028	66.6103	129.52	116.32	134.517	0.530891	0.651102	0.718015	1.39614	1.25385	1.45001
mmu04714 Thermogenesis	0.373857	1.2	Q9D855	Cytochrome b-c1 complex subunit 7 OS=Mus musculus OX=10090 GN=Uqcrb PE=1 SV=3	Uqcrb	1.656	0.000340656	Up	13.5275	46.8	8	8	K00417	556.598	546.992	483.863	887.098	869.166	872.561	0.79207	0.778401	0.688565	1.26239	1.23687	1.2417
mmu04714 Thermogenesis	0.373857	1.2	Q9DCX2	ATP synthase subunit d, mitochondrial OS=Mus musculus OX=10090 GN=Atp5pd PE=1 SV=3	Atp5pd	1.93184	2.04471e-05	Up	18.7494	43.5	11	11	K02138	1810.54	1824.99	1750.63	3351.11	3642.39	3411.69	0.687925	0.693414	0.66516	1.27327	1.38394	1.29629
mmu04721 Synaptic vesicle cycle	0.11279	1.74	O35304	Vesicular acetylcholine transporter OS=Mus musculus OX=10090 GN=Slc18a3 PE=1 SV=1	Slc18a3	0.554122	0.0187898	Down	56.6152	4.7	2	2	K14636	50.3141	52.4564	48.8722	19.8828	31.8886	32.257	1.28096	1.3355	1.24425	0.506201	0.811859	0.821238
mmu04721 Synaptic vesicle cycle	0.11279	1.74	P46096	Synaptotagmin-1 OS=Mus musculus OX=10090 GN=Syt1 PE=1 SV=1	Syt1	0.63545	0.000137128	Down	47.418	31.4	12	8	K15290	183.96	189.509	181.211	115.687	112.687	124.097	1.21673	1.25343	1.19855	0.76517	0.745327	0.820789
mmu04721 Synaptic vesicle cycle	0.11279	1.74	P50518	V-type proton ATPase subunit E 1 OS=Mus musculus OX=10090 GN=Atp6v1e1 PE=1 SV=2	Atp6v1e1	1.55572	0.000962558	Up	26.1574	28.3	6	4	K02150	123.386	134.309	130.361	201.475	216.459	185.774	0.746466	0.812544	0.788661	1.21889	1.30954	1.1239
mmu04721 Synaptic vesicle cycle	0.11279	1.74	P51863	V-type proton ATPase subunit d 1 OS=Mus musculus OX=10090 GN=Atp6v0d1 PE=1 SV=2	Atp6v0d1	1.73485	0.000920091	Up	40.3011	18.2	7	7	K02146	99.7005	105.213	122.125	185.731	186.051	195.581	0.66883	0.705809	0.819263	1.24596	1.2481	1.31204
mmu04721 Synaptic vesicle cycle	0.11279	1.74	P57746	V-type proton ATPase subunit D OS=Mus musculus OX=10090 GN=Atp6v1d PE=1 SV=1	Atp6v1d	1.76601	0.0187043	Up	28.369	13.8	5	5	K02149	31.8195	25.2558	41.1712	57.6994	63.8042	52.0012	0.702544	0.557622	0.909021	1.27395	1.40873	1.14813
mmu04721 Synaptic vesicle cycle	0.11279	1.74	P62743	AP-2 complex subunit sigma OS=Mus musculus OX=10090 GN=Ap2s1 PE=1 SV=1	Ap2s1	1.92352	0.000812962	Up	17.0177	26.1	4	4	K11827	205.319	178.256	162.531	367.903	341.5	341.045	0.771609	0.669902	0.610806	1.38261	1.28339	1.28168
mmu04721 Synaptic vesicle cycle	0.11279	1.74	Q9D1K2	V-type proton ATPase subunit F OS=Mus musculus OX=10090 GN=Atp6v1f PE=1 SV=2	Atp6v1f	1.60494	0.00519779	Up	13.3703	19.3	2	2	K02151	140.387	117.245	141.344	194.707	238.25	207.376	0.810461	0.676866	0.815987	1.12406	1.37543	1.19719
mmu04724 Glutamatergic synapse	0.224401	1.49	B2RSH2	Guanine nucleotide-binding protein G(i) subunit alpha-1 OS=Mus musculus OX=10090 GN=Gnai1 PE=1 SV=1	Gnai1	2.13843	0.0366854	Up	40.3611	6.5	2	2	K04630	32.7686	33.9339	27.1931	41.7593	88.4105	70.6199	0.667191	0.690919	0.553671	0.850248	1.8001	1.43787
mmu04724 Glutamatergic synapse	0.224401	1.49	P08752	Guanine nucleotide-binding protein G(i) subunit alpha-2 OS=Mus musculus OX=10090 GN=Gnai2 PE=1 SV=5	Gnai2	1.55307	4.62811e-05	Up	40.489	33.2	11	5	K04630	1213.44	1148.73	1225.8	1890.18	1816.47	1865.72	0.794798	0.752415	0.802899	1.23807	1.18978	1.22204
mmu04724 Glutamatergic synapse	0.224401	1.49	P15105	Glutamine synthetase OS=Mus musculus OX=10090 GN=Glul PE=1 SV=6	Glul	1.61162	0.000154676	Up	42.1196	24.7	9	9	K01915	601.64	563.171	633.018	965.667	975.935	955.813	0.768829	0.71967	0.808927	1.23402	1.24714	1.22142
mmu04724 Glutamatergic synapse	0.224401	1.49	Q91ZU9	Glutamate receptor ionotropic, NMDA 3B OS=Mus musculus OX=10090 GN=Grin3b PE=1 SV=1	Grin3b	1.63662	9.73953e-05	Up	109.158	1.3	1	1	K05214	571.151	526.717	533.49	923.393	878.862	867.659	0.796719	0.734736	0.744184	1.28807	1.22596	1.21033
mmu04724 Glutamatergic synapse	0.224401	1.49	Q9DAS9	Guanine nucleotide-binding protein G(I)/G(S)/G(O) subunit gamma-12 OS=Mus musculus OX=10090 GN=Gng12 PE=1 SV=3	Gng12	2.01853	0.000383207	Up	7.99722	44.4	3	3	K04347	213.744	175.298	193.933	374.225	412.62	389.91	0.728785	0.597699	0.661237	1.27596	1.40687	1.32944
mmu04724 Glutamatergic synapse	0.224401	1.49	Q9DC51	Guanine nucleotide-binding protein G(i) subunit alpha-3 OS=Mus musculus OX=10090 GN=Gnai3 PE=1 SV=3	Gnai3	1.9799	0.001731	Up	40.5382	9.6	3	3	K04630	98.6976	82.5554	90.6525	155.323	201.179	181.844	0.730866	0.611331	0.671291	1.15018	1.48976	1.34657
mmu04724 Glutamatergic synapse	0.224401	1.49	Q9Z0E0	Neurochondrin OS=Mus musculus OX=10090 GN=Ncdn PE=1 SV=1	Ncdn	1.56588	0.029551	Up	78.8953	3.7	2	2	K27819	37.2709	25.7093	36.8325	57.2887	53.1606	45.8452	0.87317	0.602309	0.862901	1.34214	1.24543	1.07405
mmu04725 Cholinergic synapse	0.472067	1.25	B2RSH2	Guanine nucleotide-binding protein G(i) subunit alpha-1 OS=Mus musculus OX=10090 GN=Gnai1 PE=1 SV=1	Gnai1	2.13843	0.0366854	Up	40.3611	6.5	2	2	K04630	32.7686	33.9339	27.1931	41.7593	88.4105	70.6199	0.667191	0.690919	0.553671	0.850248	1.8001	1.43787
mmu04725 Cholinergic synapse	0.472067	1.25	O35304	Vesicular acetylcholine transporter OS=Mus musculus OX=10090 GN=Slc18a3 PE=1 SV=1	Slc18a3	0.554122	0.0187898	Down	56.6152	4.7	2	2	K14636	50.3141	52.4564	48.8722	19.8828	31.8886	32.257	1.28096	1.3355	1.24425	0.506201	0.811859	0.821238
mmu04725 Cholinergic synapse	0.472067	1.25	P08752	Guanine nucleotide-binding protein G(i) subunit alpha-2 OS=Mus musculus OX=10090 GN=Gnai2 PE=1 SV=5	Gnai2	1.55307	4.62811e-05	Up	40.489	33.2	11	5	K04630	1213.44	1148.73	1225.8	1890.18	1816.47	1865.72	0.794798	0.752415	0.802899	1.23807	1.18978	1.22204
mmu04725 Cholinergic synapse	0.472067	1.25	P21278	Guanine nucleotide-binding protein subunit alpha-11 OS=Mus musculus OX=10090 GN=Gna11 PE=1 SV=1	Gna11	1.52349	0.000135024	Up	42.0242	29	9	4	K04635	697.687	734.558	768.588	1098.36	1126.06	1128.52	0.753743	0.793578	0.830342	1.18661	1.21653	1.21919
mmu04725 Cholinergic synapse	0.472067	1.25	Q9DAS9	Guanine nucleotide-binding protein G(I)/G(S)/G(O) subunit gamma-12 OS=Mus musculus OX=10090 GN=Gng12 PE=1 SV=3	Gng12	2.01853	0.000383207	Up	7.99722	44.4	3	3	K04347	213.744	175.298	193.933	374.225	412.62	389.91	0.728785	0.597699	0.661237	1.27596	1.40687	1.32944
mmu04725 Cholinergic synapse	0.472067	1.25	Q9DC51	Guanine nucleotide-binding protein G(i) subunit alpha-3 OS=Mus musculus OX=10090 GN=Gnai3 PE=1 SV=3	Gnai3	1.9799	0.001731	Up	40.5382	9.6	3	3	K04630	98.6976	82.5554	90.6525	155.323	201.179	181.844	0.730866	0.611331	0.671291	1.15018	1.48976	1.34657
mmu04727 GABAergic synapse	0.128311	1.85	B2RSH2	Guanine nucleotide-binding protein G(i) subunit alpha-1 OS=Mus musculus OX=10090 GN=Gnai1 PE=1 SV=1	Gnai1	2.13843	0.0366854	Up	40.3611	6.5	2	2	K04630	32.7686	33.9339	27.1931	41.7593	88.4105	70.6199	0.667191	0.690919	0.553671	0.850248	1.8001	1.43787
mmu04727 GABAergic synapse	0.128311	1.85	P08752	Guanine nucleotide-binding protein G(i) subunit alpha-2 OS=Mus musculus OX=10090 GN=Gnai2 PE=1 SV=5	Gnai2	1.55307	4.62811e-05	Up	40.489	33.2	11	5	K04630	1213.44	1148.73	1225.8	1890.18	1816.47	1865.72	0.794798	0.752415	0.802899	1.23807	1.18978	1.22204
mmu04727 GABAergic synapse	0.128311	1.85	P15105	Glutamine synthetase OS=Mus musculus OX=10090 GN=Glul PE=1 SV=6	Glul	1.61162	0.000154676	Up	42.1196	24.7	9	9	K01915	601.64	563.171	633.018	965.667	975.935	955.813	0.768829	0.71967	0.808927	1.23402	1.24714	1.22142
mmu04727 GABAergic synapse	0.128311	1.85	Q3USB7	Inactive phospholipase C-like protein 1 OS=Mus musculus OX=10090 GN=Plcl1 PE=1 SV=3	Plcl1	0.653664	0.000874633	Down	122.673	9.1	7	7	K15375	84.0178	74.33	78.6355	48.5098	53.9904	52.4073	1.28635	1.13802	1.20394	0.742704	0.826614	0.802375
mmu04727 GABAergic synapse	0.128311	1.85	Q9DAS9	Guanine nucleotide-binding protein G(I)/G(S)/G(O) subunit gamma-12 OS=Mus musculus OX=10090 GN=Gng12 PE=1 SV=3	Gng12	2.01853	0.000383207	Up	7.99722	44.4	3	3	K04347	213.744	175.298	193.933	374.225	412.62	389.91	0.728785	0.597699	0.661237	1.27596	1.40687	1.32944
mmu04727 GABAergic synapse	0.128311	1.85	Q9DC51	Guanine nucleotide-binding protein G(i) subunit alpha-3 OS=Mus musculus OX=10090 GN=Gnai3 PE=1 SV=3	Gnai3	1.9799	0.001731	Up	40.5382	9.6	3	3	K04630	98.6976	82.5554	90.6525	155.323	201.179	181.844	0.730866	0.611331	0.671291	1.15018	1.48976	1.34657
mmu04730 Long-term depression	0.180943	1.7	B2RSH2	Guanine nucleotide-binding protein G(i) subunit alpha-1 OS=Mus musculus OX=10090 GN=Gnai1 PE=1 SV=1	Gnai1	2.13843	0.0366854	Up	40.3611	6.5	2	2	K04630	32.7686	33.9339	27.1931	41.7593	88.4105	70.6199	0.667191	0.690919	0.553671	0.850248	1.8001	1.43787
mmu04730 Long-term depression	0.180943	1.7	P08752	Guanine nucleotide-binding protein G(i) subunit alpha-2 OS=Mus musculus OX=10090 GN=Gnai2 PE=1 SV=5	Gnai2	1.55307	4.62811e-05	Up	40.489	33.2	11	5	K04630	1213.44	1148.73	1225.8	1890.18	1816.47	1865.72	0.794798	0.752415	0.802899	1.23807	1.18978	1.22204
mmu04730 Long-term depression	0.180943	1.7	P21278	Guanine nucleotide-binding protein subunit alpha-11 OS=Mus musculus OX=10090 GN=Gna11 PE=1 SV=1	Gna11	1.52349	0.000135024	Up	42.0242	29	9	4	K04635	697.687	734.558	768.588	1098.36	1126.06	1128.52	0.753743	0.793578	0.830342	1.18661	1.21653	1.21919
mmu04730 Long-term depression	0.180943	1.7	P27601	Guanine nucleotide-binding protein subunit alpha-13 OS=Mus musculus OX=10090 GN=Gna13 PE=1 SV=1	Gna13	1.53945	0.000515654	Up	44.0546	27.9	10	10	K04639	206.905	223.212	235.727	334.777	354.741	335.514	0.734193	0.792057	0.836467	1.18794	1.25878	1.19056
mmu04730 Long-term depression	0.180943	1.7	Q76MZ3	Serine/threonine-protein phosphatase 2A 65 kDa regulatory subunit A alpha isoform OS=Mus musculus OX=10090 GN=Ppp2r1a PE=1 SV=3	Ppp2r1a	1.51535	3.93239e-05	Up	65.3226	31.9	18	13	K03456	1148.9	1086.33	1117.79	1649.86	1727.33	1703.82	0.817332	0.772821	0.795201	1.17372	1.22883	1.2121
mmu04730 Long-term depression	0.180943	1.7	Q7TNP2	Serine/threonine-protein phosphatase 2A 65 kDa regulatory subunit A beta isoform OS=Mus musculus OX=10090 GN=Ppp2r1b PE=1 SV=2	Ppp2r1b	1.72497	0.00189164	Up	65.9343	14.1	6	6	K03456	57.0347	46.7014	58.157	88.4828	93.3434	97.4349	0.775712	0.635171	0.790975	1.20343	1.26953	1.32518
mmu04730 Long-term depression	0.180943	1.7	Q9DC51	Guanine nucleotide-binding protein G(i) subunit alpha-3 OS=Mus musculus OX=10090 GN=Gnai3 PE=1 SV=3	Gnai3	1.9799	0.001731	Up	40.5382	9.6	3	3	K04630	98.6976	82.5554	90.6525	155.323	201.179	181.844	0.730866	0.611331	0.671291	1.15018	1.48976	1.34657
mmu04810 Regulation of actin cytoskeleton	0.492222	1.16	P06683	Complement component C9 OS=Mus musculus OX=10090 GN=C9 PE=1 SV=2	C9	0.387585	0.00122451	Down	62.0023	15	9	9	K04000	70.6676	65.5482	58.1956	27.9344	27.1409	20.2755	1.57177	1.45791	1.29438	0.621312	0.603663	0.450964
mmu04810 Regulation of actin cytoskeleton	0.492222	1.16	P06684	Complement C5 OS=Mus musculus OX=10090 GN=C5 PE=1 SV=2	C5	0.634973	0.0370934	Down	188.878	8.2	11	11	K03994	91.484	147.31	124.692	73.2122	78.9934	78.598	0.923631	1.48726	1.2589	0.739157	0.797524	0.793533
mmu04810 Regulation of actin cytoskeleton	0.492222	1.16	P19221	Prothrombin OS=Mus musculus OX=10090 GN=F2 PE=1 SV=1	F2	0.544091	8.0156e-05	Down	70.2687	30.4	17	17	K01313	435.704	410.359	421.879	244.465	226.665	218.746	1.33527	1.2576	1.29291	0.749198	0.694645	0.670377
mmu04810 Regulation of actin cytoskeleton	0.492222	1.16	P20065	Thymosin beta-4 OS=Mus musculus OX=10090 GN=Tmsb4x PE=1 SV=1	Tmsb4x	0.651926	0.023294	Down	5.67946	24	1	1	K05764	56.6389	63.175	53.9421	46.4872	31.9036	34.8853	1.18396	1.32059	1.12758	0.971749	0.666901	0.729227
mmu04810 Regulation of actin cytoskeleton	0.492222	1.16	P26040	Ezrin OS=Mus musculus OX=10090 GN=Ezr PE=1 SV=3	Ezr	1.6069	6.46634e-05	Up	69.4068	22.7	17	17	K08007	2473.62	2288.3	2369.64	3908.56	3708.23	3842.87	0.798318	0.73851	0.76476	1.26142	1.19677	1.24022
mmu04810 Regulation of actin cytoskeleton	0.492222	1.16	P27601	Guanine nucleotide-binding protein subunit alpha-13 OS=Mus musculus OX=10090 GN=Gna13 PE=1 SV=1	Gna13	1.53945	0.000515654	Up	44.0546	27.9	10	10	K04639	206.905	223.212	235.727	334.777	354.741	335.514	0.734193	0.792057	0.836467	1.18794	1.25878	1.19056
mmu04810 Regulation of actin cytoskeleton	0.492222	1.16	P27870	Proto-oncogene vav OS=Mus musculus OX=10090 GN=Vav1 PE=1 SV=1	Vav1	0.627479	0.0134567	Down	98.1368	8.5	7	6	K05730	45.8534	56.2613	53.003	30.6669	28.1431	38.5231	1.0898	1.33716	1.25972	0.728861	0.668878	0.915578
mmu04810 Regulation of actin cytoskeleton	0.492222	1.16	P28660	Nck-associated protein 1 OS=Mus musculus OX=10090 GN=Nckap1 PE=1 SV=2	Nckap1	1.68594	0.000635785	Up	128.784	22.5	26	25	K05750	323.03	322.376	312.251	590.129	492.268	532.153	0.753509	0.751983	0.728365	1.37655	1.14828	1.24132
mmu04810 Regulation of actin cytoskeleton	0.492222	1.16	P59999	Actin-related protein 2/3 complex subunit 4 OS=Mus musculus OX=10090 GN=Arpc4 PE=1 SV=3	Arpc4	2.03446	7.8589e-05	Up	19.667	40.5	6	6	K05755	1695.93	1572.47	1649.51	3546.03	3121.51	3337.76	0.681862	0.632223	0.6632	1.42571	1.25503	1.34197
mmu04810 Regulation of actin cytoskeleton	0.492222	1.16	Q00651	Integrin alpha-4 OS=Mus musculus OX=10090 GN=Itga4 PE=1 SV=1	Itga4	0.628373	0.00462586	Down	115.696	6.2	6	6	K06483	86.7734	82.1951	106.887	57.9265	57.8946	57.5192	1.15905	1.0979	1.42771	0.773736	0.77331	0.768295
mmu04810 Regulation of actin cytoskeleton	0.492222	1.16	Q05144	Ras-related C3 botulinum toxin substrate 2 OS=Mus musculus OX=10090 GN=Rac2 PE=1 SV=1	Rac2	0.534821	4.26413e-05	Down	21.4408	19.3	3	3	K07860	567.058	580.515	607.222	314.251	298.41	325.841	1.26326	1.29324	1.35274	0.700074	0.664783	0.725893
mmu04810 Regulation of actin cytoskeleton	0.492222	1.16	Q3UMT1	Protein phosphatase 1 regulatory subunit 12C OS=Mus musculus OX=10090 GN=Ppp1r12c PE=1 SV=1	Ppp1r12c	0.562749	4.31637e-05	Down	84.6851	33	24	24	K17457	786.091	723.221	718.214	423.749	415.516	414.273	1.35491	1.24655	1.23792	0.730379	0.716188	0.714046
mmu04810 Regulation of actin cytoskeleton	0.492222	1.16	Q61738	Integrin alpha-7 OS=Mus musculus OX=10090 GN=Itga7 PE=1 SV=3	Itga7	0.61228	0.000691019	Down	129.329	18.2	17	17	K06583	373.809	414.272	403.015	231.845	263.771	233.668	1.16792	1.29434	1.25917	0.724373	0.82412	0.730068
mmu04810 Regulation of actin cytoskeleton	0.492222	1.16	Q8BH35	Complement component C8 beta chain OS=Mus musculus OX=10090 GN=C8b PE=1 SV=1	C8b	0.279733	0.000278293	Down	66.2293	15.8	8	8	K03998	111.912	117.196	126.782	40.1124	30.3326	29.1091	1.47432	1.54393	1.67023	0.528439	0.3996	0.383483
mmu04810 Regulation of actin cytoskeleton	0.492222	1.16	Q8K182	Complement component C8 alpha chain OS=Mus musculus OX=10090 GN=C8a PE=1 SV=1	C8a	0.305919	0.000106997	Down	66.0803	20.1	12	12	K03997	116.495	137.461	117.207	33.7743	39.9153	39.8566	1.44204	1.70157	1.45085	0.418077	0.494093	0.493366
mmu04810 Regulation of actin cytoskeleton	0.492222	1.16	Q8VCG4	Complement component C8 gamma chain OS=Mus musculus OX=10090 GN=C8g PE=1 SV=1	C8g	0.352755	0.0250582	Down	22.5079	8.4	2	2	K03999	101.648	81.5092	78.7179	41.4588	15.2684	35.6507	1.72162	1.38053	1.33325	0.702189	0.258602	0.603818
mmu04810 Regulation of actin cytoskeleton	0.492222	1.16	Q91VR8	Protein BRICK1 OS=Mus musculus OX=10090 GN=Brk1 PE=1 SV=1	Brk1	1.77727	0.00464485	Up	8.76091	54.7	4	4	K05752	52.558	47.8809	60.0597	81.4036	104.171	99.675	0.707457	0.644501	0.808434	1.09573	1.4022	1.34168
mmu04810 Regulation of actin cytoskeleton	0.492222	1.16	Q9DAS9	Guanine nucleotide-binding protein G(I)/G(S)/G(O) subunit gamma-12 OS=Mus musculus OX=10090 GN=Gng12 PE=1 SV=3	Gng12	2.01853	0.000383207	Up	7.99722	44.4	3	3	K04347	213.744	175.298	193.933	374.225	412.62	389.91	0.728785	0.597699	0.661237	1.27596	1.40687	1.32944
mmu04916 Melanogenesis	0.437395	1.38	B2RSH2	Guanine nucleotide-binding protein G(i) subunit alpha-1 OS=Mus musculus OX=10090 GN=Gnai1 PE=1 SV=1	Gnai1	2.13843	0.0366854	Up	40.3611	6.5	2	2	K04630	32.7686	33.9339	27.1931	41.7593	88.4105	70.6199	0.667191	0.690919	0.553671	0.850248	1.8001	1.43787
mmu04916 Melanogenesis	0.437395	1.38	P08752	Guanine nucleotide-binding protein G(i) subunit alpha-2 OS=Mus musculus OX=10090 GN=Gnai2 PE=1 SV=5	Gnai2	1.55307	4.62811e-05	Up	40.489	33.2	11	5	K04630	1213.44	1148.73	1225.8	1890.18	1816.47	1865.72	0.794798	0.752415	0.802899	1.23807	1.18978	1.22204
mmu04916 Melanogenesis	0.437395	1.38	P22725	Protein Wnt-5a OS=Mus musculus OX=10090 GN=Wnt5a PE=1 SV=2	Wnt5a	1.54097	0.0468714	Up	42.3094	9.2	2	1	K00444	22.0274	20.9329	13.525	30.9036	26.9834	29.1552	0.920829	0.875076	0.565398	1.29189	1.12801	1.2188
mmu04916 Melanogenesis	0.437395	1.38	P48302	Endothelin receptor type B OS=Mus musculus OX=10090 GN=Ednrb PE=2 SV=1	Ednrb	2.02175	0.00374944	Up	49.5608	6.8	3	3	K04198	25.9679	23.7853	25.4607	40.1569	54.713	57.1937	0.685538	0.627919	0.672149	1.06012	1.44439	1.50988
mmu04916 Melanogenesis	0.437395	1.38	Q91WQ9	Calmodulin-like protein 4 OS=Mus musculus OX=10090 GN=Calml4 PE=1 SV=2	Calml4	1.58877	0.000547641	Up	17.6705	43.8	7	7	K02183	235.461	257.327	273.332	402.693	418.178	396.316	0.712328	0.77848	0.826899	1.21825	1.26509	1.19895
mmu04916 Melanogenesis	0.437395	1.38	Q9DC51	Guanine nucleotide-binding protein G(i) subunit alpha-3 OS=Mus musculus OX=10090 GN=Gnai3 PE=1 SV=3	Gnai3	1.9799	0.001731	Up	40.5382	9.6	3	3	K04630	98.6976	82.5554	90.6525	155.323	201.179	181.844	0.730866	0.611331	0.671291	1.15018	1.48976	1.34657
mmu04922 Glucagon signaling pathway	0.297608	1.37	O54950	5'-AMP-activated protein kinase subunit gamma-1 OS=Mus musculus OX=10090 GN=Prkag1 PE=1 SV=2	Prkag1	1.55292	0.00496207	Up	37.5204	30.6	10	10	K07200	306.77	346.396	377.673	577.26	485.167	538.384	0.699417	0.78976	0.861071	1.31612	1.10615	1.22748
mmu04922 Glucagon signaling pathway	0.297608	1.37	P97470	Serine/threonine-protein phosphatase 4 catalytic subunit OS=Mus musculus OX=10090 GN=Ppp4c PE=1 SV=2	Ppp4c	1.9446	0.00273248	Up	35.0799	9.8	4	4	K15423	128.028	90.9775	106.451	217.055	200.051	215.777	0.801559	0.569594	0.666473	1.35894	1.25249	1.35094
mmu04922 Glucagon signaling pathway	0.297608	1.37	Q91WQ9	Calmodulin-like protein 4 OS=Mus musculus OX=10090 GN=Calml4 PE=1 SV=2	Calml4	1.58877	0.000547641	Up	17.6705	43.8	7	7	K02183	235.461	257.327	273.332	402.693	418.178	396.316	0.712328	0.77848	0.826899	1.21825	1.26509	1.19895
mmu04922 Glucagon signaling pathway	0.297608	1.37	Q923E4	NAD-dependent protein deacetylase sirtuin-1 OS=Mus musculus OX=10090 GN=Sirt1 PE=1 SV=2	Sirt1	1.59747	0.016405	Up	80.3717	6.8	4	4	K11411	43.4661	45.0178	31.9949	69.6056	64.5107	58.3446	0.833376	0.863128	0.613439	1.33455	1.23687	1.11864
mmu04922 Glucagon signaling pathway	0.297608	1.37	Q9DBJ1	Phosphoglycerate mutase 1 OS=Mus musculus OX=10090 GN=Pgam1 PE=1 SV=3	Pgam1	1.57099	0.000263135	Up	28.832	36.6	9	6	K01834	867.174	833.659	852.88	1432.94	1283.48	1295.43	0.792475	0.761847	0.779412	1.3095	1.17292	1.18384
mmu04922 Glucagon signaling pathway	0.297608	1.37	Q9JIF0	Protein arginine N-methyltransferase 1 OS=Mus musculus OX=10090 GN=Prmt1 PE=1 SV=1	Prmt1	1.52717	0.00150339	Up	42.4356	31	11	7	K11434	224.513	188.276	212.867	322.663	325.388	307.433	0.851967	0.714458	0.807773	1.22442	1.23476	1.16662
mmu04922 Glucagon signaling pathway	0.297608	1.37	Q9QXD6	Fructose-1,6-bisphosphatase 1 OS=Mus musculus OX=10090 GN=Fbp1 PE=1 SV=3	Fbp1	0.59165	0.00785347	Down	36.9125	10.4	2	2	K03841	80.0559	72.0117	82.1358	46.2134	38.2446	54.1085	1.28856	1.15908	1.32204	0.743838	0.615575	0.870915
mmu04922 Glucagon signaling pathway	0.297608	1.37	Q9WUA3	ATP-dependent 6-phosphofructokinase, platelet type OS=Mus musculus OX=10090 GN=Pfkp PE=1 SV=1	Pfkp	1.63126	3.82891e-05	Up	85.455	15.7	13	13	K00850	390.28	392.232	409.641	665.464	655.148	624.097	0.746504	0.750238	0.783536	1.27286	1.25313	1.19374
mmu04922 Glucagon signaling pathway	0.297608	1.37	Q9Z2V4	Phosphoenolpyruvate carboxykinase, cytosolic [GTP] OS=Mus musculus OX=10090 GN=Pck1 PE=1 SV=1	Pck1	0.572549	5.45627e-05	Down	69.3548	23.8	13	12	K01596	1065.41	1080.97	988.092	584.774	598.076	611.786	1.29688	1.31582	1.20277	0.711822	0.728014	0.744702
mmu04923 Regulation of lipolysis in adipocytes	0.315627	1.56	B2RSH2	Guanine nucleotide-binding protein G(i) subunit alpha-1 OS=Mus musculus OX=10090 GN=Gnai1 PE=1 SV=1	Gnai1	2.13843	0.0366854	Up	40.3611	6.5	2	2	K04630	32.7686	33.9339	27.1931	41.7593	88.4105	70.6199	0.667191	0.690919	0.553671	0.850248	1.8001	1.43787
mmu04923 Regulation of lipolysis in adipocytes	0.315627	1.56	P08752	Guanine nucleotide-binding protein G(i) subunit alpha-2 OS=Mus musculus OX=10090 GN=Gnai2 PE=1 SV=5	Gnai2	1.55307	4.62811e-05	Up	40.489	33.2	11	5	K04630	1213.44	1148.73	1225.8	1890.18	1816.47	1865.72	0.794798	0.752415	0.802899	1.23807	1.18978	1.22204
mmu04923 Regulation of lipolysis in adipocytes	0.315627	1.56	Q8CGN5	Perilipin-1 OS=Mus musculus OX=10090 GN=Plin1 PE=1 SV=2	Plin1	0.18833	9.51277e-06	Down	55.5958	40.2	18	18	K08768	215.51	210.895	217.616	39.2306	36.9749	45.0832	1.68959	1.65341	1.7061	0.307566	0.289882	0.353451
mmu04923 Regulation of lipolysis in adipocytes	0.315627	1.56	Q9DC51	Guanine nucleotide-binding protein G(i) subunit alpha-3 OS=Mus musculus OX=10090 GN=Gnai3 PE=1 SV=3	Gnai3	1.9799	0.001731	Up	40.5382	9.6	3	3	K04630	98.6976	82.5554	90.6525	155.323	201.179	181.844	0.730866	0.611331	0.671291	1.15018	1.48976	1.34657
mmu04924 Renin secretion	0.11279	1.74	B2RSH2	Guanine nucleotide-binding protein G(i) subunit alpha-1 OS=Mus musculus OX=10090 GN=Gnai1 PE=1 SV=1	Gnai1	2.13843	0.0366854	Up	40.3611	6.5	2	2	K04630	32.7686	33.9339	27.1931	41.7593	88.4105	70.6199	0.667191	0.690919	0.553671	0.850248	1.8001	1.43787
mmu04924 Renin secretion	0.11279	1.74	P08752	Guanine nucleotide-binding protein G(i) subunit alpha-2 OS=Mus musculus OX=10090 GN=Gnai2 PE=1 SV=5	Gnai2	1.55307	4.62811e-05	Up	40.489	33.2	11	5	K04630	1213.44	1148.73	1225.8	1890.18	1816.47	1865.72	0.794798	0.752415	0.802899	1.23807	1.18978	1.22204
mmu04924 Renin secretion	0.11279	1.74	Q02013	Aquaporin-1 OS=Mus musculus OX=10090 GN=Aqp1 PE=1 SV=3	Aqp1	1.92726	0.00500709	Up	28.7935	7.1	2	2	K09864	92.5023	120.249	102.6	226.249	169.017	212.498	0.60124	0.781583	0.666874	1.47056	1.09856	1.38118
mmu04924 Renin secretion	0.11279	1.74	Q61481	Dual specificity calcium/calmodulin-dependent 3',5'-cyclic nucleotide phosphodiesterase 1A OS=Mus musculus OX=10090 GN=Pde1a PE=1 SV=3	Pde1a	1.68932	0.0367392	Up	62.347	4.4	2	2	K13755	16.4653	22.1119	18.961	27.4449	42.1392	27.6161	0.638444	0.85739	0.735214	1.06418	1.63395	1.07082
mmu04924 Renin secretion	0.11279	1.74	Q91WQ9	Calmodulin-like protein 4 OS=Mus musculus OX=10090 GN=Calml4 PE=1 SV=2	Calml4	1.58877	0.000547641	Up	17.6705	43.8	7	7	K02183	235.461	257.327	273.332	402.693	418.178	396.316	0.712328	0.77848	0.826899	1.21825	1.26509	1.19895
mmu04924 Renin secretion	0.11279	1.74	Q9D7Z6	Calcium-activated chloride channel regulator 1 OS=Mus musculus OX=10090 GN=Clca1 PE=1 SV=2	Clca1	0.466597	1.59448e-06	Down	100.071	30	25	25	K05027	3432.19	3367.21	3461.53	1572.9	1645.01	1569.81	1.36844	1.34253	1.38014	0.627126	0.655876	0.625893
mmu04924 Renin secretion	0.11279	1.74	Q9DC51	Guanine nucleotide-binding protein G(i) subunit alpha-3 OS=Mus musculus OX=10090 GN=Gnai3 PE=1 SV=3	Gnai3	1.9799	0.001731	Up	40.5382	9.6	3	3	K04630	98.6976	82.5554	90.6525	155.323	201.179	181.844	0.730866	0.611331	0.671291	1.15018	1.48976	1.34657
mmu04928 Parathyroid hormone synthesis, secretion and action	0.490052	1.28	B2RSH2	Guanine nucleotide-binding protein G(i) subunit alpha-1 OS=Mus musculus OX=10090 GN=Gnai1 PE=1 SV=1	Gnai1	2.13843	0.0366854	Up	40.3611	6.5	2	2	K04630	32.7686	33.9339	27.1931	41.7593	88.4105	70.6199	0.667191	0.690919	0.553671	0.850248	1.8001	1.43787
mmu04928 Parathyroid hormone synthesis, secretion and action	0.490052	1.28	O88572	Low-density lipoprotein receptor-related protein 6 OS=Mus musculus OX=10090 GN=Lrp6 PE=1 SV=1	Lrp6	1.88696	0.0071741	Up	180.255	1.9	3	2	K03068	15.2881	13.151	19.3298	29.2694	27.3243	33.5446	0.665149	0.572169	0.84099	1.27344	1.18881	1.45944
mmu04928 Parathyroid hormone synthesis, secretion and action	0.490052	1.28	P08752	Guanine nucleotide-binding protein G(i) subunit alpha-2 OS=Mus musculus OX=10090 GN=Gnai2 PE=1 SV=5	Gnai2	1.55307	4.62811e-05	Up	40.489	33.2	11	5	K04630	1213.44	1148.73	1225.8	1890.18	1816.47	1865.72	0.794798	0.752415	0.802899	1.23807	1.18978	1.22204
mmu04928 Parathyroid hormone synthesis, secretion and action	0.490052	1.28	P21278	Guanine nucleotide-binding protein subunit alpha-11 OS=Mus musculus OX=10090 GN=Gna11 PE=1 SV=1	Gna11	1.52349	0.000135024	Up	42.0242	29	9	4	K04635	697.687	734.558	768.588	1098.36	1126.06	1128.52	0.753743	0.793578	0.830342	1.18661	1.21653	1.21919
mmu04928 Parathyroid hormone synthesis, secretion and action	0.490052	1.28	P27601	Guanine nucleotide-binding protein subunit alpha-13 OS=Mus musculus OX=10090 GN=Gna13 PE=1 SV=1	Gna13	1.53945	0.000515654	Up	44.0546	27.9	10	10	K04639	206.905	223.212	235.727	334.777	354.741	335.514	0.734193	0.792057	0.836467	1.18794	1.25878	1.19056
mmu04928 Parathyroid hormone synthesis, secretion and action	0.490052	1.28	Q9DBP0	Sodium-dependent phosphate transport protein 2B OS=Mus musculus OX=10090 GN=Slc34a2 PE=1 SV=1	Slc34a2	2.47958	0.0068249	Up	76.2447	3.3	2	2	K14683	26.5465	20.2271	27.8947	61.4747	46.8007	76.8701	0.61305	0.467113	0.644185	1.41966	1.08079	1.7752
mmu04928 Parathyroid hormone synthesis, secretion and action	0.490052	1.28	Q9DC51	Guanine nucleotide-binding protein G(i) subunit alpha-3 OS=Mus musculus OX=10090 GN=Gnai3 PE=1 SV=3	Gnai3	1.9799	0.001731	Up	40.5382	9.6	3	3	K04630	98.6976	82.5554	90.6525	155.323	201.179	181.844	0.730866	0.611331	0.671291	1.15018	1.48976	1.34657
mmu04940 Type I diabetes mellitus	0.0335747	2.64	P01898	H-2 class I histocompatibility antigen, Q10 alpha chain OS=Mus musculus OX=10090 GN=H2-Q10 PE=1 SV=3	H2-Q10	0.534896	0.00306777	Down	37.251	14.5	4	3	K06751	50.2883	56.7123	50.6256	33.3322	26.1825	24.799	1.24713	1.40644	1.25549	0.826623	0.649314	0.615003
mmu04940 Type I diabetes mellitus	0.0335747	2.64	P01899	H-2 class I histocompatibility antigen, D-B alpha chain OS=Mus musculus OX=10090 GN=H2-D1 PE=1 SV=2	H2-D1	0.579969	0.000169789	Down	40.8362	26.5	10	2	K06751	1015.56	938.825	1065.18	572.522	576.711	602.021	1.27722	1.18071	1.33961	0.72003	0.725298	0.757129
mmu04940 Type I diabetes mellitus	0.0335747	2.64	P06339	H-2 class I histocompatibility antigen, D-37 alpha chain OS=Mus musculus OX=10090 GN=H2-T23 PE=1 SV=1	H2-T23	0.533758	0.00150928	Down	40.8752	18.5	6	4	K06751	225.202	172.185	201.265	104.777	110.91	103.848	1.47161	1.12516	1.31519	0.684681	0.724754	0.678604
mmu04940 Type I diabetes mellitus	0.0335747	2.64	P14429	H-2 class I histocompatibility antigen, Q7 alpha chain OS=Mus musculus OX=10090 GN=H2-Q7 PE=1 SV=1	H2-Q7	0.631004	0.0189072	Down	37.924	7.2	2	0	K06751	54.6274	43.6226	39.8962	26.8631	33.5756	26.7321	1.45468	1.16163	1.0624	0.715343	0.89409	0.711852
mmu04940 Type I diabetes mellitus	0.0335747	2.64	P14434	H-2 class II histocompatibility antigen, A-B alpha chain OS=Mus musculus OX=10090 GN=H2-Aa PE=1 SV=2	H2-Aa	0.656738	3.90472e-05	Down	28.093	13.7	3	2	K06752	854.898	821.359	800.071	545.209	548.623	532.465	1.25027	1.20122	1.17009	0.797356	0.80235	0.778719
mmu04964 Proximal tubule bicarbonate reclamation	0.4437	1.49	G3X939	Sodium/hydrogen exchanger 3 OS=Mus musculus OX=10090 GN=Slc9a3 PE=1 SV=1	Slc9a3	3.01576	0.00067061	Up	93.1038	8.7	6	6	K12040	37.4577	37.306	52.5632	121.1	131.07	131.818	0.439546	0.437765	0.616801	1.42104	1.53804	1.54681
mmu04964 Proximal tubule bicarbonate reclamation	0.4437	1.49	Q02013	Aquaporin-1 OS=Mus musculus OX=10090 GN=Aqp1 PE=1 SV=3	Aqp1	1.92726	0.00500709	Up	28.7935	7.1	2	2	K09864	92.5023	120.249	102.6	226.249	169.017	212.498	0.60124	0.781583	0.666874	1.47056	1.09856	1.38118
mmu04964 Proximal tubule bicarbonate reclamation	0.4437	1.49	Q9Z2V4	Phosphoenolpyruvate carboxykinase, cytosolic [GTP] OS=Mus musculus OX=10090 GN=Pck1 PE=1 SV=1	Pck1	0.572549	5.45627e-05	Down	69.3548	23.8	13	12	K01596	1065.41	1080.97	988.092	584.774	598.076	611.786	1.29688	1.31582	1.20277	0.711822	0.728014	0.744702
mmu04966 Collecting duct acid secretion	0.0482248	2.76	P50518	V-type proton ATPase subunit E 1 OS=Mus musculus OX=10090 GN=Atp6v1e1 PE=1 SV=2	Atp6v1e1	1.55572	0.000962558	Up	26.1574	28.3	6	4	K02150	123.386	134.309	130.361	201.475	216.459	185.774	0.746466	0.812544	0.788661	1.21889	1.30954	1.1239
mmu04966 Collecting duct acid secretion	0.0482248	2.76	P51863	V-type proton ATPase subunit d 1 OS=Mus musculus OX=10090 GN=Atp6v0d1 PE=1 SV=2	Atp6v0d1	1.73485	0.000920091	Up	40.3011	18.2	7	7	K02146	99.7005	105.213	122.125	185.731	186.051	195.581	0.66883	0.705809	0.819263	1.24596	1.2481	1.31204
mmu04966 Collecting duct acid secretion	0.0482248	2.76	P57746	V-type proton ATPase subunit D OS=Mus musculus OX=10090 GN=Atp6v1d PE=1 SV=1	Atp6v1d	1.76601	0.0187043	Up	28.369	13.8	5	5	K02149	31.8195	25.2558	41.1712	57.6994	63.8042	52.0012	0.702544	0.557622	0.909021	1.27395	1.40873	1.14813
mmu04966 Collecting duct acid secretion	0.0482248	2.76	Q9D1K2	V-type proton ATPase subunit F OS=Mus musculus OX=10090 GN=Atp6v1f PE=1 SV=2	Atp6v1f	1.60494	0.00519779	Up	13.3703	19.3	2	2	K02151	140.387	117.245	141.344	194.707	238.25	207.376	0.810461	0.676866	0.815987	1.12406	1.37543	1.19719
mmu04971 Gastric acid secretion	0.407738	1.36	B2RSH2	Guanine nucleotide-binding protein G(i) subunit alpha-1 OS=Mus musculus OX=10090 GN=Gnai1 PE=1 SV=1	Gnai1	2.13843	0.0366854	Up	40.3611	6.5	2	2	K04630	32.7686	33.9339	27.1931	41.7593	88.4105	70.6199	0.667191	0.690919	0.553671	0.850248	1.8001	1.43787
mmu04971 Gastric acid secretion	0.407738	1.36	P08752	Guanine nucleotide-binding protein G(i) subunit alpha-2 OS=Mus musculus OX=10090 GN=Gnai2 PE=1 SV=5	Gnai2	1.55307	4.62811e-05	Up	40.489	33.2	11	5	K04630	1213.44	1148.73	1225.8	1890.18	1816.47	1865.72	0.794798	0.752415	0.802899	1.23807	1.18978	1.22204
mmu04971 Gastric acid secretion	0.407738	1.36	P26040	Ezrin OS=Mus musculus OX=10090 GN=Ezr PE=1 SV=3	Ezr	1.6069	6.46634e-05	Up	69.4068	22.7	17	17	K08007	2473.62	2288.3	2369.64	3908.56	3708.23	3842.87	0.798318	0.73851	0.76476	1.26142	1.19677	1.24022
mmu04971 Gastric acid secretion	0.407738	1.36	Q91WQ9	Calmodulin-like protein 4 OS=Mus musculus OX=10090 GN=Calml4 PE=1 SV=2	Calml4	1.58877	0.000547641	Up	17.6705	43.8	7	7	K02183	235.461	257.327	273.332	402.693	418.178	396.316	0.712328	0.77848	0.826899	1.21825	1.26509	1.19895
mmu04971 Gastric acid secretion	0.407738	1.36	Q9DC51	Guanine nucleotide-binding protein G(i) subunit alpha-3 OS=Mus musculus OX=10090 GN=Gnai3 PE=1 SV=3	Gnai3	1.9799	0.001731	Up	40.5382	9.6	3	3	K04630	98.6976	82.5554	90.6525	155.323	201.179	181.844	0.730866	0.611331	0.671291	1.15018	1.48976	1.34657
mmu04973 Carbohydrate digestion and absorption	0.283357	1.71	O08528	Hexokinase-2 OS=Mus musculus OX=10090 GN=Hk2 PE=1 SV=1	Hk2	1.73031	6.84707e-07	Up	102.535	38.1	33	28	K00844	868.91	874.575	847.604	1493.8	1486.39	1503.21	0.736938	0.741743	0.718868	1.26692	1.26063	1.2749
mmu04973 Carbohydrate digestion and absorption	0.283357	1.71	P00687	Alpha-amylase 1 OS=Mus musculus OX=10090 GN=Amy1 PE=1 SV=2	Amy1	2.1986	0.000453376	Up	57.6437	5.5	2	1	K01176	29.5672	26.9705	31.1131	63.8919	57.5769	71.2401	0.63277	0.577197	0.665854	1.36736	1.23221	1.52462
mmu04973 Carbohydrate digestion and absorption	0.283357	1.71	Q8C3K6	Sodium/glucose cotransporter 1 OS=Mus musculus OX=10090 GN=Slc5a1 PE=1 SV=1	Slc5a1	1.78123	0.00769037	Up	73.4489	9	6	6	K14158	55.4429	77.8245	73.4399	110.023	131.304	126.866	0.578635	0.812223	0.766462	1.14826	1.37036	1.32405
mmu04973 Carbohydrate digestion and absorption	0.283357	1.71	Q91W97	Hexokinase HKDC1 OS=Mus musculus OX=10090 GN=Hkdc1 PE=2 SV=1	Hkdc1	1.68131	0.000214591	Up	102.259	19	16	16	K00844	231.063	231.06	223.419	356.932	407.88	387.796	0.754225	0.754214	0.729273	1.16508	1.33138	1.26582
mmu04974 Protein digestion and absorption	0.0374298	2.02	G3X939	Sodium/hydrogen exchanger 3 OS=Mus musculus OX=10090 GN=Slc9a3 PE=1 SV=1	Slc9a3	3.01576	0.00067061	Up	93.1038	8.7	6	6	K12040	37.4577	37.306	52.5632	121.1	131.07	131.818	0.439546	0.437765	0.616801	1.42104	1.53804	1.54681
mmu04974 Protein digestion and absorption	0.0374298	2.02	P28825	Meprin A subunit alpha OS=Mus musculus OX=10090 GN=Mep1a PE=1 SV=4	Mep1a	2.33811	2.90546e-05	Up	84.2312	20.7	13	13	K01395	328.064	363.908	340.865	816.663	764.489	833.737	0.570922	0.633301	0.5932	1.42122	1.33042	1.45093
mmu04974 Protein digestion and absorption	0.0374298	2.02	P54320	Elastin OS=Mus musculus OX=10090 GN=Eln PE=1 SV=2	Eln	1.55243	0.00576734	Up	71.9383	10.3	6	6	K14211	525.246	510.831	659.673	905.588	851.425	875.522	0.728112	0.708129	0.914458	1.25535	1.18027	1.21368
mmu04974 Protein digestion and absorption	0.0374298	2.02	Q60847	Collagen alpha-1(XII) chain OS=Mus musculus OX=10090 GN=Col12a1 PE=2 SV=3	Col12a1	1.73565	4.58988e-06	Up	340.214	23.6	72	72	K08132	1582.23	1499.16	1544.22	2702.28	2663.28	2662.87	0.750225	0.710837	0.732204	1.28131	1.26281	1.26262
mmu04974 Protein digestion and absorption	0.0374298	2.02	Q61847	Meprin A subunit beta OS=Mus musculus OX=10090 GN=Mep1b PE=1 SV=2	Mep1b	4.01123	1.33177e-06	Up	79.5005	19.6	11	11	K08606	214.509	218.376	211.215	888.142	882.69	812.796	0.398749	0.405937	0.392626	1.65096	1.64083	1.5109
mmu04974 Protein digestion and absorption	0.0374298	2.02	Q80X19	Collagen alpha-1(XIV) chain OS=Mus musculus OX=10090 GN=Col14a1 PE=1 SV=2	Col14a1	0.547059	2.87276e-08	Down	193.013	20.9	35	35	K08133	1597.28	1618.24	1612.48	875.654	885.318	880.229	1.28309	1.29993	1.2953	0.703412	0.711175	0.707087
mmu04974 Protein digestion and absorption	0.0374298	2.02	Q91WV7	Amino acid transporter heavy chain SLC3A1 OS=Mus musculus OX=10090 GN=Slc3a1 PE=1 SV=1	Slc3a1	1.61278	0.00963289	Up	78.118	8	5	5	K14210	27.9088	20.6219	27.8954	40.1625	39.6859	43.4102	0.838585	0.619633	0.838183	1.20678	1.19246	1.30436
mmu04974 Protein digestion and absorption	0.0374298	2.02	Q9JHH6	Carboxypeptidase B2 OS=Mus musculus OX=10090 GN=Cpb2 PE=1 SV=1	Cpb2	0.412035	0.000689781	Down	48.8706	8.8	4	4	K01300	40.3595	46.2379	51.1234	21.0468	16.8897	18.8093	1.24524	1.42661	1.57734	0.649369	0.521108	0.580336
mmu04974 Protein digestion and absorption	0.0374298	2.02	Q9QUK9	Trypsin-5 OS=Mus musculus OX=10090 GN=Try5 PE=1 SV=1	Try5	7.16309	1.20663e-05	Up	26.2768	14.6	4	2	K01312	120.211	95.2816	100.338	718.569	777.335	766.423	0.279761	0.221743	0.233512	1.67228	1.80905	1.78365
mmu04975 Fat digestion and absorption	0.112723	2.11	O08601	Microsomal triglyceride transfer protein large subunit OS=Mus musculus OX=10090 GN=Mttp PE=1 SV=2	Mttp	0.600266	0.0337198	Down	99.0989	7.4	6	6	K14463	40.6249	27.6085	38.8682	26.0002	18.6896	19.5996	1.42218	0.966509	1.36068	0.910207	0.65428	0.686138
mmu04975 Fat digestion and absorption	0.112723	2.11	P06728	Apolipoprotein A-IV OS=Mus musculus OX=10090 GN=Apoa4 PE=1 SV=3	Apoa4	0.653614	0.000343859	Down	45.029	44.3	15	15	K08760	344.595	354.809	381.124	228.87	231.362	246.016	1.15715	1.19145	1.27982	0.768548	0.776914	0.826122
mmu04975 Fat digestion and absorption	0.112723	2.11	Q08857	Platelet glycoprotein 4 OS=Mus musculus OX=10090 GN=Cd36 PE=1 SV=2	Cd36	0.555212	0.0020052	Down	52.698	17.2	8	8	K06259	468.37	438.03	507.256	285.185	226.473	273.222	1.27822	1.19542	1.38435	0.778296	0.618064	0.745646
mmu04975 Fat digestion and absorption	0.112723	2.11	Q9DAX2	Phospholipid phosphatase 2 OS=Mus musculus OX=10090 GN=Plpp2 PE=1 SV=1	Plpp2	1.83728	0.00108997	Up	31.1934	14.1	4	4	K01080	258.245	210.433	254.737	417.736	462.445	448.938	0.754906	0.615141	0.744652	1.22113	1.35183	1.31234
mmu04976 Bile secretion	0.0177173	2.18	G3X939	Sodium/hydrogen exchanger 3 OS=Mus musculus OX=10090 GN=Slc9a3 PE=1 SV=1	Slc9a3	3.01576	0.00067061	Up	93.1038	8.7	6	6	K12040	37.4577	37.306	52.5632	121.1	131.07	131.818	0.439546	0.437765	0.616801	1.42104	1.53804	1.54681
mmu04976 Bile secretion	0.0177173	2.18	P17717	UDP-glucuronosyltransferase 2B17 OS=Mus musculus OX=10090 GN=Ugt2b17 PE=1 SV=1	Ugt2b17	0.53947	6.97927e-05	Down	60.856	12.5	6	6	K00699	613.1	665.394	669.771	366.196	343.447	341.387	1.22649	1.3311	1.33986	0.732564	0.687056	0.682934
mmu04976 Bile secretion	0.0177173	2.18	P70172	Ileal sodium/bile acid cotransporter OS=Mus musculus OX=10090 GN=Slc10a2 PE=1 SV=2	Slc10a2	4.94967	0.0205593	Up	38.1342	4.6	2	2	K14342	23.7571	54.6675		187.289	145.816	249.158	0.179791	0.413717		1.41738	1.10352	1.8856
mmu04976 Bile secretion	0.0177173	2.18	Q02013	Aquaporin-1 OS=Mus musculus OX=10090 GN=Aqp1 PE=1 SV=3	Aqp1	1.92726	0.00500709	Up	28.7935	7.1	2	2	K09864	92.5023	120.249	102.6	226.249	169.017	212.498	0.60124	0.781583	0.666874	1.47056	1.09856	1.38118
mmu04976 Bile secretion	0.0177173	2.18	Q63886	UDP-glucuronosyltransferase 1A1 OS=Mus musculus OX=10090 GN=Ugt1a1 PE=1 SV=2	Ugt1a1	1.51644	1.88671e-05	Up	60.0473	9.5	5	5	K00699	1397.51	1453.66	1376.3	2116.38	2164.27	2130.06	0.788205	0.819872	0.776241	1.19365	1.22066	1.20137
mmu04976 Bile secretion	0.0177173	2.18	Q64435	UDP-glucuronosyltransferase 1-6 OS=Mus musculus OX=10090 GN=Ugt1a6 PE=1 SV=1	Ugt1a6	0.541426	0.000107016	Down	60.4386	9.8	5	5	K00699	2022.15	1995.35	2254.88	1115.31	1154.44	1126.27	1.2549	1.23827	1.39933	0.69214	0.71642	0.69894
mmu04976 Bile secretion	0.0177173	2.18	Q80WK2	Organic solute transporter subunit beta OS=Mus musculus OX=10090 GN=Slc51b PE=1 SV=1	Slc51b	2.9043	0.000847674	Up	14.6836	18	2	2	K14361	48.1066	56.7612	64.9178	162.373	142.302	188.434	0.435424	0.513758	0.587585	1.46967	1.28801	1.70555
mmu04976 Bile secretion	0.0177173	2.18	Q8C3K6	Sodium/glucose cotransporter 1 OS=Mus musculus OX=10090 GN=Slc5a1 PE=1 SV=1	Slc5a1	1.78123	0.00769037	Up	73.4489	9	6	6	K14158	55.4429	77.8245	73.4399	110.023	131.304	126.866	0.578635	0.812223	0.766462	1.14826	1.37036	1.32405
mmu04976 Bile secretion	0.0177173	2.18	Q9D379	Epoxide hydrolase 1 OS=Mus musculus OX=10090 GN=Ephx1 PE=1 SV=2	Ephx1	0.568783	0.00011498	Down	52.5765	48.8	20	20	K01253	534.113	531.896	519.811	310.186	279.036	312.766	1.28815	1.28281	1.25366	0.748095	0.672969	0.754317
mmu04977 Vitamin digestion and absorption	0.2219	2.24	P06728	Apolipoprotein A-IV OS=Mus musculus OX=10090 GN=Apoa4 PE=1 SV=3	Apoa4	0.653614	0.000343859	Down	45.029	44.3	15	15	K08760	344.595	354.809	381.124	228.87	231.362	246.016	1.15715	1.19145	1.27982	0.768548	0.776914	0.826122
mmu04977 Vitamin digestion and absorption	0.2219	2.24	Q08652	Retinol-binding protein 2 OS=Mus musculus OX=10090 GN=Rbp2 PE=2 SV=2	Rbp2	3.64832	1.85639e-05	Up	15.6096	23.9	3	3	K14622	129.396	125.097	111.325	465.975	420.552	448.091	0.456574	0.441404	0.392812	1.6442	1.48392	1.58109
mmu04978 Mineral absorption	0.00101343	2.82	G3X939	Sodium/hydrogen exchanger 3 OS=Mus musculus OX=10090 GN=Slc9a3 PE=1 SV=1	Slc9a3	3.01576	0.00067061	Up	93.1038	8.7	6	6	K12040	37.4577	37.306	52.5632	121.1	131.07	131.818	0.439546	0.437765	0.616801	1.42104	1.53804	1.54681
mmu04978 Mineral absorption	0.00101343	2.82	P02798	Metallothionein-2 OS=Mus musculus OX=10090 GN=Mt2 PE=1 SV=2	Mt2	4.32982	0.000161676	Up	6.11521	19.7	1	1	K14739	301.157	217.078	276.79	1056.82	1222.97	1162.52	0.426433	0.307379	0.391931	1.49644	1.73171	1.6461
mmu04978 Mineral absorption	0.00101343	2.82	P02802	Metallothionein-1 OS=Mus musculus OX=10090 GN=Mt1 PE=1 SV=1	Mt1	7.31144	0.0109529	Up	6.01809	19.7	1	1	K14739	18.9204	13.738	3.91569	101.191	85.5203	80.6976	0.373449	0.27116	0.0772875	1.99731	1.68799	1.5928
mmu04978 Mineral absorption	0.00101343	2.82	P09528	Ferritin heavy chain OS=Mus musculus OX=10090 GN=Fth1 PE=1 SV=2	Fth1	0.327688	1.0434e-05	Down	21.0666	49.5	7	7	K00522	827.348	775.637	819.917	275.212	272.357	246.387	1.54315	1.4467	1.52929	0.513319	0.507993	0.459554
mmu04978 Mineral absorption	0.00101343	2.82	P29391	Ferritin light chain 1 OS=Mus musculus OX=10090 GN=Ftl1 PE=1 SV=2	Ftl1	0.564222	0.000247851	Down	20.8024	43.2	7	2	K13625	480.986	485.43	548.357	290.009	290.407	274.253	1.21797	1.22923	1.38857	0.734372	0.735381	0.694474
mmu04978 Mineral absorption	0.00101343	2.82	P97816	Protein S100-G OS=Mus musculus OX=10090 GN=S100g PE=1 SV=3	S100g	0.259504	0.00118665	Down	8.97014	29.1	3	3	K14734	1168.87	924.055	797.517	291.701	263.18	195.201	1.92643	1.52295	1.3144	0.480756	0.43375	0.321714
mmu04978 Mineral absorption	0.00101343	2.82	Q78IQ7	Zinc transporter ZIP4 OS=Mus musculus OX=10090 GN=Slc39a4 PE=1 SV=1	Slc39a4	0.568957	0.0071265	Down	71.0633	5.6	2	2	K14710	106.991	117.748	141.858	67.9738	61.4233	79.1802	1.11609	1.2283	1.47981	0.709078	0.640745	0.825979
mmu04978 Mineral absorption	0.00101343	2.82	Q8C3K6	Sodium/glucose cotransporter 1 OS=Mus musculus OX=10090 GN=Slc5a1 PE=1 SV=1	Slc5a1	1.78123	0.00769037	Up	73.4489	9	6	6	K14158	55.4429	77.8245	73.4399	110.023	131.304	126.866	0.578635	0.812223	0.766462	1.14826	1.37036	1.32405
mmu04978 Mineral absorption	0.00101343	2.82	Q921I1	Serotransferrin OS=Mus musculus OX=10090 GN=Tf PE=1 SV=1	Tf	0.55516	6.56046e-06	Down	76.7238	41.2	31	30	K14736	7918.94	7780.18	7605.55	4409.76	4338.02	4190.06	1.31099	1.28802	1.25911	0.730042	0.718165	0.69367
mmu04978 Mineral absorption	0.00101343	2.82	Q9DBD0	Inhibitor of carbonic anhydrase OS=Mus musculus OX=10090 GN=Inhca PE=1 SV=1	Inhca	0.425365	0.000234895	Down	76.7657	23.3	15	15	K14736	136.723	123.476	112.474	49.6943	52.155	56.6727	1.54432	1.39469	1.27043	0.561312	0.589106	0.640135
mmu04978 Mineral absorption	0.00101343	2.82	Q9DBP0	Sodium-dependent phosphate transport protein 2B OS=Mus musculus OX=10090 GN=Slc34a2 PE=1 SV=1	Slc34a2	2.47958	0.0068249	Up	76.2447	3.3	2	2	K14683	26.5465	20.2271	27.8947	61.4747	46.8007	76.8701	0.61305	0.467113	0.644185	1.41966	1.08079	1.7752
mmu05012 Parkinson disease	0.156533	1.28	B2RSH2	Guanine nucleotide-binding protein G(i) subunit alpha-1 OS=Mus musculus OX=10090 GN=Gnai1 PE=1 SV=1	Gnai1	2.13843	0.0366854	Up	40.3611	6.5	2	2	K04630	32.7686	33.9339	27.1931	41.7593	88.4105	70.6199	0.667191	0.690919	0.553671	0.850248	1.8001	1.43787
mmu05012 Parkinson disease	0.156533	1.28	P00848	ATP synthase subunit a OS=Mus musculus OX=10090 GN=Mtatp6 PE=1 SV=1	Mtatp6	1.99479	0.00434992	Up	25.0956	4.4	1	1	K02126	96.8487	131.931	100.546	249.751	208.012	199.172	0.589187	0.802612	0.61168	1.51938	1.26546	1.21168
mmu05012 Parkinson disease	0.156533	1.28	P03888	NADH-ubiquinone oxidoreductase chain 1 OS=Mus musculus OX=10090 GN=Mtnd1 PE=1 SV=3	Mtnd1	1.85278	4.28755e-05	Up	36.0592	5	2	2	K03878	356.214	327.491	349.934	629.955	622.339	662.811	0.724812	0.666368	0.712032	1.28181	1.26631	1.34866
mmu05012 Parkinson disease	0.156533	1.28	P03911	NADH-ubiquinone oxidoreductase chain 4 OS=Mus musculus OX=10090 GN=Mtnd4 PE=1 SV=1	Mtnd4	2.66412	0.000961069	Up	51.8818	4.8	2	2	K03881	32.6382	46.4233	38.8699	115.324	97.7583	101.101	0.453189	0.644597	0.539717	1.6013	1.3574	1.4038
mmu05012 Parkinson disease	0.156533	1.28	P03921	NADH-ubiquinone oxidoreductase chain 5 OS=Mus musculus OX=10090 GN=Mtnd5 PE=1 SV=3	Mtnd5	1.92082	0.014526	Up	68.4748	2.5	1	1	K03883	24.3454	40.5569	35.629	57.6419	66.1373	69.3234	0.497465	0.828725	0.728029	1.17783	1.35142	1.41653
mmu05012 Parkinson disease	0.156533	1.28	P08752	Guanine nucleotide-binding protein G(i) subunit alpha-2 OS=Mus musculus OX=10090 GN=Gnai2 PE=1 SV=5	Gnai2	1.55307	4.62811e-05	Up	40.489	33.2	11	5	K04630	1213.44	1148.73	1225.8	1890.18	1816.47	1865.72	0.794798	0.752415	0.802899	1.23807	1.18978	1.22204
mmu05012 Parkinson disease	0.156533	1.28	P10637	Microtubule-associated protein tau OS=Mus musculus OX=10090 GN=Mapt PE=1 SV=3	Mapt	0.562209	0.00109122	Down	76.2434	18.8	11	11	K04380	125.397	111.815	102.555	63.1379	67.8403	60.0415	1.41748	1.26396	1.15928	0.71371	0.766867	0.678708
mmu05012 Parkinson disease	0.156533	1.28	P17665	Cytochrome c oxidase subunit 7C, mitochondrial OS=Mus musculus OX=10090 GN=Cox7c PE=1 SV=1	Cox7c	1.79314	7.16156e-05	Up	7.33262	14.3	1	1	K02272	488.794	488.76	541.763	907.478	901.48	915.394	0.691091	0.691044	0.765983	1.28306	1.27458	1.29425
mmu05012 Parkinson disease	0.156533	1.28	P48771	Cytochrome c oxidase subunit 7A2, mitochondrial OS=Mus musculus OX=10090 GN=Cox7a2 PE=1 SV=2	Cox7a2	1.64979	0.000332229	Up	9.29088	27.7	2	2	K02270	1142.37	1246.45	1238.68	2099.63	2012.85	1872.13	0.713084	0.778048	0.7732	1.31061	1.25645	1.16861
mmu05012 Parkinson disease	0.156533	1.28	P62334	26S proteasome regulatory subunit 10B OS=Mus musculus OX=10090 GN=Psmc6 PE=1 SV=1	Psmc6	1.52308	0.000150586	Up	44.173	28.3	11	11	K03064	267.055	257.507	254.776	380.699	415.989	390.309	0.814881	0.785746	0.777415	1.16165	1.26933	1.19097
mmu05012 Parkinson disease	0.156533	1.28	Q3UMR5	Calcium uniporter protein, mitochondrial OS=Mus musculus OX=10090 GN=Mcu PE=1 SV=2	Mcu	1.61727	9.3155e-05	Up	39.6816	24.9	10	10	K20858	744.555	736.34	717.921	1242.08	1187.95	1126.04	0.776267	0.767702	0.748499	1.29498	1.23855	1.174
mmu05012 Parkinson disease	0.156533	1.28	Q78IQ7	Zinc transporter ZIP4 OS=Mus musculus OX=10090 GN=Slc39a4 PE=1 SV=1	Slc39a4	0.568957	0.0071265	Down	71.0633	5.6	2	2	K14710	106.991	117.748	141.858	67.9738	61.4233	79.1802	1.11609	1.2283	1.47981	0.709078	0.640745	0.825979
mmu05012 Parkinson disease	0.156533	1.28	Q8R1I1	Cytochrome b-c1 complex subunit 9 OS=Mus musculus OX=10090 GN=Uqcr10 PE=1 SV=1	Uqcr10	2.59385	0.000969894	Up	7.44552	23.4	2	2	K00419	73.6678	73.9408	90.2318	192.449	182.492	241.98	0.517111	0.519028	0.633382	1.3509	1.281	1.69858
mmu05012 Parkinson disease	0.156533	1.28	Q91VR2	ATP synthase subunit gamma, mitochondrial OS=Mus musculus OX=10090 GN=Atp5f1c PE=1 SV=1	Atp5f1c	1.74559	0.000116846	Up	32.8859	27.5	9	9	K02136	2623.23	2504.25	2629.32	4682.24	4215.5	4642.46	0.739043	0.705523	0.740756	1.31913	1.18763	1.30792
mmu05012 Parkinson disease	0.156533	1.28	Q91WQ9	Calmodulin-like protein 4 OS=Mus musculus OX=10090 GN=Calml4 PE=1 SV=2	Calml4	1.58877	0.000547641	Up	17.6705	43.8	7	7	K02183	235.461	257.327	273.332	402.693	418.178	396.316	0.712328	0.77848	0.826899	1.21825	1.26509	1.19895
mmu05012 Parkinson disease	0.156533	1.28	Q99JI4	26S proteasome non-ATPase regulatory subunit 6 OS=Mus musculus OX=10090 GN=Psmd6 PE=1 SV=1	Psmd6	1.64696	0.000213365	Up	45.5364	36.2	16	16	K03037	362.097	341.694	336.89	606.31	543.775	563.878	0.788698	0.744257	0.733793	1.32063	1.18442	1.22821
mmu05012 Parkinson disease	0.156533	1.28	Q99KR7	Peptidyl-prolyl cis-trans isomerase F, mitochondrial OS=Mus musculus OX=10090 GN=Ppif PE=1 SV=1	Ppif	1.64411	0.00227872	Up	21.7369	19.9	3	3	K09565	291.06	265.435	275.532	475.4	398.604	493.942	0.793811	0.723923	0.751459	1.29656	1.08711	1.34713
mmu05012 Parkinson disease	0.156533	1.28	Q9CPQ1	Cytochrome c oxidase subunit 6C OS=Mus musculus OX=10090 GN=Cox6c PE=1 SV=3	Cox6c	1.53885	0.0238652	Up	8.46899	19.7	2	2	K02268	96.2483	72.9119	76.8354	127.731	106.841	143.979	0.924655	0.700463	0.738155	1.2271	1.02642	1.3832
mmu05012 Parkinson disease	0.156533	1.28	Q9CQ54	NADH dehydrogenase [ubiquinone] 1 subunit C2 OS=Mus musculus OX=10090 GN=Ndufc2 PE=1 SV=1	Ndufc2	1.81472	0.000469001	Up	14.1637	33.3	5	5	K03968	135.266	128.161	148.049	230.863	262.533	253.317	0.700745	0.66394	0.766969	1.19599	1.36005	1.31231
mmu05012 Parkinson disease	0.156533	1.28	Q9CQJ8	NADH dehydrogenase [ubiquinone] 1 beta subcomplex subunit 9 OS=Mus musculus OX=10090 GN=Ndufb9 PE=1 SV=3	Ndufb9	1.59788	0.0154054	Up	21.9841	21.8	4	4	K03965	155.262	188.954	225.31	275.253	312.853	321.93	0.629628	0.766257	0.913689	1.11622	1.2687	1.30551
mmu05012 Parkinson disease	0.156533	1.28	Q9CQQ7	ATP synthase F(0) complex subunit B1, mitochondrial OS=Mus musculus OX=10090 GN=Atp5pb PE=1 SV=1	Atp5pb	2.1699	6.91511e-05	Up	28.9488	31.6	12	12	K02127	1004.73	1004.39	1002.55	2369.55	2132.68	2032.82	0.631463	0.631249	0.630092	1.48923	1.34036	1.2776
mmu05012 Parkinson disease	0.156533	1.28	Q9CR21	Acyl carrier protein, mitochondrial OS=Mus musculus OX=10090 GN=Ndufab1 PE=1 SV=1	Ndufab1	1.57778	0.00593061	Up	17.3703	21.2	3	3	K03955	126.461	130.609	135.446	220.191	174.184	224.929	0.749901	0.774501	0.80318	1.30571	1.0329	1.33381
mmu05012 Parkinson disease	0.156533	1.28	Q9D6F9	Tubulin beta-4A chain OS=Mus musculus OX=10090 GN=Tubb4a PE=1 SV=3	Tubb4a	0.634698	0.0229858	Down	49.5858	4.5	2	2	K07375	125.371	128.725	103.436	90.599	74.1266	62.1996	1.28705	1.32148	1.06187	0.930082	0.760978	0.638536
mmu05012 Parkinson disease	0.156533	1.28	Q9D855	Cytochrome b-c1 complex subunit 7 OS=Mus musculus OX=10090 GN=Uqcrb PE=1 SV=3	Uqcrb	1.656	0.000340656	Up	13.5275	46.8	8	8	K00417	556.598	546.992	483.863	887.098	869.166	872.561	0.79207	0.778401	0.688565	1.26239	1.23687	1.2417
mmu05012 Parkinson disease	0.156533	1.28	Q9D8W5	26S proteasome non-ATPase regulatory subunit 12 OS=Mus musculus OX=10090 GN=Psmd12 PE=1 SV=4	Psmd12	2.01	9.135e-05	Up	52.8952	26.3	11	11	K03035	131.704	126.273	139.736	268.62	280.212	250.572	0.660105	0.632886	0.700364	1.34633	1.40444	1.25588
mmu05012 Parkinson disease	0.156533	1.28	Q9DC51	Guanine nucleotide-binding protein G(i) subunit alpha-3 OS=Mus musculus OX=10090 GN=Gnai3 PE=1 SV=3	Gnai3	1.9799	0.001731	Up	40.5382	9.6	3	3	K04630	98.6976	82.5554	90.6525	155.323	201.179	181.844	0.730866	0.611331	0.671291	1.15018	1.48976	1.34657
mmu05012 Parkinson disease	0.156533	1.28	Q9DCX2	ATP synthase subunit d, mitochondrial OS=Mus musculus OX=10090 GN=Atp5pd PE=1 SV=3	Atp5pd	1.93184	2.04471e-05	Up	18.7494	43.5	11	11	K02138	1810.54	1824.99	1750.63	3351.11	3642.39	3411.69	0.687925	0.693414	0.66516	1.27327	1.38394	1.29629
mmu05020 Prion disease	0.0432553	1.42	E9Q401	Ryanodine receptor 2 OS=Mus musculus OX=10090 GN=Ryr2 PE=1 SV=1	Ryr2	0.617744	0.0358871	Down	564.819	2.5	10	10	K04962	48.4627	38.719	42.9728	32.0475	19.7356	28.619	1.38099	1.10333	1.22455	0.913223	0.562383	0.815525
mmu05020 Prion disease	0.0432553	1.42	P00848	ATP synthase subunit a OS=Mus musculus OX=10090 GN=Mtatp6 PE=1 SV=1	Mtatp6	1.99479	0.00434992	Up	25.0956	4.4	1	1	K02126	96.8487	131.931	100.546	249.751	208.012	199.172	0.589187	0.802612	0.61168	1.51938	1.26546	1.21168
mmu05020 Prion disease	0.0432553	1.42	P03888	NADH-ubiquinone oxidoreductase chain 1 OS=Mus musculus OX=10090 GN=Mtnd1 PE=1 SV=3	Mtnd1	1.85278	4.28755e-05	Up	36.0592	5	2	2	K03878	356.214	327.491	349.934	629.955	622.339	662.811	0.724812	0.666368	0.712032	1.28181	1.26631	1.34866
mmu05020 Prion disease	0.0432553	1.42	P03911	NADH-ubiquinone oxidoreductase chain 4 OS=Mus musculus OX=10090 GN=Mtnd4 PE=1 SV=1	Mtnd4	2.66412	0.000961069	Up	51.8818	4.8	2	2	K03881	32.6382	46.4233	38.8699	115.324	97.7583	101.101	0.453189	0.644597	0.539717	1.6013	1.3574	1.4038
mmu05020 Prion disease	0.0432553	1.42	P03921	NADH-ubiquinone oxidoreductase chain 5 OS=Mus musculus OX=10090 GN=Mtnd5 PE=1 SV=3	Mtnd5	1.92082	0.014526	Up	68.4748	2.5	1	1	K03883	24.3454	40.5569	35.629	57.6419	66.1373	69.3234	0.497465	0.828725	0.728029	1.17783	1.35142	1.41653
mmu05020 Prion disease	0.0432553	1.42	P06683	Complement component C9 OS=Mus musculus OX=10090 GN=C9 PE=1 SV=2	C9	0.387585	0.00122451	Down	62.0023	15	9	9	K04000	70.6676	65.5482	58.1956	27.9344	27.1409	20.2755	1.57177	1.45791	1.29438	0.621312	0.603663	0.450964
mmu05020 Prion disease	0.0432553	1.42	P06684	Complement C5 OS=Mus musculus OX=10090 GN=C5 PE=1 SV=2	C5	0.634973	0.0370934	Down	188.878	8.2	11	11	K03994	91.484	147.31	124.692	73.2122	78.9934	78.598	0.923631	1.48726	1.2589	0.739157	0.797524	0.793533
mmu05020 Prion disease	0.0432553	1.42	P17665	Cytochrome c oxidase subunit 7C, mitochondrial OS=Mus musculus OX=10090 GN=Cox7c PE=1 SV=1	Cox7c	1.79314	7.16156e-05	Up	7.33262	14.3	1	1	K02272	488.794	488.76	541.763	907.478	901.48	915.394	0.691091	0.691044	0.765983	1.28306	1.27458	1.29425
mmu05020 Prion disease	0.0432553	1.42	P17879	Heat shock 70 kDa protein 1B OS=Mus musculus OX=10090 GN=Hspa1b PE=1 SV=3	Hspa1b	0.536089	4.43831e-06	Down	70.1763	37.4	21	14	K03283	4104.25	4016.5	4181.08	2245.72	2209.22	2139.93	1.30316	1.2753	1.32756	0.713052	0.701462	0.679463
mmu05020 Prion disease	0.0432553	1.42	P48771	Cytochrome c oxidase subunit 7A2, mitochondrial OS=Mus musculus OX=10090 GN=Cox7a2 PE=1 SV=2	Cox7a2	1.64979	0.000332229	Up	9.29088	27.7	2	2	K02270	1142.37	1246.45	1238.68	2099.63	2012.85	1872.13	0.713084	0.778048	0.7732	1.31061	1.25645	1.16861
mmu05020 Prion disease	0.0432553	1.42	P62334	26S proteasome regulatory subunit 10B OS=Mus musculus OX=10090 GN=Psmc6 PE=1 SV=1	Psmc6	1.52308	0.000150586	Up	44.173	28.3	11	11	K03064	267.055	257.507	254.776	380.699	415.989	390.309	0.814881	0.785746	0.777415	1.16165	1.26933	1.19097
mmu05020 Prion disease	0.0432553	1.42	Q05144	Ras-related C3 botulinum toxin substrate 2 OS=Mus musculus OX=10090 GN=Rac2 PE=1 SV=1	Rac2	0.534821	4.26413e-05	Down	21.4408	19.3	3	3	K07860	567.058	580.515	607.222	314.251	298.41	325.841	1.26326	1.29324	1.35274	0.700074	0.664783	0.725893
mmu05020 Prion disease	0.0432553	1.42	Q3UMR5	Calcium uniporter protein, mitochondrial OS=Mus musculus OX=10090 GN=Mcu PE=1 SV=2	Mcu	1.61727	9.3155e-05	Up	39.6816	24.9	10	10	K20858	744.555	736.34	717.921	1242.08	1187.95	1126.04	0.776267	0.767702	0.748499	1.29498	1.23855	1.174
mmu05020 Prion disease	0.0432553	1.42	Q8BH35	Complement component C8 beta chain OS=Mus musculus OX=10090 GN=C8b PE=1 SV=1	C8b	0.279733	0.000278293	Down	66.2293	15.8	8	8	K03998	111.912	117.196	126.782	40.1124	30.3326	29.1091	1.47432	1.54393	1.67023	0.528439	0.3996	0.383483
mmu05020 Prion disease	0.0432553	1.42	Q8K182	Complement component C8 alpha chain OS=Mus musculus OX=10090 GN=C8a PE=1 SV=1	C8a	0.305919	0.000106997	Down	66.0803	20.1	12	12	K03997	116.495	137.461	117.207	33.7743	39.9153	39.8566	1.44204	1.70157	1.45085	0.418077	0.494093	0.493366
mmu05020 Prion disease	0.0432553	1.42	Q8R1I1	Cytochrome b-c1 complex subunit 9 OS=Mus musculus OX=10090 GN=Uqcr10 PE=1 SV=1	Uqcr10	2.59385	0.000969894	Up	7.44552	23.4	2	2	K00419	73.6678	73.9408	90.2318	192.449	182.492	241.98	0.517111	0.519028	0.633382	1.3509	1.281	1.69858
mmu05020 Prion disease	0.0432553	1.42	Q8VCG4	Complement component C8 gamma chain OS=Mus musculus OX=10090 GN=C8g PE=1 SV=1	C8g	0.352755	0.0250582	Down	22.5079	8.4	2	2	K03999	101.648	81.5092	78.7179	41.4588	15.2684	35.6507	1.72162	1.38053	1.33325	0.702189	0.258602	0.603818
mmu05020 Prion disease	0.0432553	1.42	Q91VR2	ATP synthase subunit gamma, mitochondrial OS=Mus musculus OX=10090 GN=Atp5f1c PE=1 SV=1	Atp5f1c	1.74559	0.000116846	Up	32.8859	27.5	9	9	K02136	2623.23	2504.25	2629.32	4682.24	4215.5	4642.46	0.739043	0.705523	0.740756	1.31913	1.18763	1.30792
mmu05020 Prion disease	0.0432553	1.42	Q91ZU9	Glutamate receptor ionotropic, NMDA 3B OS=Mus musculus OX=10090 GN=Grin3b PE=1 SV=1	Grin3b	1.63662	9.73953e-05	Up	109.158	1.3	1	1	K05214	571.151	526.717	533.49	923.393	878.862	867.659	0.796719	0.734736	0.744184	1.28807	1.22596	1.21033
mmu05020 Prion disease	0.0432553	1.42	Q99JI4	26S proteasome non-ATPase regulatory subunit 6 OS=Mus musculus OX=10090 GN=Psmd6 PE=1 SV=1	Psmd6	1.64696	0.000213365	Up	45.5364	36.2	16	16	K03037	362.097	341.694	336.89	606.31	543.775	563.878	0.788698	0.744257	0.733793	1.32063	1.18442	1.22821
mmu05020 Prion disease	0.0432553	1.42	Q99KR7	Peptidyl-prolyl cis-trans isomerase F, mitochondrial OS=Mus musculus OX=10090 GN=Ppif PE=1 SV=1	Ppif	1.64411	0.00227872	Up	21.7369	19.9	3	3	K09565	291.06	265.435	275.532	475.4	398.604	493.942	0.793811	0.723923	0.751459	1.29656	1.08711	1.34713
mmu05020 Prion disease	0.0432553	1.42	Q9CPQ1	Cytochrome c oxidase subunit 6C OS=Mus musculus OX=10090 GN=Cox6c PE=1 SV=3	Cox6c	1.53885	0.0238652	Up	8.46899	19.7	2	2	K02268	96.2483	72.9119	76.8354	127.731	106.841	143.979	0.924655	0.700463	0.738155	1.2271	1.02642	1.3832
mmu05020 Prion disease	0.0432553	1.42	Q9CQ54	NADH dehydrogenase [ubiquinone] 1 subunit C2 OS=Mus musculus OX=10090 GN=Ndufc2 PE=1 SV=1	Ndufc2	1.81472	0.000469001	Up	14.1637	33.3	5	5	K03968	135.266	128.161	148.049	230.863	262.533	253.317	0.700745	0.66394	0.766969	1.19599	1.36005	1.31231
mmu05020 Prion disease	0.0432553	1.42	Q9CQJ8	NADH dehydrogenase [ubiquinone] 1 beta subcomplex subunit 9 OS=Mus musculus OX=10090 GN=Ndufb9 PE=1 SV=3	Ndufb9	1.59788	0.0154054	Up	21.9841	21.8	4	4	K03965	155.262	188.954	225.31	275.253	312.853	321.93	0.629628	0.766257	0.913689	1.11622	1.2687	1.30551
mmu05020 Prion disease	0.0432553	1.42	Q9CQQ7	ATP synthase F(0) complex subunit B1, mitochondrial OS=Mus musculus OX=10090 GN=Atp5pb PE=1 SV=1	Atp5pb	2.1699	6.91511e-05	Up	28.9488	31.6	12	12	K02127	1004.73	1004.39	1002.55	2369.55	2132.68	2032.82	0.631463	0.631249	0.630092	1.48923	1.34036	1.2776
mmu05020 Prion disease	0.0432553	1.42	Q9CR21	Acyl carrier protein, mitochondrial OS=Mus musculus OX=10090 GN=Ndufab1 PE=1 SV=1	Ndufab1	1.57778	0.00593061	Up	17.3703	21.2	3	3	K03955	126.461	130.609	135.446	220.191	174.184	224.929	0.749901	0.774501	0.80318	1.30571	1.0329	1.33381
mmu05020 Prion disease	0.0432553	1.42	Q9D6F9	Tubulin beta-4A chain OS=Mus musculus OX=10090 GN=Tubb4a PE=1 SV=3	Tubb4a	0.634698	0.0229858	Down	49.5858	4.5	2	2	K07375	125.371	128.725	103.436	90.599	74.1266	62.1996	1.28705	1.32148	1.06187	0.930082	0.760978	0.638536
mmu05020 Prion disease	0.0432553	1.42	Q9D855	Cytochrome b-c1 complex subunit 7 OS=Mus musculus OX=10090 GN=Uqcrb PE=1 SV=3	Uqcrb	1.656	0.000340656	Up	13.5275	46.8	8	8	K00417	556.598	546.992	483.863	887.098	869.166	872.561	0.79207	0.778401	0.688565	1.26239	1.23687	1.2417
mmu05020 Prion disease	0.0432553	1.42	Q9D8W5	26S proteasome non-ATPase regulatory subunit 12 OS=Mus musculus OX=10090 GN=Psmd12 PE=1 SV=4	Psmd12	2.01	9.135e-05	Up	52.8952	26.3	11	11	K03035	131.704	126.273	139.736	268.62	280.212	250.572	0.660105	0.632886	0.700364	1.34633	1.40444	1.25588
mmu05020 Prion disease	0.0432553	1.42	Q9DCX2	ATP synthase subunit d, mitochondrial OS=Mus musculus OX=10090 GN=Atp5pd PE=1 SV=3	Atp5pd	1.93184	2.04471e-05	Up	18.7494	43.5	11	11	K02138	1810.54	1824.99	1750.63	3351.11	3642.39	3411.69	0.687925	0.693414	0.66516	1.27327	1.38394	1.29629
mmu05030 Cocaine addiction	0.0524132	2.36	B2RSH2	Guanine nucleotide-binding protein G(i) subunit alpha-1 OS=Mus musculus OX=10090 GN=Gnai1 PE=1 SV=1	Gnai1	2.13843	0.0366854	Up	40.3611	6.5	2	2	K04630	32.7686	33.9339	27.1931	41.7593	88.4105	70.6199	0.667191	0.690919	0.553671	0.850248	1.8001	1.43787
mmu05030 Cocaine addiction	0.0524132	2.36	P08752	Guanine nucleotide-binding protein G(i) subunit alpha-2 OS=Mus musculus OX=10090 GN=Gnai2 PE=1 SV=5	Gnai2	1.55307	4.62811e-05	Up	40.489	33.2	11	5	K04630	1213.44	1148.73	1225.8	1890.18	1816.47	1865.72	0.794798	0.752415	0.802899	1.23807	1.18978	1.22204
mmu05030 Cocaine addiction	0.0524132	2.36	Q60829	Protein phosphatase 1 regulatory subunit 1B OS=Mus musculus OX=10090 GN=Ppp1r1b PE=1 SV=2	Ppp1r1b	0.477097	0.000252421	Down	21.7805	28.9	8	8	K15494	984.599	982.914	938.105	412.674	469.929	503.659	1.37646	1.3741	1.31146	0.576913	0.656955	0.704109
mmu05030 Cocaine addiction	0.0524132	2.36	Q91ZU9	Glutamate receptor ionotropic, NMDA 3B OS=Mus musculus OX=10090 GN=Grin3b PE=1 SV=1	Grin3b	1.63662	9.73953e-05	Up	109.158	1.3	1	1	K05214	571.151	526.717	533.49	923.393	878.862	867.659	0.796719	0.734736	0.744184	1.28807	1.22596	1.21033
mmu05030 Cocaine addiction	0.0524132	2.36	Q9DC51	Guanine nucleotide-binding protein G(i) subunit alpha-3 OS=Mus musculus OX=10090 GN=Gnai3 PE=1 SV=3	Gnai3	1.9799	0.001731	Up	40.5382	9.6	3	3	K04630	98.6976	82.5554	90.6525	155.323	201.179	181.844	0.730866	0.611331	0.671291	1.15018	1.48976	1.34657
mmu05032 Morphine addiction	0.365801	1.55	B2RSH2	Guanine nucleotide-binding protein G(i) subunit alpha-1 OS=Mus musculus OX=10090 GN=Gnai1 PE=1 SV=1	Gnai1	2.13843	0.0366854	Up	40.3611	6.5	2	2	K04630	32.7686	33.9339	27.1931	41.7593	88.4105	70.6199	0.667191	0.690919	0.553671	0.850248	1.8001	1.43787
mmu05032 Morphine addiction	0.365801	1.55	P08752	Guanine nucleotide-binding protein G(i) subunit alpha-2 OS=Mus musculus OX=10090 GN=Gnai2 PE=1 SV=5	Gnai2	1.55307	4.62811e-05	Up	40.489	33.2	11	5	K04630	1213.44	1148.73	1225.8	1890.18	1816.47	1865.72	0.794798	0.752415	0.802899	1.23807	1.18978	1.22204
mmu05032 Morphine addiction	0.365801	1.55	Q61481	Dual specificity calcium/calmodulin-dependent 3',5'-cyclic nucleotide phosphodiesterase 1A OS=Mus musculus OX=10090 GN=Pde1a PE=1 SV=3	Pde1a	1.68932	0.0367392	Up	62.347	4.4	2	2	K13755	16.4653	22.1119	18.961	27.4449	42.1392	27.6161	0.638444	0.85739	0.735214	1.06418	1.63395	1.07082
mmu05032 Morphine addiction	0.365801	1.55	Q9DAS9	Guanine nucleotide-binding protein G(I)/G(S)/G(O) subunit gamma-12 OS=Mus musculus OX=10090 GN=Gng12 PE=1 SV=3	Gng12	2.01853	0.000383207	Up	7.99722	44.4	3	3	K04347	213.744	175.298	193.933	374.225	412.62	389.91	0.728785	0.597699	0.661237	1.27596	1.40687	1.32944
mmu05032 Morphine addiction	0.365801	1.55	Q9DC51	Guanine nucleotide-binding protein G(i) subunit alpha-3 OS=Mus musculus OX=10090 GN=Gnai3 PE=1 SV=3	Gnai3	1.9799	0.001731	Up	40.5382	9.6	3	3	K04630	98.6976	82.5554	90.6525	155.323	201.179	181.844	0.730866	0.611331	0.671291	1.15018	1.48976	1.34657
mmu05034 Alcoholism	0.0226406	1.88	B2RSH2	Guanine nucleotide-binding protein G(i) subunit alpha-1 OS=Mus musculus OX=10090 GN=Gnai1 PE=1 SV=1	Gnai1	2.13843	0.0366854	Up	40.3611	6.5	2	2	K04630	32.7686	33.9339	27.1931	41.7593	88.4105	70.6199	0.667191	0.690919	0.553671	0.850248	1.8001	1.43787
mmu05034 Alcoholism	0.0226406	1.88	P08752	Guanine nucleotide-binding protein G(i) subunit alpha-2 OS=Mus musculus OX=10090 GN=Gnai2 PE=1 SV=5	Gnai2	1.55307	4.62811e-05	Up	40.489	33.2	11	5	K04630	1213.44	1148.73	1225.8	1890.18	1816.47	1865.72	0.794798	0.752415	0.802899	1.23807	1.18978	1.22204
mmu05034 Alcoholism	0.0226406	1.88	P0C0S6	Histone H2A.Z OS=Mus musculus OX=10090 GN=H2az1 PE=1 SV=2	H2az1	0.520718	0.000427943	Down	13.5527	7.8	1	1	K11251	1406.08	1318.81	1356.33	644.106	694.557	786.507	1.35932	1.27495	1.31123	0.622686	0.671459	0.760351
mmu05034 Alcoholism	0.0226406	1.88	P62806	Histone H4 OS=Mus musculus OX=10090 GN=H4c1 PE=1 SV=2	H4c1	0.498798	7.18805e-05	Down	11.3673	61.2	11	11	K11254	86555.1	95804.4	88454.8	42741	45453.1	46887.5	1.27947	1.41619	1.30755	0.631802	0.671892	0.693096
mmu05034 Alcoholism	0.0226406	1.88	Q60829	Protein phosphatase 1 regulatory subunit 1B OS=Mus musculus OX=10090 GN=Ppp1r1b PE=1 SV=2	Ppp1r1b	0.477097	0.000252421	Down	21.7805	28.9	8	8	K15494	984.599	982.914	938.105	412.674	469.929	503.659	1.37646	1.3741	1.31146	0.576913	0.656955	0.704109
mmu05034 Alcoholism	0.0226406	1.88	Q64522	Histone H2A type 2-B OS=Mus musculus OX=10090 GN=H2ac21 PE=1 SV=3	H2ac21	0.522998	0.000220735	Down	14.0133	5.4	1	1	K11251	1220.03	1068.92	1156.48	630.362	608.771	562.817	1.39501	1.22224	1.32235	0.720774	0.696087	0.643541
mmu05034 Alcoholism	0.0226406	1.88	Q64523	Histone H2A type 2-C OS=Mus musculus OX=10090 GN=H2ac20 PE=1 SV=3	H2ac20	0.565106	0.00496642	Down	13.9884	8.5	1	1	K11251	28.3612	26.3514	27.2541	18.6498	13.3973	14.2728	1.32646	1.23246	1.27468	0.872255	0.626594	0.667545
mmu05034 Alcoholism	0.0226406	1.88	Q64524	Histone H2B type 2-E OS=Mus musculus OX=10090 GN=H2bc21 PE=1 SV=3	H2bc21	0.595343	0.0490572	Down	13.9933	7.9	2	2	K11252	54.011	35.2309	45.9358	24.1983	21.7383	34.5404	1.50271	0.980203	1.27804	0.673252	0.604809	0.960993
mmu05034 Alcoholism	0.0226406	1.88	Q8BY71	Histone acetyltransferase type B catalytic subunit OS=Mus musculus OX=10090 GN=Hat1 PE=1 SV=1	Hat1	1.57456	0.0131475	Up	49.2783	9.1	4	4	K11303	96.8053	73.5582	74.6631	142.722	115.696	127.392	0.920734	0.699626	0.710135	1.35746	1.1004	1.21165
mmu05034 Alcoholism	0.0226406	1.88	Q91WQ9	Calmodulin-like protein 4 OS=Mus musculus OX=10090 GN=Calml4 PE=1 SV=2	Calml4	1.58877	0.000547641	Up	17.6705	43.8	7	7	K02183	235.461	257.327	273.332	402.693	418.178	396.316	0.712328	0.77848	0.826899	1.21825	1.26509	1.19895
mmu05034 Alcoholism	0.0226406	1.88	Q91ZU9	Glutamate receptor ionotropic, NMDA 3B OS=Mus musculus OX=10090 GN=Grin3b PE=1 SV=1	Grin3b	1.63662	9.73953e-05	Up	109.158	1.3	1	1	K05214	571.151	526.717	533.49	923.393	878.862	867.659	0.796719	0.734736	0.744184	1.28807	1.22596	1.21033
mmu05034 Alcoholism	0.0226406	1.88	Q9DAS9	Guanine nucleotide-binding protein G(I)/G(S)/G(O) subunit gamma-12 OS=Mus musculus OX=10090 GN=Gng12 PE=1 SV=3	Gng12	2.01853	0.000383207	Up	7.99722	44.4	3	3	K04347	213.744	175.298	193.933	374.225	412.62	389.91	0.728785	0.597699	0.661237	1.27596	1.40687	1.32944
mmu05034 Alcoholism	0.0226406	1.88	Q9DC51	Guanine nucleotide-binding protein G(i) subunit alpha-3 OS=Mus musculus OX=10090 GN=Gnai3 PE=1 SV=3	Gnai3	1.9799	0.001731	Up	40.5382	9.6	3	3	K04630	98.6976	82.5554	90.6525	155.323	201.179	181.844	0.730866	0.611331	0.671291	1.15018	1.48976	1.34657
mmu05133 Pertussis	0.00335026	2.46	B2RSH2	Guanine nucleotide-binding protein G(i) subunit alpha-1 OS=Mus musculus OX=10090 GN=Gnai1 PE=1 SV=1	Gnai1	2.13843	0.0366854	Up	40.3611	6.5	2	2	K04630	32.7686	33.9339	27.1931	41.7593	88.4105	70.6199	0.667191	0.690919	0.553671	0.850248	1.8001	1.43787
mmu05133 Pertussis	0.00335026	2.46	P01027	Complement C3 OS=Mus musculus OX=10090 GN=C3 PE=1 SV=3	C3	0.530395	1.83902e-06	Down	186.484	32.1	49	49	K03990	991.841	1007.91	981.431	522.178	540.449	518.574	1.30437	1.3255	1.29068	0.686719	0.710747	0.681978
mmu05133 Pertussis	0.00335026	2.46	P01029	Complement C4-B OS=Mus musculus OX=10090 GN=C4b PE=1 SV=3	C4b	0.499214	0.000476905	Down	192.915	14.3	23	23	K03989	135.984	114.506	122.589	64.0418	56.8013	65.4026	1.45873	1.22833	1.31504	0.686992	0.609321	0.701589
mmu05133 Pertussis	0.00335026	2.46	P06684	Complement C5 OS=Mus musculus OX=10090 GN=C5 PE=1 SV=2	C5	0.634973	0.0370934	Down	188.878	8.2	11	11	K03994	91.484	147.31	124.692	73.2122	78.9934	78.598	0.923631	1.48726	1.2589	0.739157	0.797524	0.793533
mmu05133 Pertussis	0.00335026	2.46	P08607	C4b-binding protein OS=Mus musculus OX=10090 GN=C4bpa PE=1 SV=3	C4bpa	0.618815	0.00112999	Down	51.5237	11.7	5	5	K04002	141.634	146.114	136.858	97.3103	83.8068	81.6351	1.23633	1.27544	1.19464	0.84943	0.731556	0.712599
mmu05133 Pertussis	0.00335026	2.46	P08752	Guanine nucleotide-binding protein G(i) subunit alpha-2 OS=Mus musculus OX=10090 GN=Gnai2 PE=1 SV=5	Gnai2	1.55307	4.62811e-05	Up	40.489	33.2	11	5	K04630	1213.44	1148.73	1225.8	1890.18	1816.47	1865.72	0.794798	0.752415	0.802899	1.23807	1.18978	1.22204
mmu05133 Pertussis	0.00335026	2.46	P70196	TNF receptor-associated factor 6 OS=Mus musculus OX=10090 GN=Traf6 PE=1 SV=2	Traf6	1.53858	0.000825148	Up	60.0697	4.2	2	2	K03175	48.6517	49.161	55.6385	80.5949	79.9898	75.5124	0.749356	0.7572	0.856969	1.24136	1.23204	1.16308
mmu05133 Pertussis	0.00335026	2.46	P97290	Plasma protease C1 inhibitor OS=Mus musculus OX=10090 GN=Serping1 PE=1 SV=3	Serping1	0.619268	0.000846349	Down	55.5845	19	10	10	K04001	125.069	143.711	141.439	89.6544	81.0934	83.2872	1.12971	1.2981	1.27757	0.809822	0.732492	0.752309
mmu05133 Pertussis	0.00335026	2.46	Q91WQ9	Calmodulin-like protein 4 OS=Mus musculus OX=10090 GN=Calml4 PE=1 SV=2	Calml4	1.58877	0.000547641	Up	17.6705	43.8	7	7	K02183	235.461	257.327	273.332	402.693	418.178	396.316	0.712328	0.77848	0.826899	1.21825	1.26509	1.19895
mmu05133 Pertussis	0.00335026	2.46	Q9DC51	Guanine nucleotide-binding protein G(i) subunit alpha-3 OS=Mus musculus OX=10090 GN=Gnai3 PE=1 SV=3	Gnai3	1.9799	0.001731	Up	40.5382	9.6	3	3	K04630	98.6976	82.5554	90.6525	155.323	201.179	181.844	0.730866	0.611331	0.671291	1.15018	1.48976	1.34657
mmu05133 Pertussis	0.00335026	2.46	Q9EPB4	Apoptosis-associated speck-like protein containing a CARD OS=Mus musculus OX=10090 GN=Pycard PE=1 SV=1	Pycard	1.75992	0.00217243	Up	21.4585	15	3	3	K12799	113.571	110.989	139.438	199.468	226.041	215.1	0.678301	0.662881	0.832794	1.19132	1.35002	1.28468
mmu05142 Chagas disease	0.258653	1.43	B2RSH2	Guanine nucleotide-binding protein G(i) subunit alpha-1 OS=Mus musculus OX=10090 GN=Gnai1 PE=1 SV=1	Gnai1	2.13843	0.0366854	Up	40.3611	6.5	2	2	K04630	32.7686	33.9339	27.1931	41.7593	88.4105	70.6199	0.667191	0.690919	0.553671	0.850248	1.8001	1.43787
mmu05142 Chagas disease	0.258653	1.43	P01027	Complement C3 OS=Mus musculus OX=10090 GN=C3 PE=1 SV=3	C3	0.530395	1.83902e-06	Down	186.484	32.1	49	49	K03990	991.841	1007.91	981.431	522.178	540.449	518.574	1.30437	1.3255	1.29068	0.686719	0.710747	0.681978
mmu05142 Chagas disease	0.258653	1.43	P08752	Guanine nucleotide-binding protein G(i) subunit alpha-2 OS=Mus musculus OX=10090 GN=Gnai2 PE=1 SV=5	Gnai2	1.55307	4.62811e-05	Up	40.489	33.2	11	5	K04630	1213.44	1148.73	1225.8	1890.18	1816.47	1865.72	0.794798	0.752415	0.802899	1.23807	1.18978	1.22204
mmu05142 Chagas disease	0.258653	1.43	P21278	Guanine nucleotide-binding protein subunit alpha-11 OS=Mus musculus OX=10090 GN=Gna11 PE=1 SV=1	Gna11	1.52349	0.000135024	Up	42.0242	29	9	4	K04635	697.687	734.558	768.588	1098.36	1126.06	1128.52	0.753743	0.793578	0.830342	1.18661	1.21653	1.21919
mmu05142 Chagas disease	0.258653	1.43	P70196	TNF receptor-associated factor 6 OS=Mus musculus OX=10090 GN=Traf6 PE=1 SV=2	Traf6	1.53858	0.000825148	Up	60.0697	4.2	2	2	K03175	48.6517	49.161	55.6385	80.5949	79.9898	75.5124	0.749356	0.7572	0.856969	1.24136	1.23204	1.16308
mmu05142 Chagas disease	0.258653	1.43	Q76MZ3	Serine/threonine-protein phosphatase 2A 65 kDa regulatory subunit A alpha isoform OS=Mus musculus OX=10090 GN=Ppp2r1a PE=1 SV=3	Ppp2r1a	1.51535	3.93239e-05	Up	65.3226	31.9	18	13	K03456	1148.9	1086.33	1117.79	1649.86	1727.33	1703.82	0.817332	0.772821	0.795201	1.17372	1.22883	1.2121
mmu05142 Chagas disease	0.258653	1.43	Q7TNP2	Serine/threonine-protein phosphatase 2A 65 kDa regulatory subunit A beta isoform OS=Mus musculus OX=10090 GN=Ppp2r1b PE=1 SV=2	Ppp2r1b	1.72497	0.00189164	Up	65.9343	14.1	6	6	K03456	57.0347	46.7014	58.157	88.4828	93.3434	97.4349	0.775712	0.635171	0.790975	1.20343	1.26953	1.32518
mmu05142 Chagas disease	0.258653	1.43	Q9DC51	Guanine nucleotide-binding protein G(i) subunit alpha-3 OS=Mus musculus OX=10090 GN=Gnai3 PE=1 SV=3	Gnai3	1.9799	0.001731	Up	40.5382	9.6	3	3	K04630	98.6976	82.5554	90.6525	155.323	201.179	181.844	0.730866	0.611331	0.671291	1.15018	1.48976	1.34657
mmu05144 Malaria	0.482629	1.34	P35441	Thrombospondin-1 OS=Mus musculus OX=10090 GN=Thbs1 PE=1 SV=1	Thbs1	1.57468	0.000455572	Up	129.647	12.9	13	13	K16857	99.5609	94.4938	98.4371	143.482	164.663	152.435	0.793238	0.752866	0.784285	1.14318	1.31193	1.2145
mmu05144 Malaria	0.482629	1.34	Q05895	Thrombospondin-3 OS=Mus musculus OX=10090 GN=Thbs3 PE=1 SV=2	Thbs3	1.7141	0.000570489	Up	104.119	14.6	13	11	K04659	85.235	89.44	90.5936	165.955	149.264	139.478	0.710326	0.745369	0.754983	1.38302	1.24393	1.16237
mmu05144 Malaria	0.482629	1.34	Q08857	Platelet glycoprotein 4 OS=Mus musculus OX=10090 GN=Cd36 PE=1 SV=2	Cd36	0.555212	0.0020052	Down	52.698	17.2	8	8	K06259	468.37	438.03	507.256	285.185	226.473	273.222	1.27822	1.19542	1.38435	0.778296	0.618064	0.745646
mmu05146 Amoebiasis	0.267722	1.41	O08691	Arginase-2, mitochondrial OS=Mus musculus OX=10090 GN=Arg2 PE=1 SV=1	Arg2	0.527321	0.000223361	Down	38.8784	29.4	8	8	K01476	539.961	576.965	633.62	306.559	318.684	297.857	1.21174	1.29478	1.42192	0.687956	0.715168	0.668429
mmu05146 Amoebiasis	0.267722	1.41	P06683	Complement component C9 OS=Mus musculus OX=10090 GN=C9 PE=1 SV=2	C9	0.387585	0.00122451	Down	62.0023	15	9	9	K04000	70.6676	65.5482	58.1956	27.9344	27.1409	20.2755	1.57177	1.45791	1.29438	0.621312	0.603663	0.450964
mmu05146 Amoebiasis	0.267722	1.41	P21278	Guanine nucleotide-binding protein subunit alpha-11 OS=Mus musculus OX=10090 GN=Gna11 PE=1 SV=1	Gna11	1.52349	0.000135024	Up	42.0242	29	9	4	K04635	697.687	734.558	768.588	1098.36	1126.06	1128.52	0.753743	0.793578	0.830342	1.18661	1.21653	1.21919
mmu05146 Amoebiasis	0.267722	1.41	P51150	Ras-related protein Rab-7a OS=Mus musculus OX=10090 GN=Rab7a PE=1 SV=2	Rab7a	1.56742	3.00946e-05	Up	23.4897	48.8	10	10	K07897	1760.12	1736.5	1658.04	2632.36	2724.17	2723	0.797987	0.78728	0.751709	1.19343	1.23506	1.23453
mmu05146 Amoebiasis	0.267722	1.41	Q80Z19	Mucin-2 OS=Mus musculus OX=10090 GN=Muc2 PE=1 SV=3	Muc2	0.655358	5.8225e-06	Down	479.29	17.7	69	69	K10955	3597.22	3658.19	3590.01	2391.98	2313.57	2402.08	1.20221	1.22258	1.1998	0.799411	0.773207	0.802787
mmu05146 Amoebiasis	0.267722	1.41	Q8BH35	Complement component C8 beta chain OS=Mus musculus OX=10090 GN=C8b PE=1 SV=1	C8b	0.279733	0.000278293	Down	66.2293	15.8	8	8	K03998	111.912	117.196	126.782	40.1124	30.3326	29.1091	1.47432	1.54393	1.67023	0.528439	0.3996	0.383483
mmu05146 Amoebiasis	0.267722	1.41	Q8K182	Complement component C8 alpha chain OS=Mus musculus OX=10090 GN=C8a PE=1 SV=1	C8a	0.305919	0.000106997	Down	66.0803	20.1	12	12	K03997	116.495	137.461	117.207	33.7743	39.9153	39.8566	1.44204	1.70157	1.45085	0.418077	0.494093	0.493366
mmu05146 Amoebiasis	0.267722	1.41	Q8VCG4	Complement component C8 gamma chain OS=Mus musculus OX=10090 GN=C8g PE=1 SV=1	C8g	0.352755	0.0250582	Down	22.5079	8.4	2	2	K03999	101.648	81.5092	78.7179	41.4588	15.2684	35.6507	1.72162	1.38053	1.33325	0.702189	0.258602	0.603818
mmu05150 Staphylococcus aureus infection	0.0104339	2.24	P01027	Complement C3 OS=Mus musculus OX=10090 GN=C3 PE=1 SV=3	C3	0.530395	1.83902e-06	Down	186.484	32.1	49	49	K03990	991.841	1007.91	981.431	522.178	540.449	518.574	1.30437	1.3255	1.29068	0.686719	0.710747	0.681978
mmu05150 Staphylococcus aureus infection	0.0104339	2.24	P01029	Complement C4-B OS=Mus musculus OX=10090 GN=C4b PE=1 SV=3	C4b	0.499214	0.000476905	Down	192.915	14.3	23	23	K03989	135.984	114.506	122.589	64.0418	56.8013	65.4026	1.45873	1.22833	1.31504	0.686992	0.609321	0.701589
mmu05150 Staphylococcus aureus infection	0.0104339	2.24	P04186	Complement factor B OS=Mus musculus OX=10090 GN=Cfb PE=1 SV=2	Cfb	0.458563	0.000236421	Down	85.0045	22.9	17	17	K01335	261.894	234.925	268.961	123.344	106.415	121.399	1.40685	1.26198	1.44481	0.662585	0.571641	0.652137
mmu05150 Staphylococcus aureus infection	0.0104339	2.24	P06684	Complement C5 OS=Mus musculus OX=10090 GN=C5 PE=1 SV=2	C5	0.634973	0.0370934	Down	188.878	8.2	11	11	K03994	91.484	147.31	124.692	73.2122	78.9934	78.598	0.923631	1.48726	1.2589	0.739157	0.797524	0.793533
mmu05150 Staphylococcus aureus infection	0.0104339	2.24	P06909	Complement factor H OS=Mus musculus OX=10090 GN=Cfh PE=1 SV=2	Cfh	0.45099	1.92293e-05	Down	139.138	19.5	20	20	K04004	443.019	421.369	417.238	203.584	185.874	188.543	1.42938	1.35953	1.3462	0.656854	0.599713	0.608326
mmu05150 Staphylococcus aureus infection	0.0104339	2.24	P14434	H-2 class II histocompatibility antigen, A-B alpha chain OS=Mus musculus OX=10090 GN=H2-Aa PE=1 SV=2	H2-Aa	0.656738	3.90472e-05	Down	28.093	13.7	3	2	K06752	854.898	821.359	800.071	545.209	548.623	532.465	1.25027	1.20122	1.17009	0.797356	0.80235	0.778719
mmu05150 Staphylococcus aureus infection	0.0104339	2.24	P20918	Plasminogen OS=Mus musculus OX=10090 GN=Plg PE=1 SV=3	Plg	0.552154	0.000147153	Down	90.8079	41	29	29	K01315	451.468	477.619	416.847	253.274	248.837	241.052	1.29664	1.37175	1.19721	0.727418	0.714672	0.692315
mmu05150 Staphylococcus aureus infection	0.0104339	2.24	P50704	Alpha-defensin 6/12 OS=Mus musculus OX=10090 GN=Defa6 PE=1 SV=2	Defa6	0.287238	0.0157411	Down	10.4259	18.3	2	1	K05230	38.4129	22.1004	36.7935	11.133	11.6479	5.16931	1.84004	1.05864	1.76246	0.533288	0.557951	0.247618
mmu05150 Staphylococcus aureus infection	0.0104339	2.24	Q45VN2	Alpha-defensin 20 OS=Mus musculus OX=10090 GN=Defa20 PE=3 SV=2	Defa20	0.16604	0.0020145	Down	10.6009	18.9	2	2	K05230	149.909	166.62	203.026	18.1431	41.8838	26.2399	1.48468	1.65019	2.01075	0.179688	0.414813	0.259877
mmu05150 Staphylococcus aureus infection	0.0104339	2.24	Q61129	Complement factor I OS=Mus musculus OX=10090 GN=Cfi PE=1 SV=3	Cfi	0.540891	0.00119966	Down	67.2605	13.1	8	8	K01333	157.145	161.178	161.192	74.1111	90.9199	94.3341	1.27608	1.30883	1.30895	0.601812	0.738306	0.766031
mmu05163 Human cytomegalovirus infection	0.307327	1.25	B2RSH2	Guanine nucleotide-binding protein G(i) subunit alpha-1 OS=Mus musculus OX=10090 GN=Gnai1 PE=1 SV=1	Gnai1	2.13843	0.0366854	Up	40.3611	6.5	2	2	K04630	32.7686	33.9339	27.1931	41.7593	88.4105	70.6199	0.667191	0.690919	0.553671	0.850248	1.8001	1.43787
mmu05163 Human cytomegalovirus infection	0.307327	1.25	O08734	Bcl-2 homologous antagonist/killer OS=Mus musculus OX=10090 GN=Bak1 PE=1 SV=3	Bak1	1.80896	0.00649335	Up	23.2946	18.7	4	4	K14021	78.6652	97.1448	66.6187	155.589	136.021	146.935	0.693112	0.855934	0.586972	1.37088	1.19847	1.29464
mmu05163 Human cytomegalovirus infection	0.307327	1.25	P01887	Beta-2-microglobulin OS=Mus musculus OX=10090 GN=B2m PE=1 SV=2	B2m	0.474945	0.00478964	Down	13.779	22.7	3	3	K08055	176.263	260.716	185.177	93.3849	96.0924	106.013	1.15249	1.70468	1.21077	0.610593	0.628296	0.693162
mmu05163 Human cytomegalovirus infection	0.307327	1.25	P01898	H-2 class I histocompatibility antigen, Q10 alpha chain OS=Mus musculus OX=10090 GN=H2-Q10 PE=1 SV=3	H2-Q10	0.534896	0.00306777	Down	37.251	14.5	4	3	K06751	50.2883	56.7123	50.6256	33.3322	26.1825	24.799	1.24713	1.40644	1.25549	0.826623	0.649314	0.615003
mmu05163 Human cytomegalovirus infection	0.307327	1.25	P01899	H-2 class I histocompatibility antigen, D-B alpha chain OS=Mus musculus OX=10090 GN=H2-D1 PE=1 SV=2	H2-D1	0.579969	0.000169789	Down	40.8362	26.5	10	2	K06751	1015.56	938.825	1065.18	572.522	576.711	602.021	1.27722	1.18071	1.33961	0.72003	0.725298	0.757129
mmu05163 Human cytomegalovirus infection	0.307327	1.25	P06339	H-2 class I histocompatibility antigen, D-37 alpha chain OS=Mus musculus OX=10090 GN=H2-T23 PE=1 SV=1	H2-T23	0.533758	0.00150928	Down	40.8752	18.5	6	4	K06751	225.202	172.185	201.265	104.777	110.91	103.848	1.47161	1.12516	1.31519	0.684681	0.724754	0.678604
mmu05163 Human cytomegalovirus infection	0.307327	1.25	P08752	Guanine nucleotide-binding protein G(i) subunit alpha-2 OS=Mus musculus OX=10090 GN=Gnai2 PE=1 SV=5	Gnai2	1.55307	4.62811e-05	Up	40.489	33.2	11	5	K04630	1213.44	1148.73	1225.8	1890.18	1816.47	1865.72	0.794798	0.752415	0.802899	1.23807	1.18978	1.22204
mmu05163 Human cytomegalovirus infection	0.307327	1.25	P14429	H-2 class I histocompatibility antigen, Q7 alpha chain OS=Mus musculus OX=10090 GN=H2-Q7 PE=1 SV=1	H2-Q7	0.631004	0.0189072	Down	37.924	7.2	2	0	K06751	54.6274	43.6226	39.8962	26.8631	33.5756	26.7321	1.45468	1.16163	1.0624	0.715343	0.89409	0.711852
mmu05163 Human cytomegalovirus infection	0.307327	1.25	P21278	Guanine nucleotide-binding protein subunit alpha-11 OS=Mus musculus OX=10090 GN=Gna11 PE=1 SV=1	Gna11	1.52349	0.000135024	Up	42.0242	29	9	4	K04635	697.687	734.558	768.588	1098.36	1126.06	1128.52	0.753743	0.793578	0.830342	1.18661	1.21653	1.21919
mmu05163 Human cytomegalovirus infection	0.307327	1.25	P21958	Antigen peptide transporter 1 OS=Mus musculus OX=10090 GN=Tap1 PE=1 SV=3	Tap1	0.608022	0.0007433	Down	78.8641	14	11	11	K05653	320.828	340.699	338.083	207.462	183.368	216.954	1.19757	1.27174	1.26198	0.774403	0.684467	0.809837
mmu05163 Human cytomegalovirus infection	0.307327	1.25	P27601	Guanine nucleotide-binding protein subunit alpha-13 OS=Mus musculus OX=10090 GN=Gna13 PE=1 SV=1	Gna13	1.53945	0.000515654	Up	44.0546	27.9	10	10	K04639	206.905	223.212	235.727	334.777	354.741	335.514	0.734193	0.792057	0.836467	1.18794	1.25878	1.19056
mmu05163 Human cytomegalovirus infection	0.307327	1.25	P36371	Antigen peptide transporter 2 OS=Mus musculus OX=10090 GN=Tap2 PE=1 SV=1	Tap2	0.618873	0.000209109	Down	77.4448	19.2	13	13	K05654	278.662	274.791	302.163	169.944	183.715	175.859	1.20709	1.19031	1.30888	0.736148	0.795801	0.761769
mmu05163 Human cytomegalovirus infection	0.307327	1.25	Q05144	Ras-related C3 botulinum toxin substrate 2 OS=Mus musculus OX=10090 GN=Rac2 PE=1 SV=1	Rac2	0.534821	4.26413e-05	Down	21.4408	19.3	3	3	K07860	567.058	580.515	607.222	314.251	298.41	325.841	1.26326	1.29324	1.35274	0.700074	0.664783	0.725893
mmu05163 Human cytomegalovirus infection	0.307327	1.25	Q91WQ9	Calmodulin-like protein 4 OS=Mus musculus OX=10090 GN=Calml4 PE=1 SV=2	Calml4	1.58877	0.000547641	Up	17.6705	43.8	7	7	K02183	235.461	257.327	273.332	402.693	418.178	396.316	0.712328	0.77848	0.826899	1.21825	1.26509	1.19895
mmu05163 Human cytomegalovirus infection	0.307327	1.25	Q9DAS9	Guanine nucleotide-binding protein G(I)/G(S)/G(O) subunit gamma-12 OS=Mus musculus OX=10090 GN=Gng12 PE=1 SV=3	Gng12	2.01853	0.000383207	Up	7.99722	44.4	3	3	K04347	213.744	175.298	193.933	374.225	412.62	389.91	0.728785	0.597699	0.661237	1.27596	1.40687	1.32944
mmu05163 Human cytomegalovirus infection	0.307327	1.25	Q9DC51	Guanine nucleotide-binding protein G(i) subunit alpha-3 OS=Mus musculus OX=10090 GN=Gnai3 PE=1 SV=3	Gnai3	1.9799	0.001731	Up	40.5382	9.6	3	3	K04630	98.6976	82.5554	90.6525	155.323	201.179	181.844	0.730866	0.611331	0.671291	1.15018	1.48976	1.34657
mmu05163 Human cytomegalovirus infection	0.307327	1.25	Q9R233	Tapasin OS=Mus musculus OX=10090 GN=Tapbp PE=1 SV=2	Tapbp	0.653291	0.000275974	Down	49.7364	24.9	11	11	K08058	705.295	790.351	775.484	491.582	496.923	495.204	1.12702	1.26293	1.23917	0.785518	0.794051	0.791306
mmu05165 Human papillomavirus infection	0.389686	1.18	O08734	Bcl-2 homologous antagonist/killer OS=Mus musculus OX=10090 GN=Bak1 PE=1 SV=3	Bak1	1.80896	0.00649335	Up	23.2946	18.7	4	4	K14021	78.6652	97.1448	66.6187	155.589	136.021	146.935	0.693112	0.855934	0.586972	1.37088	1.19847	1.29464
mmu05165 Human papillomavirus infection	0.389686	1.18	P01898	H-2 class I histocompatibility antigen, Q10 alpha chain OS=Mus musculus OX=10090 GN=H2-Q10 PE=1 SV=3	H2-Q10	0.534896	0.00306777	Down	37.251	14.5	4	3	K06751	50.2883	56.7123	50.6256	33.3322	26.1825	24.799	1.24713	1.40644	1.25549	0.826623	0.649314	0.615003
mmu05165 Human papillomavirus infection	0.389686	1.18	P01899	H-2 class I histocompatibility antigen, D-B alpha chain OS=Mus musculus OX=10090 GN=H2-D1 PE=1 SV=2	H2-D1	0.579969	0.000169789	Down	40.8362	26.5	10	2	K06751	1015.56	938.825	1065.18	572.522	576.711	602.021	1.27722	1.18071	1.33961	0.72003	0.725298	0.757129
mmu05165 Human papillomavirus infection	0.389686	1.18	P06339	H-2 class I histocompatibility antigen, D-37 alpha chain OS=Mus musculus OX=10090 GN=H2-T23 PE=1 SV=1	H2-T23	0.533758	0.00150928	Down	40.8752	18.5	6	4	K06751	225.202	172.185	201.265	104.777	110.91	103.848	1.47161	1.12516	1.31519	0.684681	0.724754	0.678604
mmu05165 Human papillomavirus infection	0.389686	1.18	P14429	H-2 class I histocompatibility antigen, Q7 alpha chain OS=Mus musculus OX=10090 GN=H2-Q7 PE=1 SV=1	H2-Q7	0.631004	0.0189072	Down	37.924	7.2	2	0	K06751	54.6274	43.6226	39.8962	26.8631	33.5756	26.7321	1.45468	1.16163	1.0624	0.715343	0.89409	0.711852
mmu05165 Human papillomavirus infection	0.389686	1.18	P22725	Protein Wnt-5a OS=Mus musculus OX=10090 GN=Wnt5a PE=1 SV=2	Wnt5a	1.54097	0.0468714	Up	42.3094	9.2	2	1	K00444	22.0274	20.9329	13.525	30.9036	26.9834	29.1552	0.920829	0.875076	0.565398	1.29189	1.12801	1.2188
mmu05165 Human papillomavirus infection	0.389686	1.18	P29788	Vitronectin OS=Mus musculus OX=10090 GN=Vtn PE=1 SV=2	Vtn	0.517974	0.010361	Down	54.849	9.4	4	3	K06251	143.21	168.089	212.544	106.029	85.5219	79.7865	1.08059	1.26831	1.60374	0.800036	0.645302	0.602026
mmu05165 Human papillomavirus infection	0.389686	1.18	P35441	Thrombospondin-1 OS=Mus musculus OX=10090 GN=Thbs1 PE=1 SV=1	Thbs1	1.57468	0.000455572	Up	129.647	12.9	13	13	K16857	99.5609	94.4938	98.4371	143.482	164.663	152.435	0.793238	0.752866	0.784285	1.14318	1.31193	1.2145
mmu05165 Human papillomavirus infection	0.389686	1.18	P46414	Cyclin-dependent kinase inhibitor 1B OS=Mus musculus OX=10090 GN=Cdkn1b PE=1 SV=2	Cdkn1b	0.585979	0.00207816	Down	22.1934	24.9	4	4	K06624	180.223	172.6	167.244	90.5442	115.967	98.2372	1.31101	1.25555	1.21659	0.65865	0.843584	0.714612
mmu05165 Human papillomavirus infection	0.389686	1.18	P49769	Presenilin-1 OS=Mus musculus OX=10090 GN=Psen1 PE=1 SV=1	Psen1	1.67938	0.0143144	Up	52.6398	1.9	1	1	K04505	106.398	157.619	127.14	212.038	201.016	243.85	0.609116	0.902345	0.727859	1.21389	1.15079	1.39601
mmu05165 Human papillomavirus infection	0.389686	1.18	P50518	V-type proton ATPase subunit E 1 OS=Mus musculus OX=10090 GN=Atp6v1e1 PE=1 SV=2	Atp6v1e1	1.55572	0.000962558	Up	26.1574	28.3	6	4	K02150	123.386	134.309	130.361	201.475	216.459	185.774	0.746466	0.812544	0.788661	1.21889	1.30954	1.1239
mmu05165 Human papillomavirus infection	0.389686	1.18	P51863	V-type proton ATPase subunit d 1 OS=Mus musculus OX=10090 GN=Atp6v0d1 PE=1 SV=2	Atp6v0d1	1.73485	0.000920091	Up	40.3011	18.2	7	7	K02146	99.7005	105.213	122.125	185.731	186.051	195.581	0.66883	0.705809	0.819263	1.24596	1.2481	1.31204
mmu05165 Human papillomavirus infection	0.389686	1.18	P57746	V-type proton ATPase subunit D OS=Mus musculus OX=10090 GN=Atp6v1d PE=1 SV=1	Atp6v1d	1.76601	0.0187043	Up	28.369	13.8	5	5	K02149	31.8195	25.2558	41.1712	57.6994	63.8042	52.0012	0.702544	0.557622	0.909021	1.27395	1.40873	1.14813
mmu05165 Human papillomavirus infection	0.389686	1.18	Q00651	Integrin alpha-4 OS=Mus musculus OX=10090 GN=Itga4 PE=1 SV=1	Itga4	0.628373	0.00462586	Down	115.696	6.2	6	6	K06483	86.7734	82.1951	106.887	57.9265	57.8946	57.5192	1.15905	1.0979	1.42771	0.773736	0.77331	0.768295
mmu05165 Human papillomavirus infection	0.389686	1.18	Q05895	Thrombospondin-3 OS=Mus musculus OX=10090 GN=Thbs3 PE=1 SV=2	Thbs3	1.7141	0.000570489	Up	104.119	14.6	13	11	K04659	85.235	89.44	90.5936	165.955	149.264	139.478	0.710326	0.745369	0.754983	1.38302	1.24393	1.16237
mmu05165 Human papillomavirus infection	0.389686	1.18	Q61335	B-cell receptor-associated protein 31 OS=Mus musculus OX=10090 GN=Bcap31 PE=1 SV=4	Bcap31	1.51766	0.0377301	Up	27.9566	19.2	6	6	K14009	91.425	92.399	131.337	179.628	139.627	159.052	0.691332	0.698697	0.993138	1.3583	1.05582	1.20271
mmu05165 Human papillomavirus infection	0.389686	1.18	Q61738	Integrin alpha-7 OS=Mus musculus OX=10090 GN=Itga7 PE=1 SV=3	Itga7	0.61228	0.000691019	Down	129.329	18.2	17	17	K06583	373.809	414.272	403.015	231.845	263.771	233.668	1.16792	1.29434	1.25917	0.724373	0.82412	0.730068
mmu05165 Human papillomavirus infection	0.389686	1.18	Q64339	Ubiquitin-like protein ISG15 OS=Mus musculus OX=10090 GN=Isg15 PE=1 SV=4	Isg15	0.406639	0.000209815	Down	17.8976	28	3	3	K12159	669.888	724.021	738.428	253.814	310.944	302.332	1.34003	1.44832	1.47714	0.507725	0.622007	0.60478
mmu05165 Human papillomavirus infection	0.389686	1.18	Q76MZ3	Serine/threonine-protein phosphatase 2A 65 kDa regulatory subunit A alpha isoform OS=Mus musculus OX=10090 GN=Ppp2r1a PE=1 SV=3	Ppp2r1a	1.51535	3.93239e-05	Up	65.3226	31.9	18	13	K03456	1148.9	1086.33	1117.79	1649.86	1727.33	1703.82	0.817332	0.772821	0.795201	1.17372	1.22883	1.2121
mmu05165 Human papillomavirus infection	0.389686	1.18	Q7TNP2	Serine/threonine-protein phosphatase 2A 65 kDa regulatory subunit A beta isoform OS=Mus musculus OX=10090 GN=Ppp2r1b PE=1 SV=2	Ppp2r1b	1.72497	0.00189164	Up	65.9343	14.1	6	6	K03456	57.0347	46.7014	58.157	88.4828	93.3434	97.4349	0.775712	0.635171	0.790975	1.20343	1.26953	1.32518
mmu05165 Human papillomavirus infection	0.389686	1.18	Q80YX1	Tenascin OS=Mus musculus OX=10090 GN=Tnc PE=1 SV=1	Tnc	1.63702	1.55667e-05	Up	231.807	20.9	38	38	K06252	921.182	941.715	881.833	1495.37	1510.71	1487.1	0.763631	0.780653	0.731013	1.23961	1.25233	1.23276
mmu05165 Human papillomavirus infection	0.389686	1.18	Q9D1K2	V-type proton ATPase subunit F OS=Mus musculus OX=10090 GN=Atp6v1f PE=1 SV=2	Atp6v1f	1.60494	0.00519779	Up	13.3703	19.3	2	2	K02151	140.387	117.245	141.344	194.707	238.25	207.376	0.810461	0.676866	0.815987	1.12406	1.37543	1.19719
mmu05165 Human papillomavirus infection	0.389686	1.18	Q9Z2F2	2'-5'-oligoadenylate synthase-like protein 2 OS=Mus musculus OX=10090 GN=Oasl2 PE=1 SV=2	Oasl2	0.455723	0.000186714	Down	58.7673	12.8	7	7	K14608	59.6695	64.7949	64.0157	26.8803	27.2464	31.7681	1.30485	1.41693	1.39989	0.587815	0.595822	0.694702
mmu05168 Herpes simplex virus 1 infection	0.0686194	1.49	O08734	Bcl-2 homologous antagonist/killer OS=Mus musculus OX=10090 GN=Bak1 PE=1 SV=3	Bak1	1.80896	0.00649335	Up	23.2946	18.7	4	4	K14021	78.6652	97.1448	66.6187	155.589	136.021	146.935	0.693112	0.855934	0.586972	1.37088	1.19847	1.29464
mmu05168 Herpes simplex virus 1 infection	0.0686194	1.49	O35892	Nuclear autoantigen Sp-100 OS=Mus musculus OX=10090 GN=Sp100 PE=1 SV=2	Sp100	0.632857	0.00367782	Down	54.7265	11.6	6	5	K15413	178.879	174.879	172.326	115.57	95.2673	122.098	1.24942	1.22148	1.20364	0.807224	0.665414	0.85282
mmu05168 Herpes simplex virus 1 infection	0.0686194	1.49	P01027	Complement C3 OS=Mus musculus OX=10090 GN=C3 PE=1 SV=3	C3	0.530395	1.83902e-06	Down	186.484	32.1	49	49	K03990	991.841	1007.91	981.431	522.178	540.449	518.574	1.30437	1.3255	1.29068	0.686719	0.710747	0.681978
mmu05168 Herpes simplex virus 1 infection	0.0686194	1.49	P01887	Beta-2-microglobulin OS=Mus musculus OX=10090 GN=B2m PE=1 SV=2	B2m	0.474945	0.00478964	Down	13.779	22.7	3	3	K08055	176.263	260.716	185.177	93.3849	96.0924	106.013	1.15249	1.70468	1.21077	0.610593	0.628296	0.693162
mmu05168 Herpes simplex virus 1 infection	0.0686194	1.49	P01898	H-2 class I histocompatibility antigen, Q10 alpha chain OS=Mus musculus OX=10090 GN=H2-Q10 PE=1 SV=3	H2-Q10	0.534896	0.00306777	Down	37.251	14.5	4	3	K06751	50.2883	56.7123	50.6256	33.3322	26.1825	24.799	1.24713	1.40644	1.25549	0.826623	0.649314	0.615003
mmu05168 Herpes simplex virus 1 infection	0.0686194	1.49	P01899	H-2 class I histocompatibility antigen, D-B alpha chain OS=Mus musculus OX=10090 GN=H2-D1 PE=1 SV=2	H2-D1	0.579969	0.000169789	Down	40.8362	26.5	10	2	K06751	1015.56	938.825	1065.18	572.522	576.711	602.021	1.27722	1.18071	1.33961	0.72003	0.725298	0.757129
mmu05168 Herpes simplex virus 1 infection	0.0686194	1.49	P04441	H-2 class II histocompatibility antigen gamma chain OS=Mus musculus OX=10090 GN=Cd74 PE=1 SV=3	Cd74	0.556021	0.000436581	Down	31.5574	28	7	7	K06505	458.452	437.108	446.032	275.228	230.641	240.084	1.31768	1.25633	1.28198	0.791059	0.662907	0.690045
mmu05168 Herpes simplex virus 1 infection	0.0686194	1.49	P06339	H-2 class I histocompatibility antigen, D-37 alpha chain OS=Mus musculus OX=10090 GN=H2-T23 PE=1 SV=1	H2-T23	0.533758	0.00150928	Down	40.8752	18.5	6	4	K06751	225.202	172.185	201.265	104.777	110.91	103.848	1.47161	1.12516	1.31519	0.684681	0.724754	0.678604
mmu05168 Herpes simplex virus 1 infection	0.0686194	1.49	P06684	Complement C5 OS=Mus musculus OX=10090 GN=C5 PE=1 SV=2	C5	0.634973	0.0370934	Down	188.878	8.2	11	11	K03994	91.484	147.31	124.692	73.2122	78.9934	78.598	0.923631	1.48726	1.2589	0.739157	0.797524	0.793533
mmu05168 Herpes simplex virus 1 infection	0.0686194	1.49	P11928	2'-5'-oligoadenylate synthase 1A OS=Mus musculus OX=10090 GN=Oas1a PE=1 SV=2	Oas1a	0.599207	0.000165877	Down	42.4286	23.4	9	7	K14216	673.553	701.039	646.625	409.078	420.8	381.248	1.25027	1.3013	1.20029	0.759346	0.781106	0.707688
mmu05168 Herpes simplex virus 1 infection	0.0686194	1.49	P14429	H-2 class I histocompatibility antigen, Q7 alpha chain OS=Mus musculus OX=10090 GN=H2-Q7 PE=1 SV=1	H2-Q7	0.631004	0.0189072	Down	37.924	7.2	2	0	K06751	54.6274	43.6226	39.8962	26.8631	33.5756	26.7321	1.45468	1.16163	1.0624	0.715343	0.89409	0.711852
mmu05168 Herpes simplex virus 1 infection	0.0686194	1.49	P14434	H-2 class II histocompatibility antigen, A-B alpha chain OS=Mus musculus OX=10090 GN=H2-Aa PE=1 SV=2	H2-Aa	0.656738	3.90472e-05	Down	28.093	13.7	3	2	K06752	854.898	821.359	800.071	545.209	548.623	532.465	1.25027	1.20122	1.17009	0.797356	0.80235	0.778719
mmu05168 Herpes simplex virus 1 infection	0.0686194	1.49	P21958	Antigen peptide transporter 1 OS=Mus musculus OX=10090 GN=Tap1 PE=1 SV=3	Tap1	0.608022	0.0007433	Down	78.8641	14	11	11	K05653	320.828	340.699	338.083	207.462	183.368	216.954	1.19757	1.27174	1.26198	0.774403	0.684467	0.809837
mmu05168 Herpes simplex virus 1 infection	0.0686194	1.49	P36371	Antigen peptide transporter 2 OS=Mus musculus OX=10090 GN=Tap2 PE=1 SV=1	Tap2	0.618873	0.000209109	Down	77.4448	19.2	13	13	K05654	278.662	274.791	302.163	169.944	183.715	175.859	1.20709	1.19031	1.30888	0.736148	0.795801	0.761769
mmu05168 Herpes simplex virus 1 infection	0.0686194	1.49	P70196	TNF receptor-associated factor 6 OS=Mus musculus OX=10090 GN=Traf6 PE=1 SV=2	Traf6	1.53858	0.000825148	Up	60.0697	4.2	2	2	K03175	48.6517	49.161	55.6385	80.5949	79.9898	75.5124	0.749356	0.7572	0.856969	1.24136	1.23204	1.16308
mmu05168 Herpes simplex virus 1 infection	0.0686194	1.49	Q60953	Protein PML OS=Mus musculus OX=10090 GN=Pml PE=1 SV=3	Pml	0.5806	0.000181047	Down	98.2421	20.6	15	15	K10054	300.421	333.079	328.105	182.963	180.064	195.281	1.18594	1.31486	1.29523	0.722263	0.71082	0.770891
mmu05168 Herpes simplex virus 1 infection	0.0686194	1.49	Q8R2Q8	Bone marrow stromal antigen 2 OS=Mus musculus OX=10090 GN=Bst2 PE=1 SV=1	Bst2	0.6592	0.0297343	Down	19.1521	17.4	4	4	K06731	126.55	135.043	163.469	98.1667	75.8842	106.15	1.07662	1.14887	1.39071	0.83515	0.645583	0.903066
mmu05168 Herpes simplex virus 1 infection	0.0686194	1.49	Q8VI93	2'-5'-oligoadenylate synthase 3 OS=Mus musculus OX=10090 GN=Oas3 PE=1 SV=1	Oas3	0.444	0.000136143	Down	126.333	17.7	19	19	K14216	124.334	122.525	132.914	53.5129	62.0452	53.061	1.36035	1.34056	1.45422	0.585489	0.678841	0.580545
mmu05168 Herpes simplex virus 1 infection	0.0686194	1.49	Q9R233	Tapasin OS=Mus musculus OX=10090 GN=Tapbp PE=1 SV=2	Tapbp	0.653291	0.000275974	Down	49.7364	24.9	11	11	K08058	705.295	790.351	775.484	491.582	496.923	495.204	1.12702	1.26293	1.23917	0.785518	0.794051	0.791306
mmu05169 Epstein-Barr virus infection	0.0761958	1.48	O08734	Bcl-2 homologous antagonist/killer OS=Mus musculus OX=10090 GN=Bak1 PE=1 SV=3	Bak1	1.80896	0.00649335	Up	23.2946	18.7	4	4	K14021	78.6652	97.1448	66.6187	155.589	136.021	146.935	0.693112	0.855934	0.586972	1.37088	1.19847	1.29464
mmu05169 Epstein-Barr virus infection	0.0761958	1.48	P01887	Beta-2-microglobulin OS=Mus musculus OX=10090 GN=B2m PE=1 SV=2	B2m	0.474945	0.00478964	Down	13.779	22.7	3	3	K08055	176.263	260.716	185.177	93.3849	96.0924	106.013	1.15249	1.70468	1.21077	0.610593	0.628296	0.693162
mmu05169 Epstein-Barr virus infection	0.0761958	1.48	P01898	H-2 class I histocompatibility antigen, Q10 alpha chain OS=Mus musculus OX=10090 GN=H2-Q10 PE=1 SV=3	H2-Q10	0.534896	0.00306777	Down	37.251	14.5	4	3	K06751	50.2883	56.7123	50.6256	33.3322	26.1825	24.799	1.24713	1.40644	1.25549	0.826623	0.649314	0.615003
mmu05169 Epstein-Barr virus infection	0.0761958	1.48	P01899	H-2 class I histocompatibility antigen, D-B alpha chain OS=Mus musculus OX=10090 GN=H2-D1 PE=1 SV=2	H2-D1	0.579969	0.000169789	Down	40.8362	26.5	10	2	K06751	1015.56	938.825	1065.18	572.522	576.711	602.021	1.27722	1.18071	1.33961	0.72003	0.725298	0.757129
mmu05169 Epstein-Barr virus infection	0.0761958	1.48	P06339	H-2 class I histocompatibility antigen, D-37 alpha chain OS=Mus musculus OX=10090 GN=H2-T23 PE=1 SV=1	H2-T23	0.533758	0.00150928	Down	40.8752	18.5	6	4	K06751	225.202	172.185	201.265	104.777	110.91	103.848	1.47161	1.12516	1.31519	0.684681	0.724754	0.678604
mmu05169 Epstein-Barr virus infection	0.0761958	1.48	P11928	2'-5'-oligoadenylate synthase 1A OS=Mus musculus OX=10090 GN=Oas1a PE=1 SV=2	Oas1a	0.599207	0.000165877	Down	42.4286	23.4	9	7	K14216	673.553	701.039	646.625	409.078	420.8	381.248	1.25027	1.3013	1.20029	0.759346	0.781106	0.707688
mmu05169 Epstein-Barr virus infection	0.0761958	1.48	P14429	H-2 class I histocompatibility antigen, Q7 alpha chain OS=Mus musculus OX=10090 GN=H2-Q7 PE=1 SV=1	H2-Q7	0.631004	0.0189072	Down	37.924	7.2	2	0	K06751	54.6274	43.6226	39.8962	26.8631	33.5756	26.7321	1.45468	1.16163	1.0624	0.715343	0.89409	0.711852
mmu05169 Epstein-Barr virus infection	0.0761958	1.48	P14434	H-2 class II histocompatibility antigen, A-B alpha chain OS=Mus musculus OX=10090 GN=H2-Aa PE=1 SV=2	H2-Aa	0.656738	3.90472e-05	Down	28.093	13.7	3	2	K06752	854.898	821.359	800.071	545.209	548.623	532.465	1.25027	1.20122	1.17009	0.797356	0.80235	0.778719
mmu05169 Epstein-Barr virus infection	0.0761958	1.48	P21958	Antigen peptide transporter 1 OS=Mus musculus OX=10090 GN=Tap1 PE=1 SV=3	Tap1	0.608022	0.0007433	Down	78.8641	14	11	11	K05653	320.828	340.699	338.083	207.462	183.368	216.954	1.19757	1.27174	1.26198	0.774403	0.684467	0.809837
mmu05169 Epstein-Barr virus infection	0.0761958	1.48	P36371	Antigen peptide transporter 2 OS=Mus musculus OX=10090 GN=Tap2 PE=1 SV=1	Tap2	0.618873	0.000209109	Down	77.4448	19.2	13	13	K05654	278.662	274.791	302.163	169.944	183.715	175.859	1.20709	1.19031	1.30888	0.736148	0.795801	0.761769
mmu05169 Epstein-Barr virus infection	0.0761958	1.48	P46414	Cyclin-dependent kinase inhibitor 1B OS=Mus musculus OX=10090 GN=Cdkn1b PE=1 SV=2	Cdkn1b	0.585979	0.00207816	Down	22.1934	24.9	4	4	K06624	180.223	172.6	167.244	90.5442	115.967	98.2372	1.31101	1.25555	1.21659	0.65865	0.843584	0.714612
mmu05169 Epstein-Barr virus infection	0.0761958	1.48	P62334	26S proteasome regulatory subunit 10B OS=Mus musculus OX=10090 GN=Psmc6 PE=1 SV=1	Psmc6	1.52308	0.000150586	Up	44.173	28.3	11	11	K03064	267.055	257.507	254.776	380.699	415.989	390.309	0.814881	0.785746	0.777415	1.16165	1.26933	1.19097
mmu05169 Epstein-Barr virus infection	0.0761958	1.48	P70196	TNF receptor-associated factor 6 OS=Mus musculus OX=10090 GN=Traf6 PE=1 SV=2	Traf6	1.53858	0.000825148	Up	60.0697	4.2	2	2	K03175	48.6517	49.161	55.6385	80.5949	79.9898	75.5124	0.749356	0.7572	0.856969	1.24136	1.23204	1.16308
mmu05169 Epstein-Barr virus infection	0.0761958	1.48	Q04863	Transcription factor RelB OS=Mus musculus OX=10090 GN=Relb PE=1 SV=2	Relb	1.78121	0.0308044	Up	60.3052	6.6	3	3	K09253	30.8453	18.4194	21.9996	35.5021	41.4475	49.9871	0.933757	0.557597	0.665979	1.07473	1.25471	1.51322
mmu05169 Epstein-Barr virus infection	0.0761958	1.48	Q64339	Ubiquitin-like protein ISG15 OS=Mus musculus OX=10090 GN=Isg15 PE=1 SV=4	Isg15	0.406639	0.000209815	Down	17.8976	28	3	3	K12159	669.888	724.021	738.428	253.814	310.944	302.332	1.34003	1.44832	1.47714	0.507725	0.622007	0.60478
mmu05169 Epstein-Barr virus infection	0.0761958	1.48	Q8K0L2	Ectonucleoside triphosphate diphosphohydrolase 8 OS=Mus musculus OX=10090 GN=Entpd8 PE=1 SV=3	Entpd8	1.66743	0.0112189	Up	54.6505	8.5	4	4	K01510	28.4874	27.6402	34.812	57.2492	42.4076	51.9789	0.704624	0.683668	0.861059	1.41604	1.04893	1.28568
mmu05169 Epstein-Barr virus infection	0.0761958	1.48	Q8VI93	2'-5'-oligoadenylate synthase 3 OS=Mus musculus OX=10090 GN=Oas3 PE=1 SV=1	Oas3	0.444	0.000136143	Down	126.333	17.7	19	19	K14216	124.334	122.525	132.914	53.5129	62.0452	53.061	1.36035	1.34056	1.45422	0.585489	0.678841	0.580545
mmu05169 Epstein-Barr virus infection	0.0761958	1.48	Q99JI4	26S proteasome non-ATPase regulatory subunit 6 OS=Mus musculus OX=10090 GN=Psmd6 PE=1 SV=1	Psmd6	1.64696	0.000213365	Up	45.5364	36.2	16	16	K03037	362.097	341.694	336.89	606.31	543.775	563.878	0.788698	0.744257	0.733793	1.32063	1.18442	1.22821
mmu05169 Epstein-Barr virus infection	0.0761958	1.48	Q9D8W5	26S proteasome non-ATPase regulatory subunit 12 OS=Mus musculus OX=10090 GN=Psmd12 PE=1 SV=4	Psmd12	2.01	9.135e-05	Up	52.8952	26.3	11	11	K03035	131.704	126.273	139.736	268.62	280.212	250.572	0.660105	0.632886	0.700364	1.34633	1.40444	1.25588
mmu05169 Epstein-Barr virus infection	0.0761958	1.48	Q9R233	Tapasin OS=Mus musculus OX=10090 GN=Tapbp PE=1 SV=2	Tapbp	0.653291	0.000275974	Down	49.7364	24.9	11	11	K08058	705.295	790.351	775.484	491.582	496.923	495.204	1.12702	1.26293	1.23917	0.785518	0.794051	0.791306
mmu05170 Human immunodeficiency virus 1 infection	0.0468763	1.5	B2RSH2	Guanine nucleotide-binding protein G(i) subunit alpha-1 OS=Mus musculus OX=10090 GN=Gnai1 PE=1 SV=1	Gnai1	2.13843	0.0366854	Up	40.3611	6.5	2	2	K04630	32.7686	33.9339	27.1931	41.7593	88.4105	70.6199	0.667191	0.690919	0.553671	0.850248	1.8001	1.43787
mmu05170 Human immunodeficiency virus 1 infection	0.0468763	1.5	O08734	Bcl-2 homologous antagonist/killer OS=Mus musculus OX=10090 GN=Bak1 PE=1 SV=3	Bak1	1.80896	0.00649335	Up	23.2946	18.7	4	4	K14021	78.6652	97.1448	66.6187	155.589	136.021	146.935	0.693112	0.855934	0.586972	1.37088	1.19847	1.29464
mmu05170 Human immunodeficiency virus 1 infection	0.0468763	1.5	P01887	Beta-2-microglobulin OS=Mus musculus OX=10090 GN=B2m PE=1 SV=2	B2m	0.474945	0.00478964	Down	13.779	22.7	3	3	K08055	176.263	260.716	185.177	93.3849	96.0924	106.013	1.15249	1.70468	1.21077	0.610593	0.628296	0.693162
mmu05170 Human immunodeficiency virus 1 infection	0.0468763	1.5	P01898	H-2 class I histocompatibility antigen, Q10 alpha chain OS=Mus musculus OX=10090 GN=H2-Q10 PE=1 SV=3	H2-Q10	0.534896	0.00306777	Down	37.251	14.5	4	3	K06751	50.2883	56.7123	50.6256	33.3322	26.1825	24.799	1.24713	1.40644	1.25549	0.826623	0.649314	0.615003
mmu05170 Human immunodeficiency virus 1 infection	0.0468763	1.5	P01899	H-2 class I histocompatibility antigen, D-B alpha chain OS=Mus musculus OX=10090 GN=H2-D1 PE=1 SV=2	H2-D1	0.579969	0.000169789	Down	40.8362	26.5	10	2	K06751	1015.56	938.825	1065.18	572.522	576.711	602.021	1.27722	1.18071	1.33961	0.72003	0.725298	0.757129
mmu05170 Human immunodeficiency virus 1 infection	0.0468763	1.5	P06339	H-2 class I histocompatibility antigen, D-37 alpha chain OS=Mus musculus OX=10090 GN=H2-T23 PE=1 SV=1	H2-T23	0.533758	0.00150928	Down	40.8752	18.5	6	4	K06751	225.202	172.185	201.265	104.777	110.91	103.848	1.47161	1.12516	1.31519	0.684681	0.724754	0.678604
mmu05170 Human immunodeficiency virus 1 infection	0.0468763	1.5	P08752	Guanine nucleotide-binding protein G(i) subunit alpha-2 OS=Mus musculus OX=10090 GN=Gnai2 PE=1 SV=5	Gnai2	1.55307	4.62811e-05	Up	40.489	33.2	11	5	K04630	1213.44	1148.73	1225.8	1890.18	1816.47	1865.72	0.794798	0.752415	0.802899	1.23807	1.18978	1.22204
mmu05170 Human immunodeficiency virus 1 infection	0.0468763	1.5	P11440	Cyclin-dependent kinase 1 OS=Mus musculus OX=10090 GN=Cdk1 PE=1 SV=3	Cdk1	1.54839	0.0121283	Up	34.1066	32.3	8	8	K02087	58.8242	74.7862	57.3563	91.6788	109.758	94.2529	0.725245	0.922041	0.707147	1.13031	1.35321	1.16205
mmu05170 Human immunodeficiency virus 1 infection	0.0468763	1.5	P14429	H-2 class I histocompatibility antigen, Q7 alpha chain OS=Mus musculus OX=10090 GN=H2-Q7 PE=1 SV=1	H2-Q7	0.631004	0.0189072	Down	37.924	7.2	2	0	K06751	54.6274	43.6226	39.8962	26.8631	33.5756	26.7321	1.45468	1.16163	1.0624	0.715343	0.89409	0.711852
mmu05170 Human immunodeficiency virus 1 infection	0.0468763	1.5	P21278	Guanine nucleotide-binding protein subunit alpha-11 OS=Mus musculus OX=10090 GN=Gna11 PE=1 SV=1	Gna11	1.52349	0.000135024	Up	42.0242	29	9	4	K04635	697.687	734.558	768.588	1098.36	1126.06	1128.52	0.753743	0.793578	0.830342	1.18661	1.21653	1.21919
mmu05170 Human immunodeficiency virus 1 infection	0.0468763	1.5	P21958	Antigen peptide transporter 1 OS=Mus musculus OX=10090 GN=Tap1 PE=1 SV=3	Tap1	0.608022	0.0007433	Down	78.8641	14	11	11	K05653	320.828	340.699	338.083	207.462	183.368	216.954	1.19757	1.27174	1.26198	0.774403	0.684467	0.809837
mmu05170 Human immunodeficiency virus 1 infection	0.0468763	1.5	P36371	Antigen peptide transporter 2 OS=Mus musculus OX=10090 GN=Tap2 PE=1 SV=1	Tap2	0.618873	0.000209109	Down	77.4448	19.2	13	13	K05654	278.662	274.791	302.163	169.944	183.715	175.859	1.20709	1.19031	1.30888	0.736148	0.795801	0.761769
mmu05170 Human immunodeficiency virus 1 infection	0.0468763	1.5	P61967	AP-1 complex subunit sigma-1A OS=Mus musculus OX=10090 GN=Ap1s1 PE=1 SV=1	Ap1s1	1.97113	0.00212348	Up	18.733	15.8	3	2	K12394	85.752	83.3839	109.985	179.547	198.024	172.612	0.620414	0.603281	0.79574	1.29902	1.4327	1.24885
mmu05170 Human immunodeficiency virus 1 infection	0.0468763	1.5	P62878	E3 ubiquitin-protein ligase RBX1 OS=Mus musculus OX=10090 GN=Rbx1 PE=1 SV=1	Rbx1	1.56862	3.07371e-05	Up	12.2739	24.1	2	2	K03868	521.537	547.514	536.692	824.084	827.754	866.969	0.758682	0.796471	0.780729	1.1988	1.20414	1.26118
mmu05170 Human immunodeficiency virus 1 infection	0.0468763	1.5	P70196	TNF receptor-associated factor 6 OS=Mus musculus OX=10090 GN=Traf6 PE=1 SV=2	Traf6	1.53858	0.000825148	Up	60.0697	4.2	2	2	K03175	48.6517	49.161	55.6385	80.5949	79.9898	75.5124	0.749356	0.7572	0.856969	1.24136	1.23204	1.16308
mmu05170 Human immunodeficiency virus 1 infection	0.0468763	1.5	Q05144	Ras-related C3 botulinum toxin substrate 2 OS=Mus musculus OX=10090 GN=Rac2 PE=1 SV=1	Rac2	0.534821	4.26413e-05	Down	21.4408	19.3	3	3	K07860	567.058	580.515	607.222	314.251	298.41	325.841	1.26326	1.29324	1.35274	0.700074	0.664783	0.725893
mmu05170 Human immunodeficiency virus 1 infection	0.0468763	1.5	Q8R2Q8	Bone marrow stromal antigen 2 OS=Mus musculus OX=10090 GN=Bst2 PE=1 SV=1	Bst2	0.6592	0.0297343	Down	19.1521	17.4	4	4	K06731	126.55	135.043	163.469	98.1667	75.8842	106.15	1.07662	1.14887	1.39071	0.83515	0.645583	0.903066
mmu05170 Human immunodeficiency virus 1 infection	0.0468763	1.5	Q91WQ9	Calmodulin-like protein 4 OS=Mus musculus OX=10090 GN=Calml4 PE=1 SV=2	Calml4	1.58877	0.000547641	Up	17.6705	43.8	7	7	K02183	235.461	257.327	273.332	402.693	418.178	396.316	0.712328	0.77848	0.826899	1.21825	1.26509	1.19895
mmu05170 Human immunodeficiency virus 1 infection	0.0468763	1.5	Q9D5V5	Cullin-5 OS=Mus musculus OX=10090 GN=Cul5 PE=1 SV=3	Cul5	1.52332	0.00148322	Up	90.9743	17.2	14	14	K10612	194.554	181.823	171.977	261.367	273.72	300.234	0.843641	0.788435	0.74574	1.13336	1.18692	1.3019
mmu05170 Human immunodeficiency virus 1 infection	0.0468763	1.5	Q9DAS9	Guanine nucleotide-binding protein G(I)/G(S)/G(O) subunit gamma-12 OS=Mus musculus OX=10090 GN=Gng12 PE=1 SV=3	Gng12	2.01853	0.000383207	Up	7.99722	44.4	3	3	K04347	213.744	175.298	193.933	374.225	412.62	389.91	0.728785	0.597699	0.661237	1.27596	1.40687	1.32944
mmu05170 Human immunodeficiency virus 1 infection	0.0468763	1.5	Q9DC51	Guanine nucleotide-binding protein G(i) subunit alpha-3 OS=Mus musculus OX=10090 GN=Gnai3 PE=1 SV=3	Gnai3	1.9799	0.001731	Up	40.5382	9.6	3	3	K04630	98.6976	82.5554	90.6525	155.323	201.179	181.844	0.730866	0.611331	0.671291	1.15018	1.48976	1.34657
mmu05170 Human immunodeficiency virus 1 infection	0.0468763	1.5	Q9R233	Tapasin OS=Mus musculus OX=10090 GN=Tapbp PE=1 SV=2	Tapbp	0.653291	0.000275974	Down	49.7364	24.9	11	11	K08058	705.295	790.351	775.484	491.582	496.923	495.204	1.12702	1.26293	1.23917	0.785518	0.794051	0.791306
mmu05204 Chemical carcinogenesis - DNA adducts	0.000770776	2.9	O09131	Glutathione S-transferase omega-1 OS=Mus musculus OX=10090 GN=Gsto1 PE=1 SV=2	Gsto1	1.60821	9.46852e-06	Up	27.4976	37.5	15	14	K00799	4558.38	4459.62	4314.09	7183.86	7186.35	7070.59	0.78654	0.769499	0.744389	1.23956	1.23999	1.22002
mmu05204 Chemical carcinogenesis - DNA adducts	0.000770776	2.9	P10648	Glutathione S-transferase A2 OS=Mus musculus OX=10090 GN=Gsta2 PE=1 SV=3	Gsta2	3.54231	0.000118502	Up	25.542	11.7	3	0	K00799	53.1226	43.2704	57.2433	187.46	177.056	179.712	0.45673	0.372025	0.492159	1.61172	1.52226	1.54511
mmu05204 Chemical carcinogenesis - DNA adducts	0.000770776	2.9	P17717	UDP-glucuronosyltransferase 2B17 OS=Mus musculus OX=10090 GN=Ugt2b17 PE=1 SV=1	Ugt2b17	0.53947	6.97927e-05	Down	60.856	12.5	6	6	K00699	613.1	665.394	669.771	366.196	343.447	341.387	1.22649	1.3311	1.33986	0.732564	0.687056	0.682934
mmu05204 Chemical carcinogenesis - DNA adducts	0.000770776	2.9	P19639	Glutathione S-transferase Mu 3 OS=Mus musculus OX=10090 GN=Gstm3 PE=1 SV=2	Gstm3	0.602179	3.09433e-05	Down	25.7016	38.1	9	6	K00799	5173.31	4835.13	4936.17	2923.71	3064.46	3011.16	1.29636	1.21161	1.23693	0.732639	0.767909	0.754551
mmu05204 Chemical carcinogenesis - DNA adducts	0.000770776	2.9	P50172	11-beta-hydroxysteroid dehydrogenase 1 OS=Mus musculus OX=10090 GN=Hsd11b1 PE=1 SV=3	Hsd11b1	0.587437	0.0151184	Down	32.364	21.2	6	6	K15680	145.669	107.533	153.708	71.7774	77.767	89.4893	1.35308	0.998845	1.42775	0.666722	0.722357	0.831243
mmu05204 Chemical carcinogenesis - DNA adducts	0.000770776	2.9	P52840	Sulfotransferase 1A1 OS=Mus musculus OX=10090 GN=Sult1a1 PE=1 SV=1	Sult1a1	0.60892	2.55893e-06	Down	33.9745	33	10	9	K01014	3708.96	3695.25	3716.03	2201.11	2291.53	2278.7	1.24381	1.23921	1.24618	0.73815	0.768471	0.76417
mmu05204 Chemical carcinogenesis - DNA adducts	0.000770776	2.9	Q63886	UDP-glucuronosyltransferase 1A1 OS=Mus musculus OX=10090 GN=Ugt1a1 PE=1 SV=2	Ugt1a1	1.51644	1.88671e-05	Up	60.0473	9.5	5	5	K00699	1397.51	1453.66	1376.3	2116.38	2164.27	2130.06	0.788205	0.819872	0.776241	1.19365	1.22066	1.20137
mmu05204 Chemical carcinogenesis - DNA adducts	0.000770776	2.9	Q64435	UDP-glucuronosyltransferase 1-6 OS=Mus musculus OX=10090 GN=Ugt1a6 PE=1 SV=1	Ugt1a6	0.541426	0.000107016	Down	60.4386	9.8	5	5	K00699	2022.15	1995.35	2254.88	1115.31	1154.44	1126.27	1.2549	1.23827	1.39933	0.69214	0.71642	0.69894
mmu05204 Chemical carcinogenesis - DNA adducts	0.000770776	2.9	Q64464	Cytochrome P450 3A13 OS=Mus musculus OX=10090 GN=Cyp3a13 PE=1 SV=1	Cyp3a13	3.2901	1.04708e-05	Up	57.4922	31	18	18	K07424	632.437	680.822	694.03	2064.45	2234.34	2305.38	0.440648	0.474359	0.483562	1.4384	1.55677	1.60626
mmu05204 Chemical carcinogenesis - DNA adducts	0.000770776	2.9	Q9D379	Epoxide hydrolase 1 OS=Mus musculus OX=10090 GN=Ephx1 PE=1 SV=2	Ephx1	0.568783	0.00011498	Down	52.5765	48.8	20	20	K01253	534.113	531.896	519.811	310.186	279.036	312.766	1.28815	1.28281	1.25366	0.748095	0.672969	0.754317
mmu05204 Chemical carcinogenesis - DNA adducts	0.000770776	2.9	Q9D816	Cytochrome P450 2C55 OS=Mus musculus OX=10090 GN=Cyp2c55 PE=1 SV=1	Cyp2c55	0.219161	3.7111e-07	Down	56.0957	33.7	18	18	K07413	16807.4	16577.4	16453.9	3474.53	3729.04	3719.14	1.65968	1.63696	1.62478	0.3431	0.368231	0.367254
mmu05208 Chemical carcinogenesis - reactive oxygen species	0.447014	1.15	O09131	Glutathione S-transferase omega-1 OS=Mus musculus OX=10090 GN=Gsto1 PE=1 SV=2	Gsto1	1.60821	9.46852e-06	Up	27.4976	37.5	15	14	K00799	4558.38	4459.62	4314.09	7183.86	7186.35	7070.59	0.78654	0.769499	0.744389	1.23956	1.23999	1.22002
mmu05208 Chemical carcinogenesis - reactive oxygen species	0.447014	1.15	P00848	ATP synthase subunit a OS=Mus musculus OX=10090 GN=Mtatp6 PE=1 SV=1	Mtatp6	1.99479	0.00434992	Up	25.0956	4.4	1	1	K02126	96.8487	131.931	100.546	249.751	208.012	199.172	0.589187	0.802612	0.61168	1.51938	1.26546	1.21168
mmu05208 Chemical carcinogenesis - reactive oxygen species	0.447014	1.15	P03888	NADH-ubiquinone oxidoreductase chain 1 OS=Mus musculus OX=10090 GN=Mtnd1 PE=1 SV=3	Mtnd1	1.85278	4.28755e-05	Up	36.0592	5	2	2	K03878	356.214	327.491	349.934	629.955	622.339	662.811	0.724812	0.666368	0.712032	1.28181	1.26631	1.34866
mmu05208 Chemical carcinogenesis - reactive oxygen species	0.447014	1.15	P03911	NADH-ubiquinone oxidoreductase chain 4 OS=Mus musculus OX=10090 GN=Mtnd4 PE=1 SV=1	Mtnd4	2.66412	0.000961069	Up	51.8818	4.8	2	2	K03881	32.6382	46.4233	38.8699	115.324	97.7583	101.101	0.453189	0.644597	0.539717	1.6013	1.3574	1.4038
mmu05208 Chemical carcinogenesis - reactive oxygen species	0.447014	1.15	P03921	NADH-ubiquinone oxidoreductase chain 5 OS=Mus musculus OX=10090 GN=Mtnd5 PE=1 SV=3	Mtnd5	1.92082	0.014526	Up	68.4748	2.5	1	1	K03883	24.3454	40.5569	35.629	57.6419	66.1373	69.3234	0.497465	0.828725	0.728029	1.17783	1.35142	1.41653
mmu05208 Chemical carcinogenesis - reactive oxygen species	0.447014	1.15	P10648	Glutathione S-transferase A2 OS=Mus musculus OX=10090 GN=Gsta2 PE=1 SV=3	Gsta2	3.54231	0.000118502	Up	25.542	11.7	3	0	K00799	53.1226	43.2704	57.2433	187.46	177.056	179.712	0.45673	0.372025	0.492159	1.61172	1.52226	1.54511
mmu05208 Chemical carcinogenesis - reactive oxygen species	0.447014	1.15	P17665	Cytochrome c oxidase subunit 7C, mitochondrial OS=Mus musculus OX=10090 GN=Cox7c PE=1 SV=1	Cox7c	1.79314	7.16156e-05	Up	7.33262	14.3	1	1	K02272	488.794	488.76	541.763	907.478	901.48	915.394	0.691091	0.691044	0.765983	1.28306	1.27458	1.29425
mmu05208 Chemical carcinogenesis - reactive oxygen species	0.447014	1.15	P19639	Glutathione S-transferase Mu 3 OS=Mus musculus OX=10090 GN=Gstm3 PE=1 SV=2	Gstm3	0.602179	3.09433e-05	Down	25.7016	38.1	9	6	K00799	5173.31	4835.13	4936.17	2923.71	3064.46	3011.16	1.29636	1.21161	1.23693	0.732639	0.767909	0.754551
mmu05208 Chemical carcinogenesis - reactive oxygen species	0.447014	1.15	P48771	Cytochrome c oxidase subunit 7A2, mitochondrial OS=Mus musculus OX=10090 GN=Cox7a2 PE=1 SV=2	Cox7a2	1.64979	0.000332229	Up	9.29088	27.7	2	2	K02270	1142.37	1246.45	1238.68	2099.63	2012.85	1872.13	0.713084	0.778048	0.7732	1.31061	1.25645	1.16861
mmu05208 Chemical carcinogenesis - reactive oxygen species	0.447014	1.15	Q8R1I1	Cytochrome b-c1 complex subunit 9 OS=Mus musculus OX=10090 GN=Uqcr10 PE=1 SV=1	Uqcr10	2.59385	0.000969894	Up	7.44552	23.4	2	2	K00419	73.6678	73.9408	90.2318	192.449	182.492	241.98	0.517111	0.519028	0.633382	1.3509	1.281	1.69858
mmu05208 Chemical carcinogenesis - reactive oxygen species	0.447014	1.15	Q91VR2	ATP synthase subunit gamma, mitochondrial OS=Mus musculus OX=10090 GN=Atp5f1c PE=1 SV=1	Atp5f1c	1.74559	0.000116846	Up	32.8859	27.5	9	9	K02136	2623.23	2504.25	2629.32	4682.24	4215.5	4642.46	0.739043	0.705523	0.740756	1.31913	1.18763	1.30792
mmu05208 Chemical carcinogenesis - reactive oxygen species	0.447014	1.15	Q99KR7	Peptidyl-prolyl cis-trans isomerase F, mitochondrial OS=Mus musculus OX=10090 GN=Ppif PE=1 SV=1	Ppif	1.64411	0.00227872	Up	21.7369	19.9	3	3	K09565	291.06	265.435	275.532	475.4	398.604	493.942	0.793811	0.723923	0.751459	1.29656	1.08711	1.34713
mmu05208 Chemical carcinogenesis - reactive oxygen species	0.447014	1.15	Q9CPQ1	Cytochrome c oxidase subunit 6C OS=Mus musculus OX=10090 GN=Cox6c PE=1 SV=3	Cox6c	1.53885	0.0238652	Up	8.46899	19.7	2	2	K02268	96.2483	72.9119	76.8354	127.731	106.841	143.979	0.924655	0.700463	0.738155	1.2271	1.02642	1.3832
mmu05208 Chemical carcinogenesis - reactive oxygen species	0.447014	1.15	Q9CQ54	NADH dehydrogenase [ubiquinone] 1 subunit C2 OS=Mus musculus OX=10090 GN=Ndufc2 PE=1 SV=1	Ndufc2	1.81472	0.000469001	Up	14.1637	33.3	5	5	K03968	135.266	128.161	148.049	230.863	262.533	253.317	0.700745	0.66394	0.766969	1.19599	1.36005	1.31231
mmu05208 Chemical carcinogenesis - reactive oxygen species	0.447014	1.15	Q9CQJ8	NADH dehydrogenase [ubiquinone] 1 beta subcomplex subunit 9 OS=Mus musculus OX=10090 GN=Ndufb9 PE=1 SV=3	Ndufb9	1.59788	0.0154054	Up	21.9841	21.8	4	4	K03965	155.262	188.954	225.31	275.253	312.853	321.93	0.629628	0.766257	0.913689	1.11622	1.2687	1.30551
mmu05208 Chemical carcinogenesis - reactive oxygen species	0.447014	1.15	Q9CQQ7	ATP synthase F(0) complex subunit B1, mitochondrial OS=Mus musculus OX=10090 GN=Atp5pb PE=1 SV=1	Atp5pb	2.1699	6.91511e-05	Up	28.9488	31.6	12	12	K02127	1004.73	1004.39	1002.55	2369.55	2132.68	2032.82	0.631463	0.631249	0.630092	1.48923	1.34036	1.2776
mmu05208 Chemical carcinogenesis - reactive oxygen species	0.447014	1.15	Q9CR21	Acyl carrier protein, mitochondrial OS=Mus musculus OX=10090 GN=Ndufab1 PE=1 SV=1	Ndufab1	1.57778	0.00593061	Up	17.3703	21.2	3	3	K03955	126.461	130.609	135.446	220.191	174.184	224.929	0.749901	0.774501	0.80318	1.30571	1.0329	1.33381
mmu05208 Chemical carcinogenesis - reactive oxygen species	0.447014	1.15	Q9D379	Epoxide hydrolase 1 OS=Mus musculus OX=10090 GN=Ephx1 PE=1 SV=2	Ephx1	0.568783	0.00011498	Down	52.5765	48.8	20	20	K01253	534.113	531.896	519.811	310.186	279.036	312.766	1.28815	1.28281	1.25366	0.748095	0.672969	0.754317
mmu05208 Chemical carcinogenesis - reactive oxygen species	0.447014	1.15	Q9D855	Cytochrome b-c1 complex subunit 7 OS=Mus musculus OX=10090 GN=Uqcrb PE=1 SV=3	Uqcrb	1.656	0.000340656	Up	13.5275	46.8	8	8	K00417	556.598	546.992	483.863	887.098	869.166	872.561	0.79207	0.778401	0.688565	1.26239	1.23687	1.2417
mmu05208 Chemical carcinogenesis - reactive oxygen species	0.447014	1.15	Q9DCX2	ATP synthase subunit d, mitochondrial OS=Mus musculus OX=10090 GN=Atp5pd PE=1 SV=3	Atp5pd	1.93184	2.04471e-05	Up	18.7494	43.5	11	11	K02138	1810.54	1824.99	1750.63	3351.11	3642.39	3411.69	0.687925	0.693414	0.66516	1.27327	1.38394	1.29629
mmu05208 Chemical carcinogenesis - reactive oxygen species	0.447014	1.15	Q9WVH4	Forkhead box protein O3 OS=Mus musculus OX=10090 GN=Foxo3 PE=1 SV=1	Foxo3	0.56561	0.000734039	Down	71.0644	1.8	1	1	K09408	51.2336	49.8185	47.5688	30.9764	27.6816	25.4034	1.32112	1.28463	1.22662	0.798765	0.713804	0.655058
mmu05310 Asthma	0.0342645	3.84	P14434	H-2 class II histocompatibility antigen, A-B alpha chain OS=Mus musculus OX=10090 GN=H2-Aa PE=1 SV=2	H2-Aa	0.656738	3.90472e-05	Down	28.093	13.7	3	2	K06752	854.898	821.359	800.071	545.209	548.623	532.465	1.25027	1.20122	1.17009	0.797356	0.80235	0.778719
mmu05310 Asthma	0.0342645	3.84	P49290	Eosinophil peroxidase OS=Mus musculus OX=10090 GN=Epx PE=1 SV=2	Epx	0.300882	6.44059e-06	Down	81.3801	28.8	23	20	K10788	728.357	743.976	730.102	221.101	206.212	235.361	1.5253	1.55801	1.52895	0.463021	0.431841	0.492884
mmu05310 Asthma	0.0342645	3.84	Q61878	Bone marrow proteoglycan OS=Mus musculus OX=10090 GN=Prg2 PE=1 SV=1	Prg2	0.551908	0.000185174	Down	24.2554	13.9	3	3	K10786	1651.52	1643.66	1557.61	822.951	940.561	914.779	1.31576	1.3095	1.24094	0.655644	0.749344	0.728804
mmu05320 Autoimmune thyroid disease	0.0101591	3.45	P01898	H-2 class I histocompatibility antigen, Q10 alpha chain OS=Mus musculus OX=10090 GN=H2-Q10 PE=1 SV=3	H2-Q10	0.534896	0.00306777	Down	37.251	14.5	4	3	K06751	50.2883	56.7123	50.6256	33.3322	26.1825	24.799	1.24713	1.40644	1.25549	0.826623	0.649314	0.615003
mmu05320 Autoimmune thyroid disease	0.0101591	3.45	P01899	H-2 class I histocompatibility antigen, D-B alpha chain OS=Mus musculus OX=10090 GN=H2-D1 PE=1 SV=2	H2-D1	0.579969	0.000169789	Down	40.8362	26.5	10	2	K06751	1015.56	938.825	1065.18	572.522	576.711	602.021	1.27722	1.18071	1.33961	0.72003	0.725298	0.757129
mmu05320 Autoimmune thyroid disease	0.0101591	3.45	P06339	H-2 class I histocompatibility antigen, D-37 alpha chain OS=Mus musculus OX=10090 GN=H2-T23 PE=1 SV=1	H2-T23	0.533758	0.00150928	Down	40.8752	18.5	6	4	K06751	225.202	172.185	201.265	104.777	110.91	103.848	1.47161	1.12516	1.31519	0.684681	0.724754	0.678604
mmu05320 Autoimmune thyroid disease	0.0101591	3.45	P14429	H-2 class I histocompatibility antigen, Q7 alpha chain OS=Mus musculus OX=10090 GN=H2-Q7 PE=1 SV=1	H2-Q7	0.631004	0.0189072	Down	37.924	7.2	2	0	K06751	54.6274	43.6226	39.8962	26.8631	33.5756	26.7321	1.45468	1.16163	1.0624	0.715343	0.89409	0.711852
mmu05320 Autoimmune thyroid disease	0.0101591	3.45	P14434	H-2 class II histocompatibility antigen, A-B alpha chain OS=Mus musculus OX=10090 GN=H2-Aa PE=1 SV=2	H2-Aa	0.656738	3.90472e-05	Down	28.093	13.7	3	2	K06752	854.898	821.359	800.071	545.209	548.623	532.465	1.25027	1.20122	1.17009	0.797356	0.80235	0.778719
mmu05322 Systemic lupus erythematosus	3.56124e-05	3.43	P01027	Complement C3 OS=Mus musculus OX=10090 GN=C3 PE=1 SV=3	C3	0.530395	1.83902e-06	Down	186.484	32.1	49	49	K03990	991.841	1007.91	981.431	522.178	540.449	518.574	1.30437	1.3255	1.29068	0.686719	0.710747	0.681978
mmu05322 Systemic lupus erythematosus	3.56124e-05	3.43	P01029	Complement C4-B OS=Mus musculus OX=10090 GN=C4b PE=1 SV=3	C4b	0.499214	0.000476905	Down	192.915	14.3	23	23	K03989	135.984	114.506	122.589	64.0418	56.8013	65.4026	1.45873	1.22833	1.31504	0.686992	0.609321	0.701589
mmu05322 Systemic lupus erythematosus	3.56124e-05	3.43	P06683	Complement component C9 OS=Mus musculus OX=10090 GN=C9 PE=1 SV=2	C9	0.387585	0.00122451	Down	62.0023	15	9	9	K04000	70.6676	65.5482	58.1956	27.9344	27.1409	20.2755	1.57177	1.45791	1.29438	0.621312	0.603663	0.450964
mmu05322 Systemic lupus erythematosus	3.56124e-05	3.43	P06684	Complement C5 OS=Mus musculus OX=10090 GN=C5 PE=1 SV=2	C5	0.634973	0.0370934	Down	188.878	8.2	11	11	K03994	91.484	147.31	124.692	73.2122	78.9934	78.598	0.923631	1.48726	1.2589	0.739157	0.797524	0.793533
mmu05322 Systemic lupus erythematosus	3.56124e-05	3.43	P0C0S6	Histone H2A.Z OS=Mus musculus OX=10090 GN=H2az1 PE=1 SV=2	H2az1	0.520718	0.000427943	Down	13.5527	7.8	1	1	K11251	1406.08	1318.81	1356.33	644.106	694.557	786.507	1.35932	1.27495	1.31123	0.622686	0.671459	0.760351
mmu05322 Systemic lupus erythematosus	3.56124e-05	3.43	P14434	H-2 class II histocompatibility antigen, A-B alpha chain OS=Mus musculus OX=10090 GN=H2-Aa PE=1 SV=2	H2-Aa	0.656738	3.90472e-05	Down	28.093	13.7	3	2	K06752	854.898	821.359	800.071	545.209	548.623	532.465	1.25027	1.20122	1.17009	0.797356	0.80235	0.778719
mmu05322 Systemic lupus erythematosus	3.56124e-05	3.43	P62806	Histone H4 OS=Mus musculus OX=10090 GN=H4c1 PE=1 SV=2	H4c1	0.498798	7.18805e-05	Down	11.3673	61.2	11	11	K11254	86555.1	95804.4	88454.8	42741	45453.1	46887.5	1.27947	1.41619	1.30755	0.631802	0.671892	0.693096
mmu05322 Systemic lupus erythematosus	3.56124e-05	3.43	Q64522	Histone H2A type 2-B OS=Mus musculus OX=10090 GN=H2ac21 PE=1 SV=3	H2ac21	0.522998	0.000220735	Down	14.0133	5.4	1	1	K11251	1220.03	1068.92	1156.48	630.362	608.771	562.817	1.39501	1.22224	1.32235	0.720774	0.696087	0.643541
mmu05322 Systemic lupus erythematosus	3.56124e-05	3.43	Q64523	Histone H2A type 2-C OS=Mus musculus OX=10090 GN=H2ac20 PE=1 SV=3	H2ac20	0.565106	0.00496642	Down	13.9884	8.5	1	1	K11251	28.3612	26.3514	27.2541	18.6498	13.3973	14.2728	1.32646	1.23246	1.27468	0.872255	0.626594	0.667545
mmu05322 Systemic lupus erythematosus	3.56124e-05	3.43	Q64524	Histone H2B type 2-E OS=Mus musculus OX=10090 GN=H2bc21 PE=1 SV=3	H2bc21	0.595343	0.0490572	Down	13.9933	7.9	2	2	K11252	54.011	35.2309	45.9358	24.1983	21.7383	34.5404	1.50271	0.980203	1.27804	0.673252	0.604809	0.960993
mmu05322 Systemic lupus erythematosus	3.56124e-05	3.43	Q8BH35	Complement component C8 beta chain OS=Mus musculus OX=10090 GN=C8b PE=1 SV=1	C8b	0.279733	0.000278293	Down	66.2293	15.8	8	8	K03998	111.912	117.196	126.782	40.1124	30.3326	29.1091	1.47432	1.54393	1.67023	0.528439	0.3996	0.383483
mmu05322 Systemic lupus erythematosus	3.56124e-05	3.43	Q8K182	Complement component C8 alpha chain OS=Mus musculus OX=10090 GN=C8a PE=1 SV=1	C8a	0.305919	0.000106997	Down	66.0803	20.1	12	12	K03997	116.495	137.461	117.207	33.7743	39.9153	39.8566	1.44204	1.70157	1.45085	0.418077	0.494093	0.493366
mmu05322 Systemic lupus erythematosus	3.56124e-05	3.43	Q8VCG4	Complement component C8 gamma chain OS=Mus musculus OX=10090 GN=C8g PE=1 SV=1	C8g	0.352755	0.0250582	Down	22.5079	8.4	2	2	K03999	101.648	81.5092	78.7179	41.4588	15.2684	35.6507	1.72162	1.38053	1.33325	0.702189	0.258602	0.603818
mmu05323 Rheumatoid arthritis	0.0437458	2.24	P14434	H-2 class II histocompatibility antigen, A-B alpha chain OS=Mus musculus OX=10090 GN=H2-Aa PE=1 SV=2	H2-Aa	0.656738	3.90472e-05	Down	28.093	13.7	3	2	K06752	854.898	821.359	800.071	545.209	548.623	532.465	1.25027	1.20122	1.17009	0.797356	0.80235	0.778719
mmu05323 Rheumatoid arthritis	0.0437458	2.24	P50518	V-type proton ATPase subunit E 1 OS=Mus musculus OX=10090 GN=Atp6v1e1 PE=1 SV=2	Atp6v1e1	1.55572	0.000962558	Up	26.1574	28.3	6	4	K02150	123.386	134.309	130.361	201.475	216.459	185.774	0.746466	0.812544	0.788661	1.21889	1.30954	1.1239
mmu05323 Rheumatoid arthritis	0.0437458	2.24	P51863	V-type proton ATPase subunit d 1 OS=Mus musculus OX=10090 GN=Atp6v0d1 PE=1 SV=2	Atp6v0d1	1.73485	0.000920091	Up	40.3011	18.2	7	7	K02146	99.7005	105.213	122.125	185.731	186.051	195.581	0.66883	0.705809	0.819263	1.24596	1.2481	1.31204
mmu05323 Rheumatoid arthritis	0.0437458	2.24	P55097	Cathepsin K OS=Mus musculus OX=10090 GN=Ctsk PE=1 SV=2	Ctsk	2.72131	0.0366903	Up	36.8888	5.5	2	2	K01371	10.9597	13.006		22.3062	30.7472	44.7738	0.449932	0.533939		0.915744	1.26227	1.83811
mmu05323 Rheumatoid arthritis	0.0437458	2.24	P57746	V-type proton ATPase subunit D OS=Mus musculus OX=10090 GN=Atp6v1d PE=1 SV=1	Atp6v1d	1.76601	0.0187043	Up	28.369	13.8	5	5	K02149	31.8195	25.2558	41.1712	57.6994	63.8042	52.0012	0.702544	0.557622	0.909021	1.27395	1.40873	1.14813
mmu05323 Rheumatoid arthritis	0.0437458	2.24	Q9D1K2	V-type proton ATPase subunit F OS=Mus musculus OX=10090 GN=Atp6v1f PE=1 SV=2	Atp6v1f	1.60494	0.00519779	Up	13.3703	19.3	2	2	K02151	140.387	117.245	141.344	194.707	238.25	207.376	0.810461	0.676866	0.815987	1.12406	1.37543	1.19719
mmu05330 Allograft rejection	0.0101591	3.45	P01898	H-2 class I histocompatibility antigen, Q10 alpha chain OS=Mus musculus OX=10090 GN=H2-Q10 PE=1 SV=3	H2-Q10	0.534896	0.00306777	Down	37.251	14.5	4	3	K06751	50.2883	56.7123	50.6256	33.3322	26.1825	24.799	1.24713	1.40644	1.25549	0.826623	0.649314	0.615003
mmu05330 Allograft rejection	0.0101591	3.45	P01899	H-2 class I histocompatibility antigen, D-B alpha chain OS=Mus musculus OX=10090 GN=H2-D1 PE=1 SV=2	H2-D1	0.579969	0.000169789	Down	40.8362	26.5	10	2	K06751	1015.56	938.825	1065.18	572.522	576.711	602.021	1.27722	1.18071	1.33961	0.72003	0.725298	0.757129
mmu05330 Allograft rejection	0.0101591	3.45	P06339	H-2 class I histocompatibility antigen, D-37 alpha chain OS=Mus musculus OX=10090 GN=H2-T23 PE=1 SV=1	H2-T23	0.533758	0.00150928	Down	40.8752	18.5	6	4	K06751	225.202	172.185	201.265	104.777	110.91	103.848	1.47161	1.12516	1.31519	0.684681	0.724754	0.678604
mmu05330 Allograft rejection	0.0101591	3.45	P14429	H-2 class I histocompatibility antigen, Q7 alpha chain OS=Mus musculus OX=10090 GN=H2-Q7 PE=1 SV=1	H2-Q7	0.631004	0.0189072	Down	37.924	7.2	2	0	K06751	54.6274	43.6226	39.8962	26.8631	33.5756	26.7321	1.45468	1.16163	1.0624	0.715343	0.89409	0.711852
mmu05330 Allograft rejection	0.0101591	3.45	P14434	H-2 class II histocompatibility antigen, A-B alpha chain OS=Mus musculus OX=10090 GN=H2-Aa PE=1 SV=2	H2-Aa	0.656738	3.90472e-05	Down	28.093	13.7	3	2	K06752	854.898	821.359	800.071	545.209	548.623	532.465	1.25027	1.20122	1.17009	0.797356	0.80235	0.778719
mmu05332 Graft-versus-host disease	0.0101591	3.45	P01898	H-2 class I histocompatibility antigen, Q10 alpha chain OS=Mus musculus OX=10090 GN=H2-Q10 PE=1 SV=3	H2-Q10	0.534896	0.00306777	Down	37.251	14.5	4	3	K06751	50.2883	56.7123	50.6256	33.3322	26.1825	24.799	1.24713	1.40644	1.25549	0.826623	0.649314	0.615003
mmu05332 Graft-versus-host disease	0.0101591	3.45	P01899	H-2 class I histocompatibility antigen, D-B alpha chain OS=Mus musculus OX=10090 GN=H2-D1 PE=1 SV=2	H2-D1	0.579969	0.000169789	Down	40.8362	26.5	10	2	K06751	1015.56	938.825	1065.18	572.522	576.711	602.021	1.27722	1.18071	1.33961	0.72003	0.725298	0.757129
mmu05332 Graft-versus-host disease	0.0101591	3.45	P06339	H-2 class I histocompatibility antigen, D-37 alpha chain OS=Mus musculus OX=10090 GN=H2-T23 PE=1 SV=1	H2-T23	0.533758	0.00150928	Down	40.8752	18.5	6	4	K06751	225.202	172.185	201.265	104.777	110.91	103.848	1.47161	1.12516	1.31519	0.684681	0.724754	0.678604
mmu05332 Graft-versus-host disease	0.0101591	3.45	P14429	H-2 class I histocompatibility antigen, Q7 alpha chain OS=Mus musculus OX=10090 GN=H2-Q7 PE=1 SV=1	H2-Q7	0.631004	0.0189072	Down	37.924	7.2	2	0	K06751	54.6274	43.6226	39.8962	26.8631	33.5756	26.7321	1.45468	1.16163	1.0624	0.715343	0.89409	0.711852
mmu05332 Graft-versus-host disease	0.0101591	3.45	P14434	H-2 class II histocompatibility antigen, A-B alpha chain OS=Mus musculus OX=10090 GN=H2-Aa PE=1 SV=2	H2-Aa	0.656738	3.90472e-05	Down	28.093	13.7	3	2	K06752	854.898	821.359	800.071	545.209	548.623	532.465	1.25027	1.20122	1.17009	0.797356	0.80235	0.778719
mmu05340 Primary immunodeficiency	0.265453	1.99	P21958	Antigen peptide transporter 1 OS=Mus musculus OX=10090 GN=Tap1 PE=1 SV=3	Tap1	0.608022	0.0007433	Down	78.8641	14	11	11	K05653	320.828	340.699	338.083	207.462	183.368	216.954	1.19757	1.27174	1.26198	0.774403	0.684467	0.809837
mmu05340 Primary immunodeficiency	0.265453	1.99	P36371	Antigen peptide transporter 2 OS=Mus musculus OX=10090 GN=Tap2 PE=1 SV=1	Tap2	0.618873	0.000209109	Down	77.4448	19.2	13	13	K05654	278.662	274.791	302.163	169.944	183.715	175.859	1.20709	1.19031	1.30888	0.736148	0.795801	0.761769
mmu05415 Diabetic cardiomyopathy	0.353879	1.2	E9Q401	Ryanodine receptor 2 OS=Mus musculus OX=10090 GN=Ryr2 PE=1 SV=1	Ryr2	0.617744	0.0358871	Down	564.819	2.5	10	10	K04962	48.4627	38.719	42.9728	32.0475	19.7356	28.619	1.38099	1.10333	1.22455	0.913223	0.562383	0.815525
mmu05415 Diabetic cardiomyopathy	0.353879	1.2	P00848	ATP synthase subunit a OS=Mus musculus OX=10090 GN=Mtatp6 PE=1 SV=1	Mtatp6	1.99479	0.00434992	Up	25.0956	4.4	1	1	K02126	96.8487	131.931	100.546	249.751	208.012	199.172	0.589187	0.802612	0.61168	1.51938	1.26546	1.21168
mmu05415 Diabetic cardiomyopathy	0.353879	1.2	P03888	NADH-ubiquinone oxidoreductase chain 1 OS=Mus musculus OX=10090 GN=Mtnd1 PE=1 SV=3	Mtnd1	1.85278	4.28755e-05	Up	36.0592	5	2	2	K03878	356.214	327.491	349.934	629.955	622.339	662.811	0.724812	0.666368	0.712032	1.28181	1.26631	1.34866
mmu05415 Diabetic cardiomyopathy	0.353879	1.2	P03911	NADH-ubiquinone oxidoreductase chain 4 OS=Mus musculus OX=10090 GN=Mtnd4 PE=1 SV=1	Mtnd4	2.66412	0.000961069	Up	51.8818	4.8	2	2	K03881	32.6382	46.4233	38.8699	115.324	97.7583	101.101	0.453189	0.644597	0.539717	1.6013	1.3574	1.4038
mmu05415 Diabetic cardiomyopathy	0.353879	1.2	P03921	NADH-ubiquinone oxidoreductase chain 5 OS=Mus musculus OX=10090 GN=Mtnd5 PE=1 SV=3	Mtnd5	1.92082	0.014526	Up	68.4748	2.5	1	1	K03883	24.3454	40.5569	35.629	57.6419	66.1373	69.3234	0.497465	0.828725	0.728029	1.17783	1.35142	1.41653
mmu05415 Diabetic cardiomyopathy	0.353879	1.2	P17665	Cytochrome c oxidase subunit 7C, mitochondrial OS=Mus musculus OX=10090 GN=Cox7c PE=1 SV=1	Cox7c	1.79314	7.16156e-05	Up	7.33262	14.3	1	1	K02272	488.794	488.76	541.763	907.478	901.48	915.394	0.691091	0.691044	0.765983	1.28306	1.27458	1.29425
mmu05415 Diabetic cardiomyopathy	0.353879	1.2	P48771	Cytochrome c oxidase subunit 7A2, mitochondrial OS=Mus musculus OX=10090 GN=Cox7a2 PE=1 SV=2	Cox7a2	1.64979	0.000332229	Up	9.29088	27.7	2	2	K02270	1142.37	1246.45	1238.68	2099.63	2012.85	1872.13	0.713084	0.778048	0.7732	1.31061	1.25645	1.16861
mmu05415 Diabetic cardiomyopathy	0.353879	1.2	P63030	Mitochondrial pyruvate carrier 1 OS=Mus musculus OX=10090 GN=Mpc1 PE=1 SV=1	Mpc1	2.10753	0.00303671	Up	12.4546	15.6	2	2	K22138	66.13	46.8811	63.7548	131.033	113.563	127.942	0.722331	0.512078	0.696387	1.43126	1.24044	1.3975
mmu05415 Diabetic cardiomyopathy	0.353879	1.2	Q05144	Ras-related C3 botulinum toxin substrate 2 OS=Mus musculus OX=10090 GN=Rac2 PE=1 SV=1	Rac2	0.534821	4.26413e-05	Down	21.4408	19.3	3	3	K07860	567.058	580.515	607.222	314.251	298.41	325.841	1.26326	1.29324	1.35274	0.700074	0.664783	0.725893
mmu05415 Diabetic cardiomyopathy	0.353879	1.2	Q08857	Platelet glycoprotein 4 OS=Mus musculus OX=10090 GN=Cd36 PE=1 SV=2	Cd36	0.555212	0.0020052	Down	52.698	17.2	8	8	K06259	468.37	438.03	507.256	285.185	226.473	273.222	1.27822	1.19542	1.38435	0.778296	0.618064	0.745646
mmu05415 Diabetic cardiomyopathy	0.353879	1.2	Q8R1I1	Cytochrome b-c1 complex subunit 9 OS=Mus musculus OX=10090 GN=Uqcr10 PE=1 SV=1	Uqcr10	2.59385	0.000969894	Up	7.44552	23.4	2	2	K00419	73.6678	73.9408	90.2318	192.449	182.492	241.98	0.517111	0.519028	0.633382	1.3509	1.281	1.69858
mmu05415 Diabetic cardiomyopathy	0.353879	1.2	Q91VR2	ATP synthase subunit gamma, mitochondrial OS=Mus musculus OX=10090 GN=Atp5f1c PE=1 SV=1	Atp5f1c	1.74559	0.000116846	Up	32.8859	27.5	9	9	K02136	2623.23	2504.25	2629.32	4682.24	4215.5	4642.46	0.739043	0.705523	0.740756	1.31913	1.18763	1.30792
mmu05415 Diabetic cardiomyopathy	0.353879	1.2	Q99KR7	Peptidyl-prolyl cis-trans isomerase F, mitochondrial OS=Mus musculus OX=10090 GN=Ppif PE=1 SV=1	Ppif	1.64411	0.00227872	Up	21.7369	19.9	3	3	K09565	291.06	265.435	275.532	475.4	398.604	493.942	0.793811	0.723923	0.751459	1.29656	1.08711	1.34713
mmu05415 Diabetic cardiomyopathy	0.353879	1.2	Q9CPQ1	Cytochrome c oxidase subunit 6C OS=Mus musculus OX=10090 GN=Cox6c PE=1 SV=3	Cox6c	1.53885	0.0238652	Up	8.46899	19.7	2	2	K02268	96.2483	72.9119	76.8354	127.731	106.841	143.979	0.924655	0.700463	0.738155	1.2271	1.02642	1.3832
mmu05415 Diabetic cardiomyopathy	0.353879	1.2	Q9CQ54	NADH dehydrogenase [ubiquinone] 1 subunit C2 OS=Mus musculus OX=10090 GN=Ndufc2 PE=1 SV=1	Ndufc2	1.81472	0.000469001	Up	14.1637	33.3	5	5	K03968	135.266	128.161	148.049	230.863	262.533	253.317	0.700745	0.66394	0.766969	1.19599	1.36005	1.31231
mmu05415 Diabetic cardiomyopathy	0.353879	1.2	Q9CQJ8	NADH dehydrogenase [ubiquinone] 1 beta subcomplex subunit 9 OS=Mus musculus OX=10090 GN=Ndufb9 PE=1 SV=3	Ndufb9	1.59788	0.0154054	Up	21.9841	21.8	4	4	K03965	155.262	188.954	225.31	275.253	312.853	321.93	0.629628	0.766257	0.913689	1.11622	1.2687	1.30551
mmu05415 Diabetic cardiomyopathy	0.353879	1.2	Q9CQQ7	ATP synthase F(0) complex subunit B1, mitochondrial OS=Mus musculus OX=10090 GN=Atp5pb PE=1 SV=1	Atp5pb	2.1699	6.91511e-05	Up	28.9488	31.6	12	12	K02127	1004.73	1004.39	1002.55	2369.55	2132.68	2032.82	0.631463	0.631249	0.630092	1.48923	1.34036	1.2776
mmu05415 Diabetic cardiomyopathy	0.353879	1.2	Q9CR21	Acyl carrier protein, mitochondrial OS=Mus musculus OX=10090 GN=Ndufab1 PE=1 SV=1	Ndufab1	1.57778	0.00593061	Up	17.3703	21.2	3	3	K03955	126.461	130.609	135.446	220.191	174.184	224.929	0.749901	0.774501	0.80318	1.30571	1.0329	1.33381
mmu05415 Diabetic cardiomyopathy	0.353879	1.2	Q9D855	Cytochrome b-c1 complex subunit 7 OS=Mus musculus OX=10090 GN=Uqcrb PE=1 SV=3	Uqcrb	1.656	0.000340656	Up	13.5275	46.8	8	8	K00417	556.598	546.992	483.863	887.098	869.166	872.561	0.79207	0.778401	0.688565	1.26239	1.23687	1.2417
mmu05415 Diabetic cardiomyopathy	0.353879	1.2	Q9DCX2	ATP synthase subunit d, mitochondrial OS=Mus musculus OX=10090 GN=Atp5pd PE=1 SV=3	Atp5pd	1.93184	2.04471e-05	Up	18.7494	43.5	11	11	K02138	1810.54	1824.99	1750.63	3351.11	3642.39	3411.69	0.687925	0.693414	0.66516	1.27327	1.38394	1.29629
mmu05416 Viral myocarditis	0.224401	1.49	O70258	Epsilon-sarcoglycan OS=Mus musculus OX=10090 GN=Sgce PE=1 SV=2	Sgce	0.48647	0.00460648	Down	49.7359	11.7	5	5	K27061	70.1201	72.4522	71.7624	43.2281	27.78	33.2594	1.32052	1.36444	1.35145	0.814083	0.52316	0.626349
mmu05416 Viral myocarditis	0.224401	1.49	P01898	H-2 class I histocompatibility antigen, Q10 alpha chain OS=Mus musculus OX=10090 GN=H2-Q10 PE=1 SV=3	H2-Q10	0.534896	0.00306777	Down	37.251	14.5	4	3	K06751	50.2883	56.7123	50.6256	33.3322	26.1825	24.799	1.24713	1.40644	1.25549	0.826623	0.649314	0.615003
mmu05416 Viral myocarditis	0.224401	1.49	P01899	H-2 class I histocompatibility antigen, D-B alpha chain OS=Mus musculus OX=10090 GN=H2-D1 PE=1 SV=2	H2-D1	0.579969	0.000169789	Down	40.8362	26.5	10	2	K06751	1015.56	938.825	1065.18	572.522	576.711	602.021	1.27722	1.18071	1.33961	0.72003	0.725298	0.757129
mmu05416 Viral myocarditis	0.224401	1.49	P06339	H-2 class I histocompatibility antigen, D-37 alpha chain OS=Mus musculus OX=10090 GN=H2-T23 PE=1 SV=1	H2-T23	0.533758	0.00150928	Down	40.8752	18.5	6	4	K06751	225.202	172.185	201.265	104.777	110.91	103.848	1.47161	1.12516	1.31519	0.684681	0.724754	0.678604
mmu05416 Viral myocarditis	0.224401	1.49	P14429	H-2 class I histocompatibility antigen, Q7 alpha chain OS=Mus musculus OX=10090 GN=H2-Q7 PE=1 SV=1	H2-Q7	0.631004	0.0189072	Down	37.924	7.2	2	0	K06751	54.6274	43.6226	39.8962	26.8631	33.5756	26.7321	1.45468	1.16163	1.0624	0.715343	0.89409	0.711852
mmu05416 Viral myocarditis	0.224401	1.49	P14434	H-2 class II histocompatibility antigen, A-B alpha chain OS=Mus musculus OX=10090 GN=H2-Aa PE=1 SV=2	H2-Aa	0.656738	3.90472e-05	Down	28.093	13.7	3	2	K06752	854.898	821.359	800.071	545.209	548.623	532.465	1.25027	1.20122	1.17009	0.797356	0.80235	0.778719
mmu05416 Viral myocarditis	0.224401	1.49	Q05144	Ras-related C3 botulinum toxin substrate 2 OS=Mus musculus OX=10090 GN=Rac2 PE=1 SV=1	Rac2	0.534821	4.26413e-05	Down	21.4408	19.3	3	3	K07860	567.058	580.515	607.222	314.251	298.41	325.841	1.26326	1.29324	1.35274	0.700074	0.664783	0.725893
