# Supplementary material for: Gut Microbiota Dysbiosis Remodels the Lysine Acetylome of the Mouse Cecum in Early Life
Source: Biology (Basel). 2025 Jul 23;14(8):917. doi: 10.3390/biology14080917 (PMC12383627; doi:10.3390/biology14080917)
Supplement: Supplementary file 1 [file biology-14-00917-s001.zip › Table S4.xlsx]

## Sheet: Sheet1
Subcellular localization	Protein accession	Protein description	Gene name	Abx/con Ratio	Abx/con P value	Regulated Type	MW [kDa]	Coverage [%]	Peptides	Unique peptides	Intensity CON1	Intensity CON2	Intensity CON3	Intensity ABX1	Intensity ABX2	Intensity ABX3	CON1	CON2	CON3	ABX1	ABX2	ABX3
cytoplasm	Q3UGR5	Haloacid dehalogenase-like hydrolase domain-containing protein 2 OS=Mus musculus OX=10090 GN=Hdhd2 PE=1 SV=2	Hdhd2	2.58077	0.0046827	Up	28.7302	8.1	2	2	22.6427	13.5659	15.6887	38.794	50.1275	45.0133	0.73107	0.438004	0.506545	1.25255	1.61848	1.45335
	P62892	Large ribosomal subunit protein eL39 OS=Mus musculus OX=10090 GN=Rpl39 PE=1 SV=2	Rpl39	0.633717	0.0013795	Down	6.40667	19.6	2	2	503.638	467.154	467.873	322.262	316.317	273.128	1.28568	1.19254	1.19438	0.822665	0.80749	0.697239
	P63030	Mitochondrial pyruvate carrier 1 OS=Mus musculus OX=10090 GN=Mpc1 PE=1 SV=1	Mpc1	2.10753	0.00303671	Up	12.4546	15.6	2	2	66.13	46.8811	63.7548	131.033	113.563	127.942	0.722331	0.512078	0.696387	1.43126	1.24044	1.3975
	Q06185	ATP synthase subunit e, mitochondrial OS=Mus musculus OX=10090 GN=Atp5me PE=1 SV=2	Atp5me	1.80559	3.48999e-05	Up	8.2356	62	5	5	615.905	566.414	618.12	1087.01	1070.98	1092.86	0.731582	0.672796	0.734213	1.29116	1.27213	1.29812
	Q08652	Retinol-binding protein 2 OS=Mus musculus OX=10090 GN=Rbp2 PE=2 SV=2	Rbp2	3.64832	1.85639e-05	Up	15.6096	23.9	3	3	129.396	125.097	111.325	465.975	420.552	448.091	0.456574	0.441404	0.392812	1.6442	1.48392	1.58109
	Q3TB82	Pleckstrin homology domain-containing family F member 1 OS=Mus musculus OX=10090 GN=Plekhf1 PE=2 SV=1	Plekhf1	0.640918	0.00602219	Down	31.1576	4.7	1	1	64.7996	77.0796	76.5825	46.4038	51.782	41.8301	1.08458	1.29012	1.2818	0.776681	0.866699	0.700129
	Q6KAR6	Exocyst complex component 3 OS=Mus musculus OX=10090 GN=Exoc3 PE=1 SV=2	Exoc3	1.63958	1.9202e-05	Up	86.4547	12.5	9	9	75.4007	73.2341	74.9489	123.094	125.664	117.825	0.76657	0.744543	0.761976	1.25145	1.27758	1.19789
	Q8BGR9	Ubiquitin-like domain-containing CTD phosphatase 1 OS=Mus musculus OX=10090 GN=Ublcp1 PE=1 SV=1	Ublcp1	1.53384	0.000375817	Up	36.8367	21.4	8	8	198.285	183.436	185.094	290.226	274.724	304.451	0.828365	0.76633	0.773255	1.21246	1.1477	1.27189
	Q8BMG8	Solute carrier family 25 member 32 OS=Mus musculus OX=10090 GN=Slc25a32 PE=1 SV=1	Slc25a32	1.54041	0.00628134	Up	35.0487	4.4	1	1	38.6023	47.6625	49.4302	67.4018	74.0914	67.5329	0.671888	0.829584	0.860351	1.17315	1.28959	1.17543
	Q8BY71	Histone acetyltransferase type B catalytic subunit OS=Mus musculus OX=10090 GN=Hat1 PE=1 SV=1	Hat1	1.57456	0.0131475	Up	49.2783	9.1	4	4	96.8053	73.5582	74.6631	142.722	115.696	127.392	0.920734	0.699626	0.710135	1.35746	1.1004	1.21165
	Q8C650	Septin-10 OS=Mus musculus OX=10090 GN=Septin10 PE=1 SV=1	Septin10	1.70926	0.00623587	Up	52.4221	10.4	4	4	83.8497	69.3608	63.2908	130.57	108.943	130.544	0.857712	0.709503	0.647412	1.33563	1.11439	1.33535
	Q8K157	Galactose mutarotase OS=Mus musculus OX=10090 GN=Galm PE=1 SV=1	Galm	1.50971	1.12747e-05	Up	37.7986	28.4	7	7	1416.07	1384.48	1442.78	2169.39	2137.97	2098.83	0.797823	0.780023	0.812869	1.22225	1.20455	1.18249
	Q8K215	LYR motif-containing protein 4 OS=Mus musculus OX=10090 GN=Lyrm4 PE=1 SV=1	Lyrm4	2.87013	0.000809754	Up	10.8545	24.2	2	2	20.2344	28.131	26.6498	79.7736	65.9844	69.5449	0.418184	0.581383	0.550771	1.64868	1.3637	1.43728
	Q8R1F1	Protein Niban 2 OS=Mus musculus OX=10090 GN=Niban2 PE=1 SV=2	Niban2	0.653374	0.000188238	Down	84.8185	18.8	14	14	572.801	562.395	582.328	355.383	394.987	371.815	1.21027	1.18828	1.2304	0.750885	0.834565	0.785606
	Q8VDG5	Phosphopantothenate--cysteine ligase OS=Mus musculus OX=10090 GN=Ppcs PE=1 SV=1	Ppcs	1.74834	0.000211928	Up	33.794	29.3	10	10	232.05	262.692	234.839	412.943	422.732	439.883	0.694365	0.786057	0.702712	1.23565	1.26495	1.31627
	Q921I0	ORM1-like protein 1 OS=Mus musculus OX=10090 GN=Ormdl1 PE=2 SV=1	Ormdl1	1.51491	0.010069	Up	17.3554	12.4	2	2	101.897	81.7332	109.311	151.723	139.857	152.199	0.829871	0.665651	0.890252	1.23566	1.13902	1.23954
	Q9D2X5	MAU2 chromatid cohesion factor homolog OS=Mus musculus OX=10090 GN=Mau2 PE=1 SV=3	Mau2	1.97357	0.0160583	Up	69.5794	3.6	2	2	16.2202	20.6651	12.435	27.2531	37.3973	32.6864	0.663596	0.845447	0.508737	1.11497	1.52999	1.33726
	Q9D6L8	Peptidyl-prolyl cis-trans isomerase-like 3 OS=Mus musculus OX=10090 GN=Ppil3 PE=1 SV=1	Ppil3	1.52718	0.0226775	Up	18.1275	26.7	4	4	47.6256	40.3776	42.3699	57.7009	60.7507	80.6515	0.867296	0.735305	0.771587	1.05077	1.10631	1.46872
	Q9D8W5	26S proteasome non-ATPase regulatory subunit 12 OS=Mus musculus OX=10090 GN=Psmd12 PE=1 SV=4	Psmd12	2.01	9.135e-05	Up	52.8952	26.3	11	11	131.704	126.273	139.736	268.62	280.212	250.572	0.660105	0.632886	0.700364	1.34633	1.40444	1.25588
	Q9DCT1	1,5-anhydro-D-fructose reductase OS=Mus musculus OX=10090 GN=Akr1e2 PE=1 SV=1	Akr1e2	1.6609	9.99758e-05	Up	34.4607	26.2	10	10	152.829	159.68	159.469	263.579	247.173	273.153	0.730142	0.762872	0.761865	1.25925	1.18087	1.30499
	Q9DCX2	ATP synthase subunit d, mitochondrial OS=Mus musculus OX=10090 GN=Atp5pd PE=1 SV=3	Atp5pd	1.93184	2.04471e-05	Up	18.7494	43.5	11	11	1810.54	1824.99	1750.63	3351.11	3642.39	3411.69	0.687925	0.693414	0.66516	1.27327	1.38394	1.29629
	Q9ESJ0	Exportin-4 OS=Mus musculus OX=10090 GN=Xpo4 PE=1 SV=2	Xpo4	1.64774	0.00767884	Up	129.979	6.3	6	6	22.696	28.5526	22.5236	38.9287	45.7208	36.9076	0.697161	0.877061	0.691865	1.19579	1.40442	1.1337
	P62334	26S proteasome regulatory subunit 10B OS=Mus musculus OX=10090 GN=Psmc6 PE=1 SV=1	Psmc6	1.52308	0.000150586	Up	44.173	28.3	11	11	267.055	257.507	254.776	380.699	415.989	390.309	0.814881	0.785746	0.777415	1.16165	1.26933	1.19097
	P62307	Small nuclear ribonucleoprotein F OS=Mus musculus OX=10090 GN=Snrpf PE=1 SV=1	Snrpf	2.15906	0.00650076	Up	9.72519	24.4	3	3	15.9907	18.6398	24.2167	37.1786	40.1254	49.7504	0.516102	0.601601	0.781598	1.19995	1.29505	1.6057
	P60840	Alpha-endosulfine OS=Mus musculus OX=10090 GN=Ensa PE=1 SV=1	Ensa	0.620253	0.00124816	Down	13.335	44.6	5	4	98.0849	89.7062	103.78	61.1563	55.7195	63.972	1.24574	1.13932	1.31807	0.776721	0.70767	0.812483
	P58044	Isopentenyl-diphosphate Delta-isomerase 1 OS=Mus musculus OX=10090 GN=Idi1 PE=1 SV=1	Idi1	2.24593	0.00209612	Up	26.2891	17.2	4	4	68.3698	56.5561	83.8965	155.934	150.572	162.494	0.605202	0.500628	0.742642	1.38031	1.33284	1.43838
	Q9JJ00	Phospholipid scramblase 1 OS=Mus musculus OX=10090 GN=Plscr1 PE=1 SV=1	Plscr1	2.1065	0.000133245	Up	35.9139	12.2	4	4	348.046	293.551	331.612	696.22	682.189	671.658	0.690734	0.582582	0.658118	1.38172	1.35387	1.33297
	Q9QXD6	Fructose-1,6-bisphosphatase 1 OS=Mus musculus OX=10090 GN=Fbp1 PE=1 SV=3	Fbp1	0.59165	0.00785347	Down	36.9125	10.4	2	2	80.0559	72.0117	82.1358	46.2134	38.2446	54.1085	1.28856	1.15908	1.32204	0.743838	0.615575	0.870915
	Q9QZN4	F-box only protein 6 OS=Mus musculus OX=10090 GN=Fbxo6 PE=1 SV=1	Fbxo6	1.83498	0.00303028	Up	34.4925	10.8	3	3	52.0606	44.3627	38.9935	75.8108	84.0344	88.6418	0.81365	0.69334	0.609426	1.18484	1.31337	1.38538
	Q9WTN0	Geranylgeranyl pyrophosphate synthase OS=Mus musculus OX=10090 GN=Ggps1 PE=1 SV=1	Ggps1	1.5186	0.0200959	Up	34.7068	15.7	4	4	19.6116	20.1288	15.4277	28.5091	24.1908	31.0786	0.84687	0.869204	0.666202	1.23108	1.04461	1.34204
	Q9WUA3	ATP-dependent 6-phosphofructokinase, platelet type OS=Mus musculus OX=10090 GN=Pfkp PE=1 SV=1	Pfkp	1.63126	3.82891e-05	Up	85.455	15.7	13	13	390.28	392.232	409.641	665.464	655.148	624.097	0.746504	0.750238	0.783536	1.27286	1.25313	1.19374
	Q9WUL7	ADP-ribosylation factor-like protein 3 OS=Mus musculus OX=10090 GN=Arl3 PE=1 SV=1	Arl3	0.585782	0.0161203	Down	20.4865	31.3	4	4	162.766	161.833	151.859	111.002	97.8129	70.2858	1.29255	1.28514	1.20593	0.881481	0.776746	0.558149
	Q9Z2C9	Phosphatidylinositol-3-phosphate phosphatase MTMR7 OS=Mus musculus OX=10090 GN=Mtmr7 PE=1 SV=2	Mtmr7	1.66589	0.00415914	Up	75.6081	8	5	4	77.871	74.9272	67.9959	127.497	135.186	105.137	0.793774	0.763766	0.693112	1.29963	1.37801	1.07171
	Q9Z2F2	2'-5'-oligoadenylate synthase-like protein 2 OS=Mus musculus OX=10090 GN=Oasl2 PE=1 SV=2	Oasl2	0.455723	0.000186714	Down	58.7673	12.8	7	7	59.6695	64.7949	64.0157	26.8803	27.2464	31.7681	1.30485	1.41693	1.39989	0.587815	0.595822	0.694702
	Q9Z2V4	Phosphoenolpyruvate carboxykinase, cytosolic [GTP] OS=Mus musculus OX=10090 GN=Pck1 PE=1 SV=1	Pck1	0.572549	5.45627e-05	Down	69.3548	23.8	13	12	1065.41	1080.97	988.092	584.774	598.076	611.786	1.29688	1.31582	1.20277	0.711822	0.728014	0.744702
	Q9Z2W1	Serine/threonine-protein kinase 25 OS=Mus musculus OX=10090 GN=Stk25 PE=1 SV=2	Stk25	1.52729	0.00455205	Up	48.1578	21.4	10	9	242.184	271.163	214.121	380.27	348.72	382.065	0.790364	0.884938	0.698781	1.24101	1.13805	1.24687
	Q9QUH0	Glutaredoxin-1 OS=Mus musculus OX=10090 GN=Glrx PE=1 SV=3	Glrx	1.69387	0.000149415	Up	11.8709	30.8	5	5	320.926	291.361	289.225	492.244	513.905	520.9	0.79288	0.719835	0.71456	1.21614	1.26965	1.28693
	Q9Z2X2	26S proteasome non-ATPase regulatory subunit 10 OS=Mus musculus OX=10090 GN=Psmd10 PE=1 SV=3	Psmd10	2.20262	0.0274943	Up	25.0835	11.7	2	2	46.7485	26.0172	39.5337	71.1699	66.6121	109.57	0.779895	0.43404	0.659533	1.18731	1.11128	1.82794
	O88958	Glucosamine-6-phosphate isomerase 1 OS=Mus musculus OX=10090 GN=Gnpda1 PE=1 SV=3	Gnpda1	1.60942	0.00208768	Up	32.5493	29.4	7	6	142.386	125.215	136.336	200.631	208.814	240.66	0.810514	0.712771	0.776075	1.14206	1.18865	1.36993
	O89079	Coatomer subunit epsilon OS=Mus musculus OX=10090 GN=Cope PE=1 SV=3	Cope	1.8278	0.00215681	Up	34.5671	20.1	4	4	158.542	137.216	160.72	314.75	248.642	270.958	0.73693	0.637805	0.747056	1.46301	1.15573	1.25946
	O89116	Vesicle transport through interaction with t-SNAREs homolog 1A OS=Mus musculus OX=10090 GN=Vti1a PE=1 SV=1	Vti1a	2.23103	0.03361	Up	24.9865	10.1	2	2	23.2542	43.8706	44.9972	106.578	65.0727	78.4966	0.385143	0.726596	0.745256	1.76517	1.07775	1.30008
	P0DW87	Zinc finger TRAF-type-containing protein 1 OS=Mus musculus OX=10090 GN=Zftraf1 PE=1 SV=1	Zftraf1	1.52488	0.0290744	Up	43.4388	15.3	4	4	18.1961	20.648	26.2748	37.6446	31.998	29.6562	0.664021	0.753495	0.95883	1.37374	1.16768	1.08223
	P16015	Carbonic anhydrase 3 OS=Mus musculus OX=10090 GN=Ca3 PE=1 SV=3	Ca3	0.229759	3.00552e-06	Down	29.3663	48.1	9	9	2448.89	2521.63	2423.7	574.951	597.392	526.547	1.61588	1.66387	1.59925	0.379375	0.394183	0.347437
	P21300	Aldo-keto reductase family 1 member B7 OS=Mus musculus OX=10090 GN=Akr1b7 PE=1 SV=4	Akr1b7	0.634096	0.000992872	Down	35.9884	18	6	3	190.232	206.234	191.011	122.937	114.904	134.676	1.18896	1.28897	1.19383	0.768361	0.718153	0.841731
	P26350	Prothymosin alpha OS=Mus musculus OX=10090 GN=Ptma PE=1 SV=2	Ptma	0.615602	0.0116356	Down	12.2541	36	6	6	3385.83	3802.47	2919.5	1989.56	2398.58	1834.24	1.24401	1.3971	1.07268	0.731001	0.881281	0.673932
	P56135	ATP synthase subunit f, mitochondrial OS=Mus musculus OX=10090 GN=Atp5mf PE=1 SV=3	Atp5mf	1.91532	2.14761e-05	Up	10.3442	13.6	1	1	2394.21	2232.4	2419.68	4464.85	4418.82	4612.24	0.699304	0.652044	0.706744	1.3041	1.29066	1.34715
	P56212	cAMP-regulated phosphoprotein 19 OS=Mus musculus OX=10090 GN=Arpp19 PE=1 SV=2	Arpp19	0.655324	0.000916277	Down	12.2929	25.9	3	3	254.04	229.156	237.783	165.39	160.892	146.194	1.27717	1.15207	1.19543	0.831484	0.80887	0.734979
	P57746	V-type proton ATPase subunit D OS=Mus musculus OX=10090 GN=Atp6v1d PE=1 SV=1	Atp6v1d	1.76601	0.0187043	Up	28.369	13.8	5	5	31.8195	25.2558	41.1712	57.6994	63.8042	52.0012	0.702544	0.557622	0.909021	1.27395	1.40873	1.14813
	O08641	SH3 domain-containing YSC84-like protein 1 OS=Mus musculus OX=10090 GN=Sh3yl1 PE=1 SV=1	Sh3yl1	1.65847	0.00288977	Up	37.0281	5.3	2	2	41.1074	35.1295	40.9126	57.5502	69.4578	67.2812	0.791952	0.676784	0.788199	1.10873	1.33813	1.2962
	Q9JIF0	Protein arginine N-methyltransferase 1 OS=Mus musculus OX=10090 GN=Prmt1 PE=1 SV=1	Prmt1	1.52717	0.00150339	Up	42.4356	31	11	7	224.513	188.276	212.867	322.663	325.388	307.433	0.851967	0.714458	0.807773	1.22442	1.23476	1.16662
	Q9R0P6	Signal peptidase complex catalytic subunit SEC11A OS=Mus musculus OX=10090 GN=Sec11a PE=1 SV=1	Sec11a	1.6035	0.00133481	Up	20.6263	13.4	3	3	427.892	366.452	352.064	615.05	608.107	615.108	0.860179	0.736668	0.707744	1.23642	1.22246	1.23653
	Q9Z0Y1	Dynactin subunit 3 OS=Mus musculus OX=10090 GN=Dctn3 PE=1 SV=2	Dctn3	1.71276	0.00313798	Up	20.9783	23.7	5	5	71.2938	78.9452	62.5775	128.456	109.264	126.784	0.740946	0.820466	0.650359	1.33502	1.13557	1.31764
	Q9D1K2	V-type proton ATPase subunit F OS=Mus musculus OX=10090 GN=Atp6v1f PE=1 SV=2	Atp6v1f	1.60494	0.00519779	Up	13.3703	19.3	2	2	140.387	117.245	141.344	194.707	238.25	207.376	0.810461	0.676866	0.815987	1.12406	1.37543	1.19719
	Q9D3N8	Growth hormone-regulated TBC protein 1 OS=Mus musculus OX=10090 GN=Grtp1 PE=1 SV=1	Grtp1	2.27635	0.000140137	Up	40.6282	20.9	6	6	53.543	56.9404	64.6897	129.34	136.55	132.866	0.559753	0.59527	0.676282	1.35216	1.42753	1.38901
	Q9D3P8	Plasminogen receptor (KT) OS=Mus musculus OX=10090 GN=Plgrkt PE=1 SV=1	Plgrkt	2.8006	0.00122829	Up	17.2612	36.1	6	6	144.595	200.052	210.919	512.515	478.255	565.151	0.410882	0.568467	0.599348	1.45636	1.35901	1.60593
	Q9JHU9	Inositol-3-phosphate synthase 1 OS=Mus musculus OX=10090 GN=Isyna1 PE=1 SV=1	Isyna1	0.646353	2.03247e-05	Down	60.9316	24.2	10	10	1124.16	1140.16	1077.82	710.332	719.155	730.718	1.22584	1.24328	1.1753	0.774577	0.784198	0.796807
	Q9JL62	Glycolipid transfer protein OS=Mus musculus OX=10090 GN=Gltp PE=1 SV=3	Gltp	2.0223	0.000141869	Up	23.6896	19.1	4	4	64.1447	55.4849	60.8376	127.711	120.17	117.076	0.70563	0.610367	0.669249	1.4049	1.32194	1.28791
	Q9R1Q8	Transgelin-3 OS=Mus musculus OX=10090 GN=Tagln3 PE=1 SV=1	Tagln3	0.620589	0.0273477	Down	22.4707	21.6	4	4	57.0856	36.6393	48.6153	31.8711	28.6976	27.7661	1.48483	0.95301	1.26451	0.828988	0.746441	0.722214
	A3KMP2	Tetratricopeptide repeat protein 38 OS=Mus musculus OX=10090 GN=Ttc38 PE=1 SV=2	Ttc38	1.73103	4.3928e-06	Up	52.2238	42.6	16	16	424.764	444.907	428.436	737.93	753.362	755.771	0.71889	0.75298	0.725104	1.2489	1.27502	1.2791
	O35640	Annexin A8 OS=Mus musculus OX=10090 GN=Anxa8 PE=1 SV=2	Anxa8	2.28897	0.042484	Up	36.724	5.5	2	2	18.4347	24.2485	8.75975	40.8828	41.9278	34.9405	0.653734	0.859908	0.31064	1.4498	1.48685	1.23907
	P01636	Ig kappa chain V-V region MOPC 149 OS=Mus musculus OX=10090 PE=1 SV=1	--	0.454845	0.00673332	Down	12.0304	12	1	1	71.7726	74.4888	58.653	23.3165	33.6136	36.2742	1.44451	1.49918	1.18046	0.469274	0.676514	0.730063
	Q4KML4	Costars family protein ABRACL OS=Mus musculus OX=10090 GN=Abracl PE=1 SV=1	Abracl	1.6436	3.94577e-05	Up	9.03041	11.1	1	1	786.902	742.663	747.335	1254.27	1280.99	1207.07	0.784389	0.740291	0.744948	1.25026	1.2769	1.20322
	Q6NXN1	SUZ RNA-binding domain-containing OS=Mus musculus OX=10090 GN=Szrd1 PE=1 SV=1	Szrd1	0.449932	0.000233057	Down	16.998	21.7	2	2	65.6414	71.7709	71.1859	34.9416	29.1679	29.7456	1.30218	1.42377	1.41217	0.693163	0.578625	0.590088
	Q80ZK0	Small ribosomal subunit protein uS10m OS=Mus musculus OX=10090 GN=Mrps10 PE=1 SV=1	Mrps10	1.52571	0.00749896	Up	18.6977	21.2	3	3	73.5607	92.2977	94.6026	124.977	138.502	133.908	0.670921	0.841815	0.862837	1.13988	1.26323	1.22133
	Q8CD92	Tetratricopeptide repeat protein 27 OS=Mus musculus OX=10090 GN=Ttc27 PE=1 SV=2	Ttc27	1.57134	0.0146833	Up	96.4306	8.3	6	6	33.1742	26.1342	32.5845	41.2686	53.9373	49.1889	0.842386	0.663619	0.82741	1.04792	1.36962	1.24904
	Q8K3C3	Protein LZIC OS=Mus musculus OX=10090 GN=Lzic PE=1 SV=1	Lzic	1.77189	0.00625867	Up	21.5366	16.8	3	3	102.632	96.0604	73.1106	167.921	164.96	148.725	0.817343	0.765007	0.582239	1.33729	1.31371	1.18441
	Q91V76	Ester hydrolase C11orf54 homolog OS=Mus musculus OX=10090 PE=1 SV=1	--	0.537384	0.000356512	Down	34.9959	22.2	7	7	2966	3057.89	3003.89	1714.54	1445.45	1691.4	1.28221	1.32193	1.29859	0.7412	0.624872	0.731195
	Q99J08	SEC14-like protein 2 OS=Mus musculus OX=10090 GN=Sec14l2 PE=1 SV=1	Sec14l2	0.375192	0.012182	Down	46.3003	2.2	1	1	48.5981	55.2502	45.3441	15.4348	12.8909	27.65	1.42122	1.61575	1.32606	0.451381	0.376986	0.808604
	Q9D1I2	Caspase recruitment domain-containing protein 19 OS=Mus musculus OX=10090 GN=Card19 PE=1 SV=1	Card19	1.58626	0.0345714	Up	20.936	21.9	4	4	34.2843	37.7499	54.33	70.3815	59.2359	70.8297	0.629433	0.693058	0.997457	1.29215	1.08752	1.30038
	Q9D7A6	Signal recognition particle 19 kDa protein OS=Mus musculus OX=10090 GN=Srp19 PE=1 SV=1	Srp19	0.654318	0.00175341	Down	16.1908	9.7	1	1	262.893	263.724	285.161	159.543	185.505	186.112	1.17456	1.17827	1.27405	0.71281	0.828804	0.831513
	Q9DAM7	Transmembrane protein 263 OS=Mus musculus OX=10090 GN=Tmem263 PE=1 SV=1	Tmem263	1.6786	0.00150649	Up	11.5492	21.7	2	2	67.7621	64.4408	75.0299	107.587	113.041	127.233	0.732439	0.69654	0.810997	1.1629	1.22186	1.37526
	Q9DB16	Calcium-binding protein 39-like OS=Mus musculus OX=10090 GN=Cab39l PE=1 SV=3	Cab39l	1.52482	0.024471	Up	39.1056	20.2	7	4	57.8796	79.3197	54.7088	89.7664	103.843	99.015	0.716727	0.982222	0.677463	1.11158	1.2859	1.22611
	Q9EQS3	c-Myc-binding protein OS=Mus musculus OX=10090 GN=Mycbp PE=1 SV=5	Mycbp	2.29288	9.45796e-06	Up	11.9697	10.7	1	1	48.9957	50.0945	53.9728	117.826	116.748	116.382	0.583261	0.596342	0.64251	1.40264	1.38981	1.38544
	Q9CZC8	Secernin-1 OS=Mus musculus OX=10090 GN=Scrn1 PE=1 SV=1	Scrn1	0.653912	0.000134058	Down	46.3259	19.3	7	7	158.321	162.006	156.596	106.484	107.1	98.2812	1.20428	1.23232	1.19116	0.809979	0.814671	0.747587
	Q9CRT8	Exportin-T OS=Mus musculus OX=10090 GN=Xpot PE=1 SV=3	Xpot	1.88733	0.0100041	Up	109.734	4.9	4	4	25.8919	31.2657	35.8867	54.1788	50.8931	70.5337	0.578268	0.698285	0.80149	1.21002	1.13664	1.57529
	Q9CRD2	ER membrane protein complex subunit 2 OS=Mus musculus OX=10090 GN=Emc2 PE=1 SV=1	Emc2	1.57606	0.00747132	Up	34.9347	21.2	6	6	109.467	106.674	105.706	187.884	140.837	178.53	0.792186	0.771981	0.764969	1.35968	1.01921	1.29198
	Q9CQW5	Galectin-2 OS=Mus musculus OX=10090 GN=Lgals2 PE=1 SV=1	Lgals2	0.170875	1.70048e-05	Down	14.8799	68.5	7	7	791.773	784.235	781.232	143.6	115.474	143.718	1.72123	1.70484	1.69831	0.31217	0.251027	0.312428
	O35127	Protein C10 OS=Mus musculus OX=10090 GN=Grcc10 PE=1 SV=1	Grcc10	4.71772	0.00277279	Up	13.1942	24.6	2	2	27.5727	52.1691	25.5076	191.907	141.558	163.072	0.274908	0.520142	0.254318	1.91338	1.41138	1.62587
	O35153	BET1-like protein OS=Mus musculus OX=10090 GN=Bet1l PE=3 SV=1	Bet1l	1.69157	0.0165757	Up	12.4282	11.7	1	1	32.2324	21.1283	24.1603	48.5239	41.5959	41.0123	0.926869	0.607562	0.694751	1.39535	1.19613	1.17934
	P09541	Myosin light chain 4 OS=Mus musculus OX=10090 GN=Myl4 PE=1 SV=3	Myl4	0.596172	0.00478932	Down	21.159	25.4	4	3	53.9098	61.0221	63.096	32.0897	32.9349	41.1107	1.13829	1.28846	1.33225	0.677562	0.695407	0.868037
	P51162	Gastrotropin OS=Mus musculus OX=10090 GN=Fabp6 PE=2 SV=2	Fabp6	0.271164	9.62555e-06	Down	14.4864	38.3	6	6	1210.46	1091.31	1231.54	336.797	312.63	308.68	1.61703	1.45786	1.64519	0.449921	0.417637	0.41236
	P56812	Programmed cell death protein 5 OS=Mus musculus OX=10090 GN=Pdcd5 PE=1 SV=3	Pdcd5	1.73697	0.00327998	Up	14.2751	16.7	2	2	91.0527	80.0677	71.4258	134.65	130.985	155.66	0.822963	0.723677	0.645569	1.21701	1.18388	1.4069
	P62965	Cellular retinoic acid-binding protein 1 OS=Mus musculus OX=10090 GN=Crabp1 PE=1 SV=2	Crabp1	0.518775	9.93979e-05	Down	15.5916	40.1	6	6	69.6758	77.3187	70.8201	39.2487	37.9645	35.7835	1.26373	1.40235	1.28448	0.711863	0.68857	0.649013
	P63054	Calmodulin regulator protein PCP4 OS=Mus musculus OX=10090 GN=Pcp4 PE=3 SV=2	Pcp4	0.412172	2.48138e-05	Down	6.80741	16.1	1	1	4040.06	3653.87	3793.69	1570.36	1656.97	1507.55	1.49424	1.35141	1.40312	0.580808	0.612842	0.557576
	P97816	Protein S100-G OS=Mus musculus OX=10090 GN=S100g PE=1 SV=3	S100g	0.259504	0.00118665	Down	8.97014	29.1	3	3	1168.87	924.055	797.517	291.701	263.18	195.201	1.92643	1.52295	1.3144	0.480756	0.43375	0.321714
	Q06138	Calcium-binding protein 39 OS=Mus musculus OX=10090 GN=Cab39 PE=1 SV=2	Cab39	1.83048	0.00162231	Up	39.843	16.1	6	6	84.7568	87.6449	88.9203	150.685	184.564	143.096	0.687527	0.710954	0.7213	1.22232	1.49714	1.16076
	Q149L6	DnaJ homolog subfamily B member 14 OS=Mus musculus OX=10090 GN=Dnajb14 PE=2 SV=1	Dnajb14	1.99856	0.0192077	Up	42.3256	2.9	1	1	26.3178	34.3251	25.0778	49.6728	75.1192	46.5256	0.614331	0.801245	0.585387	1.1595	1.75349	1.08604
	Q9WVD5	Mitochondrial ornithine transporter 1 OS=Mus musculus OX=10090 GN=Slc25a15 PE=1 SV=1	Slc25a15	1.50617	0.0321044	Up	32.8233	16.6	4	4	21.045	18.033	25.7233	27.7307	34.7932	35.0781	0.77751	0.666231	0.950349	1.02451	1.28544	1.29596
	Q6ZWM4	U6 snRNA-associated Sm-like protein LSm8 OS=Mus musculus OX=10090 GN=Lsm8 PE=1 SV=3	Lsm8	1.59938	0.0183484	Up	10.4026	30.2	3	3	184.507	181.805	135.129	241.114	304.723	256.16	0.849324	0.836889	0.622027	1.1099	1.4027	1.17916
	Q8K013	GTP-binding protein 10 OS=Mus musculus OX=10090 GN=Gtpbp10 PE=2 SV=1	Gtpbp10	2.10338	0.0268099	Up	40.1416	6.8	2	2	27.9851	15.4094	23.9717	50.8818	35.896	54.9188	0.803158	0.442242	0.687977	1.46028	1.0302	1.57614
	Q8VC28	Aldo-keto reductase family 1 member C13 OS=Mus musculus OX=10090 GN=Akr1c13 PE=1 SV=2	Akr1c13	1.96921	4.77418e-05	Up	37.0578	48.9	18	18	1507.12	1369.45	1369.67	2873.81	2778.95	2708.99	0.717223	0.651708	0.651809	1.36761	1.32247	1.28918
	Q91WQ9	Calmodulin-like protein 4 OS=Mus musculus OX=10090 GN=Calml4 PE=1 SV=2	Calml4	1.58877	0.000547641	Up	17.6705	43.8	7	7	235.461	257.327	273.332	402.693	418.178	396.316	0.712328	0.77848	0.826899	1.21825	1.26509	1.19895
	Q91YP3	Deoxyribose-phosphate aldolase OS=Mus musculus OX=10090 GN=Dera PE=1 SV=1	Dera	1.75671	0.000346254	Up	34.9754	38.4	10	10	306.236	273.088	309.013	543.234	490.863	526.458	0.750306	0.66909	0.757109	1.33097	1.20266	1.28987
	Q99JI4	26S proteasome non-ATPase regulatory subunit 6 OS=Mus musculus OX=10090 GN=Psmd6 PE=1 SV=1	Psmd6	1.64696	0.000213365	Up	45.5364	36.2	16	16	362.097	341.694	336.89	606.31	543.775	563.878	0.788698	0.744257	0.733793	1.32063	1.18442	1.22821
	Q99JX4	Eukaryotic translation initiation factor 3 subunit M OS=Mus musculus OX=10090 GN=Eif3m PE=1 SV=1	Eif3m	1.54032	0.0335056	Up	42.517	12.3	4	4	71.7042	91.3934	60.6208	103.917	109.383	131.297	0.757019	0.964887	0.640005	1.09711	1.15481	1.38617
	Q9CPQ3	Mitochondrial import receptor subunit TOM22 homolog OS=Mus musculus OX=10090 GN=Tomm22 PE=1 SV=3	Tomm22	2.07618	0.00191539	Up	15.5367	8.5	1	1	93.9087	76.7792	92.5189	204.816	157.283	184.366	0.695901	0.568965	0.685602	1.51777	1.16553	1.36623
	Q9CQ85	Mitochondrial import inner membrane translocase subunit Tim22 OS=Mus musculus OX=10090 GN=Timm22 PE=1 SV=1	Timm22	2.15949	0.0246591	Up	20.1141	16	2	2	166.911	168.865	173.13	456.349	233.454	409.174	0.622848	0.630139	0.646055	1.70292	0.871159	1.52688
	Q9CQE8	RNA transcription, translation and transport factor protein OS=Mus musculus OX=10090 GN=RTRAF PE=1 SV=1	RTRAF	1.58274	0.0164215	Up	28.1522	14.8	4	4	90.315	100.194	113	167.541	132.165	180.67	0.691288	0.766904	0.864923	1.28239	1.01161	1.38288
	Q9CQW0	ER membrane protein complex subunit 6 OS=Mus musculus OX=10090 GN=Emc6 PE=1 SV=1	Emc6	2.10781	0.00164727	Up	12.0173	20	2	2	86.5295	108.268	108.338	232.584	219.135	187.233	0.551092	0.689541	0.689986	1.48129	1.39563	1.19245
	Q7TNP2	Serine/threonine-protein phosphatase 2A 65 kDa regulatory subunit A beta isoform OS=Mus musculus OX=10090 GN=Ppp2r1b PE=1 SV=2	Ppp2r1b	1.72497	0.00189164	Up	65.9343	14.1	6	6	57.0347	46.7014	58.157	88.4828	93.3434	97.4349	0.775712	0.635171	0.790975	1.20343	1.26953	1.32518
	Q9ES52	Phosphatidylinositol 3,4,5-trisphosphate 5-phosphatase 1 OS=Mus musculus OX=10090 GN=Inpp5d PE=1 SV=2	Inpp5d	0.655836	0.00152939	Down	133.542	21.4	20	20	70.5489	71.3765	70.0486	46.5919	50.5816	41.8468	1.20598	1.22013	1.19743	0.796456	0.864656	0.715342
	Q8QZR5	Alanine aminotransferase 1 OS=Mus musculus OX=10090 GN=Gpt PE=1 SV=3	Gpt	0.557281	3.72635e-05	Down	55.1426	30.6	14	13	1482.17	1438.33	1369.37	781.552	825.91	783.199	1.33118	1.29181	1.22987	0.701938	0.741777	0.703416
	Q9EPB4	Apoptosis-associated speck-like protein containing a CARD OS=Mus musculus OX=10090 GN=Pycard PE=1 SV=1	Pycard	1.75992	0.00217243	Up	21.4585	15	3	3	113.571	110.989	139.438	199.468	226.041	215.1	0.678301	0.662881	0.832794	1.19132	1.35002	1.28468
	P17879	Heat shock 70 kDa protein 1B OS=Mus musculus OX=10090 GN=Hspa1b PE=1 SV=3	Hspa1b	0.536089	4.43831e-06	Down	70.1763	37.4	21	14	4104.25	4016.5	4181.08	2245.72	2209.22	2139.93	1.30316	1.2753	1.32756	0.713052	0.701462	0.679463
	P19639	Glutathione S-transferase Mu 3 OS=Mus musculus OX=10090 GN=Gstm3 PE=1 SV=2	Gstm3	0.602179	3.09433e-05	Down	25.7016	38.1	9	6	5173.31	4835.13	4936.17	2923.71	3064.46	3011.16	1.29636	1.21161	1.23693	0.732639	0.767909	0.754551
	P20065	Thymosin beta-4 OS=Mus musculus OX=10090 GN=Tmsb4x PE=1 SV=1	Tmsb4x	0.651926	0.023294	Down	5.67946	24	1	1	56.6389	63.175	53.9421	46.4872	31.9036	34.8853	1.18396	1.32059	1.12758	0.971749	0.666901	0.729227
	P21107	Tropomyosin alpha-3 chain OS=Mus musculus OX=10090 GN=Tpm3 PE=1 SV=3	Tpm3	1.66359	0.0132107	Up	32.994	8.4	3	3	721.488	712.27	696.893	1265.42	926.902	1352.21	0.762783	0.753038	0.736781	1.33784	0.979954	1.4296
	P21278	Guanine nucleotide-binding protein subunit alpha-11 OS=Mus musculus OX=10090 GN=Gna11 PE=1 SV=1	Gna11	1.52349	0.000135024	Up	42.0242	29	9	4	697.687	734.558	768.588	1098.36	1126.06	1128.52	0.753743	0.793578	0.830342	1.18661	1.21653	1.21919
	P24549	Aldehyde dehydrogenase 1A1 OS=Mus musculus OX=10090 GN=Aldh1a1 PE=1 SV=5	Aldh1a1	2.33782	8.91767e-06	Up	54.4678	26.9	13	13	2791.31	2765.22	2625.27	6102.11	6434.15	6591.33	0.613265	0.607531	0.576783	1.34066	1.41361	1.44815
	P26040	Ezrin OS=Mus musculus OX=10090 GN=Ezr PE=1 SV=3	Ezr	1.6069	6.46634e-05	Up	69.4068	22.7	17	17	2473.62	2288.3	2369.64	3908.56	3708.23	3842.87	0.798318	0.73851	0.76476	1.26142	1.19677	1.24022
	P31725	Protein S100-A9 OS=Mus musculus OX=10090 GN=S100a9 PE=1 SV=3	S100a9	3.72016	0.00313182	Up	13.0489	19.5	2	2	22.181	11.779	22.2671	72.8355	67.1638	69.1745	0.501453	0.266291	0.503398	1.64661	1.51839	1.56385
	P35290	Ras-related protein Rab-24 OS=Mus musculus OX=10090 GN=Rab24 PE=1 SV=2	Rab24	2.72472	0.00378159	Up	23.1442	18.2	3	3	13.5978	14.225	22.7454	42.0078	48.2281	47.5481	0.43316	0.453139	0.724561	1.33817	1.53632	1.51466
	P40936	Indolethylamine N-methyltransferase OS=Mus musculus OX=10090 GN=Inmt PE=1 SV=1	Inmt	0.464149	1.91391e-05	Down	29.4598	29.9	6	6	162.77	159.555	167.406	73.8477	73.1857	80.2747	1.36202	1.33511	1.40081	0.617939	0.6124	0.671719
	P15105	Glutamine synthetase OS=Mus musculus OX=10090 GN=Glul PE=1 SV=6	Glul	1.61162	0.000154676	Up	42.1196	24.7	9	9	601.64	563.171	633.018	965.667	975.935	955.813	0.768829	0.71967	0.808927	1.23402	1.24714	1.22142
	P42209	Septin-1 OS=Mus musculus OX=10090 GN=Septin1 PE=1 SV=2	Septin1	0.568509	0.0170752	Down	42.0198	12.8	4	4	46.401	35.806	50.4118	26.3856	20.4891	28.5203	1.3384	1.0328	1.45409	0.761072	0.590992	0.822646
	P50247	Adenosylhomocysteinase OS=Mus musculus OX=10090 GN=Ahcy PE=1 SV=3	Ahcy	1.50902	9.92664e-06	Up	47.6882	45.1	21	21	4098.93	4080.43	4172.33	6134.72	6377.13	6127.13	0.793581	0.789998	0.807792	1.18772	1.23465	1.18625
	P50518	V-type proton ATPase subunit E 1 OS=Mus musculus OX=10090 GN=Atp6v1e1 PE=1 SV=2	Atp6v1e1	1.55572	0.000962558	Up	26.1574	28.3	6	4	123.386	134.309	130.361	201.475	216.459	185.774	0.746466	0.812544	0.788661	1.21889	1.30954	1.1239
	P51150	Ras-related protein Rab-7a OS=Mus musculus OX=10090 GN=Rab7a PE=1 SV=2	Rab7a	1.56742	3.00946e-05	Up	23.4897	48.8	10	10	1760.12	1736.5	1658.04	2632.36	2724.17	2723	0.797987	0.78728	0.751709	1.19343	1.23506	1.23453
	P51863	V-type proton ATPase subunit d 1 OS=Mus musculus OX=10090 GN=Atp6v0d1 PE=1 SV=2	Atp6v0d1	1.73485	0.000920091	Up	40.3011	18.2	7	7	99.7005	105.213	122.125	185.731	186.051	195.581	0.66883	0.705809	0.819263	1.24596	1.2481	1.31204
	P52840	Sulfotransferase 1A1 OS=Mus musculus OX=10090 GN=Sult1a1 PE=1 SV=1	Sult1a1	0.60892	2.55893e-06	Down	33.9745	33	10	9	3708.96	3695.25	3716.03	2201.11	2291.53	2278.7	1.24381	1.23921	1.24618	0.73815	0.768471	0.76417
	P53657	Pyruvate kinase PKLR OS=Mus musculus OX=10090 GN=Pklr PE=1 SV=1	Pklr	1.62818	0.000951148	Up	62.3087	32.6	18	18	361.548	370.613	405.361	662.886	569.972	619.234	0.725608	0.743801	0.813539	1.33038	1.1439	1.24277
	P54822	Adenylosuccinate lyase OS=Mus musculus OX=10090 GN=Adsl PE=1 SV=2	Adsl	1.56596	0.00724959	Up	54.8662	23.3	8	8	236.115	226.087	192.636	299.73	361.823	363.894	0.843125	0.807314	0.68787	1.07028	1.292	1.2994
	P62259	14-3-3 protein epsilon OS=Mus musculus OX=10090 GN=Ywhae PE=1 SV=1	Ywhae	1.67242	0.000153171	Up	29.1739	37.6	12	12	773.695	841.767	767.174	1274.21	1373.83	1336.74	0.729051	0.793196	0.722906	1.20068	1.29456	1.25961
	P62331	ADP-ribosylation factor 6 OS=Mus musculus OX=10090 GN=Arf6 PE=1 SV=2	Arf6	1.52785	1.74206e-06	Up	20.0821	32.6	5	5	948.192	933.913	932.038	1413.84	1431.2	1454.54	0.799743	0.787699	0.786118	1.19249	1.20713	1.22682
	P62855	Small ribosomal subunit protein eS26 OS=Mus musculus OX=10090 GN=Rps26 PE=1 SV=3	Rps26	0.628669	0.00850838	Down	13.0154	18.3	2	2	768.098	700.803	866.857	538.048	420.935	509.437	1.21145	1.10532	1.36722	0.848616	0.663904	0.80349
	P48036	Annexin A5 OS=Mus musculus OX=10090 GN=Anxa5 PE=1 SV=1	Anxa5	1.57299	0.000548917	Up	35.7524	33.2	12	12	1434.4	1293.18	1265.88	2112.63	2001.96	2167.1	0.837596	0.75513	0.739189	1.23363	1.16901	1.26544
	P67778	Prohibitin 1 OS=Mus musculus OX=10090 GN=Phb1 PE=1 SV=1	Phb1	1.65745	6.02196e-05	Up	29.8201	42.3	13	13	2410.04	2372.83	2251.69	3736.46	3988.31	3934.62	0.773525	0.761582	0.722701	1.19925	1.28009	1.26285
	P14069	Protein S100-A6 OS=Mus musculus OX=10090 GN=S100a6 PE=1 SV=3	S100a6	2.05028	3.46119e-05	Up	10.0506	16.9	2	2	923.356	933.799	859.407	1775.11	1927.01	1867.6	0.668591	0.676153	0.622286	1.28534	1.39532	1.35231
	P11928	2'-5'-oligoadenylate synthase 1A OS=Mus musculus OX=10090 GN=Oas1a PE=1 SV=2	Oas1a	0.599207	0.000165877	Down	42.4286	23.4	9	7	673.553	701.039	646.625	409.078	420.8	381.248	1.25027	1.3013	1.20029	0.759346	0.781106	0.707688
	B2RSH2	Guanine nucleotide-binding protein G(i) subunit alpha-1 OS=Mus musculus OX=10090 GN=Gnai1 PE=1 SV=1	Gnai1	2.13843	0.0366854	Up	40.3611	6.5	2	2	32.7686	33.9339	27.1931	41.7593	88.4105	70.6199	0.667191	0.690919	0.553671	0.850248	1.8001	1.43787
	E9Q912	Rap1 GTPase-GDP dissociation stimulator 1 OS=Mus musculus OX=10090 GN=Rap1gds1 PE=2 SV=1	Rap1gds1	1.61418	0.000189173	Up	66.0765	23.2	12	12	123.968	119.359	120.553	183.381	197.797	206.19	0.781929	0.752857	0.76039	1.15668	1.2476	1.30054
	O08528	Hexokinase-2 OS=Mus musculus OX=10090 GN=Hk2 PE=1 SV=1	Hk2	1.73031	6.84707e-07	Up	102.535	38.1	33	28	868.91	874.575	847.604	1493.8	1486.39	1503.21	0.736938	0.741743	0.718868	1.26692	1.26063	1.2749
	O08734	Bcl-2 homologous antagonist/killer OS=Mus musculus OX=10090 GN=Bak1 PE=1 SV=3	Bak1	1.80896	0.00649335	Up	23.2946	18.7	4	4	78.6652	97.1448	66.6187	155.589	136.021	146.935	0.693112	0.855934	0.586972	1.37088	1.19847	1.29464
	O35945	Aldehyde dehydrogenase, cytosolic 1 OS=Mus musculus OX=10090 GN=Aldh1a7 PE=1 SV=1	Aldh1a7	2.19422	1.18887e-07	Up	54.5877	45.7	18	10	2176.27	2232.6	2172.62	4828.92	4784.35	4827.96	0.621119	0.637196	0.620079	1.3782	1.36548	1.37793
	O55022	Membrane-associated progesterone receptor component 1 OS=Mus musculus OX=10090 GN=Pgrmc1 PE=1 SV=4	Pgrmc1	0.660441	0.00159744	Down	21.6942	16.4	5	5	1313.38	1326.72	1254.8	779.542	859.425	933.387	1.21849	1.23086	1.16415	0.723221	0.797332	0.86595
	O70258	Epsilon-sarcoglycan OS=Mus musculus OX=10090 GN=Sgce PE=1 SV=2	Sgce	0.48647	0.00460648	Down	49.7359	11.7	5	5	70.1201	72.4522	71.7624	43.2281	27.78	33.2594	1.32052	1.36444	1.35145	0.814083	0.52316	0.626349
	O70480	Vesicle-associated membrane protein 4 OS=Mus musculus OX=10090 GN=Vamp4 PE=1 SV=1	Vamp4	2.51867	0.010622	Up	16.3528	18.4	2	2	19.8164	16.8092	22.3706	59.4403	33.5268	55.6253	0.57276	0.485843	0.646584	1.71802	0.969036	1.60776
	O70503	Very-long-chain 3-oxoacyl-CoA reductase OS=Mus musculus OX=10090 GN=Hsd17b12 PE=1 SV=1	Hsd17b12	1.50103	0.000344983	Up	34.7418	28.5	10	10	934.299	917.259	1016.16	1415.38	1484.12	1405.05	0.781593	0.767338	0.850076	1.18404	1.24155	1.1754
	O88329	Unconventional myosin-Ia OS=Mus musculus OX=10090 GN=Myo1a PE=2 SV=2	Myo1a	1.75072	1.76057e-06	Up	118.695	35.9	41	36	2502.56	2405	2413.67	4247.58	4279.25	4290.57	0.745599	0.716534	0.719118	1.2655	1.27494	1.27831
	P13707	Glycerol-3-phosphate dehydrogenase [NAD(+)], cytoplasmic OS=Mus musculus OX=10090 GN=Gpd1 PE=1 SV=3	Gpd1	0.581923	2.37313e-05	Down	37.5727	33.2	12	12	523.352	503.242	534.194	299.036	296.375	312.847	1.27179	1.22292	1.29814	0.726684	0.720217	0.760247
	Q9ES34	Ubiquitin-protein ligase E3B OS=Mus musculus OX=10090 GN=Ube3b PE=1 SV=3	Ube3b	1.52954	0.0071455	Up	122.762	7.1	7	7	22.8648	25.8892	23.0031	41.7018	32.5397	35.5138	0.755811	0.855782	0.76038	1.37848	1.07562	1.17393
	P00329	Alcohol dehydrogenase 1 OS=Mus musculus OX=10090 GN=Adh1 PE=1 SV=2	Adh1	1.55025	0.000550349	Up	39.7714	22.7	8	8	1818.98	1891.84	1912	2684.74	2949.77	3082.28	0.761101	0.791586	0.800023	1.12335	1.23425	1.28969
	P06837	Neuromodulin OS=Mus musculus OX=10090 GN=Gap43 PE=1 SV=1	Gap43	0.418769	0.00023538	Down	23.6324	32.6	4	4	197.841	187.164	220.386	88.3255	76.2085	88.985	1.38204	1.30745	1.53953	0.617006	0.532361	0.621613
	P07356	Annexin A2 OS=Mus musculus OX=10090 GN=Anxa2 PE=1 SV=2	Anxa2	2.14273	1.81965e-08	Up	38.6762	51.9	20	20	2893.35	2914.29	2879.58	6169.12	6185.88	6259.33	0.635865	0.640466	0.632838	1.35577	1.35946	1.3756
	P08207	Protein S100-A10 OS=Mus musculus OX=10090 GN=S100a10 PE=1 SV=2	S100a10	2.91647	0.00200466	Up	11.186	38.1	3	3	215.089	135.215	196.528	536.067	577.452	481.301	0.602589	0.378814	0.550588	1.50183	1.61778	1.3484
	P08752	Guanine nucleotide-binding protein G(i) subunit alpha-2 OS=Mus musculus OX=10090 GN=Gnai2 PE=1 SV=5	Gnai2	1.55307	4.62811e-05	Up	40.489	33.2	11	5	1213.44	1148.73	1225.8	1890.18	1816.47	1865.72	0.794798	0.752415	0.802899	1.23807	1.18978	1.22204
	P09528	Ferritin heavy chain OS=Mus musculus OX=10090 GN=Fth1 PE=1 SV=2	Fth1	0.327688	1.0434e-05	Down	21.0666	49.5	7	7	827.348	775.637	819.917	275.212	272.357	246.387	1.54315	1.4467	1.52929	0.513319	0.507993	0.459554
	P10107	Annexin A1 OS=Mus musculus OX=10090 GN=Anxa1 PE=1 SV=2	Anxa1	2.10759	0.000283494	Up	38.7343	29.8	11	11	221.29	245.649	264.854	494.421	497.462	550.436	0.58385	0.648118	0.698789	1.30448	1.3125	1.45227
	P10648	Glutathione S-transferase A2 OS=Mus musculus OX=10090 GN=Gsta2 PE=1 SV=3	Gsta2	3.54231	0.000118502	Up	25.542	11.7	3	0	53.1226	43.2704	57.2433	187.46	177.056	179.712	0.45673	0.372025	0.492159	1.61172	1.52226	1.54511
	P11404	Fatty acid-binding protein, heart OS=Mus musculus OX=10090 GN=Fabp3 PE=1 SV=5	Fabp3	0.602433	0.00480746	Down	14.8188	27.8	3	3	95.6083	78.6338	76.5346	44.9645	52.9842	53.1276	1.42751	1.17407	1.14272	0.671358	0.791098	0.793239
	P11440	Cyclin-dependent kinase 1 OS=Mus musculus OX=10090 GN=Cdk1 PE=1 SV=3	Cdk1	1.54839	0.0121283	Up	34.1066	32.3	8	8	58.8242	74.7862	57.3563	91.6788	109.758	94.2529	0.725245	0.922041	0.707147	1.13031	1.35321	1.16205
	O88983	Syntaxin-8 OS=Mus musculus OX=10090 GN=Stx8 PE=1 SV=1	Stx8	2.09852	0.0124915	Up	26.9248	7.6	2	2	33.6522	61.2936	51.6422	101.778	100.78	105.06	0.444542	0.809681	0.682188	1.34447	1.33129	1.38783
	P68510	14-3-3 protein eta OS=Mus musculus OX=10090 GN=Ywhah PE=1 SV=2	Ywhah	1.84925	9.09176e-05	Up	28.2117	29.7	8	6	965.371	956.1	901.228	1631.04	1782.88	1805.96	0.720195	0.713279	0.672342	1.2168	1.33008	1.3473
	O88384	Vesicle transport through interaction with t-SNAREs homolog 1B OS=Mus musculus OX=10090 GN=Vti1b PE=1 SV=1	Vti1b	1.86541	0.00289436	Up	26.7135	29.3	6	6	148.66	143.651	174.993	256.197	330.493	285.024	0.666129	0.643684	0.784125	1.14799	1.4809	1.27716
	Q05144	Ras-related C3 botulinum toxin substrate 2 OS=Mus musculus OX=10090 GN=Rac2 PE=1 SV=1	Rac2	0.534821	4.26413e-05	Down	21.4408	19.3	3	3	567.058	580.515	607.222	314.251	298.41	325.841	1.26326	1.29324	1.35274	0.700074	0.664783	0.725893
	Q91V41	Ras-related protein Rab-14 OS=Mus musculus OX=10090 GN=Rab14 PE=1 SV=3	Rab14	1.70008	0.000307628	Up	23.8969	50.7	8	8	478.65	455.438	529.667	813.785	831.509	843.206	0.726648	0.69141	0.804098	1.23542	1.26233	1.28009
	Q91W97	Hexokinase HKDC1 OS=Mus musculus OX=10090 GN=Hkdc1 PE=2 SV=1	Hkdc1	1.68131	0.000214591	Up	102.259	19	16	16	231.063	231.06	223.419	356.932	407.88	387.796	0.754225	0.754214	0.729273	1.16508	1.33138	1.26582
	Q91XD6	Vacuolar protein-sorting-associated protein 36 OS=Mus musculus OX=10090 GN=Vps36 PE=1 SV=1	Vps36	1.6125	0.000453511	Up	43.7355	41.7	15	15	111.221	110.244	101.168	169.162	165.994	185.092	0.791724	0.784765	0.720158	1.20417	1.18162	1.31757
	Q91ZZ3	Beta-synuclein OS=Mus musculus OX=10090 GN=Sncb PE=1 SV=1	Sncb	0.56224	0.0456663	Down	14.0516	10.5	1	1	38.0838	36.9091	54.9458	22.8748	18.3937	31.7883	1.12566	1.09093	1.62405	0.676116	0.543667	0.939577
	Q923E4	NAD-dependent protein deacetylase sirtuin-1 OS=Mus musculus OX=10090 GN=Sirt1 PE=1 SV=2	Sirt1	1.59747	0.016405	Up	80.3717	6.8	4	4	43.4661	45.0178	31.9949	69.6056	64.5107	58.3446	0.833376	0.863128	0.613439	1.33455	1.23687	1.11864
	Q925I1	ATPase family AAA domain-containing protein 3A OS=Mus musculus OX=10090 GN=Atad3a PE=1 SV=1	Atad3a	1.51364	0.000586952	Up	66.742	29.4	18	18	290.785	297.438	332.484	469.88	465.717	458.019	0.753874	0.771124	0.861981	1.21819	1.20739	1.18744
	Q99J87	ATP-dependent RNA helicase DHX58 OS=Mus musculus OX=10090 GN=Dhx58 PE=1 SV=2	Dhx58	0.621987	0.0184435	Down	76.7085	8.7	6	6	80.3012	76.0468	89.0222	53.9269	58.8183	39.8719	1.21061	1.14647	1.34209	0.812994	0.886736	0.601103
	Q99JY3	GTPase IMAP family member 4 OS=Mus musculus OX=10090 GN=Gimap4 PE=1 SV=2	Gimap4	0.595752	0.000548774	Down	38.0445	24.4	8	8	239.907	266.205	250.779	147.333	162.511	141.075	1.19178	1.32242	1.24579	0.731901	0.8073	0.700815
	Q99K70	Ras-related GTP-binding protein C OS=Mus musculus OX=10090 GN=Rragc PE=1 SV=1	Rragc	1.65918	0.000634325	Up	44.1209	23.4	8	4	184.058	194.585	199.12	310.873	298.793	348.946	0.7188	0.759911	0.777625	1.21405	1.16688	1.36274
	Q9CQ10	Charged multivesicular body protein 3 OS=Mus musculus OX=10090 GN=Chmp3 PE=1 SV=3	Chmp3	1.68972	0.0147669	Up	25.2191	16.1	4	4	58.1595	43.9504	64.02	96.2032	82.3791	102.131	0.780938	0.590146	0.85963	1.29177	1.10615	1.37137
	Q8VE70	Programmed cell death protein 10 OS=Mus musculus OX=10090 GN=Pdcd10 PE=1 SV=1	Pdcd10	1.52035	0.000406536	Up	24.7156	35.8	7	7	336.542	337.469	337.479	487.642	498.021	552.159	0.792076	0.79426	0.794283	1.1477	1.17213	1.29955
	Q9CQ92	Mitochondrial fission 1 protein OS=Mus musculus OX=10090 GN=Fis1 PE=1 SV=1	Fis1	2.37642	0.00510905	Up	17.0086	17.1	3	3	63.567	90.693	83.8321	224.936	188.151	152.719	0.47444	0.676899	0.625691	1.67884	1.40429	1.13984
	Q9CR16	Peptidyl-prolyl cis-trans isomerase D OS=Mus musculus OX=10090 GN=Ppid PE=1 SV=3	Ppid	0.636751	0.000570903	Down	40.7425	35.4	15	15	666.338	656.713	690.758	454.436	393.071	434.788	1.21296	1.19543	1.25741	0.827224	0.715519	0.791458
	Q9CZE3	Ras-related protein Rab-32 OS=Mus musculus OX=10090 GN=Rab32 PE=1 SV=3	Rab32	1.87358	0.00026014	Up	25.0684	30	6	5	103.531	93.2837	90.244	173.955	173.397	190.473	0.753055	0.678523	0.656413	1.26531	1.26125	1.38545
	Q9D0K1	Peroxisomal membrane protein PEX13 OS=Mus musculus OX=10090 GN=Pex13 PE=1 SV=1	Pex13	0.651887	0.0124132	Down	44.61	19.8	6	6	149.502	114.627	153.99	94.4862	91.3795	86.701	1.29873	0.995769	1.33771	0.820803	0.793815	0.753173
	Q9D1A2	Cytosolic non-specific dipeptidase OS=Mus musculus OX=10090 GN=Cndp2 PE=1 SV=1	Cndp2	1.57815	2.69216e-05	Up	52.7673	30.3	13	13	2706.83	2590.52	2664.86	4073.46	4176.85	4315.25	0.79117	0.757174	0.778903	1.19062	1.22084	1.26129
	Q9D4H8	Cullin-2 OS=Mus musculus OX=10090 GN=Cul2 PE=1 SV=2	Cul2	1.5013	0.00197091	Up	86.8769	23.4	17	17	194.457	187.32	182.62	257.116	308.962	281.25	0.826466	0.796131	0.776158	1.09277	1.31313	1.19534
	Q9D5V5	Cullin-5 OS=Mus musculus OX=10090 GN=Cul5 PE=1 SV=3	Cul5	1.52332	0.00148322	Up	90.9743	17.2	14	14	194.554	181.823	171.977	261.367	273.72	300.234	0.843641	0.788435	0.74574	1.13336	1.18692	1.3019
	Q9DBJ1	Phosphoglycerate mutase 1 OS=Mus musculus OX=10090 GN=Pgam1 PE=1 SV=3	Pgam1	1.57099	0.000263135	Up	28.832	36.6	9	6	867.174	833.659	852.88	1432.94	1283.48	1295.43	0.792475	0.761847	0.779412	1.3095	1.17292	1.18384
	Q9DC51	Guanine nucleotide-binding protein G(i) subunit alpha-3 OS=Mus musculus OX=10090 GN=Gnai3 PE=1 SV=3	Gnai3	1.9799	0.001731	Up	40.5382	9.6	3	3	98.6976	82.5554	90.6525	155.323	201.179	181.844	0.730866	0.611331	0.671291	1.15018	1.48976	1.34657
	Q9DD03	Ras-related protein Rab-13 OS=Mus musculus OX=10090 GN=Rab13 PE=1 SV=1	Rab13	1.68248	0.00198481	Up	22.7701	17.3	3	3	21.9556	23.8415	21.7384	35.8245	42.9596	34.843	0.727157	0.789617	0.719962	1.18648	1.4228	1.15398
	P70694	Estradiol 17 beta-dehydrogenase 5 OS=Mus musculus OX=10090 GN=Akr1c6 PE=1 SV=1	Akr1c6	3.01643	5.54202e-06	Up	37.0477	2.8	2	2	140.771	153.419	149.298	465.891	431.207	440.652	0.474179	0.516784	0.502901	1.56933	1.4525	1.48431
	Q9CQW2	ADP-ribosylation factor-like protein 8B OS=Mus musculus OX=10090 GN=Arl8b PE=1 SV=1	Arl8b	2.09235	4.39727e-05	Up	21.539	9.7	2	2	620.795	648.326	699.944	1342.77	1360.28	1416.92	0.611717	0.638845	0.689709	1.32313	1.34039	1.3962
	Q8VCC1	15-hydroxyprostaglandin dehydrogenase [NAD(+)] OS=Mus musculus OX=10090 GN=Hpgd PE=1 SV=1	Hpgd	4.21626	1.01776e-05	Up	29.1808	42.8	10	10	212.817	185.279	207.455	895.604	850.303	807.254	0.404248	0.35194	0.394062	1.70121	1.61516	1.53339
	Q91VR8	Protein BRICK1 OS=Mus musculus OX=10090 GN=Brk1 PE=1 SV=1	Brk1	1.77727	0.00464485	Up	8.76091	54.7	4	4	52.558	47.8809	60.0597	81.4036	104.171	99.675	0.707457	0.644501	0.808434	1.09573	1.4022	1.34168
	Q8R0F8	Oxaloacetate tautomerase FAHD1, mitochondrial OS=Mus musculus OX=10090 GN=Fahd1 PE=1 SV=3	Fahd1	2.99322	0.000223343	Up	24.5205	21.7	7	7	299.073	225.202	237.873	761.839	768.039	751.402	0.589612	0.443976	0.468958	1.50194	1.51416	1.48136
	Q3THS6	S-adenosylmethionine synthase isoform type-2 OS=Mus musculus OX=10090 GN=Mat2a PE=1 SV=2	Mat2a	0.636796	2.87659e-05	Down	43.6887	37	14	11	1281.49	1255.21	1199.11	785.775	805.612	787.561	1.25744	1.23165	1.17661	0.771028	0.790493	0.772781
	Q3USB7	Inactive phospholipase C-like protein 1 OS=Mus musculus OX=10090 GN=Plcl1 PE=1 SV=3	Plcl1	0.653664	0.000874633	Down	122.673	9.1	7	7	84.0178	74.33	78.6355	48.5098	53.9904	52.4073	1.28635	1.13802	1.20394	0.742704	0.826614	0.802375
	Q5DU37	Zinc finger FYVE domain-containing protein 26 OS=Mus musculus OX=10090 GN=Zfyve26 PE=1 SV=2	Zfyve26	1.59317	0.0164603	Up	282.961	2.5	5	5	16.7346	12.4045	11.3366	21.5252	20.5136	22.4459	0.956623	0.709094	0.64805	1.23048	1.17265	1.28311
	Q60848	Lymphocyte-specific helicase OS=Mus musculus OX=10090 GN=Hells PE=1 SV=2	Hells	0.647788	0.0335181	Down	95.1256	4.8	4	4	68.9624	51.833	52.1883	30.3479	40.9276	40.7813	1.45163	1.09107	1.09855	0.638812	0.861511	0.858432
	Q61730	Interleukin-1 receptor accessory protein OS=Mus musculus OX=10090 GN=Il1rap PE=1 SV=1	Il1rap	0.587112	0.000709804	Down	65.7407	13.7	8	8	125.191	146.01	123.278	79.229	75.0277	77.3464	1.19976	1.39928	1.18142	0.759284	0.719022	0.741242
	Q62348	Translin OS=Mus musculus OX=10090 GN=Tsn PE=1 SV=1	Tsn	1.94974	0.00729342	Up	26.2009	29.8	6	6	139.023	92.1005	120.885	205.618	252.546	228.163	0.803341	0.532201	0.698534	1.18816	1.45933	1.31843
	Q63918	Caveolae-associated protein 2 OS=Mus musculus OX=10090 GN=Cavin2 PE=1 SV=3	Cavin2	0.637988	1.07314e-05	Down	46.7639	30.6	14	14	1266.6	1284.82	1239.68	823.88	806.595	788.205	1.22381	1.24142	1.1978	0.796047	0.779345	0.761577
	Q8R2K1	Fucose mutarotase OS=Mus musculus OX=10090 GN=Fuom PE=1 SV=1	Fuom	1.81872	0.0116852	Up	16.8048	13.1	3	3	32.1455	27.4767	25.8249	47.3586	64.2349	43.8107	0.800797	0.68449	0.643341	1.17978	1.6002	1.0914
	Q64282	Interferon-induced protein with tetratricopeptide repeats 1 OS=Mus musculus OX=10090 GN=Ifit1 PE=1 SV=2	Ifit1	0.657789	0.00797634	Down	53.7374	16.8	7	7	146.527	127.211	124.153	79.7312	99.4007	82.5964	1.33284	1.15713	1.12932	0.725247	0.904164	0.75131
	Q64339	Ubiquitin-like protein ISG15 OS=Mus musculus OX=10090 GN=Isg15 PE=1 SV=4	Isg15	0.406639	0.000209815	Down	17.8976	28	3	3	669.888	724.021	738.428	253.814	310.944	302.332	1.34003	1.44832	1.47714	0.507725	0.622007	0.60478
	Q6P3D0	U8 snoRNA-decapping enzyme OS=Mus musculus OX=10090 GN=Nudt16 PE=1 SV=1	Nudt16	1.71243	0.0027243	Up	21.8252	42.1	9	8	74.1824	56.8723	68.8976	112.731	119.141	110.532	0.820668	0.629169	0.762203	1.24713	1.31804	1.22279
	Q2EMV9	Protein mono-ADP-ribosyltransferase PARP14 OS=Mus musculus OX=10090 GN=Parp14 PE=1 SV=3	Parp14	0.562731	0.000202056	Down	203.802	22.1	37	37	163.19	156.191	149.279	87.9292	82.4219	93.3792	1.33691	1.27957	1.22295	0.720346	0.675228	0.764994
	Q6PER3	Microtubule-associated protein RP/EB family member 3 OS=Mus musculus OX=10090 GN=Mapre3 PE=1 SV=1	Mapre3	0.642017	0.00613145	Down	31.9662	18.9	5	5	439.665	389.151	425.043	284.73	229.135	291.133	1.28129	1.13408	1.23868	0.829771	0.667755	0.848432
	Q6PHN9	Ras-related protein Rab-35 OS=Mus musculus OX=10090 GN=Rab35 PE=1 SV=1	Rab35	1.55121	0.000285035	Up	23.0252	21.4	5	5	377.383	381.009	391.448	573.12	573.52	637.001	0.771881	0.779297	0.800649	1.17223	1.17305	1.30289
	Q6ZWV7	Large ribosomal subunit protein uL29 OS=Mus musculus OX=10090 GN=Rpl35 PE=1 SV=1	Rpl35	0.613705	0.00239811	Down	14.5525	26	4	4	4272.74	3465.18	3521.28	2388.44	2212.99	2308.39	1.411	1.14431	1.16284	0.788741	0.730802	0.762304
	Q76MZ3	Serine/threonine-protein phosphatase 2A 65 kDa regulatory subunit A alpha isoform OS=Mus musculus OX=10090 GN=Ppp2r1a PE=1 SV=3	Ppp2r1a	1.51535	3.93239e-05	Up	65.3226	31.9	18	13	1148.9	1086.33	1117.79	1649.86	1727.33	1703.82	0.817332	0.772821	0.795201	1.17372	1.22883	1.2121
	Q7TQI3	Ubiquitin thioesterase OTUB1 OS=Mus musculus OX=10090 GN=Otub1 PE=1 SV=2	Otub1	1.72332	4.07692e-05	Up	31.27	35.8	9	9	207.03	194.431	196.394	353.42	346.482	330.391	0.76294	0.71651	0.723746	1.30241	1.27684	1.21755
	Q811J3	Iron-responsive element-binding protein 2 OS=Mus musculus OX=10090 GN=Ireb2 PE=1 SV=2	Ireb2	3.2391	6.22872e-05	Up	104.92	13.3	11	10	185.49	217.105	231.48	695.786	692.589	665.459	0.414055	0.484625	0.516714	1.55315	1.54601	1.48545
	Q8CI32	BAG family molecular chaperone regulator 5 OS=Mus musculus OX=10090 GN=Bag5 PE=1 SV=1	Bag5	1.60215	0.0056178	Up	50.9425	6.9	2	2	31.8271	32.3508	26.1236	44.9133	53.4723	46.2915	0.812681	0.826054	0.667046	1.14683	1.36537	1.18202
	Q8JZM0	Dimethyladenosine transferase 1, mitochondrial OS=Mus musculus OX=10090 GN=Tfb1m PE=1 SV=1	Tfb1m	1.97403	0.017149	Up	38.9616	7.5	3	3	26.4326	24.8422	37.1012	67.1467	62.1002	45.2099	0.60341	0.567102	0.846955	1.53284	1.41764	1.03206
	Q8K337	Type II inositol 1,4,5-trisphosphate 5-phosphatase OS=Mus musculus OX=10090 GN=Inpp5b PE=1 SV=1	Inpp5b	1.52473	0.0209864	Up	112.762	10.8	10	10	53.0879	46.6609	41.0583	84.2906	66.262	64.1407	0.895997	0.787525	0.692966	1.42262	1.11834	1.08254
	Q6P5E6	ADP-ribosylation factor-binding protein GGA2 OS=Mus musculus OX=10090 GN=Gga2 PE=1 SV=1	Gga2	0.635819	0.0173986	Down	66.0491	7	3	3	50.904	45.3952	45.6355	35.2243	31.005	24.0156	1.31546	1.17311	1.17932	0.910269	0.801233	0.620612
cytoplasm,nucleus	Q9D142	Uridine diphosphate glucose pyrophosphatase NUDT14 OS=Mus musculus OX=10090 GN=Nudt14 PE=1 SV=1	Nudt14	1.55692	0.000877715	Up	24.4437	31.5	7	7	198.896	233.31	209.289	323.579	332.417	342.761	0.727556	0.853443	0.765575	1.18364	1.21597	1.25381
	P50540	Max-interacting protein 1 OS=Mus musculus OX=10090 GN=Mxi1 PE=1 SV=1	Mxi1	0.642187	0.0374007	Down	25.9779	4.8	1	1	70.9847	46.0939	58.4212	34.3879	35.8011	42.5148	1.4778	0.959611	1.21625	0.715908	0.74533	0.885099
	Q9CZT4	DNA-directed RNA polymerase III subunit RPC5 OS=Mus musculus OX=10090 GN=Polr3e PE=1 SV=2	Polr3e	2.14704	0.0211377	Up	79.8542	3.1	2	2	46.7052	26.153	25.343	72.6226	59.1114	79.1081	0.90677	0.507753	0.492028	1.40995	1.14763	1.53586
	Q7M757	Lys-63-specific deubiquitinase BRCC36-like OS=Mus musculus OX=10090 GN=C6.1al PE=2 SV=1	C6.1al	1.60786	0.00619945	Up	33.079	2.7	1	1	178.132	134.439	140.112	250.547	230.447	246.857	0.905344	0.683279	0.712111	1.27339	1.17124	1.25464
	Q9CYS6	Uncharacterized protein C2orf72 homolog OS=Mus musculus OX=10090 PE=1 SV=2	--	2.05161	0.0062255	Up	30.32	9.8	2	2	15.2442	20.6954	22.6936	44.7007	40.2722	35.3191	0.511191	0.693991	0.760996	1.49898	1.35047	1.18438
	Q9Z224	Molybdopterin synthase sulfur carrier subunit OS=Mus musculus OX=10090 GN=Mocs2 PE=1 SV=1	Mocs2	2.03245	0.00553953	Up	9.74524	23.9	2	2	82.9555	76.5587	99.3213	203.488	142.646	179.936	0.634131	0.585233	0.759235	1.55551	1.09042	1.37547
	P35294	Ras-related protein Rab-19 OS=Mus musculus OX=10090 GN=Rab19 PE=1 SV=3	Rab19	1.54165	0.0365248	Up	24.3976	16.1	3	3	45.1681	31.1049	38.7657	50.8737	57.1104	69.3652	0.926881	0.638293	0.795499	1.04396	1.17194	1.42342
	P08607	C4b-binding protein OS=Mus musculus OX=10090 GN=C4bpa PE=1 SV=3	C4bpa	0.618815	0.00112999	Down	51.5237	11.7	5	5	141.634	146.114	136.858	97.3103	83.8068	81.6351	1.23633	1.27544	1.19464	0.84943	0.731556	0.712599
	Q9DBZ1	Inhibitor of nuclear factor kappa-B kinase-interacting protein OS=Mus musculus OX=10090 GN=Ikbip PE=1 SV=2	Ikbip	0.469219	0.000160446	Down	42.532	27.6	9	9	121.053	125.232	111.614	52.6782	54.4971	60.7573	1.38128	1.42896	1.27357	0.601085	0.62184	0.693272
	Q9WVF8	Tumor suppressor candidate 2 OS=Mus musculus OX=10090 GN=Tusc2 PE=1 SV=3	Tusc2	0.481371	0.00228095	Down	12.1358	8.2	1	1	111.158	100.929	97.716	55.4432	53.277	40.4101	1.45325	1.31953	1.27752	0.724853	0.696533	0.528313
	Q9D2R6	Cytochrome c oxidase assembly factor 3 homolog, mitochondrial OS=Mus musculus OX=10090 GN=Coa3 PE=1 SV=1	Coa3	2.15788	0.00143895	Up	11.9867	9.3	1	1	49.2508	60.4028	66.6103	129.52	116.32	134.517	0.530891	0.651102	0.718015	1.39614	1.25385	1.45001
	Q9JHL1	Na(+)/H(+) exchange regulatory cofactor NHE-RF2 OS=Mus musculus OX=10090 GN=Nherf2 PE=1 SV=2	Nherf2	0.629677	0.00303544	Down	37.4027	45.4	13	13	235.067	261.456	233.317	139.778	147.578	172.208	1.18581	1.31893	1.17698	0.705115	0.744463	0.868712
	Q9D6F9	Tubulin beta-4A chain OS=Mus musculus OX=10090 GN=Tubb4a PE=1 SV=3	Tubb4a	0.634698	0.0229858	Down	49.5858	4.5	2	2	125.371	128.725	103.436	90.599	74.1266	62.1996	1.28705	1.32148	1.06187	0.930082	0.760978	0.638536
	Q91VJ2	Caveolae-associated protein 3 OS=Mus musculus OX=10090 GN=Cavin3 PE=1 SV=1	Cavin3	0.436004	5.59201e-05	Down	27.8534	31.9	8	8	863.842	777.124	786.815	373.897	335.294	349.331	1.48669	1.33745	1.35412	0.643485	0.577047	0.601207
	Q8BVW3	Tripartite motif-containing protein 14 OS=Mus musculus OX=10090 GN=Trim14 PE=1 SV=2	Trim14	1.50935	0.00184663	Up	49.6407	29.8	11	11	117.089	119.012	111.504	183.495	184.077	157.088	0.805413	0.818642	0.766998	1.2622	1.2662	1.08055
	Q62433	Protein NDRG1 OS=Mus musculus OX=10090 GN=Ndrg1 PE=1 SV=1	Ndrg1	1.57109	2.88664e-05	Up	43.0086	27.7	7	7	1028.72	994.693	981.068	1554.98	1542.1	1623.24	0.799029	0.772597	0.762014	1.20778	1.19778	1.2608
	P63034	Cytohesin-2 OS=Mus musculus OX=10090 GN=Cyth2 PE=1 SV=3	Cyth2	1.58007	0.0201818	Up	46.5711	6	2	2	43.0027	35.2194	31.3183	49.2728	65.0178	58.7908	0.912938	0.747701	0.66488	1.04605	1.38031	1.24812
	O54950	5'-AMP-activated protein kinase subunit gamma-1 OS=Mus musculus OX=10090 GN=Prkag1 PE=1 SV=2	Prkag1	1.55292	0.00496207	Up	37.5204	30.6	10	10	306.77	346.396	377.673	577.26	485.167	538.384	0.699417	0.78976	0.861071	1.31612	1.10615	1.22748
	O08992	Syntenin-1 OS=Mus musculus OX=10090 GN=Sdcbp PE=1 SV=1	Sdcbp	1.80369	0.0013171	Up	32.3794	13.4	3	3	185.158	147.626	181.899	301.555	309.224	317.548	0.769882	0.613823	0.756332	1.25386	1.28575	1.32036
	Q9JL60	Glucocorticoid modulatory element-binding protein 1 OS=Mus musculus OX=10090 GN=Gmeb1 PE=1 SV=2	Gmeb1	0.54949	0.0126259	Down	61.0581	1.6	1	1	30.8096	34.2515	36.7581	23.892	16.2537	15.803	1.17171	1.3026	1.39793	0.908625	0.618136	0.600998
endoplasmic reticulum	Q63886	UDP-glucuronosyltransferase 1A1 OS=Mus musculus OX=10090 GN=Ugt1a1 PE=1 SV=2	Ugt1a1	1.51644	1.88671e-05	Up	60.0473	9.5	5	5	1397.51	1453.66	1376.3	2116.38	2164.27	2130.06	0.788205	0.819872	0.776241	1.19365	1.22066	1.20137
	Q80X19	Collagen alpha-1(XIV) chain OS=Mus musculus OX=10090 GN=Col14a1 PE=1 SV=2	Col14a1	0.547059	2.87276e-08	Down	193.013	20.9	35	35	1597.28	1618.24	1612.48	875.654	885.318	880.229	1.28309	1.29993	1.2953	0.703412	0.711175	0.707087
	Q8VCC2	Liver carboxylesterase 1 OS=Mus musculus OX=10090 GN=Ces1 PE=1 SV=1	Ces1	0.459195	1.07192e-06	Down	62.6799	15.6	9	9	5636.14	5440.14	5399.63	2567.62	2498.18	2499.86	1.4066	1.35768	1.34757	0.640795	0.623465	0.623884
	Q91ZU9	Glutamate receptor ionotropic, NMDA 3B OS=Mus musculus OX=10090 GN=Grin3b PE=1 SV=1	Grin3b	1.63662	9.73953e-05	Up	109.158	1.3	1	1	571.151	526.717	533.49	923.393	878.862	867.659	0.796719	0.734736	0.744184	1.28807	1.22596	1.21033
	Q9D1M7	Peptidyl-prolyl cis-trans isomerase FKBP11 OS=Mus musculus OX=10090 GN=Fkbp11 PE=1 SV=1	Fkbp11	0.637221	0.00860293	Down	22.1372	14.4	3	3	122.397	127.952	128.915	66.172	87.7264	87.7774	1.1827	1.23637	1.24568	0.639404	0.847679	0.848172
	Q9D816	Cytochrome P450 2C55 OS=Mus musculus OX=10090 GN=Cyp2c55 PE=1 SV=1	Cyp2c55	0.219161	3.7111e-07	Down	56.0957	33.7	18	18	16807.4	16577.4	16453.9	3474.53	3729.04	3719.14	1.65968	1.63696	1.62478	0.3431	0.368231	0.367254
	P24457	Cytochrome P450 2D11 OS=Mus musculus OX=10090 GN=Cyp2d11 PE=2 SV=2	Cyp2d11	0.555803	0.00089721	Down	56.988	2.6	1	1	60.8786	67.9062	70.2985	35.1067	34.8665	40.678	1.17931	1.31544	1.36178	0.680066	0.675414	0.78799
	Q8QZR3	Pyrethroid hydrolase Ces2a OS=Mus musculus OX=10090 GN=Ces2a PE=1 SV=1	Ces2a	0.247022	0.000132806	Down	61.9402	14	7	7	2041.8	2314.68	2095.52	449.904	612.782	531.102	1.52263	1.72613	1.5627	0.335508	0.456971	0.39606
	Q03517	Secretogranin-2 OS=Mus musculus OX=10090 GN=Scg2 PE=1 SV=1	Scg2	0.472431	0.00231365	Down	70.6439	10.9	7	7	200.417	189.409	227.672	81.4439	113.183	97.0983	1.32256	1.24992	1.50242	0.537452	0.7469	0.640756
	Q9D379	Epoxide hydrolase 1 OS=Mus musculus OX=10090 GN=Ephx1 PE=1 SV=2	Ephx1	0.568783	0.00011498	Down	52.5765	48.8	20	20	534.113	531.896	519.811	310.186	279.036	312.766	1.28815	1.28281	1.25366	0.748095	0.672969	0.754317
	P70232	Neural cell adhesion molecule L1-like protein OS=Mus musculus OX=10090 GN=Chl1 PE=1 SV=2	Chl1	0.593951	0.00447698	Down	135.074	17.4	17	17	225.131	221.32	219.817	109.005	142.437	144.288	1.27193	1.2504	1.2419	0.61585	0.804728	0.81519
	Q58NB6	Dehydrogenase/reductase SDR family member 9 OS=Mus musculus OX=10090 GN=Dhrs9 PE=2 SV=2	Dhrs9	2.90259	0.00138348	Up	35.2422	11.3	3	3	17.5236	17.844	25.1328	63.7196	60.9884	50.8996	0.445312	0.453453	0.638677	1.61925	1.54984	1.29347
	P20060	Beta-hexosaminidase subunit beta OS=Mus musculus OX=10090 GN=Hexb PE=1 SV=2	Hexb	1.61267	0.000465378	Up	61.1157	20.9	13	13	462.102	467.535	427.772	678.854	747.678	762.529	0.781796	0.790986	0.723715	1.1485	1.26494	1.29006
	P16406	Glutamyl aminopeptidase OS=Mus musculus OX=10090 GN=Enpep PE=1 SV=1	Enpep	1.52748	0.000208629	Up	107.956	24	22	22	250.354	253.802	263.838	371.756	390.582	410.76	0.773856	0.784514	0.815536	1.14911	1.2073	1.26968
	P14429	H-2 class I histocompatibility antigen, Q7 alpha chain OS=Mus musculus OX=10090 GN=H2-Q7 PE=1 SV=1	H2-Q7	0.631004	0.0189072	Down	37.924	7.2	2	0	54.6274	43.6226	39.8962	26.8631	33.5756	26.7321	1.45468	1.16163	1.0624	0.715343	0.89409	0.711852
	P07759	Serine protease inhibitor A3K OS=Mus musculus OX=10090 GN=Serpina3k PE=1 SV=2	Serpina3k	0.209836	1.08357e-07	Down	46.8799	21.3	8	5	4907.62	4870.1	4966.46	1057.21	1039.02	997.636	1.65073	1.63811	1.67052	0.355603	0.349483	0.335565
	O08601	Microsomal triglyceride transfer protein large subunit OS=Mus musculus OX=10090 GN=Mttp PE=1 SV=2	Mttp	0.600266	0.0337198	Down	99.0989	7.4	6	6	40.6249	27.6085	38.8682	26.0002	18.6896	19.5996	1.42218	0.966509	1.36068	0.910207	0.65428	0.686138
	P32261	Antithrombin-III OS=Mus musculus OX=10090 GN=Serpinc1 PE=1 SV=1	Serpinc1	0.60465	4.01791e-06	Down	52.0036	26.2	14	14	1891.12	1837.07	1856.45	1117.68	1107.75	1151.32	1.26618	1.22999	1.24296	0.74833	0.741685	0.770852
extracellular	O89020	Afamin OS=Mus musculus OX=10090 GN=Afm PE=1 SV=2	Afm	0.519483	0.000781554	Down	69.3791	17.4	10	10	106.287	114.27	134.002	60.2131	60.3069	63.6676	1.18372	1.27262	1.49238	0.67059	0.671635	0.709063
	P02798	Metallothionein-2 OS=Mus musculus OX=10090 GN=Mt2 PE=1 SV=2	Mt2	4.32982	0.000161676	Up	6.11521	19.7	1	1	301.157	217.078	276.79	1056.82	1222.97	1162.52	0.426433	0.307379	0.391931	1.49644	1.73171	1.6461
	P05366	Serum amyloid A-1 protein OS=Mus musculus OX=10090 GN=Saa1 PE=1 SV=2	Saa1	2.54328	0.000126872	Up	13.7703	26.2	3	2	56.3382	49.8018	46.5979	131.305	135.394	121.755	0.624601	0.552134	0.516614	1.45573	1.50107	1.34985
	P07309	Transthyretin OS=Mus musculus OX=10090 GN=Ttr PE=1 SV=1	Ttr	0.500501	0.000190841	Down	15.7759	31.3	5	5	1922.14	1903.83	1845.24	856.203	1018.48	963.761	1.35526	1.34236	1.30104	0.603693	0.718114	0.679529
	P07361	Alpha-1-acid glycoprotein 2 OS=Mus musculus OX=10090 GN=Orm2 PE=1 SV=1	Orm2	0.574689	0.00285803	Down	23.8434	4.3	1	1	251.86	319.313	298.549	176.026	172.167	151.627	1.10341	1.39892	1.30795	0.771174	0.754266	0.664283
	P11034	Mast cell protease 1 OS=Mus musculus OX=10090 GN=Mcpt1 PE=1 SV=2	Mcpt1	0.398026	0.00936113	Down	27.0133	12.2	3	2	74.797	52.5381	48.0522	17.2225	27.3317	25.2546	1.8303	1.28562	1.17585	0.421437	0.668812	0.617985
	P21614	Vitamin D-binding protein OS=Mus musculus OX=10090 GN=Gc PE=1 SV=2	Gc	0.219455	1.11426e-05	Down	53.6003	22.5	12	12	514.831	535.163	515.505	124.328	116.145	103.083	1.61807	1.68197	1.62019	0.390753	0.365034	0.323981
	P27784	C-C motif chemokine 6 OS=Mus musculus OX=10090 GN=Ccl6 PE=1 SV=1	Ccl6	0.231934	0.00390274	Down	12.984	9.5	1	1	107.4	114.203	111.215	15.7929	38.0057	23.3933	1.57167	1.67122	1.6275	0.231109	0.556167	0.342332
	P35459	Lymphocyte antigen 6D OS=Mus musculus OX=10090 GN=Ly6d PE=1 SV=1	Ly6d	0.402713	1.60023e-05	Down	13.3955	21.3	2	2	65.1925	60.7486	62.156	26.8088	24.415	24.5253	1.48251	1.38146	1.41346	0.609646	0.555209	0.557719
	Q00897	Alpha-1-antitrypsin 1-4 OS=Mus musculus OX=10090 GN=Serpina1d PE=1 SV=1	Serpina1d	0.58756	3.82778e-05	Down	45.9984	4.6	2	2	2344.65	2397.34	2397.78	1435.12	1327.11	1432.82	1.24112	1.26901	1.26925	0.759669	0.702494	0.758453
	Q64464	Cytochrome P450 3A13 OS=Mus musculus OX=10090 GN=Cyp3a13 PE=1 SV=1	Cyp3a13	3.2901	1.04708e-05	Up	57.4922	31	18	18	632.437	680.822	694.03	2064.45	2234.34	2305.38	0.440648	0.474359	0.483562	1.4384	1.55677	1.60626
	Q3UBX0	Voltage-gated monoatomic cation channel TMEM109 OS=Mus musculus OX=10090 GN=Tmem109 PE=1 SV=2	Tmem109	2.01684	0.0291982	Up	26.3061	8.6	2	2	93.0156	50.3521	84.0988	181.677	151.316	125.771	0.813275	0.44025	0.735312	1.58848	1.32302	1.09967
	Q62313	Trans-Golgi network integral membrane protein 1 OS=Mus musculus OX=10090 GN=Tgoln1 PE=1 SV=1	Tgoln1	0.648615	0.0370832	Down	37.8483	18.1	6	1	695.128	681.868	718.926	527.321	331.783	500.342	1.20704	1.18402	1.24836	0.915656	0.576117	0.868808
	Q61878	Bone marrow proteoglycan OS=Mus musculus OX=10090 GN=Prg2 PE=1 SV=1	Prg2	0.551908	0.000185174	Down	24.2554	13.9	3	3	1651.52	1643.66	1557.61	822.951	940.561	914.779	1.31576	1.3095	1.24094	0.655644	0.749344	0.728804
	Q61702	Inter-alpha-trypsin inhibitor heavy chain H1 OS=Mus musculus OX=10090 GN=Itih1 PE=1 SV=2	Itih1	0.531682	0.00171974	Down	101.067	9.3	8	8	64.3592	65.2906	62.3359	38.5838	34.6058	28.8857	1.31318	1.33219	1.2719	0.787261	0.706094	0.589382
	Q61646	Haptoglobin OS=Mus musculus OX=10090 GN=Hp PE=1 SV=1	Hp	0.418608	0.000184806	Down	38.7523	17.6	6	6	56.5343	47.9594	48.5092	21.7279	19.805	22.5153	1.56279	1.32575	1.34095	0.600631	0.547475	0.622397
	Q61153	Type I iodothyronine deiodinase OS=Mus musculus OX=10090 GN=Dio1 PE=1 SV=3	Dio1	0.382341	0.0110609	Down	29.5684	14.8	4	4	65.8947	59.2611	62.2627	21.0217	16.0759	34.5601	1.52607	1.37244	1.44196	0.486846	0.372306	0.800385
	Q3UJP5	Cilia- and flagella-associated protein 418 OS=Mus musculus OX=10090 GN=Cfap418 PE=1 SV=1	Cfap418	0.508569	0.0256761	Down	23.8479	13.4	3	3	30.4462	24.8954	29.9679	18.6099	15.1234	9.65244	1.41946	1.16067	1.39716	0.867626	0.705081	0.450014
	O70355	Butyrophilin-like protein 2 OS=Mus musculus OX=10090 GN=Btnl2 PE=1 SV=2	Btnl2	0.356189	0.000216834	Down	50.8944	2.4	1	1	23.9281	24.2685	21.2103	8.8075	8.76753	7.14697	1.52524	1.54693	1.35199	0.56141	0.558863	0.455564
	P50608	Fibromodulin OS=Mus musculus OX=10090 GN=Fmod PE=2 SV=1	Fmod	3.25392	0.0046957	Up	43.0547	8.2	3	3	22.9391	42.6334	43.6664	127.383	115.751	112.321	0.296184	0.55047	0.563809	1.64473	1.49454	1.45026
	O35887	Calumenin OS=Mus musculus OX=10090 GN=Calu PE=1 SV=1	Calu	0.661198	0.00374477	Down	37.0637	29.5	8	8	700	699.389	680.237	522.397	433.102	419.545	1.21575	1.21468	1.18142	0.907288	0.752202	0.728657
	Q9CQ45	Neudesin OS=Mus musculus OX=10090 GN=Nenf PE=1 SV=1	Nenf	0.59447	0.00231473	Down	18.9044	33.3	5	5	219.341	202.579	209.73	113.065	118.929	143.503	1.30671	1.20685	1.24945	0.673575	0.708508	0.854909
	Q9WVB4	Slit homolog 3 protein OS=Mus musculus OX=10090 GN=Slit3 PE=2 SV=2	Slit3	1.60791	0.00030849	Up	167.727	2.8	4	4	16.3475	15.4557	17.2448	26.7281	27.1599	24.9769	0.766812	0.724981	0.8089	1.25373	1.27399	1.17159
	Q8R054	Sushi repeat-containing protein SRPX2 OS=Mus musculus OX=10090 GN=Srpx2 PE=1 SV=2	Srpx2	2.34065	0.00484182	Up	53.1403	5.3	2	2	22.1147	36.9886	31.1727	72.1068	66.1924	73.0052	0.439977	0.735895	0.620187	1.43458	1.31691	1.45245
	Q64695	Endothelial protein C receptor OS=Mus musculus OX=10090 GN=Procr PE=1 SV=3	Procr	1.59785	0.00178809	Up	27.189	5.4	1	1	253.089	226.834	275.013	380.15	422.859	403.266	0.774284	0.693962	0.841357	1.16301	1.29367	1.23373
	Q8VCT4	Carboxylesterase 1D OS=Mus musculus OX=10090 GN=Ces1d PE=1 SV=1	Ces1d	0.613188	1.44652e-05	Down	61.7878	21.4	12	12	3793.53	3916.13	3929.19	2408.6	2423.17	2305.04	1.21227	1.25145	1.25562	0.769698	0.774357	0.736604
	Q91WS0	CDGSH iron-sulfur domain-containing protein 1 OS=Mus musculus OX=10090 GN=Cisd1 PE=1 SV=1	Cisd1	1.64218	0.00177569	Up	12.0969	44.4	5	5	187.8	230.188	191.287	324.23	345.155	331.155	0.699957	0.857941	0.712953	1.20845	1.28644	1.23426
	Q91X72	Hemopexin OS=Mus musculus OX=10090 GN=Hpx PE=1 SV=2	Hpx	0.402395	2.28053e-06	Down	51.3177	21.5	12	12	2195.2	2147.18	2034.88	858.721	854.912	852.548	1.47272	1.44051	1.36517	0.576101	0.573546	0.57196
	Q921I1	Serotransferrin OS=Mus musculus OX=10090 GN=Tf PE=1 SV=1	Tf	0.55516	6.56046e-06	Down	76.7238	41.2	31	30	7918.94	7780.18	7605.55	4409.76	4338.02	4190.06	1.31099	1.28802	1.25911	0.730042	0.718165	0.69367
	Q921L3	Calcium load-activated calcium channel OS=Mus musculus OX=10090 GN=Tmco1 PE=1 SV=1	Tmco1	1.85722	0.00512143	Up	21.175	11.7	2	2	110.664	83.8709	79.5309	178.826	154.026	176.15	0.847927	0.642634	0.60938	1.37019	1.18018	1.34969
	Q99MQ4	Asporin OS=Mus musculus OX=10090 GN=Aspn PE=1 SV=1	Aspn	0.353558	8.43762e-05	Down	42.5725	21.2	9	9	1667.73	1816.28	1847.69	699.256	583.238	602.567	1.38655	1.51005	1.53617	0.58136	0.484903	0.500973
	Q99PG0	Arylacetamide deacetylase OS=Mus musculus OX=10090 GN=Aadac PE=1 SV=3	Aadac	0.619493	0.000188928	Down	45.2502	29.6	9	9	958.441	964.349	902.756	587.539	552.01	610.858	1.25671	1.26446	1.1837	0.770382	0.723797	0.800958
	Q9Z2L6	Multiple inositol polyphosphate phosphatase 1 OS=Mus musculus OX=10090 GN=Minpp1 PE=1 SV=3	Minpp1	0.59908	0.00608749	Down	54.5374	9.1	4	4	151.154	111.556	128.025	73.0264	83.148	77.9071	1.45151	1.07125	1.2294	0.701259	0.798455	0.748127
	Q9D2Z1	Cell adhesion molecule CEACAM20 OS=Mus musculus OX=10090 GN=Ceacam20 PE=1 SV=1	Ceacam20	1.98051	0.0171736	Up	63.444	9.9	5	5	47.5642	27.0423	34.1371	69.2475	63.9984	82.1223	0.880515	0.50061	0.63195	1.28192	1.18475	1.52026
	Q9D7Z6	Calcium-activated chloride channel regulator 1 OS=Mus musculus OX=10090 GN=Clca1 PE=1 SV=2	Clca1	0.466597	1.59448e-06	Down	100.071	30	25	25	3432.19	3367.21	3461.53	1572.9	1645.01	1569.81	1.36844	1.34253	1.38014	0.627126	0.655876	0.625893
	Q9D8C3	UDP-N-acetylglucosamine transferase subunit ALG13 OS=Mus musculus OX=10090 GN=Alg13 PE=1 SV=2	Alg13	1.72885	0.0462199	Up	128.664	0.9	1	1	23.9699	33.2603	16.9815	38.9046	47.885	41.5117	0.710173	0.985428	0.503124	1.15266	1.41872	1.2299
	Q9D8I1	Marginal zone B- and B1-cell-specific protein OS=Mus musculus OX=10090 GN=Mzb1 PE=1 SV=2	Mzb1	0.553356	0.00318897	Down	20.5802	25	4	4	186.652	167.544	151.316	106.992	87.0134	85.7228	1.42621	1.2802	1.1562	0.817523	0.664867	0.655005
	Q9DBD0	Inhibitor of carbonic anhydrase OS=Mus musculus OX=10090 GN=Inhca PE=1 SV=1	Inhca	0.425365	0.000234895	Down	76.7657	23.3	15	15	136.723	123.476	112.474	49.6943	52.155	56.6727	1.54432	1.39469	1.27043	0.561312	0.589106	0.640135
	Q9JHH6	Carboxypeptidase B2 OS=Mus musculus OX=10090 GN=Cpb2 PE=1 SV=1	Cpb2	0.412035	0.000689781	Down	48.8706	8.8	4	4	40.3595	46.2379	51.1234	21.0468	16.8897	18.8093	1.24524	1.42661	1.57734	0.649369	0.521108	0.580336
	Q9JHJ3	Glycosylated lysosomal membrane protein OS=Mus musculus OX=10090 GN=Glmp PE=1 SV=1	Glmp	2.19319	0.00148857	Up	43.8039	7.2	2	2	154.586	145.704	125.152	355.648	270.635	306.792	0.682741	0.643514	0.552744	1.57075	1.19528	1.35497
	Q9JL27	Galactoside alpha-(1,2)-fucosyltransferase 2 OS=Mus musculus OX=10090 GN=Fut2 PE=1 SV=1	Fut2	0.324014	1.34193e-05	Down	39.2433	20.7	7	5	110.231	112.98	111.568	34.6292	39.3436	34.5002	1.49212	1.52933	1.51022	0.468753	0.532567	0.467005
	Q9QUK9	Trypsin-5 OS=Mus musculus OX=10090 GN=Try5 PE=1 SV=1	Try5	7.16309	1.20663e-05	Up	26.2768	14.6	4	2	120.211	95.2816	100.338	718.569	777.335	766.423	0.279761	0.221743	0.233512	1.67228	1.80905	1.78365
	Q9QXC1	Fetuin-B OS=Mus musculus OX=10090 GN=Fetub PE=1 SV=1	Fetub	0.535946	0.000308515	Down	42.7128	14.9	6	6	181.371	163.849	179.51	100.819	86.9604	93.4473	1.35023	1.21979	1.33637	0.750556	0.647382	0.695675
	Q9D7L8	Transmembrane and immunoglobulin domain-containing protein 1 OS=Mus musculus OX=10090 GN=Tmigd1 PE=2 SV=1	Tmigd1	4.3672	0.000198685	Up	29.0505	18.8	5	5	41.8351	37.0469	36.9269	135.533	181.54	188.687	0.403834	0.357614	0.356455	1.3083	1.7524	1.8214
	Q6XQH0	Galactose-3-O-sulfotransferase 2 OS=Mus musculus OX=10090 GN=Gal3st2 PE=2 SV=1	Gal3st2	0.581364	5.06002e-05	Down	46.9088	24.6	8	8	803.438	747.82	785.945	464.89	458.849	435.027	1.30429	1.214	1.2759	0.754698	0.744892	0.706218
	P01837	Immunoglobulin kappa constant OS=Mus musculus OX=10090 GN=Igkc PE=1 SV=2	Igkc	0.640369	0.000859453	Down	11.9341	26.2	2	2	632.645	671.487	748.598	435.572	436.697	442.235	1.1273	1.19651	1.33391	0.776136	0.778141	0.788009
	Q8R1J9	Torsin-2A OS=Mus musculus OX=10090 GN=Tor2a PE=1 SV=1	Tor2a	1.62552	0.0166056	Up	35.8972	11.2	2	1	25.2654	29.9613	35.2391	43.9877	56.6947	46.3714	0.638232	0.756854	0.890179	1.11118	1.43217	1.17139
	Q8R3Q0	Store-operated calcium entry-associated regulatory factor OS=Mus musculus OX=10090 GN=Saraf PE=1 SV=2	Saraf	1.97053	0.000718935	Up	35.8561	12.6	4	4	37.5258	30.2854	33.3797	70.7267	62.0692	66.6041	0.749041	0.604517	0.666281	1.41175	1.23894	1.32946
	Q8VCG4	Complement component C8 gamma chain OS=Mus musculus OX=10090 GN=C8g PE=1 SV=1	C8g	0.352755	0.0250582	Down	22.5079	8.4	2	2	101.648	81.5092	78.7179	41.4588	15.2684	35.6507	1.72162	1.38053	1.33325	0.702189	0.258602	0.603818
	Q9CPZ8	COX assembly mitochondrial protein homolog OS=Mus musculus OX=10090 GN=Cmc1 PE=1 SV=1	Cmc1	1.67918	0.00070195	Up	12.5526	18.9	2	2	101.986	111.063	100.73	163.257	190.712	172.921	0.727891	0.792677	0.718926	1.16519	1.36114	1.23417
	Q9D0L7	Armadillo repeat-containing protein 10 OS=Mus musculus OX=10090 GN=Armc10 PE=1 SV=1	Armc10	1.61739	0.0332999	Up	33.3105	9.5	3	3	72.7774	51.801	53.7262	77.3193	101.26	109.808	0.935659	0.665977	0.690728	0.994052	1.30184	1.41174
	Q9D8B6	Protein FAM210B, mitochondrial OS=Mus musculus OX=10090 GN=Fam210b PE=1 SV=3	Fam210b	1.88427	0.00434039	Up	20.3441	6.8	1	1	77.7397	56.9947	55.7834	113.173	122.072	123.741	0.848835	0.622321	0.609096	1.23573	1.3329	1.35112
	Q9DB25	Dolichyl-phosphate beta-glucosyltransferase OS=Mus musculus OX=10090 GN=Alg5 PE=1 SV=1	Alg5	1.59156	0.000227531	Up	36.7909	21.3	7	7	294.652	274.846	308.047	456.238	480.568	459.858	0.777375	0.72512	0.812715	1.20368	1.26787	1.21323
	A2BIM8	Major urinary protein 18 OS=Mus musculus OX=10090 GN=Mup18 PE=3 SV=1	Mup18	0.130043	7.58491e-06	Down	20.7626	33.7	7	0	202.615	221.972	215.053	31.3237	26.1498	25.7072	1.68187	1.84255	1.78511	0.260013	0.217065	0.213391
	P01635	Immunoglobulin kappa chain variable 12-41 (Fragment) OS=Mus musculus OX=10090 GN=Igkv12-41 PE=1 SV=1	Igkv12-41	0.602398	0.000341509	Down	12.5813	27.8	3	3	66.5275	67.1869	65.8847	37.2637	43.4086	39.5659	1.24803	1.26039	1.23597	0.699049	0.814326	0.742237
	P01637	Ig kappa chain V-V region T1 OS=Mus musculus OX=10090 PE=4 SV=1	--	0.633587	0.0070401	Down	14.3855	18	2	2	69.1696	56.2245	65.2537	42.2926	43.2812	35.2181	1.33258	1.08319	1.25714	0.814782	0.833829	0.67849
	P01642	Immunoglobulin kappa variable 5-48 (Fragment) OS=Mus musculus OX=10090 GN=Igkv5-48 PE=1 SV=1	Igkv5-48	0.283842	1.97928e-05	Down	12.6151	10.4	1	1	567.21	521.496	490.585	152.3	156.175	139.794	1.6785	1.54322	1.45175	0.450691	0.462157	0.413681
	P01723	Ig lambda-1 chain V region OS=Mus musculus OX=10090 PE=1 SV=2	--	1.82107	0.000109517	Up	12.2217	7.7	1	1	248.37	230.507	231.796	405.001	447.359	441.827	0.743303	0.689845	0.693703	1.21206	1.33882	1.32227
	P58059	Small ribosomal subunit protein bS21m OS=Mus musculus OX=10090 GN=Mrps21 PE=1 SV=1	Mrps21	1.65654	0.029099	Up	10.5613	31	2	2	50.3191	57.8226	62.8288	105.373	71.1852	106.662	0.664731	0.763855	0.829988	1.39201	0.940379	1.40904
	Q3UPR9	Somatomedin-B and thrombospondin type-1 domain-containing protein OS=Mus musculus OX=10090 GN=Sbspon PE=2 SV=1	Sbspon	0.5334	0.000785403	Down	29.4637	21.2	5	5	29.0044	30.2985	29.3617	15.1775	14.238	17.8781	1.28	1.33711	1.29577	0.669802	0.628341	0.788984
	Q9CR98	Protein FAM136A OS=Mus musculus OX=10090 GN=Fam136a PE=1 SV=1	Fam136a	2.14256	0.00197501	Up	15.6741	10.9	2	2	37.3799	48.3107	37.2457	83.2972	81.1077	98.9935	0.580531	0.750293	0.578447	1.29365	1.25965	1.53743
	Q9CZH7	Matrix-remodeling-associated protein 7 OS=Mus musculus OX=10090 GN=Mxra7 PE=1 SV=2	Mxra7	0.540667	0.0314783	Down	19.4575	3.9	1	1	152.939	155.54	111.491	54.3761	93.5696	79.118	1.41822	1.44233	1.03387	0.504234	0.86768	0.733668
	Q9D7B7	Probable glutathione peroxidase 8 OS=Mus musculus OX=10090 GN=Gpx8 PE=1 SV=1	Gpx8	2.82788	0.0360124	Up	24.1482	10.5	2	2	68.1326	72.8799	23.5581	137.264	164.377	163.746	0.648926	0.694141	0.224378	1.30737	1.5656	1.55959
	P01746	Ig heavy chain V region 93G7 OS=Mus musculus OX=10090 PE=2 SV=1	--	0.550481	0.0261283	Down	15.5144	10	1	1	121.254	117.516	158.111	80.9046	84.6418	52.9293	1.18228	1.14583	1.54166	0.788855	0.825294	0.516084
	Q8VE95	UPF0598 protein C8orf82 homolog OS=Mus musculus OX=10090 PE=1 SV=1	--	1.55621	0.00315241	Up	24.3298	9.2	2	2	154.449	139.08	163.467	225.121	224.234	261.828	0.793282	0.714342	0.839598	1.15627	1.15171	1.3448
	Q8K4C2	Interleukin-17 receptor C OS=Mus musculus OX=10090 GN=Il17rc PE=1 SV=3	Il17rc	2.03687	0.00741388	Up	77.1477	1.1	1	1	12.2386	12.0738	9.7601	19.8906	28.912	20.5986	0.709662	0.700111	0.565947	1.15337	1.67648	1.19442
	Q8R1U2	Cell growth regulator with EF hand domain protein 1 OS=Mus musculus OX=10090 GN=Cgref1 PE=1 SV=1	Cgref1	0.509119	0.00556191	Down	30.8474	21.7	5	5	125.867	124.13	121.017	64.6818	48.8914	75.3174	1.34881	1.33019	1.29683	0.693136	0.523925	0.807108
	Q8K2T4	Ubiquinol-cytochrome-c reductase complex assembly factor 3 OS=Mus musculus OX=10090 GN=Uqcc3 PE=1 SV=1	Uqcc3	2.92373	0.000458024	Up	9.58399	33.7	4	4	60.9439	63.6918	46.1016	162.007	165.266	171.917	0.545825	0.570436	0.412895	1.45097	1.48016	1.53972
	Q8BLK3	Limbic system-associated membrane protein OS=Mus musculus OX=10090 GN=Lsamp PE=1 SV=1	Lsamp	0.63097	0.0132451	Down	38.0862	8.2	3	3	51.3488	56.2878	66.9243	42.0626	32.4678	35.6123	1.08215	1.18624	1.4104	0.886451	0.684244	0.750513
	Q8BIG7	Catechol O-methyltransferase domain-containing protein 1 OS=Mus musculus OX=10090 GN=Comtd1 PE=1 SV=1	Comtd1	1.79113	0.000980213	Up	28.9608	14.9	4	4	109.156	91.5637	112.804	180.237	188.365	192.96	0.748425	0.627804	0.773437	1.23579	1.29152	1.32302
	Q99P86	Resistin-like beta OS=Mus musculus OX=10090 GN=Retnlb PE=1 SV=1	Retnlb	0.599696	2.69406e-05	Down	11.2782	11.4	1	1	3824.25	3729.98	3850.21	2268.42	2370.3	2200.47	1.25773	1.22672	1.26627	0.746042	0.77955	0.723694
	Q9CQV1	Mitochondrial import inner membrane translocase subunit TIM16 OS=Mus musculus OX=10090 GN=Pam16 PE=1 SV=1	Pam16	1.51805	0.000964805	Up	13.7846	19.2	2	2	150.862	149.878	130.367	219.722	214.693	220.027	0.833838	0.828401	0.72056	1.21444	1.18664	1.21612
	Q9DBB9	Carboxypeptidase N subunit 2 OS=Mus musculus OX=10090 GN=Cpn2 PE=1 SV=2	Cpn2	0.544836	0.0138926	Down	60.4792	9.7	5	5	70.0849	47.3659	66.0593	31.12	38.4751	30.3878	1.48332	1.00248	1.39811	0.658641	0.814308	0.643143
	Q9EPK6	Nucleotide exchange factor SIL1 OS=Mus musculus OX=10090 GN=Sil1 PE=1 SV=2	Sil1	0.486858	0.00958155	Down	52.4299	6.9	3	3	63.6113	72.3671	55.548	35.3888	34.6463	23.211	1.34025	1.52473	1.17037	0.745623	0.729979	0.489043
	Q9ER38	Torsin-3A OS=Mus musculus OX=10090 GN=Tor3a PE=1 SV=2	Tor3a	0.262681	0.0451032	Down	43.8135	2.6	1	1	33.765	72.7202	38.2991		8.40134	16.9533	0.992277	2.13708	1.12552		0.246896	0.49822
	Q9JI67	Beta-1,3-galactosyltransferase 5 OS=Mus musculus OX=10090 GN=B3galt5 PE=2 SV=1	B3galt5	0.415764	4.37605e-05	Down	35.9639	14.3	4	4	77.9794	77.3456	78.7935	34.028	29.5606	33.7495	1.41158	1.4001	1.42631	0.615971	0.535103	0.610931
	Q9JJN5	Carboxypeptidase N catalytic chain OS=Mus musculus OX=10090 GN=Cpn1 PE=1 SV=1	Cpn1	0.491239	0.0104412	Down	51.8454	7.2	3	3	41.143	45.084	62.8435	22.7782	21.7896	28.6613	1.11047	1.21684	1.69618	0.614798	0.588115	0.773586
	Q9QUP5	Hyaluronan and proteoglycan link protein 1 OS=Mus musculus OX=10090 GN=Hapln1 PE=1 SV=1	Hapln1	0.63701	0.00953691	Down	40.4779	5.9	2	2	28.0677	30.0318	28.8934	16.0303	22.0839	17.3011	1.18256	1.26531	1.21735	0.675395	0.930448	0.728938
	Q9QXK8	Neuromedin-U OS=Mus musculus OX=10090 GN=Nmu PE=2 SV=1	Nmu	0.605016	0.0321314	Down	19.4294	11.5	2	2	31.7383	24.6217	23.2956		15.1242	17.0044	1.41962	1.1013	1.04199		0.676493	0.760589
	Q8K182	Complement component C8 alpha chain OS=Mus musculus OX=10090 GN=C8a PE=1 SV=1	C8a	0.305919	0.000106997	Down	66.0803	20.1	12	12	116.495	137.461	117.207	33.7743	39.9153	39.8566	1.44204	1.70157	1.45085	0.418077	0.494093	0.493366
	Q9R008	Mevalonate kinase OS=Mus musculus OX=10090 GN=Mvk PE=1 SV=1	Mvk	1.7873	0.00521434	Up	41.8774	17	6	6	123.484	141.314	117.49	257.722	191.066	234.477	0.695321	0.795724	0.661573	1.4512	1.07587	1.32031
	Q9Z0F0	Beta-1,3-galactosyltransferase 4 OS=Mus musculus OX=10090 GN=B3galt4 PE=1 SV=1	B3galt4	1.69291	0.0208408	Up	41.2357	12.4	4	4	29.1766	37.3776	33.2621	48.121	70.4316	50.4275	0.651272	0.834332	0.742469	1.07414	1.57215	1.12563
	B1AR13	CDGSH iron-sulfur domain-containing protein 3, mitochondrial OS=Mus musculus OX=10090 GN=Cisd3 PE=1 SV=1	Cisd3	0.552864	0.000272639	Down	15.6762	25.5	4	4	511.992	551.477	554.9	313.159	273.924	307.655	1.22237	1.31664	1.32482	0.747661	0.653989	0.734521
	P62073	Mitochondrial import inner membrane translocase subunit Tim10 OS=Mus musculus OX=10090 GN=Timm10 PE=1 SV=1	Timm10	1.79839	0.000888348	Up	10.333	32.2	4	4	70.8503	81.4335	83.0523	141.055	130.524	151.646	0.645501	0.741921	0.75667	1.28512	1.18918	1.38161
	P62077	Mitochondrial import inner membrane translocase subunit Tim8 B OS=Mus musculus OX=10090 GN=Timm8b PE=1 SV=1	Timm8b	2.36169	0.00290876	Up	9.28648	26.5	2	2	39.3122	33.1886	42.936	102.578	72.5934	97.4547	0.607821	0.513143	0.663851	1.586	1.1224	1.50679
	P97425	Eosinophil cationic protein 2 OS=Mus musculus OX=10090 GN=Ear2 PE=2 SV=1	Ear2	0.558302	0.000446113	Down	17.6204	13.5	2	2	372.316	398.339	387.306	235.54	197.072	213.88	1.23799	1.32452	1.28783	0.783195	0.655286	0.711175
	P97805	Protein FAM3D OS=Mus musculus OX=10090 GN=Fam3d PE=2 SV=2	Fam3d	0.653762	7.88708e-06	Down	24.9881	21.5	6	5	1168.55	1159.27	1180.9	748.928	783.957	760.985	1.2083	1.19871	1.22107	0.774407	0.810628	0.786874
	Q45VN2	Alpha-defensin 20 OS=Mus musculus OX=10090 GN=Defa20 PE=3 SV=2	Defa20	0.16604	0.0020145	Down	10.6009	18.9	2	2	149.909	166.62	203.026	18.1431	41.8838	26.2399	1.48468	1.65019	2.01075	0.179688	0.414813	0.259877
	Q62000	Mimecan OS=Mus musculus OX=10090 GN=Ogn PE=1 SV=1	Ogn	0.427108	1.91898e-06	Down	34.0121	20.1	7	7	2040.73	2026.45	1992.33	832.331	888.085	867.643	1.41593	1.40602	1.38235	0.577502	0.616187	0.602003
	Q64726	Zinc-alpha-2-glycoprotein OS=Mus musculus OX=10090 GN=Azgp1 PE=1 SV=2	Azgp1	0.428948	0.000442803	Down	35.3319	28.7	8	8	350.387	399.846	383.268	145.927	184.464	155.822	1.29796	1.48117	1.41976	0.540564	0.68332	0.577222
	Q9WV98	Mitochondrial import inner membrane translocase subunit Tim9 OS=Mus musculus OX=10090 GN=Timm9 PE=1 SV=1	Timm9	1.77747	0.0009002	Up	10.3439	51.7	4	4	60.0081	63.5299	70.429	104.856	118.997	120.917	0.66832	0.707543	0.784378	1.1678	1.32529	1.34667
	Q8K479	Complement C1q tumor necrosis factor-related protein 5 OS=Mus musculus OX=10090 GN=C1qtnf5 PE=1 SV=1	C1qtnf5	1.94646	0.0274167	Up	25.4366	6.2	1	1	17.6211	12.1837	19.0463	40.681	28.8034	25.6021	0.73453	0.507874	0.79394	1.69577	1.20066	1.06722
	Q60963	Platelet-activating factor acetylhydrolase OS=Mus musculus OX=10090 GN=Pla2g7 PE=1 SV=2	Pla2g7	0.489997	0.0469303	Down	49.2583	3.2	1	1	44.5299	32.0484	59.6194	30.3897	16.9642	19.3826	1.31658	0.947551	1.76272	0.89851	0.501567	0.573071
	Q8K0V2	DCN1-like protein 3 OS=Mus musculus OX=10090 GN=Dcun1d3 PE=2 SV=1	Dcun1d3	5.22972	0.000944402	Up	34.4385	8.6	2	2	15.318	10.3708	8.59221	69.707	51.4397	58.1339	0.430359	0.291368	0.241398	1.95841	1.4452	1.63327
	P06728	Apolipoprotein A-IV OS=Mus musculus OX=10090 GN=Apoa4 PE=1 SV=3	Apoa4	0.653614	0.000343859	Down	45.029	44.3	15	15	344.595	354.809	381.124	228.87	231.362	246.016	1.15715	1.19145	1.27982	0.768548	0.776914	0.826122
	P07091	Protein S100-A4 OS=Mus musculus OX=10090 GN=S100a4 PE=1 SV=1	S100a4	1.71404	0.00180559	Up	11.7214	16.8	2	2	52.946	47.8215	60.7861	90.0753	89.9657	96.8691	0.72452	0.654397	0.831806	1.2326	1.2311	1.32557
	P07724	Albumin OS=Mus musculus OX=10090 GN=Alb PE=1 SV=3	Alb	0.367651	9.83878e-08	Down	68.6925	52.8	31	31	40691.7	40312.4	40893.5	15041.5	15143	14631.2	1.46449	1.45084	1.47175	0.541344	0.544997	0.526577
	P08226	Apolipoprotein E OS=Mus musculus OX=10090 GN=Apoe PE=1 SV=2	Apoe	0.435329	1.0687e-05	Down	35.8666	30.5	11	11	258.589	242.825	238.789	106.341	104.627	111.265	1.46036	1.37133	1.34854	0.600548	0.590869	0.628356
	P09240	Cholecystokinin OS=Mus musculus OX=10090 GN=Cck PE=1 SV=3	Cck	3.4517	0.000900749	Up	12.7697	8.7	1	1	22.5143		27.6556	93.7319	83.2607	82.7644	0.363219		0.446163	1.51216	1.34323	1.33522
	P09242	Alkaline phosphatase, tissue-nonspecific isozyme OS=Mus musculus OX=10090 GN=Alpl PE=1 SV=2	Alpl	2.25325	0.000900767	Up	57.5142	16.4	7	7	75.0224	68.3658	68.8368	134.651	162.91	180.634	0.651972	0.594123	0.598217	1.17017	1.41575	1.56977
	P14434	H-2 class II histocompatibility antigen, A-B alpha chain OS=Mus musculus OX=10090 GN=H2-Aa PE=1 SV=2	H2-Aa	0.656738	3.90472e-05	Down	28.093	13.7	3	2	854.898	821.359	800.071	545.209	548.623	532.465	1.25027	1.20122	1.17009	0.797356	0.80235	0.778719
	P15702	Leukosialin OS=Mus musculus OX=10090 GN=Spn PE=1 SV=1	Spn	0.459372	0.0443276	Down	40.0384	4.1	1	1	35.8443	36.9625	26.8487	8.35903	19.3404	18.0795	1.47878	1.52491	1.10766	0.344858	0.797901	0.745883
	P06684	Complement C5 OS=Mus musculus OX=10090 GN=C5 PE=1 SV=2	C5	0.634973	0.0370934	Down	188.878	8.2	11	11	91.484	147.31	124.692	73.2122	78.9934	78.598	0.923631	1.48726	1.2589	0.739157	0.797524	0.793533
	P16294	Coagulation factor IX OS=Mus musculus OX=10090 GN=F9 PE=2 SV=3	F9	0.566764	0.00233334	Down	52.9778	9.1	4	4	36.4063	32.716	35.8426	18.45	18.0915	22.9488	1.32825	1.19361	1.30768	0.673132	0.660054	0.837265
	P20918	Plasminogen OS=Mus musculus OX=10090 GN=Plg PE=1 SV=3	Plg	0.552154	0.000147153	Down	90.8079	41	29	29	451.468	477.619	416.847	253.274	248.837	241.052	1.29664	1.37175	1.19721	0.727418	0.714672	0.692315
	P22725	Protein Wnt-5a OS=Mus musculus OX=10090 GN=Wnt5a PE=1 SV=2	Wnt5a	1.54097	0.0468714	Up	42.3094	9.2	2	1	22.0274	20.9329	13.525	30.9036	26.9834	29.1552	0.920829	0.875076	0.565398	1.29189	1.12801	1.2188
	P23953	Carboxylesterase 1C OS=Mus musculus OX=10090 GN=Ces1c PE=1 SV=4	Ces1c	0.623432	0.000162648	Down	61.0558	23.8	12	10	2846.94	3166.99	2959.55	1877.81	1813.09	1903.45	1.17256	1.30438	1.21894	0.773408	0.746749	0.783969
	P25085	Interleukin-1 receptor antagonist protein OS=Mus musculus OX=10090 GN=Il1rn PE=2 SV=1	Il1rn	2.08282	0.00531317	Up	20.2744	8.4	1	1	49.2177	38.8494	36.151	96.7146	91.1427	70.8662	0.771152	0.6087	0.56642	1.51534	1.42804	1.11034
	P26262	Plasma kallikrein OS=Mus musculus OX=10090 GN=Klkb1 PE=1 SV=2	Klkb1	0.583729	0.00732742	Down	71.3826	12.4	7	7	67.3101	56.1292	63.2889	43.4594	32.5442	32.9951	1.36565	1.1388	1.28407	0.881747	0.660289	0.669438
	P27601	Guanine nucleotide-binding protein subunit alpha-13 OS=Mus musculus OX=10090 GN=Gna13 PE=1 SV=1	Gna13	1.53945	0.000515654	Up	44.0546	27.9	10	10	206.905	223.212	235.727	334.777	354.741	335.514	0.734193	0.792057	0.836467	1.18794	1.25878	1.19056
	P28654	Decorin OS=Mus musculus OX=10090 GN=Dcn PE=1 SV=1	Dcn	0.614519	4.94816e-05	Down	39.809	22.3	8	8	4272.63	4456.32	4312.05	2794.59	2600.28	2619.08	1.21757	1.26991	1.2288	0.796371	0.740997	0.746356
	P28665	Murinoglobulin-1 OS=Mus musculus OX=10090 GN=Mug1 PE=1 SV=3	Mug1	0.337721	1.29912e-05	Down	165.298	21.1	27	14	1736.1	1560.11	1635.95	530.049	551.803	583.843	1.57879	1.41874	1.48771	0.482019	0.501801	0.530939
	P19221	Prothrombin OS=Mus musculus OX=10090 GN=F2 PE=1 SV=1	F2	0.544091	8.0156e-05	Down	70.2687	30.4	17	17	435.704	410.359	421.879	244.465	226.665	218.746	1.33527	1.2576	1.29291	0.749198	0.694645	0.670377
	P29416	Beta-hexosaminidase subunit alpha OS=Mus musculus OX=10090 GN=Hexa PE=1 SV=2	Hexa	1.50946	0.000538969	Up	60.6131	12.3	5	5	335.906	352.375	321.068	477.412	525.779	520.381	0.795696	0.834708	0.760548	1.1309	1.24547	1.23268
	P06683	Complement component C9 OS=Mus musculus OX=10090 GN=C9 PE=1 SV=2	C9	0.387585	0.00122451	Down	62.0023	15	9	9	70.6676	65.5482	58.1956	27.9344	27.1409	20.2755	1.57177	1.45791	1.29438	0.621312	0.603663	0.450964
	P04939	Major urinary protein 3 OS=Mus musculus OX=10090 GN=Mup3 PE=1 SV=1	Mup3	0.109612	9.75513e-05	Down	21.4646	16.3	3	2	206.285	208.847	220.174	27.0665	25.3515	17.2193	1.75576	1.77757	1.87397	0.230372	0.215775	0.146559
	Q8K273	ER membrane protein complex subunit 5 OS=Mus musculus OX=10090 GN=Mmgt1 PE=1 SV=1	Mmgt1	2.17794	0.0212193	Up	14.6768	8.4	1	1	34.4827	27.4026	24.8065	46.5091	56.5413	85.7594	0.750981	0.596786	0.540247	1.0129	1.23138	1.86771
	A6X935	Inter alpha-trypsin inhibitor, heavy chain 4 OS=Mus musculus OX=10090 GN=Itih4 PE=1 SV=2	Itih4	0.571387	0.000130356	Down	104.659	15	13	13	229.225	240.2	239.33	127.485	133.478	144.01	1.23491	1.29403	1.28935	0.686801	0.719089	0.775828
	E9PV24	Fibrinogen alpha chain OS=Mus musculus OX=10090 GN=Fga PE=1 SV=1	Fga	0.659159	5.93327e-05	Down	87.4293	20.4	14	14	1648.52	1694.71	1698.97	1154.75	1092.96	1075.89	1.18233	1.21546	1.21851	0.828196	0.78388	0.771634
	E9PVD3	Protocadherin-16 OS=Mus musculus OX=10090 GN=Dchs1 PE=1 SV=1	Dchs1	2.0757	0.011772	Up	346.384	0.7	2	2	17.25	26.2892	20.5335	46.0597	35.2317	51.7046	0.525198	0.800408	0.625168	1.40234	1.07267	1.57421
	O08692	Neutrophilic granule protein OS=Mus musculus OX=10090 GN=Ngp PE=1 SV=1	Ngp	3.01241	0.00529348	Up	19.3317	19.8	3	3	12.8323	8.98878	6.47956	31.9473	26.9845	26.3212	0.678039	0.474953	0.34237	1.68805	1.42582	1.39077
	O35744	Chitinase-like protein 3 OS=Mus musculus OX=10090 GN=Chil3 PE=1 SV=2	Chil3	2.91017	0.00187141	Up	44.4584	6	2	2	11.4519	15.2184	18.2168	45.3857	38.4509	46.7926	0.39148	0.52024	0.622739	1.5515	1.31444	1.5996
	O70370	Cathepsin S OS=Mus musculus OX=10090 GN=Ctss PE=1 SV=2	Ctss	1.86723	0.000172792	Up	38.4745	16.2	4	4	441.284	474.517	507.301	909.259	901.876	846.127	0.64889	0.697757	0.745965	1.33703	1.32617	1.24419
	O88310	Intelectin-1a OS=Mus musculus OX=10090 GN=Itln1 PE=1 SV=1	Itln1	0.615081	0.000574278	Down	34.9528	11.8	4	3	49.9634	52.378	49.801	30.8405	28.8732	33.8661	1.22	1.27896	1.21603	0.753058	0.705021	0.826936
	P06339	H-2 class I histocompatibility antigen, D-37 alpha chain OS=Mus musculus OX=10090 GN=H2-T23 PE=1 SV=1	H2-T23	0.533758	0.00150928	Down	40.8752	18.5	6	4	225.202	172.185	201.265	104.777	110.91	103.848	1.47161	1.12516	1.31519	0.684681	0.724754	0.678604
	O88312	Anterior gradient protein 2 homolog OS=Mus musculus OX=10090 GN=Agr2 PE=1 SV=1	Agr2	0.524807	0.000368257	Down	19.92	39.4	6	6	8605.96	7956.54	9148.46	4137.81	4730.56	4624.92	1.3171	1.21771	1.40012	0.63327	0.723986	0.707819
	P00687	Alpha-amylase 1 OS=Mus musculus OX=10090 GN=Amy1 PE=1 SV=2	Amy1	2.1986	0.000453376	Up	57.6437	5.5	2	1	29.5672	26.9705	31.1131	63.8919	57.5769	71.2401	0.63277	0.577197	0.665854	1.36736	1.23221	1.52462
	P01027	Complement C3 OS=Mus musculus OX=10090 GN=C3 PE=1 SV=3	C3	0.530395	1.83902e-06	Down	186.484	32.1	49	49	991.841	1007.91	981.431	522.178	540.449	518.574	1.30437	1.3255	1.29068	0.686719	0.710747	0.681978
	P01029	Complement C4-B OS=Mus musculus OX=10090 GN=C4b PE=1 SV=3	C4b	0.499214	0.000476905	Down	192.915	14.3	23	23	135.984	114.506	122.589	64.0418	56.8013	65.4026	1.45873	1.22833	1.31504	0.686992	0.609321	0.701589
	P01868	Ig gamma-1 chain C region secreted form OS=Mus musculus OX=10090 GN=Ighg1 PE=1 SV=1	Ighg1	0.241288	0.000125363	Down	35.7046	13.3	4	4	310.171	328.142	366.321	67.8848	88.3697	86.1511	1.49236	1.57882	1.76252	0.326621	0.425181	0.414507
	P01887	Beta-2-microglobulin OS=Mus musculus OX=10090 GN=B2m PE=1 SV=2	B2m	0.474945	0.00478964	Down	13.779	22.7	3	3	176.263	260.716	185.177	93.3849	96.0924	106.013	1.15249	1.70468	1.21077	0.610593	0.628296	0.693162
	P01899	H-2 class I histocompatibility antigen, D-B alpha chain OS=Mus musculus OX=10090 GN=H2-D1 PE=1 SV=2	H2-D1	0.579969	0.000169789	Down	40.8362	26.5	10	2	1015.56	938.825	1065.18	572.522	576.711	602.021	1.27722	1.18071	1.33961	0.72003	0.725298	0.757129
	P02802	Metallothionein-1 OS=Mus musculus OX=10090 GN=Mt1 PE=1 SV=1	Mt1	7.31144	0.0109529	Up	6.01809	19.7	1	1	18.9204	13.738	3.91569	101.191	85.5203	80.6976	0.373449	0.27116	0.0772875	1.99731	1.68799	1.5928
	P04186	Complement factor B OS=Mus musculus OX=10090 GN=Cfb PE=1 SV=2	Cfb	0.458563	0.000236421	Down	85.0045	22.9	17	17	261.894	234.925	268.961	123.344	106.415	121.399	1.40685	1.26198	1.44481	0.662585	0.571641	0.652137
	O88668	Protein CREG1 OS=Mus musculus OX=10090 GN=Creg1 PE=1 SV=1	Creg1	1.51015	0.00944537	Up	24.4519	13.6	2	2	93.5538	106.034	110.345	134.805	170.81	162.43	0.721515	0.817767	0.851016	1.03966	1.31734	1.25271
	P29699	Alpha-2-HS-glycoprotein OS=Mus musculus OX=10090 GN=Ahsg PE=1 SV=1	Ahsg	0.621954	4.9216e-05	Down	37.3256	25.2	6	6	938.063	975.458	930.65	606.496	596.712	565.734	1.22008	1.26872	1.21044	0.788833	0.776108	0.735817
	P01898	H-2 class I histocompatibility antigen, Q10 alpha chain OS=Mus musculus OX=10090 GN=H2-Q10 PE=1 SV=3	H2-Q10	0.534896	0.00306777	Down	37.251	14.5	4	3	50.2883	56.7123	50.6256	33.3322	26.1825	24.799	1.24713	1.40644	1.25549	0.826623	0.649314	0.615003
	P31428	Dipeptidase 1 OS=Mus musculus OX=10090 GN=Dpep1 PE=1 SV=2	Dpep1	1.60793	0.000236092	Up	45.7225	21.2	8	8	443.874	417.639	469.394	734.368	690.861	714.774	0.767304	0.721954	0.811419	1.26947	1.19426	1.2356
	Q05895	Thrombospondin-3 OS=Mus musculus OX=10090 GN=Thbs3 PE=1 SV=2	Thbs3	1.7141	0.000570489	Up	104.119	14.6	13	11	85.235	89.44	90.5936	165.955	149.264	139.478	0.710326	0.745369	0.754983	1.38302	1.24393	1.16237
	Q06890	Clusterin OS=Mus musculus OX=10090 GN=Clu PE=1 SV=1	Clu	0.461068	0.00030898	Down	51.6556	15.2	6	6	200.808	215.686	230.657	109.873	96.548	91.9598	1.27426	1.36866	1.46367	0.697213	0.612658	0.583543
	Q07456	Protein AMBP OS=Mus musculus OX=10090 GN=Ambp PE=1 SV=2	Ambp	0.538279	0.000529447	Down	39.0292	15.5	5	5	190.743	194.873	210.596	99.1853	103.406	118.337	1.24785	1.27487	1.37774	0.648877	0.676489	0.774172
	Q08890	Iduronate 2-sulfatase OS=Mus musculus OX=10090 GN=Ids PE=2 SV=3	Ids	2.36134	0.00345432	Up	62.1861	5.1	3	3	32.7708	34.0986	32.6323	82.5766	59.2557	93.1247	0.58789	0.611709	0.585404	1.48138	1.06301	1.67061
	Q3TMQ6	Angiogenin-4 OS=Mus musculus OX=10090 GN=Ang4 PE=1 SV=1	Ang4	0.369935	0.00142487	Down	16.4249	31.2	4	4	49.8908	45.4305	48.1943	15.0968	15.6228	22.3719	1.52255	1.38644	1.47078	0.460719	0.476773	0.68274
	Q3U0B3	Dehydrogenase/reductase SDR family member 11 OS=Mus musculus OX=10090 GN=Dhrs11 PE=1 SV=1	Dhrs11	1.53927	1.68884e-05	Up	28.2742	51.2	10	10	979.307	1024.97	999.008	1571.4	1508.44	1543.04	0.770485	0.806411	0.785985	1.23632	1.18679	1.21401
	Q3UTY6	Thrombospondin type-1 domain-containing protein 4 OS=Mus musculus OX=10090 GN=Thsd4 PE=1 SV=2	Thsd4	1.87611	0.00541646	Up	113.243	4	4	4	22.4144	16.4925	17.3236	39.917	32.3608	33.2168	0.831575	0.61187	0.642704	1.48092	1.20059	1.23234
	Q60847	Collagen alpha-1(XII) chain OS=Mus musculus OX=10090 GN=Col12a1 PE=2 SV=3	Col12a1	1.73565	4.58988e-06	Up	340.214	23.6	72	72	1582.23	1499.16	1544.22	2702.28	2663.28	2662.87	0.750225	0.710837	0.732204	1.28131	1.26281	1.26262
	Q02819	Nucleobindin-1 OS=Mus musculus OX=10090 GN=Nucb1 PE=1 SV=2	Nucb1	0.578971	6.45437e-06	Down	53.4087	39.7	18	18	1351.46	1301.34	1299.05	749.771	757.746	780.49	1.29951	1.25132	1.24911	0.72095	0.728618	0.750488
	Q61129	Complement factor I OS=Mus musculus OX=10090 GN=Cfi PE=1 SV=3	Cfi	0.540891	0.00119966	Down	67.2605	13.1	8	8	157.145	161.178	161.192	74.1111	90.9199	94.3341	1.27608	1.30883	1.30895	0.601812	0.738306	0.766031
	Q61335	B-cell receptor-associated protein 31 OS=Mus musculus OX=10090 GN=Bcap31 PE=1 SV=4	Bcap31	1.51766	0.0377301	Up	27.9566	19.2	6	6	91.425	92.399	131.337	179.628	139.627	159.052	0.691332	0.698697	0.993138	1.3583	1.05582	1.20271
	Q61847	Meprin A subunit beta OS=Mus musculus OX=10090 GN=Mep1b PE=1 SV=2	Mep1b	4.01123	1.33177e-06	Up	79.5005	19.6	11	11	214.509	218.376	211.215	888.142	882.69	812.796	0.398749	0.405937	0.392626	1.65096	1.64083	1.5109
	Q80YC5	Coagulation factor XII OS=Mus musculus OX=10090 GN=F12 PE=1 SV=2	F12	0.497862	0.00640475	Down	65.7013	8	4	4	56.1084	50.4428	49.6154	24.9672	20.5233	32.2589	1.43919	1.29387	1.27265	0.640414	0.526427	0.827449
	Q80YX1	Tenascin OS=Mus musculus OX=10090 GN=Tnc PE=1 SV=1	Tnc	1.63702	1.55667e-05	Up	231.807	20.9	38	38	921.182	941.715	881.833	1495.37	1510.71	1487.1	0.763631	0.780653	0.731013	1.23961	1.25233	1.23276
	Q80Z19	Mucin-2 OS=Mus musculus OX=10090 GN=Muc2 PE=1 SV=3	Muc2	0.655358	5.8225e-06	Down	479.29	17.7	69	69	3597.22	3658.19	3590.01	2391.98	2313.57	2402.08	1.20221	1.22258	1.1998	0.799411	0.773207	0.802787
	Q8BH35	Complement component C8 beta chain OS=Mus musculus OX=10090 GN=C8b PE=1 SV=1	C8b	0.279733	0.000278293	Down	66.2293	15.8	8	8	111.912	117.196	126.782	40.1124	30.3326	29.1091	1.47432	1.54393	1.67023	0.528439	0.3996	0.383483
	Q8BHT6	Beta-1,3-glucosyltransferase OS=Mus musculus OX=10090 GN=B3glct PE=1 SV=3	B3glct	1.59218	0.0243861	Up	55.3575	4.3	2	2	29.5986	24.1377	38.2989	48.3922	51.5796	46.565	0.744393	0.607054	0.963204	1.21705	1.29721	1.17109
	P29788	Vitronectin OS=Mus musculus OX=10090 GN=Vtn PE=1 SV=2	Vtn	0.517974	0.010361	Down	54.849	9.4	4	3	143.21	168.089	212.544	106.029	85.5219	79.7865	1.08059	1.26831	1.60374	0.800036	0.645302	0.602026
	Q61247	Alpha-2-antiplasmin OS=Mus musculus OX=10090 GN=Serpinf2 PE=1 SV=1	Serpinf2	0.626554	0.00786549	Down	54.9719	17.1	8	8	322.993	298.804	304.44	159.384	205.723	215.231	1.28633	1.19	1.21245	0.634754	0.819302	0.857165
	Q01339	Beta-2-glycoprotein 1 OS=Mus musculus OX=10090 GN=Apoh PE=1 SV=1	Apoh	0.544062	1.16382e-05	Down	38.6188	37.7	15	15	820.196	809.617	847.298	434.266	450.894	462.541	1.28664	1.27005	1.32916	0.681235	0.70732	0.725591
	Q60997	Scavenger receptor cysteine-rich domain-containing protein DMBT1 OS=Mus musculus OX=10090 GN=Dmbt1 PE=1 SV=2	Dmbt1	0.58322	1.71972e-05	Down	226.815	10.9	17	17	2194.6	2130.34	2089.28	1282.92	1248.56	1209.42	1.29665	1.25868	1.23442	0.757995	0.737692	0.71457
	Q00724	Retinol-binding protein 4 OS=Mus musculus OX=10090 GN=Rbp4 PE=1 SV=2	Rbp4	0.555502	0.0183034	Down	23.2061	14.4	3	3	49.2253	43.6764	46.8292	21.159	22.0883	34.3735	1.35887	1.20569	1.29272	0.584096	0.609748	0.948881
	P35441	Thrombospondin-1 OS=Mus musculus OX=10090 GN=Thbs1 PE=1 SV=1	Thbs1	1.57468	0.000455572	Up	129.647	12.9	13	13	99.5609	94.4938	98.4371	143.482	164.663	152.435	0.793238	0.752866	0.784285	1.14318	1.31193	1.2145
	P41539	Protachykinin-1 OS=Mus musculus OX=10090 GN=Tac1 PE=2 SV=1	Tac1	0.622968	0.0126264	Down	15.0452	10	1	1	151.626	212.037	201.305	113.1	123.709	115.148	0.99218	1.38749	1.31726	0.740085	0.8095	0.753484
	Q00898	Alpha-1-antitrypsin 1-5 OS=Mus musculus OX=10090 GN=Serpina1e PE=1 SV=1	Serpina1e	0.0543825	5.5216e-05	Down	45.8914	7.7	5	5	1583.25	1391.54	1423	106.295	68.2389	64.6285	2.04865	1.80059	1.8413	0.137541	0.0882979	0.0836262
	P46412	Glutathione peroxidase 3 OS=Mus musculus OX=10090 GN=Gpx3 PE=1 SV=2	Gpx3	0.648457	0.000626982	Down	25.4241	19.5	4	4	945.623	923.467	890.981	551.664	635.375	602.746	1.24701	1.2178	1.17496	0.727492	0.837884	0.794855
	P49182	Heparin cofactor 2 OS=Mus musculus OX=10090 GN=Serpind1 PE=1 SV=1	Serpind1	0.388522	0.000124623	Down	54.4967	10.5	5	5	159.912	159.317	137.542	62.575	54.5802	60.3104	1.5128	1.50716	1.30118	0.591972	0.516339	0.570548
	P49290	Eosinophil peroxidase OS=Mus musculus OX=10090 GN=Epx PE=1 SV=2	Epx	0.300882	6.44059e-06	Down	81.3801	28.8	23	20	728.357	743.976	730.102	221.101	206.212	235.361	1.5253	1.55801	1.52895	0.463021	0.431841	0.492884
	P50172	11-beta-hydroxysteroid dehydrogenase 1 OS=Mus musculus OX=10090 GN=Hsd11b1 PE=1 SV=3	Hsd11b1	0.587437	0.0151184	Down	32.364	21.2	6	6	145.669	107.533	153.708	71.7774	77.767	89.4893	1.35308	0.998845	1.42775	0.666722	0.722357	0.831243
	P51885	Lumican OS=Mus musculus OX=10090 GN=Lum PE=1 SV=2	Lum	0.665907	3.71125e-05	Down	38.265	24.3	9	9	7592.39	7361.6	7118.11	4821.81	4955.29	4920.87	1.2389	1.20124	1.16151	0.786805	0.808586	0.802968
	P54320	Elastin OS=Mus musculus OX=10090 GN=Eln PE=1 SV=2	Eln	1.55243	0.00576734	Up	71.9383	10.3	6	6	525.246	510.831	659.673	905.588	851.425	875.522	0.728112	0.708129	0.914458	1.25535	1.18027	1.21368
	P55097	Cathepsin K OS=Mus musculus OX=10090 GN=Ctsk PE=1 SV=2	Ctsk	2.72131	0.0366903	Up	36.8888	5.5	2	2	10.9597	13.006		22.3062	30.7472	44.7738	0.449932	0.533939		0.915744	1.26227	1.83811
	P50704	Alpha-defensin 6/12 OS=Mus musculus OX=10090 GN=Defa6 PE=1 SV=2	Defa6	0.287238	0.0157411	Down	10.4259	18.3	2	1	38.4129	22.1004	36.7935	11.133	11.6479	5.16931	1.84004	1.05864	1.76246	0.533288	0.557951	0.247618
	P58022	Lysyl oxidase homolog 2 OS=Mus musculus OX=10090 GN=Loxl2 PE=1 SV=2	Loxl2	1.72773	0.0154553	Up	87.0031	12.2	8	8	54.9957	50.0774	77.6713	97.4311	107.141	111.16	0.661965	0.602765	0.934904	1.17275	1.28962	1.338
	P62878	E3 ubiquitin-protein ligase RBX1 OS=Mus musculus OX=10090 GN=Rbx1 PE=1 SV=1	Rbx1	1.56862	3.07371e-05	Up	12.2739	24.1	2	2	521.537	547.514	536.692	824.084	827.754	866.969	0.758682	0.796471	0.780729	1.1988	1.20414	1.26118
	P70158	Cyclic GMP-AMP phosphodiesterase SMPDL3A OS=Mus musculus OX=10090 GN=Smpdl3a PE=1 SV=2	Smpdl3a	0.590016	0.00137967	Down	49.8579	16	5	5	208.922	223.445	204.053	133.178	131.985	110.335	1.23877	1.32488	1.2099	0.789656	0.782584	0.654214
	P83882	Large ribosomal subunit protein eL42 OS=Mus musculus OX=10090 GN=Rpl36a PE=1 SV=2	Rpl36a	0.657538	0.00128052	Down	12.4408	35.8	4	4	1135.44	1195.74	1212.08	817.869	808.223	703.74	1.15998	1.22158	1.23827	0.835541	0.825686	0.718946
	P97821	Dipeptidyl peptidase 1 OS=Mus musculus OX=10090 GN=Ctsc PE=1 SV=1	Ctsc	1.54397	2.09864e-05	Up	52.3764	7.4	3	3	458.585	461.484	459.613	691.602	702.478	736.108	0.783935	0.788891	0.785693	1.18227	1.20086	1.25835
	P97290	Plasma protease C1 inhibitor OS=Mus musculus OX=10090 GN=Serping1 PE=1 SV=3	Serping1	0.619268	0.000846349	Down	55.5845	19	10	10	125.069	143.711	141.439	89.6544	81.0934	83.2872	1.12971	1.2981	1.27757	0.809822	0.732492	0.752309
	P97298	Pigment epithelium-derived factor OS=Mus musculus OX=10090 GN=Serpinf1 PE=1 SV=2	Serpinf1	0.395348	8.95168e-05	Down	46.2341	18.7	7	7	120.471	105.064	101.378	42.7222	41.4684	45.054	1.5846	1.38195	1.33346	0.561939	0.545448	0.592611
mitochondria	Q3SXD3	5'-deoxynucleotidase HDDC2 OS=Mus musculus OX=10090 GN=Hddc2 PE=1 SV=1	Hddc2	2.04697	0.00489403	Up	22.7527	22.6	4	4	33.2004	28.1599	21.8751	51.8586	58.4824	60.0391	0.785449	0.666203	0.517518	1.22686	1.38357	1.4204
	Q9CWU6	Ubiquinol-cytochrome c reductase complex assembly factor 1 OS=Mus musculus OX=10090 GN=Uqcc1 PE=1 SV=1	Uqcc1	1.84548	0.0048707	Up	34.2997	5.1	1	1	230.3	164.002	180.653	385.413	336.003	339.651	0.844609	0.601466	0.662532	1.41348	1.23227	1.24565
	Q9CXI0	2-methoxy-6-polyprenyl-1,4-benzoquinol methylase, mitochondrial OS=Mus musculus OX=10090 GN=Coq5 PE=1 SV=2	Coq5	1.58511	0.00154016	Up	37.3356	35.8	9	9	102.315	123.719	113.477	176.187	188.252	173.725	0.699452	0.845775	0.775755	1.20445	1.28694	1.18763
	Q3U3N6	AP-4 complex accessory subunit Tepsin OS=Mus musculus OX=10090 GN=Tepsin PE=2 SV=1	Tepsin	1.58183	0.0408661	Up	60.7614	3.8	2	2	50.5511	40.813	53.1275	92.9797	59.851	75.7306	0.813039	0.656416	0.854476	1.49544	0.962614	1.21801
	Q9D1H6	NADH dehydrogenase [ubiquinone] 1 alpha subcomplex assembly factor 4 OS=Mus musculus OX=10090 GN=Ndufaf4 PE=1 SV=1	Ndufaf4	1.68801	0.00424081	Up	20.0822	15	3	3	39.8126	44.906	37.8909	67.3588	78.5385	61.0689	0.724797	0.817524	0.689812	1.22628	1.42981	1.11177
	Q9JIK9	Small ribosomal subunit protein mS34 OS=Mus musculus OX=10090 GN=Mrps34 PE=1 SV=1	Mrps34	1.56832	0.00396752	Up	25.8267	39.4	7	7	67.3607	58.8477	60.1067	104.714	85.7611	101.727	0.844618	0.737875	0.753661	1.31298	1.07533	1.27553
	O55126	Protein NipSnap homolog 2 OS=Mus musculus OX=10090 GN=Nipsnap2 PE=1 SV=1	Nipsnap2	1.55648	0.000322397	Up	32.9327	14.9	5	5	376.708	375.356	385.263	621.502	600.399	548.322	0.777372	0.774582	0.795026	1.28253	1.23898	1.13151
	Q9R0B9	Procollagen-lysine,2-oxoglutarate 5-dioxygenase 2 OS=Mus musculus OX=10090 GN=Plod2 PE=1 SV=2	Plod2	1.90613	0.00239906	Up	84.4883	20.2	15	15	87.2288	79.5969	74.7057	134.429	148.051	177.91	0.745629	0.680392	0.638582	1.14909	1.26553	1.52077
	Q3TBW2	Large ribosomal subunit protein uL10m OS=Mus musculus OX=10090 GN=Mrpl10 PE=1 SV=2	Mrpl10	2.17941	0.00543978	Up	29.3956	11.8	3	3	33.2039	25.5881	36.6422	57.3504	78.9192	71.7204	0.656584	0.505986	0.724574	1.13406	1.56057	1.41822
	Q9CQX4	PCNA-associated factor OS=Mus musculus OX=10090 GN=Pclaf PE=1 SV=1	Pclaf	0.635799	0.0142698	Down	11.9935	29.1	3	3	33.9046	35.4713	29.9946	17.573	20.8495	24.7571	1.25147	1.30931	1.10715	0.64865	0.769591	0.913827
	Q9D6U8	Protein FAM162A OS=Mus musculus OX=10090 GN=Fam162a PE=1 SV=1	Fam162a	1.90322	0.000846491	Up	17.7247	20.6	4	4	344.709	397.853	422.113	797.898	709.449	709.281	0.611674	0.705975	0.749024	1.41584	1.25889	1.25859
	Q9CQQ7	ATP synthase F(0) complex subunit B1, mitochondrial OS=Mus musculus OX=10090 GN=Atp5pb PE=1 SV=1	Atp5pb	2.1699	6.91511e-05	Up	28.9488	31.6	12	12	1004.73	1004.39	1002.55	2369.55	2132.68	2032.82	0.631463	0.631249	0.630092	1.48923	1.34036	1.2776
	P59999	Actin-related protein 2/3 complex subunit 4 OS=Mus musculus OX=10090 GN=Arpc4 PE=1 SV=3	Arpc4	2.03446	7.8589e-05	Up	19.667	40.5	6	6	1695.93	1572.47	1649.51	3546.03	3121.51	3337.76	0.681862	0.632223	0.6632	1.42571	1.25503	1.34197
	Q9CPQ1	Cytochrome c oxidase subunit 6C OS=Mus musculus OX=10090 GN=Cox6c PE=1 SV=3	Cox6c	1.53885	0.0238652	Up	8.46899	19.7	2	2	96.2483	72.9119	76.8354	127.731	106.841	143.979	0.924655	0.700463	0.738155	1.2271	1.02642	1.3832
	Q91YJ5	Translation initiation factor IF-2, mitochondrial OS=Mus musculus OX=10090 GN=Mtif2 PE=1 SV=2	Mtif2	2.58207	0.00415221	Up	81.2885	7.3	5	5	88.6325	87.0324	59.8803	242.143	193.507	172.545	0.630283	0.618905	0.425821	1.72192	1.37607	1.227
	Q91XF0	Pyridoxine-5'-phosphate oxidase OS=Mus musculus OX=10090 GN=Pnpo PE=1 SV=1	Pnpo	0.493212	0.000171272	Down	30.1143	14.2	5	5	947.846	896.709	895.411	421.274	435.608	494.501	1.39002	1.31503	1.31313	0.617802	0.638823	0.72519
	Q91W20	Leucine-rich repeat-containing protein 26 OS=Mus musculus OX=10090 GN=Lrrc26 PE=2 SV=1	Lrrc26	1.77239	0.0128872	Up	35.6957	11.8	2	2	20.909	15.1163	20.1107	34.2781	27.8466	37.3702	0.806099	0.582775	0.775324	1.32152	1.07356	1.44072
	Q8K354	Carbonyl reductase [NADPH] 3 OS=Mus musculus OX=10090 GN=Cbr3 PE=1 SV=1	Cbr3	0.655098	9.92151e-07	Down	30.9534	51.3	14	13	2465.51	2500.36	2514.22	1642.68	1644.41	1613.1	1.19489	1.21178	1.2185	0.79611	0.796952	0.781776
	Q8BK72	Small ribosomal subunit protein mS27 OS=Mus musculus OX=10090 GN=Mrps27 PE=1 SV=2	Mrps27	1.66014	0.0185082	Up	47.7785	19.3	9	9	73.6704	104.463	73.5982	158.059	126.457	133.393	0.660088	0.935992	0.659442	1.41621	1.13306	1.1952
	P48771	Cytochrome c oxidase subunit 7A2, mitochondrial OS=Mus musculus OX=10090 GN=Cox7a2 PE=1 SV=2	Cox7a2	1.64979	0.000332229	Up	9.29088	27.7	2	2	1142.37	1246.45	1238.68	2099.63	2012.85	1872.13	0.713084	0.778048	0.7732	1.31061	1.25645	1.16861
	P29391	Ferritin light chain 1 OS=Mus musculus OX=10090 GN=Ftl1 PE=1 SV=2	Ftl1	0.564222	0.000247851	Down	20.8024	43.2	7	2	480.986	485.43	548.357	290.009	290.407	274.253	1.21797	1.22923	1.38857	0.734372	0.735381	0.694474
	Q6L8S8	Beta-1,4-N-acetylgalactosaminyltransferase 3 OS=Mus musculus OX=10090 GN=B4galnt3 PE=2 SV=1	B4galnt3	2.72493	0.0414523	Up	113.509	2.5	3	3	25.3301	7.85486	23.6913	50.4853	52.36	52.1386	0.717364	0.222454	0.67095	1.42977	1.48287	1.47659
	P17665	Cytochrome c oxidase subunit 7C, mitochondrial OS=Mus musculus OX=10090 GN=Cox7c PE=1 SV=1	Cox7c	1.79314	7.16156e-05	Up	7.33262	14.3	1	1	488.794	488.76	541.763	907.478	901.48	915.394	0.691091	0.691044	0.765983	1.28306	1.27458	1.29425
	O35207	Cyclin-dependent kinase 2-associated protein 1 OS=Mus musculus OX=10090 GN=Cdk2ap1 PE=1 SV=2	Cdk2ap1	0.590215	0.0252326	Down	12.354	7	1	1	150.749	200.565	165.27	89.4751	86.1937	129.226	1.10105	1.46491	1.20711	0.653517	0.629551	0.943857
	D3Z7Q2	Small integral membrane protein 20 OS=Mus musculus OX=10090 GN=Smim20 PE=1 SV=1	Smim20	1.64359	0.0142887	Up	7.81811	31.9	2	2	59.3976	65.4425	85.3431	121.858	120.956	102.641	0.641398	0.706673	0.921568	1.31587	1.30613	1.10836
	Q9CQJ8	NADH dehydrogenase [ubiquinone] 1 beta subcomplex subunit 9 OS=Mus musculus OX=10090 GN=Ndufb9 PE=1 SV=3	Ndufb9	1.59788	0.0154054	Up	21.9841	21.8	4	4	155.262	188.954	225.31	275.253	312.853	321.93	0.629628	0.766257	0.913689	1.11622	1.2687	1.30551
	Q6P6M5	Peroxisomal membrane protein 11C OS=Mus musculus OX=10090 GN=Pex11g PE=1 SV=2	Pex11g	2.29871	0.0385731	Up	27.1517	8.7	2	2	20.5956	18.7897	27.8225	62.3772	30.6679	61.4462	0.557392	0.508519	0.752982	1.68816	0.829987	1.66296
	Q9QZC7	Pleckstrin homology domain-containing family B member 2 OS=Mus musculus OX=10090 GN=Plekhb2 PE=1 SV=1	Plekhb2	1.50704	0.00912129	Up	24.5737	16.7	4	4	310.158	256.858	258.894	426.333	367.373	450.975	0.898752	0.744303	0.750203	1.2354	1.06454	1.3068
	Q8BGB8	Ubiquinone biosynthesis protein COQ4 homolog, mitochondrial OS=Mus musculus OX=10090 GN=Coq4 PE=1 SV=1	Coq4	2.0631	0.000221791	Up	30.0842	20.3	5	5	85.0889	75.7065	75.5061	150.221	164.287	173.007	0.705336	0.627561	0.6259	1.24524	1.36184	1.43412
	Q9CQV5	Small ribosomal subunit protein uS3m OS=Mus musculus OX=10090 GN=Mrps24 PE=1 SV=1	Mrps24	1.51827	0.0469647	Up	18.901	40.7	6	6	63.5593	59.2909	75.9017	119.96	78.6289	103.171	0.761931	0.710763	0.909889	1.43804	0.942583	1.23679
	B7ZMP1	Xaa-Pro aminopeptidase 3 OS=Mus musculus OX=10090 GN=Xpnpep3 PE=1 SV=1	Xpnpep3	1.62459	0.00566106	Up	56.6772	14.8	7	7	54.0111	61.7788	51.5737	103.18	87.6452	81.0719	0.737755	0.843857	0.704461	1.40936	1.19718	1.10739
	Q9DCA2	Small ribosomal subunit protein uS11m OS=Mus musculus OX=10090 GN=Mrps11 PE=1 SV=2	Mrps11	1.51339	0.0220877	Up	20.2082	14.1	3	3	42.0927	32.6053	28.3471	53.5482	52.5127	49.8863	0.97515	0.755358	0.65671	1.24053	1.21655	1.1557
	Q9CQL6	Large ribosomal subunit protein bL35m OS=Mus musculus OX=10090 GN=Mrpl35 PE=2 SV=1	Mrpl35	0.642723	0.0434993	Down	21.5013	4.3	1	1	279.906	250.715	184.252	129.772	167.482	162.211	1.43011	1.28097	0.941392	0.663039	0.855711	0.828778
	Q9CQE1	Protein NipSnap homolog 3B OS=Mus musculus OX=10090 GN=Nipsnap3b PE=1 SV=1	Nipsnap3b	1.96414	6.3684e-05	Up	28.3083	31.6	7	7	430.555	388.082	401.621	837.301	776.671	782.787	0.714216	0.643761	0.666219	1.38894	1.28836	1.29851
	Q91WK1	SPRY domain-containing protein 4 OS=Mus musculus OX=10090 GN=Spryd4 PE=1 SV=1	Spryd4	1.82719	3.17213e-05	Up	23.2748	44.4	9	9	119.814	128.653	125.055	236.366	220.61	225.518	0.68075	0.730972	0.71053	1.34297	1.25345	1.28133
	Q8BW00	Probable peptidyl-tRNA hydrolase OS=Mus musculus OX=10090 GN=Ptrh1 PE=2 SV=1	Ptrh1	3.12006	0.0194875	Up	22.1607	6.4	1	1	10.0084	3.77625	8.03738	26.6473	23.6319	17.8069	0.667908	0.252007	0.536373	1.7783	1.57707	1.18834
	Q810Q5	Normal mucosa of esophagus-specific gene 1 protein OS=Mus musculus OX=10090 GN=Nmes1 PE=1 SV=1	Nmes1	1.90298	0.0184759	Up	9.58431	30.1	4	4	135.751	103.809	105.039	269.162	166.385	220.218	0.814208	0.622627	0.630006	1.61439	0.997949	1.32082
	Q3U6U5	Putative GTP-binding protein 6 OS=Mus musculus OX=10090 GN=Gtpbp6 PE=1 SV=1	Gtpbp6	1.72948	0.0126025	Up	56.4751	2.9	1	1	13.1321	13.1285	16.6834	21.727	22.7718	29.7722	0.672206	0.672023	0.853988	1.11216	1.16564	1.52398
	Q3TAP4	AP-5 complex subunit beta-1 OS=Mus musculus OX=10090 GN=Ap5b1 PE=1 SV=1	Ap5b1	1.92761	0.0185771	Up	94.6787	4.3	3	3	14.4881	20.685	15.7642	24.953	34.471	38.7631	0.582927	0.83226	0.634269	1.00398	1.38694	1.55963
	Q9DCV4	Regulator of microtubule dynamics protein 1 OS=Mus musculus OX=10090 GN=Rmdn1 PE=1 SV=2	Rmdn1	2.16734	0.00123316	Up	35.0002	6.9	2	2	53.2935	47.0194	56.1632	119.822	123.18	96.134	0.645184	0.569228	0.679925	1.4506	1.49125	1.16382
	Q9CZR3	Mitochondrial import receptor subunit TOM40B OS=Mus musculus OX=10090 GN=Tomm40l PE=1 SV=1	Tomm40l	1.64577	0.00723183	Up	34.0048	10.1	2	2	36.3709	42.5671	39.6137	76.3517	57.3372	61.4199	0.695738	0.814265	0.757769	1.46053	1.0968	1.1749
	Q9CYK1	Tryptophan--tRNA ligase, mitochondrial OS=Mus musculus OX=10090 GN=Wars2 PE=1 SV=2	Wars2	1.50305	0.00703372	Up	40.1526	16.7	6	6	35.7676	43.7071	43.2155	67.2579	57.4921	59.6598	0.698814	0.853932	0.844327	1.31406	1.12326	1.16561
	Q9CR88	Small ribosomal subunit protein uS14m OS=Mus musculus OX=10090 GN=Mrps14 PE=1 SV=1	Mrps14	2.00736	0.0303064	Up	14.9205	17.2	2	2	34.6619	36.9504	47.5605	80.7312	55.3434	103.148	0.580286	0.618598	0.796224	1.35154	0.92652	1.72683
	Q9CR63	Cytochrome c oxidase assembly protein COX16 homolog, mitochondrial OS=Mus musculus OX=10090 GN=Cox16 PE=3 SV=1	Cox16	2.50944	0.000454008	Up	12.2664	8.5	1	1	17.5261	17.0416	21.1805	42.5293	46.0687	51.2989	0.537486	0.522629	0.649558	1.30428	1.41283	1.57322
	Q9CR59	Large ribosomal subunit protein mL64 OS=Mus musculus OX=10090 GN=Gadd45gip1 PE=1 SV=1	Gadd45gip1	0.517404	0.0284905	Down	25.8204	4.1	1	1	99.73	121.039	136.305	43.4063	81.6712	59.6743	1.10438	1.34035	1.5094	0.480667	0.904398	0.660813
	Q9CQE3	Small ribosomal subunit protein uS17m OS=Mus musculus OX=10090 GN=Mrps17 PE=1 SV=1	Mrps17	1.58079	0.000767133	Up	13.3819	24.2	2	2	63.2303	60.7178	65.4632	105.834	102.237	91.3475	0.776101	0.745263	0.803508	1.29903	1.25488	1.12122
	Q9CQA6	Small ribosomal subunit protein mS37 OS=Mus musculus OX=10090 GN=Chchd1 PE=1 SV=1	Chchd1	1.72314	0.00393905	Up	13.6078	9.3	1	1	26.9644	21.8707	28.468	48.3922	42.0498	42.7621	0.768555	0.623371	0.811413	1.3793	1.19853	1.21883
	Q9CQA1	Trafficking protein particle complex subunit 5 OS=Mus musculus OX=10090 GN=Trappc5 PE=1 SV=1	Trappc5	1.58252	0.0283223	Up	20.7951	12.2	2	2	90.4375	69.7112	101.627	116.989	153.584	143.69	0.802653	0.618702	0.901961	1.03831	1.3631	1.27528
	Q99N91	Large ribosomal subunit protein bL34m OS=Mus musculus OX=10090 GN=Mrpl34 PE=1 SV=1	Mrpl34	0.631979	0.0169955	Down	10.5314	13	1	1	238.863	213.513	189.813	114.383	160.022	131.445	1.36749	1.22236	1.08667	0.654843	0.916121	0.752518
	Q99L13	3-hydroxyisobutyrate dehydrogenase, mitochondrial OS=Mus musculus OX=10090 GN=Hibadh PE=1 SV=1	Hibadh	0.617944	0.000140706	Down	35.4399	28.7	7	7	948.23	933.05	935.848	542.462	604.148	594.217	1.24823	1.22825	1.23193	0.714086	0.795289	0.782215
	Q91YM4	FAST kinase domain-containing protein 4 OS=Mus musculus OX=10090 GN=Tbrg4 PE=1 SV=1	Tbrg4	1.71918	0.000628537	Up	71.5134	16	8	8	134.288	128.527	118.068	217.785	233.997	203.022	0.777963	0.744588	0.683997	1.26168	1.35561	1.17616
	Q91VR2	ATP synthase subunit gamma, mitochondrial OS=Mus musculus OX=10090 GN=Atp5f1c PE=1 SV=1	Atp5f1c	1.74559	0.000116846	Up	32.8859	27.5	9	9	2623.23	2504.25	2629.32	4682.24	4215.5	4642.46	0.739043	0.705523	0.740756	1.31913	1.18763	1.30792
	Q8VDI1	Epithelial-stromal interaction protein 1 OS=Mus musculus OX=10090 GN=Epsti1 PE=1 SV=2	Epsti1	0.63218	0.010958	Down	36.0984	20.1	6	6	69.7645	61.3952	50.7563	36.2656	41.3978	37.3402	1.40977	1.24064	1.02566	0.732837	0.836546	0.754551
	Q8R2Q4	Ribosome-releasing factor 2, mitochondrial OS=Mus musculus OX=10090 GN=Gfm2 PE=1 SV=2	Gfm2	1.57881	0.0012782	Up	86.1087	19.9	13	13	276.879	295.107	329.932	453.507	493.529	476.923	0.714258	0.761279	0.851116	1.1699	1.27314	1.23031
	Q8CFA2	Aminomethyltransferase, mitochondrial OS=Mus musculus OX=10090 GN=Amt PE=1 SV=1	Amt	1.53985	0.0117409	Up	44.0089	24.1	9	9	117.436	119.597	91.2542	182.026	169.068	154.417	0.845069	0.860616	0.656664	1.30985	1.21661	1.11119
	Q8BJU9	Peptide chain release factor 1-like, mitochondrial OS=Mus musculus OX=10090 GN=Mtrf1l PE=2 SV=1	Mtrf1l	2.12424	0.0453243	Up	42.2481	6.4	2	2	14.9098	23.681	39.8097	57.52	59.3434	49.6783	0.365225	0.58008	0.975162	1.40898	1.45365	1.2169
	Q80V03	Uncharacterized aarF domain-containing protein kinase 5 OS=Mus musculus OX=10090 GN=Adck5 PE=2 SV=2	Adck5	2.42723	0.00146932	Up	66.6544	17.2	9	9	20.5053	21.3618	27.8518	61.3517	49.7658	58.1063	0.5149	0.536409	0.699375	1.54058	1.24965	1.45908
	Q9Z2I0	Mitochondrial proton/calcium exchanger protein OS=Mus musculus OX=10090 GN=Letm1 PE=1 SV=1	Letm1	1.89577	8.15127e-06	Up	82.9886	30.2	21	20	275.845	265.308	268.594	506.716	530.216	498.164	0.705835	0.678872	0.687281	1.29659	1.35672	1.2747
	Q8R1I1	Cytochrome b-c1 complex subunit 9 OS=Mus musculus OX=10090 GN=Uqcr10 PE=1 SV=1	Uqcr10	2.59385	0.000969894	Up	7.44552	23.4	2	2	73.6678	73.9408	90.2318	192.449	182.492	241.98	0.517111	0.519028	0.633382	1.3509	1.281	1.69858
	Q9R111	Guanine deaminase OS=Mus musculus OX=10090 GN=Gda PE=1 SV=1	Gda	2.2063	1.40333e-05	Up	51.0131	28.9	13	13	463.512	476.623	439	979.239	1015.98	1047.57	0.628929	0.646718	0.595669	1.32871	1.37856	1.42142
	Q61576	Peptidyl-prolyl cis-trans isomerase FKBP10 OS=Mus musculus OX=10090 GN=Fkbp10 PE=1 SV=2	Fkbp10	1.68816	0.000149433	Up	64.6974	22	12	12	128.494	123.245	120.427	222.564	199.903	205.811	0.770623	0.739142	0.722242	1.33479	1.19888	1.23432
	Q3UUI3	Acyl-coenzyme A thioesterase THEM4 OS=Mus musculus OX=10090 GN=Them4 PE=1 SV=1	Them4	2.17065	0.00342053	Up	26.0313	10.9	2	2	33.7276	36.1419	37.1855	89.1485	60.4245	82.8056	0.596187	0.638862	0.657309	1.57583	1.06809	1.46371
	Q3UP24	NLR family CARD domain-containing protein 4 OS=Mus musculus OX=10090 GN=Nlrc4 PE=1 SV=1	Nlrc4	1.62897	0.000245916	Up	116.749	11.1	11	11	62.8502	60.6794	56.1002	100.462	93.6671	98.4824	0.798535	0.770955	0.712774	1.2764	1.19008	1.25126
	Q3UMR5	Calcium uniporter protein, mitochondrial OS=Mus musculus OX=10090 GN=Mcu PE=1 SV=2	Mcu	1.61727	9.3155e-05	Up	39.6816	24.9	10	10	744.555	736.34	717.921	1242.08	1187.95	1126.04	0.776267	0.767702	0.748499	1.29498	1.23855	1.174
	P97478	5-demethoxyubiquinone hydroxylase, mitochondrial OS=Mus musculus OX=10090 GN=Coq7 PE=1 SV=3	Coq7	2.15355	0.00229206	Up	24.0416	15.7	3	3	24.4213	17.9201	22.8554	42.4543	45.803	52.1476	0.712679	0.522957	0.666981	1.23893	1.33665	1.5218
	P84084	ADP-ribosylation factor 5 OS=Mus musculus OX=10090 GN=Arf5 PE=1 SV=2	Arf5	1.61054	0.000667542	Up	20.5297	22.2	4	4	472.078	468.849	527.779	767.613	758.616	839.177	0.738755	0.733701	0.825921	1.20124	1.18716	1.31323
	P70347	TRAF family member-associated NF-kappa-B activator OS=Mus musculus OX=10090 GN=Tank PE=1 SV=1	Tank	2.00063	0.00408121	Up	50.9391	5.1	2	2	12.4429	9.79436	9.40377	19.5477	24.5236	19.2307	0.78634	0.618963	0.594279	1.23533	1.54979	1.2153
	P62743	AP-2 complex subunit sigma OS=Mus musculus OX=10090 GN=Ap2s1 PE=1 SV=1	Ap2s1	1.92352	0.000812962	Up	17.0177	26.1	4	4	205.319	178.256	162.531	367.903	341.5	341.045	0.771609	0.669902	0.610806	1.38261	1.28339	1.28168
	P62482	Voltage-gated potassium channel subunit beta-2 OS=Mus musculus OX=10090 GN=Kcnab2 PE=1 SV=1	Kcnab2	2.22016	0.00299916	Up	41.0213	2.7	1	1	8.83276	9.05284	6.50965	18.0252	20.1253	16.0109	0.674628	0.691438	0.497194	1.37673	1.53713	1.22288
	P61967	AP-1 complex subunit sigma-1A OS=Mus musculus OX=10090 GN=Ap1s1 PE=1 SV=1	Ap1s1	1.97113	0.00212348	Up	18.733	15.8	3	2	85.752	83.3839	109.985	179.547	198.024	172.612	0.620414	0.603281	0.79574	1.29902	1.4327	1.24885
	Q66GT5	Phosphatidylglycerophosphatase and protein-tyrosine phosphatase 1 OS=Mus musculus OX=10090 GN=Ptpmt1 PE=1 SV=1	Ptpmt1	1.60387	0.00188362	Up	21.9425	37.3	7	7	44.9952	40.393	48.5505	67.7184	70.3352	76.7674	0.77409	0.694914	0.835254	1.16501	1.21003	1.32069
	P30275	Creatine kinase U-type, mitochondrial OS=Mus musculus OX=10090 GN=Ckmt1 PE=1 SV=1	Ckmt1	2.60931	1.44242e-06	Up	47.0037	29.2	11	10	3379.97	3326.82	3411.13	9149.12	8573.32	8678.39	0.555326	0.546594	0.560446	1.50319	1.40859	1.42585
	P11725	Ornithine transcarbamylase, mitochondrial OS=Mus musculus OX=10090 GN=Otc PE=1 SV=1	Otc	1.58863	2.21717e-06	Up	39.7649	30.2	10	10	282.109	280.297	278.908	453.598	436.782	446.156	0.777213	0.772222	0.768394	1.24967	1.20334	1.22917
	O89106	Bis(5'-adenosyl)-triphosphatase OS=Mus musculus OX=10090 GN=Fhit PE=1 SV=3	Fhit	1.71827	0.000644118	Up	17.2346	47.3	7	7	61.4826	73.9139	68.2444	116.565	112.998	120.347	0.666417	0.801161	0.739709	1.26346	1.22479	1.30446
	O89053	Coronin-1A OS=Mus musculus OX=10090 GN=Coro1a PE=1 SV=5	Coro1a	0.641232	2.60904e-05	Down	50.9892	25.6	13	13	2205.65	2312.64	2169.38	1410.18	1441.82	1436.35	1.20571	1.2642	1.18588	0.770869	0.788164	0.785178
	O54824	Pro-interleukin-16 OS=Mus musculus OX=10090 GN=Il16 PE=1 SV=3	Il16	0.633633	0.000604559	Down	141.435	13.4	13	13	176.716	193.615	194.79	115.138	115.276	127.666	1.1485	1.25833	1.26597	0.748298	0.749191	0.829716
	O35657	Sialidase-1 OS=Mus musculus OX=10090 GN=Neu1 PE=1 SV=1	Neu1	1.92924	0.000589347	Up	44.5913	26.7	10	10	275.198	300.005	268.428	555.869	484.558	587.137	0.668173	0.728406	0.651736	1.34964	1.1765	1.42555
	O35386	Phytanoyl-CoA dioxygenase, peroxisomal OS=Mus musculus OX=10090 GN=Phyh PE=1 SV=1	Phyh	0.573271	0.000448794	Down	38.6073	27.8	8	8	202.876	195.498	176.619	108.449	104.545	116.633	1.3456	1.29666	1.17145	0.719304	0.693407	0.773579
	O35143	ATPase inhibitor, mitochondrial OS=Mus musculus OX=10090 GN=Atp5if1 PE=1 SV=2	Atp5if1	0.612645	0.00128191	Down	12.1587	8.5	1	1	2108.4	1868.01	2297.54	1268.53	1293.13	1282.04	1.25033	1.10777	1.3625	0.75227	0.766857	0.760277
	O08691	Arginase-2, mitochondrial OS=Mus musculus OX=10090 GN=Arg2 PE=1 SV=1	Arg2	0.527321	0.000223361	Down	38.8784	29.4	8	8	539.961	576.965	633.62	306.559	318.684	297.857	1.21174	1.29478	1.42192	0.687956	0.715168	0.668429
	A0JNU3	60 kDa lysophospholipase OS=Mus musculus OX=10090 GN=Aspg PE=1 SV=1	Aspg	0.654555	0.00188825	Down	60.5946	15.4	7	7	148.687	146.559	139.45	96.5487	85.1878	102.796	1.24039	1.22264	1.16333	0.805435	0.710658	0.857554
	Q9WUR9	Adenylate kinase 4, mitochondrial OS=Mus musculus OX=10090 GN=Ak4 PE=1 SV=1	Ak4	3.95917	6.29814e-06	Up	25.0617	39	8	8	113.702	124.47	127.639	508.831	471.596	467.881	0.376058	0.41167	0.422152	1.6829	1.55975	1.54747
	P27870	Proto-oncogene vav OS=Mus musculus OX=10090 GN=Vav1 PE=1 SV=1	Vav1	0.627479	0.0134567	Down	98.1368	8.5	7	6	45.8534	56.2613	53.003	30.6669	28.1431	38.5231	1.0898	1.33716	1.25972	0.728861	0.668878	0.915578
	Q7TSJ2	Microtubule-associated protein 6 OS=Mus musculus OX=10090 GN=Map6 PE=1 SV=2	Map6	0.631698	2.739e-05	Down	96.4498	32.8	25	25	242.228	234.478	237.141	150.741	145.158	155.036	1.24776	1.20784	1.22156	0.776495	0.747737	0.798617
	P35292	Ras-related protein Rab-17 OS=Mus musculus OX=10090 GN=Rab17 PE=1 SV=1	Rab17	1.57828	0.0408119	Up	23.6398	19.6	4	4	76.2253	52.9105	52.3506	81.069	112.323	93.0435	0.977409	0.678453	0.671273	1.03952	1.44028	1.19306
	Q8BG48	Serine/threonine-protein kinase 17B OS=Mus musculus OX=10090 GN=Stk17b PE=1 SV=1	Stk17b	0.599137	0.00401076	Down	41.9826	9.7	3	3	61.2776	56.9033	57.289	37.6401	29.4302	38.0601	1.31028	1.21675	1.22499	0.804848	0.629298	0.81383
	Q9QX60	Deoxyguanosine kinase, mitochondrial OS=Mus musculus OX=10090 GN=Dguok PE=1 SV=3	Dguok	2.15493	0.000635353	Up	32.2809	3.2	1	1	116.23	126.093	124.467	260.519	298.954	230.934	0.602647	0.653783	0.645355	1.35078	1.55006	1.19738
	Q80X95	Ras-related GTP-binding protein A OS=Mus musculus OX=10090 GN=Rraga PE=1 SV=1	Rraga	1.68677	0.00208553	Up	36.5661	26.5	9	3	134.354	122.543	127.361	229.937	230.537	187.681	0.780814	0.712173	0.740177	1.33631	1.3398	1.09073
	Q9JLZ3	Methylglutaconyl-CoA hydratase, mitochondrial OS=Mus musculus OX=10090 GN=Auh PE=1 SV=1	Auh	2.01243	0.000569662	Up	33.395	15	4	4	125.986	127.431	138.478	272.323	231.395	284.944	0.640303	0.64765	0.703792	1.38404	1.17603	1.44818
	Q9JJG9	Nitric oxide-associated protein 1 OS=Mus musculus OX=10090 GN=Noa1 PE=1 SV=1	Noa1	1.79975	0.0221252	Up	77.3788	3.3	2	2	44.2606	47.5467	35.8269	58.559	92.7233	78.4271	0.74316	0.798336	0.601554	0.983239	1.55688	1.31684
	Q9JIQ3	Diablo IAP-binding mitochondrial protein OS=Mus musculus OX=10090 GN=Diablo PE=1 SV=2	Diablo	2.00679	0.00146973	Up	26.8205	5.5	1	1	47.159	42.7736	51.0004	83.3651	107.242	92.2154	0.66773	0.605636	0.72212	1.18037	1.51845	1.30569
	Q9EPW0	Inositol polyphosphate-4-phosphatase type I A OS=Mus musculus OX=10090 GN=Inpp4a PE=1 SV=1	Inpp4a	0.656783	2.02346e-05	Down	105.54	17.8	15	15	150.551	142.023	144.305	94.9845	95.4136	96.5369	1.24798	1.17729	1.19621	0.787366	0.790923	0.800235
	Q9DB10	Essential MCU regulator, mitochondrial OS=Mus musculus OX=10090 GN=Smdt1 PE=1 SV=1	Smdt1	2.33008	0.00261283	Up	11.5423	15.9	2	2	92.2147	59.731	74.6751	186.371	168.894	172.781	0.733156	0.474894	0.593707	1.48174	1.3428	1.3737
	Q9CZ57	5-methylcytosine rRNA methyltransferase NSUN4 OS=Mus musculus OX=10090 GN=Nsun4 PE=1 SV=1	Nsun4	1.54687	0.00261216	Up	42.8534	9.2	3	3	20.5516		22.1407	33.0721	31.3301	34.6571	0.724916		0.780968	1.16655	1.10511	1.22246
	Q9CR21	Acyl carrier protein, mitochondrial OS=Mus musculus OX=10090 GN=Ndufab1 PE=1 SV=1	Ndufab1	1.57778	0.00593061	Up	17.3703	21.2	3	3	126.461	130.609	135.446	220.191	174.184	224.929	0.749901	0.774501	0.80318	1.30571	1.0329	1.33381
	Q99KR7	Peptidyl-prolyl cis-trans isomerase F, mitochondrial OS=Mus musculus OX=10090 GN=Ppif PE=1 SV=1	Ppif	1.64411	0.00227872	Up	21.7369	19.9	3	3	291.06	265.435	275.532	475.4	398.604	493.942	0.793811	0.723923	0.751459	1.29656	1.08711	1.34713
	Q99J99	3-mercaptopyruvate sulfurtransferase OS=Mus musculus OX=10090 GN=Mpst PE=1 SV=4	Mpst	1.56381	2.49642e-05	Up	33.0973	48.8	13	13	8868.52	8657.33	9055.72	13629.6	14290	13648.9	0.780793	0.762201	0.797275	1.19997	1.2581	1.20166
	Q9D2N9	Vacuolar protein sorting-associated protein 33A OS=Mus musculus OX=10090 GN=Vps33a PE=1 SV=2	Vps33a	1.72632	0.00376107	Up	67.5547	11.7	8	8	53.4982	47.0384	53.083	85.0472	102.092	78.0571	0.766422	0.673877	0.760473	1.2184	1.46258	1.11826
	Q8VCL2	Protein SCO2 homolog, mitochondrial OS=Mus musculus OX=10090 GN=Sco2 PE=1 SV=1	Sco2	1.88465	0.000578708	Up	28.944	19.2	4	4	102.486	100.681	107.123	205.963	206.832	171.995	0.686996	0.674896	0.718081	1.38063	1.38646	1.15294
	Q8VC19	5-aminolevulinate synthase, non-specific, mitochondrial OS=Mus musculus OX=10090 GN=Alas1 PE=1 SV=2	Alas1	0.432366	0.000132233	Down	71.0175	15	8	8	93.0874	99.9065	100.815	38.2007	45.5569	43.2755	1.32716	1.42438	1.43733	0.544632	0.64951	0.616985
	Q8R4N0	Citramalyl-CoA lyase, mitochondrial OS=Mus musculus OX=10090 GN=Clybl PE=1 SV=2	Clybl	1.75202	5.65714e-05	Up	37.5485	33.4	11	11	364.349	377.402	346.042	623.49	658.989	623.359	0.730248	0.756411	0.693557	1.24963	1.32078	1.24937
	Q8R3K3	Pentatricopeptide repeat-containing protein 2, mitochondrial OS=Mus musculus OX=10090 GN=Ptcd2 PE=1 SV=1	Ptcd2	4.48697	0.0115811	Up	43.8435	13.1	5	5	6.68108	19.7416	20.2952	70.9442	67.7019	70.9754	0.156381	0.46208	0.475038	1.66055	1.58466	1.66128
	Q8K1J6	CCA tRNA nucleotidyltransferase 1, mitochondrial OS=Mus musculus OX=10090 GN=Trnt1 PE=1 SV=1	Trnt1	1.62693	0.00278101	Up	49.8952	17.5	8	8	101.346	121.212	128.417	182.725	197.631	190.656	0.659528	0.788809	0.835699	1.18911	1.28612	1.24073
	Q8CD10	Calcium uptake protein 2, mitochondrial OS=Mus musculus OX=10090 GN=Micu2 PE=1 SV=2	Micu2	1.57592	0.00018945	Up	49.4759	20.1	8	8	234.647	250.374	226.992	372.807	362.395	386.876	0.767618	0.819069	0.742577	1.21959	1.18553	1.26561
	Q8C196	Carbamoyl-phosphate synthase [ammonia], mitochondrial OS=Mus musculus OX=10090 GN=Cps1 PE=1 SV=2	Cps1	0.269212	6.34474e-06	Down	164.618	23.5	31	29	255.467	258.797	236.046	71.1799	64.0152	66.797	1.60957	1.63056	1.48721	0.448471	0.403329	0.420856
	Q8BZT5	Leucine-rich repeat-containing protein 19 OS=Mus musculus OX=10090 GN=Lrrc19 PE=1 SV=1	Lrrc19	1.82174	0.00522542	Up	41.5731	7.4	3	3	90.8332	82.1361	64.9467	144.434	156.158	132.83	0.811811	0.734082	0.580454	1.29086	1.39564	1.18716
	Q8VCX5	Calcium uptake protein 1, mitochondrial OS=Mus musculus OX=10090 GN=Micu1 PE=1 SV=1	Micu1	1.63472	4.97337e-05	Up	54.3531	17.6	9	9	200.531	199.199	201.192	312.038	328.597	341.701	0.759943	0.754894	0.762448	1.18252	1.24527	1.29493
	Q8BWM0	Prostaglandin E synthase 2 OS=Mus musculus OX=10090 GN=Ptges2 PE=1 SV=3	Ptges2	1.83419	0.00200068	Up	43.3238	16.9	6	6	124.45	115.571	117.97	190.547	214.298	251.778	0.735945	0.683439	0.697622	1.12682	1.26727	1.48891
	Q8BTU1	Cilia- and flagella-associated protein 20 OS=Mus musculus OX=10090 GN=Cfap20 PE=1 SV=1	Cfap20	1.55346	0.0430975	Up	22.7484	11.9	2	2	79.3206	57.6936	85.9339	135.246	112.696	98.3998	0.835994	0.608059	0.905695	1.42541	1.18776	1.03708
nucleus	Q9D115	Zinc finger protein 706 OS=Mus musculus OX=10090 GN=Znf706 PE=1 SV=1	Znf706	0.527898	0.00168975	Down	8.49782	30.3	2	2	330.454	369.856	327.507	197.217	154.584	190.781	1.26256	1.4131	1.2513	0.753505	0.590617	0.728914
	Q8BTT6	U3 small nucleolar RNA-associated protein 25 homolog OS=Mus musculus OX=10090 GN=Utp25 PE=1 SV=2	Utp25	1.59992	0.00837308	Up	88.8177	7.9	5	5	23.4314	19.1781	24.8333	32.424	39.6678	35.811	0.801778	0.656238	0.84975	1.10949	1.35736	1.22539
	Q8BVA4	Leiomodin-1 OS=Mus musculus OX=10090 GN=Lmod1 PE=1 SV=1	Lmod1	0.441249	1.21473e-05	Down	66.3101	23.4	13	13	1653.85	1595.67	1515.65	715.277	711.009	676.343	1.44487	1.39405	1.32414	0.624895	0.621167	0.590881
	Q8BVK9	Sp110 nuclear body protein OS=Mus musculus OX=10090 GN=Sp110 PE=1 SV=1	Sp110	0.666008	0.0051634	Down	50.1405	10.3	4	4	761.175	850.217	889.825	497.023	603.344	565.463	1.09599	1.2242	1.28123	0.715648	0.868736	0.814193
	Q8K298	Anillin OS=Mus musculus OX=10090 GN=Anln PE=1 SV=2	Anln	1.74396	0.00440564	Up	122.794	9.4	8	8	20.9001	25.2928	19.8058	42.5498	38.1447	34.4045	0.692447	0.837983	0.656191	1.40973	1.26378	1.13986
	Q9CXL3	Cholesin OS=Mus musculus OX=10090 GN=C7orf50 PE=1 SV=3	C7orf50	0.652173	0.0046821	Down	22.1683	12.3	2	2	59.9779	58.2165	67.6581	35.9363	41.315	43.9567	1.17198	1.13756	1.32205	0.7022	0.807301	0.858919
	Q9CQ54	NADH dehydrogenase [ubiquinone] 1 subunit C2 OS=Mus musculus OX=10090 GN=Ndufc2 PE=1 SV=1	Ndufc2	1.81472	0.000469001	Up	14.1637	33.3	5	5	135.266	128.161	148.049	230.863	262.533	253.317	0.700745	0.66394	0.766969	1.19599	1.36005	1.31231
	Q9CQE5	Regulator of G-protein signaling 10 OS=Mus musculus OX=10090 GN=Rgs10 PE=1 SV=1	Rgs10	0.626877	0.00338857	Down	21.1508	40.9	6	6	136.626	118.338	118.866	85.4046	79.0849	69.8555	1.34789	1.16747	1.17268	0.842567	0.78022	0.689165
	Q6ZQ73	Cullin-associated NEDD8-dissociated protein 2 OS=Mus musculus OX=10090 GN=Cand2 PE=1 SV=2	Cand2	0.618472	0.0172283	Down	135.633	5.5	5	5	48.172	58.9267	59.6328	27.9271	35.714	39.4777	1.07108	1.31021	1.32591	0.620946	0.794084	0.877769
	Q8K368	Fanconi anemia group I protein homolog OS=Mus musculus OX=10090 GN=Fanci PE=1 SV=2	Fanci	0.615142	0.032556	Down	149.326	0.8	1	1	128.117	84.3541	113.314	65.4203	57.9805	77.0036	1.46088	0.961867	1.29209	0.74597	0.661136	0.878051
	Q5EBG6	Heat shock protein beta-6 OS=Mus musculus OX=10090 GN=Hspb6 PE=1 SV=1	Hspb6	0.565788	0.000534662	Down	17.5209	22.2	3	3	419.381	455.705	438.704	261.201	258.948	223.177	1.22321	1.32916	1.27957	0.761846	0.755274	0.650942
	Q99PP6	E3 ubiquitin-protein ligase TRIM34A OS=Mus musculus OX=10090 GN=Trim34a PE=2 SV=3	Trim34a	0.537642	0.029081	Down	55.9501	8.2	3	1	18.3599	16.9314	16.8442	10.8623	11.0551	6.11291	1.37415	1.26723	1.2607	0.812987	0.827414	0.45752
	Q3TBD2	Rho GTPase-activating protein 45 OS=Mus musculus OX=10090 GN=Arhgap45 PE=1 SV=2	Arhgap45	0.609629	0.00185126	Down	122.902	9.4	9	9	87.1971	97.8426	101.882	57.6136	63.592	53.7101	1.13283	1.27113	1.32361	0.748493	0.826161	0.69778
	Q2KHK6	Gasdermin-C2 OS=Mus musculus OX=10090 GN=Gsdmc2 PE=1 SV=2	Gsdmc2	0.318766	4.87256e-08	Down	53.9515	36.7	20	5	6847.25	6674.58	6841.03	2161.23	2139.03	2190.74	1.52989	1.49131	1.5285	0.482887	0.477927	0.48948
	P62852	Small ribosomal subunit protein eS25 OS=Mus musculus OX=10090 GN=Rps25 PE=1 SV=1	Rps25	0.590742	8.74814e-07	Down	13.7421	29.6	5	5	6673.59	6739.2	6758.13	4035.44	3976.16	3904.21	1.24792	1.26018	1.26372	0.754599	0.743515	0.730061
	O35892	Nuclear autoantigen Sp-100 OS=Mus musculus OX=10090 GN=Sp100 PE=1 SV=2	Sp100	0.632857	0.00367782	Down	54.7265	11.6	6	5	178.879	174.879	172.326	115.57	95.2673	122.098	1.24942	1.22148	1.20364	0.807224	0.665414	0.85282
	Q9WVH4	Forkhead box protein O3 OS=Mus musculus OX=10090 GN=Foxo3 PE=1 SV=1	Foxo3	0.56561	0.000734039	Down	71.0644	1.8	1	1	51.2336	49.8185	47.5688	30.9764	27.6816	25.4034	1.32112	1.28463	1.22662	0.798765	0.713804	0.655058
	Q9R0A0	Peroxisomal membrane protein PEX14 OS=Mus musculus OX=10090 GN=Pex14 PE=1 SV=1	Pex14	0.596643	0.0073563	Down	41.2075	8.2	4	4	143.768	145.825	135.792	68.2913	94.1389	91.3727	1.27006	1.28823	1.1996	0.603291	0.831631	0.807193
	Q9QZS2	E3 ubiquitin-protein ligase RNF4 OS=Mus musculus OX=10090 GN=Rnf4 PE=1 SV=1	Rnf4	0.284053	0.00690624	Down	21.9105	6.2	1	1	18.9709	21.0792	17.2405	8.31642	4.31536	3.64178	1.5473	1.71925	1.40616	0.678299	0.351967	0.297029
	Q9JL26	Formin-like protein 1 OS=Mus musculus OX=10090 GN=Fmnl1 PE=1 SV=1	Fmnl1	0.583153	0.0033201	Down	122.06	6.9	7	7	36.8647	48.4194	43.6585	23.5422	25.9605	25.6906	1.08353	1.42315	1.28322	0.691956	0.763037	0.755102
	Q9ESK4	Inhibitor of growth protein 2 OS=Mus musculus OX=10090 GN=Ing2 PE=1 SV=3	Ing2	1.6121	0.031221	Up	32.978	4.3	1	1	17.3578		16.4585	23.8135	25.5366	32.4229	0.750838		0.711939	1.03009	1.10463	1.4025
	Q9EQ28	DNA polymerase delta subunit 3 OS=Mus musculus OX=10090 GN=Pold3 PE=1 SV=2	Pold3	0.649304	0.00475302	Down	50.8356	12.1	5	5	138.15	128.146	125.655	81.7203	76.0602	96.7148	1.28224	1.18939	1.16627	0.758488	0.705954	0.897659
	Q99N16	Cytochrome P450 4F3 OS=Mus musculus OX=10090 GN=Cyp4f3 PE=1 SV=2	Cyp4f3	0.662019	0.0335955	Down	59.8427	3.8	3	3	43.0915	46.994	54.7779	37.2916	25.5255	33.0853	1.07386	1.17111	1.36509	0.929324	0.636109	0.824502
	Q9D855	Cytochrome b-c1 complex subunit 7 OS=Mus musculus OX=10090 GN=Uqcrb PE=1 SV=3	Uqcrb	1.656	0.000340656	Up	13.5275	46.8	8	8	556.598	546.992	483.863	887.098	869.166	872.561	0.79207	0.778401	0.688565	1.26239	1.23687	1.2417
	Q3UMT1	Protein phosphatase 1 regulatory subunit 12C OS=Mus musculus OX=10090 GN=Ppp1r12c PE=1 SV=1	Ppp1r12c	0.562749	4.31637e-05	Down	84.6851	33	24	24	786.091	723.221	718.214	423.749	415.516	414.273	1.35491	1.24655	1.23792	0.730379	0.716188	0.714046
	Q9DAS9	Guanine nucleotide-binding protein G(I)/G(S)/G(O) subunit gamma-12 OS=Mus musculus OX=10090 GN=Gng12 PE=1 SV=3	Gng12	2.01853	0.000383207	Up	7.99722	44.4	3	3	213.744	175.298	193.933	374.225	412.62	389.91	0.728785	0.597699	0.661237	1.27596	1.40687	1.32944
	Q9CWR1	WD repeat-containing protein 73 OS=Mus musculus OX=10090 GN=Wdr73 PE=1 SV=1	Wdr73	0.608374	0.00104732	Down	40.8561	9.2	3	3	20.8786	20.9584	24.6999	13.137	13.4009	13.9414	1.17059	1.17506	1.38483	0.736542	0.751341	0.781641
	Q9DBS8	Centrosomal protein POC5 OS=Mus musculus OX=10090 GN=Poc5 PE=2 SV=1	Poc5	0.50467	0.0220033	Down	60.9557	3.6	2	2	72.3184	40.6092	47.1957	28.9905	27.4283	24.3905	1.80096	1.0113	1.17533	0.721957	0.683054	0.607403
	Q9JLZ6	Hypermethylated in cancer 2 protein OS=Mus musculus OX=10090 GN=Hic2 PE=2 SV=4	Hic2	0.622637	0.00556829	Down	66.7665	1.6	1	1	438.018	462.047	442.377	275.072	238.467	322.315	1.2065	1.27268	1.2185	0.757671	0.656845	0.887799
	Q9ERT9	Protein phosphatase 1 regulatory subunit 1A OS=Mus musculus OX=10090 GN=Ppp1r1a PE=1 SV=1	Ppp1r1a	0.359923	0.00361657	Down	18.7177	14	2	2	35.1037	46.2402	33.6119	17.7403	11.9889	11.646	1.34728	1.7747	1.29003	0.680873	0.460137	0.446975
	Q9CZV5	STAGA complex 65 subunit gamma OS=Mus musculus OX=10090 GN=Supt7l PE=1 SV=1	Supt7l	1.72226	0.0401686	Up	45.9706	5.8	2	2	31.6195	58.9341	52.9422	82.3482	79.8737	84.9151	0.485666	0.905209	0.813177	1.26484	1.22684	1.30427
	Q99JI1	Musculoskeletal embryonic nuclear protein 1 OS=Mus musculus OX=10090 GN=Mustn1 PE=1 SV=1	Mustn1	0.514653	0.000208567	Down	8.9411	46.3	3	3	572.191	567.579	635.77	315.091	282.901	315.795	1.27658	1.26629	1.41843	0.702981	0.631163	0.704552
	Q99LB0	Deoxynucleotidyltransferase terminal-interacting protein 1 OS=Mus musculus OX=10090 GN=Dnttip1 PE=1 SV=1	Dnttip1	0.660954	0.000416854	Down	36.852	6.4	2	2	59.9058	58.7519	58.6886	41.8366	36.7278	38.6533	1.22023	1.19672	1.19543	0.852173	0.748112	0.787333
	Q99L47	Hsc70-interacting protein OS=Mus musculus OX=10090 GN=St13 PE=1 SV=1	St13	0.453983	2.24736e-06	Down	41.6559	25.6	9	9	870.335	888.532	855.601	382.907	402.202	401.813	1.37371	1.40243	1.35045	0.60437	0.634824	0.63421
	Q99JP4	Anaphase-promoting complex subunit CDC26 OS=Mus musculus OX=10090 GN=Cdc26 PE=1 SV=1	Cdc26	0.5857	0.0117957	Down	9.76089	51.8	4	4	63.1638	75.2854	88.2378	38.8172	43.9803	49.973	1.05432	1.25665	1.47285	0.64793	0.734111	0.834141
	Q91YY4	ATP synthase mitochondrial F1 complex assembly factor 2 OS=Mus musculus OX=10090 GN=Atpaf2 PE=1 SV=1	Atpaf2	1.57436	0.000941211	Up	33.289	20.8	5	5	132.625	118.028	132.573	188.298	203.195	211.843	0.806591	0.717813	0.80627	1.14518	1.23578	1.28837
	Q8R105	Vacuolar protein sorting-associated protein 37C OS=Mus musculus OX=10090 GN=Vps37c PE=1 SV=1	Vps37c	0.518683	0.0103643	Down	38.4526	3.1	1	1	45.7007	46.5533	46.7188	30.6764	18.3412	23.0651	1.2992	1.32344	1.32815	0.872086	0.521414	0.655708
	Q8CB12	Gasdermin-C3 OS=Mus musculus OX=10090 GN=Gsdmc3 PE=2 SV=2	Gsdmc3	0.519671	3.18695e-05	Down	54.1878	9	4	4	112.305	115.164	111.862	56.3728	62.2977	57.67	1.3067	1.33997	1.30155	0.655915	0.724854	0.671009
	Q8BZ33	Tensin-4 OS=Mus musculus OX=10090 GN=Tns4 PE=2 SV=2	Tns4	0.563372	0.00304747	Down	74.6221	22	13	13	164.74	175.573	182.563	100.196	83.0923	111.286	1.20917	1.28869	1.34	0.735426	0.60989	0.816826
	Q8BYW1	Rho GTPase-activating protein 25 OS=Mus musculus OX=10090 GN=Arhgap25 PE=1 SV=2	Arhgap25	0.60833	0.014919	Down	73.3827	14.5	7	7	98.1529	90.0002	95.8851	54.0977	71.4963	47.1951	1.28915	1.18207	1.25936	0.710523	0.939037	0.619863
	Q9DB85	Ribosomal RNA-processing protein 8 OS=Mus musculus OX=10090 GN=Rrp8 PE=1 SV=1	Rrp8	1.60114	0.0342982	Up	51.0663	6.1	2	2	16.1428	23.6624	17.2729	30.2585	25.6224	35.5089	0.652377	0.956261	0.698047	1.22283	1.03547	1.43501
	Q8BWR4	Ubiquitin carboxyl-terminal hydrolase 40 OS=Mus musculus OX=10090 GN=Usp40 PE=1 SV=2	Usp40	1.86401	0.00563335	Up	139.952	2.5	3	3	41.1478	29.225	38.8451	64.22	64.7152	74.6485	0.789276	0.560579	0.745107	1.23184	1.24133	1.43187
	Q80VJ2	Steroid receptor RNA activator 1 OS=Mus musculus OX=10090 GN=Sra1 PE=1 SV=4	Sra1	0.602733	0.018097	Down	24.3246	13.2	4	4	249.069	203.077	267.093	145.859	118.462	169.187	1.29639	1.05701	1.39021	0.759192	0.61659	0.880613
	Q7TMV3	FAST kinase domain-containing protein 5, mitochondrial OS=Mus musculus OX=10090 GN=Fastkd5 PE=2 SV=1	Fastkd5	2.27414	0.0335426	Up	86.6002	3.4	2	2	14.3071	11.4095	16.7434	33.9349	20.1316	42.4935	0.617485	0.492424	0.722634	1.4646	0.868866	1.83399
	Q6NZQ6	Zinc finger protein 740 OS=Mus musculus OX=10090 GN=Znf740 PE=1 SV=1	Znf740	2.21484	0.0456251	Up	20.8918	10.6	1	1	9.52777	9.35245	16.3654	23.3375	18.1652	36.5609	0.504519	0.495235	0.86659	1.23578	0.961892	1.93599
	Q69ZH9	Rho GTPase-activating protein 23 OS=Mus musculus OX=10090 GN=Arhgap23 PE=1 SV=2	Arhgap23	0.545034	0.00483159	Down	161.832	2	2	2	29.6716	25.6891	35.4924	18.2121	15.7473	15.5587	1.26828	1.09805	1.51708	0.778454	0.6731	0.665037
	Q5RI75	Ras and EF-hand domain-containing protein homolog OS=Mus musculus OX=10090 GN=Rasef PE=1 SV=1	Rasef	2.17886	0.00463668	Up	70.7523	4.9	3	3	16.6708	24.7091	16.9422	44.1786	44.836	38.0613	0.539515	0.799655	0.548298	1.42974	1.45102	1.23177
	Q5DU09	Zinc finger protein 652 OS=Mus musculus OX=10090 GN=Znf652 PE=1 SV=2	Znf652	1.71415	0.0177811	Up	69.4408	3.9	2	2	16.2928	14.9233	12.253	19.7594	27.6382	27.1149	0.828576	0.758929	0.623133	1.00487	1.40555	1.37894
	Q3UHX2	28 kDa heat- and acid-stable phosphoprotein OS=Mus musculus OX=10090 GN=Pdap1 PE=1 SV=1	Pdap1	0.481693	0.000110157	Down	20.6049	18.2	5	5	332.93	288.122	324.819	151.411	156.77	147.438	1.42533	1.23349	1.3906	0.648215	0.671157	0.631205
	Q3TR54	Gasdermin-C4 OS=Mus musculus OX=10090 GN=Gsdmc4 PE=1 SV=2	Gsdmc4	0.223784	0.00044851	Down	53.9925	10.4	5	5	317.617	331.618	371.842	80.7718	57.6034	90.1256	1.52508	1.5923	1.78544	0.387835	0.27659	0.432749
	Q3THJ3	Probable RNA-binding protein EIF1AD OS=Mus musculus OX=10090 GN=Eif1ad PE=1 SV=2	Eif1ad	0.566731	0.00583782	Down	19.5204	8.2	1	1	33.0987	39.8008	43.8838	23.1147	23.7745	19.2955	1.08539	1.30517	1.43907	0.75799	0.779629	0.632751
	P58058	NAD kinase OS=Mus musculus OX=10090 GN=Nadk PE=1 SV=2	Nadk	0.663423	0.000160037	Down	48.5974	10.7	4	4	148.085	147.244	148.817	95.4693	95.0655	104.122	1.20263	1.1958	1.20858	0.77533	0.77205	0.8456
	A2AJI0	MAP7 domain-containing protein 1 OS=Mus musculus OX=10090 GN=Map7d1 PE=1 SV=1	Map7d1	0.659801	0.00513787	Down	93.2757	13.1	9	9	209.742	244.986	225.804	132.559	161.694	154.762	1.11412	1.30133	1.19944	0.704138	0.858897	0.822074
	Q9QYA2	Mitochondrial import receptor subunit TOM40 homolog OS=Mus musculus OX=10090 GN=Tomm40 PE=1 SV=3	Tomm40	1.52781	0.000594197	Up	37.8951	24.1	6	6	875.326	847.185	910.488	1428.04	1254.09	1340.59	0.789089	0.76372	0.820787	1.28735	1.13054	1.20852
	Q8BV49	Pyrin and HIN domain-containing protein 1 OS=Mus musculus OX=10090 GN=Pyhin1 PE=1 SV=1	Pyhin1	0.587479	0.0053356	Down	46.8868	13.3	5	2	202.825	171.449	225.642	113.588	108.883	129.967	1.27784	1.08016	1.42159	0.715622	0.685983	0.818818
	Q925B0	PRKC apoptosis WT1 regulator protein OS=Mus musculus OX=10090 GN=Pawr PE=1 SV=2	Pawr	0.499235	0.000110607	Down	35.9084	30.3	7	7	557.271	519.432	514.055	248.883	283.785	261.494	1.40199	1.30679	1.29326	0.626142	0.713949	0.657868
	Q04863	Transcription factor RelB OS=Mus musculus OX=10090 GN=Relb PE=1 SV=2	Relb	1.78121	0.0308044	Up	60.3052	6.6	3	3	30.8453	18.4194	21.9996	35.5021	41.4475	49.9871	0.933757	0.557597	0.665979	1.07473	1.25471	1.51322
	Q920Q4	Vacuolar protein sorting-associated protein 16 homolog OS=Mus musculus OX=10090 GN=Vps16 PE=1 SV=3	Vps16	1.56381	0.000194601	Up	94.9282	9.3	7	7	61.7688	59.1856	59.4702	88.2994	97.4288	96.4211	0.801197	0.767691	0.771382	1.14532	1.26374	1.25067
	P54227	Stathmin OS=Mus musculus OX=10090 GN=Stmn1 PE=1 SV=2	Stmn1	2.05625	0.0237443	Up	17.2745	16.1	2	2	143.373	90.7643	77.7354	218.746	174.991	247.552	0.902511	0.571347	0.489332	1.37697	1.10154	1.5583
	P46414	Cyclin-dependent kinase inhibitor 1B OS=Mus musculus OX=10090 GN=Cdkn1b PE=1 SV=2	Cdkn1b	0.585979	0.00207816	Down	22.1934	24.9	4	4	180.223	172.6	167.244	90.5442	115.967	98.2372	1.31101	1.25555	1.21659	0.65865	0.843584	0.714612
	P35505	Fumarylacetoacetase OS=Mus musculus OX=10090 GN=Fah PE=1 SV=2	Fah	0.6603	0.00244824	Down	46.1758	18.4	7	7	203.634	247.627	232.126	151.677	154.621	144.942	1.07683	1.30947	1.2275	0.80208	0.81765	0.766466
	P33174	Chromosome-associated kinesin KIF4 OS=Mus musculus OX=10090 GN=Kif4 PE=1 SV=3	Kif4	1.88754	0.0228358	Up	139.519	1.9	2	2	23.481	14.7969	25.6205	37.1881	45.7383	37.6846	0.763572	0.481176	0.833142	1.20931	1.48735	1.22545
	P28660	Nck-associated protein 1 OS=Mus musculus OX=10090 GN=Nckap1 PE=1 SV=2	Nckap1	1.68594	0.000635785	Up	128.784	22.5	26	25	323.03	322.376	312.251	590.129	492.268	532.153	0.753509	0.751983	0.728365	1.37655	1.14828	1.24132
	P26323	Friend leukemia integration 1 transcription factor OS=Mus musculus OX=10090 GN=Fli1 PE=1 SV=1	Fli1	0.473728	0.0218833	Down	51.0018	3.5	1	1	54.1684	43.3919	41.685	28.1829	14.5173	23.2641	1.5838	1.26871	1.2188	0.824024	0.424462	0.680205
	P17095	High mobility group protein HMG-I/HMG-Y OS=Mus musculus OX=10090 GN=Hmga1 PE=1 SV=4	Hmga1	0.637551	0.00909167	Down	11.614	23.4	3	3	474.835	441.509	480.082	267.244	268.642	354.407	1.2459	1.15845	1.25966	0.701207	0.704874	0.929911
	P10637	Microtubule-associated protein tau OS=Mus musculus OX=10090 GN=Mapt PE=1 SV=3	Mapt	0.562209	0.00109122	Down	76.2434	18.8	11	11	125.397	111.815	102.555	63.1379	67.8403	60.0415	1.41748	1.26396	1.15928	0.71371	0.766867	0.678708
	P0C7L0	WAS/WASL-interacting protein family member 3 OS=Mus musculus OX=10090 GN=Wipf3 PE=1 SV=1	Wipf3	1.64605	0.0282578	Up	49.4527	6	2	2	34.3597	47.4481	52.2779	65.9318	68.9321	85.8477	0.581059	0.802399	0.884076	1.11498	1.16571	1.45178
	P0C0S6	Histone H2A.Z OS=Mus musculus OX=10090 GN=H2az1 PE=1 SV=2	H2az1	0.520718	0.000427943	Down	13.5527	7.8	1	1	1406.08	1318.81	1356.33	644.106	694.557	786.507	1.35932	1.27495	1.31123	0.622686	0.671459	0.760351
	P0C0A3	Charged multivesicular body protein 6 OS=Mus musculus OX=10090 GN=Chmp6 PE=1 SV=2	Chmp6	2.00817	0.00814273	Up	23.4156	13.5	2	2	57.0471	49.9554	40.318	82.3009	96.8833	116.661	0.772358	0.676345	0.545864	1.11427	1.3117	1.57946
	P06909	Complement factor H OS=Mus musculus OX=10090 GN=Cfh PE=1 SV=2	Cfh	0.45099	1.92293e-05	Down	139.138	19.5	20	20	443.019	421.369	417.238	203.584	185.874	188.543	1.42938	1.35953	1.3462	0.656854	0.599713	0.608326
	O89086	RNA-binding protein 3 OS=Mus musculus OX=10090 GN=Rbm3 PE=1 SV=1	Rbm3	1.72152	4.91912e-05	Up	16.6047	22.9	4	4	727.901	775.001	757.692	1240.82	1312.06	1338.77	0.709889	0.755823	0.738942	1.21012	1.27959	1.30564
	O88935	Synapsin-1 OS=Mus musculus OX=10090 GN=Syn1 PE=1 SV=2	Syn1	0.529591	0.000224749	Down	74.0973	25.1	11	11	110.012	109.678	116.489	59.6363	63.9362	54.4652	1.28364	1.27975	1.35922	0.69585	0.746022	0.635512
	O09131	Glutathione S-transferase omega-1 OS=Mus musculus OX=10090 GN=Gsto1 PE=1 SV=2	Gsto1	1.60821	9.46852e-06	Up	27.4976	37.5	15	14	4558.38	4459.62	4314.09	7183.86	7186.35	7070.59	0.78654	0.769499	0.744389	1.23956	1.23999	1.22002
	A2AUM9	Centrosomal protein of 152 kDa OS=Mus musculus OX=10090 GN=Cep152 PE=1 SV=1	Cep152	1.68878	0.00768606	Up	196.534	0.5	1	1	17.6577	14.7662	16.7138	23.5805	32.2076	27.1947	0.801889	0.670579	0.759026	1.07086	1.46265	1.235
	Q7TQK5	Coiled-coil domain-containing protein 93 OS=Mus musculus OX=10090 GN=Ccdc93 PE=1 SV=1	Ccdc93	1.52419	0.000364119	Up	72.603	19.9	11	11	68.1773	71.131	68.4833	100.582	112.93	103.202	0.779904	0.813692	0.783404	1.15059	1.29185	1.18056
	Q8K003	Translation machinery-associated protein 7 OS=Mus musculus OX=10090 GN=Tma7 PE=3 SV=1	Tma7	0.636714	0.000636524	Down	7.06629	29.7	2	2	488.413	565.27	499.904	323.494	331.154	334.543	1.15247	1.33383	1.17959	0.763324	0.781399	0.789396
	Q8R3V6	CUE domain-containing protein 1 OS=Mus musculus OX=10090 GN=Cuedc1 PE=2 SV=2	Cuedc1	0.451191	0.0140615	Down	42.7796	3.4	1	1	84.8979	85.2472	69.1752	49.5116	26.3798	32.0878	1.46671	1.47274	1.19508	0.855371	0.455741	0.554354
	Q9CRD4	Dysbindin domain-containing protein 2 OS=Mus musculus OX=10090 GN=Dbndd2 PE=1 SV=1	Dbndd2	0.537128	0.0011046	Down	17.1936	7.6	1	1	171.907	176.326	209.663	107.898	95.498	96.2651	1.20276	1.23369	1.46693	0.754923	0.668163	0.67353
	Q9D1T5	Proline-rich protein 15 OS=Mus musculus OX=10090 GN=Prr15 PE=1 SV=1	Prr15	1.50665	0.026494	Up	13.655	46.7	3	3	43.8443	39.0981	51.8692	61.4292	79.86	61.8242	0.778475	0.694203	0.920959	1.0907	1.41795	1.09771
	Q9D735	Telomerase RNA component interacting RNase OS=Mus musculus OX=10090 GN=Trir PE=1 SV=1	Trir	0.649339	0.0363654	Down	18.3765	13.9	3	3	107.9	82.0999	110.115	63.966	53.8682	77.0419	1.3079	0.99517	1.33475	0.77536	0.652961	0.933859
	Q9D937	Uncharacterized protein C11orf98 homolog OS=Mus musculus OX=10090 PE=1 SV=1	--	0.614784	0.0155905	Down	14.0985	22.8	2	2	37.5138	37.87	43.2689	19.1748	26.029	27.742	1.17476	1.18592	1.35499	0.600468	0.81511	0.868754
	Q8JZM2	Proline-rich protein 15-like protein OS=Mus musculus OX=10090 GN=Prr15l PE=1 SV=1	Prr15l	0.593735	2.81313e-05	Down	11.3589	13	1	1	510.629	524.383	499.124	293.305	303.503	314.063	1.25307	1.28683	1.22484	0.719764	0.74479	0.770705
	Q8CCT4	Transcription elongation factor A protein-like 5 OS=Mus musculus OX=10090 GN=Tceal5 PE=1 SV=1	Tceal5	0.625695	0.0168372	Down	22.038	25	5	1	88.199	102.686	76.6466	65.2894	52.3821	49.7214	1.21675	1.4166	1.05738	0.9007	0.722637	0.685932
	P55098	Peroxisome biogenesis factor 2 OS=Mus musculus OX=10090 GN=Pex2 PE=2 SV=1	Pex2	1.82666	0.0301976	Up	34.7315	6.9	2	2	13.7326	9.61012	8.96306	17.4306	24.9181	16.6631	0.902299	0.631431	0.588916	1.14527	1.63724	1.09484
	Q922H1	Protein arginine N-methyltransferase 3 OS=Mus musculus OX=10090 GN=Prmt3 PE=1 SV=3	Prmt3	1.60853	0.0259002	Up	59.4707	10.4	4	4	19.2449	18.7407	29.0342	36.1848	37.1598	34.4587	0.660493	0.643188	0.996466	1.24188	1.27534	1.18264
	P55194	SH3 domain-binding protein 1 OS=Mus musculus OX=10090 GN=Sh3bp1 PE=1 SV=3	Sh3bp1	0.596396	0.00708826	Down	74.1725	20.3	13	13	143.333	128.672	148.192	77.3167	73.6021	99.685	1.28205	1.15091	1.32551	0.691562	0.658336	0.891636
	P63158	High mobility group protein B1 OS=Mus musculus OX=10090 GN=Hmgb1 PE=1 SV=2	Hmgb1	0.647505	9.87768e-06	Down	24.8938	47.4	12	11	6181.87	6459.56	6165.88	4033.66	4055.85	4088.31	1.19707	1.25084	1.19397	0.781083	0.785379	0.791666
	Q8VI93	2'-5'-oligoadenylate synthase 3 OS=Mus musculus OX=10090 GN=Oas3 PE=1 SV=1	Oas3	0.444	0.000136143	Down	126.333	17.7	19	19	124.334	122.525	132.914	53.5129	62.0452	53.061	1.36035	1.34056	1.45422	0.585489	0.678841	0.580545
	Q8K352	SAM and SH3 domain-containing protein 3 OS=Mus musculus OX=10090 GN=Sash3 PE=1 SV=2	Sash3	0.61791	0.00755421	Down	41.6085	13.9	5	5	72.0628	65.8192	88.4539	48.8455	43.2094	47.8003	1.18074	1.07844	1.44931	0.800328	0.707981	0.783202
	Q8K136	Sodium channel modifier 1 OS=Mus musculus OX=10090 GN=Scnm1 PE=1 SV=1	Scnm1	0.352554	0.0110919	Down	25.8233	4.4	1	1	52.0248	93.5963	69.892	22.3191	33.7185	19.9425	1.07086	1.92655	1.43863	0.459408	0.694051	0.41049
	Q8CGN5	Perilipin-1 OS=Mus musculus OX=10090 GN=Plin1 PE=1 SV=2	Plin1	0.18833	9.51277e-06	Down	55.5958	40.2	18	18	215.51	210.895	217.616	39.2306	36.9749	45.0832	1.68959	1.65341	1.7061	0.307566	0.289882	0.353451
	Q8CBY1	Protein Smaug homolog 1 OS=Mus musculus OX=10090 GN=Samd4a PE=1 SV=2	Samd4a	1.68429	0.0151843	Up	78.3594	3.7	2	2	22.4206	25.4238	20.5353	31.0801	38.7092	45.3817	0.732895	0.831067	0.671267	1.01596	1.26535	1.48346
	Q8CAS9	Protein mono-ADP-ribosyltransferase PARP9 OS=Mus musculus OX=10090 GN=Parp9 PE=1 SV=2	Parp9	0.631249	0.00153547	Down	96.6587	25.4	18	18	297.231	270.904	278.908	197.342	171.822	165.531	1.29068	1.17636	1.21112	0.856929	0.746114	0.718793
	Q80Y61	BAR/IMD domain-containing adapter protein 2-like 2 OS=Mus musculus OX=10090 GN=Baiap2l2 PE=1 SV=1	Baiap2l2	1.5394	0.00127279	Up	58.402	11.9	5	5	31.7451	31.3646	36.511	48.8689	52.3231	52.1637	0.752918	0.743893	0.865955	1.15906	1.24098	1.2372
	Q68ED7	CREB-regulated transcription coactivator 1 OS=Mus musculus OX=10090 GN=Crtc1 PE=1 SV=1	Crtc1	1.55782	0.0139196	Up	66.9453	3.8	2	2	35.7315	27.0402	37.0139	51.3099	48.2854	55.8525	0.839972	0.635659	0.870119	1.20619	1.13509	1.31297
	Q64524	Histone H2B type 2-E OS=Mus musculus OX=10090 GN=H2bc21 PE=1 SV=3	H2bc21	0.595343	0.0490572	Down	13.9933	7.9	2	2	54.011	35.2309	45.9358	24.1983	21.7383	34.5404	1.50271	0.980203	1.27804	0.673252	0.604809	0.960993
	Q64523	Histone H2A type 2-C OS=Mus musculus OX=10090 GN=H2ac20 PE=1 SV=3	H2ac20	0.565106	0.00496642	Down	13.9884	8.5	1	1	28.3612	26.3514	27.2541	18.6498	13.3973	14.2728	1.32646	1.23246	1.27468	0.872255	0.626594	0.667545
	Q64522	Histone H2A type 2-B OS=Mus musculus OX=10090 GN=H2ac21 PE=1 SV=3	H2ac21	0.522998	0.000220735	Down	14.0133	5.4	1	1	1220.03	1068.92	1156.48	630.362	608.771	562.817	1.39501	1.22224	1.32235	0.720774	0.696087	0.643541
	Q62431	AT-rich interactive domain-containing protein 3A OS=Mus musculus OX=10090 GN=Arid3a PE=1 SV=1	Arid3a	0.590035	0.0312353	Down	64.1727	4.7	2	2	38.7939	53.1575	46.2398	20.2968	29.8808	31.36	1.05932	1.45154	1.26264	0.554231	0.815937	0.856329
	Q61481	Dual specificity calcium/calmodulin-dependent 3',5'-cyclic nucleotide phosphodiesterase 1A OS=Mus musculus OX=10090 GN=Pde1a PE=1 SV=3	Pde1a	1.68932	0.0367392	Up	62.347	4.4	2	2	16.4653	22.1119	18.961	27.4449	42.1392	27.6161	0.638444	0.85739	0.735214	1.06418	1.63395	1.07082
	Q60953	Protein PML OS=Mus musculus OX=10090 GN=Pml PE=1 SV=3	Pml	0.5806	0.000181047	Down	98.2421	20.6	15	15	300.421	333.079	328.105	182.963	180.064	195.281	1.18594	1.31486	1.29523	0.722263	0.71082	0.770891
	Q60829	Protein phosphatase 1 regulatory subunit 1B OS=Mus musculus OX=10090 GN=Ppp1r1b PE=1 SV=2	Ppp1r1b	0.477097	0.000252421	Down	21.7805	28.9	8	8	984.599	982.914	938.105	412.674	469.929	503.659	1.37646	1.3741	1.31146	0.576913	0.656955	0.704109
	Q5U5M8	Biogenesis of lysosome-related organelles complex 1 subunit 3 OS=Mus musculus OX=10090 GN=Bloc1s3 PE=1 SV=1	Bloc1s3	1.58142	0.0451769	Up	20.3978	19.5	3	3	20.4658	31.9817	24.7175	44.3108	33.1646	44.5553	0.616454	0.963326	0.744518	1.33469	0.998954	1.34205
	Q5NBX1	Protein cordon-bleu OS=Mus musculus OX=10090 GN=Cobl PE=1 SV=1	Cobl	2.58168	0.000117504	Up	143.865	22.6	26	26	142.079	123.34	117.289	340.025	311.448	336.556	0.621908	0.539883	0.513399	1.48836	1.36327	1.47318
	Q3V0F0	RIMS-binding protein 3 OS=Mus musculus OX=10090 GN=Rimbp3 PE=1 SV=2	Rimbp3	1.57422	0.0300695	Up	177.278	0.5	1	1	126.8	85.0007	93.3973	138.224	175.01	167.216	0.968372	0.649152	0.713277	1.05562	1.33655	1.27703
	Q3UTJ2	Sorbin and SH3 domain-containing protein 2 OS=Mus musculus OX=10090 GN=Sorbs2 PE=1 SV=2	Sorbs2	0.664587	1.40376e-05	Down	132.349	21.4	24	23	1501.91	1493.66	1560.12	1009.85	1023.42	994.371	1.18832	1.1818	1.23438	0.799005	0.809742	0.786755
	Q3UIR3	E3 ubiquitin-protein ligase DTX3L OS=Mus musculus OX=10090 GN=Dtx3l PE=1 SV=1	Dtx3l	0.599171	0.000637505	Down	83.0436	24.9	17	17	300.634	266.529	276.908	178.004	156.053	171.684	1.33633	1.18474	1.23087	0.791241	0.693667	0.763147
	Q3UCQ1	Forkhead box protein K2 OS=Mus musculus OX=10090 GN=Foxk2 PE=1 SV=3	Foxk2	0.551626	0.0389654	Down	68.4464	1.4	1	1	25.7549	28.7328	36.0333	19.1136	14.1755		1.0401	1.16036	1.45518	0.771893	0.572471
	Q2VPU4	MLX-interacting protein OS=Mus musculus OX=10090 GN=Mlxip PE=1 SV=1	Mlxip	0.505412	0.00454002	Down	100.804	2.7	4	4	46.822	41.2583	54.0142	23.885	27.674	20.2571	1.31331	1.15726	1.51505	0.669953	0.776232	0.568194
	Q03267	DNA-binding protein Ikaros OS=Mus musculus OX=10090 GN=Ikzf1 PE=1 SV=2	Ikzf1	0.52267	0.0408305	Down	57.336	1.7	1	1	111.333	86.6526	58.8667	45.6998	51.6673	36.8818	1.70799	1.32936	0.903092	0.701094	0.792644	0.565816
	P81183	Zinc finger protein Helios OS=Mus musculus OX=10090 GN=Ikzf2 PE=1 SV=2	Ikzf2	0.650877	0.00156689	Down	59.4006	11.6	6	5	86.0656	93.3744	98.4044	61.832	55.5879	63.4227	1.12581	1.22141	1.28721	0.808812	0.727135	0.829621
	P70196	TNF receptor-associated factor 6 OS=Mus musculus OX=10090 GN=Traf6 PE=1 SV=2	Traf6	1.53858	0.000825148	Up	60.0697	4.2	2	2	48.6517	49.161	55.6385	80.5949	79.9898	75.5124	0.749356	0.7572	0.856969	1.24136	1.23204	1.16308
	P62806	Histone H4 OS=Mus musculus OX=10090 GN=H4c1 PE=1 SV=2	H4c1	0.498798	7.18805e-05	Down	11.3673	61.2	11	11	86555.1	95804.4	88454.8	42741	45453.1	46887.5	1.27947	1.41619	1.30755	0.631802	0.671892	0.693096
	Q8BWS5	G protein-regulated inducer of neurite outgrowth 3 OS=Mus musculus OX=10090 GN=Gprin3 PE=1 SV=1	Gprin3	1.53627	0.00386289	Up	80.4845	18.2	10	10	69.0222	61.6843	66.1661	88.6479	105.294	108.507	0.829392	0.741218	0.795073	1.06522	1.26525	1.30385
other | Golgi apparatus	Q5JCT0	Beta-1,3-galactosyl-O-glycosyl-glycoprotein beta-1,6-N-acetylglucosaminyltransferase 3 OS=Mus musculus OX=10090 GN=Gcnt3 PE=2 SV=2	Gcnt3	0.484512	0.000286748	Down	50.6984	38.9	13	13	483.363	503.8	513.225	252.129	215.073	259.755	1.30208	1.35713	1.38252	0.679181	0.579361	0.699726
other | cytoplasm,peroxisome	Q8C754	Vacuolar protein sorting-associated protein 52 homolog OS=Mus musculus OX=10090 GN=Vps52 PE=1 SV=1	Vps52	1.5987	0.000421634	Up	82.044	19.9	13	13	71.2248	66.5066	63.0705	109.381	101.577	110.065	0.818951	0.764701	0.725192	1.25768	1.16794	1.26554
other | cytoskeleton	Q9JME7	Trafficking protein particle complex subunit 2-like protein OS=Mus musculus OX=10090 GN=Trappc2l PE=1 SV=1	Trappc2l	1.62069	0.00502039	Up	16.0185	28.1	4	4	66.5022	54.6254	59.8438	87.0056	97.3971	108.896	0.841321	0.691066	0.757085	1.10071	1.23217	1.37765
	Q9R0M5	Thiamine pyrophosphokinase 1 OS=Mus musculus OX=10090 GN=Tpk1 PE=1 SV=1	Tpk1	1.87897	0.0103945	Up	27.0681	8.2	2	2	180.347	174.012	119.128	325.292	289.328	275.05	0.793806	0.765924	0.524348	1.43179	1.27349	1.21064
	Q9QY24	Z-DNA-binding protein 1 OS=Mus musculus OX=10090 GN=Zbp1 PE=1 SV=1	Zbp1	0.460784	0.0003	Down	44.3314	12.9	4	4	134.772	120.037	134.295	66.0311	58.2837	54.9782	1.42265	1.26711	1.41762	0.697025	0.615242	0.58035
	P97470	Serine/threonine-protein phosphatase 4 catalytic subunit OS=Mus musculus OX=10090 GN=Ppp4c PE=1 SV=2	Ppp4c	1.9446	0.00273248	Up	35.0799	9.8	4	4	128.028	90.9775	106.451	217.055	200.051	215.777	0.801559	0.569594	0.666473	1.35894	1.25249	1.35094
other | extracellular,plasma membrane	P07758	Alpha-1-antitrypsin 1-1 OS=Mus musculus OX=10090 GN=Serpina1a PE=1 SV=4	Serpina1a	0.331463	1.45233e-06	Down	46.0026	6.8	3	3	2591.88	2609.44	2441.42	846.039	825.601	861.648	1.52823	1.53858	1.43951	0.498842	0.486791	0.508046
	Q61738	Integrin alpha-7 OS=Mus musculus OX=10090 GN=Itga7 PE=1 SV=3	Itga7	0.61228	0.000691019	Down	129.329	18.2	17	17	373.809	414.272	403.015	231.845	263.771	233.668	1.16792	1.29434	1.25917	0.724373	0.82412	0.730068
other | peroxisome	P04231	H-2 class II histocompatibility antigen, E-S beta chain (Fragment) OS=Mus musculus OX=10090 GN=H2-Eb1 PE=1 SV=1	H2-Eb1	0.620665	0.026864	Down	26.647	13.4	3	1	60.2217	77.7934	58.8994	48.6716	40.1455	33.4009	1.13223	1.46259	1.10737	0.915073	0.754775	0.627968
	P17717	UDP-glucuronosyltransferase 2B17 OS=Mus musculus OX=10090 GN=Ugt2b17 PE=1 SV=1	Ugt2b17	0.53947	6.97927e-05	Down	60.856	12.5	6	6	613.1	665.394	669.771	366.196	343.447	341.387	1.22649	1.3311	1.33986	0.732564	0.687056	0.682934
	O70570	Polymeric immunoglobulin receptor OS=Mus musculus OX=10090 GN=Pigr PE=1 SV=1	Pigr	0.664323	3.73577e-05	Down	84.9988	27.2	17	17	2265.64	2292.25	2203.5	1547.37	1464.85	1479.52	1.208	1.22219	1.17487	0.825032	0.781038	0.78886
	Q9JKC6	Cell cycle exit and neuronal differentiation protein 1 OS=Mus musculus OX=10090 GN=Cend1 PE=1 SV=1	Cend1	0.355182	0.0481694	Down	14.987	8.7	1	1	97.1746	61.5628	54.4961	40.5089	23.5139	11.7137	2.01767	1.27825	1.13152	0.841103	0.488229	0.243217
	Q8R464	Cell adhesion molecule 4 OS=Mus musculus OX=10090 GN=Cadm4 PE=1 SV=1	Cadm4	0.609615	0.013208	Down	42.7233	2.3	1	1	145.88	143.186	173.701	108.585	77.03	96.494	1.17507	1.15337	1.39916	0.874656	0.62048	0.777263
	Q80WK2	Organic solute transporter subunit beta OS=Mus musculus OX=10090 GN=Slc51b PE=1 SV=1	Slc51b	2.9043	0.000847674	Up	14.6836	18	2	2	48.1066	56.7612	64.9178	162.373	142.302	188.434	0.435424	0.513758	0.587585	1.46967	1.28801	1.70555
	Q9R092	17-beta-hydroxysteroid dehydrogenase type 6 OS=Mus musculus OX=10090 GN=Hsd17b6 PE=1 SV=1	Hsd17b6	0.532934	0.00581534	Down	36.1026	3.8	1	0	101.657	115.631	111.846	49.2541	54.3301	71.8226	1.20891	1.37509	1.33007	0.585729	0.646094	0.854114
	Q00651	Integrin alpha-4 OS=Mus musculus OX=10090 GN=Itga4 PE=1 SV=1	Itga4	0.628373	0.00462586	Down	115.696	6.2	6	6	86.7734	82.1951	106.887	57.9265	57.8946	57.5192	1.15905	1.0979	1.42771	0.773736	0.77331	0.768295
	P70280	Vesicle-associated membrane protein 7 OS=Mus musculus OX=10090 GN=Vamp7 PE=1 SV=1	Vamp7	1.62623	0.00217311	Up	24.9671	26.4	5	5	41.62	34.7902	42.5822	67.0114	65.4525	61.0452	0.799101	0.667969	0.817575	1.28661	1.25668	1.17206
	P46096	Synaptotagmin-1 OS=Mus musculus OX=10090 GN=Syt1 PE=1 SV=1	Syt1	0.63545	0.000137128	Down	47.418	31.4	12	8	183.96	189.509	181.211	115.687	112.687	124.097	1.21673	1.25343	1.19855	0.76517	0.745327	0.820789
	P36895	Bone morphogenetic protein receptor type-1A OS=Mus musculus OX=10090 GN=Bmpr1a PE=1 SV=1	Bmpr1a	1.55192	0.0446087	Up	60.0633	2.1	1	1	18.2246	11.7324	11.8556	22.8141	18.9813	23.0943	1.02479	0.659727	0.666654	1.28286	1.06734	1.29862
	O54965	E3 ubiquitin-protein ligase RNF13 OS=Mus musculus OX=10090 GN=Rnf13 PE=1 SV=2	Rnf13	1.86481	0.00390134	Up	42.7324	4.5	2	2	34.6734	34.1765	32.3733	52.5164	74.3079	61.9375	0.717418	0.707137	0.669827	1.0866	1.53748	1.28153
	Q64516	Glycerol kinase OS=Mus musculus OX=10090 GN=Gk PE=1 SV=2	Gk	1.70355	0.00325482	Up	61.2274	17.4	9	6	132.448	133.235	108.354	225.253	191.461	220.476	0.785864	0.790533	0.642905	1.33652	1.13601	1.30817
plasma membrane	Q9JIQ8	Transmembrane protease serine 2 OS=Mus musculus OX=10090 GN=Tmprss2 PE=2 SV=3	Tmprss2	2.01913	0.0231632	Up	53.5259	3.9	2	2	59.827	61.8605	33.2416	110.868	95.8269	106.127	0.767422	0.793505	0.426401	1.42214	1.2292	1.36133
	Q9JJX6	P2X purinoceptor 4 OS=Mus musculus OX=10090 GN=P2rx4 PE=1 SV=1	P2rx4	1.58128	0.00104512	Up	43.438	13.1	5	5	164.18	153.631	154.823	274.149	234.673	238.543	0.807443	0.755563	0.761425	1.34828	1.15413	1.17316
	Q9JKW0	ADP-ribosylation factor-like protein 6-interacting protein 1 OS=Mus musculus OX=10090 GN=Arl6ip1 PE=1 SV=1	Arl6ip1	2.03919	0.000314908	Up	23.4369	8.9	2	2	104.347	89.1113	96.9014	207.575	202.865	181.657	0.709474	0.605886	0.658852	1.41134	1.37932	1.23512
	Q9JM95	Alpha-N-acetylgalactosaminide alpha-2,6-sialyltransferase 6 OS=Mus musculus OX=10090 GN=St6galnac6 PE=1 SV=1	St6galnac6	0.554605	0.0024964	Down	38.1668	13.2	5	5	417.948	393.957	437.192	259.883	196.153	236.718	1.29139	1.21726	1.35085	0.802997	0.606082	0.73142
	Q9R233	Tapasin OS=Mus musculus OX=10090 GN=Tapbp PE=1 SV=2	Tapbp	0.653291	0.000275974	Down	49.7364	24.9	11	11	705.295	790.351	775.484	491.582	496.923	495.204	1.12702	1.26293	1.23917	0.785518	0.794051	0.791306
	Q9Z0E0	Neurochondrin OS=Mus musculus OX=10090 GN=Ncdn PE=1 SV=1	Ncdn	1.56588	0.029551	Up	78.8953	3.7	2	2	37.2709	25.7093	36.8325	57.2887	53.1606	45.8452	0.87317	0.602309	0.862901	1.34214	1.24543	1.07405
	P03921	NADH-ubiquinone oxidoreductase chain 5 OS=Mus musculus OX=10090 GN=Mtnd5 PE=1 SV=3	Mtnd5	1.92082	0.014526	Up	68.4748	2.5	1	1	24.3454	40.5569	35.629	57.6419	66.1373	69.3234	0.497465	0.828725	0.728029	1.17783	1.35142	1.41653
	O89013	Leptin receptor gene-related protein OS=Mus musculus OX=10090 GN=Leprot PE=1 SV=1	Leprot	1.50847	0.0448655	Up	14.3158	9.9	1	1	23.4605	28.6995	27.0618	48.1482	40.0661	31.2892	0.708329	0.866508	0.817063	1.45371	1.20969	0.944696
	P52019	Squalene monooxygenase OS=Mus musculus OX=10090 GN=Sqle PE=2 SV=1	Sqle	2.07395	0.0346611	Up	63.7699	4.4	2	2	77.7311	40.091	47.9614	146.071	93.6522	104.103	0.915183	0.472021	0.564684	1.71979	1.10263	1.22568
	Q3TBV4	Potassium channel subfamily K member 6 OS=Mus musculus OX=10090 GN=Kcnk6 PE=1 SV=1	Kcnk6	0.37005	0.0025804	Down	33.8072	6.4	1	1	23.4489	22.639	32.8074	8.575	11.4652	9.15495	1.30163	1.25667	1.82111	0.47599	0.636424	0.508183
	Q7M758	Aminopeptidase NAALADL1 OS=Mus musculus OX=10090 GN=Naaladl1 PE=2 SV=1	Naaladl1	0.66137	0.00616403	Down	80.5127	4	2	2	177.785	154.314	163.438	124.31	100.483	102.94	1.2957	1.12464	1.19114	0.905969	0.732324	0.75023
	Q9JHE3	Neutral ceramidase OS=Mus musculus OX=10090 GN=Asah2 PE=1 SV=1	Asah2	2.49589	0.00672162	Up	83.509	4.1	2	2	27.9717	15.1978	22.9066	52.2196	58.9001	53.7991	0.726555	0.394757	0.594989	1.35638	1.52991	1.39741
	Q7TN73	N-acetylneuraminate (7)9-O-acetyltransferase OS=Mus musculus OX=10090 GN=Casd1 PE=2 SV=1	Casd1	0.581835	0.00318442	Down	91.6035	7.2	5	5	71.0344	87.352	87.4473	43.6033	51.813	47.6185	1.09602	1.34779	1.34926	0.672773	0.799442	0.734724
	Q9ES88	Solute carrier family 13 member 2 OS=Mus musculus OX=10090 GN=Slc13a2 PE=1 SV=1	Slc13a2	2.35086	9.24793e-05	Up	64.1109	7	6	6	65.527	61.5224	57.9296	143.271	135.669	155.92	0.634297	0.595532	0.560754	1.38685	1.31327	1.5093
	Q9CX30	Protein YIF1B OS=Mus musculus OX=10090 GN=Yif1b PE=1 SV=2	Yif1b	1.53307	0.0105918	Up	33.9828	4.2	1	1	43.608	36.4387	31.4551	59.0552	56.342	55.5434	0.926377	0.774077	0.668208	1.25453	1.19689	1.17992
	Q9EPR5	VPS10 domain-containing receptor SorCS2 OS=Mus musculus OX=10090 GN=Sorcs2 PE=1 SV=2	Sorcs2	1.59131	0.00901745	Up	128.902	9.4	11	11	43.1047	47.8642	47.0249	63.5828	86.3664	69.6417	0.723264	0.803125	0.789043	1.06687	1.44916	1.16853
	Q9EPR4	Solute carrier family 23 member 2 OS=Mus musculus OX=10090 GN=Slc23a2 PE=1 SV=2	Slc23a2	1.52227	0.0291967	Up	70.0485	4.8	2	2	42.621	30.6651	45.9891	65.2584	58.7796	57.5307	0.850029	0.611582	0.917202	1.30151	1.17229	1.14739
	Q9DC37	Lysosomal dipeptide transporter MFSD1 OS=Mus musculus OX=10090 GN=Mfsd1 PE=1 SV=1	Mfsd1	2.98883	5.55629e-05	Up	51.3961	2.2	1	1	34.2961	29.1629	33.5608	90.3263	100.049	99.6001	0.531729	0.452143	0.520328	1.40043	1.55117	1.54421
	Q9DBP0	Sodium-dependent phosphate transport protein 2B OS=Mus musculus OX=10090 GN=Slc34a2 PE=1 SV=1	Slc34a2	2.47958	0.0068249	Up	76.2447	3.3	2	2	26.5465	20.2271	27.8947	61.4747	46.8007	76.8701	0.61305	0.467113	0.644185	1.41966	1.08079	1.7752
	Q9DAX2	Phospholipid phosphatase 2 OS=Mus musculus OX=10090 GN=Plpp2 PE=1 SV=1	Plpp2	1.83728	0.00108997	Up	31.1934	14.1	4	4	258.245	210.433	254.737	417.736	462.445	448.938	0.754906	0.615141	0.744652	1.22113	1.35183	1.31234
	Q9D270	Palmitoyltransferase ZDHHC21 OS=Mus musculus OX=10090 GN=Zdhhc21 PE=1 SV=2	Zdhhc21	1.52272	0.0234462	Up	31.3312	6.4	2	2	77.4836	52.1748	55.9218	93.8565	93.0913	95.6398	0.993023	0.668668	0.716689	1.20286	1.19305	1.22571
	Q9CZX7	Type 2 phosphatidylinositol 4,5-bisphosphate 4-phosphatase OS=Mus musculus OX=10090 GN=Pip4p2 PE=1 SV=1	Pip4p2	1.76545	0.0424852	Up	28.0379	12.5	3	3	73.9049	64.6747	39.1316	118.293	99.3368	96.1104	0.902285	0.789596	0.477748	1.44421	1.21278	1.17339
	Q8BGP6	Mitochondrial glutathione transporter SLC25A40 OS=Mus musculus OX=10090 GN=Slc25a40 PE=1 SV=1	Slc25a40	1.52314	0.0246376	Up	37.9635	11.3	4	4	56.5401	41.2993	48.2763	63.2887	76.7163	82.5497	0.920172	0.672134	0.785683	1.03	1.24853	1.34347
	Q99KU0	Vacuole membrane protein 1 OS=Mus musculus OX=10090 GN=Vmp1 PE=1 SV=2	Vmp1	2.06289	0.0227831	Up	45.9602	4.2	2	2	37.963	56.5785	53.5462	92.7997	79.2217	133.467	0.502182	0.748433	0.70832	1.22758	1.04796	1.76553
	Q99JH8	ER lumen protein-retaining receptor 1 OS=Mus musculus OX=10090 GN=Kdelr1 PE=1 SV=1	Kdelr1	1.96424	0.0197031	Up	24.5601	5.2	1	1	51.6307	32.2164	28.9562	70.4981	68.401	82.6733	0.926455	0.578087	0.519586	1.26501	1.22738	1.48348
	Q91ZI0	Cadherin EGF LAG seven-pass G-type receptor 3 OS=Mus musculus OX=10090 GN=Celsr3 PE=2 SV=2	Celsr3	1.69274	0.0157812	Up	358.478	0.2	1	1	95.7698	102.733	67.9355	162.794	145.412	142.804	0.80092	0.859153	0.568143	1.36144	1.21608	1.19427
	Q91XF4	E3 ubiquitin-protein ligase RNF167 OS=Mus musculus OX=10090 GN=Rnf167 PE=2 SV=1	Rnf167	1.59403	0.0360979	Up	38.0142	5.5	2	2	30.1854	32.3229	45.5081	55.9239	49.6089	66.6485	0.646373	0.692145	0.974486	1.19752	1.0623	1.42717
	Q91WV7	Amino acid transporter heavy chain SLC3A1 OS=Mus musculus OX=10090 GN=Slc3a1 PE=1 SV=1	Slc3a1	1.61278	0.00963289	Up	78.118	8	5	5	27.9088	20.6219	27.8954	40.1625	39.6859	43.4102	0.838585	0.619633	0.838183	1.20678	1.19246	1.30436
	Q9EQK7	Protein-S-isoprenylcysteine O-methyltransferase OS=Mus musculus OX=10090 GN=Icmt PE=2 SV=2	Icmt	1.74213	0.0195124	Up	31.7899	3.5	2	2	32.02	23.2217	34.3284	61.3406	48.3543	46.348	0.782207	0.567275	0.838596	1.49847	1.18123	1.13222
	Q8BSE0	Regulator of microtubule dynamics protein 2 OS=Mus musculus OX=10090 GN=Rmdn2 PE=1 SV=1	Rmdn2	2.82609	0.00400383	Up	47.0161	5.4	2	2	22.3029	24.0474	13.7071	55.5382	60.2878	53.9014	0.582359	0.62791	0.357912	1.45018	1.5742	1.40744
	Q9DCU9	4-hydroxy-2-oxoglutarate aldolase, mitochondrial OS=Mus musculus OX=10090 GN=Hoga1 PE=1 SV=1	Hoga1	1.82976	0.0130252	Up	34.6439	14	4	4	87.9909	59.0031	62.8412	141.844	110.625	131.478	0.889122	0.596209	0.634992	1.4333	1.11783	1.32855
	Q8VC49	Interferon alpha-inducible protein 27-like protein 2B OS=Mus musculus OX=10090 GN=Ifi27l2b PE=1 SV=1	Ifi27l2b	0.406847	0.000404099	Down	27.7725	12.4	3	3	330.092	284.31	262.66	126.4	108.011	122.42	1.60513	1.3825	1.27723	0.61464	0.525219	0.595286
	Q9D7S1	Transmembrane protein 54 OS=Mus musculus OX=10090 GN=Tmem54 PE=2 SV=1	Tmem54	1.83572	0.0442419	Up	23.4268	4.6	1	1	20.0741	35.04	30.0254	66.6711	45.1987	44.4227	0.498876	0.870804	0.746184	1.65689	1.12326	1.10398
	Q9CQH0	PDZK1-interacting protein 1 OS=Mus musculus OX=10090 GN=Pdzk1ip1 PE=1 SV=1	Pdzk1ip1	1.70785	0.0244804	Up	12.2982	28.1	3	3	43.7177	48.2455	32.1234	58.2611	75.0742	78.586	0.780655	0.861506	0.573619	1.04035	1.34058	1.40329
	Q99J36	THUMP domain-containing protein 1 OS=Mus musculus OX=10090 GN=Thumpd1 PE=1 SV=1	Thumpd1	0.643705	0.00119752	Down	38.8849	25.1	8	8	295.896	283.878	327.285	200.37	182.053	201.455	1.19078	1.14241	1.3171	0.806353	0.73264	0.810717
	Q91XE8	Transmembrane protein 205 OS=Mus musculus OX=10090 GN=Tmem205 PE=1 SV=1	Tmem205	1.80839	0.00636668	Up	21.18	4.8	1	1	45.5062	39.8404	38.7955	61.0513	85.4069	78.0392	0.783151	0.685644	0.667661	1.05068	1.46983	1.34304
	Q8VCZ2	Transmembrane protein 45B OS=Mus musculus OX=10090 GN=Tmem45b PE=1 SV=1	Tmem45b	2.66425	0.022372	Up	32.3881	7.2	3	3	32.7499	34.4986	14.5374	83.283	67.2645	67.3506	0.655689	0.6907	0.291055	1.66742	1.34671	1.34843
	Q8C6U2	Solute carrier family 66 member 3 OS=Mus musculus OX=10090 GN=Slc66a3 PE=1 SV=1	Slc66a3	2.11469	0.00382701	Up	22.739	9.9	2	2	37.7797	46.819	48.3612	108.138	77.6513	95.3792	0.547362	0.678325	0.700669	1.56674	1.12503	1.38188
	Q8BPS4	Integral membrane protein GPR180 OS=Mus musculus OX=10090 GN=Gpr180 PE=1 SV=1	Gpr180	2.48018	0.0475495	Up	48.975	2.9	1	1	9.51147		16.7448	29.6535	25.6973	42.3299	0.383722		0.675538	1.19631	1.03671	1.70772
	Q9Z109	V-set and immunoglobulin domain-containing protein 2 OS=Mus musculus OX=10090 GN=Vsig2 PE=2 SV=2	Vsig2	0.560909	0.00351197	Down	34.5145	19.8	6	6	135.126	137.328	127.887	88.9674	65.6188	69.9685	1.29743	1.31857	1.22792	0.85423	0.630046	0.67181
	Q9DCI3	STARD3 N-terminal-like protein OS=Mus musculus OX=10090 GN=Stard3nl PE=1 SV=2	Stard3nl	2.87663	0.00273872	Up	26.8108	8.9	2	2	71.3181	73.7263	62.001	194.728	150.114	250.751	0.533128	0.55113	0.463479	1.45566	1.12215	1.87445
	Q9CRG1	Transmembrane 7 superfamily member 3 OS=Mus musculus OX=10090 GN=Tm7sf3 PE=2 SV=2	Tm7sf3	1.54435	0.00288307	Up	63.2513	9	4	4	66.3467	54.7462	56.9053	87.0079	97.3067	90.5764	0.878979	0.725293	0.753897	1.1527	1.28915	1.19998
	Q922Q5	Adenosine 3'-phospho 5'-phosphosulfate transporter 2 OS=Mus musculus OX=10090 GN=Slc35b3 PE=2 SV=1	Slc35b3	1.92902	0.00337066	Up	40.8887	5.1	2	2	38.8776	45.2273	55.9532	92.8052	87.2122	90.1571	0.568618	0.661487	0.818363	1.35735	1.27555	1.31862
	Q91ZN5	Adenosine 3'-phospho 5'-phosphosulfate transporter 1 OS=Mus musculus OX=10090 GN=Slc35b2 PE=1 SV=1	Slc35b2	1.53324	0.00615107	Up	47.3696	11.4	6	6	88.2133	115.765	101.481	149.486	156.729	162.128	0.683999	0.897632	0.786879	1.1591	1.21526	1.25712
	Q8VDP6	CDP-diacylglycerol--inositol 3-phosphatidyltransferase OS=Mus musculus OX=10090 GN=Cdipt PE=1 SV=1	Cdipt	2.32676	2.03124e-05	Up	23.5989	9.9	2	2	269.951	273.715	254.698	588.742	650.624	618.24	0.609836	0.618339	0.575379	1.33001	1.4698	1.39664
	Q8R2Y3	Dolichol kinase OS=Mus musculus OX=10090 GN=Dolk PE=1 SV=1	Dolk	1.53155	0.0477986	Up	59.1454	1.7	1	1	18.6426	13.1965	14.8147	20.0306	22.3223	29.1001	0.947074	0.670403	0.75261	1.01758	1.134	1.47833
	Q8K358	Phosphatidylinositol glycan anchor biosynthesis class U protein OS=Mus musculus OX=10090 GN=Pigu PE=1 SV=4	Pigu	2.13797	0.0108966	Up	49.8044	4.8	2	2	52.3219	32.5176	55.0289	91.5096	108.35	99.1751	0.715263	0.44453	0.752269	1.25098	1.4812	1.35577
	Q8C3X8	Lipase maturation factor 2 OS=Mus musculus OX=10090 GN=Lmf2 PE=1 SV=1	Lmf2	0.660367	0.00820488	Down	79.9973	8.3	5	5	81.9189	101.812	92.3306	54.0289	63.8119	64.461	1.07232	1.33272	1.20861	0.707241	0.835301	0.843798
	Q8BWZ3	N-alpha-acetyltransferase 25, NatB auxiliary subunit OS=Mus musculus OX=10090 GN=Naa25 PE=1 SV=1	Naa25	1.58548	9.52514e-06	Up	111.708	14.3	13	13	91.3967	96.2267	92.7845	146.61	148.319	149.652	0.756397	0.79637	0.767883	1.21335	1.22749	1.23852
	Q8BGA2	LHFPL tetraspan subfamily member 2 protein OS=Mus musculus OX=10090 GN=Lhfpl2 PE=1 SV=1	Lhfpl2	1.55218	0.0363697	Up	23.8731	4.1	1	1	98.5248	95.9846	118.874	128.65	195.748	162.032	0.739109	0.720053	0.891766	0.965097	1.46845	1.21552
	Q8BFQ6	Solute carrier family 49 member 4 OS=Mus musculus OX=10090 GN=Slc49a4 PE=2 SV=1	Slc49a4	2.18669	0.00154353	Up	51.9094	6.5	2	2	42.1092	58.0672	56.3664	113.902	116.432	111.976	0.506471	0.698408	0.677952	1.36997	1.4004	1.3468
	Q78T54	Vacuolar ATPase assembly integral membrane protein Vma21 OS=Mus musculus OX=10090 GN=Vma21 PE=1 SV=1	Vma21	1.82403	0.00175557	Up	11.3652	11.9	1	1	154.936	153.81	181.316	263.606	321.148	309.133	0.671712	0.666832	0.786082	1.14284	1.39231	1.34022
	P00848	ATP synthase subunit a OS=Mus musculus OX=10090 GN=Mtatp6 PE=1 SV=1	Mtatp6	1.99479	0.00434992	Up	25.0956	4.4	1	1	96.8487	131.931	100.546	249.751	208.012	199.172	0.589187	0.802612	0.61168	1.51938	1.26546	1.21168
	Q9ER80	Receptor-transporting protein 4 OS=Mus musculus OX=10090 GN=Rtp4 PE=1 SV=1	Rtp4	0.417808	0.00968722	Down	28.3916	14.5	3	3	40.2483	38.0215	36.0412	22.0331	14.3292	11.3978	1.49003	1.40759	1.33427	0.815682	0.530477	0.421957
	Q91V08	C-type lectin domain family 2 member D OS=Mus musculus OX=10090 GN=Clec2d PE=1 SV=1	Clec2d	0.543948	0.00215702	Down	23.647	5.3	1	1	162.505	202.238	172.72	96.8817	107.319	88.1512	1.175	1.46229	1.24886	0.700506	0.775972	0.63738
	Q9CR48	DNA damage-regulated autophagy modulator protein 2 OS=Mus musculus OX=10090 GN=Dram2 PE=2 SV=1	Dram2	5.23531	0.000989059	Up	30.2276	8.2	2	2	27.8915	26.6704	39.5201	214.59	137.06	140.899	0.285271	0.272782	0.404208	2.1948	1.40184	1.4411
	Q925N0	Sideroflexin-5 OS=Mus musculus OX=10090 GN=Sfxn5 PE=1 SV=2	Sfxn5	1.55441	0.00896494	Up	37.3285	11.7	4	4	86.3604	63.8052	71.1444	122.207	110.383	111.417	0.916588	0.677197	0.755092	1.29704	1.17155	1.18253
	Q91XD7	Protein disulfide isomerase Creld1 OS=Mus musculus OX=10090 GN=Creld1 PE=1 SV=1	Creld1	0.639868	0.000944555	Down	45.7178	14.5	6	6	251.325	254.486	276.609	168.809	154.191	177.645	1.17527	1.19006	1.29351	0.789403	0.721045	0.83072
	Q91VC4	Plasmalemma vesicle-associated protein OS=Mus musculus OX=10090 GN=Plvap PE=1 SV=1	Plvap	0.653064	0.000282464	Down	49.9333	21.2	10	10	450.849	425.358	435.505	303.051	281.027	272.554	1.24754	1.177	1.20508	0.83857	0.777625	0.754181
	Q91V04	Translocating chain-associated membrane protein 1 OS=Mus musculus OX=10090 GN=Tram1 PE=1 SV=3	Tram1	0.634833	8.00685e-05	Down	43.0394	8	3	3	163.818	161.339	167.534	100.653	109.484	102.64	1.2203	1.20183	1.24798	0.749774	0.815552	0.764573
	Q8VE96	Solute carrier family 35 member F6 OS=Mus musculus OX=10090 GN=Slc35f6 PE=1 SV=1	Slc35f6	2.47715	0.00463063	Up	40.9782	2.7	1	1	102.074	72.5806	102.274	189.196	276.621	220.176	0.636028	0.452252	0.637272	1.17889	1.72364	1.37192
	Q8BTV1	Dolichyl-diphosphooligosaccharide--protein glycosyltransferase subunit TUSC3 OS=Mus musculus OX=10090 GN=Tusc3 PE=1 SV=1	Tusc3	0.660016	0.00219529	Down	39.5482	15.9	6	6	73.5553	67.9599	69.9042	50.0117	41.6617	47.8667	1.2575	1.16184	1.19508	0.855	0.712248	0.818329
	Q8VE91	Reticulophagy regulator 1 OS=Mus musculus OX=10090 GN=Retreg1 PE=1 SV=2	Retreg1	0.49479	0.00819734	Down	52.9669	2.3	1	1	41.5395	43.7939	44.53	25.2474	15.6939	23.3138	1.28394	1.35362	1.37638	0.78037	0.485083	0.720605
	Q8C1E7	Ion channel TACAN OS=Mus musculus OX=10090 GN=Tmem120a PE=1 SV=1	Tmem120a	2.2196	0.00352033	Up	40.7514	5	2	2	21.6604	13.9647	16.8564	36.7605	41.4039	38.3236	0.769148	0.495878	0.598559	1.30534	1.47023	1.36085
	Q8VC04	Transmembrane protein 106A OS=Mus musculus OX=10090 GN=Tmem106a PE=1 SV=1	Tmem106a	1.60535	0.00755256	Up	29.1095	7.7	2	2	33.455	28.4494	38.0514	56.8147	48.7971	54.8521	0.770794	0.655466	0.876695	1.309	1.12427	1.26378
	P52624	Uridine phosphorylase 1 OS=Mus musculus OX=10090 GN=Upp1 PE=1 SV=2	Upp1	2.1119	0.00581263	Up	34.0861	25.7	7	6	229.753	252.403	163.253	490.208	411.738	461.09	0.686361	0.754025	0.487699	1.46444	1.23002	1.37745
	P49769	Presenilin-1 OS=Mus musculus OX=10090 GN=Psen1 PE=1 SV=1	Psen1	1.67938	0.0143144	Up	52.6398	1.9	1	1	106.398	157.619	127.14	212.038	201.016	243.85	0.609116	0.902345	0.727859	1.21389	1.15079	1.39601
	P48302	Endothelin receptor type B OS=Mus musculus OX=10090 GN=Ednrb PE=2 SV=1	Ednrb	2.02175	0.00374944	Up	49.5608	6.8	3	3	25.9679	23.7853	25.4607	40.1569	54.713	57.1937	0.685538	0.627919	0.672149	1.06012	1.44439	1.50988
	P42867	UDP-N-acetylglucosamine--dolichyl-phosphate N-acetylglucosaminephosphotransferase OS=Mus musculus OX=10090 GN=Dpagt1 PE=1 SV=2	Dpagt1	1.8938	0.000686792	Up	46.4122	3.9	2	2	62.0364	50.5396	53.8205	104.644	99.8154	110.662	0.77301	0.629752	0.670635	1.30393	1.24376	1.37892
	P42703	Leukemia inhibitory factor receptor OS=Mus musculus OX=10090 GN=Lifr PE=1 SV=1	Lifr	0.495836	0.00966223	Down	122.574	6.9	7	7	61.5749	49.5549	39.6928	28.0513	21.4707	25.2612	1.63759	1.31792	1.05563	0.746026	0.571015	0.671823
	P41731	CD63 antigen OS=Mus musculus OX=10090 GN=Cd63 PE=1 SV=2	Cd63	1.95826	0.0446595	Up	25.7667	4.6	1	1	376.406	490.151	670.189	889.919	780.326	1339.1	0.496786	0.64691	0.884526	1.17453	1.02989	1.76736
	P36371	Antigen peptide transporter 2 OS=Mus musculus OX=10090 GN=Tap2 PE=1 SV=1	Tap2	0.618873	0.000209109	Down	77.4448	19.2	13	13	278.662	274.791	302.163	169.944	183.715	175.859	1.20709	1.19031	1.30888	0.736148	0.795801	0.761769
	P31955	Amphiregulin OS=Mus musculus OX=10090 GN=Areg PE=2 SV=1	Areg	2.30002	0.0205937	Up	27.5492	4.4	1	1	20.7196	10.561	17.1907	37.7397	44.0237	29.7214	0.777198	0.396145	0.64483	1.41563	1.65134	1.11486
	P28825	Meprin A subunit alpha OS=Mus musculus OX=10090 GN=Mep1a PE=1 SV=4	Mep1a	2.33811	2.90546e-05	Up	84.2312	20.7	13	13	328.064	363.908	340.865	816.663	764.489	833.737	0.570922	0.633301	0.5932	1.42122	1.33042	1.45093
	P22599	Alpha-1-antitrypsin 1-2 OS=Mus musculus OX=10090 GN=Serpina1b PE=1 SV=2	Serpina1b	0.391621	1.52577e-05	Down	45.9746	24.9	11	4	6710.84	6602.97	6552.83	2683.07	2405.59	2691.53	1.45641	1.433	1.42212	0.582289	0.522068	0.584125
	P21958	Antigen peptide transporter 1 OS=Mus musculus OX=10090 GN=Tap1 PE=1 SV=3	Tap1	0.608022	0.0007433	Down	78.8641	14	11	11	320.828	340.699	338.083	207.462	183.368	216.954	1.19757	1.27174	1.26198	0.774403	0.684467	0.809837
	P19437	B-lymphocyte antigen CD20 OS=Mus musculus OX=10090 GN=Ms4a1 PE=1 SV=1	Ms4a1	0.423885	0.000244701	Down	31.9582	3.8	1	1	68.6362	63.5079	54.9063	27.1833	26.8083	25.2962	1.54622	1.43069	1.23692	0.612379	0.603931	0.569867
	P13379	T-cell surface glycoprotein CD5 OS=Mus musculus OX=10090 GN=Cd5 PE=1 SV=1	Cd5	0.486339	0.0200381	Down	53.8492	9.9	4	4	22.6947	29.3959	24.5451	8.39485	15.4106	13.4655	1.19544	1.54842	1.29291	0.442196	0.81175	0.709289
	P12960	Contactin-1 OS=Mus musculus OX=10090 GN=Cntn1 PE=1 SV=1	Cntn1	0.588557	0.00124534	Down	113.388	10.5	9	9	73.4906	80.9754	70.647	46.9357	45.7522	39.8039	1.23305	1.35863	1.18534	0.787501	0.767644	0.667842
	P11438	Lysosome-associated membrane glycoprotein 1 OS=Mus musculus OX=10090 GN=Lamp1 PE=1 SV=2	Lamp1	2.01046	0.00220253	Up	43.8651	13.8	5	5	647.846	780.867	570.729	1281.44	1280.02	1458.34	0.645776	0.778372	0.568905	1.27734	1.27593	1.45367
	P04441	H-2 class II histocompatibility antigen gamma chain OS=Mus musculus OX=10090 GN=Cd74 PE=1 SV=3	Cd74	0.556021	0.000436581	Down	31.5574	28	7	7	458.452	437.108	446.032	275.228	230.641	240.084	1.31768	1.25633	1.28198	0.791059	0.662907	0.690045
	P03911	NADH-ubiquinone oxidoreductase chain 4 OS=Mus musculus OX=10090 GN=Mtnd4 PE=1 SV=1	Mtnd4	2.66412	0.000961069	Up	51.8818	4.8	2	2	32.6382	46.4233	38.8699	115.324	97.7583	101.101	0.453189	0.644597	0.539717	1.6013	1.3574	1.4038
	P03888	NADH-ubiquinone oxidoreductase chain 1 OS=Mus musculus OX=10090 GN=Mtnd1 PE=1 SV=3	Mtnd1	1.85278	4.28755e-05	Up	36.0592	5	2	2	356.214	327.491	349.934	629.955	622.339	662.811	0.724812	0.666368	0.712032	1.28181	1.26631	1.34866
	O88736	3-keto-steroid reductase/17-beta-hydroxysteroid dehydrogenase 7 OS=Mus musculus OX=10090 GN=Hsd17b7 PE=1 SV=1	Hsd17b7	1.61452	0.00936498	Up	37.3169	6.6	2	2	47.8572	41.8928	53.4251	88.029	68.4124	74.7179	0.767077	0.671476	0.856322	1.41097	1.09654	1.19761
	O88572	Low-density lipoprotein receptor-related protein 6 OS=Mus musculus OX=10090 GN=Lrp6 PE=1 SV=1	Lrp6	1.88696	0.0071741	Up	180.255	1.9	3	2	15.2881	13.151	19.3298	29.2694	27.3243	33.5446	0.665149	0.572169	0.84099	1.27344	1.18881	1.45944
	O70579	Peroxisomal membrane protein PMP34 OS=Mus musculus OX=10090 GN=Slc25a17 PE=1 SV=1	Slc25a17	1.62008	0.00137272	Up	34.4128	15.3	5	5	30.6278	24.781	27.3189	44.439	44.5403	45.0464	0.847816	0.685969	0.756221	1.23013	1.23293	1.24694
	O70404	Vesicle-associated membrane protein 8 OS=Mus musculus OX=10090 GN=Vamp8 PE=1 SV=1	Vamp8	1.54527	0.0078476	Up	11.4513	52.5	6	6	170.751	170.851	186.516	306.94	231.901	277.244	0.762165	0.762614	0.832535	1.37006	1.03511	1.23751
	O35304	Vesicular acetylcholine transporter OS=Mus musculus OX=10090 GN=Slc18a3 PE=1 SV=1	Slc18a3	0.554122	0.0187898	Down	56.6152	4.7	2	2	50.3141	52.4564	48.8722	19.8828	31.8886	32.257	1.28096	1.3355	1.24425	0.506201	0.811859	0.821238
	O09046	L-amino-acid oxidase OS=Mus musculus OX=10090 GN=Il4i1 PE=1 SV=1	Il4i1	0.469949	0.0121095	Down	70.1906	1.4	1	1	37.6816	32.6885	31.244	13.3811	18.4545		1.41183	1.22475	1.17063	0.501356	0.691439
	G3X939	Sodium/hydrogen exchanger 3 OS=Mus musculus OX=10090 GN=Slc9a3 PE=1 SV=1	Slc9a3	3.01576	0.00067061	Up	93.1038	8.7	6	6	37.4577	37.306	52.5632	121.1	131.07	131.818	0.439546	0.437765	0.616801	1.42104	1.53804	1.54681
	E9Q401	Ryanodine receptor 2 OS=Mus musculus OX=10090 GN=Ryr2 PE=1 SV=1	Ryr2	0.617744	0.0358871	Down	564.819	2.5	10	10	48.4627	38.719	42.9728	32.0475	19.7356	28.619	1.38099	1.10333	1.22455	0.913223	0.562383	0.815525
	E9Q2M9	WD repeat- and FYVE domain-containing protein 4 OS=Mus musculus OX=10090 GN=Wdfy4 PE=1 SV=2	Wdfy4	0.647775	0.000141958	Down	354.331	9.5	26	26	97.9929	101.427	95.7793	61.2339	66.8338	63.1554	1.20874	1.2511	1.18143	0.755317	0.824391	0.779018
	A2ARI4	Leucine-rich repeat-containing G-protein coupled receptor 4 OS=Mus musculus OX=10090 GN=Lgr4 PE=1 SV=1	Lgr4	1.73187	0.034773	Up	104.15	3.2	3	3	12.6842	16.8279	21.9537	25.9908	28.376	34.7653	0.541296	0.718127	0.936872	1.10915	1.21094	1.48361
	Q9R0Q9	Mannose-P-dolichol utilization defect 1 protein OS=Mus musculus OX=10090 GN=Mpdu1 PE=1 SV=1	Mpdu1	1.56952	0.00221981	Up	26.4976	3.6	1	1	283.501	251.534	288.784	450.437	390.758	451.806	0.803566	0.712958	0.818542	1.27674	1.10758	1.28062
	P70172	Ileal sodium/bile acid cotransporter OS=Mus musculus OX=10090 GN=Slc10a2 PE=1 SV=2	Slc10a2	4.94967	0.0205593	Up	38.1342	4.6	2	2	23.7571	54.6675		187.289	145.816	249.158	0.179791	0.413717		1.41738	1.10352	1.8856
	Q8VC90	Palmitoyltransferase ZDHHC12 OS=Mus musculus OX=10090 GN=Zdhhc12 PE=1 SV=1	Zdhhc12	2.09868	0.0351621	Up	30.7078	8.6	2	2	11.1075	16.1766	11.3765	30.0991	17.726	33.3111	0.556315	0.810203	0.56979	1.50751	0.887804	1.66838
	P70245	3-beta-hydroxysteroid-Delta(8),Delta(7)-isomerase OS=Mus musculus OX=10090 GN=Ebp PE=1 SV=3	Ebp	1.86837	0.000464127	Up	26.2148	15.2	3	3	260.284	230.225	261.144	506.715	438.5	459.149	0.724346	0.640696	0.726741	1.41014	1.2203	1.27777
	Q08857	Platelet glycoprotein 4 OS=Mus musculus OX=10090 GN=Cd36 PE=1 SV=2	Cd36	0.555212	0.0020052	Down	52.698	17.2	8	8	468.37	438.03	507.256	285.185	226.473	273.222	1.27822	1.19542	1.38435	0.778296	0.618064	0.745646
	Q8R2Q8	Bone marrow stromal antigen 2 OS=Mus musculus OX=10090 GN=Bst2 PE=1 SV=1	Bst2	0.6592	0.0297343	Down	19.1521	17.4	4	4	126.55	135.043	163.469	98.1667	75.8842	106.15	1.07662	1.14887	1.39071	0.83515	0.645583	0.903066
	Q8R1T4	UDP-N-acetylglucosamine transporter OS=Mus musculus OX=10090 GN=Slc35a3 PE=1 SV=1	Slc35a3	2.22626	0.000596418	Up	35.9764	4.6	1	1	155.323	131.158	138.061	325.816	342.26	277.066	0.680402	0.574548	0.604786	1.42726	1.49929	1.21371
	Q8K0L2	Ectonucleoside triphosphate diphosphohydrolase 8 OS=Mus musculus OX=10090 GN=Entpd8 PE=1 SV=3	Entpd8	1.66743	0.0112189	Up	54.6505	8.5	4	4	28.4874	27.6402	34.812	57.2492	42.4076	51.9789	0.704624	0.683668	0.861059	1.41604	1.04893	1.28568
	Q8JZM8	Mucin-4 OS=Mus musculus OX=10090 GN=Muc4 PE=2 SV=2	Muc4	0.477203	0.00276703	Down	368.411	2.9	6	6	56.0177	45.37	54.8022	25.3035	20.8016	28.4291	1.45675	1.17985	1.42514	0.65802	0.540947	0.739302
	Q8CBG9	E3 ubiquitin-protein ligase RNF170 OS=Mus musculus OX=10090 GN=Rnf170 PE=1 SV=1	Rnf170	1.85169	0.016919	Up	33.4138	4.9	1	1	49.5899	62.2874	37.0893	95.3459	98.8227	81.6706	0.700413	0.879754	0.523852	1.34667	1.39578	1.15352
	Q8C3K6	Sodium/glucose cotransporter 1 OS=Mus musculus OX=10090 GN=Slc5a1 PE=1 SV=1	Slc5a1	1.78123	0.00769037	Up	73.4489	9	6	6	55.4429	77.8245	73.4399	110.023	131.304	126.866	0.578635	0.812223	0.766462	1.14826	1.37036	1.32405
	Q8C3J5	Dedicator of cytokinesis protein 2 OS=Mus musculus OX=10090 GN=Dock2 PE=1 SV=3	Dock2	0.643876	0.00285561	Down	211.704	12	19	19	349.574	336.174	392.416	231.825	250.764	211.615	1.18341	1.13805	1.32845	0.784799	0.848913	0.716379
	Q8BWH0	Sodium-coupled neutral amino acid transporter 7 OS=Mus musculus OX=10090 GN=Slc38a7 PE=1 SV=1	Slc38a7	2.16706	0.00859516	Up	49.9126	1.9	1	1	41.9486	24.1859	32.754	75.2312	73.9411	65.1251	0.80365	0.463352	0.627499	1.44128	1.41656	1.24766
	Q8BVF7	Gamma-secretase subunit APH-1A OS=Mus musculus OX=10090 GN=Aph1a PE=1 SV=2	Aph1a	1.98921	0.00429749	Up	28.986	5.3	2	2	45.1916	30.4432	40.8635	80.2829	75.8554	75.6014	0.778633	0.524523	0.704062	1.38324	1.30696	1.30258
	Q8BTY2	Sodium bicarbonate cotransporter 3 OS=Mus musculus OX=10090 GN=Slc4a7 PE=1 SV=2	Slc4a7	0.516173	1.57455e-05	Down	116.514	18.3	20	19	898.161	957.874	900.198	489.824	467.308	465.56	1.28956	1.37529	1.29248	0.703278	0.67095	0.66844
	Q8BNI4	Derlin-2 OS=Mus musculus OX=10090 GN=Derl2 PE=1 SV=2	Derl2	2.0809	0.0299347	Up	27.6395	9.2	2	2	66.1406	37.1915	72.8157	142.312	101.437	122.797	0.731248	0.411188	0.805048	1.5734	1.12148	1.35763
	Q8BMK4	Cytoskeleton-associated protein 4 OS=Mus musculus OX=10090 GN=Ckap4 PE=1 SV=2	Ckap4	0.454537	1.90708e-06	Down	63.6921	41.2	22	22	487.746	501.756	500.721	218.637	230.829	227.896	1.35011	1.38889	1.38602	0.6052	0.638947	0.63083
	Q8BH98	Lysophospholipid acyltransferase 1 OS=Mus musculus OX=10090 GN=Mboat1 PE=1 SV=1	Mboat1	1.59506	0.00272476	Up	56.16	5.9	3	3	490.484	522.759	446.01	743.387	859.944	724.272	0.777137	0.828274	0.706671	1.17784	1.36252	1.14756
	Q8BH31	Major facilitator superfamily domain-containing protein 8 OS=Mus musculus OX=10090 GN=Mfsd8 PE=2 SV=1	Mfsd8	3.20325	0.000116071	Up	57.5693	5	2	2	12.6926	14.1978	16.6111	46.3648	46.8846	46.0969	0.416499	0.465889	0.54508	1.52142	1.53848	1.51263
	Q80X71	Transmembrane protein 106B OS=Mus musculus OX=10090 GN=Tmem106b PE=1 SV=1	Tmem106b	1.59597	0.0128215	Up	31.1724	21.1	5	5	113.729	77.6856	98.4126	151.585	158.441	152.53	0.90695	0.619516	0.784806	1.20884	1.26352	1.21637
	Q78IQ7	Zinc transporter ZIP4 OS=Mus musculus OX=10090 GN=Slc39a4 PE=1 SV=1	Slc39a4	0.568957	0.0071265	Down	71.0633	5.6	2	2	106.991	117.748	141.858	67.9738	61.4233	79.1802	1.11609	1.2283	1.47981	0.709078	0.640745	0.825979
	Q6TEK5	Vitamin K epoxide reductase complex subunit 1-like protein 1 OS=Mus musculus OX=10090 GN=Vkorc1l1 PE=1 SV=1	Vkorc1l1	1.63513	0.0382089	Up	19.7785	10.8	2	2	48.4219	33.8242	58.0547	72.7135	71.4284	85.2676	0.785835	0.54893	0.942166	1.18006	1.15921	1.3838
	Q6QLQ4	C-type lectin domain family 7 member A OS=Mus musculus OX=10090 GN=Clec7a PE=1 SV=3	Clec7a	2.22219	0.0312554	Up	27.4204	5.3	1	1	15.6013	12.0509		34.0849	35.3112	22.7768	0.651005	0.502854		1.42228	1.47345	0.950419
	Q6DVA0	LEM domain-containing protein 2 OS=Mus musculus OX=10090 GN=Lemd2 PE=1 SV=1	Lemd2	0.538412	0.000412374	Down	57.5066	24.3	11	11	249.534	283.875	241.51	144.634	131.481	141.111	1.25589	1.42873	1.21551	0.727933	0.661735	0.710206
	Q64676	2-hydroxyacylsphingosine 1-beta-galactosyltransferase OS=Mus musculus OX=10090 GN=Ugt8 PE=1 SV=2	Ugt8	2.42126	0.00227178	Up	61.2492	5.4	3	3	29.5517	34.7236	30.8119	89.5349	80.1365	60.5593	0.545036	0.640425	0.568279	1.65134	1.478	1.11692
	Q64435	UDP-glucuronosyltransferase 1-6 OS=Mus musculus OX=10090 GN=Ugt1a6 PE=1 SV=1	Ugt1a6	0.541426	0.000107016	Down	60.4386	9.8	5	5	2022.15	1995.35	2254.88	1115.31	1154.44	1126.27	1.2549	1.23827	1.39933	0.69214	0.71642	0.69894
	Q64310	Surfeit locus protein 4 OS=Mus musculus OX=10090 GN=Surf4 PE=1 SV=1	Surf4	1.66925	4.27602e-05	Up	30.381	10	3	3	260.434	254.927	269.042	430.207	455.036	424.126	0.746312	0.730529	0.770977	1.23282	1.30397	1.21539
	Q62351	Transferrin receptor protein 1 OS=Mus musculus OX=10090 GN=Tfrc PE=1 SV=1	Tfrc	4.00556	9.13831e-06	Up	85.7314	29.9	21	21	168.178	189.837	163.604	672.472	711.068	705.833	0.386468	0.436241	0.375958	1.54533	1.63402	1.62199
	Q62277	Synaptophysin OS=Mus musculus OX=10090 GN=Syp PE=1 SV=2	Syp	0.620436	0.0123906	Down	34.0246	7.3	2	2	116.059	131.246	111.887	62.3832	72.0315	88.4408	1.19639	1.35294	1.15338	0.643073	0.742532	0.911687
	Q61609	Sodium-dependent phosphate transporter 1 OS=Mus musculus OX=10090 GN=Slc20a1 PE=1 SV=1	Slc20a1	0.618462	2.49419e-05	Down	74.1531	11.3	7	7	435.297	452.224	434.49	265.619	281.711	270.283	1.22067	1.26814	1.21841	0.744858	0.789983	0.757937
	Q5XKN4	Protein jagunal homolog 1 OS=Mus musculus OX=10090 GN=Jagn1 PE=1 SV=2	Jagn1	1.76345	0.0320784	Up	21.102	13.1	2	2	24.8057	24.1235	39.8258	55.6914	43.9725	56.851	0.606819	0.590129	0.974252	1.36237	1.07569	1.39074
	Q5U431	G-protein coupled receptor 39 OS=Mus musculus OX=10090 GN=Gpr39 PE=2 SV=1	Gpr39	1.53469	0.00937465	Up	51.5892	10.1	4	4	173.101	231.044	226.48	321.977	323.344	322.489	0.649763	0.867262	0.850133	1.2086	1.21373	1.21052
	Q5I012	Solute carrier family 38 member 10 OS=Mus musculus OX=10090 GN=Slc38a10 PE=1 SV=2	Slc38a10	1.96138	0.0253567	Up	117.194	2.3	2	2	31.1118	29.6931	33.6786	42.1042	66.2405	76.9737	0.667154	0.636732	0.722196	0.902871	1.42044	1.6506
	Q3UDW8	Heparan-alpha-glucosaminide N-acetyltransferase OS=Mus musculus OX=10090 GN=Hgsnat PE=1 SV=2	Hgsnat	1.58743	0.0303258	Up	72.5042	5.8	3	3	99.0263	91.7225	140.266	163.662	164.19	197.612	0.693722	0.642556	0.982621	1.14653	1.15022	1.38435
	Q02013	Aquaporin-1 OS=Mus musculus OX=10090 GN=Aqp1 PE=1 SV=3	Aqp1	1.92726	0.00500709	Up	28.7935	7.1	2	2	92.5023	120.249	102.6	226.249	169.017	212.498	0.60124	0.781583	0.666874	1.47056	1.09856	1.38118
	Q9Z1R4	Uncharacterized protein C6orf47 homolog OS=Mus musculus OX=10090 GN=D17h6s53e PE=1 SV=1	D17h6s53e	0.577386	9.54464e-05	Down	32.0146	19.5	6	6	135.318	133.97	123.635	78.5757	74.8078	73.485	1.30997	1.29692	1.19687	0.760666	0.72419	0.711384
