# Supplementary material for: Gut Microbiota Dysbiosis Remodels the Lysine Acetylome of the Mouse Cecum in Early Life
Source: Biology (Basel). 2025 Jul 23;14(8):917. doi: 10.3390/biology14080917 (PMC12383627; doi:10.3390/biology14080917)
Supplement: Supplementary file 1 [file biology-14-00917-s001.zip › Table S5.xlsx]

## Sheet: Sheet1
Modification sites information																			Protein quantitation						Normalized modification sites quantitation
Protein accession	Position	Amino acid	Protein description	Gene name	Modified sequence	Localization probability	Intensity CON1	Intensity CON2	Intensity CON3	Intensity ABX1	Intensity ABX2	Intensity ABX3	CON1	CON2	CON3	ABX1	ABX2	ABX3	CON1	CON2	CON3	ABX1	ABX2	ABX3	CON1	CON2	CON3	ABX1	ABX2	ABX3	Abx/con Ratio	Abx/con P value
A0A088MLT8	126	K	IQCJ-SCHIP1 readthrough transcript protein OS=Mus musculus OX=10090 GN=Iqcj-Schip1 PE=1 SV=2	Iqcj-Schip1	_ASSQSNSTK[Acetyl (K)]VTPC[Carbamidomethyl (C)]SEC[Carbamidomethyl (C)]K_	1	29.9536	20.6252	24.1069	64.1633	51.5969	51.5926	0.742534	0.511286	0.597597	1.59057	1.27906	1.27895
A0A0B4J1N3	45	K	Protein GPR15LG OS=Mus musculus OX=10090 GN=Gpr15lg PE=2 SV=1	Gpr15lg	_SK[Acetyl (K)]LTTWK_	1	334.676	294.135	386.572	282.97	275.92	263.054	1.09292	0.960533	1.26239	0.924071	0.901048	0.859032
A1A5B6	435	K	TBC1 domain family member 25 OS=Mus musculus OX=10090 GN=Tbc1d25 PE=1 SV=1	Tbc1d25	_FAHLK[Acetyl (K)]LLLR_	1	67.4558	59.5745	49.4671	35.1691	40.0819	82.7816	1.20986	1.06851	0.887223	0.63078	0.718893	1.48474
A1L314	315	K	Macrophage-expressed gene 1 protein OS=Mus musculus OX=10090 GN=Mpeg1 PE=1 SV=1	Mpeg1	_AGLPLHFFIK[Acetyl (K)]PDKLPGLPGPLVK_	0.988189	31.4621	28.3645	29.8929	21.4632	16.724	40.015	1.12417	1.01349	1.0681	0.766901	0.597565	1.42977	1.07577	1.03569	1.06621	0.865097	0.904786	1.05245	1.04499	0.978566	1.00178	0.886491	0.660449	1.35852	0.96038	0.708809
A1L314	328	K	Macrophage-expressed gene 1 protein OS=Mus musculus OX=10090 GN=Mpeg1 PE=1 SV=1	Mpeg1	_LPGLPGPLVK[Acetyl (K)]K_	1	55.3613	45.5824	41.6582	58.5379	48.3263	61.0797	1.06963	0.88069	0.804871	1.131	0.933704	1.18011	1.07577	1.03569	1.06621	0.865097	0.904786	1.05245	0.994284	0.850343	0.754891	1.30737	1.03196	1.1213	1.33126	0.0528375
A1L314	443	K	Macrophage-expressed gene 1 protein OS=Mus musculus OX=10090 GN=Mpeg1 PE=1 SV=1	Mpeg1	_IFC[Carbamidomethyl (C)]K[Acetyl (K)]TVC[Carbamidomethyl (C)]EDVFR_	1	120.96	139.201	122.322	100.688	88.8359	115.985	1.05489	1.21398	1.06677	0.878106	0.774742	1.01151	1.07577	1.03569	1.06621	0.865097	0.904786	1.05245	0.980591	1.17215	1.00053	1.01504	0.856271	0.961101	0.898245	0.230873
A2A432	276	K	Cullin-4B OS=Mus musculus OX=10090 GN=Cul4b PE=1 SV=1	Cul4b	_LPENYTDETWQK[Acetyl (K)]LK_	1	72.6674	53.7922	64.4046	72.4945	67.0239	83.2904	1.05398	0.780213	0.934138	1.05148	0.972129	1.20806	1.01693	0.979555	0.974882	1.06138	0.924713	1.04254	1.03643	0.796498	0.958206	0.990671	1.05128	1.15877	1.14674	0.194476
A2A432	460	K	Cullin-4B OS=Mus musculus OX=10090 GN=Cul4b PE=1 SV=1	Cul4b	_LYAAEGQK[Acetyl (K)]LMQER_	1	38.5728	58.4313	45.2709	36.363	47.6704	41.3683	0.864613	1.30974	1.01475	0.815081	1.06854	0.927274	1.01693	0.979555	0.974882	1.06138	0.924713	1.04254	0.850218	1.33708	1.0409	0.767946	1.15553	0.889436	0.871359	0.488809
A2A432	646	K	Cullin-4B OS=Mus musculus OX=10090 GN=Cul4b PE=1 SV=1	Cul4b	_M[Oxidation (M)]LDK[Acetyl (K)]IMIIFR_	1		15.6858				11.7642		1.14286				0.857137	1.01693	0.979555	0.974882	1.06138	0.924713	1.04254		1.16672				0.822161	0.704679
A2A4P0	922	K	ATP-dependent RNA helicase DHX8 OS=Mus musculus OX=10090 GN=Dhx8 PE=2 SV=1	Dhx8	_TGPGK[Acetyl (K)]C[Carbamidomethyl (C)]YR_	1	82.1714	90.3334	99.5375	60.0328	74.9798	75.5031	1.0217	1.12318	1.23762	0.746432	0.932279	0.938786	0.884411	1.20456	0.984516	0.948533	0.983071	0.994915	1.15523	0.932445	1.25709	0.786933	0.948334	0.943585	0.800909	0.113814
A2A4P0	1114	K	ATP-dependent RNA helicase DHX8 OS=Mus musculus OX=10090 GN=Dhx8 PE=2 SV=1	Dhx8	_HK[Acetyl (K)]LDVVSC[Carbamidomethyl (C)]GK_	1			19.6657	34.6038	28.3881	22.5498			0.747692	1.31564	1.07932	0.857345	0.884411	1.20456	0.984516	0.948533	0.983071	0.994915			0.759451	1.38703	1.09791	0.861727	1.4689
A2A5R2	17	K	Brefeldin A-inhibited guanine nucleotide-exchange protein 2 OS=Mus musculus OX=10090 GN=Arfgef2 PE=1 SV=1	Arfgef2	_ALEK[Acetyl (K)]ILADK_	1	164.636	123.672	185.851	180.386	237.443	192.228	0.911086	0.684394	1.02849	0.998248	1.314	1.06378	0.978303	0.968516	0.962576	1.06154	1.00093	1.02814	0.931292	0.706642	1.06848	0.940378	1.31278	1.03467	1.21483	0.273532
A2A5R2	379	K	Brefeldin A-inhibited guanine nucleotide-exchange protein 2 OS=Mus musculus OX=10090 GN=Arfgef2 PE=1 SV=1	Arfgef2	_FSHILQK[Acetyl (K)]DAFLVFR_	1	120.413	106.626	137.383	125.121	140.523	154.752	0.92057	0.815165	1.0503	0.956559	1.07431	1.1831	0.978303	0.968516	0.962576	1.06154	1.00093	1.02814	0.940986	0.841664	1.09114	0.901106	1.07331	1.15072	1.08746	0.465364
A2A5R2	546	K	Brefeldin A-inhibited guanine nucleotide-exchange protein 2 OS=Mus musculus OX=10090 GN=Arfgef2 PE=1 SV=1	Arfgef2	_LVNDLSK[Acetyl (K)]IAQGR_	1	527.24	513.768	586.706	513.418	572.007	547.556	0.970174	0.945384	1.0796	0.94474	1.05255	1.00756	0.978303	0.968516	0.962576	1.06154	1.00093	1.02814	0.991691	0.976116	1.12157	0.889972	1.05157	0.979983	0.945668	0.437768
A2A5R2	748	K	Brefeldin A-inhibited guanine nucleotide-exchange protein 2 OS=Mus musculus OX=10090 GN=Arfgef2 PE=1 SV=1	Arfgef2	_LPGEAQK[Acetyl (K)]IDR_	1		340.533						1					0.978303	0.968516	0.962576	1.06154	1.00093	1.02814		1.03251
A2A5R2	755	K	Brefeldin A-inhibited guanine nucleotide-exchange protein 2 OS=Mus musculus OX=10090 GN=Arfgef2 PE=1 SV=1	Arfgef2	_LMEK[Acetyl (K)]FAAR_	1	230.215	270.42	254.03	201.714	242.545	268.187	0.941502	1.10593	1.0389	0.824944	0.991929	1.0968	0.978303	0.968516	0.962576	1.06154	1.00093	1.02814	0.962383	1.14188	1.07929	0.777121	0.991007	1.06678	0.890486	0.320943
A2A5R2	1174	K	Brefeldin A-inhibited guanine nucleotide-exchange protein 2 OS=Mus musculus OX=10090 GN=Arfgef2 PE=1 SV=1	Arfgef2	_QLSMK[Acetyl (K)]FLEK_	1	72.6155	106.994	73.4096	115.927	55.0649	70.5377	0.880991	1.29808	0.890625	1.40646	0.668062	0.855782	0.978303	0.968516	0.962576	1.06154	1.00093	1.02814	0.90053	1.34028	0.925252	1.32493	0.667441	0.832363	0.892192	0.592685
A2A5R2	1188	K	Brefeldin A-inhibited guanine nucleotide-exchange protein 2 OS=Mus musculus OX=10090 GN=Arfgef2 PE=1 SV=1	Arfgef2	_FQK[Acetyl (K)]DFLRPFEHIMK_	1	88.1589	100.852	93.519	80.0982	65.4361	111.081	0.981096	1.12236	1.04075	0.891391	0.72822	1.23619	0.978303	0.968516	0.962576	1.06154	1.00093	1.02814	1.00286	1.15884	1.08121	0.839716	0.727543	1.20236	0.854054	0.312923
A2A5R2	1306	K	Brefeldin A-inhibited guanine nucleotide-exchange protein 2 OS=Mus musculus OX=10090 GN=Arfgef2 PE=1 SV=1	Arfgef2	_FC[Carbamidomethyl (C)]GK[Acetyl (K)]YVSERPR_	1	202.098	233.125	237.879	196.071	223.056	247.955	0.904792	1.0437	1.06498	0.877809	0.998622	1.11009	0.978303	0.968516	0.962576	1.06154	1.00093	1.02814	0.924859	1.07763	1.10639	0.826921	0.997693	1.07971	0.934205	0.503357
A2A5R2	1551	K	Brefeldin A-inhibited guanine nucleotide-exchange protein 2 OS=Mus musculus OX=10090 GN=Arfgef2 PE=1 SV=1	Arfgef2	_GAPYAHQK[Acetyl (K)]LLASLLIK_	1	34.7676	35.215	34.0397	39.1402	28.4553	40.6773	0.982621	0.995267	0.962048	1.1062	0.804218	1.14964	0.978303	0.968516	0.962576	1.06154	1.00093	1.02814	1.00441	1.02762	0.999451	1.04207	0.803471	1.11818	0.977649	0.764607
A2A5R2	1633	K	Brefeldin A-inhibited guanine nucleotide-exchange protein 2 OS=Mus musculus OX=10090 GN=Arfgef2 PE=1 SV=1	Arfgef2	_LLDC[Carbamidomethyl (C)]LQESHSFSK[Acetyl (K)]AFNSNYEQR_	1	107.119	102.701	107.439	91.0638	123.222	99.3516	1.01873	0.976716	1.02177	0.866043	1.17187	0.944862	0.978303	0.968516	0.962576	1.06154	1.00093	1.02814	1.04133	1.00847	1.0615	0.815837	1.17078	0.919005	0.933897	0.499206
A2A690	1046	K	Protein TANC2 OS=Mus musculus OX=10090 GN=Tanc2 PE=1 SV=1	Tanc2	_GK[Acetyl (K)]LDVC[Carbamidomethyl (C)]R_	1	67.7289	54.0696	53.1917	44.1813	41.3823	46.6784	1.32269	1.05594	1.03879	0.862825	0.808163	0.911592
A2A6A1	1100	K	G patch domain-containing protein 8 OS=Mus musculus OX=10090 GN=Gpatch8 PE=1 SV=1	Gpatch8	_LLLEK[Acetyl (K)]IQSR_	1	293.936	240.634	367.084	218.015	221.65	237.941	1.11674	0.914228	1.39464	0.828294	0.842103	0.903997	0.837609	0.889175	0.940234	1.13937	1.14185	1.05176	1.33324	1.02818	1.48329	0.726973	0.737492	0.859507	0.60446	0.0151118
A2A6A1	1325	K	G patch domain-containing protein 8 OS=Mus musculus OX=10090 GN=Gpatch8 PE=1 SV=1	Gpatch8	_YSK[Acetyl (K)]LQQAAQQHIQQQLLAK_	1	125.921	79.0658	108.316	69.624	62.2509	49.2505	1.52808	0.959482	1.31443	0.844904	0.755429	0.597667	0.837609	0.889175	0.940234	1.13937	1.14185	1.05176	1.82434	1.07907	1.39799	0.741551	0.661586	0.568253	0.458314	0.0109257
A2A6C4	434	K	Signal peptide peptidase-like 2C OS=Mus musculus OX=10090 GN=Sppl2c PE=1 SV=1	Sppl2c	_LPMVLK[Acetyl (K)]VPR_	1	19.8801	24.0971	29.3929	27.8006	23.4471	35.6264	0.744369	0.902265	1.10055	1.04093	0.877925	1.33395
A2A6Q5	702	K	Cell division cycle protein 27 homolog OS=Mus musculus OX=10090 GN=Cdc27 PE=1 SV=1	Cdc27	_AIVIDPK[Acetyl (K)]NPLC[Carbamidomethyl (C)]K_	1	169.494	166.983	170.518	204.907	190.328	186.336	0.934225	0.920382	0.939869	1.12941	1.04906	1.02705	0.905645	1.05632	0.997828	0.677114	1.13185	1.23124	1.03156	0.871307	0.941914	1.66798	0.926849	0.834163	1.20536	0.560115
A2A761	387	K	Zinc finger protein 69 OS=Mus musculus OX=10090 GN=Zfp69 PE=3 SV=1	Zfp69	_EC[Carbamidomethyl (C)]GK[Acetyl (K)]AFR_	1	88.2148	54.1283	70.9127	130.108	145.799	146.435	0.832741	0.510967	0.669411	1.22821	1.37634	1.38234
A2A761	499	K	Zinc finger protein 69 OS=Mus musculus OX=10090 GN=Zfp69 PE=3 SV=1	Zfp69	_EC[Carbamidomethyl (C)]GK[Acetyl (K)]AFR_	1	88.2148	54.1283	70.9127	130.108	145.799	146.435	0.832741	0.510967	0.669411	1.22821	1.37634	1.38234
A2A7S8	897	K	NHS-like protein 3 OS=Mus musculus OX=10090 GN=Nhsl3 PE=1 SV=1	Nhsl3	_ASFIFSK[Acetyl (K)]GTK_	1	747.332	753.407	865.42	639.893	655.945	885.237	0.986092	0.994108	1.14191	0.844328	0.865508	1.16806	0.874071	0.914982	0.866547	1.0334	1.16081	1.15019	1.12816	1.08648	1.31777	0.817039	0.745609	1.01553	0.729864	0.042629
A2A863	190	K	Integrin beta-4 OS=Mus musculus OX=10090 GN=Itgb4 PE=1 SV=1	Itgb4	_VSVPQTDMRPEK[Acetyl (K)]LK_	1	5.71041	41.4952					0.241938	1.75806					1.02021	0.996581	0.999984	0.968507	1.00776	1.00696	0.237145	1.76409
A2A863	402	K	Integrin beta-4 OS=Mus musculus OX=10090 GN=Itgb4 PE=1 SV=1	Itgb4	_TETGSFHIK[Acetyl (K)]R_	1	526.459	515.255	515.02	480.05	451.358	489.259	1.06091	1.03833	1.03786	0.967386	0.909568	0.985945	1.02021	0.996581	0.999984	0.968507	1.00776	1.00696	1.03989	1.0419	1.03788	0.998843	0.902563	0.979132	0.923349	0.0599688
A2A863	645	K	Integrin beta-4 OS=Mus musculus OX=10090 GN=Itgb4 PE=1 SV=1	Itgb4	_SC[Carbamidomethyl (C)]VQC[Carbamidomethyl (C)]QAWGTGEK[Acetyl (K)]K_	1	53.9881	60.9171	60.0198	75.8381	75.9296	87.1622	0.78271	0.883167	0.870157	1.09949	1.10081	1.26366	1.02021	0.996581	0.999984	0.968507	1.00776	1.00696	0.767205	0.886197	0.870171	1.13524	1.09234	1.25493	1.37999	0.00628039
A2A863	658	K	Integrin beta-4 OS=Mus musculus OX=10090 GN=Itgb4 PE=1 SV=1	Itgb4	_VK[Acetyl (K)]MVDELKK_	0.989934	132.526	160.751		165.576	123.814	112.173	0.953643	1.15675		1.19147	0.890958	0.807184	1.02021	0.996581	0.999984	0.968507	1.00776	1.00696	0.934751	1.16072		1.23021	0.884096	0.801607	0.927688	0.673138
A2A863	760	K	Integrin beta-4 OS=Mus musculus OX=10090 GN=Itgb4 PE=1 SV=1	Itgb4	_GHMVGFK[Acetyl (K)]EDHYMLR_	1	126.798	141.137	134.361	195.738	182.667	211.113	0.767065	0.853813	0.81282	1.18412	1.10505	1.27713	1.02021	0.996581	0.999984	0.968507	1.00776	1.00696	0.75187	0.856743	0.812834	1.22262	1.09654	1.26831	1.48154	0.00246276
A2A863	795	K	Integrin beta-4 OS=Mus musculus OX=10090 GN=Itgb4 PE=1 SV=1	Itgb4	_WK[Acetyl (K)]ITNNVQR_	1	355.025	433.792	237.767	417.056	422.487	275.179	0.99479	1.2155	0.666231	1.1686	1.18382	0.77106	1.02021	0.996581	0.999984	0.968507	1.00776	1.00696	0.975083	1.21967	0.666242	1.2066	1.1747	0.765732	1.09998	0.671911
A2A863	865	K	Integrin beta-4 OS=Mus musculus OX=10090 GN=Itgb4 PE=1 SV=1	Itgb4	_QVSGAHK[Acetyl (K)]LQQTK_	1	74.7569	116.341	81.9578	93.0371	62.6643	71.8518	0.895992	1.39439	0.982298	1.11509	0.751057	0.861173	1.02021	0.996581	0.999984	0.968507	1.00776	1.00696	0.878242	1.39918	0.982314	1.15135	0.745272	0.855223	0.844192	0.432296
A2A863	902	K	Integrin beta-4 OS=Mus musculus OX=10090 GN=Itgb4 PE=1 SV=1	Itgb4	_QMLLK[Acetyl (K)]LTEK_	1	131.507	66.0779	123.641	160.659	118.284	89.698	1.14376	0.574702	1.07534	1.39731	1.02875	0.780133	1.02021	0.996581	0.999984	0.968507	1.00776	1.00696	1.1211	0.576673	1.07536	1.44274	1.02083	0.774743	1.16775	0.587416
A2A863	1089	K	Integrin beta-4 OS=Mus musculus OX=10090 GN=Itgb4 PE=1 SV=1	Itgb4	_FQVQLSNPK[Acetyl (K)]FGAR_	1	109.848	117.024	97.7121	118.215	107.517	148.514	0.943132	1.00474	0.838934	1.01497	0.923113	1.27511	1.02021	0.996581	0.999984	0.968507	1.00776	1.00696	0.924449	1.00819	0.838948	1.04797	0.916003	1.2663	1.1655	0.244487
A2A8U2	133	K	Transmembrane protein 201 OS=Mus musculus OX=10090 GN=Tmem201 PE=1 SV=1	Tmem201	_IK[Acetyl (K)]QLAAFTPR_	1	452.172	464.72	465.774	436.96	379.972	505.923	1.00278	1.0306	1.03294	0.969041	0.842659	1.12198	1.08856	1.24931	1.21895	0.804857	0.813838	0.824487	0.921193	0.824939	0.847403	1.20399	1.03541	1.36082	1.38815	0.0196707
A2A8U2	176	K	Transmembrane protein 201 OS=Mus musculus OX=10090 GN=Tmem201 PE=1 SV=1	Tmem201	_LC[Carbamidomethyl (C)]RPC[Carbamidomethyl (C)]QAAVEYYIK[Acetyl (K)]HQNR_	1	74.5413	112.821	85.8907	61.4041	87.8561	72.8809	0.902812	1.36644	1.04027	0.743701	1.06408	0.882703	1.08856	1.24931	1.21895	0.804857	0.813838	0.824487	0.829362	1.09375	0.853418	0.924016	1.30748	1.07061	1.18929	0.2694
A2A8Z1	143	K	Oxysterol-binding protein-related protein 9 OS=Mus musculus OX=10090 GN=Osbpl9 PE=1 SV=1	Osbpl9	_LFDDK[Acetyl (K)]LQNC[Carbamidomethyl (C)]K_	1	156.747	169.363	141.647	179.181	142.382	116.666	1.03808	1.12163	0.938074	1.18665	0.942942	0.772634	0.949779	0.925389	0.987436	1.18735	0.975049	0.974999	1.09297	1.21206	0.95001	0.99941	0.967071	0.792446	0.847588	0.17715
A2A8Z1	148	K	Oxysterol-binding protein-related protein 9 OS=Mus musculus OX=10090 GN=Osbpl9 PE=1 SV=1	Osbpl9	_LQNC[Carbamidomethyl (C)]K[Acetyl (K)]DDEQR_	1	21.5407	37.6472	32.5625	17.4503	23.9493	23.5972	0.824539	1.44107	1.24643	0.667966	0.916737	0.903257	0.949779	0.925389	0.987436	1.18735	0.975049	0.974999	0.868137	1.55726	1.26229	0.56257	0.940196	0.926419	0.658729	0.158376
A2A8Z1	526	K	Oxysterol-binding protein-related protein 9 OS=Mus musculus OX=10090 GN=Osbpl9 PE=1 SV=1	Osbpl9	_IQFNAHIWTK[Acetyl (K)]SK_	1	100.595	78.6066	100.273	136.999	135.628	94.0082	0.934161	0.729968	0.931168	1.27222	1.25949	0.872992	0.949779	0.925389	0.987436	1.18735	0.975049	0.974999	0.983556	0.788823	0.943016	1.07148	1.29172	0.895378	1.20004	0.234408
A2A8Z1	595	K	Oxysterol-binding protein-related protein 9 OS=Mus musculus OX=10090 GN=Osbpl9 PE=1 SV=1	Osbpl9	_TGYSANIVFHTK[Acetyl (K)]PFYGGK_	1	75.2891	69.9533	56.0166	99.5459	77.5438	88.578	0.967463	0.898899	0.719812	1.27916	0.996437	1.13823	0.949779	0.925389	0.987436	1.18735	0.975049	0.974999	1.01862	0.971374	0.728971	1.07733	1.02193	1.16741	1.20144	0.159074
A2A8Z1	601	K	Oxysterol-binding protein-related protein 9 OS=Mus musculus OX=10090 GN=Osbpl9 PE=1 SV=1	Osbpl9	_TGYSANIVFHTKPFYGGK[Acetyl (K)]K_	0.999999	167.467	165.868	142.55	128.047	147.115	176.181	1.08366	1.07332	0.922426	0.828582	0.951965	1.14005	0.949779	0.925389	0.987436	1.18735	0.975049	0.974999	1.14096	1.15985	0.934163	0.697842	0.976325	1.16928	0.87897	0.428624
A2AAY5	23	K	SH3 and PX domain-containing protein 2B OS=Mus musculus OX=10090 GN=Sh3pxd2b PE=1 SV=1	Sh3pxd2b	_VPNK[Acetyl (K)]HYVYIIR_	1	28.7461	24.7947	21.5594		21.6192	41.5498	1.0395	0.896609	0.779616		0.78178	1.5025	0.939406	0.885968	1.04971	1.15209	0.938992	1.03383	1.10655	1.01201	0.742697		0.832574	1.45332	1.19837	0.588685
A2AB59	723	K	Rho GTPase-activating protein 27 OS=Mus musculus OX=10090 GN=Arhgap27 PE=1 SV=1	Arhgap27	_ISGNLATIQK[Acetyl (K)]LR_	1	1017.12	1045.35	1093.87	910.065	1030.09	1434.31	0.934455	0.96039	1.00496	0.836097	0.946364	1.31774	0.940528	0.888329	0.896512	1.12146	1.04404	1.10914	0.993543	1.08112	1.12096	0.745544	0.906449	1.18807	0.888735	0.38848
A2ABV5	182	K	Mediator of RNA polymerase II transcription subunit 14 OS=Mus musculus OX=10090 GN=Med14 PE=1 SV=1	Med14	_DK[Acetyl (K)]IIPPDPITK_	1	492.067	466.633	585.409	466.818	450.748	429.155	1.0213	0.968511	1.21503	0.968894	0.935541	0.890723	0.907946	0.809086	1.1359	1.19285	0.861721	1.09249	1.12484	1.19704	1.06966	0.812249	1.08567	0.815314	0.799996	0.0845258
A2ACP1	401	K	Tetratricopeptide repeat protein 39A OS=Mus musculus OX=10090 GN=Ttc39a PE=2 SV=1	Ttc39a	_SLPTEK[Acetyl (K)]FAIR_	1	200.587	195.02	214.12	215.153	261.918	284.157	0.877872	0.853508	0.937099	0.941619	1.14629	1.24362	0.910472	0.798256	1.00505	1.1205	1.10117	1.06455	0.964195	1.06922	0.932389	0.840353	1.04097	1.16821	1.02823	0.85525
A2ACP1	481	K	Tetratricopeptide repeat protein 39A OS=Mus musculus OX=10090 GN=Ttc39a PE=2 SV=1	Ttc39a	_GLC[Carbamidomethyl (C)]LK[Acetyl (K)]YLGR_	1	247.768	288.05	301.67	245.04	260.426	341.652	0.882467	1.02594	1.07445	0.872749	0.927549	1.21685	0.910472	0.798256	1.00505	1.1205	1.10117	1.06455	0.969241	1.28522	1.06905	0.77889	0.842331	1.14307	0.831737	0.252588
A2ADY9	289	K	Protein DDI1 homolog 2 OS=Mus musculus OX=10090 GN=Ddi2 PE=1 SV=1	Ddi2	_GVGTQK[Acetyl (K)]IIGR_	1	765.462	870.833	836.162	1018.88	1100.38	1266.24	0.784022	0.891948	0.856436	1.04359	1.12706	1.29694	0.96773	0.896111	0.994165	1.03829	1.06999	1.03371	0.810166	0.995355	0.861462	1.0051	1.05334	1.25465	1.24226	0.0764082
A2AF47	102	K	Dedicator of cytokinesis protein 11 OS=Mus musculus OX=10090 GN=Dock11 PE=1 SV=1	Dock11	_AQSLFVK[Acetyl (K)]EC[Carbamidomethyl (C)]IK_	1	132.345	128.542	132.333	108.194	120.364	117.874	1.07358	1.04272	1.07348	0.877658	0.976381	0.956184	1.12292	1.12133	1.03804	0.877493	0.896005	0.944207	0.956054	0.929902	1.03413	1.00019	1.0897	1.01268	1.06249	0.216606
A2AF47	830	K	Dedicator of cytokinesis protein 11 OS=Mus musculus OX=10090 GN=Dock11 PE=1 SV=1	Dock11	_THLESTIYTQDLHVHK[Acetyl (K)]FFHHC[Carbamidomethyl (C)]QLIQSGSK_	1	37.1418	52.1851	34.6681	27.8607	46.7513	22.0092	1.01013	1.41925	0.942853	0.757715	1.27147	0.598574	1.12292	1.12133	1.03804	0.877493	0.896005	0.944207	0.899553	1.26569	0.908298	0.8635	1.41905	0.633943	0.948902	0.732467
A2AF47	1493	K	Dedicator of cytokinesis protein 11 OS=Mus musculus OX=10090 GN=Dock11 PE=1 SV=1	Dock11	_C[Carbamidomethyl (C)]C[Carbamidomethyl (C)]TSK[Acetyl (K)]ISSTR_	1				76.5075	46.3904	44.9898				1.36712	0.828954	0.803927	1.12292	1.12133	1.03804	0.877493	0.896005	0.944207				1.55798	0.925167	0.851431
A2AF47	1748	K	Dedicator of cytokinesis protein 11 OS=Mus musculus OX=10090 GN=Dock11 PE=1 SV=1	Dock11	_TLHGAYTK[Acetyl (K)]ILEVMHTK_	1	88.8389	82.3277	79.9982	68.8708	54.8956	81.2276	1.16853	1.08288	1.05224	0.90588	0.722059	1.06841	1.12292	1.12133	1.03804	0.877493	0.896005	0.944207	1.04061	0.965715	1.01368	1.03235	0.805864	1.13154	0.983363	0.812248
A2AF47	1806	K	Dedicator of cytokinesis protein 11 OS=Mus musculus OX=10090 GN=Dock11 PE=1 SV=1	Dock11	_LYGEK[Acetyl (K)]FGTENVK_	1	69.9933	58.7254	71.9039	46.9412	37.5301	40.004	1.29179	1.08384	1.32706	0.866345	0.692655	0.738313	1.12292	1.12133	1.03804	0.877493	0.896005	0.944207	1.15038	0.966565	1.27842	0.987296	0.773048	0.78194	0.74875	0.0641624
A2AFS3	250	K	Endosome/lysosome-associated apoptosis and autophagy regulator 1 OS=Mus musculus OX=10090 GN=Elapor1 PE=1 SV=1	Elapor1	_TTAFSVWSK[Acetyl (K)]VSK_	1	104.166	91.827	106.313	98.8163	117.604	114.005	0.987779	0.870767	1.00814	0.937045	1.1152	1.08107	1.06637	1.00368	1.03229	0.968291	0.961231	0.968142	0.926303	0.867575	0.976602	0.967731	1.16018	1.11665	1.17112	0.0740649
A2AFS3	315	K	Endosome/lysosome-associated apoptosis and autophagy regulator 1 OS=Mus musculus OX=10090 GN=Elapor1 PE=1 SV=1	Elapor1	_YSEK[Acetyl (K)]GSSTC[Carbamidomethyl (C)]K_	1				14.5079	10.9067	6.48956				1.3642	1.02558	0.610223	1.06637	1.00368	1.03229	0.968291	0.961231	0.968142				1.40887	1.06694	0.630303
A2AFS3	329	K	Endosome/lysosome-associated apoptosis and autophagy regulator 1 OS=Mus musculus OX=10090 GN=Elapor1 PE=1 SV=1	Elapor1	_VRPAC[Carbamidomethyl (C)]TDK[Acetyl (K)]DYFYTHTAC[Carbamidomethyl (C)]DAQGETQLMYK_	1	21.8626	27.3106	23.2082	39.8372	27.6112	28.9254	0.777312	0.971015	0.825154	1.41639	0.981701	1.02843	1.06637	1.00368	1.03229	0.968291	0.961231	0.968142	0.728935	0.967455	0.799343	1.46277	1.0213	1.06227	1.42096	0.0707287
A2AFS3	690	K	Endosome/lysosome-associated apoptosis and autophagy regulator 1 OS=Mus musculus OX=10090 GN=Elapor1 PE=1 SV=1	Elapor1	_GLK[Acetyl (K)]YFHHFTLSLC[Carbamidomethyl (C)]GNQGK_	1		28.95	22.9807		26.7333			1.10406	0.876414		1.01952		1.06637	1.00368	1.03229	0.968291	0.961231	0.968142		1.10001	0.849		1.06064		1.08839
A2AG06	791	K	Meiosis-specific coiled-coil domain-containing protein MEIOC OS=Mus musculus OX=10090 GN=Meioc PE=1 SV=1	Meioc	_TELALAK[Acetyl (K)]NYPGK[Acetyl (K)]K_	1	11342.4	7673.82	11237.4	8949.52	9311.42	7834.37	1.20773	0.817104	1.19655	0.95294	0.991474	0.834199
A2AG06	796	K	Meiosis-specific coiled-coil domain-containing protein MEIOC OS=Mus musculus OX=10090 GN=Meioc PE=1 SV=1	Meioc	_TELALAK[Acetyl (K)]NYPGK[Acetyl (K)]K_	1	11342.4	7673.82	11237.4	8949.52	9311.42	7834.37	1.20773	0.817104	1.19655	0.95294	0.991474	0.834199
A2AGH6	15	K	Mediator of RNA polymerase II transcription subunit 12 OS=Mus musculus OX=10090 GN=Med12 PE=1 SV=1	Med12	_[Acetyl (Protein N-term)]AAFGILSYEHRPLK[Acetyl (K)]R_	1	983.237	869.059	786.157	798.644	795.528	661.504	1.20541	1.06543	0.963796	0.979105	0.975285	0.810977	0.952504	0.981316	0.985853	1.13842	1.03458	0.907324	1.26551	1.08572	0.977627	0.860055	0.942686	0.893811	0.810054	0.0608883
A2AGH6	528	K	Mediator of RNA polymerase II transcription subunit 12 OS=Mus musculus OX=10090 GN=Med12 PE=1 SV=1	Med12	_AMVVAK[Acetyl (K)]LLEK_	1	55.9512			60.2162	57.406	78.8612	0.886585			0.954167	0.909638	1.24961	0.952504	0.981316	0.985853	1.13842	1.03458	0.907324	0.930794			0.838149	0.879234	1.37725	1.10824
A2AGH6	1665	K	Mediator of RNA polymerase II transcription subunit 12 OS=Mus musculus OX=10090 GN=Med12 PE=1 SV=1	Med12	_GNK[Acetyl (K)]IAGFDSIFK_	1	206.058	112.548	171.312	61.9677	82.5136	82.6088	1.72432	0.941811	1.43355	0.518553	0.690483	0.69128	0.952504	0.981316	0.985853	1.13842	1.03458	0.907324	1.8103	0.959742	1.45413	0.455502	0.667404	0.761888	0.446193	0.0300569
A2AGT5	19	K	Cytoskeleton-associated protein 5 OS=Mus musculus OX=10090 GN=Ckap5 PE=1 SV=1	Ckap5	_C[Carbamidomethyl (C)]EHK[Acetyl (K)]LWK_	1	212.42	256.981	177.067	283.23	187.209	162.151	0.99645	1.20549	0.830614	1.32862	0.878188	0.760643	1.03853	1.02981	1.04227	0.992915	0.933068	0.963415	0.959483	1.1706	0.796929	1.3381	0.941183	0.789528	1.04845	0.86314
A2AGT5	48	K	Cytoskeleton-associated protein 5 OS=Mus musculus OX=10090 GN=Ckap5 PE=1 SV=1	Ckap5	_SPEWSK[Acetyl (K)]YLGLIK_	1	67.4454	54.7278	93.2939	44.1529	58.9846	53.2013	1.0884	0.883166	1.50553	0.712514	0.951861	0.858534	1.03853	1.02981	1.04227	0.992915	0.933068	0.963415	1.04802	0.857605	1.44447	0.717599	1.02014	0.891136	0.784717	0.27865
A2AGT5	158	K	Cytoskeleton-associated protein 5 OS=Mus musculus OX=10090 GN=Ckap5 PE=1 SV=1	Ckap5	_KALSEFGSK[Acetyl (K)]IISLKPIIK_	0.999966		55.6272				44.2658		1.11374				0.886264	1.03853	1.02981	1.04227	0.992915	0.933068	0.963415		1.0815				0.91992	0.850595
A2AGT5	167	K	Cytoskeleton-associated protein 5 OS=Mus musculus OX=10090 GN=Ckap5 PE=1 SV=1	Ckap5	_PIIK[Acetyl (K)]VLPK_	1		3.29823	3.68501			5.93934		0.765689	0.855481			1.37883	1.03853	1.02981	1.04227	0.992915	0.933068	0.963415		0.743528	0.820788			1.43119	1.8298
A2AGT5	171	K	Cytoskeleton-associated protein 5 OS=Mus musculus OX=10090 GN=Ckap5 PE=1 SV=1	Ckap5	_VLPK[Acetyl (K)]LFESR_	1	223.079	189.974	206.076	164.967	162.497	172.936	1.19557	1.01815	1.10444	0.884125	0.870883	0.926834	1.03853	1.02981	1.04227	0.992915	0.933068	0.963415	1.15121	0.988678	1.05965	0.890434	0.933354	0.96203	0.870692	0.050171
A2AGT5	1774	K	Cytoskeleton-associated protein 5 OS=Mus musculus OX=10090 GN=Ckap5 PE=1 SV=1	Ckap5	_GPK[Acetyl (K)]ILDHLTMIDNK_	1	22.0825	20.1535	22.2882	18.3907	17.2936	14.1308	1.15879	1.05756	1.16958	0.96506	0.907488	0.741518	1.03853	1.02981	1.04227	0.992915	0.933068	0.963415	1.1158	1.02695	1.12215	0.971947	0.972585	0.769676	0.831328	0.0841107
A2AGT5	1981	K	Cytoskeleton-associated protein 5 OS=Mus musculus OX=10090 GN=Ckap5 PE=1 SV=1	Ckap5	_PAIPPVASSTDMLHSK[Acetyl (K)]LSQLR_	1	57.8324	102.614	91.9817	80.8887	46.9514	83.4089	0.748352	1.32783	1.19025	1.0467	0.607552	1.07931	1.03853	1.02981	1.04227	0.992915	0.933068	0.963415	0.720589	1.2894	1.14198	1.05417	0.651134	1.1203	0.896458	0.686019
A2AHJ4	171	K	Bromodomain and WD repeat-containing protein 3 OS=Mus musculus OX=10090 GN=Brwd3 PE=1 SV=1	Brwd3	_FSHVFPSSAYQHIK[Acetyl (K)]MHK_	1	71.7209	78.3313	75.9069	80.7144	84.8732	56.053	0.961407	1.05002	1.01752	1.08196	1.13771	0.751381
A2AHJ4	546	K	Bromodomain and WD repeat-containing protein 3 OS=Mus musculus OX=10090 GN=Brwd3 PE=1 SV=1	Brwd3	_FSPDGNHFAC[Carbamidomethyl (C)]TDSHGHLLLFGFGC[Carbamidomethyl (C)]SK[Acetyl (K)]YYEK_	1	26.0191	24.9128	21.2152	18.5232	15.6307	13.9701	1.29802	1.24283	1.05837	0.924071	0.779773	0.69693
A2AI08	19	K	Taperin OS=Mus musculus OX=10090 GN=Tprn PE=1 SV=1	Tprn	_TVMPAWK[Acetyl (K)]R_	1	96.4145	132.216	105.123			186.064	0.74191	1.01741	0.808923			1.43176	0.896211	0.828454	0.867076	1.01104	1.16955	1.22767	0.82783	1.22808	0.932932			1.16624	1.1706
A2AI08	376	K	Taperin OS=Mus musculus OX=10090 GN=Tprn PE=1 SV=1	Tprn	_NSFVLIPK[Acetyl (K)]R_	1	13.7092	20.568	16.2916	28.8423	38.0141	34.0428	0.543053	0.814746	0.645349	1.14251	1.50583	1.34852	0.896211	0.828454	0.867076	1.01104	1.16955	1.22767	0.605943	0.983453	0.744283	1.13004	1.28752	1.09844	1.50663	0.045229
A2AI08	615	K	Taperin OS=Mus musculus OX=10090 GN=Tprn PE=1 SV=1	Tprn	_SC[Carbamidomethyl (C)]LIK[Acetyl (K)]AGSSR_	1	252.249	152.589		133.009	150.878	147.422	1.5084	0.912456		0.795366	0.90222	0.881557	0.896211	0.828454	0.867076	1.01104	1.16955	1.22767	1.68309	1.1014		0.786685	0.771422	0.718074	0.544968	0.21619
A2AIL4	271	K	NADH dehydrogenase (ubiquinone) complex I, assembly factor 6 OS=Mus musculus OX=10090 GN=Ndufaf6 PE=1 SV=1	Ndufaf6	_DVVYDIASQAHLHLK[Acetyl (K)]HAR_	1	149.277	105.886	146.287	131.81	118.239	90.3235	1.20738	0.856422	1.1832	1.0661	0.956342	0.730553
A2AJ15	225	K	Endoplasmic reticulum mannosyl-oligosaccharide 1,2-alpha-mannosidase OS=Mus musculus OX=10090 GN=Man1b1 PE=1 SV=1	Man1b1	_GYQK[Acetyl (K)]FAWGHDELKPVSK_	1	88.3433	90.9693	94.0355	68.3359	91.3225	108.864	0.978204	1.00728	1.04123	0.756667	1.01119	1.20542	0.923816	1.05403	1.06487	0.890255	1.00436	1.06267	1.05887	0.955651	0.977799	0.849944	1.00681	1.13433	0.999585	0.94646
A2AJ76	3138	K	Hemicentin-2 OS=Mus musculus OX=10090 GN=Hmcn2 PE=1 SV=1	Hmcn2	_GVYSC[Carbamidomethyl (C)]K[Acetyl (K)]VSNTAGEAIR_	1	39.2991	54.1869	47.7252	36.6744	39.4312	36.5644	0.92876	1.2806	1.12789	0.86673	0.93188	0.864131	1.05066	1.10253	1.15917	0.936609	0.873243	0.877783	0.883976	1.16151	0.973017	0.925392	1.06715	0.984447	0.986245	0.924412
A2AJT4	730	K	Arginine/serine-rich protein PNISR OS=Mus musculus OX=10090 GN=Pnisr PE=1 SV=1	Pnisr	_SGSISVK[Acetyl (K)]VIR_	1	746.913	501.743	783.435	812.534	789.017	667.227	1.04199	0.699966	1.09294	1.13354	1.10073	0.930826	1.20305	0.816768	0.929436	1.09559	0.915183	1.03998	0.86613	0.856995	1.17592	1.03464	1.20275	0.895046	1.0805	0.577818
A2AKG8	200	K	Focadhesin OS=Mus musculus OX=10090 GN=Focad PE=1 SV=1	Focad	_LSLLK[Acetyl (K)]VLLQPR_	1	65.8572	72.2469	169.044	57.3029	73.2804	96.514	0.739629	0.81139	1.8985	0.643557	0.822997	1.08393	1.0944	0.892507	1.05618	1.00908	0.970959	0.97687	0.675833	0.909114	1.79751	0.637764	0.847613	1.10959	0.767186	0.571749
A2AKG8	816	K	Focadhesin OS=Mus musculus OX=10090 GN=Focad PE=1 SV=1	Focad	_TVAGIPNFILK[Acetyl (K)]TYETNK_	1	106.147	72.9123	122.168	77.8718	80.907	94.1077	1.14937	0.789502	1.32285	0.843203	0.876069	1.01901	1.0944	0.892507	1.05618	1.00908	0.970959	0.97687	1.05023	0.884589	1.25248	0.835613	0.902272	1.04314	0.872532	0.336378
A2AKK5	138	K	Acyl-coenzyme A amino acid N-acyltransferase 1 OS=Mus musculus OX=10090 GN=Acnat1 PE=1 SV=1	Acnat1	_WFVGPGVK[Acetyl (K)]R_	1	261.331	250.543	267.423	475.42	395.559	464.72	0.741367	0.710763	0.758648	1.34871	1.12215	1.31836	0.751251	0.661627	0.972476	1.18445	0.99267	1.43753	0.986843	1.07426	0.78012	1.13869	1.13044	0.917099	1.12143	0.375745
A2AKK5	403	K	Acyl-coenzyme A amino acid N-acyltransferase 1 OS=Mus musculus OX=10090 GN=Acnat1 PE=1 SV=1	Acnat1	_EIQK[Acetyl (K)]FFR_	1	217.91	128.386	181.69	248.748	290.574	225.027	1.01171	0.596065	0.843545	1.15488	1.34906	1.04474	0.751251	0.661627	0.972476	1.18445	0.99267	1.43753	1.34669	0.900907	0.867419	0.975036	1.35902	0.726764	0.982602	0.903514
A2AKX3	1578	K	Probable helicase senataxin OS=Mus musculus OX=10090 GN=Setx PE=1 SV=1	Setx	_PLRPTTTK[Acetyl (K)]IFSSSSASR_	1	83.6218	84.516	80.9586	86.0396	76.4434	82.5831	1.01532	1.02617	0.98298	1.04467	0.928157	1.0027
A2ALK8	483	K	Tyrosine-protein phosphatase non-receptor type 3 OS=Mus musculus OX=10090 GN=Ptpn3 PE=1 SV=1	Ptpn3	_FLEDYHK[Acetyl (K)]VTK_	1	64.7017	46.812	64.3292	73.8688	52.3512	58.8136	1.07574	0.778305	1.06955	1.22816	0.8704	0.977846	0.924463	1.03384	1.0468	1.00528	0.957929	1.03167	1.16364	0.752826	1.02173	1.2217	0.908628	0.947825	1.04763	0.751292
A2ALS5	80	K	Rap1 GTPase-activating protein 1 OS=Mus musculus OX=10090 GN=Rap1gap PE=1 SV=2	Rap1gap	_VK[Acetyl (K)]LEC[Carbamidomethyl (C)]NPTAR_	1	60.1948	51.8916	60.7372	42.486	19.9155	48.4606	1.27313	1.09752	1.2846	0.898585	0.421216	1.02495	1.02989	1.05189	1.08033	0.843787	0.967548	1.02656	1.23618	1.04338	1.18909	1.06494	0.435344	0.99843	0.720372	0.244023
A2ALS5	176	K	Rap1 GTPase-activating protein 1 OS=Mus musculus OX=10090 GN=Rap1gap PE=1 SV=2	Rap1gap	_FYPVLYPK[Acetyl (K)]ASR_	1		55.8954	33.1681	37.9962	47.9457	18.236		1.44626	0.858203	0.983128	1.24057	0.471845	1.02989	1.05189	1.08033	0.843787	0.967548	1.02656		1.37492	0.794393	1.16514	1.28217	0.459637	0.893356	0.742003
A2ALS5	262	K	Rap1 GTPase-activating protein 1 OS=Mus musculus OX=10090 GN=Rap1gap PE=1 SV=2	Rap1gap	_NK[Acetyl (K)]EIMFHVSTK_	1	81.1344	80.8776	74.1931		53.8915	54.7585	1.17635	1.17263	1.07571		0.781365	0.793934	1.02989	1.05189	1.08033	0.843787	0.967548	1.02656	1.14221	1.11479	0.995732		0.807572	0.773392	0.729062	0.011682
A2AN08	920	K	E3 ubiquitin-protein ligase UBR4 OS=Mus musculus OX=10090 GN=Ubr4 PE=1 SV=1	Ubr4	_EVEENWSK[Acetyl (K)]HFSSDAAPQPR_	1	38.7342	49.593	40.9691	25.6588	21.9646	31.759	1.1137	1.42592	1.17796	0.737751	0.631533	0.913145	0.98397	0.997089	0.970193	1.00768	1.02516	1.01591	1.13184	1.43008	1.21415	0.732131	0.616034	0.898841	0.595065	0.0152408
A2AN08	1055	K	E3 ubiquitin-protein ligase UBR4 OS=Mus musculus OX=10090 GN=Ubr4 PE=1 SV=1	Ubr4	_ISSYVSWIK[Acetyl (K)]DHLIK_	1	10.8292	20.4913	5.21598	13.9721	14.6315	17.4688	0.786538	1.48832	0.378844	1.01481	1.06271	1.26879	0.98397	0.997089	0.970193	1.00768	1.02516	1.01591	0.799352	1.49266	0.390483	1.00708	1.03663	1.24891	1.22745	0.432261
A2AN08	1140	K	E3 ubiquitin-protein ligase UBR4 OS=Mus musculus OX=10090 GN=Ubr4 PE=1 SV=1	Ubr4	_VQVSLDEHFSK[Acetyl (K)]MAAETDPHK_	1	70.4962	65.4993	64.978	71.1648	69.3532	42.0771	1.10274	1.02458	1.01642	1.1132	1.08486	0.658194	0.98397	0.997089	0.970193	1.00768	1.02516	1.01591	1.12071	1.02757	1.04765	1.10472	1.05824	0.647884	0.879508	0.420842
A2AN08	1428	K	E3 ubiquitin-protein ligase UBR4 OS=Mus musculus OX=10090 GN=Ubr4 PE=1 SV=1	Ubr4	_VLK[Acetyl (K)]FFTK_	1	297.904	279.341	280.847	288.751	288.612	318.07	1.01933	0.955814	0.960969	0.988013	0.987539	1.08833	0.98397	0.997089	0.970193	1.00768	1.02516	1.01591	1.03594	0.958604	0.990493	0.980486	0.963304	1.07129	1.01006	0.824455
A2AN08	1432	K	E3 ubiquitin-protein ligase UBR4 OS=Mus musculus OX=10090 GN=Ubr4 PE=1 SV=1	Ubr4	_FFTK[Acetyl (K)]LFQLTEK_	1	327.577	221.655	495.603	266.309	282.356	393.983	0.988921	0.669151	1.49617	0.803959	0.852403	1.18939	0.98397	0.997089	0.970193	1.00768	1.02516	1.01591	1.00503	0.671105	1.54214	0.797834	0.831485	1.17076	0.870056	0.735887
A2AN08	1578	K	E3 ubiquitin-protein ligase UBR4 OS=Mus musculus OX=10090 GN=Ubr4 PE=1 SV=1	Ubr4	_NVVEK[Acetyl (K)]LNANVMHGK_	1	78.8772	83.0214	78.2726	81.7516	59.7787	113.32	0.956045	1.00628	0.948717	0.990884	0.724558	1.37352	0.98397	0.997089	0.970193	1.00768	1.02516	1.01591	0.971621	1.00921	0.977864	0.983336	0.706777	1.35201	1.0282	0.973022
A2AN08	1682	K	E3 ubiquitin-protein ligase UBR4 OS=Mus musculus OX=10090 GN=Ubr4 PE=1 SV=1	Ubr4	_EFMNQHWYHC[Carbamidomethyl (C)]HTC[Carbamidomethyl (C)]K[Acetyl (K)]MVDGVGVC[Carbamidomethyl (C)]TVC[Carbamidomethyl (C)]AK_	1	34.1908	35.3057	29.653	29.5035	36.6014	42.0709	0.989483	1.02175	0.858159	0.853832	1.05924	1.21753	0.98397	0.997089	0.970193	1.00768	1.02516	1.01591	1.0056	1.02473	0.884524	0.847327	1.03325	1.19846	1.05633	0.693102
A2AN08	1695	K	E3 ubiquitin-protein ligase UBR4 OS=Mus musculus OX=10090 GN=Ubr4 PE=1 SV=1	Ubr4	_MVDGVGVC[Carbamidomethyl (C)]TVC[Carbamidomethyl (C)]AK[Acetyl (K)]VC[Carbamidomethyl (C)]HK_	1	66.2223	59.5649	79.5356	90.6996	88.0632	110.104	0.80401	0.723183	0.965649	1.10119	1.06918	1.33678	0.98397	0.997089	0.970193	1.00768	1.02516	1.01591	0.817109	0.725294	0.995316	1.0928	1.04294	1.31584	1.36012	0.0557144
A2AN08	1728	K	E3 ubiquitin-protein ligase UBR4 OS=Mus musculus OX=10090 GN=Ubr4 PE=1 SV=1	Ubr4	_EDGSC[Carbamidomethyl (C)]LALVK[Acetyl (K)]R_	1	128.073	134.934	96.286		104.278	81.6019	1.17461	1.23753	0.883078		0.956375	0.748404	0.98397	0.997089	0.970193	1.00768	1.02516	1.01591	1.19375	1.24114	0.910208		0.932904	0.736681	0.74867	0.158317
A2AN08	1918	K	E3 ubiquitin-protein ligase UBR4 OS=Mus musculus OX=10090 GN=Ubr4 PE=1 SV=1	Ubr4	_GK[Acetyl (K)]ITVLQLSALLK_	1	26.9921	59.4925	34.8844	86.4687	95.2641	79.0813	0.423756	0.93399	0.54766	1.3575	1.49558	1.24152	0.98397	0.997089	0.970193	1.00768	1.02516	1.01591	0.43066	0.936716	0.564485	1.34715	1.45888	1.22207	2.08509	0.0281949
A2AN08	3169	K	E3 ubiquitin-protein ligase UBR4 OS=Mus musculus OX=10090 GN=Ubr4 PE=1 SV=1	Ubr4	_LPYQIK[Acetyl (K)]K_	1	115.904	141.698	115.141	114.057	142.763	171.33	0.868309	1.06155	0.862596	0.854476	1.06953	1.28354	0.98397	0.997089	0.970193	1.00768	1.02516	1.01591	0.882455	1.06465	0.889097	0.847967	1.04328	1.26344	1.11229	0.498142
A2AN08	3489	K	E3 ubiquitin-protein ligase UBR4 OS=Mus musculus OX=10090 GN=Ubr4 PE=1 SV=1	Ubr4	_EYSQK[Acetyl (K)]AVEILR_	1	268.327	291.72	289.455	181.52	179.627	232.176	1.11584	1.21312	1.2037	0.754851	0.746982	0.965506	0.98397	0.997089	0.970193	1.00768	1.02516	1.01591	1.13402	1.21666	1.24068	0.749101	0.72865	0.950383	0.676104	0.0109053
A2AN08	3561	K	E3 ubiquitin-protein ligase UBR4 OS=Mus musculus OX=10090 GN=Ubr4 PE=1 SV=1	Ubr4	_YTTTQQVVK[Acetyl (K)]LIGSHTISK_	1	203.503	205.856	215.879	210.444	208.477	230.015	0.958281	0.969363	1.01656	0.990968	0.981702	1.08313	0.98397	0.997089	0.970193	1.00768	1.02516	1.01591	0.973893	0.972193	1.04779	0.983418	0.95761	1.06616	1.00445	0.926332
A2AN08	3570	K	E3 ubiquitin-protein ligase UBR4 OS=Mus musculus OX=10090 GN=Ubr4 PE=1 SV=1	Ubr4	_LIGSHTISK[Acetyl (K)]VTVK_	1	22.6983	9.22594	24.6762	79.8963	77.064	90.9514	0.44724	0.181785	0.486211	1.57425	1.51844	1.79207	0.98397	0.997089	0.970193	1.00768	1.02516	1.01591	0.454526	0.182315	0.501149	1.56226	1.48118	1.764	4.2245	0.00938408
A2AN08	3742	K	E3 ubiquitin-protein ligase UBR4 OS=Mus musculus OX=10090 GN=Ubr4 PE=1 SV=1	Ubr4	_AVSNINTLLDK[Acetyl (K)]ADR_	1	44.5759	49.6685	38.6098	34.1445	26.2791	22.4473	1.2398	1.38144	1.07386	0.949667	0.730905	0.624331	0.98397	0.997089	0.970193	1.00768	1.02516	1.01591	1.26	1.38547	1.10685	0.942433	0.712968	0.614552	0.604946	0.0219157
A2AN08	3817	K	E3 ubiquitin-protein ligase UBR4 OS=Mus musculus OX=10090 GN=Ubr4 PE=1 SV=1	Ubr4	_IIQK[Acetyl (K)]VFASR_	1	534.911	435.253	502.494	353.982	391.625	426.183	1.21366	0.987548	1.14011	0.803152	0.88856	0.966969	0.98397	0.997089	0.970193	1.00768	1.02516	1.01591	1.23343	0.990431	1.17514	0.797033	0.866754	0.951822	0.769523	0.036284
A2AN08	4019	K	E3 ubiquitin-protein ligase UBR4 OS=Mus musculus OX=10090 GN=Ubr4 PE=1 SV=1	Ubr4	_ILQK[Acetyl (K)]LIKPPAPTSK_	0.99572	135.144	115.86	153.195	131.847	143.698	142.127	0.986605	0.845825	1.11838	0.962542	1.04906	1.03758	0.98397	0.997089	0.970193	1.00768	1.02516	1.01591	1.00268	0.848294	1.15274	0.955209	1.02331	1.02133	0.998714	0.950761
A2AN08	4097	K	E3 ubiquitin-protein ligase UBR4 OS=Mus musculus OX=10090 GN=Ubr4 PE=1 SV=1	Ubr4	_LYLTEK[Acetyl (K)]YVWR_	1	209.908	164.261	206.552	209.894	219.317	245.787	1.00297	0.784861	0.986936	1.0029	1.04793	1.17441	0.98397	0.997089	0.970193	1.00768	1.02516	1.01591	1.01931	0.787152	1.01726	0.995262	1.02221	1.15601	1.12387	0.279476
A2AN08	4103	K	E3 ubiquitin-protein ligase UBR4 OS=Mus musculus OX=10090 GN=Ubr4 PE=1 SV=1	Ubr4	_WK[Acetyl (K)]QFLSR_	1	535.946	604.701	610.325	397.901	437.306	516.761	1.03633	1.16928	1.18016	0.769402	0.845596	0.999235	0.98397	0.997089	0.970193	1.00768	1.02516	1.01591	1.05322	1.17269	1.21641	0.76354	0.824844	0.983584	0.747161	0.0269352
A2AN08	4194	K	E3 ubiquitin-protein ligase UBR4 OS=Mus musculus OX=10090 GN=Ubr4 PE=1 SV=1	Ubr4	_LIASC[Carbamidomethyl (C)]HWK[Acetyl (K)]VYLAAR_	1	189.844	182.532	218.161	209.532	235.605	253.536	0.883535	0.849505	1.01532	0.975165	1.09651	1.17996	0.98397	0.997089	0.970193	1.00768	1.02516	1.01591	0.89793	0.851985	1.04652	0.967737	1.0696	1.16148	1.14389	0.170345
A2AN08	4514	K	E3 ubiquitin-protein ligase UBR4 OS=Mus musculus OX=10090 GN=Ubr4 PE=1 SV=1	Ubr4	_LFSYC[Carbamidomethyl (C)]VK[Acetyl (K)]VK_	1	359.023	392.542	357.653	281.322	304.806	296.485	1.08149	1.18246	1.07736	0.847429	0.918168	0.893104	0.98397	0.997089	0.970193	1.00768	1.02516	1.01591	1.09911	1.18591	1.11046	0.840973	0.895635	0.879114	0.770356	0.00099835
A2AN08	4643	K	E3 ubiquitin-protein ligase UBR4 OS=Mus musculus OX=10090 GN=Ubr4 PE=1 SV=1	Ubr4	_FKPYC[Carbamidomethyl (C)]SFEK[Acetyl (K)]YDEDHSGDDKVFLDC[Carbamidomethyl (C)]FC[Carbamidomethyl (C)]K_	0.999948	38.7018	82.4429		30.4327		24.7111	0.878147	1.87064		0.690521		0.560697	0.98397	0.997089	0.970193	1.00768	1.02516	1.01591	0.892454	1.8761		0.68526		0.551914	0.446867	0.27655
A2AN08	4661	K	E3 ubiquitin-protein ligase UBR4 OS=Mus musculus OX=10090 GN=Ubr4 PE=1 SV=1	Ubr4	_VFLDC[Carbamidomethyl (C)]FC[Carbamidomethyl (C)]K[Acetyl (K)]IAAGIK_	1	20.2077		18.989	11.587	6.90442	10.9412	1.47223		1.38345	0.844175	0.503022	0.797122	0.98397	0.997089	0.970193	1.00768	1.02516	1.01591	1.49622		1.42595	0.837744	0.490678	0.784636	0.482075	0.0404986
A2AN08	4857	K	E3 ubiquitin-protein ligase UBR4 OS=Mus musculus OX=10090 GN=Ubr4 PE=1 SV=1	Ubr4	_VLGIYTFTK[Acetyl (K)]R_	1	675.149	718.053	720.694	637.911	733.187	888.227	0.926295	0.985159	0.988783	0.875206	1.00592	1.21864	0.98397	0.997089	0.970193	1.00768	1.02516	1.01591	0.941386	0.988035	1.01916	0.868538	0.981237	1.19955	1.03417	0.807902
A2APY7	114	K	Arginine-hydroxylase NDUFAF5, mitochondrial OS=Mus musculus OX=10090 GN=Ndufaf5 PE=1 SV=1	Ndufaf5	_ETVGK[Acetyl (K)]IFQTDIAEHALK_	1	220.459	183.794	185.292	116.264	122.486	73.7066	1.46646	1.22258	1.23254	0.773373	0.814759	0.490287	0.787005	0.894162	1.06949	0.86769	1.19185	1.1898	1.86335	1.36729	1.15245	0.8913	0.683609	0.412075	0.45333	0.0370519
A2AQ25	1219	K	Sickle tail protein OS=Mus musculus OX=10090 GN=Skt PE=1 SV=1	Skt	_VTAGALRPSGPPK[Acetyl (K)]WER_	1	601.078	544.53	670.306	367.681	341.911	437.171	1.2173	1.10278	1.3575	0.744627	0.692437	0.885357	0.963281	0.908485	0.980473	1.0637	1.02105	1.06301	1.2637	1.21386	1.38454	0.700036	0.67816	0.832877	0.572505	0.00169767
A2AR02	61	K	Peptidyl-prolyl cis-trans isomerase G OS=Mus musculus OX=10090 GN=Ppig PE=1 SV=1	Ppig	_STQKPLHYK[Acetyl (K)]SC[Carbamidomethyl (C)]LFHR_	0.99995	183.466	170.151	173.2	200.089	227.036	253.168	0.911926	0.845744	0.860898	0.994551	1.1285	1.25839	0.844688	0.891251	1.08451	1.04013	1.08856	1.05086	1.0796	0.94894	0.793815	0.956181	1.03668	1.19748	1.13038	0.318819
A2ARP1	126	K	Inositol hexakisphosphate and diphosphoinositol-pentakisphosphate kinase 1 OS=Mus musculus OX=10090 GN=Ppip5k1 PE=1 SV=1	Ppip5k1	_AVAYSK[Acetyl (K)]LR_	1	257.198	479.302	173.933		337.897		0.824136	1.53582	0.55733		1.08272		1.12923	0.851667	1.00539	1.09639	1.00507	0.912259	0.729821	1.80331	0.554344		1.07726		1.04674
A2ARP1	344	K	Inositol hexakisphosphate and diphosphoinositol-pentakisphosphate kinase 1 OS=Mus musculus OX=10090 GN=Ppip5k1 PE=1 SV=1	Ppip5k1	_NSMK[Acetyl (K)]YYDDC[Carbamidomethyl (C)]AK_	1		12.1332		25.9179	17.9388	16.3899		0.67053		1.43233	0.991369	0.905773	1.12923	0.851667	1.00539	1.09639	1.00507	0.912259		0.787315		1.3064	0.986372	0.99289	1.39109
A2ASQ1	278	K	Agrin OS=Mus musculus OX=10090 GN=Agrn PE=1 SV=1	Agrn	_GLLLQK[Acetyl (K)]VR_	1	1234.74	1160.68	1349.38	916.886	881.34	1051.34	1.12345	1.05606	1.22776	0.834243	0.801902	0.956581	1.20098	1.16385	1.1032	0.863672	0.813933	0.854368	0.935448	0.907385	1.11291	0.965926	0.985218	1.11964	1.03892	0.636767
A2ASQ1	1082	K	Agrin OS=Mus musculus OX=10090 GN=Agrn PE=1 SV=1	Agrn	_ELGPGK[Acetyl (K)]LVR_	1	180.62	226.467	214.21	107.613	100.104	149.505	1.10751	1.38863	1.31347	0.659855	0.613809	0.916723	1.20098	1.16385	1.1032	0.863672	0.813933	0.854368	0.922171	1.19313	1.19061	0.76401	0.754127	1.07298	0.783784	0.156402
A2ASQ1	1851	K	Agrin OS=Mus musculus OX=10090 GN=Agrn PE=1 SV=1	Agrn	_STVK[Acetyl (K)]VNTNR_	1				203.843	204.057	216.025				0.980133	0.981161	1.03871	1.20098	1.16385	1.1032	0.863672	0.813933	0.854368				1.13484	1.20546	1.21576
A2AT37	214	K	Regulator of nonsense transcripts 2 OS=Mus musculus OX=10090 GN=Upf2 PE=1 SV=1	Upf2	_LK[Acetyl (K)]LSDVNC[Carbamidomethyl (C)]AAHLC[Carbamidomethyl (C)]SLFHQR_	1	118.48	114.885	113.793	104.022	103.56	120.875	1.0522	1.02027	1.01057	0.923796	0.919697	1.07347	1.03813	1.07215	0.935271	0.801281	1.01595	1.13722	1.01355	0.951612	1.08051	1.1529	0.905259	0.94394	0.985693	0.832647
A2AT37	260	K	Regulator of nonsense transcripts 2 OS=Mus musculus OX=10090 GN=Upf2 PE=1 SV=1	Upf2	_TPNITK[Acetyl (K)]LR_	1	115.289	123.065	122.996	106.745	123.338	117.906	0.97518	1.04095	1.04037	0.902911	1.04327	0.997317	1.03813	1.07215	0.935271	0.801281	1.01595	1.13722	0.939362	0.970905	1.11238	1.12683	1.02689	0.876977	1.00267	0.99929
A2AWA9	552	K	Rab GTPase-activating protein 1 OS=Mus musculus OX=10090 GN=Rabgap1 PE=1 SV=1	Rabgap1	_PK[Acetyl (K)]QLSSLVR_	1	175.782	184.713	157.934	151.02	151.392	181.933	1.05178	1.10521	0.944982	0.903613	0.905839	1.08858	0.972467	0.946144	1.00853	1.00431	1.03585	1.03271	1.08155	1.16812	0.936994	0.899737	0.874492	1.0541	0.88755	0.244009
A2AWA9	628	K	Rab GTPase-activating protein 1 OS=Mus musculus OX=10090 GN=Rabgap1 PE=1 SV=1	Rabgap1	_DTGGDGQDSLYK[Acetyl (K)]IC[Carbamidomethyl (C)]K_	1	48.1002	44.5982	39.5879	48.9933	39.9825	43.4505	1.09024	1.01087	0.897304	1.11049	0.906246	0.984854	0.972467	0.946144	1.00853	1.00431	1.03585	1.03271	1.12111	1.06841	0.889719	1.10573	0.874885	0.953659	0.952921	0.64987
A2AWA9	689	K	Rab GTPase-activating protein 1 OS=Mus musculus OX=10090 GN=Rabgap1 PE=1 SV=1	Rabgap1	_QNFEDLHC[Carbamidomethyl (C)]K[Acetyl (K)]FYQLER_	1	43.5161	54.9423	47.4414	57.5406	41.9019	36.0962	0.927722	1.17132	1.01141	1.22671	0.893308	0.769536	0.972467	0.946144	1.00853	1.00431	1.03585	1.03271	0.953988	1.23799	1.00286	1.22145	0.862394	0.745161	0.885493	0.457477
A2AWA9	803	K	Rab GTPase-activating protein 1 OS=Mus musculus OX=10090 GN=Rabgap1 PE=1 SV=1	Rabgap1	_LMELAC[Carbamidomethyl (C)]NTK[Acetyl (K)]ISQK_	1	100.956	86.6388	98.7915	73.621	109.385	97.7558	1.06804	0.916573	1.04514	0.778854	1.15721	1.03418	0.972467	0.946144	1.00853	1.00431	1.03585	1.03271	1.09828	0.968746	1.0363	0.775514	1.11717	1.00142	0.932581	0.522323
A2AWL7	795	K	MAX gene-associated protein OS=Mus musculus OX=10090 GN=Mga PE=2 SV=1	Mga	_GK[Acetyl (K)]FQNASASR_	1	60.6588		29.8606	60.3209	40.8134	49.9741	1.25521		0.617905	1.24822	0.84455	1.03411
A2AWL7	1196	K	MAX gene-associated protein OS=Mus musculus OX=10090 GN=Mga PE=2 SV=1	Mga	_GK[Acetyl (K)]LTPGIKPAR_	0.887531	140.945	65.4828	83.4059	56.0816	57.1207	45.6142	1.88492	0.87573	1.11542	0.750004	0.763901	0.610019
A2AWL7	2805	K	MAX gene-associated protein OS=Mus musculus OX=10090 GN=Mga PE=2 SV=1	Mga	_AFISK[Acetyl (K)]LAPGNR_	1	165.761	145.021	154.16	48.3261	72.9617	58.5611	1.54246	1.34947	1.43451	0.449691	0.678934	0.544931
A2AWL7	2979	K	MAX gene-associated protein OS=Mus musculus OX=10090 GN=Mga PE=2 SV=1	Mga	_GSK[Acetyl (K)]VMPTLAPVVPK_	1	242.897	102.516	241.15	226.423	222.586	129.346	1.25106	0.528019	1.24206	1.16621	1.14644	0.666206
A2AWP8	437	K	Rho guanine nucleotide exchange factor 10-like protein OS=Mus musculus OX=10090 GN=Arhgef10l PE=1 SV=1	Arhgef10l	_PAFLEFLK[Acetyl (K)]R_	1	76.7689	78.0573	63.7423	104.944	105.84	124.705	0.831346	0.845299	0.690278	1.13646	1.14616	1.35046	0.9949	0.867113	0.780106	1.0924	1.17442	1.09107	0.835607	0.974843	0.884852	1.04034	0.975937	1.23774	1.20729	0.0921774
A2AWP8	526	K	Rho guanine nucleotide exchange factor 10-like protein OS=Mus musculus OX=10090 GN=Arhgef10l PE=1 SV=1	Arhgef10l	_SSLNK[Acetyl (K)]LLTSGQR_	1	258.156	247.57	247.361	342.088	341.709	341.975	0.870746	0.83504	0.834335	1.15384	1.15257	1.15347	0.9949	0.867113	0.780106	1.0924	1.17442	1.09107	0.875209	0.963012	1.06951	1.05625	0.981395	1.05719	1.06435	0.35926
A2AWP8	752	K	Rho guanine nucleotide exchange factor 10-like protein OS=Mus musculus OX=10090 GN=Arhgef10l PE=1 SV=1	Arhgef10l	_LHLAK[Acetyl (K)]IGLR_	1	983.741	939.688	976.24	1170.5	1250	1420.85	0.875601	0.836391	0.868924	1.04183	1.1126	1.26466	0.9949	0.867113	0.780106	1.0924	1.17442	1.09107	0.880089	0.96457	1.11385	0.95371	0.947359	1.1591	1.03436	0.73884
A2AX52	97	K	Collagen alpha-4(VI) chain OS=Mus musculus OX=10090 GN=Col6a4 PE=1 SV=2	Col6a4	_KGDVLK[Acetyl (K)]HIR_	1	195.45	123.479	79.875	280.739	306.106	402.13	0.845019	0.533854	0.345336	1.21376	1.32344	1.73859	0.925735	0.956882	0.946708	1.07298	1.04076	1.05694	0.912808	0.55791	0.364776	1.13121	1.27161	1.64494	2.20526	0.0418216
A2AX52	255	K	Collagen alpha-4(VI) chain OS=Mus musculus OX=10090 GN=Col6a4 PE=1 SV=2	Col6a4	_VK[Acetyl (K)]HFLHSVVSGLDVR_	1	1056.84	1135.84	1189.81	1047.7	1070.25	1233.8	0.941614	1.012	1.06008	0.933466	0.953558	1.09928	0.925735	0.956882	0.946708	1.07298	1.04076	1.05694	1.01715	1.0576	1.11976	0.869974	0.916214	1.04006	0.884721	0.106271
A2AX52	877	K	Collagen alpha-4(VI) chain OS=Mus musculus OX=10090 GN=Col6a4 PE=1 SV=2	Col6a4	_EVIK[Acetyl (K)]MFHIGPDR_	1	95.1404	83.7759	83.184	67.2612	65.744	68.7582	1.23063	1.08363	1.07597	0.870013	0.850387	0.889376	0.925735	0.956882	0.946708	1.07298	1.04076	1.05694	1.32935	1.13246	1.13654	0.810836	0.817084	0.841466	0.686256	0.00229205
A2AX52	934	K	Collagen alpha-4(VI) chain OS=Mus musculus OX=10090 GN=Col6a4 PE=1 SV=2	Col6a4	_ALSK[Acetyl (K)]MVPVFQNTAR_	1	1162.27	982.989	1338.13	931.866	1016.44	1197.94	1.05189	0.889632	1.21104	0.843365	0.919902	1.08417	0.925735	0.956882	0.946708	1.07298	1.04076	1.05694	1.13627	0.92972	1.27922	0.786001	0.883876	1.02577	0.805824	0.152356
A2AX52	1090	K	Collagen alpha-4(VI) chain OS=Mus musculus OX=10090 GN=Col6a4 PE=1 SV=2	Col6a4	_YSSK[Acetyl (K)]VDMC[Carbamidomethyl (C)]R_	1	323.366	301.611	346.528	483.114	511.507	554.127	0.769842	0.71805	0.824984	1.15016	1.21775	1.31922	0.925735	0.956882	0.946708	1.07298	1.04076	1.05694	0.831601	0.750406	0.871424	1.07193	1.17006	1.24815	1.42255	0.00484261
A2AX52	1286	K	Collagen alpha-4(VI) chain OS=Mus musculus OX=10090 GN=Col6a4 PE=1 SV=2	Col6a4	_YSDETIQK[Acetyl (K)]FLVHQGSVNNR_	1	459.725	453.542	462.407	435.841	393.93	463.393	1.03354	1.01964	1.03957	0.979844	0.885622	1.04179	0.925735	0.956882	0.946708	1.07298	1.04076	1.05694	1.11645	1.06559	1.09809	0.913197	0.850939	0.985666	0.838322	0.0162357
A2AX52	1408	K	Collagen alpha-4(VI) chain OS=Mus musculus OX=10090 GN=Col6a4 PE=1 SV=2	Col6a4	_TC[Carbamidomethyl (C)]C[Carbamidomethyl (C)]NMYAK[Acetyl (K)]C[Carbamidomethyl (C)]YGDDGIR_	1	128.858	159.076	131.309	172.97	171.995	185.333	0.814234	1.00518	0.829719	1.09297	1.08681	1.17109	0.925735	0.956882	0.946708	1.07298	1.04076	1.05694	0.879554	1.05047	0.876426	1.01863	1.04425	1.10801	1.12986	0.12568
A2AX52	1962	K	Collagen alpha-4(VI) chain OS=Mus musculus OX=10090 GN=Col6a4 PE=1 SV=2	Col6a4	_LASC[Carbamidomethyl (C)]TLC[Carbamidomethyl (C)]YDK[Acetyl (K)]C[Carbamidomethyl (C)]R_	1	1511.42	1685.24	1631.3	2125.64	2027.96	2108.45	0.81772	0.911763	0.882575	1.15003	1.09718	1.14073	0.925735	0.956882	0.946708	1.07298	1.04076	1.05694	0.88332	0.952848	0.932257	1.07181	1.05421	1.07928	1.15781	0.00336915
A2AX52	2220	K	Collagen alpha-4(VI) chain OS=Mus musculus OX=10090 GN=Col6a4 PE=1 SV=2	Col6a4	_GDTLLHFFTSAK[Acetyl (K)]R_	1	8.11074	10.9172	11.0046	16.0887	10.2935	12.329	0.707911	0.952857	0.960491	1.40423	0.898425	1.07608	0.925735	0.956882	0.946708	1.07298	1.04076	1.05694	0.764701	0.995794	1.01456	1.30872	0.863241	1.01811	1.14955	0.430817
A2BDX3	328	K	Adenylyltransferase and sulfurtransferase MOCS3 OS=Mus musculus OX=10090 GN=Mocs3 PE=1 SV=1	Mocs3	_ALK[Acetyl (K)]LLC[Carbamidomethyl (C)]PEER_	1	439.222	320.425	518.552	654.927	435.647	442.322	0.937476	0.683915	1.1068	1.39788	0.929845	0.944092	0.899259	0.816631	0.75821	1.15123	1.08974	1.28494	1.0425	0.837483	1.45975	1.21425	0.853276	0.734738	0.839068	0.47808
A2BH40	981	K	AT-rich interactive domain-containing protein 1A OS=Mus musculus OX=10090 GN=Arid1a PE=1 SV=1	Arid1a	_LTPATK[Acetyl (K)]MNNK_	1	216.614	156.772	164.747	278.18	353.595	296.409	0.886358	0.641492	0.674126	1.13828	1.44687	1.21287	1.10819	1.08641	0.965533	1.0105	0.87509	0.954275	0.799828	0.590468	0.698191	1.12645	1.6534	1.27099	1.9396	0.0101468
A2BH40	1008	K	AT-rich interactive domain-containing protein 1A OS=Mus musculus OX=10090 GN=Arid1a PE=1 SV=1	Arid1a	_SSSSTTTNEK[Acetyl (K)]ITK_	1	32.8391	23.2846	30.0615	39.7859	33.7501	42.7787	0.973011	0.689915	0.890712	1.17884	1	1.26752	1.10819	1.08641	0.965533	1.0105	0.87509	0.954275	0.878022	0.63504	0.922508	1.16659	1.14274	1.32825	1.49352	0.0309409
A2BH40	1383	K	AT-rich interactive domain-containing protein 1A OS=Mus musculus OX=10090 GN=Arid1a PE=1 SV=1	Arid1a	_RPMDGTYGPPAK[Acetyl (K)]R_	1	33.0963	20.8195	31.8992	23.7423	28.2207	15.9051	1.29213	0.812823	1.24539	0.92693	1.10177	0.620958	1.10819	1.08641	0.965533	1.0105	0.87509	0.954275	1.16598	0.748171	1.28985	0.917295	1.25904	0.650712	0.882349	0.623814
A2BH40	1813	K	AT-rich interactive domain-containing protein 1A OS=Mus musculus OX=10090 GN=Arid1a PE=1 SV=1	Arid1a	_LPVK[Acetyl (K)]IVQR_	1	172.24	146.789	175.389	164.406	141.072	137.307	1.10268	0.93975	1.12284	1.05253	0.903146	0.879046	1.10819	1.08641	0.965533	1.0105	0.87509	0.954275	0.995035	0.865003	1.16293	1.04159	1.03206	0.921167	0.990689	0.971473
A2BH40	2018	K	AT-rich interactive domain-containing protein 1A OS=Mus musculus OX=10090 GN=Arid1a PE=1 SV=1	Arid1a	_LILLHHK[Acetyl (K)]HPER_	1	63.1138	32.9228		53.313	39.5564	60.6516	1.26451	0.659624		1.06815	0.792531	1.21518	1.10819	1.08641	0.965533	1.0105	0.87509	0.954275	1.14107	0.607157		1.05705	0.905656	1.27341	1.23406	0.419461
A2BIM8	33	K	Major urinary protein 18 OS=Mus musculus OX=10090 GN=Mup18 PE=3 SV=1	Mup18	_NFNVEK[Acetyl (K)]INGEWHTIILASDKR_	1	66.6233	63.5355	66.4106				1.01679	0.969665	1.01354				1.68187	1.84255	1.78511	0.260013	0.217065	0.213391	0.60456	0.526263	0.567776
A2CG63	349	K	AT-rich interactive domain-containing protein 4B OS=Mus musculus OX=10090 GN=Arid4b PE=1 SV=1	Arid4b	_LVHK[Acetyl (K)]LGGFDNIESGAVWK_	1	63.2381	84.0046	73.791	43.8196	44.4391	60.4827	1.02611	1.36306	1.19734	0.711021	0.721072	0.981397	0.918531	0.933426	1.17611	0.8264	0.871239	1.2743	1.11712	1.46028	1.01805	0.860383	0.82764	0.770147	0.683689	0.0307594
A2RSJ4	638	K	Bridge-like lipid transfer protein family member 3B OS=Mus musculus OX=10090 GN=Bltp3b PE=1 SV=2	Bltp3b	_EC[Carbamidomethyl (C)]DFFSK[Acetyl (K)]TYTR_	1	116.838	170.888	131.134	121.73	118.398	134.958	0.882965	1.29143	0.991006	0.919938	0.894753	1.01991	1.28178	1.00439	0.955255	0.864535	0.990471	0.903561	0.688856	1.28578	1.03743	1.06408	0.903362	1.12876	1.02794	0.790217
A2RSX7	84	K	tRNA wybutosine-synthesizing protein 5 OS=Mus musculus OX=10090 GN=Tyw5 PE=2 SV=2	Tyw5	_TLPFNK[Acetyl (K)]LVQR_	1	245.813	161.744	243.878	136.678	224.751	160.799	1.25665	0.826867	1.24676	0.698724	1.14897	0.822035	0.997917	0.958481	0.943707	1.01939	0.998263	1.08224	1.25927	0.862685	1.32113	0.685431	1.15097	0.75957	0.753969	0.234228
A2RSY1	544	K	KAT8 regulatory NSL complex subunit 3 OS=Mus musculus OX=10090 GN=Kansl3 PE=1 SV=1	Kansl3	_TK[Acetyl (K)]VTTVTSTQK_	1	546.339	449.986	508.538	515.87	520.909	472.166	1.08767	0.89585	1.01242	1.02701	1.03705	0.940005
A2RSY6	403	K	TRMT1-like protein OS=Mus musculus OX=10090 GN=Trmt1l PE=1 SV=1	Trmt1l	_NLGIVSVTSTDISSLYAK[Acetyl (K)]AQHVAR_	1	61.3072	49.2435	55.9587	42.3542	50.8781	53.026	1.17609	0.944666	1.07349	0.812504	0.976024	1.01723	0.894974	0.979405	1.1495	1.02708	0.901898	1.04714	1.31411	0.96453	0.933871	0.791082	1.08219	0.971434	0.885509	0.455313
A2RSY6	423	K	TRMT1-like protein OS=Mus musculus OX=10090 GN=Trmt1l PE=1 SV=1	Trmt1l	_TEYYK[Acetyl (K)]ELAAR_	1	239.209	207.859	260.316	220.585	243.468	261.22	1.00181	0.870517	1.09021	0.923814	1.01965	1.094	0.894974	0.979405	1.1495	1.02708	0.901898	1.04714	1.11938	0.888823	0.948417	0.899458	1.13056	1.04475	1.03996	0.70161
A2RSY6	648	K	TRMT1-like protein OS=Mus musculus OX=10090 GN=Trmt1l PE=1 SV=1	Trmt1l	_K[Acetyl (K)]FLC[Carbamidomethyl (C)]C[Carbamidomethyl (C)]LSQAGFR_	1	45.0754	55.2465	53.2204	58.6545	56.5064	51.2901	0.845182	1.03589	0.997903	1.09979	1.05952	0.96171	0.894974	0.979405	1.1495	1.02708	0.901898	1.04714	0.944365	1.05768	0.868117	1.0708	1.17476	0.918415	1.10237	0.356248
A2RT67	589	K	DENN domain-containing protein 3 OS=Mus musculus OX=10090 GN=Dennd3 PE=1 SV=2	Dennd3	_SSSPVLK[Acetyl (K)]VTPK_	1		27.0062				20.0758		1.1472				0.852802	0.993324	1.0108	0.797155	1.22294	0.914666	1.06111		1.13494				0.80369	0.708137
A2RTL5	309	K	Arginine/serine-rich coiled-coil protein 2 OS=Mus musculus OX=10090 GN=Rsrc2 PE=2 SV=1	Rsrc2	_DQNVK[Acetyl (K)]FR_	1	177.712	165.367	161.181	115.078	149.007	176.839	1.12811	1.04974	1.02317	0.730514	0.945891	1.12257	1.04871	0.904979	1.23557	0.941426	1.0018	0.86752	1.07571	1.15996	0.8281	0.775966	0.944196	1.29399	0.983805	0.881455
A3KGB4	15	K	TBC1 domain family member 8B OS=Mus musculus OX=10090 GN=Tbc1d8b PE=1 SV=1	Tbc1d8b	_NALK[Acetyl (K)]LWLMER_	1	141.374	134.528	180.007	96.8139	79.0922	127.006	1.11785	1.06371	1.42332	0.765509	0.625383	1.00424	0.728576	0.810703	0.944532	1.1721	1.1267	1.21739	1.53429	1.31209	1.5069	0.653109	0.555059	0.824907	0.467022	0.00350185
A3KGB4	288	K	TBC1 domain family member 8B OS=Mus musculus OX=10090 GN=Tbc1d8b PE=1 SV=1	Tbc1d8b	_AHSEQFK[Acetyl (K)]AFFR_	1	61.9373	70.2783	64.7442	85.798	67.4969	82.8005	0.858144	0.973709	0.897034	1.18874	0.935173	1.14721	0.728576	0.810703	0.944532	1.1721	1.1267	1.21739	1.17784	1.20107	0.949712	1.01419	0.830013	0.942346	0.83715	0.139173
A3KGB4	696	K	TBC1 domain family member 8B OS=Mus musculus OX=10090 GN=Tbc1d8b PE=1 SV=1	Tbc1d8b	_LLTC[Carbamidomethyl (C)]K[Acetyl (K)]DDAEAVTALNR_	1	34.1467	48.8201	45.1341	70.4546	73.4906	59.1165	0.618669	0.884523	0.817739	1.2765	1.3315	1.07107	0.728576	0.810703	0.944532	1.1721	1.1267	1.21739	0.849149	1.09106	0.865761	1.08907	1.18177	0.879808	1.12284	0.389719
A3KGB4	738	K	TBC1 domain family member 8B OS=Mus musculus OX=10090 GN=Tbc1d8b PE=1 SV=1	Tbc1d8b	_SDHTK[Acetyl (K)]VDITDLIK_	1	104.009	64.8738	90.3571	132.374	99.7547	107.909	1.04134	0.649521	0.904661	1.32534	0.99875	1.08039	0.728576	0.810703	0.944532	1.1721	1.1267	1.21739	1.42929	0.801183	0.957787	1.13074	0.886441	0.887462	0.911044	0.730989
A3KGS3	114	K	Ral GTPase-activating protein subunit alpha-2 OS=Mus musculus OX=10090 GN=Ralgapa2 PE=1 SV=2	Ralgapa2	_WHYQSIGSTLK[Acetyl (K)]K_	1	35.207	34.9511	37.9523	46.6293	29.3154	49.4978	0.904472	0.897897	0.974998	1.19791	0.753117	1.2716	0.952723	0.912413	0.883403	1.11109	1.10355	1.03682	0.949355	0.98409	1.10368	1.07814	0.682447	1.22645	0.983507	0.820567
A3KGS3	1011	K	Ral GTPase-activating protein subunit alpha-2 OS=Mus musculus OX=10090 GN=Ralgapa2 PE=1 SV=2	Ralgapa2	_EGK[Acetyl (K)]LQAYK_	1	42.2869	109.111		56.1281	55.4493	48.051	0.679795	1.75405		0.902304	0.891392	0.772458	0.952723	0.912413	0.883403	1.11109	1.10355	1.03682	0.713528	1.92243		0.812087	0.807747	0.74503	0.598103	0.570067
A3KGS3	1625	K	Ral GTPase-activating protein subunit alpha-2 OS=Mus musculus OX=10090 GN=Ralgapa2 PE=1 SV=2	Ralgapa2	_NFHLLK[Acetyl (K)]K_	1	79.3453	70.3777	80.843	99.6545	107.35	91.6213	0.89962	0.797945	0.916602	1.12989	1.21714	1.03881	0.952723	0.912413	0.883403	1.11109	1.10355	1.03682	0.944262	0.874543	1.03758	1.01692	1.10293	1.00192	1.09291	0.192569
A3KMP2	52	K	Tetratricopeptide repeat protein 38 OS=Mus musculus OX=10090 GN=Ttc38 PE=1 SV=2	Ttc38	_SLGGIEGC[Carbamidomethyl (C)]LSK[Acetyl (K)]LR_	1	959.269	938.947	958.353	1745.94	1786.91	2015.47	0.684793	0.670286	0.684139	1.24637	1.27562	1.43878	0.71889	0.75298	0.725104	1.2489	1.27502	1.2791	0.952571	0.890178	0.943506	0.997975	1.00047	1.12484	1.12096	0.0650973
A3KMP2	200	K	Tetratricopeptide repeat protein 38 OS=Mus musculus OX=10090 GN=Ttc38 PE=1 SV=2	Ttc38	_LAK[Acetyl (K)]EALSIEPTDAWSVHTVAHVHEMR_	1	73.6124	67.8364	68.0143	117.641	120.705	151.123	0.737437	0.679574	0.681356	1.17851	1.2092	1.51392	0.71889	0.75298	0.725104	1.2489	1.27502	1.2791	1.0258	0.902512	0.939667	0.943633	0.948379	1.18358	1.07239	0.476957
A3KMP2	318	K	Tetratricopeptide repeat protein 38 OS=Mus musculus OX=10090 GN=Ttc38 PE=1 SV=2	Ttc38	_WQTVLPVTQK[Acetyl (K)]HTR_	1	564.931	645.99	637.001	1007.81	1041.76	1233.69	0.660586	0.75537	0.744859	1.17845	1.21815	1.44258	0.71889	0.75298	0.725104	1.2489	1.27502	1.2791	0.918898	1.00317	1.02725	0.94359	0.955396	1.12781	1.02627	0.740384
A6H584	163	K	Collagen alpha-5(VI) chain OS=Mus musculus OX=10090 GN=Col6a5 PE=1 SV=4	Col6a5	_ALREDGVK[Acetyl (K)]IISVGVQK_	1	88.357	84.8452	107.29	43.8338	50.2393	55.2039	1.23355	1.18452	1.49787	0.611963	0.70139	0.770701	1.21182	1.17542	1.20136	0.819007	0.785787	0.806609	1.01794	1.00774	1.24681	0.747201	0.892595	0.955483	0.793059	0.0828035
A6H584	545	K	Collagen alpha-5(VI) chain OS=Mus musculus OX=10090 GN=Col6a5 PE=1 SV=4	Col6a5	_AVFNIK[Acetyl (K)]QLK_	1	476.367	526.884	595.247	338.272	341.6	397.014	1.06833	1.18163	1.33494	0.758632	0.766095	0.89037	1.21182	1.17542	1.20136	0.819007	0.785787	0.806609	0.881596	1.00528	1.11119	0.926283	0.974939	1.10384	1.00233	0.964184
A6H584	565	K	Collagen alpha-5(VI) chain OS=Mus musculus OX=10090 GN=Col6a5 PE=1 SV=4	Col6a5	_ALDFILPLIK[Acetyl (K)]K_	1	66.9755	32.4403	52.9664	67.2544	65.5207	129.62	0.968841	0.469269	0.76619	0.972876	0.947797	1.87503	1.21182	1.17542	1.20136	0.819007	0.785787	0.806609	0.799495	0.399235	0.637769	1.18787	1.20617	2.32458	2.56936	0.0365041
A6H584	684	K	Collagen alpha-5(VI) chain OS=Mus musculus OX=10090 GN=Col6a5 PE=1 SV=4	Col6a5	_TFMK[Acetyl (K)]NLVGK_	1	169.685	190.848	173.648	97.8911	86.1275	123.371	1.20978	1.36066	1.23802	0.697917	0.614048	0.879577	1.21182	1.17542	1.20136	0.819007	0.785787	0.806609	0.998316	1.15759	1.03052	0.852151	0.781443	1.09046	0.854894	0.206497
A6H584	689	K	Collagen alpha-5(VI) chain OS=Mus musculus OX=10090 GN=Col6a5 PE=1 SV=4	Col6a5	_NLVGK[Acetyl (K)]IQIGADR_	1	97.8844	106.67	116.852	59.3297	75.1919	64.9116	1.12762	1.22883	1.34611	0.683471	0.866201	0.747773	1.21182	1.17542	1.20136	0.819007	0.785787	0.806609	0.930517	1.04544	1.12049	0.834511	1.10233	0.927058	0.924901	0.449048
A6H584	828	K	Collagen alpha-5(VI) chain OS=Mus musculus OX=10090 GN=Col6a5 PE=1 SV=4	Col6a5	_AIESK[Acetyl (K)]LIFR_	1	872.184	821.11	981.965	527.091	581.089	713.447	1.16372	1.09557	1.31019	0.703274	0.775322	0.951922	1.21182	1.17542	1.20136	0.819007	0.785787	0.806609	0.960309	0.932068	1.09059	0.858691	0.986682	1.18015	1.01427	0.942259
A6H584	840	K	Collagen alpha-5(VI) chain OS=Mus musculus OX=10090 GN=Col6a5 PE=1 SV=4	Col6a5	_VC[Carbamidomethyl (C)]ALHDC[Carbamidomethyl (C)]K[Acetyl (K)]R_	1	143.745	162.461	138.399	78.9284	93.5259	101.153	1.20086	1.35721	1.1562	0.659374	0.781322	0.845038	1.21182	1.17542	1.20136	0.819007	0.785787	0.806609	0.990956	1.15466	0.962409	0.805089	0.994318	1.04764	0.916032	0.408115
A6H584	927	K	Collagen alpha-5(VI) chain OS=Mus musculus OX=10090 GN=Col6a5 PE=1 SV=4	Col6a5	_DTGGETYTAK[Acetyl (K)]ALQHSNVLFTEEHGSR_	1	44.0808	61.1463	44.5592	25.9737	16.6812	17.1396	1.26197	1.75053	1.27567	0.74359	0.477559	0.490683	1.21182	1.17542	1.20136	0.819007	0.785787	0.806609	1.04139	1.48928	1.06185	0.907917	0.607746	0.608328	0.591226	0.0401631
A6H584	1011	K	Collagen alpha-5(VI) chain OS=Mus musculus OX=10090 GN=Col6a5 PE=1 SV=4	Col6a5	_ENTVHVDNFDK[Acetyl (K)]LR_	1	159.703	163.061	191.787	101.437	116.723	122.718	1.12016	1.14371	1.3452	0.711478	0.818697	0.860748	1.21182	1.17542	1.20136	0.819007	0.785787	0.806609	0.924366	0.973025	1.11973	0.868709	1.04188	1.06712	0.986937	0.87985
A6H584	1121	K	Collagen alpha-5(VI) chain OS=Mus musculus OX=10090 GN=Col6a5 PE=1 SV=4	Col6a5	_LDFALK[Acetyl (K)]HVSDMFDPSVGGR_	1		77.2767						1					1.21182	1.17542	1.20136	0.819007	0.785787	0.806609		0.85076
A6H584	1291	K	Collagen alpha-5(VI) chain OS=Mus musculus OX=10090 GN=Col6a5 PE=1 SV=4	Col6a5	_VNSDQEFPAK[Acetyl (K)]FQIYQK_	1	57.1502	89.1219	65.8311	51.2343	46.2206	38.5078	0.985161	1.53629	1.1348	0.883183	0.796756	0.663802	1.21182	1.17542	1.20136	0.819007	0.785787	0.806609	0.812963	1.30702	0.944598	1.07836	1.01396	0.822954	0.95128	0.833429
A6H584	1297	K	Collagen alpha-5(VI) chain OS=Mus musculus OX=10090 GN=Col6a5 PE=1 SV=4	Col6a5	_FQIYQK[Acetyl (K)]AAFDSLLHVTVR_	1	33.6432	23.7045	15.0025	19.9293	22.7319	19.9066	1.49616	1.05417	0.667183	0.886286	1.01092	0.885274	1.21182	1.17542	1.20136	0.819007	0.785787	0.806609	1.23464	0.896849	0.555356	1.08215	1.28651	1.09753	1.29005	0.272599
A6H584	1865	K	Collagen alpha-5(VI) chain OS=Mus musculus OX=10090 GN=Col6a5 PE=1 SV=4	Col6a5	_HLLQLLSQIK[Acetyl (K)]YQVPR_	1	64.5695	73.1052	76.0602	51.399	22.3179	54.5344	1.13284	1.2826	1.33444	0.901772	0.391558	0.956782	1.21182	1.17542	1.20136	0.819007	0.785787	0.806609	0.934832	1.09118	1.11078	1.10106	0.4983	1.18618	0.88802	0.549154
A6H584	2130	K	Collagen alpha-5(VI) chain OS=Mus musculus OX=10090 GN=Col6a5 PE=1 SV=4	Col6a5	_EFVK[Acetyl (K)]TVALR_	1	571.111	554.99	631.12	510.361	534.312	608.33	1.00482	0.976459	1.1104	0.897936	0.940077	1.0703	1.21182	1.17542	1.20136	0.819007	0.785787	0.806609	0.829186	0.830732	0.924287	1.09637	1.19635	1.32692	1.40068	0.00701287
A6H584	2206	K	Collagen alpha-5(VI) chain OS=Mus musculus OX=10090 GN=Col6a5 PE=1 SV=4	Col6a5	_GFNQYPPPTLK[Acetyl (K)]DDC[Carbamidomethyl (C)]R_	1	58.6459	94.074	45.8288	68.6952	103.435	69.8758	0.79871	1.28121	0.624151	0.935574	1.4087	0.951652	1.21182	1.17542	1.20136	0.819007	0.785787	0.806609	0.659102	1.09	0.519537	1.14233	1.79273	1.17982	1.8138	0.0764935
A6H611	124	K	Mitochondrial intermediate peptidase OS=Mus musculus OX=10090 GN=Mipep PE=1 SV=1	Mipep	_VADLADFVK[Acetyl (K)]IGHPDPAFR_	1	73.7667	52.4138	79.1394	58.7027	69.58	39.6559	1.18577	0.842534	1.27214	0.943626	1.11847	0.637454	1.12703	0.855186	0.819547	0.992632	1.07106	1.13454	1.05212	0.985205	1.55225	0.95063	1.04427	0.561861	0.712273	0.214234
A6H611	543	K	Mitochondrial intermediate peptidase OS=Mus musculus OX=10090 GN=Mipep PE=1 SV=1	Mipep	_VVSQFAK[Acetyl (K)]HYQTGQPLPK_	1	129.087	131.262	157.793	124.421	163.85	136.12	0.91928	0.934768	1.1237	0.88605	1.16684	0.96936	1.12703	0.855186	0.819547	0.992632	1.07106	1.13454	0.815665	1.09306	1.37113	0.892627	1.08942	0.854407	0.864813	0.486071
A6H619	1659	K	PHD and RING finger domain-containing protein 1 OS=Mus musculus OX=10090 GN=Phrf1 PE=1 SV=2	Phrf1	_AYVDK[Acetyl (K)]YR_	1	149.621	91.4837	154.349	130.797	117.979	121.301	1.17268	0.717023	1.20974	1.02515	0.924683	0.950721	0.807138	0.937198	1.05934	1.12462	0.913022	1.15868	1.45289	0.76507	1.14197	0.911549	1.01277	0.820524	0.816934	0.430965
A6H630	31	K	Damage-control phosphatase ARMT1 OS=Mus musculus OX=10090 GN=Armt1 PE=1 SV=1	Armt1	_DRTPQILTK[Acetyl (K)]VIDTLHR_	1	65.135	72.1037	95.565	35.7364	57.6129	75.9012	0.972033	1.07603	1.42615	0.533307	0.859778	1.1327	1.13452	1.06777	1.00898	0.993798	0.937877	0.857056	0.856777	1.00774	1.41346	0.536635	0.916729	1.32162	0.846554	0.523214
A6H690	763	K	IQ and AAA domain-containing protein 1-like OS=Mus musculus OX=10090 GN=Iqca1l PE=1 SV=3	Iqca1l	_LLQLIK[Acetyl (K)]K_	1	194.147	215.502	233.775	237.233	183.171	215.445	0.910581	1.01074	1.09645	1.11266	0.859101	1.01047
A6H6A9	666	K	Rab GTPase-activating protein 1-like OS=Mus musculus OX=10090 GN=Rabgap1l PE=1 SV=1	Rabgap1l	_NNFEDLHC[Carbamidomethyl (C)]K[Acetyl (K)]FYQLEK_	1	30.8588	38.1018	25.9672	30.6709	32.0192	40.1108	0.936399	1.15618	0.787963	0.930696	0.97161	1.21715	0.935388	0.876617	0.902955	1.21278	1.03454	1.03772	1.00108	1.31892	0.87265	0.76741	0.939169	1.1729	0.901911	0.581801
A6H6E2	490	K	Multimerin-2 OS=Mus musculus OX=10090 GN=Mmrn2 PE=1 SV=1	Mmrn2	_YVK[Acetyl (K)]DC[Carbamidomethyl (C)]NC[Carbamidomethyl (C)]QR_	1	42.1309	49.709	37.9922	48.8783	38.845	47.411	0.954028	1.12563	0.86031	1.10682	0.879621	1.07359	1.02838	1.27631	0.887148	1.14231	0.718153	0.947707	0.927703	0.881941	0.969748	0.968933	1.22484	1.13283	1.19688	0.0767765
A6H8H2	177	K	DENN domain-containing protein 4C OS=Mus musculus OX=10090 GN=Dennd4c PE=1 SV=1	Dennd4c	_GETPPHTFC[Carbamidomethyl (C)]K[Acetyl (K)]VDK_	1	305.678	314.638	276.281	251.928	257.658	266.397	1.09655	1.12869	0.991093	0.903735	0.92429	0.95564	1.00369	1.07406	1.02004	1.04287	0.97518	0.884158	1.09252	1.05086	0.971625	0.866586	0.947814	1.08085	0.929453	0.355012
A6H8H2	574	K	DENN domain-containing protein 4C OS=Mus musculus OX=10090 GN=Dennd4c PE=1 SV=1	Dennd4c	_FMASILK[Acetyl (K)]GYR_	1	272.529	258.454	247.385	207.061	184.342	241.636	1.15854	1.09871	1.05165	0.880231	0.783651	1.02721	1.00369	1.07406	1.02004	1.04287	0.97518	0.884158	1.15428	1.02295	1.03099	0.844048	0.803596	1.1618	0.875701	0.300352
A6H8H2	613	K	DENN domain-containing protein 4C OS=Mus musculus OX=10090 GN=Dennd4c PE=1 SV=1	Dennd4c	_AYTK[Acetyl (K)]FYTLLSK_	1	96.6031	96.3317	137.36	99.135	108.53	127.195	0.871403	0.868955	1.23905	0.894242	0.978994	1.14736	1.00369	1.07406	1.02004	1.04287	0.97518	0.884158	0.868198	0.809035	1.21471	0.857483	1.00391	1.29768	1.09237	0.63304
A6H8H2	716	K	DENN domain-containing protein 4C OS=Mus musculus OX=10090 GN=Dennd4c PE=1 SV=1	Dennd4c	_LDLK[Acetyl (K)]LFDSPQK_	1	83.4929	98.8402	89.6517	72.1501	78.1643	59.5117	1.03974	1.23086	1.11643	0.898486	0.973382	0.7411	1.00369	1.07406	1.02004	1.04287	0.97518	0.884158	1.03591	1.14598	1.0945	0.861553	0.998156	0.838198	0.823436	0.0332328
A6H8H2	723	K	DENN domain-containing protein 4C OS=Mus musculus OX=10090 GN=Dennd4c PE=1 SV=1	Dennd4c	_LFDSPQK[Acetyl (K)]LK_	1	134.237	123.384	134.767	100.366	120.741	121.996	1.09508	1.00654	1.0994	0.818766	0.984984	0.995225	1.00369	1.07406	1.02004	1.04287	0.97518	0.884158	1.09105	0.937134	1.07781	0.785109	1.01005	1.12562	0.940369	0.581652
A6H8H2	725	K	DENN domain-containing protein 4C OS=Mus musculus OX=10090 GN=Dennd4c PE=1 SV=1	Dennd4c	_LK[Acetyl (K)]LC[Carbamidomethyl (C)]FNR_	1	418.953	425.277	451.606	389.845	386.11	475.479	0.986828	1.00172	1.06374	0.918265	0.909467	1.11997	1.00369	1.07406	1.02004	1.04287	0.97518	0.884158	0.983198	0.932648	1.04285	0.880518	0.932615	1.26671	1.04095	0.822917
A6H8H2	882	K	DENN domain-containing protein 4C OS=Mus musculus OX=10090 GN=Dennd4c PE=1 SV=1	Dennd4c	_SGIFLWTK[Acetyl (K)]VR_	1	187.333	184.728	270.215	88.5095	184.705	243.321	0.969957	0.956471	1.3991	0.458277	0.956348	1.25985	1.00369	1.07406	1.02004	1.04287	0.97518	0.884158	0.966389	0.890517	1.37161	0.439439	0.980689	1.42491	0.881221	0.589094
A6X935	162	K	Inter alpha-trypsin inhibitor, heavy chain 4 OS=Mus musculus OX=10090 GN=Itih4 PE=1 SV=2	Itih4	_LGMYELLLK[Acetyl (K)]VRPQQLVK_	1	41.1348	38.0436	20.3633	24.3659	14.2932	32.3457	1.44717	1.33841	0.716401	0.857217	0.502849	1.13795	1.23491	1.29403	1.28935	0.686801	0.719089	0.775828	1.17188	1.0343	0.555631	1.24813	0.699286	1.46676	1.23621	0.542748
A6X935	299	K	Inter alpha-trypsin inhibitor, heavy chain 4 OS=Mus musculus OX=10090 GN=Itih4 PE=1 SV=2	Itih4	_EALVK[Acetyl (K)]ILK_	1	54.8261	58.8751	70.722	22.0387	36.3017	43.4576	1.14931	1.23419	1.48253	0.461993	0.760986	0.910993	1.23491	1.29403	1.28935	0.686801	0.719089	0.775828	0.930685	0.953754	1.14983	0.672673	1.05826	1.17422	0.957448	0.735283
A6X935	481	K	Inter alpha-trypsin inhibitor, heavy chain 4 OS=Mus musculus OX=10090 GN=Itih4 PE=1 SV=2	Itih4	_YK[Acetyl (K)]FQHHFK_	1		29.6039	26.7325	57.0347	56.7479	78.9263		0.594348	0.5367	1.14507	1.13931	1.58458	1.23491	1.29403	1.28935	0.686801	0.719089	0.775828		0.459299	0.416258	1.66725	1.58438	2.04243	4.031	0.000976902
A6X935	537	K	Inter alpha-trypsin inhibitor, heavy chain 4 OS=Mus musculus OX=10090 GN=Itih4 PE=1 SV=2	Itih4	_SPK[Acetyl (K)]YIFHNFMER_	1	78.5985	104.561	119.653	55.5795	60.1163	59.6628	0.986238	1.31201	1.50139	0.697401	0.754328	0.748637	1.23491	1.29403	1.28935	0.686801	0.719089	0.775828	0.798634	1.01389	1.16446	1.01543	1.04901	0.964952	1.0176	0.811294
A6X935	635	K	Inter alpha-trypsin inhibitor, heavy chain 4 OS=Mus musculus OX=10090 GN=Itih4 PE=1 SV=2	Itih4	_GSK[Acetyl (K)]LMTVLK_	1	115.78	96.9018	113.222	43.4477	48.084	52.5476	1.4781	1.23709	1.44544	0.554671	0.61386	0.670845	1.23491	1.29403	1.28935	0.686801	0.719089	0.775828	1.19693	0.955995	1.12106	0.807615	0.853664	0.864682	0.771524	0.0217396
A8C756	1434	K	tRNA (32-2'-O)-methyltransferase regulator THADA OS=Mus musculus OX=10090 GN=Thada PE=1 SV=1	Thada	_AK[Acetyl (K)]LWLAMR_	1	41.0312	39.4636	64.0864	45.5374	75.4268	65.7603	0.743081	0.714691	1.16062	0.82469	1.36599	1.19093	0.793401		0.805736	1.30116	1.11878	0.980923	0.936577		1.44044	0.633811	1.22097	1.21409	0.860705	0.634664
A8C756	1649	K	tRNA (32-2'-O)-methyltransferase regulator THADA OS=Mus musculus OX=10090 GN=Thada PE=1 SV=1	Thada	_LASK[Acetyl (K)]IIAYR_	1	123.02	132.265			111.913		1.00507	1.0806			0.914327		0.793401		0.805736	1.30116	1.11878	0.980923	1.26679				0.817255		0.645139
B1AQJ2	230	K	Ubiquitin carboxyl-terminal hydrolase 36 OS=Mus musculus OX=10090 GN=Usp36 PE=1 SV=1	Usp36	_AC[Carbamidomethyl (C)]LNGYAK[Acetyl (K)]LDR_	1	142.421	127.366	131.05	118.89	129.255	85.564	1.16334	1.04036	1.07046	0.97113	1.0558	0.698915
B1AQJ2	254	K	Ubiquitin carboxyl-terminal hydrolase 36 OS=Mus musculus OX=10090 GN=Usp36 PE=1 SV=1	Usp36	_VK[Acetyl (K)]C[Carbamidomethyl (C)]SVC[Carbamidomethyl (C)]K_	1	19.2992			21.109	26.431	21.8617	0.870306			0.951917	1.19192	0.985861
B1AR13	44	K	CDGSH iron-sulfur domain-containing protein 3, mitochondrial OS=Mus musculus OX=10090 GN=Cisd3 PE=1 SV=1	Cisd3	_WFPK[Acetyl (K)]DPAKPVVAQK_	0.999991	890.969	1166.37	1200.2	554.945	604.402	723.442	1.03998	1.36144	1.40092	0.647755	0.705483	0.844431	1.22237	1.31664	1.32482	0.747661	0.653989	0.734521	0.850785	1.03402	1.05744	0.866376	1.07874	1.14963	1.05183	0.685031
B1AR13	65	K	CDGSH iron-sulfur domain-containing protein 3, mitochondrial OS=Mus musculus OX=10090 GN=Cisd3 PE=1 SV=1	Cisd3	_LELVAGK[Acetyl (K)]TYR_	1	11688.5	9051.07	12346.3	6600.41	6879.72	6792.8	1.31433	1.01776	1.38829	0.742192	0.7736	0.763826	1.22237	1.31664	1.32482	0.747661	0.653989	0.734521	1.07523	0.772997	1.04791	0.992686	1.18289	1.0399	1.11026	0.394753
B1AR13	76	K	CDGSH iron-sulfur domain-containing protein 3, mitochondrial OS=Mus musculus OX=10090 GN=Cisd3 PE=1 SV=1	Cisd3	_SK[Acetyl (K)]NQPFC[Carbamidomethyl (C)]DGSHFFQR_	1	77.814	60.3335	74.999	58.6173	36.5283	28.0314	1.3882	1.07635	1.33798	1.04573	0.651664	0.500079	1.22237	1.31664	1.32482	0.747661	0.653989	0.734521	1.13566	0.817495	1.00994	1.39867	0.996446	0.680822	1.03808	0.986998
B1AR13	96	K	CDGSH iron-sulfur domain-containing protein 3, mitochondrial OS=Mus musculus OX=10090 GN=Cisd3 PE=1 SV=1	Cisd3	_TGLSPLK[Acetyl (K)]FK_	1	2898.74	2022.04	3076.91	1772.48	1566.01	1604.19	1.34405	0.93755	1.42666	0.821835	0.726104	0.743809	1.22237	1.31664	1.32482	0.747661	0.653989	0.734521	1.09954	0.712077	1.07687	1.09921	1.11027	1.01264	1.11551	0.427409
B1AR13	111	K	CDGSH iron-sulfur domain-containing protein 3, mitochondrial OS=Mus musculus OX=10090 GN=Cisd3 PE=1 SV=1	Cisd3	_TVALC[Carbamidomethyl (C)]TC[Carbamidomethyl (C)]K[Acetyl (K)]ATQRPPYC[Carbamidomethyl (C)]DGTHK_	1	424.573	484.373	525.955	331.12	305.872	339.165	1.05656	1.20538	1.30886	0.824003	0.761172	0.844024	1.22237	1.31664	1.32482	0.747661	0.653989	0.734521	0.864356	0.915495	0.987955	1.10211	1.16389	1.14908	1.23386	0.00735906
B1ARD6	152	K	Schlafen family member 9 OS=Mus musculus OX=10090 GN=Slfn9 PE=2 SV=1	Slfn9	_DAFYFLK[Acetyl (K)]K_	1	45.1063	16.3753	47.6734	32.9575	36.4967	38.6758	1.24554	0.45218	1.31643	0.910072	1.0078	1.06797	1.11549	1.06239	1.0052	0.974218	0.921762	0.920938	1.11659	0.425624	1.30962	0.934156	1.09334	1.15966	1.11758	0.58035
B1ARD6	495	K	Schlafen family member 9 OS=Mus musculus OX=10090 GN=Slfn9 PE=2 SV=1	Slfn9	_TAFTLK[Acetyl (K)]QK_	1	127.867						1						1.11549	1.06239	1.0052	0.974218	0.921762	0.920938	0.896469
B1ARD6	513	K	Schlafen family member 9 OS=Mus musculus OX=10090 GN=Slfn9 PE=2 SV=1	Slfn9	_VC[Carbamidomethyl (C)]VMTK[Acetyl (K)]VLC[Carbamidomethyl (C)]LSSQNNNK_	1	51.3881		34.4449	30.6275	39.5273	49.8238	1.24843		0.836806	0.744067	0.960277	1.21042	1.11549	1.06239	1.0052	0.974218	0.921762	0.920938	1.11918		0.832477	0.763758	1.04179	1.31434	1.06572	0.84161
B1ARD6	643	K	Schlafen family member 9 OS=Mus musculus OX=10090 GN=Slfn9 PE=2 SV=1	Slfn9	_DFIQAK[Acetyl (K)]NIC[Carbamidomethyl (C)]QAVTR_	1	45.4252	32.9207	51.0068	41.9813	46.5409	29.6117	1.10128	0.79812	1.2366	1.01778	1.12833	0.717899	1.11549	1.06239	1.0052	0.974218	0.921762	0.920938	0.98726	0.751247	1.2302	1.04472	1.2241	0.779531	1.02683	0.886704
B1AVH7	45	K	TBC1 domain family member 2A OS=Mus musculus OX=10090 GN=Tbc1d2 PE=2 SV=1	Tbc1d2	_K[Acetyl (K)]LC[Carbamidomethyl (C)]GYLSK_	1	144.129	95.7417	168.812	195.798	105.084	151.224	1.00463	0.667353	1.17668	1.36478	0.732474	1.05408	0.812638	0.853603	0.887793	1.0393	1.16619	1.24048	1.23626	0.781807	1.3254	1.31318	0.62809	0.849739	0.834764	0.498818
B1AVH7	52	K	TBC1 domain family member 2A OS=Mus musculus OX=10090 GN=Tbc1d2 PE=2 SV=1	Tbc1d2	_LC[Carbamidomethyl (C)]GYLSK[Acetyl (K)]FGGK_	1	339.789	283.034	354.245	353.886	304.318	342.239	1.03096	0.858758	1.07482	1.07373	0.923335	1.03839	0.812638	0.853603	0.887793	1.0393	1.16619	1.24048	1.26866	1.00604	1.21067	1.03313	0.791752	0.837093	0.763759	0.0652867
B1AVH7	476	K	TBC1 domain family member 2A OS=Mus musculus OX=10090 GN=Tbc1d2 PE=2 SV=1	Tbc1d2	_FLNSEIHQVTK[Acetyl (K)]IWR_	1	59.1164	38.1105	55.6927	72.8334	93.9777	98.2111	0.848679	0.547117	0.799528	1.0456	1.34915	1.40992	0.812638	0.853603	0.887793	1.0393	1.16619	1.24048	1.04435	0.64095	0.900579	1.00607	1.15689	1.1366	1.27599	0.157848
B1AVH7	575	K	TBC1 domain family member 2A OS=Mus musculus OX=10090 GN=Tbc1d2 PE=2 SV=1	Tbc1d2	_LLAK[Acetyl (K)]IQALEVR_	1	250.923	211.906	230.355	276.645	306.968	445.828	0.87398	0.738082	0.802339	0.963569	1.06919	1.55284	0.812638	0.853603	0.887793	1.0393	1.16619	1.24048	1.07548	0.864666	0.903745	0.927136	0.916818	1.25181	1.08857	0.55369
B1AVH7	848	K	TBC1 domain family member 2A OS=Mus musculus OX=10090 GN=Tbc1d2 PE=2 SV=1	Tbc1d2	_FFTK[Acetyl (K)]TIC[Carbamidomethyl (C)]DSR_	1	273.51	284.431	317.891	390.349	381.558	451.444	0.781761	0.812977	0.908613	1.11572	1.09059	1.29034	0.812638	0.853603	0.887793	1.0393	1.16619	1.24048	0.962004	0.952406	1.02345	1.07353	0.935173	1.0402	1.0378	0.491282
B1AVZ0	207	K	Uracil phosphoribosyltransferase homolog OS=Mus musculus OX=10090 GN=Uprt PE=1 SV=1	Uprt	_IGK[Acetyl (K)]ILIQSDEETQR_	1	29.2587	40.8232		25.4615	22.9798		0.987442	1.37773		0.859291	0.775539		0.978687	0.924561	0.857875	1.06593	1.14491	1.02804	1.00895	1.49014		0.806144	0.677379		0.593626	0.194706
B1AWN4	1038	K	Phospholipid-transporting ATPase VB OS=Mus musculus OX=10090 GN=Atp10b PE=1 SV=1	Atp10b	_SMIVK[Acetyl (K)]LVR_	1	23.501	23.8384	27.9727	38.4921	43.6422	36.7724	0.726017	0.736439	0.864159	1.18914	1.34824	1.13601
B1AY10	553	K	Transcriptional repressor NF-X1 OS=Mus musculus OX=10090 GN=Nfx1 PE=1 SV=1	Nfx1	_SDGFGDFSC[Carbamidomethyl (C)]LK[Acetyl (K)]IC[Carbamidomethyl (C)]GK_	1	64.3886	44.6027	43.972	81.3627	81.2835	68.1049	1.00682	0.697436	0.687574	1.27224	1.271	1.06493	0.893264	0.816568	0.884235	1.22258	1.16166	1.02169	1.12713	0.854107	0.777591	1.04061	1.09413	1.04232	1.1516	0.244417
B1AY13	142	K	Ubiquitin carboxyl-terminal hydrolase 24 OS=Mus musculus OX=10090 GN=Usp24 PE=1 SV=1	Usp24	_VLTDHWSIPYK[Acetyl (K)]R_	1	44.8446	37.7843	27.0796	35.5086	36.1635	45.7912	1.18442	0.997949	0.715219	0.937843	0.95514	1.20942	1.02738	0.937175	1.00879	1.02819	0.950181	1.04829	1.15286	1.06485	0.708988	0.912129	1.00522	1.15371	1.04933	0.71411
B1AY13	400	K	Ubiquitin carboxyl-terminal hydrolase 24 OS=Mus musculus OX=10090 GN=Usp24 PE=1 SV=1	Usp24	_SPHFSAK[Acetyl (K)]MNSLK_	1		307.152	294.26			229.316		1.10922	1.06266			0.828126	1.02738	0.937175	1.00879	1.02819	0.950181	1.04829		1.18357	1.0534			0.78998	0.706293
B1AY13	527	K	Ubiquitin carboxyl-terminal hydrolase 24 OS=Mus musculus OX=10090 GN=Usp24 PE=1 SV=1	Usp24	_QK[Acetyl (K)]LLSLIGR_	1	74.8176	63.7588	61.9223	131.688	109.525	97.4334	0.832624	0.709554	0.689116	1.46552	1.21887	1.08431	1.02738	0.937175	1.00879	1.02819	0.950181	1.04829	0.810436	0.75712	0.683113	1.42534	1.28278	1.03436	1.66283	0.00923841
B1AY13	645	K	Ubiquitin carboxyl-terminal hydrolase 24 OS=Mus musculus OX=10090 GN=Usp24 PE=1 SV=1	Usp24	_SFIK[Acetyl (K)]QTYQK_	1	214.534	208.085	207.764	191.753	204.32	199.478	1.04998	1.01841	1.01684	0.938482	0.99999	0.976291	1.02738	0.937175	1.00879	1.02819	0.950181	1.04829	1.022	1.08669	1.00798	0.91275	1.05242	0.93132	0.929354	0.21027
B1AY13	865	K	Ubiquitin carboxyl-terminal hydrolase 24 OS=Mus musculus OX=10090 GN=Usp24 PE=1 SV=1	Usp24	_K[Acetyl (K)]FIADC[Carbamidomethyl (C)]YTR_	1	79.824	104.764	84.9012	87.8964	61.4863	72.2752	0.975154	1.27983	1.03718	1.07377	0.751134	0.882935	1.02738	0.937175	1.00879	1.02819	0.950181	1.04829	0.949168	1.36563	1.02814	1.04433	0.790518	0.842264	0.800825	0.193404
B1AY13	917	K	Ubiquitin carboxyl-terminal hydrolase 24 OS=Mus musculus OX=10090 GN=Usp24 PE=1 SV=1	Usp24	_STK[Acetyl (K)]LVIIER_	1	392.364	343.009	367.288	392.944	432.205	449.044	0.990462	0.865873	0.927162	0.991927	1.09104	1.13354	1.02738	0.937175	1.00879	1.02819	0.950181	1.04829	0.964068	0.923918	0.919085	0.964729	1.14824	1.08133	1.13795	0.0758307
B1AY13	1807	K	Ubiquitin carboxyl-terminal hydrolase 24 OS=Mus musculus OX=10090 GN=Usp24 PE=1 SV=1	Usp24	_NTFQGIYSDQK[Acetyl (K)]IC[Carbamidomethyl (C)]K_	1	50.3268	67.1747	64.9545	59.5945	49.781	42.292	0.90374	1.20629	1.16642	1.07016	0.893939	0.759456	1.02738	0.937175	1.00879	1.02819	0.950181	1.04829	0.879657	1.28715	1.15625	1.04082	0.940809	0.724473	0.81434	0.261917
B1AY13	1810	K	Ubiquitin carboxyl-terminal hydrolase 24 OS=Mus musculus OX=10090 GN=Usp24 PE=1 SV=1	Usp24	_IC[Carbamidomethyl (C)]K[Acetyl (K)]DC[Carbamidomethyl (C)]PHR_	1	211.238	230.574	225.95	175.351	199.942	203.792	1.01651	1.10955	1.0873	0.843812	0.962151	0.980674	1.02738	0.937175	1.00879	1.02819	0.950181	1.04829	0.989418	1.18394	1.07783	0.820676	1.0126	0.935501	0.85162	0.114259
B1AY13	2094	K	Ubiquitin carboxyl-terminal hydrolase 24 OS=Mus musculus OX=10090 GN=Usp24 PE=1 SV=1	Usp24	_LSILTK[Acetyl (K)]LVK_	1	11.9261	15.5419	17.7718	9.79883	11.2158	13.2807	0.899684	1.17245	1.34067	0.739208	0.846103	1.00188	1.02738	0.937175	1.00879	1.02819	0.950181	1.04829	0.87571	1.25105	1.32899	0.71894	0.890465	0.955729	0.742279	0.137153
B1AY13	2252	K	Ubiquitin carboxyl-terminal hydrolase 24 OS=Mus musculus OX=10090 GN=Usp24 PE=1 SV=1	Usp24	_TLDSALFYQDK[Acetyl (K)]LK_	1	156.755	136.635	132.821	127.653	137.617	159.369	1.1054	0.963518	0.936625	0.900177	0.970444	1.12384	1.02738	0.937175	1.00879	1.02819	0.950181	1.04829	1.07594	1.02811	0.928466	0.875495	1.02133	1.07207	0.979018	0.774549
B1AYL1	478	K	Sodium channel protein type 7 subunit alpha OS=Mus musculus OX=10090 GN=Scn7a PE=1 SV=1	Scn7a	_C[Carbamidomethyl (C)]PIC[Carbamidomethyl (C)]WHK[Acetyl (K)]FIK_	1	107.701	103.214	95.2297	59.1434	62.6611	62.2215	1.31833	1.26341	1.16567	0.723952	0.767011	0.76163	1.16803	1.18708	1.17848	0.824558	0.853947	0.787892	1.12867	1.0643	0.989128	0.877988	0.898195	0.966668	0.861964	0.0367686
B1AYL1	481	K	Sodium channel protein type 7 subunit alpha OS=Mus musculus OX=10090 GN=Scn7a PE=1 SV=1	Scn7a	_FIK[Acetyl (K)]TC[Carbamidomethyl (C)]FIWK_	1	186.801	139.163	159.967	94.8267	104.469	128.212	1.37786	1.02648	1.17993	0.699451	0.770571	0.945704	1.16803	1.18708	1.17848	0.824558	0.853947	0.787892	1.17964	0.864707	1.00123	0.848274	0.902364	1.2003	0.968925	0.812955
B1AYL1	1223	K	Sodium channel protein type 7 subunit alpha OS=Mus musculus OX=10090 GN=Scn7a PE=1 SV=1	Scn7a	_K[Acetyl (K)]LLYADVQKPTPR_	1	246.142	217.568	221.354	172.541	163.888	176.829	1.23243	1.08936	1.10832	0.863913	0.820585	0.885385	1.16803	1.18708	1.17848	0.824558	0.853947	0.787892	1.05513	0.917681	0.940462	1.04773	0.960932	1.12374	1.07522	0.311087
B1AYL1	1583	K	Sodium channel protein type 7 subunit alpha OS=Mus musculus OX=10090 GN=Scn7a PE=1 SV=1	Scn7a	_IHC[Carbamidomethyl (C)]LDILLAFTK[Acetyl (K)]R_	1	137.028	96.8619	136.403	45.4746	116.733	114.49	1.27076	0.898269	1.26496	0.421718	1.08255	1.06175	1.16803	1.18708	1.17848	0.824558	0.853947	0.787892	1.08794	0.756702	1.07338	0.511447	1.2677	1.34758	1.07152	0.991559
B1AZA5	538	K	Transmembrane protein 245 OS=Mus musculus OX=10090 GN=Tmem245 PE=1 SV=1	Tmem245	_EWITHK[Acetyl (K)]LHK_	1	126.169	140.93	143.142	60.6067	73.2402		1.15945	1.2951	1.31543	0.556957	0.673055		0.976234	0.873346	1.01361	1.23145	0.931102	0.974259	1.18768	1.48292	1.29778	0.452276	0.722858		0.444187	0.0229847
B1AZI6	345	K	THO complex subunit 2 OS=Mus musculus OX=10090 GN=Thoc2 PE=1 SV=1	Thoc2	_VEKPPDNQK[Acetyl (K)]LGLLEALLK_	1	138.96	65.3799	204.626	72.7472	51.8506	57.7878	1.40992	0.66336	2.07618	0.738112	0.52609	0.58633	1.04078	0.981691	1.08261	0.938593	0.929301	1.02702	1.35468	0.675733	1.91775	0.786402	0.566113	0.570905	0.487169	0.118663
B1AZI6	461	K	THO complex subunit 2 OS=Mus musculus OX=10090 GN=Thoc2 PE=1 SV=1	Thoc2	_SFMK[Acetyl (K)]EFQSDGSK_	1	59.428	90.9351			55.9499	63.9351	0.879607	1.34595			0.828127	0.946317	1.04078	0.981691	1.08261	0.938593	0.929301	1.02702	0.845139	1.37105			0.891128	0.921421	0.817867	0.605956
B1AZI6	848	K	THO complex subunit 2 OS=Mus musculus OX=10090 GN=Thoc2 PE=1 SV=1	Thoc2	_VHK[Acetyl (K)]YITSC[Carbamidomethyl (C)]EMVMAPVHEAVVSLHVSK_	1	55.9317	58.4954	73.0303		55.8304		0.919597	0.961748	1.20072		0.917932		1.04078	0.981691	1.08261	0.938593	0.929301	1.02702	0.883563	0.979685	1.1091		0.987765		0.996956
B1AZI6	1099	K	THO complex subunit 2 OS=Mus musculus OX=10090 GN=Thoc2 PE=1 SV=1	Thoc2	_HVVHK[Acetyl (K)]WHYK_	1	100.835	79.3044	96.1519	98.6534	112.936	133.557	0.973567	0.765687	0.92835	0.952502	1.0904	1.2895	1.04078	0.981691	1.08261	0.938593	0.929301	1.02702	0.935418	0.779967	0.857507	1.01482	1.17335	1.25557	1.33847	0.0238338
B1AZI6	1103	K	THO complex subunit 2 OS=Mus musculus OX=10090 GN=Thoc2 PE=1 SV=1	Thoc2	_WHYK[Acetyl (K)]LTK_	1	435.332	397.361	403.399	390.372	435.191	390.13	1.06534	0.97242	0.987198	0.955317	1.065	0.954724	1.04078	0.981691	1.08261	0.938593	0.929301	1.02702	1.0236	0.990556	0.911865	1.01782	1.14602	0.929607	1.05722	0.48822
B2KF05	341	K	Bromodomain and PHD finger-containing protein 3 OS=Mus musculus OX=10090 GN=Brpf3 PE=1 SV=1	Brpf3	_GLGAAIQC[Carbamidomethyl (C)]HK[Acetyl (K)]VNC[Carbamidomethyl (C)]YTAFHVTC[Carbamidomethyl (C)]AQR_	1	56.2436	50.9436	55.4742	71.2321	79.1306	65.7386	0.890958	0.807	0.87877	1.12839	1.25351	1.04137
B2KF05	670	K	Bromodomain and PHD finger-containing protein 3 OS=Mus musculus OX=10090 GN=Brpf3 PE=1 SV=1	Brpf3	_YNAK[Acetyl (K)]DTIFHR_	1	1078.19	824.249	1019.92	1228.79	1154.37	995.285	1.02672	0.784899	0.971224	1.17013	1.09926	0.94777
B2KFW1	751	K	Zinc finger and SCAN domain-containing protein 20 OS=Mus musculus OX=10090 GN=Zscan20 PE=2 SV=2	Zscan20	_IHIGEK[Acetyl (K)]PYR_	1	275.202	220.357	267.865	322.236	304.658	238.693	1.01363	0.811623	0.986605	1.18687	1.12212	0.879159
B2RPV6	372	K	Multimerin-1 OS=Mus musculus OX=10090 GN=Mmrn1 PE=1 SV=2	Mmrn1	_SIEDLLK[Acetyl (K)]NIVKEQFK_	0.952036			1014.72	231.579	285.884				1.98681	0.453429	0.559758		0.84974	0.843984	1.11006	0.651323	0.959543	1.58535			1.78982	0.696166	0.583359		0.357445
B2RQC6	137	K	Multifunctional protein CAD OS=Mus musculus OX=10090 GN=Cad PE=1 SV=1	Cad	_EQGSLLGK[Acetyl (K)]LVQK_	1	110.673	93.1163	138.567	141.679	130.172	145.951	0.873552	0.734975	1.09372	1.11828	1.02746	1.15201	0.911863	0.956939	0.973207	1.06887	1.04264	1.04648	0.957985	0.768048	1.12383	1.04623	0.985439	1.10085	1.09918	0.410239
B2RQC6	186	K	Multifunctional protein CAD OS=Mus musculus OX=10090 GN=Cad PE=1 SV=1	Cad	_IC[Carbamidomethyl (C)]ALDC[Carbamidomethyl (C)]GLK[Acetyl (K)]YNQIR_	1	70.6264	51.8775	62.5225	89.9502	51.9997	71.7428	1.0628	0.780662	0.94085	1.35359	0.782502	1.0796	0.911863	0.956939	0.973207	1.06887	1.04264	1.04648	1.16553	0.81579	0.966752	1.26637	0.750498	1.03165	1.03407	0.912463
B2RQC6	747	K	Multifunctional protein CAD OS=Mus musculus OX=10090 GN=Cad PE=1 SV=1	Cad	_WDLSK[Acetyl (K)]FLR_	1	174.749	180.354	157.319	135.309	211.083	211.281	0.979811	1.01124	0.882087	0.758672	1.18354	1.18465	0.911863	0.956939	0.973207	1.06887	1.04264	1.04648	1.07452	1.05675	0.906371	0.709789	1.13513	1.13204	0.980026	0.819442
B2RQC6	754	K	Multifunctional protein CAD OS=Mus musculus OX=10090 GN=Cad PE=1 SV=1	Cad	_VSTK[Acetyl (K)]IGSC[Carbamidomethyl (C)]MK_	1	203.906	193.36	223.798	187.94	196.625	205.554	1.01012	0.957874	1.10866	0.931025	0.974048	1.01828	0.911863	0.956939	0.973207	1.06887	1.04264	1.04648	1.10775	1.00098	1.13918	0.871036	0.93421	0.973057	0.855414	0.0376818
B2RQC6	778	K	Multifunctional protein CAD OS=Mus musculus OX=10090 GN=Cad PE=1 SV=1	Cad	_SFEEAFQK[Acetyl (K)]ALR_	1	460.731	390.356	490.838	387.179	378.676	347.681	1.12581	0.953847	1.19938	0.946085	0.925307	0.84957	0.911863	0.956939	0.973207	1.06887	1.04264	1.04648	1.23463	0.996769	1.2324	0.885125	0.887463	0.81184	0.746126	0.019792
B2RQC6	1127	K	Multifunctional protein CAD OS=Mus musculus OX=10090 GN=Cad PE=1 SV=1	Cad	_EHPVVISK[Acetyl (K)]FIQEAK_	1	44.3746	38.6173	23.058	24.4274	25.4549	29.614	1.43494	1.24877	0.745625	0.789909	0.823134	0.957627	0.911863	0.956939	0.973207	1.06887	1.04264	1.04648	1.57363	1.30496	0.766152	0.739012	0.789468	0.915097	0.670439	0.184094
B2RQC6	1411	K	Multifunctional protein CAD OS=Mus musculus OX=10090 GN=Cad PE=1 SV=1	Cad	_LSSFVTK[Acetyl (K)]GYR_	1	199.517	232.588	183.511			276.006	0.895075	1.04344	0.823266			1.23822	0.911863	0.956939	0.973207	1.06887	1.04264	1.04648	0.981589	1.09039	0.845931			1.18323	1.21652
B2RQC6	1460	K	Multifunctional protein CAD OS=Mus musculus OX=10090 GN=Cad PE=1 SV=1	Cad	_VHVDC[Carbamidomethyl (C)]MTSQK[Acetyl (K)]LVR_	1		140.597	139.141					1.00521	0.994793				0.911863	0.956939	0.973207	1.06887	1.04264	1.04648		1.05044	1.02218
B2RQC6	2036	K	Multifunctional protein CAD OS=Mus musculus OX=10090 GN=Cad PE=1 SV=1	Cad	_HPQPGAVELAAK[Acetyl (K)]HC[Carbamidomethyl (C)]R_	1	253.375	349.546	292.145	310.426	309.031	326.571	0.825733	1.13915	0.95208	1.01166	1.00711	1.06427	0.911863	0.956939	0.973207	1.06887	1.04264	1.04648	0.905545	1.19041	0.978291	0.946474	0.96592	1.01701	0.952886	0.644114
B2RQE8	259	K	Rho GTPase-activating protein 42 OS=Mus musculus OX=10090 GN=Arhgap42 PE=1 SV=1	Arhgap42	_HYC[Carbamidomethyl (C)]TYDK[Acetyl (K)]GSK_	1	29.1974	37.6915	32.7917	39.4812	38.0968	42.7701	0.796189	1.02781	0.894204	1.07662	1.03887	1.16631	1.18863	1.05243	1.14503	0.750858	1.00095	0.862096	0.669837	0.976612	0.780942	1.43385	1.03788	1.35287	1.5756	0.0365518
B2RR83	346	K	3'-5' RNA helicase YTHDC2 OS=Mus musculus OX=10090 GN=Ythdc2 PE=1 SV=1	Ythdc2	_FSDFLLTK[Acetyl (K)]LR_	1	96.9907	118.311	150.582	116.559	129.795	126.377	0.787887	0.961078	1.22322	0.946846	1.05437	1.0266	0.840926	0.856973	0.753583	1.17848	1.22466	1.14538	0.936928	1.12148	1.62321	0.803446	0.860948	0.896295	0.695534	0.110229
B2RR83	745	K	3'-5' RNA helicase YTHDC2 OS=Mus musculus OX=10090 GN=Ythdc2 PE=1 SV=1	Ythdc2	_MVWISK[Acetyl (K)]ASAIQR_	1	146.386	129.808	125.176	190.546	210.945	181.806	0.891989	0.790975	0.762754	1.16108	1.28538	1.10782	0.840926	0.856973	0.753583	1.17848	1.22466	1.14538	1.06072	0.922987	1.01217	0.985235	1.04958	0.96721	1.00205	0.951526
B2RR83	924	K	3'-5' RNA helicase YTHDC2 OS=Mus musculus OX=10090 GN=Ythdc2 PE=1 SV=1	Ythdc2	_AFQAWQK[Acetyl (K)]AR_	1	118.933	108.754	132.141	136.162	147.879	159.136	0.888661	0.812605	0.987347	1.01739	1.10494	1.18905	0.840926	0.856973	0.753583	1.17848	1.22466	1.14538	1.05677	0.948227	1.3102	0.86331	0.902246	1.03813	0.845707	0.216135
B2RRD7	8	K	Peregrin OS=Mus musculus OX=10090 GN=Brpf1 PE=1 SV=1	Brpf1	_GVDFDVK[Acetyl (K)]TFC[Carbamidomethyl (C)]HNLR_	1	74.7838	68.7109	64.5304	74.8585	69.3105	58.2305	1.09326	1.00448	0.943371	1.09436	1.01325	0.851272	1.14532	0.996727	0.824259	0.820654	0.699933	1.51311	0.954549	1.00778	1.14451	1.33352	1.44764	0.562599	1.07626	0.98889
B2RRD7	389	K	Peregrin OS=Mus musculus OX=10090 GN=Brpf1 PE=1 SV=1	Brpf1	_LTC[Carbamidomethyl (C)]YIC[Carbamidomethyl (C)]K[Acetyl (K)]QR_	1	182.01	180.469	166.449	166.46	164.489	175.791	1.05445	1.04552	0.964301	0.964364	0.952944	1.01842	1.14532	0.996727	0.824259	0.820654	0.699933	1.51311	0.92066	1.04895	1.1699	1.17512	1.36148	0.673066	1.02234	0.946805
B2RRD7	709	K	Peregrin OS=Mus musculus OX=10090 GN=Brpf1 PE=1 SV=1	Brpf1	_YNAK[Acetyl (K)]DTIFYR_	1	104.927	77.5903	119.494	99.4039	98.3015	85.3573	1.07604	0.795697	1.22543	1.0194	1.00809	0.875348	1.14532	0.996727	0.824259	0.820654	0.699933	1.51311	0.939511	0.79831	1.4867	1.24218	1.44027	0.57851	1.0113	0.945023
B2RRD7	894	K	Peregrin OS=Mus musculus OX=10090 GN=Brpf1 PE=1 SV=1	Brpf1	_TSVLFSK[Acetyl (K)]K_	1	21225.3	15250.1	21804.7	7142.15	7365.21	6029.91	1.61579	1.16092	1.65989	0.543698	0.560679	0.459028	1.14532	0.996727	0.824259	0.820654	0.699933	1.51311	1.41077	1.16473	2.0138	0.662518	0.801047	0.303368	0.385011	0.0405637
B2RRE7	1033	K	OTU domain-containing protein 4 OS=Mus musculus OX=10090 GN=Otud4 PE=1 SV=1	Otud4	_SK[Acetyl (K)]QFYNQTYGSR_	1	32.6544	23.519	32.7218	29.3798	29.2405	26.3714	1.12675	0.811528	1.12907	1.01376	1.00895	0.909949	1.09914	1.05169	1.2188	0.877968	0.933343	0.819054	1.02512	0.77164	0.926377	1.15466	1.08101	1.11098	1.22897	0.0672701
B2RUR8	505	K	OTU domain-containing protein 7B OS=Mus musculus OX=10090 GN=Otud7b PE=1 SV=1	Otud7b	_ADSVANK[Acetyl (K)]LGSFGK_	1	607.674	493.11	623.169	283.556	233.078	295.065	1.43791	1.16682	1.47458	0.670965	0.551521	0.698199	0.953876	0.90316	0.70201	1.18391	0.991452	1.26559	1.50744	1.29193	2.10051	0.566737	0.556276	0.551677	0.341782	0.00184404
B2RVL6	140	K	Zinc finger CCHC domain-containing protein 24 OS=Mus musculus OX=10090 GN=Zcchc24 PE=1 SV=1	Zcchc24	_RPPPNYLC[Carbamidomethyl (C)]HLC[Carbamidomethyl (C)]FNK[Acetyl (K)]GHYIK_	1	79.6176	55.9766	68.608	59.3282	71.0251	77.1155	1.16041	0.815844	0.999945	0.864694	1.03517	1.12394
B2RVL6	231	K	Zinc finger CCHC domain-containing protein 24 OS=Mus musculus OX=10090 GN=Zcchc24 PE=1 SV=1	Zcchc24	_C[Carbamidomethyl (C)]K[Acetyl (K)]VLGYYC[Carbamidomethyl (C)]R_	1	89.9111	113.308	94.2766	138.268	55.9257	80.2688	0.943192	1.18863	0.988988	1.45047	0.586676	0.842043
B2RWS6	79	K	Histone acetyltransferase p300 OS=Mus musculus OX=10090 GN=Ep300 PE=1 SV=2	Ep300	_HK[Acetyl (K)]QLSELLR_	1	746.498	605.181	741.662	464.805	454.818	302.313	1.35102	1.09526	1.34226	0.841206	0.823132	0.547126	0.894943	1.00189	0.934536	0.948788	1.14011	1.07973	1.50961	1.09319	1.43629	0.886611	0.721977	0.506723	0.52371	0.0258669
B2RWS6	637	K	Histone acetyltransferase p300 OS=Mus musculus OX=10090 GN=Ep300 PE=1 SV=2	Ep300	_AEYYHLLAEK[Acetyl (K)]IYK_	1	192.796	166.195	187.629	141.313	155.078	119.849	1.20139	1.03563	1.1692	0.880583	0.966358	0.746835	0.894943	1.00189	0.934536	0.948788	1.14011	1.07973	1.34243	1.03368	1.2511	0.928113	0.847602	0.691684	0.680248	0.029655
B2RWS6	1049	K	Histone acetyltransferase p300 OS=Mus musculus OX=10090 GN=Ep300 PE=1 SV=2	Ep300	_KIFK[Acetyl (K)]PEELR_	0.917184		113.356	235.265	146.373		150.785		0.702134	1.45725	0.906643		0.933976	0.894943	1.00189	0.934536	0.948788	1.14011	1.07973		0.70081	1.55933	0.955581		0.865005	0.80552	0.786347
B2RWS6	1179	K	Histone acetyltransferase p300 OS=Mus musculus OX=10090 GN=Ep300 PE=1 SV=2	Ep300	_KLEFSPQTLC[Carbamidomethyl (C)]C[Carbamidomethyl (C)]YGK[Acetyl (K)]QLC[Carbamidomethyl (C)]TIPR_	1	124.991	41.9356	146.123	62.2774	78.2756	39.4478	1.52103	0.510321	1.7782	0.757863	0.952548	0.480045	0.894943	1.00189	0.934536	0.948788	1.14011	1.07973	1.69958	0.509358	1.90276	0.798769	0.835489	0.444596	0.505595	0.28931
B2RWS6	1541	K	Histone acetyltransferase p300 OS=Mus musculus OX=10090 GN=Ep300 PE=1 SV=2	Ep300	_EENTSNESTDVTK[Acetyl (K)]GDSK[Acetyl (K)]NAK_	1	1522.34	1491.44	1780.93	549.79	598.725	443.599	1.43013	1.40111	1.67307	0.516491	0.562462	0.416732	0.894943	1.00189	0.934536	0.948788	1.14011	1.07973	1.59802	1.39847	1.79027	0.54437	0.493341	0.385958	0.297418	0.000616116
B2RWS6	1545	K	Histone acetyltransferase p300 OS=Mus musculus OX=10090 GN=Ep300 PE=1 SV=2	Ep300	_EENTSNESTDVTK[Acetyl (K)]GDSK[Acetyl (K)]NAK_	1	1522.34	1491.44	1780.93	549.79	598.725	443.599	1.43013	1.40111	1.67307	0.516491	0.562462	0.416732	0.894943	1.00189	0.934536	0.948788	1.14011	1.07973	1.59802	1.39847	1.79027	0.54437	0.493341	0.385958	0.297418	0.000616116
B2RWS6	1548	K	Histone acetyltransferase p300 OS=Mus musculus OX=10090 GN=Ep300 PE=1 SV=2	Ep300	_EENTSNESTDVTK[Acetyl (K)]GDSK[Acetyl (K)]NAK[Acetyl (K)]K[Acetyl (K)]K_	1	1306.03	1319.17	1534.4	410.164	436.263	335.225	1.4671	1.48187	1.72364	0.46075	0.490068	0.37657	0.894943	1.00189	0.934536	0.948788	1.14011	1.07973	1.63932	1.47907	1.84438	0.48562	0.429844	0.348761	0.254741	0.000290003
B2RWS6	1549	K	Histone acetyltransferase p300 OS=Mus musculus OX=10090 GN=Ep300 PE=1 SV=2	Ep300	_EENTSNESTDVTK[Acetyl (K)]GDSK[Acetyl (K)]NAK[Acetyl (K)]K[Acetyl (K)]K_	1	1306.03	1319.17	1534.4	258.98	251.015	187.853	1.61323	1.62946	1.89532	0.319897	0.310058	0.232039	0.894943	1.00189	0.934536	0.948788	1.14011	1.07973	1.8026	1.62639	2.02808	0.337163	0.271955	0.214904	0.151001	0.000193778
B2RWS6	1553	K	Histone acetyltransferase p300 OS=Mus musculus OX=10090 GN=Ep300 PE=1 SV=2	Ep300	_NNK[Acetyl (K)]K[Acetyl (K)]TSK[Acetyl (K)]NK[Acetyl (K)]SSLSR_	1	15692.7	12283.3	14667.6	1536.22	1457.36	1276.3	2.00702	1.57098	1.87591	0.196474	0.186388	0.163232	0.894943	1.00189	0.934536	0.948788	1.14011	1.07973	2.24262	1.56801	2.00732	0.207079	0.163483	0.151178	0.0896776	7.04669e-05
B2RWS6	1554	K	Histone acetyltransferase p300 OS=Mus musculus OX=10090 GN=Ep300 PE=1 SV=2	Ep300	_NNK[Acetyl (K)]K[Acetyl (K)]TSK[Acetyl (K)]NK[Acetyl (K)]SSLSR_	1	24011.2	18884.9	22016.2	3097.42	3041.03	2568.29	1.95693	1.53913	1.79433	0.252442	0.247846	0.209317	0.894943	1.00189	0.934536	0.948788	1.14011	1.07973	2.18665	1.53623	1.92003	0.266068	0.217388	0.19386	0.12003	0.000106719
B2RWS6	1557	K	Histone acetyltransferase p300 OS=Mus musculus OX=10090 GN=Ep300 PE=1 SV=2	Ep300	_NNK[Acetyl (K)]K[Acetyl (K)]TSK[Acetyl (K)]NK[Acetyl (K)]SSLSR_	1	24011.2	18884.9	22016.2	3097.42	3041.03	2568.29	1.95693	1.53913	1.79433	0.252442	0.247846	0.209317	0.894943	1.00189	0.934536	0.948788	1.14011	1.07973	2.18665	1.53623	1.92003	0.266068	0.217388	0.19386	0.12003	0.000106719
B2RWS6	1559	K	Histone acetyltransferase p300 OS=Mus musculus OX=10090 GN=Ep300 PE=1 SV=2	Ep300	_NNK[Acetyl (K)]K[Acetyl (K)]TSK[Acetyl (K)]NK[Acetyl (K)]SSLSR_	1	24011.2	18884.9	22016.2	3097.42	3041.03	2568.29	1.95693	1.53913	1.79433	0.252442	0.247846	0.209317	0.894943	1.00189	0.934536	0.948788	1.14011	1.07973	2.18665	1.53623	1.92003	0.266068	0.217388	0.19386	0.12003	0.000106719
B2RWS6	1582	K	Histone acetyltransferase p300 OS=Mus musculus OX=10090 GN=Ep300 PE=1 SV=2	Ep300	_KKPGMPNVSNDLSQK[Acetyl (K)]LYATMEK_	1	223.361	182.498	288.714	386.637	390.805	324.459	0.745999	0.60952	0.96427	1.29132	1.30524	1.08365	0.894943	1.00189	0.934536	0.948788	1.14011	1.07973	0.833571	0.60837	1.03182	1.36102	1.14484	1.00363	1.41869	0.108214
B2RWS6	1698	K	Histone acetyltransferase p300 OS=Mus musculus OX=10090 GN=Ep300 PE=1 SV=2	Ep300	_WHC[Carbamidomethyl (C)]TVC[Carbamidomethyl (C)]EDYDLC[Carbamidomethyl (C)]ITC[Carbamidomethyl (C)]YNTK[Acetyl (K)]NHDHK_	1	91.8099	134.956	56.6791	58.8117	66.1339	67.3217	1.15797	1.70216	0.714874	0.741772	0.834124	0.849105	0.894943	1.00189	0.934536	0.948788	1.14011	1.07973	1.2939	1.69895	0.764951	0.781809	0.731618	0.786402	0.612015	0.135169
B2RWS6	1703	K	Histone acetyltransferase p300 OS=Mus musculus OX=10090 GN=Ep300 PE=1 SV=2	Ep300	_WHC[Carbamidomethyl (C)]TVC[Carbamidomethyl (C)]EDYDLC[Carbamidomethyl (C)]ITC[Carbamidomethyl (C)]YNTK[Acetyl (K)]NHDHK[Acetyl (K)]MEK_	1	21.0912	45.4464			17.3079	17.9514	0.828755	1.78577			0.680094	0.705383	0.894943	1.00189	0.934536	0.948788	1.14011	1.07973	0.926042	1.7824			0.596517	0.653293	0.46145	0.266008
B2RWS6	1759	K	Histone acetyltransferase p300 OS=Mus musculus OX=10090 GN=Ep300 PE=1 SV=2	Ep300	_NANC[Carbamidomethyl (C)]SLPSC[Carbamidomethyl (C)]QK[Acetyl (K)]MK_	1	1088.85	890.251	1103.88	1071.28	1026.89	874.725	1.0788	0.882037	1.09369	1.0614	1.01742	0.866654	0.894943	1.00189	0.934536	0.948788	1.14011	1.07973	1.20544	0.880373	1.1703	1.11869	0.892387	0.802655	0.864137	0.355912
B2RWS6	1761	K	Histone acetyltransferase p300 OS=Mus musculus OX=10090 GN=Ep300 PE=1 SV=2	Ep300	_NANC[Carbamidomethyl (C)]SLPSC[Carbamidomethyl (C)]QK[Acetyl (K)]MK[Acetyl (K)]R_	1	88.6321	72.082	103.852	87.481	85.0418	68.4657	1.0519	0.855481	1.23253	1.03824	1.00929	0.812562	0.894943	1.00189	0.934536	0.948788	1.14011	1.07973	1.17538	0.853867	1.31887	1.09428	0.885258	0.752557	0.816009	0.305377
B2RWS6	1793	K	Histone acetyltransferase p300 OS=Mus musculus OX=10090 GN=Ep300 PE=1 SV=2	Ep300	_QLIALC[Carbamidomethyl (C)]C[Carbamidomethyl (C)]YHAK[Acetyl (K)]HC[Carbamidomethyl (C)]QENK_	1	451.996	481.771	350.525	662.137	312.5	205.988	1.10023	1.17271	0.853234	1.61175	0.760675	0.501407	0.894943	1.00189	0.934536	0.948788	1.14011	1.07973	1.22939	1.17049	0.913003	1.69874	0.667196	0.46438	0.854337	0.485461
B2RX12	155	K	ATP-binding cassette sub-family C member 3 OS=Mus musculus OX=10090 GN=Abcc3 PE=1 SV=2	Abcc3	_SK[Acetyl (K)]ILSALAEGK_	1	1768.11	1684.47	1961.95	1532.72	1457.86	1666.42	1.05333	1.0035	1.16881	0.913101	0.868504	0.992751	1.01961	1.01759	1.02878	0.969458	0.99195	0.97262	1.03308	0.986158	1.13611	0.941867	0.875552	1.0207	0.899462	0.155726
B2RX12	262	K	ATP-binding cassette sub-family C member 3 OS=Mus musculus OX=10090 GN=Abcc3 PE=1 SV=2	Abcc3	_LLEAWQK[Acetyl (K)]QQNQASR_	1	170.329	197.141	160.688	157.435	143.286	182.616	1.01036	1.1694	0.953171	0.933878	0.849944	1.08324	1.01961	1.01759	1.02878	0.969458	0.99195	0.97262	0.990931	1.14919	0.926507	0.963299	0.856842	1.11374	0.956711	0.666808
B2RX12	1048	K	ATP-binding cassette sub-family C member 3 OS=Mus musculus OX=10090 GN=Abcc3 PE=1 SV=2	Abcc3	_LLHEALLHNK[Acetyl (K)]IR_	1	532.72	701.53	677.928	569.977	534.669	669.963	0.866967	1.14169	1.10328	0.927599	0.870139	1.09032	1.01961	1.01759	1.02878	0.969458	0.99195	0.97262	0.850296	1.12196	1.07242	0.956822	0.8772	1.12101	0.970558	0.815345
B2RX12	1167	K	ATP-binding cassette sub-family C member 3 OS=Mus musculus OX=10090 GN=Abcc3 PE=1 SV=2	Abcc3	_IQDFK[Acetyl (K)]VLSDTK_	1	94.6006	108.221	92.3033	62.9959	55.2208	48.3384	1.22943	1.40644	1.19958	0.818696	0.717651	0.628207	1.01961	1.01759	1.02878	0.969458	0.99195	0.97262	1.20579	1.38213	1.16602	0.844488	0.723474	0.645892	0.589741	0.00473001
B2RX12	1314	K	ATP-binding cassette sub-family C member 3 OS=Mus musculus OX=10090 GN=Abcc3 PE=1 SV=2	Abcc3	_NVTVHVQGGEK[Acetyl (K)]VGIVGR_	1	349.336	425.286	473.759	506.984	522.881	546.433	0.742037	0.903365	1.00633	1.0769	1.11067	1.1607	1.01961	1.01759	1.02878	0.969458	0.99195	0.97262	0.727768	0.887751	0.978177	1.11083	1.11968	1.19337	1.32008	0.034036
B2RX14	1076	K	Terminal uridylyltransferase 4 OS=Mus musculus OX=10090 GN=Tut4 PE=1 SV=2	Tut4	_VPIVK[Acetyl (K)]FEHR_	1	94.0273	81.6575	59.7289	64.7707	79.3037	76.9741	1.23595	1.07335	0.78511	0.851383	1.04241	1.01179
B2RXC1	142	K	Trafficking protein particle complex subunit 11 OS=Mus musculus OX=10090 GN=Trappc11 PE=1 SV=1	Trappc11	_VAVVLIQK[Acetyl (K)]K_	1	30.502	18.9284	30.0896	46.3301	52.4801	54.4287	0.786272	0.487932	0.775641	1.19428	1.35282	1.40305	0.954188	0.894491	1.06805	1.1141	0.922164	1.047	0.824023	0.545486	0.72622	1.07197	1.46701	1.34007	1.85093	0.0154987
B2RXC1	277	K	Trafficking protein particle complex subunit 11 OS=Mus musculus OX=10090 GN=Trappc11 PE=1 SV=1	Trappc11	_TMAGFINYK[Acetyl (K)]IC[Carbamidomethyl (C)]R_	1	156.249	188.095	169.934	210.735	206.279	263.774	0.78447	0.944357	0.853178	1.05803	1.03565	1.32431	0.954188	0.894491	1.06805	1.1141	0.922164	1.047	0.822134	1.05575	0.798816	0.949666	1.12307	1.26486	1.24691	0.141777
B2RXC1	563	K	Trafficking protein particle complex subunit 11 OS=Mus musculus OX=10090 GN=Trappc11 PE=1 SV=1	Trappc11	_TAQK[Acetyl (K)]LWADR_	1	445.018	439.302	526.864	570.187	549.162	525.427	0.873737	0.862515	1.03443	1.11949	1.07821	1.03161	0.954188	0.894491	1.06805	1.1141	0.922164	1.047	0.915687	0.964252	0.968522	1.00484	1.16922	0.9853	1.10915	0.15125
B2RXC1	898	K	Trafficking protein particle complex subunit 11 OS=Mus musculus OX=10090 GN=Trappc11 PE=1 SV=1	Trappc11	_FVSTK[Acetyl (K)]FEHLER_	1	52.5767	64.1899	67.5822	68.0802	72.9255	59.0838	0.820574	1.00182	1.05477	1.06254	1.13816	0.922132	0.954188	0.894491	1.06805	1.1141	0.922164	1.047	0.859972	1.11999	0.987562	0.953718	1.23423	0.880736	1.03409	0.832583
B2RXR6	70	K	Serine/threonine-protein phosphatase 6 regulatory ankyrin repeat subunit B OS=Mus musculus OX=10090 GN=Ankrd44 PE=1 SV=1	Ankrd44	_VNAK[Acetyl (K)]DNMWLTPLHR_	1	12.938	18.9437	11.7623	19.909	10.2678	31.4072	0.737713	1.08015	0.670676	1.13519	0.585462	1.79081	0.936055	0.999687	0.901209	1.03834	1.03066	1.09405	0.788108	1.08049	0.744195	1.09327	0.568048	1.63686	1.26232	0.657499
B2RXR6	171	K	Serine/threonine-protein phosphatase 6 regulatory ankyrin repeat subunit B OS=Mus musculus OX=10090 GN=Ankrd44 PE=1 SV=1	Ankrd44	_GANINAFDK[Acetyl (K)]K_	1		171.488	165.963	205.344		190.466		0.935481	0.905342	1.12017		1.03901	0.936055	0.999687	0.901209	1.03834	1.03066	1.09405		0.935774	1.00459	1.0788		0.949691	1.04542	0.629089
B2RXS4	749	K	Plexin-B2 OS=Mus musculus OX=10090 GN=Plxnb2 PE=1 SV=1	Plxnb2	_SFGK[Acetyl (K)]NIDSK_	1	207.967	313.259	295.905	318.54	287.362	372.634	0.694897	1.04672	0.988731	1.06436	0.960185	1.24511	1.04683	0.993654	1.01188	0.974811	0.973534	0.99929	0.663812	1.0534	0.97712	1.09186	0.986288	1.24599	1.23375	0.228204
B2RXS4	1114	K	Plexin-B2 OS=Mus musculus OX=10090 GN=Plxnb2 PE=1 SV=1	Plxnb2	_QVNK[Acetyl (K)]LIHAR_	1	129.995	211.191	134.6	144.451	85.9807	119.076	0.94508	1.53539	0.978562	1.05018	0.625092	0.865697	1.04683	0.993654	1.01188	0.974811	0.973534	0.99929	0.902803	1.54519	0.96707	1.07732	0.642086	0.866312	0.75715	0.297171
B2RXS4	1497	K	Plexin-B2 OS=Mus musculus OX=10090 GN=Plxnb2 PE=1 SV=1	Plxnb2	_EK[Acetyl (K)]IIDQVYR_	1	1082.76	1202.53	1206.85	993.031	1030.64	1022.55	0.993608	1.10352	1.10748	0.911266	0.945775	0.938356	1.04683	0.993654	1.01188	0.974811	0.973534	0.99929	0.949161	1.11056	1.09447	0.934813	0.971487	0.939023	0.902075	0.122342
B2RXS4	1742	K	Plexin-B2 OS=Mus musculus OX=10090 GN=Plxnb2 PE=1 SV=1	Plxnb2	_DSPSNK[Acetyl (K)]LLYAK_	1	269.666	230.144	286.847		195.379	246.793	1.09725	0.936438	1.16715		0.79498	1.00418	1.04683	0.993654	1.01188	0.974811	0.973534	0.99929	1.04816	0.942418	1.15345		0.816593	1.00489	0.869021	0.278916
B2RXS4	1747	K	Plexin-B2 OS=Mus musculus OX=10090 GN=Plxnb2 PE=1 SV=1	Plxnb2	_LLYAK[Acetyl (K)]EISTYK_	1	189.272	205.248	217.911	174.073	162.407	262.323	0.937583	1.01672	1.07945	0.862291	0.804505	1.29945	1.04683	0.993654	1.01188	0.974811	0.973534	0.99929	0.895641	1.02321	1.06677	0.884573	0.826376	1.30038	1.00861	0.95346
B2RXZ1	484	K	Poly(A)-specific ribonuclease PNLDC1 OS=Mus musculus OX=10090 GN=Pnldc1 PE=1 SV=1	Pnldc1	_SVLK[Acetyl (K)]EYR_	1	96.039	83.3093	88.9776	151.76	120.823	126.91	0.862861	0.748491	0.799418	1.36348	1.08553	1.14022
B2RY04	110	K	Dedicator of cytokinesis protein 5 OS=Mus musculus OX=10090 GN=Dock5 PE=1 SV=2	Dock5	_LYVNNK[Acetyl (K)]VTLFR_	1	190.497	161.026	189.384	193.759	205.346	236.321	0.971649	0.821329	0.96597	0.988286	1.04739	1.20538	0.854932	0.87125	0.81742	1.12175	1.17011	1.16454	1.13652	0.942702	1.18173	0.881023	0.895119	1.03507	0.862083	0.166231
B2RY04	151	K	Dedicator of cytokinesis protein 5 OS=Mus musculus OX=10090 GN=Dock5 PE=1 SV=2	Dock5	_VTAK[Acetyl (K)]IDHGNR_	1	188.772	211.959	129.254	277.702	247.382	358.657	0.801169	0.899576	0.548567	1.17859	1.04992	1.52218	0.854932	0.87125	0.81742	1.12175	1.17011	1.16454	0.937114	1.03251	0.671095	1.05068	0.89728	1.30711	1.23264	0.277578
B2RY04	818	K	Dedicator of cytokinesis protein 5 OS=Mus musculus OX=10090 GN=Dock5 PE=1 SV=2	Dock5	_GAALK[Acetyl (K)]YLPSIINDVK_	1	76.0391	24.0749	86.5153	14.6039	88.1049	92.1784	1.19584	0.378619	1.3606	0.229671	1.3856	1.44966	0.854932	0.87125	0.81742	1.12175	1.17011	1.16454	1.39876	0.43457	1.66451	0.204744	1.18416	1.24484	0.752964	0.609188
B2RY04	1174	K	Dedicator of cytokinesis protein 5 OS=Mus musculus OX=10090 GN=Dock5 PE=1 SV=2	Dock5	_VLLEK[Acetyl (K)]LLLEHC[Carbamidomethyl (C)]R_	1	26.5961	18.2446	22.5963	23.3436	33.5931	26.5492	1.05734	0.725321	0.898326	0.928033	1.33551	1.05548	0.854932	0.87125	0.81742	1.12175	1.17011	1.16454	1.23675	0.832506	1.09898	0.82731	1.14135	0.906346	0.907448	0.571996
B2RY04	1610	K	Dedicator of cytokinesis protein 5 OS=Mus musculus OX=10090 GN=Dock5 PE=1 SV=2	Dock5	_IHGEK[Acetyl (K)]LTEQLKPLHAR_	1	362.351	445.4	383.355	438.436	476.104	539.436	0.821942	1.01033	0.869587	0.994531	1.07998	1.22363	0.854932	0.87125	0.81742	1.12175	1.17011	1.16454	0.961412	1.15963	1.06382	0.88659	0.92297	1.05075	0.898094	0.223901
B2RY56	75	K	RNA-binding protein 25 OS=Mus musculus OX=10090 GN=Rbm25 PE=1 SV=2	Rbm25	_KDHPGLK[Acetyl (K)]LK_	1				194.635	178.445	214.771				0.993288	0.910664	1.09605	1.02455	0.975314	1.00703	1.07815	0.94553	0.96943				0.921289	0.963125	1.13061
B2RY56	117	K	RNA-binding protein 25 OS=Mus musculus OX=10090 GN=Rbm25 PE=1 SV=2	Rbm25	_C[Carbamidomethyl (C)]GLVLSWK[Acetyl (K)]R_	1	77.3067	111.716	73.84	132.285	83.9991	83.1824	0.824854	1.192	0.787865	1.41147	0.896261	0.887548	1.02455	0.975314	1.00703	1.07815	0.94553	0.96943	0.805088	1.22217	0.782369	1.30916	0.947893	0.915536	1.12918	0.518979
B2RY56	125	K	RNA-binding protein 25 OS=Mus musculus OX=10090 GN=Rbm25 PE=1 SV=2	Rbm25	_VQGASGK[Acetyl (K)]LQAFGFC[Carbamidomethyl (C)]EYKEPESTLR_	1	383.721	325.301	429.191	314.191	298.967	284.88	1.13067	0.95853	1.26465	0.925794	0.880933	0.839425	1.02455	0.975314	1.00703	1.07815	0.94553	0.96943	1.10358	0.982791	1.25583	0.858687	0.931682	0.865896	0.794767	0.0403775
B2RY56	772	K	RNA-binding protein 25 OS=Mus musculus OX=10090 GN=Rbm25 PE=1 SV=2	Rbm25	_IRPWINK[Acetyl (K)]K_	1		43.5574	37.1396	44.904		39.921		1.05261	0.897514	1.08515		0.964729	1.02455	0.975314	1.00703	1.07815	0.94553	0.96943		1.07925	0.891253	1.00649		0.995151	1.0158	0.867377
B5X0G2	32	K	Major urinary protein 17 OS=Mus musculus OX=10090 GN=Mup17 PE=2 SV=2	Mup17	_NFNVEK[Acetyl (K)]INGEWHTIILASDKR_	1	66.6233	63.5355	66.4106				1.01679	0.969665	1.01354
B7ZMP1	78	K	Xaa-Pro aminopeptidase 3 OS=Mus musculus OX=10090 GN=Xpnpep3 PE=1 SV=1	Xpnpep3	_HK[Acetyl (K)]LMALVHK_	1	189.968	163.606	159.276	163.326	157.234	158.911	1.14863	0.989231	0.963054	0.98754	0.950703	0.960844	0.737755	0.843857	0.704461	1.40936	1.19718	1.10739	1.55692	1.17227	1.36708	0.700699	0.794122	0.867667	0.576741	0.00598414
B7ZMP1	253	K	Xaa-Pro aminopeptidase 3 OS=Mus musculus OX=10090 GN=Xpnpep3 PE=1 SV=1	Xpnpep3	_SPSEIK[Acetyl (K)]R_	1	141.091	204.22	139.067	282.697	264.574	258.394	0.656216	0.949829	0.646802	1.31483	1.23054	1.20179	0.737755	0.843857	0.704461	1.40936	1.19718	1.10739	0.889476	1.12558	0.918152	0.932922	1.02787	1.08525	1.03847	0.655713
B7ZMP1	317	K	Xaa-Pro aminopeptidase 3 OS=Mus musculus OX=10090 GN=Xpnpep3 PE=1 SV=1	Xpnpep3	_SNTLHYVK[Acetyl (K)]NNQLIK_	1	78.9353	77.7119	103.907	144.938	148.904	158.423	0.664421	0.654124	0.874613	1.21999	1.25337	1.33349	0.737755	0.843857	0.704461	1.40936	1.19718	1.10739	0.900599	0.775159	1.24153	0.865628	1.04694	1.20418	1.06837	0.672513
B8JK39	292	K	Integrin alpha-9 OS=Mus musculus OX=10090 GN=Itga9 PE=1 SV=1	Itga9	_SGTLIK[Acetyl (K)]IFQASGK_	1	620.118	468.547	690.551	415.184	438.886	503.034	1.18633	0.896363	1.32107	0.794276	0.839619	0.96234	1.11479	1.1901	1.26431	0.834599	0.849098	0.747099	1.06417	0.753182	1.04489	0.951686	0.988836	1.2881	1.128	0.449499
B8JK39	564	K	Integrin alpha-9 OS=Mus musculus OX=10090 GN=Itga9 PE=1 SV=1	Itga9	_LQLSHMDEVC[Carbamidomethyl (C)]HHYVAHVK[Acetyl (K)]R_	1	8.3615	19.4193	15.7615	7.37438	3.8463	7.6123	0.804309	1.86798	1.51613	0.709356	0.369983	0.732242	1.11479	1.1901	1.26431	0.834599	0.849098	0.747099	0.721491	1.56959	1.19917	0.849937	0.435737	0.980113	0.649174	0.263291
B8JK39	635	K	Integrin alpha-9 OS=Mus musculus OX=10090 GN=Itga9 PE=1 SV=1	Itga9	_GK[Acetyl (K)]LLLSSVDEK_	1	79.2061	68.0791	97.7117	46.8575	41.429	47.8583	1.24688	1.07171	1.5382	0.737638	0.652182	0.753394	1.11479	1.1901	1.26431	0.834599	0.849098	0.747099	1.11849	0.900523	1.21663	0.883824	0.768088	1.00843	0.822199	0.178837
B8ZXI1	16	K	Queuine tRNA-ribosyltransferase accessory subunit 2 OS=Mus musculus OX=10090 GN=Qtrt2 PE=1 SV=2	Qtrt2	_LGK[Acetyl (K)]IQNLGK_	1	76.8114	151.391	189.853				0.551206	1.08639	1.3624				1.04414	0.716432	0.733525	0.906037	1.17238	1.42749	0.527905	1.51639	1.85733
B8ZXI1	357	K	Queuine tRNA-ribosyltransferase accessory subunit 2 OS=Mus musculus OX=10090 GN=Qtrt2 PE=1 SV=2	Qtrt2	_GC[Carbamidomethyl (C)]SC[Carbamidomethyl (C)]YC[Carbamidomethyl (C)]C[Carbamidomethyl (C)]K[Acetyl (K)]NHTR_	1	68.75	88.6086	66.5839	69.953	105.284	98.6891	0.828531	1.06786	0.802427	0.84303	1.26882	1.18934	1.04414	0.716432	0.733525	0.906037	1.17238	1.42749	0.793508	1.49052	1.09393	0.930459	1.08226	0.833169	0.842486	0.504554
B9EJ80	323	K	PDZ domain-containing protein 8 OS=Mus musculus OX=10090 GN=Pdzd8 PE=1 SV=1	Pdzd8	_LK[Acetyl (K)]VTLLEC[Carbamidomethyl (C)]SR_	1	201.585	146.349	151.557	155.722	202.363	206.673	1.13649	0.825084	0.854447	0.877925	1.14088	1.16518	0.958856	1.05546	0.979293	0.887813	1.02429	1.09429	1.18526	0.781731	0.872514	0.988862	1.11382	1.06478	1.1155	0.391739
C0HK79	126	K	Adipocyte-related X-chromosome expressed sequence 1 OS=Mus musculus OX=10090 GN=Arxes1 PE=1 SV=1	Arxes1	_SK[Acetyl (K)]YFFFDDGHGLK_	1	56.8475	44.2793	47.1806	26.6139	33.3449	43.6087	1.35418	1.05479	1.12391	0.633978	0.794321	1.03882	0.910979	1.30841	0.823446	1.001	0.643536	1.31263	1.48652	0.806166	1.36488	0.633342	1.23431	0.791403	0.727001	0.302406
C0HK80	126	K	Adipocyte-related X-chromosome expressed sequence 2 OS=Mus musculus OX=10090 GN=Arxes2 PE=1 SV=1	Arxes2	_SK[Acetyl (K)]YFFFDDGHGLK_	1	56.8475	44.2793	47.1806	26.6139	33.3449	43.6087	1.35418	1.05479	1.12391	0.633978	0.794321	1.03882
C0HKE1	96	K	Histone H2A type 1-B OS=Mus musculus OX=10090 GN=H2ac4 PE=1 SV=1	H2ac4	_NDEELNK[Acetyl (K)]LLGR_	1	7495.66	7636.31	6623.99	3050.18	2858.01	2780.62	1.47723	1.50495	1.30544	0.601124	0.563251	0.547999	1.1683	1.08916	1.17986	0.881587	0.882201	0.798886	1.26442	1.38176	1.10644	0.681865	0.638461	0.685954	0.534635	0.000814818
C0HKE1	119	K	Histone H2A type 1-B OS=Mus musculus OX=10090 GN=H2ac4 PE=1 SV=1	H2ac4	_VTIAQGGVLPNIQAVLLPK[Acetyl (K)]K_	1	35.5124	14.064	170.803	62.1237	62.9894	23.114	0.578054	0.228927	2.78025	1.01122	1.02531	0.376238	1.1683	1.08916	1.17986	0.881587	0.882201	0.798886	0.49478	0.210187	2.35642	1.14704	1.16222	0.470953	0.908156	0.703976
C0HKE2	96	K	Histone H2A type 1-C OS=Mus musculus OX=10090 GN=H2ac6 PE=1 SV=1	H2ac6	_NDEELNK[Acetyl (K)]LLGR_	1	7495.66	7636.31	6623.99	3050.18	2858.01	2780.62	1.47723	1.50495	1.30544	0.601124	0.563251	0.547999
C0HKE2	119	K	Histone H2A type 1-C OS=Mus musculus OX=10090 GN=H2ac6 PE=1 SV=1	H2ac6	_VTIAQGGVLPNIQAVLLPK[Acetyl (K)]K_	1	35.5124	14.064	170.803	62.1237	62.9894	23.114	0.578054	0.228927	2.78025	1.01122	1.02531	0.376238
C0HKE3	96	K	Histone H2A type 1-D OS=Mus musculus OX=10090 GN=H2ac7 PE=1 SV=1	H2ac7	_NDEELNK[Acetyl (K)]LLGR_	1	7495.66	7636.31	6623.99	3050.18	2858.01	2780.62	1.47723	1.50495	1.30544	0.601124	0.563251	0.547999
C0HKE3	119	K	Histone H2A type 1-D OS=Mus musculus OX=10090 GN=H2ac7 PE=1 SV=1	H2ac7	_VTIAQGGVLPNIQAVLLPK[Acetyl (K)]K_	1	35.5124	14.064	170.803	62.1237	62.9894	23.114	0.578054	0.228927	2.78025	1.01122	1.02531	0.376238
C0HKE4	96	K	Histone H2A type 1-E OS=Mus musculus OX=10090 GN=H2ac8 PE=1 SV=1	H2ac8	_NDEELNK[Acetyl (K)]LLGR_	1	7495.66	7636.31	6623.99	3050.18	2858.01	2780.62	1.47723	1.50495	1.30544	0.601124	0.563251	0.547999
C0HKE4	119	K	Histone H2A type 1-E OS=Mus musculus OX=10090 GN=H2ac8 PE=1 SV=1	H2ac8	_VTIAQGGVLPNIQAVLLPK[Acetyl (K)]K_	1	35.5124	14.064	170.803	62.1237	62.9894	23.114	0.578054	0.228927	2.78025	1.01122	1.02531	0.376238
C0HKE5	96	K	Histone H2A type 1-G OS=Mus musculus OX=10090 GN=H2ac11 PE=1 SV=1	H2ac11	_NDEELNK[Acetyl (K)]LLGR_	1	7495.66	7636.31	6623.99	3050.18	2858.01	2780.62	1.47723	1.50495	1.30544	0.601124	0.563251	0.547999
C0HKE5	119	K	Histone H2A type 1-G OS=Mus musculus OX=10090 GN=H2ac11 PE=1 SV=1	H2ac11	_VTIAQGGVLPNIQAVLLPK[Acetyl (K)]K_	1	35.5124	14.064	170.803	62.1237	62.9894	23.114	0.578054	0.228927	2.78025	1.01122	1.02531	0.376238
C0HKE6	96	K	Histone H2A type 1-I OS=Mus musculus OX=10090 GN=H2ac13 PE=1 SV=1	H2ac13	_NDEELNK[Acetyl (K)]LLGR_	1	7495.66	7636.31	6623.99	3050.18	2858.01	2780.62	1.47723	1.50495	1.30544	0.601124	0.563251	0.547999
C0HKE6	119	K	Histone H2A type 1-I OS=Mus musculus OX=10090 GN=H2ac13 PE=1 SV=1	H2ac13	_VTIAQGGVLPNIQAVLLPK[Acetyl (K)]K_	1	35.5124	14.064	170.803	62.1237	62.9894	23.114	0.578054	0.228927	2.78025	1.01122	1.02531	0.376238
C0HKE7	96	K	Histone H2A type 1-N OS=Mus musculus OX=10090 GN=Hist1h2an PE=1 SV=1	Hist1h2an	_NDEELNK[Acetyl (K)]LLGR_	1	7495.66	7636.31	6623.99	3050.18	2858.01	2780.62	1.47723	1.50495	1.30544	0.601124	0.563251	0.547999
C0HKE7	119	K	Histone H2A type 1-N OS=Mus musculus OX=10090 GN=Hist1h2an PE=1 SV=1	Hist1h2an	_VTIAQGGVLPNIQAVLLPK[Acetyl (K)]K_	1	35.5124	14.064	170.803	62.1237	62.9894	23.114	0.578054	0.228927	2.78025	1.01122	1.02531	0.376238
C0HKE8	96	K	Histone H2A type 1-O OS=Mus musculus OX=10090 GN=Hist1h2ao PE=1 SV=1	Hist1h2ao	_NDEELNK[Acetyl (K)]LLGR_	1	7495.66	7636.31	6623.99	3050.18	2858.01	2780.62	1.47723	1.50495	1.30544	0.601124	0.563251	0.547999
C0HKE8	119	K	Histone H2A type 1-O OS=Mus musculus OX=10090 GN=Hist1h2ao PE=1 SV=1	Hist1h2ao	_VTIAQGGVLPNIQAVLLPK[Acetyl (K)]K_	1	35.5124	14.064	170.803	62.1237	62.9894	23.114	0.578054	0.228927	2.78025	1.01122	1.02531	0.376238
C0HKE9	96	K	Histone H2A type 1-P OS=Mus musculus OX=10090 GN=Hist1h2ap PE=1 SV=1	Hist1h2ap	_NDEELNK[Acetyl (K)]LLGR_	1	7495.66	7636.31	6623.99	3050.18	2858.01	2780.62	1.47723	1.50495	1.30544	0.601124	0.563251	0.547999
C0HKE9	119	K	Histone H2A type 1-P OS=Mus musculus OX=10090 GN=Hist1h2ap PE=1 SV=1	Hist1h2ap	_VTIAQGGVLPNIQAVLLPK[Acetyl (K)]K_	1	35.5124	14.064	170.803	62.1237	62.9894	23.114	0.578054	0.228927	2.78025	1.01122	1.02531	0.376238
C0HKG5	116	K	Ribonuclease T2-A OS=Mus musculus OX=10090 GN=Rnaset2a PE=1 SV=1	Rnaset2a	_SQFWK[Acetyl (K)]HEWVK_	1	390.988	485.861	442.035	282.163	331.205	387.459	1.0113	1.25669	1.14334	0.729823	0.856671	1.00217	1.20411	1.10851	1.26043	0.819898	0.785377	0.82167	0.839874	1.13368	0.907098	0.890139	1.09078	1.21968	1.11107	0.459867
C0HKG5	121	K	Ribonuclease T2-A OS=Mus musculus OX=10090 GN=Rnaset2a PE=1 SV=1	Rnaset2a	_HEWVK[Acetyl (K)]HGTC[Carbamidomethyl (C)]AAQVDALNSEK_	1		30.611						1					1.20411	1.10851	1.26043	0.819898	0.785377	0.82167		0.902111
C0HKG5	136	K	Ribonuclease T2-A OS=Mus musculus OX=10090 GN=Rnaset2a PE=1 SV=1	Rnaset2a	_HGTC[Carbamidomethyl (C)]AAQVDALNSEK[Acetyl (K)]K_	1	38.6063	77.4758	58.9949	58.3664	46.7565	45.915	0.710296	1.42543	1.08541	1.07385	0.860247	0.844764	1.20411	1.10851	1.26043	0.819898	0.785377	0.82167	0.589892	1.2859	0.861142	1.30973	1.09533	1.02811	1.25439	0.314767
C0HKG5	141	K	Ribonuclease T2-A OS=Mus musculus OX=10090 GN=Rnaset2a PE=1 SV=1	Rnaset2a	_YFGK[Acetyl (K)]SLDLYK_	1	754.667	812.56	756.242	479.741	502.93	582.163	1.16452	1.25385	1.16695	0.740284	0.776066	0.89833	1.20411	1.10851	1.26043	0.819898	0.785377	0.82167	0.967118	1.13111	0.925832	0.902897	0.988145	1.0933	0.986864	0.886208
C0HKG5	157	K	Ribonuclease T2-A OS=Mus musculus OX=10090 GN=Rnaset2a PE=1 SV=1	Rnaset2a	_QIDLNSVLQK[Acetyl (K)]FGIK_	1	36.1907	46.9991	46.9422	52.7375	44.229	33.8769	0.832049	1.08054	1.07923	1.21247	1.01686	0.778852	1.20411	1.10851	1.26043	0.819898	0.785377	0.82167	0.691007	0.974768	0.85624	1.47881	1.29474	0.947889	1.47558	0.0823035
C0HKG6	116	K	Ribonuclease T2-B OS=Mus musculus OX=10090 GN=Rnaset2b PE=1 SV=1	Rnaset2b	_SQFWK[Acetyl (K)]HEWVK_	1	390.988	485.861	442.035	282.163	331.205	387.459	1.0113	1.25669	1.14334	0.729823	0.856671	1.00217
C0HKG6	121	K	Ribonuclease T2-B OS=Mus musculus OX=10090 GN=Rnaset2b PE=1 SV=1	Rnaset2b	_HEWVK[Acetyl (K)]HGTC[Carbamidomethyl (C)]AAQVDALNSEK_	1		30.611						1
C0HKG6	136	K	Ribonuclease T2-B OS=Mus musculus OX=10090 GN=Rnaset2b PE=1 SV=1	Rnaset2b	_HGTC[Carbamidomethyl (C)]AAQVDALNSEK[Acetyl (K)]K_	1	38.6063	77.4758	58.9949	58.3664	46.7565	45.915	0.710296	1.42543	1.08541	1.07385	0.860247	0.844764
C0HKG6	141	K	Ribonuclease T2-B OS=Mus musculus OX=10090 GN=Rnaset2b PE=1 SV=1	Rnaset2b	_YFGK[Acetyl (K)]SLDLYK_	1	754.667	812.56	756.242	479.741	502.93	582.163	1.16452	1.25385	1.16695	0.740284	0.776066	0.89833
C0HKG6	157	K	Ribonuclease T2-B OS=Mus musculus OX=10090 GN=Rnaset2b PE=1 SV=1	Rnaset2b	_QIDLNSVLQK[Acetyl (K)]FGIK_	1	36.1907	46.9991	46.9422	52.7375	44.229	33.8769	0.832049	1.08054	1.07923	1.21247	1.01686	0.778852
D0QMC3	63	K	Myeloid cell nuclear differentiation antigen-like protein OS=Mus musculus OX=10090 GN=Mndal PE=1 SV=1	Mndal	_YAGLDK[Acetyl (K)]LIK_	1	131.544	117.149	115.658	56.5068	74.1168	78.5051	1.37627	1.22566	1.21007	0.591199	0.775443	0.821355	1.23239	0.977622	0.794093	0.942506	0.834241	1.21915	1.11675	1.25372	1.52384	0.627263	0.929519	0.673712	0.572758	0.0202814
D0QMC3	66	K	Myeloid cell nuclear differentiation antigen-like protein OS=Mus musculus OX=10090 GN=Mndal PE=1 SV=1	Mndal	_LIK[Acetyl (K)]VC[Carbamidomethyl (C)]EHIK_	1	182.294	137.192	171.944	154.815	141.239	125.221	1.19838	0.90188	1.13034	1.01773	0.928487	0.823186	1.23239	0.977622	0.794093	0.942506	0.834241	1.21915	0.9724	0.922524	1.42343	1.07982	1.11297	0.675214	0.864283	0.514903
D0QMC3	471	K	Myeloid cell nuclear differentiation antigen-like protein OS=Mus musculus OX=10090 GN=Mndal PE=1 SV=1	Mndal	_EGDK[Acetyl (K)]LHLFC[Carbamidomethyl (C)]FHLK_	1	763.157	767.274	690.845	703.912	640.191	677.187	1.07929	1.08511	0.97702	0.995499	0.905382	0.957703	1.23239	0.977622	0.794093	0.942506	0.834241	1.21915	0.875767	1.10995	1.23036	1.05623	1.08528	0.785551	0.910132	0.548087
D0QMC3	480	K	Myeloid cell nuclear differentiation antigen-like protein OS=Mus musculus OX=10090 GN=Mndal PE=1 SV=1	Mndal	_LHLFC[Carbamidomethyl (C)]FHLK[Acetyl (K)]R_	1	203.549	153.502	210.836	186.407	227.006	200.32	1.03358	0.779451	1.07058	0.946531	1.15268	1.01718	1.23239	0.977622	0.794093	0.942506	0.834241	1.21915	0.838677	0.797292	1.34818	1.00427	1.38171	0.834334	1.07914	0.72732
D0QMC3	487	K	Myeloid cell nuclear differentiation antigen-like protein OS=Mus musculus OX=10090 GN=Mndal PE=1 SV=1	Mndal	_GQPK[Acetyl (K)]LVC[Carbamidomethyl (C)]GDHSFVK_	1	313.465	337.04	385.442	313.038	301.732	290.446	0.968897	1.04177	1.19137	0.967578	0.932634	0.897748	1.23239	0.977622	0.794093	0.942506	0.834241	1.21915	0.786194	1.06561	1.5003	1.0266	1.11794	0.736373	0.859435	0.589628
D0QMC3	497	K	Myeloid cell nuclear differentiation antigen-like protein OS=Mus musculus OX=10090 GN=Mndal PE=1 SV=1	Mndal	_LVC[Carbamidomethyl (C)]GDHSFVK[Acetyl (K)]IK_	1	135.209	115.531	136.465	115.368	124.963	129.081	1.07221	0.916162	1.08217	0.914875	0.990964	1.02361	1.23239	0.977622	0.794093	0.942506	0.834241	1.21915	0.870027	0.937134	1.36278	0.970684	1.18786	0.839615	0.945811	0.802089
D3YXJ0	223	K	Diacylglycerol kinase eta OS=Mus musculus OX=10090 GN=Dgkh PE=1 SV=2	Dgkh	_ATNNC[Carbamidomethyl (C)]K[Acetyl (K)]WTTLASIGK_	1	34.3157	26.7897	35.8056	38.3332	46.6696	39.0933	0.931618	0.727299	0.972067	1.04069	1.26701	1.06132	1.03716	0.95792	1.03055	0.996861	0.930459	1.04706	0.898243	0.759248	0.943254	1.04396	1.3617	1.01362	1.31473	0.0788703
D3YXJ0	280	K	Diacylglycerol kinase eta OS=Mus musculus OX=10090 GN=Dgkh PE=1 SV=2	Dgkh	_C[Carbamidomethyl (C)]LWC[Carbamidomethyl (C)]K[Acetyl (K)]TMVHTAC[Carbamidomethyl (C)]K_	1	28.1771	30.6006	26.7181	39.6188	18.5182	20.5182	1.02992	1.1185	0.976592	1.44814	0.676874	0.749975	1.03716	0.95792	1.03055	0.996861	0.930459	1.04706	0.993025	1.16764	0.947644	1.4527	0.727462	0.716269	0.931835	0.634217
D3YXJ0	288	K	Diacylglycerol kinase eta OS=Mus musculus OX=10090 GN=Dgkh PE=1 SV=2	Dgkh	_TMVHTAC[Carbamidomethyl (C)]K[Acetyl (K)]DVYHPVC[Carbamidomethyl (C)]PLGQC[Carbamidomethyl (C)]K_	1	47.5296	53.0514	54.3791	38.0469	50.5483	40.2164	1.00495	1.12171	1.14978	0.804454	1.06878	0.850326	1.03716	0.95792	1.03055	0.996861	0.930459	1.04706	0.968952	1.17098	1.1157	0.806987	1.14866	0.81211	0.850144	0.252677
D3YXJ0	376	K	Diacylglycerol kinase eta OS=Mus musculus OX=10090 GN=Dgkh PE=1 SV=2	Dgkh	_LFQK[Acetyl (K)]FDNFR_	1	260.354	288.503	259.254	221.193	230.255	261.56	1.02696	1.13799	1.02262	0.872489	0.908233	1.03171	1.03716	0.95792	1.03055	0.996861	0.930459	1.04706	0.990167	1.18798	0.992307	0.875237	0.976113	0.985344	0.894728	0.201401
D3YXK1	495	K	Sterile alpha motif domain-containing protein 1 OS=Mus musculus OX=10090 GN=Samd1 PE=1 SV=1	Samd1	_LGPALK[Acetyl (K)]IYEHHIK_	1	26.3786	25.1866	24.7597		28.2149	11.6173	1.13547	1.08416	1.06578		1.21451	0.50007
D3YXK2	453	K	Scaffold attachment factor B1 OS=Mus musculus OX=10090 GN=Safb PE=1 SV=2	Safb	_YGK[Acetyl (K)]VVGAK_	1				233.178	257.76	313.246				0.869866	0.961572	1.16856	1.04327	1.03807	0.970954	1.06872	0.88342	0.995557				0.813932	1.08847	1.17378
D3YXK2	458	K	Scaffold attachment factor B1 OS=Mus musculus OX=10090 GN=Safb PE=1 SV=2	Safb	_VVGAK[Acetyl (K)]VVTNAR_	1	1188.09	1119.7	1177.73	1083.77	1244.34	1335.01	0.997185	0.939786	0.988496	0.909626	1.0444	1.1205	1.04327	1.03807	0.970954	1.06872	0.88342	0.995557	0.955822	0.905318	1.01807	0.851135	1.18223	1.1255	1.09713	0.48068
D3YXK2	497	K	Scaffold attachment factor B1 OS=Mus musculus OX=10090 GN=Safb PE=1 SV=2	Safb	_TELHGK[Acetyl (K)]MISVEK_	1	399.358	477.963	478.605	362.209	381.932	362.317	0.9731	1.16463	1.1662	0.882581	0.930639	0.882845	1.04327	1.03807	0.970954	1.06872	0.88342	0.995557	0.932736	1.12192	1.20109	0.82583	1.05345	0.886785	0.849596	0.194597
D3YZG8	199	K	Bifunctional methylenetetrahydrofolate dehydrogenase/cyclohydrolase 2, mitochondrial OS=Mus musculus OX=10090 GN=Mthfd2l PE=2 SV=1	Mthfd2l	_AGIETFGK[Acetyl (K)]NVVVAGR_	1		22.8714	31.1098	13.2296	22.776	28.4731		0.965365	1.31309	0.558399	0.961338	1.2018
D3Z2R5	214	K	Selenoprotein N OS=Mus musculus OX=10090 GN=Selenon PE=3 SV=2	Selenon	_GK[Acetyl (K)]EVIIHR_	1	33.2832	35.793	19.3435	25.095	18.6596	36.5531	1.18356	1.27281	0.687861	0.892386	0.663542	1.29984
D3Z7P3	163	K	Glutaminase kidney isoform, mitochondrial OS=Mus musculus OX=10090 GN=Gls PE=1 SV=1	Gls	_IPVHK[Acetyl (K)]FITALK_	1	487.129	345.291	433.428	258.268	254.704	317.916	1.39396	0.988081	1.24029	0.739058	0.728859	0.909745	0.987193	1.05895	1.08243	0.994601	0.968965	0.907853	1.41205	0.933072	1.14584	0.74307	0.752204	1.00208	0.715379	0.0990827
D3Z7P3	169	K	Glutaminase kidney isoform, mitochondrial OS=Mus musculus OX=10090 GN=Gls PE=1 SV=1	Gls	_FITALK[Acetyl (K)]STGLR_	1	4062.32	3206.81	4570.96	2842.1	2605.3	2464.83	1.23398	0.974107	1.38848	0.86332	0.791391	0.748721	0.987193	1.05895	1.08243	0.994601	0.968965	0.907853	1.24999	0.919876	1.28274	0.868007	0.816739	0.824716	0.726832	0.0466686
D3Z7P3	284	K	Glutaminase kidney isoform, mitochondrial OS=Mus musculus OX=10090 GN=Gls PE=1 SV=1	Gls	_HSIGDTK[Acetyl (K)]VPFC[Carbamidomethyl (C)]LQSC[Carbamidomethyl (C)]VKPLK_	0.999666	175.125	109.481	166.587	139.033	107.531	101.562	1.31456	0.821807	1.25047	1.04364	0.807172	0.762361	0.987193	1.05895	1.08243	0.994601	0.968965	0.907853	1.33161	0.776054	1.15524	1.0493	0.833024	0.83974	0.834247	0.414886
D3Z7P3	325	K	Glutaminase kidney isoform, mitochondrial OS=Mus musculus OX=10090 GN=Gls PE=1 SV=1	Gls	_FNK[Acetyl (K)]LFLNEDDKPHNPMVNAGAIVVTSLIK_	0.999996	632.317	500.884	611.635	308.527	378.549	371.591	1.35327	1.07198	1.30901	0.660303	0.810162	0.795271	0.987193	1.05895	1.08243	0.994601	0.968965	0.907853	1.37083	1.0123	1.20932	0.663887	0.836111	0.875991	0.661384	0.0282494
D3Z7P3	401	K	Glutaminase kidney isoform, mitochondrial OS=Mus musculus OX=10090 GN=Gls PE=1 SV=1	Gls	_NFAIGYYLK[Acetyl (K)]EK_	1	240.535	176.831	353.042	213.964	325.928	225.156	0.939923	0.690991	1.37956	0.836092	1.27361	0.879828	0.987193	1.05895	1.08243	0.994601	0.968965	0.907853	0.952117	0.652522	1.2745	0.840631	1.3144	0.96913	1.0851	0.689839
D3Z7P3	621	K	Glutaminase kidney isoform, mitochondrial OS=Mus musculus OX=10090 GN=Gls PE=1 SV=1	Gls	_VNPFPK[Acetyl (K)]DR_	1	613.722	291.448	559.127	554.695	548.328	480.334	1.20825	0.573783	1.10077	1.09204	1.07951	0.945646	0.987193	1.05895	1.08243	0.994601	0.968965	0.907853	1.22393	0.541838	1.01694	1.09797	1.11408	1.04163	1.16925	0.439751
E9PUQ8	214	K	Diacylglycerol kinase delta OS=Mus musculus OX=10090 GN=Dgkd PE=1 SV=1	Dgkd	_ATSNC[Carbamidomethyl (C)]K[Acetyl (K)]WTTLASIGK_	1	26.636	16.6779	19.5662	26.0619	35.2055	34.8163	1.00536	0.629497	0.738516	0.983691	1.32881	1.31412	0.99963	0.613854	1.01862	1.52166	0.924561	0.92167	1.00573	1.02548	0.725013	0.646459	1.43724	1.4258	1.2733	0.544056
E9PUQ8	337	K	Diacylglycerol kinase delta OS=Mus musculus OX=10090 GN=Dgkd PE=1 SV=1	Dgkd	_SGDNQGVK[Acetyl (K)]FLR_	1	74.9434	97.2862	83.4817	84.3611	78.2552	75.885	0.909852	1.18111	1.01351	1.02419	0.950059	0.921283	0.99963	0.613854	1.01862	1.52166	0.924561	0.92167	0.910189	1.92408	0.99498	0.673073	1.02758	0.999581	0.705159	0.321782
E9PUQ8	368	K	Diacylglycerol kinase delta OS=Mus musculus OX=10090 GN=Dgkd PE=1 SV=1	Dgkd	_LFQK[Acetyl (K)]FDTFR_	1	175.257	174.869	189.017	205.005	201.149	222.073	0.900777	0.898786	0.9715	1.05368	1.03386	1.1414	0.99963	0.613854	1.01862	1.52166	0.924561	0.92167	0.90111	1.46417	0.953736	0.692453	1.11821	1.23841	0.918668	0.72039
E9PUQ8	690	K	Diacylglycerol kinase delta OS=Mus musculus OX=10090 GN=Dgkd PE=1 SV=1	Dgkd	_APC[Carbamidomethyl (C)]EK[Acetyl (K)]LVSK_	1	158.375	148.813	183.182	189.183	216.714	238.424	0.837451	0.786889	0.968629	1.00036	1.14594	1.26073	0.99963	0.613854	1.01862	1.52166	0.924561	0.92167	0.837761	1.28188	0.950918	0.657414	1.23944	1.36788	1.06324	0.916699
E9PV24	101	K	Fibrinogen alpha chain OS=Mus musculus OX=10090 GN=Fga PE=1 SV=1	Fga	_NNK[Acetyl (K)]DSNSLTR_	1	102.237	154.956	109.488	86.6054	73.5559	90.2459	0.994056	1.50665	1.06456	0.842072	0.715191	0.877469	1.18233	1.21546	1.21851	0.828196	0.78388	0.771634	0.840762	1.23958	0.87366	1.01676	0.912373	1.13716	1.03801	0.74178
E9PV24	168	K	Fibrinogen alpha chain OS=Mus musculus OX=10090 GN=Fga PE=1 SV=1	Fga	_AQLIDMK[Acetyl (K)]R_	1	419.477	521.33	473.717	423.162	433.533	502.946	0.90725	1.12754	1.02456	0.915221	0.937651	1.08778	1.18233	1.21546	1.21851	0.828196	0.78388	0.771634	0.767343	0.927667	0.840834	1.10508	1.19617	1.40971	1.4634	0.0137468
E9PV24	379	K	Fibrinogen alpha chain OS=Mus musculus OX=10090 GN=Fga PE=1 SV=1	Fga	_EYHTGK[Acetyl (K)]AVTSK_	1	83.9805	170.52	124.379	67.1694	59.7638	70.3035	0.874619	1.77589	1.29536	0.699539	0.622413	0.73218	1.18233	1.21546	1.21851	0.828196	0.78388	0.771634	0.739744	1.46109	1.06307	0.844654	0.794016	0.948869	0.792774	0.387815
E9PV24	410	K	Fibrinogen alpha chain OS=Mus musculus OX=10090 GN=Fga PE=1 SV=1	Fga	_SC[Carbamidomethyl (C)]SK[Acetyl (K)]TITK_	1	155.83	105.214	40.5108	227.743	212.188	210.105	0.982545	0.663399	0.25543	1.43597	1.33789	1.32476	1.18233	1.21546	1.21851	0.828196	0.78388	0.771634	0.831026	0.545802	0.209626	1.73386	1.70676	1.71682	3.25092	0.0312613
E9PVA8	17	K	Stalled ribosome sensor GCN1 OS=Mus musculus OX=10090 GN=Gcn1 PE=1 SV=1	Gcn1	_FAVK[Acetyl (K)]VTTASVK_	1	451.007	456.351	448.818	426.535	445.068	517.845	0.985583	0.997261	0.9808	0.932105	0.972604	1.13165	0.973883	0.998573	1.01011	1.01632	1.012	0.989105	1.01201	0.998686	0.970982	0.917136	0.961067	1.14411	1.01363	0.900785
E9PVA8	52	K	Stalled ribosome sensor GCN1 OS=Mus musculus OX=10090 GN=Gcn1 PE=1 SV=1	Gcn1	_GLC[Carbamidomethyl (C)]K[Acetyl (K)]LFC[Carbamidomethyl (C)]LTLHR_	1	23.6498	22.5089	21.4819	16.2059	17.353	11.7367	1.25645	1.19584	1.14127	0.860975	0.921919	0.623541	0.973883	0.998573	1.01011	1.01632	1.012	0.989105	1.29015	1.19755	1.12985	0.847148	0.910983	0.630409	0.660266	0.0231612
E9PVA8	424	K	Stalled ribosome sensor GCN1 OS=Mus musculus OX=10090 GN=Gcn1 PE=1 SV=1	Gcn1	_K[Acetyl (K)]LTDWFK_	1	54.3564	34.928	43.6652	23.2704	29.7415	43.4817	1.42143	0.913376	1.14186	0.608527	0.777749	1.13706	0.973883	0.998573	1.01011	1.01632	1.012	0.989105	1.45955	0.914681	1.13043	0.598754	0.768523	1.14958	0.718146	0.208301
E9PVA8	430	K	Stalled ribosome sensor GCN1 OS=Mus musculus OX=10090 GN=Gcn1 PE=1 SV=1	Gcn1	_LTDWFK[Acetyl (K)]K_	1	93.5336	91.4734	97.6304	85.2606	76.8648	94.2009	1.04126	1.01833	1.08687	0.949161	0.855695	1.04869	0.973883	0.998573	1.01011	1.01632	1.012	0.989105	1.06918	1.01978	1.07599	0.933918	0.845545	1.06024	0.897234	0.171688
E9PVA8	436	K	Stalled ribosome sensor GCN1 OS=Mus musculus OX=10090 GN=Gcn1 PE=1 SV=1	Gcn1	_VFSLK[Acetyl (K)]TSTSAVR_	1	541.828	568.475	540.959	388.134	300.696	502.83	1.14353	1.19977	1.1417	0.819158	0.634621	1.06122	0.973883	0.998573	1.01011	1.01632	1.012	0.989105	1.1742	1.20148	1.13027	0.806002	0.627093	1.07291	0.714788	0.0827356
E9PVA8	561	K	Stalled ribosome sensor GCN1 OS=Mus musculus OX=10090 GN=Gcn1 PE=1 SV=1	Gcn1	_LTNSK[Acetyl (K)]VQQYYR_	1	328.045	409.068	298.848	293.892	286.881	367.338	0.992036	1.23706	0.90374	0.888754	0.867553	1.11086	0.973883	0.998573	1.01011	1.01632	1.012	0.989105	1.01864	1.23882	0.894693	0.874481	0.857262	1.1231	0.905678	0.488842
E9PVA8	1208	K	Stalled ribosome sensor GCN1 OS=Mus musculus OX=10090 GN=Gcn1 PE=1 SV=1	Gcn1	_LMEIYQEK[Acetyl (K)]LYRPPPVLDALGR_	1	31.5204	45.3151	52.3678	19.1197	38.3393	51.8697	0.79286	1.13985	1.31725	0.480935	0.964382	1.30472	0.973883	0.998573	1.01011	1.01632	1.012	0.989105	0.814122	1.14148	1.30407	0.473211	0.952942	1.31909	0.842187	0.516053
E9PVA8	1553	K	Stalled ribosome sensor GCN1 OS=Mus musculus OX=10090 GN=Gcn1 PE=1 SV=1	Gcn1	_LTEVLTDSHVK[Acetyl (K)]VQK_	1	23.3611	25.3546	38.0126	29.6194	36.098	26.3496	0.78395	0.850847	1.27562	0.993966	1.21138	0.884238	0.973883	0.998573	1.01011	1.01632	1.012	0.989105	0.804974	0.852062	1.26285	0.978003	1.19701	0.893977	1.05106	0.723072
E9PVA8	2183	K	Stalled ribosome sensor GCN1 OS=Mus musculus OX=10090 GN=Gcn1 PE=1 SV=1	Gcn1	_SK[Acetyl (K)]ADYSSHLR_	1	93.6234	106.137	91.6963	83.3219	86.3727	101.416	0.998531	1.13199	0.977977	0.888661	0.921199	1.08164	0.973883	0.998573	1.01011	1.01632	1.012	0.989105	1.02531	1.13361	0.968187	0.874389	0.910271	1.09356	0.920411	0.359748
E9PVA8	2258	K	Stalled ribosome sensor GCN1 OS=Mus musculus OX=10090 GN=Gcn1 PE=1 SV=1	Gcn1	_GEHVPGFC[Carbamidomethyl (C)]LPK[Acetyl (K)]R_	1	55.3547	52.3708	53.2237	90.8633	69.4213	81.1161	0.825471	0.780975	0.793692	1.35499	1.03524	1.20963	0.973883	0.998573	1.01011	1.01632	1.012	0.989105	0.847608	0.78209	0.785747	1.33323	1.02296	1.22296	1.48177	0.0091924
E9PVX6	156	K	Proliferation marker protein Ki-67 OS=Mus musculus OX=10090 GN=Mki67 PE=1 SV=1	Mki67	_SFVYAK[Acetyl (K)]GLSADSPASDGSK_	1	88.8244	85.3578	28.1366	60.7372	67.3156	65.5518	1.34608	1.29355	0.426394	0.920438	1.02013	0.993401	1.08718	1.0448	1.01996	1.016	0.913875	0.918183	1.23815	1.23808	0.418049	0.905941	1.11627	1.08192	1.07251	0.653093
E9PVX6	357	K	Proliferation marker protein Ki-67 OS=Mus musculus OX=10090 GN=Mki67 PE=1 SV=1	Mki67	_TVTPGK[Acetyl (K)]LATR_	1	915.121	536.683	741.127	407.812	468.047	436.323	1.56649	0.918686	1.26865	0.698087	0.801195	0.746891	1.08718	1.0448	1.01996	1.016	0.913875	0.918183	1.44088	0.879293	1.24382	0.687092	0.876701	0.813444	0.667015	0.0754839
E9PVX6	606	K	Proliferation marker protein Ki-67 OS=Mus musculus OX=10090 GN=Mki67 PE=1 SV=1	Mki67	_SWADVVK[Acetyl (K)]LGVK_	1	34.101	35.1229	40.1668	44.0815	36.7576	39.6508	0.890054	0.916725	1.04837	1.15055	0.959391	1.03491	1.08718	1.0448	1.01996	1.016	0.913875	0.918183	0.818685	0.877416	1.02785	1.13243	1.0498	1.12712	1.21491	0.0502046
E9PVX6	666	K	Proliferation marker protein Ki-67 OS=Mus musculus OX=10090 GN=Mki67 PE=1 SV=1	Mki67	_AQIEK[Acetyl (K)]VSVPARPYK_	1		138.397	112.243			103.578		1.17214	0.950623			0.877242	1.08718	1.0448	1.01996	1.016	0.913875	0.918183		1.12187	0.932017			0.955411	0.930342
E9PVX6	954	K	Proliferation marker protein Ki-67 OS=Mus musculus OX=10090 GN=Mki67 PE=1 SV=1	Mki67	_KVNIIVYATK[Acetyl (K)]EK_	1	89.6981	85.983	90.5695	83.6635	92.7556	85.0108	1.01991	0.977671	1.02982	0.951297	1.05468	0.966617	1.08718	1.0448	1.01996	1.016	0.913875	0.918183	0.938131	0.935749	1.00967	0.936314	1.15407	1.05275	1.09003	0.272592
E9PVX6	1604	K	Proliferation marker protein Ki-67 OS=Mus musculus OX=10090 GN=Mki67 PE=1 SV=1	Mki67	_SLPK[Acetyl (K)]IILR_	1	48.4308	55.3071	68.1627	53.6308	41.3914	63.2933	0.879984	1.00493	1.23851	0.974468	0.752079	1.15003	1.08718	1.0448	1.01996	1.016	0.913875	0.918183	0.809422	0.961834	1.21427	0.959119	0.822956	1.25251	1.01643	0.934245
E9PVX6	1696	K	Proliferation marker protein Ki-67 OS=Mus musculus OX=10090 GN=Mki67 PE=1 SV=1	Mki67	_YC[Carbamidomethyl (C)]SDPLIGNK[Acetyl (K)]QTR_	1	152.801	163.353	205.859	222.258	198.867	203.423	0.799612	0.854834	1.07727	1.16309	1.04068	1.06452	1.08718	1.0448	1.01996	1.016	0.913875	0.918183	0.735494	0.818179	1.05618	1.14477	1.13875	1.15938	1.31919	0.0548825
E9PVX6	3074	K	Proliferation marker protein Ki-67 OS=Mus musculus OX=10090 GN=Mki67 PE=1 SV=1	Mki67	_TASQETELQNPDDGAK[Acetyl (K)]K_	1	15.7929	20.9555	12.9852	20.562	19.5536	14.2891	0.90992	1.20737	0.748152	1.18469	1.12659	0.823276	1.08718	1.0448	1.01996	1.016	0.913875	0.918183	0.836958	1.15559	0.733509	1.16604	1.23276	0.896636	1.20886	0.299058
E9PVX6	3162	K	Proliferation marker protein Ki-67 OS=Mus musculus OX=10090 GN=Mki67 PE=1 SV=1	Mki67	_TLK[Acetyl (K)]EDEDIVC[Carbamidomethyl (C)]TK_	1	112.951	100.091	105.417	124.834	129.589	100.533	1.00638	0.89179	0.939243	1.11225	1.15462	0.895727	1.08718	1.0448	1.01996	1.016	0.913875	0.918183	0.92568	0.853551	0.920861	1.09473	1.26343	0.975543	1.23466	0.060207
E9PWZ3	120	K	Large ribosomal subunit protein uL3-like OS=Mus musculus OX=10090 GN=Rpl3l PE=1 SV=1	Rpl3l	_FYK[Acetyl (K)]DWHK_	1	315.731	232.022	213.042	240.944	246.663	287.248	1.2336	0.906544	0.832384	0.941401	0.963747	1.12232
E9PXF8	495	K	Myotubularin-related protein 13 OS=Mus musculus OX=10090 GN=Sbf2 PE=1 SV=1	Sbf2	_VHILPFPK[Acetyl (K)]INEAR_	1	46.9429	36.4149	68.5775	39.4716	56.2367	44.81	0.963084	0.747091	1.40694	0.809802	1.15376	0.919325	0.899534	0.910271	1.21525	1.05896	0.852072	1.06392	1.07065	0.820734	1.15774	0.764713	1.35406	0.864096	0.978271	0.84296
E9PY46	150	K	Intraflagellar transport protein 140 homolog OS=Mus musculus OX=10090 GN=Ift140 PE=1 SV=1	Ift140	_HEYGK[Acetyl (K)]ALTHC[Carbamidomethyl (C)]IFR_	1	71.0039	65.3835	51.9541	63.148	56.71	63.9259	1.14484	1.05422	0.837687	1.01817	0.914369	1.03072	0.750054	0.931383	1.08078	1.31257	0.826784	1.09843	1.52634	1.13188	0.77508	0.77571	1.10593	0.93835	0.821364	0.485995
E9PYI1	454	K	Zinc finger protein 568 OS=Mus musculus OX=10090 GN=Znf568 PE=1 SV=1	Znf568	_EC[Carbamidomethyl (C)]GK[Acetyl (K)]AFR_	1	88.2148	54.1283	70.9127	130.108	145.799	146.435	0.832741	0.510967	0.669411	1.22821	1.37634	1.38234
E9PYK3	556	K	Protein mono-ADP-ribosyltransferase PARP4 OS=Mus musculus OX=10090 GN=Parp4 PE=1 SV=1	Parp4	_YIVK[Acetyl (K)]FC[Carbamidomethyl (C)]TPGDQIK_	1	231.881	244.915	243.221	224.413	225.583	304.997	0.943239	0.996258	0.989366	0.912861	0.917618	1.24066	0.874135	0.890881	0.905864	1.09602	1.14263	1.09046	1.07905	1.11828	1.09218	0.832883	0.803073	1.13774	0.843192	0.174576
E9PYK3	922	K	Protein mono-ADP-ribosyltransferase PARP4 OS=Mus musculus OX=10090 GN=Parp4 PE=1 SV=1	Parp4	_ELFSYPK[Acetyl (K)]C[Carbamidomethyl (C)]ITDSK_	1	261.855	235.222	276.156	299.971	273	344.668	0.929182	0.834677	0.97993	1.06444	0.96873	1.22304	0.874135	0.890881	0.905864	1.09602	1.14263	1.09046	1.06297	0.936912	1.08176	0.97118	0.847804	1.12158	0.954219	0.608714
E9PYK3	1119	K	Protein mono-ADP-ribosyltransferase PARP4 OS=Mus musculus OX=10090 GN=Parp4 PE=1 SV=1	Parp4	_TTGTMIHK[Acetyl (K)]LAAR_	1			67.78			91.4985			0.851088			1.14891	0.874135	0.890881	0.905864	1.09602	1.14263	1.09046			0.939532			1.0536	1.12141
E9PYK3	1625	K	Protein mono-ADP-ribosyltransferase PARP4 OS=Mus musculus OX=10090 GN=Parp4 PE=1 SV=1	Parp4	_LSHSHK[Acetyl (K)]LVGDTNIHDSEPPLLGFK_	1	242.316	202.148	220.655	227.646	237.873	146.645	1.13827	0.949586	1.03652	1.06936	1.1174	0.688859	0.874135	0.890881	0.905864	1.09602	1.14263	1.09046	1.30217	1.0659	1.14423	0.975672	0.977917	0.631714	0.736071	0.108266
E9PZJ8	437	K	Activating signal cointegrator 1 complex subunit 3 OS=Mus musculus OX=10090 GN=Ascc3 PE=1 SV=1	Ascc3	_ENTK[Acetyl (K)]LYEEVR_	1	186.061	142.944	183.273	48.5648		43.5202	1.53931	1.1826	1.51625	0.401785		0.36005	0.90223	0.923146	1.07756	1.00269	1.07074	1.02363	1.70612	1.28105	1.40712	0.400705		0.351738	0.256848	0.00146412
E9PZJ8	861	K	Activating signal cointegrator 1 complex subunit 3 OS=Mus musculus OX=10090 GN=Ascc3 PE=1 SV=1	Ascc3	_AGRPQFDK[Acetyl (K)]FGEGIIITTHDK_	1	76.0735	59.6181	72.4118	103.825	89.0459	87.1513	0.935088	0.732821	0.890079	1.27621	1.09454	1.07126	0.90223	0.923146	1.07756	1.00269	1.07074	1.02363	1.03642	0.793829	0.826014	1.27278	1.02223	1.04653	1.25799	0.099196
E9PZJ8	1115	K	Activating signal cointegrator 1 complex subunit 3 OS=Mus musculus OX=10090 GN=Ascc3 PE=1 SV=1	Ascc3	_LLNLSK[Acetyl (K)]VIDK_	1	107.777	95.6657	123.178	80.426	121.636	129.473	0.982533	0.872125	1.12294	0.733194	1.10888	1.18033	0.90223	0.923146	1.07756	1.00269	1.07074	1.02363	1.08901	0.944731	1.04211	0.731224	1.03562	1.15308	0.949308	0.65891
E9PZJ8	1370	K	Activating signal cointegrator 1 complex subunit 3 OS=Mus musculus OX=10090 GN=Ascc3 PE=1 SV=1	Ascc3	_VFNK[Acetyl (K)]YPTSK_	1	139.609	126.936	139.253	120.324	88.5935	125.26	1.132	1.02924	1.12911	0.975635	0.718349	1.01566	0.90223	0.923146	1.07756	1.00269	1.07074	1.02363	1.25467	1.11493	1.04784	0.973013	0.670891	0.992211	0.77137	0.119475
E9PZJ8	1710	K	Activating signal cointegrator 1 complex subunit 3 OS=Mus musculus OX=10090 GN=Ascc3 PE=1 SV=1	Ascc3	_AVILVHDIK[Acetyl (K)]K_	1	146.272	137.439	145.296	175.296	175.11	188.349	0.90687	0.852101	0.900818	1.08681	1.08566	1.16774	0.90223	0.923146	1.07756	1.00269	1.07074	1.02363	1.00514	0.92304	0.83598	1.08389	1.01393	1.14078	1.17164	0.0645976
E9PZJ8	1826	K	Activating signal cointegrator 1 complex subunit 3 OS=Mus musculus OX=10090 GN=Ascc3 PE=1 SV=1	Ascc3	_IASYYYLK[Acetyl (K)]HK_	1	210.067	231.335	217.974	256.374	249.705	284.371	0.869347	0.957362	0.902069	1.06098	1.03339	1.17685	0.90223	0.923146	1.07756	1.00269	1.07074	1.02363	0.963555	1.03706	0.83714	1.05813	0.965114	1.14968	1.11811	0.233722
E9PZM4	798	K	Chromodomain-helicase-DNA-binding protein 2 OS=Mus musculus OX=10090 GN=Chd2 PE=1 SV=1	Chd2	_LILLDK[Acetyl (K)]LLTR_	1	63.8845	52.0902	27.4771	71.4498	64.6596	123.1	0.951935	0.77619	0.409433	1.06466	0.963483	1.8343	0.904142	1.0369	0.932267	0.939449	1.00791	1.17933	1.05286	0.748566	0.43918	1.13328	0.955926	1.55537	1.6266	0.144763
E9Q0S6	240	K	Tensin-1 OS=Mus musculus OX=10090 GN=Tns1 PE=1 SV=1	Tns1	_HGGNYLLFNLSEQRPDITK[Acetyl (K)]LHAK_	1	2605.38	2703.25	2776.39	1569.99	1613.79	2047.99	1.17388	1.21798	1.25093	0.707373	0.727106	0.92274	1.13683	1.10074	1.13865	0.894799	0.860278	0.868696	1.03259	1.1065	1.0986	0.790539	0.845198	1.06221	0.833293	0.107961
E9Q0S6	244	K	Tensin-1 OS=Mus musculus OX=10090 GN=Tns1 PE=1 SV=1	Tns1	_LHAK[Acetyl (K)]VLEFGWPDLHTPALEK_	1	546.834	446.572	399.137	256.232	256.002	350.488	1.45482	1.18808	1.06188	0.68169	0.681078	0.932453	1.13683	1.10074	1.13865	0.894799	0.860278	0.868696	1.27972	1.07934	0.932574	0.761836	0.791695	1.07339	0.79806	0.181259
E9Q0S6	324	K	Tensin-1 OS=Mus musculus OX=10090 GN=Tns1 PE=1 SV=1	Tns1	_FYEDK[Acetyl (K)]IVPIGQPSQR_	1	1839.27	2111.28	1988.53	1267.33	1238.96	1282.87	1.13439	1.30216	1.22645	0.781641	0.764142	0.791224	1.13683	1.10074	1.13865	0.894799	0.860278	0.868696	0.997853	1.18298	1.0771	0.873539	0.88825	0.910817	0.820337	0.0181178
E9Q0S6	420	K	Tensin-1 OS=Mus musculus OX=10090 GN=Tns1 PE=1 SV=1	Tns1	_GDILLK[Acetyl (K)]C[Carbamidomethyl (C)]YHK_	1	454.887	163.507	468.193	128.365	466.032	321.378	1.36305	0.489942	1.40292	0.384642	1.39645	0.962995	1.13683	1.10074	1.13865	0.894799	0.860278	0.868696	1.19899	0.445102	1.23209	0.429864	1.62325	1.10855	1.09926	0.921753
E9Q0S6	1607	K	Tensin-1 OS=Mus musculus OX=10090 GN=Tns1 PE=1 SV=1	Tns1	_VK[Acetyl (K)]FVQDTSK_	1	276.973	347.414	286.501	196.009	184.064	243.845	1.08277	1.35814	1.12001	0.766255	0.71956	0.953262	1.13683	1.10074	1.13865	0.894799	0.860278	0.868696	0.952445	1.23384	0.98363	0.856344	0.836427	1.09735	0.880187	0.340981
E9Q0S6	1614	K	Tensin-1 OS=Mus musculus OX=10090 GN=Tns1 PE=1 SV=1	Tns1	_FVQDTSK[Acetyl (K)]YWYKPEISR_	1	600.573	651.127	562.845	399.526	468.957	513.016	1.12747	1.22237	1.05664	0.750038	0.880383	0.963097	1.13683	1.10074	1.13865	0.894799	0.860278	0.868696	0.991764	1.1105	0.927973	0.83822	1.02337	1.10867	0.980207	0.819098
E9Q0S6	1833	K	Tensin-1 OS=Mus musculus OX=10090 GN=Tns1 PE=1 SV=1	Tns1	_WMK[Acetyl (K)]TEGGAPAK_	1	127.555	128.501	109.296	57.4926	71.661	73.7782	1.34674	1.35672	1.15396	0.607012	0.756604	0.778958	1.13683	1.10074	1.13865	0.894799	0.860278	0.868696	1.18465	1.23255	1.01344	0.678379	0.879488	0.896698	0.715482	0.0348277
E9Q0S6	1841	K	Tensin-1 OS=Mus musculus OX=10090 GN=Tns1 PE=1 SV=1	Tns1	_TEGGAPAK[Acetyl (K)]LFGFVAR_	1		129.537						1					1.13683	1.10074	1.13865	0.894799	0.860278	0.868696		0.908479
E9Q137	160	K	Testis-expressed protein 264 homolog OS=Mus musculus OX=10090 GN=Tex264 PE=2 SV=1	Tex264	_VHPALDTYIK[Acetyl (K)]ER_	1	855.725	773.341	873.769	750.728	774.616	815.658	1.05998	0.957928	1.08233	0.929918	0.959508	1.01034	1.00968	0.974277	0.994223	1.00746	1.02037	0.993986	1.04981	0.983219	1.08862	0.923028	0.940352	1.01646	0.922538	0.127017
E9Q137	177	K	Testis-expressed protein 264 homolog OS=Mus musculus OX=10090 GN=Tex264 PE=2 SV=1	Tex264	_LEIYHQDK[Acetyl (K)]IHFMC[Carbamidomethyl (C)]PLAR_	1	475.866	502.458	474.232	530.708	469.537	483.801	0.972278	1.02661	0.96894	1.08433	0.959348	0.988491	1.00968	0.974277	0.994223	1.00746	1.02037	0.993986	0.962956	1.05372	0.97457	1.0763	0.940196	0.994472	1.00659	0.909732
E9Q137	293	K	Testis-expressed protein 264 homolog OS=Mus musculus OX=10090 GN=Tex264 PE=2 SV=1	Tex264	_LNPEAK[Acetyl (K)]LLGPPR_	1	228.173	195.806	313.116	292.868	297.961	250.903	0.867122	0.744118	1.18993	1.11298	1.13234	0.953505	1.00968	0.974277	0.994223	1.00746	1.02037	0.993986	0.858808	0.763764	1.19685	1.10474	1.10973	0.959274	1.12567	0.398771
E9Q236	497	K	ATP-binding cassette sub-family C member 4 OS=Mus musculus OX=10090 GN=Abcc4 PE=1 SV=1	Abcc4	_SNILFGK[Acetyl (K)]K_	1			97.3477						1				1.08611	1.1625	0.997271	0.957298	0.862507	0.934314			1.00274
E9Q236	1222	K	ATP-binding cassette sub-family C member 4 OS=Mus musculus OX=10090 GN=Abcc4 PE=1 SV=1	Abcc4	_EK[Acetyl (K)]FAQC[Carbamidomethyl (C)]TVLTIAHR_	1	11.4354	18.8934	13.2291	9.54234	6.45354	10.4386	0.980285	1.61961	1.13405	0.818003	0.553221	0.894832	1.08611	1.1625	0.997271	0.957298	0.862507	0.934314	0.902567	1.39321	1.13715	0.854491	0.64141	0.957742	0.714737	0.125784
E9Q2M9	3166	K	WD repeat- and FYVE domain-containing protein 4 OS=Mus musculus OX=10090 GN=Wdfy4 PE=1 SV=2	Wdfy4	_NQSK[Acetyl (K)]LLVGDEK_	1	187.807	178.053	171.036	104.27	106.512	84.9347	1.35338	1.28309	1.23253	0.751394	0.767548	0.612059	1.20874	1.2511	1.18143	0.755317	0.824391	0.779018	1.11966	1.02557	1.04325	0.994806	0.931048	0.785679	0.850416	0.0917903
E9Q309	1074	K	Centrosome-associated protein 350 OS=Mus musculus OX=10090 GN=Cep350 PE=1 SV=1	Cep350	_SYQLYGK[Acetyl (K)]GFEDR_	1	65.4256	89.7933	86.9557	75.3947	79.5497	68.8651	0.842419	1.15618	1.11964	0.970781	1.02428	0.886705	0.715123	0.883113	1.34328	1.00237	0.962278	1.09384	1.17801	1.30921	0.833512	0.968483	1.06443	0.810639	0.856306	0.415032
E9Q309	1378	K	Centrosome-associated protein 350 OS=Mus musculus OX=10090 GN=Cep350 PE=1 SV=1	Cep350	_DLALLK[Acetyl (K)]LK_	1	33.0372	37.5168	37.096	32.1561	24.7721	20.9801	1.06825	1.2131	1.19949	1.03976	0.801002	0.678388	0.715123	0.883113	1.34328	1.00237	0.962278	1.09384	1.4938	1.37366	0.89296	1.0373	0.832402	0.620192	0.662131	0.133379
E9Q394	1464	K	A-kinase anchor protein 13 OS=Mus musculus OX=10090 GN=Akap13 PE=1 SV=1	Akap13	_HSSHGSDVSLPQTSK[Acetyl (K)]LNR_	1	195.258	207.37	196.298	242.84	250.595	105.134	0.978331	1.03902	0.983544	1.21674	1.2556	0.52677	0.974661	0.973468	0.99209	1.00538	1.03534	1.01906	1.00377	1.06734	0.991386	1.21023	1.21274	0.516916	0.959965	0.713844
E9Q394	1803	K	A-kinase anchor protein 13 OS=Mus musculus OX=10090 GN=Akap13 PE=1 SV=1	Akap13	_ENLASC[Carbamidomethyl (C)]AK[Acetyl (K)]VK_	1	67.6761	53.2078		122.653	105.974	113.33	0.731094	0.574796		1.325	1.14483	1.22429	0.974661	0.973468	0.99209	1.00538	1.03534	1.01906	0.750102	0.590462		1.31791	1.10575	1.20138	1.80275	0.0126509
E9Q394	1898	K	A-kinase anchor protein 13 OS=Mus musculus OX=10090 GN=Akap13 PE=1 SV=1	Akap13	_FLSHSTDSLNK[Acetyl (K)]IC[Carbamidomethyl (C)]K_	1	77.0236	64.6105	82.4101	63.2728	73.4051	64.0605	1.08795	0.912615	1.16403	0.893721	1.03684	0.904846	0.974661	0.973468	0.99209	1.00538	1.03534	1.01906	1.11623	0.937488	1.17331	0.888938	1.00145	0.887918	0.860947	0.136204
E9Q394	1977	K	A-kinase anchor protein 13 OS=Mus musculus OX=10090 GN=Akap13 PE=1 SV=1	Akap13	_TLK[Acetyl (K)]IMSDVYSR_	1	161.039	172.306	205.037	197.578	167.469	204.443	0.872151	0.933173	1.11044	1.07004	0.906975	1.10722	0.974661	0.973468	0.99209	1.00538	1.03534	1.01906	0.894825	0.958607	1.11929	1.06432	0.87602	1.08651	1.0182	0.860347
E9Q394	2062	K	A-kinase anchor protein 13 OS=Mus musculus OX=10090 GN=Akap13 PE=1 SV=1	Akap13	_TYGK[Acetyl (K)]FC[Carbamidomethyl (C)]GQHNQSVNYFK_	1	212.41	220.716	252.842	260.751	245.62	283.496	0.863551	0.897319	1.02793	1.06008	0.998567	1.15255	0.974661	0.973468	0.99209	1.00538	1.03534	1.01906	0.886002	0.921776	1.03613	1.05441	0.964485	1.13099	1.10759	0.195046
E9Q394	2089	K	A-kinase anchor protein 13 OS=Mus musculus OX=10090 GN=Akap13 PE=1 SV=1	Akap13	_FQAFVK[Acetyl (K)]K_	1	83.0729	80.8696	71.2156	54.983	70.838	103.997	1.07196	1.04353	0.918958	0.709495	0.914085	1.34197	0.974661	0.973468	0.99209	1.00538	1.03534	1.01906	1.09983	1.07197	0.926285	0.705698	0.882887	1.31686	0.937818	0.642459
E9Q394	2520	K	A-kinase anchor protein 13 OS=Mus musculus OX=10090 GN=Akap13 PE=1 SV=1	Akap13	_LVLTEK[Acetyl (K)]VLTR_	1	313.374	286.74	304.135	268.774	268.763	341.235	1.05453	0.964901	1.02344	0.904445	0.904407	1.14828	0.974661	0.973468	0.99209	1.00538	1.03534	1.01906	1.08194	0.991199	1.0316	0.899605	0.873539	1.1268	0.934037	0.428378
E9Q3C1	260	K	C2 domain-containing protein 2 OS=Mus musculus OX=10090 GN=C2cd2 PE=1 SV=1	C2cd2	_AHELK[Acetyl (K)]LQVK_	1	38.1849	31.8308	40.5555	63.0554	51.9587	38.7692	0.866676	0.722458	0.920479	1.43115	1.1793	0.879936	1.01027	1.05469	0.941596	0.961808	1.07962	0.952006	0.857862	0.684995	0.977573	1.48798	1.09232	0.924297	1.39048	0.139166
E9Q3C1	445	K	C2 domain-containing protein 2 OS=Mus musculus OX=10090 GN=C2cd2 PE=1 SV=1	C2cd2	_TPVTVK[Acetyl (K)]VIEK_	1	41.3572	46.4522	35.323	39.745	47.5037	35.2893	1.01006	1.1345	0.862693	0.97069	1.16018	0.861869	1.01027	1.05469	0.941596	0.961808	1.07962	0.952006	0.999793	1.07567	0.916203	1.00924	1.07462	0.905319	0.999166	0.987069
E9Q3E1	107	K	Aldehyde dehydrogenase family 3 member B2 OS=Mus musculus OX=10090 GN=Aldh3b2 PE=1 SV=1	Aldh3b2	_DEPVSTNLLTK[Acetyl (K)]LSSAFIR_	1	61.959	47.6898	107.991	19.8989	58.9027	67.4012	1.02174	0.786434	1.78085	0.328146	0.971342	1.11149	1.13444	1.10934	1.14274	0.891726	0.929788	0.791969	0.900659	0.708923	1.5584	0.36799	1.04469	1.40345	0.888936	0.68551
E9Q3E1	207	K	Aldehyde dehydrogenase family 3 member B2 OS=Mus musculus OX=10090 GN=Aldh3b2 PE=1 SV=1	Aldh3b2	_VGK[Acetyl (K)]IVMTAAAK_	1	233.898	230.223	218.752	159.345	137.727	174.599	1.21553	1.19644	1.13682	0.828093	0.715747	0.907368	1.13444	1.10934	1.14274	0.891726	0.929788	0.791969	1.07148	1.07852	0.99482	0.928641	0.769796	1.14571	0.904392	0.391439
E9Q3E1	302	K	Aldehyde dehydrogenase family 3 member B2 OS=Mus musculus OX=10090 GN=Aldh3b2 PE=1 SV=1	Aldh3b2	_IINQK[Acetyl (K)]HFK_	1	294.538	287.637	273.435	226.192	216.056	274.459	1.12396	1.09763	1.04343	0.863155	0.824474	1.04734	1.13444	1.10934	1.14274	0.891726	0.929788	0.791969	0.990767	0.989446	0.913097	0.96796	0.886734	1.32246	1.0981	0.558678
E9Q3E1	429	K	Aldehyde dehydrogenase family 3 member B2 OS=Mus musculus OX=10090 GN=Aldh3b2 PE=1 SV=1	Aldh3b2	_YHGK[Acetyl (K)]FSFDTFSHHR_	1	105.985	124.959	128.418	91.2141	89.7568	121.034	0.961509	1.13365	1.16502	0.827505	0.814285	1.09803	1.13444	1.10934	1.14274	0.891726	0.929788	0.791969	0.847563	1.02192	1.0195	0.927982	0.875775	1.38646	1.10427	0.632461
E9Q3L2	340	K	Phosphatidylinositol 4-kinase alpha OS=Mus musculus OX=10090 GN=Pi4ka PE=1 SV=2	Pi4ka	_ELLNLVK[Acetyl (K)]K_	1	34.0961	47.9557	29.8437	25.7699	28.6569	40.354	0.98984	1.3922	0.866388	0.748124	0.831936	1.17151	1.06037	1.0332	1.02654	0.947591	0.965524	0.966771	0.933485	1.34746	0.843986	0.789501	0.861641	1.21178	0.916154	0.684916
E9Q3L2	392	K	Phosphatidylinositol 4-kinase alpha OS=Mus musculus OX=10090 GN=Pi4ka PE=1 SV=2	Pi4ka	_DTLYYMK[Acetyl (K)]DLPTSFVK_	1	105.199	76.3807	141.182	79.2037	84.631	93.3965	1.08828	0.790154	1.46052	0.819358	0.875503	0.966182	1.06037	1.0332	1.02654	0.947591	0.965524	0.966771	1.02632	0.764765	1.42275	0.864675	0.906765	0.999391	0.862155	0.556507
E9Q3L2	435	K	Phosphatidylinositol 4-kinase alpha OS=Mus musculus OX=10090 GN=Pi4ka PE=1 SV=2	Pi4ka	_IHSEMSPLK[Acetyl (K)]LR_	1	114.503	105.057	120.207	91.8302	103.619	97.6089	1.08563	0.996076	1.13972	0.870669	0.982441	0.925459	1.06037	1.0332	1.02654	0.947591	0.965524	0.966771	1.02382	0.96407	1.11025	0.918824	1.01752	0.957267	0.933982	0.25241
E9Q3L2	468	K	Phosphatidylinositol 4-kinase alpha OS=Mus musculus OX=10090 GN=Pi4ka PE=1 SV=2	Pi4ka	_LSEK[Acetyl (K)]LQSK_	1	95.2707			163.59	177.512	196.307	0.602332			1.03427	1.12229	1.24111	1.06037	1.0332	1.02654	0.947591	0.965524	0.966771	0.568039			1.09147	1.16236	1.28377	2.07591
E9Q3L2	523	K	Phosphatidylinositol 4-kinase alpha OS=Mus musculus OX=10090 GN=Pi4ka PE=1 SV=2	Pi4ka	_DFLVIPSPVLVK[Acetyl (K)]LYK_	1	332.73	316.594	515.833	216.739	257.907	299.688	1.02933	0.979414	1.59578	0.670504	0.797859	0.927114	1.06037	1.0332	1.02654	0.947591	0.965524	0.966771	0.970727	0.947943	1.55452	0.707588	0.826348	0.958979	0.71776	0.163986
E9Q3L2	526	K	Phosphatidylinositol 4-kinase alpha OS=Mus musculus OX=10090 GN=Pi4ka PE=1 SV=2	Pi4ka	_LYK[Acetyl (K)]YHSQYHTVAGSDIK_	1	95.8396	94.4122	94.4373	72.1434	65.4121	79.5279	1.14601	1.12894	1.12924	0.862662	0.782172	0.950963	1.06037	1.0332	1.02654	0.947591	0.965524	0.966771	1.08077	1.09267	1.10004	0.910374	0.810101	0.983649	0.82607	0.0265797
E9Q3L2	983	K	Phosphatidylinositol 4-kinase alpha OS=Mus musculus OX=10090 GN=Pi4ka PE=1 SV=2	Pi4ka	_HAQFLLVNFNHIHK[Acetyl (K)]R_	1	171.789	171.24	141.702	195.063	171.305	179.315	1.00031	0.997114	0.825117	1.13583	0.997492	1.04414	1.06037	1.0332	1.02654	0.947591	0.965524	0.966771	0.943359	0.965075	0.803782	1.19865	1.03311	1.08002	1.22106	0.0501298
E9Q3L2	1534	K	Phosphatidylinositol 4-kinase alpha OS=Mus musculus OX=10090 GN=Pi4ka PE=1 SV=2	Pi4ka	_SK[Acetyl (K)]YISLSEK_	1	62.2138	29.6626	43.0363	64.8857	57.0347	65.2197	1.15907	0.552629	0.801787	1.20885	1.06259	1.21507	1.06037	1.0332	1.02654	0.947591	0.965524	0.966771	1.09308	0.534872	0.781054	1.27571	1.10053	1.25684	1.50812	0.100413
E9Q3L2	1668	K	Phosphatidylinositol 4-kinase alpha OS=Mus musculus OX=10090 GN=Pi4ka PE=1 SV=2	Pi4ka	_YDK[Acetyl (K)]MGYVR_	1		206.461	202.766					1.00903	0.990971				1.06037	1.0332	1.02654	0.947591	0.965524	0.966771		0.976607	0.965346
E9Q3L2	1809	K	Phosphatidylinositol 4-kinase alpha OS=Mus musculus OX=10090 GN=Pi4ka PE=1 SV=2	Pi4ka	_APYLAK[Acetyl (K)]FK_	1	371.27	344.193	395.576	309.614	343.349	366.272	1.0457	0.969434	1.11416	0.872039	0.967055	1.03162	1.06037	1.0332	1.02654	0.947591	0.965524	0.966771	0.986161	0.938284	1.08535	0.920269	1.00159	1.06708	0.99307	0.914157
E9Q401	34	K	Ryanodine receptor 2 OS=Mus musculus OX=10090 GN=Ryr2 PE=1 SV=1	Ryr2	_EQQK[Acetyl (K)]LC[Carbamidomethyl (C)]LAAEGFGNR_	1	42.8927	33.0162	38.6964	24.895	19.3577	23.1513	1.41397	1.08839	1.27564	0.820673	0.638134	0.763189	1.38099	1.10333	1.22455	0.913223	0.562383	0.815525	1.02388	0.986458	1.04172	0.898656	1.1347	0.935826	0.972843	0.68161
E9Q414	934	K	Apolipoprotein B-100 OS=Mus musculus OX=10090 GN=Apob PE=1 SV=1	Apob	_RPVK[Acetyl (K)]LFSGSNTLHLVSTTK_	1	36.1865	32.3294	31.0811	42.0483	30.6844	49.6566	0.978074	0.873822	0.840083	1.13651	0.829359	1.34215	0.90145	0.983576	0.939633	1.10051	0.882969	1.19187	1.085	0.888414	0.894054	1.03271	0.939285	1.12609	1.08043	0.399904
E9Q4N7	1113	K	AT-rich interactive domain-containing protein 1B OS=Mus musculus OX=10090 GN=Arid1b PE=1 SV=2	Arid1b	_SSSSSTTGEK[Acetyl (K)]ITK_	1	71.4022	61.0191	75.1037	243.581	277.887	240.147	0.442055	0.377773	0.464971	1.50802	1.72042	1.48676	0.95624	0.970952	1.05301	0.970215	1.02214	1.02744	0.462285	0.389074	0.441564	1.55432	1.68315	1.44705	3.6232	4.45691e-05
E9Q4N7	1853	K	AT-rich interactive domain-containing protein 1B OS=Mus musculus OX=10090 GN=Arid1b PE=1 SV=2	Arid1b	_NK[Acetyl (K)]LFVVDR_	1	295.103	306.648	357.904	253.455	243.872	222.281	1.0544	1.09565	1.27879	0.905594	0.871354	0.794208	0.95624	0.970952	1.05301	0.970215	1.02214	1.02744	1.10265	1.12843	1.21441	0.933396	0.852479	0.772996	0.742671	0.00832067
E9Q4S1	340	K	High affinity cAMP-specific and IBMX-insensitive 3',5'-cyclic phosphodiesterase 8B OS=Mus musculus OX=10090 GN=Pde8b PE=1 SV=1	Pde8b	_SGDSIQQHVK[Acetyl (K)]ITPVIGQGGK_	1	58.0749	68.5791			58.459	70.9679	0.907134	1.07121			0.913133	1.10852	0.830135	0.942787	0.913307	1.10106	0.954955	1.25775	1.09275	1.13622			0.956205	0.881352	0.824397	0.0872507
E9Q4Z2	880	K	Acetyl-CoA carboxylase 2 OS=Mus musculus OX=10090 GN=Acacb PE=1 SV=1	Acacb	_TC[Carbamidomethyl (C)]VFEK[Acetyl (K)]ENDPTVLR_	1	102.997	72.113	77.1337	45.8083	51.9992	16.473	1.68607	1.18049	1.26268	0.749881	0.851226	0.269663	1.3374	1.13362	1.04698	0.752267	0.830701	0.899025	1.2607	1.04134	1.20602	0.996827	1.02471	0.29995	0.661758	0.251823
E9Q4Z2	1141	K	Acetyl-CoA carboxylase 2 OS=Mus musculus OX=10090 GN=Acacb PE=1 SV=1	Acacb	_YLNVEHHFQQAHYDK[Acetyl (K)]C[Carbamidomethyl (C)]VINLR_	1		56.6077						1					1.3374	1.13362	1.04698	0.752267	0.830701	0.899025		0.882128
E9Q555	290	K	E3 ubiquitin-protein ligase RNF213 OS=Mus musculus OX=10090 GN=Rnf213 PE=1 SV=3	Rnf213	_GK[Acetyl (K)]LATPVR_	1	404.921	269.708	303.381	222.677	213.839	194.365	1.51006	1.00582	1.13139	0.830425	0.797464	0.72484	1.20151	1.15532	1.18347	0.828648	0.825807	0.805238	1.2568	0.870592	0.955997	1.00214	0.965678	0.900157	0.930139	0.622685
E9Q555	368	K	E3 ubiquitin-protein ligase RNF213 OS=Mus musculus OX=10090 GN=Rnf213 PE=1 SV=3	Rnf213	_HFGFNPEEHK[Acetyl (K)]VYVR_	1	36.8582	36.5789	26.8721	27.0857	27.9753	19.8219	1.26232	1.25276	0.920319	0.927634	0.958103	0.678864	1.20151	1.15532	1.18347	0.828648	0.825807	0.805238	1.05061	1.08433	0.777645	1.11946	1.1602	0.84306	1.07214	0.654692
E9Q555	1128	K	E3 ubiquitin-protein ligase RNF213 OS=Mus musculus OX=10090 GN=Rnf213 PE=1 SV=3	Rnf213	_DDLLFLK[Acetyl (K)]QEK_	1	116.841	82.29	143.767	81.8664	103.901	96.7885	1.12086	0.78941	1.37917	0.785347	0.996723	0.928495	1.20151	1.15532	1.18347	0.828648	0.825807	0.805238	0.932873	0.68328	1.16536	0.947745	1.20697	1.15307	1.1892	0.327368
E9Q555	1199	K	E3 ubiquitin-protein ligase RNF213 OS=Mus musculus OX=10090 GN=Rnf213 PE=1 SV=3	Rnf213	_EMASK[Acetyl (K)]LDSLK_	1	146.6	91.3644	172.154	90.1587	47.9754	110.465	1.33532	0.832201	1.56809	0.821219	0.436988	1.00618	1.20151	1.15532	1.18347	0.828648	0.825807	0.805238	1.11137	0.720318	1.32499	0.991035	0.529165	1.24955	0.877427	0.636224
E9Q555	1307	K	E3 ubiquitin-protein ligase RNF213 OS=Mus musculus OX=10090 GN=Rnf213 PE=1 SV=3	Rnf213	_VGQIK[Acetyl (K)]EYHTLHQAVSSAK_	1	7.59587	17.0744	4.98273	10.8904	14.7765		0.686541	1.54325	0.450356	0.984309	1.33555		1.20151	1.15532	1.18347	0.828648	0.825807	0.805238	0.571396	1.33577	0.380539	1.18785	1.61726		1.83925	0.229737
E9Q555	1320	K	E3 ubiquitin-protein ligase RNF213 OS=Mus musculus OX=10090 GN=Rnf213 PE=1 SV=3	Rnf213	_EYHTLHQAVSSAK[Acetyl (K)]VILQVR_	1	93.7361	101.824	62.8889	52.3581	71.9987	57.0657	1.27859	1.38891	0.857827	0.714183	0.982088	0.778396	1.20151	1.15532	1.18347	0.828648	0.825807	0.805238	1.06415	1.20218	0.724841	0.861866	1.18925	0.966666	1.00889	0.907874
E9Q555	1483	K	E3 ubiquitin-protein ligase RNF213 OS=Mus musculus OX=10090 GN=Rnf213 PE=1 SV=3	Rnf213	_NLEWLK[Acetyl (K)]TVK_	1	99.0373	143.619	142.172	69.5423	71.8201	108.152	0.936756	1.35844	1.34475	0.657773	0.679319	1.02296	1.20151	1.15532	1.18347	0.828648	0.825807	0.805238	0.779646	1.17581	1.13628	0.793791	0.822612	1.27039	0.933714	0.724195
E9Q555	1554	K	E3 ubiquitin-protein ligase RNF213 OS=Mus musculus OX=10090 GN=Rnf213 PE=1 SV=3	Rnf213	_ELLNK[Acetyl (K)]LMLMSGK_	1	63.7051	63.1482	73.2431	32.0912	52.9116	48.7247	1.14501	1.135	1.31644	0.576792	0.951009	0.875756	1.20151	1.15532	1.18347	0.828648	0.825807	0.805238	0.95297	0.982407	1.11235	0.696065	1.15161	1.08757	0.963093	0.739211
E9Q555	1983	K	E3 ubiquitin-protein ligase RNF213 OS=Mus musculus OX=10090 GN=Rnf213 PE=1 SV=3	Rnf213	_LRDETVPLK[Acetyl (K)]IIR_	1	186.005	183.723	215.619	104.904	130.184	128.356	1.17627	1.16183	1.36354	0.663395	0.823264	0.811704	1.20151	1.15532	1.18347	0.828648	0.825807	0.805238	0.978988	1.00563	1.15215	0.800575	0.99692	1.00803	0.894399	0.27397
E9Q555	2083	K	E3 ubiquitin-protein ligase RNF213 OS=Mus musculus OX=10090 GN=Rnf213 PE=1 SV=3	Rnf213	_APLFK[Acetyl (K)]FLDLFPK_	1	89.1709	42.2235	85.0842	48.4868	38.3271	103.045	1.3167	0.623474	1.25636	0.715958	0.56594	1.52157	1.20151	1.15532	1.18347	0.828648	0.825807	0.805238	1.09587	0.539653	1.06159	0.864008	0.685317	1.88959	1.27504	0.642373
E9Q555	2133	K	E3 ubiquitin-protein ligase RNF213 OS=Mus musculus OX=10090 GN=Rnf213 PE=1 SV=3	Rnf213	_PYQYLK[Acetyl (K)]R_	1	860.756	928.534	878.335	548.545	526.945	619.785	1.18374	1.27695	1.20792	0.754376	0.724672	0.852348	1.20151	1.15532	1.18347	0.828648	0.825807	0.805238	0.985207	1.10527	1.02066	0.91037	0.877532	1.0585	0.914909	0.243651
E9Q555	2411	K	E3 ubiquitin-protein ligase RNF213 OS=Mus musculus OX=10090 GN=Rnf213 PE=1 SV=3	Rnf213	_LVK[Acetyl (K)]VHGGTTPSMIYSK_	1	92.3122	121.431	107.478	78.9391	81.4104	115.795	0.927193	1.21966	1.07952	0.792872	0.817694	1.16305	1.20151	1.15532	1.18347	0.828648	0.825807	0.805238	0.771687	1.05569	0.912169	0.956827	0.990176	1.44436	1.23793	0.27229
E9Q555	2424	K	E3 ubiquitin-protein ligase RNF213 OS=Mus musculus OX=10090 GN=Rnf213 PE=1 SV=3	Rnf213	_VHGGTTPSMIYSK[Acetyl (K)]VK_	1	142.544	149.141	184.709	80.9889	78.1729	103.522	1.1572	1.21076	1.49951	0.657486	0.634625	0.840416	1.20151	1.15532	1.18347	0.828648	0.825807	0.805238	0.963121	1.04798	1.26705	0.793445	0.76849	1.04369	0.794846	0.139858
E9Q555	3354	K	E3 ubiquitin-protein ligase RNF213 OS=Mus musculus OX=10090 GN=Rnf213 PE=1 SV=3	Rnf213	_SAQLVASAK[Acetyl (K)]YTAINEINK_	1	39.8894	32.9415	59.7133	36.5298	36.3302	49.0827	0.940466	0.776657	1.40785	0.861259	0.856552	1.15722	1.20151	1.15532	1.18347	0.828648	0.825807	0.805238	0.782734	0.672241	1.1896	1.03935	1.03723	1.43711	1.32864	0.209356
E9Q555	3547	K	E3 ubiquitin-protein ligase RNF213 OS=Mus musculus OX=10090 GN=Rnf213 PE=1 SV=3	Rnf213	_SLK[Acetyl (K)]EWVTR_	1	68.3699	73.8598	68.8381	48.871	38.3518	44.2194	1.19769	1.29386	1.20589	0.856109	0.671837	0.774625	1.20151	1.15532	1.18347	0.828648	0.825807	0.805238	0.996814	1.11991	1.01894	1.03314	0.813552	0.961982	0.895719	0.224764
E9Q555	3932	K	E3 ubiquitin-protein ligase RNF213 OS=Mus musculus OX=10090 GN=Rnf213 PE=1 SV=3	Rnf213	_TC[Carbamidomethyl (C)]RPFVAVMTTLC[Carbamidomethyl (C)]DC[Carbamidomethyl (C)]K[Acetyl (K)]DK_	1	183.74	168.448	162.737	105.887	105.208	111.177	1.31682	1.20723	1.1663	0.758868	0.753999	0.79678	1.20151	1.15532	1.18347	0.828648	0.825807	0.805238	1.09597	1.04493	0.985489	0.915792	0.913045	0.989497	0.901466	0.0627715
E9Q555	4086	K	E3 ubiquitin-protein ligase RNF213 OS=Mus musculus OX=10090 GN=Rnf213 PE=1 SV=3	Rnf213	_SVLLK[Acetyl (K)]LLLK_	1	149.786	112	28.8307	75.9121	105.765	73.7687	1.64581	1.23063	0.316785	0.834103	1.16212	0.810552	1.20151	1.15532	1.18347	0.828648	0.825807	0.805238	1.36978	1.06518	0.267675	1.00658	1.40725	1.0066	1.26559	0.452874
E9Q555	4210	K	E3 ubiquitin-protein ligase RNF213 OS=Mus musculus OX=10090 GN=Rnf213 PE=1 SV=3	Rnf213	_FLK[Acetyl (K)]HVEEFC[Carbamidomethyl (C)]TR_	1	828.579	848.966	838.845	541.161	480.254	456.587	1.24461	1.27524	1.26003	0.812881	0.721392	0.685843	1.20151	1.15532	1.18347	0.828648	0.825807	0.805238	1.03587	1.10379	1.06469	0.980973	0.87356	0.851727	0.844556	0.0225339
E9Q555	4354	K	E3 ubiquitin-protein ligase RNF213 OS=Mus musculus OX=10090 GN=Rnf213 PE=1 SV=3	Rnf213	_ESK[Acetyl (K)]ILSDPNIR_	1	652.299	753.678	707.414	350.265	327.164	327.784	1.25498	1.45003	1.36102	0.673888	0.629444	0.630636	1.20151	1.15532	1.18347	0.828648	0.825807	0.805238	1.0445	1.25509	1.15003	0.813238	0.762216	0.783167	0.683735	0.00256344
E9Q555	4622	K	E3 ubiquitin-protein ligase RNF213 OS=Mus musculus OX=10090 GN=Rnf213 PE=1 SV=3	Rnf213	_NNWEK[Acetyl (K)]HFETLLLR_	1	23.5933	27.9481	27.1863	19.7346	23.1399	15.1055	1.03549	1.22662	1.19319	0.866138	1.01559	0.662968	1.20151	1.15532	1.18347	0.828648	0.825807	0.805238	0.861823	1.06171	1.00821	1.04524	1.22982	0.82332	1.05684	0.746795
E9Q555	4659	K	E3 ubiquitin-protein ligase RNF213 OS=Mus musculus OX=10090 GN=Rnf213 PE=1 SV=3	Rnf213	_ISSNPVTK[Acetyl (K)]IIYGDPATFLPHLPQK_	1	229.76	148.599	349.434	98.7936	139.309	110.991	1.28013	0.827939	1.94691	0.55044	0.776178	0.618398	1.20151	1.15532	1.18347	0.828648	0.825807	0.805238	1.06543	0.716629	1.64509	0.664263	0.939903	0.767969	0.692159	0.284877
E9Q555	4682	K	E3 ubiquitin-protein ligase RNF213 OS=Mus musculus OX=10090 GN=Rnf213 PE=1 SV=3	Rnf213	_SIIHC[Carbamidomethyl (C)]SK[Acetyl (K)]IWSC[Carbamidomethyl (C)]R_	1	506.718	456.375	542.3	354.846	347.465	381.618	1.17417	1.05752	1.25662	0.822252	0.805149	0.884288	1.20151	1.15532	1.18347	0.828648	0.825807	0.805238	0.977244	0.915341	1.06181	0.992281	0.974985	1.09817	1.03758	0.54628
E9Q555	4725	K	E3 ubiquitin-protein ligase RNF213 OS=Mus musculus OX=10090 GN=Rnf213 PE=1 SV=3	Rnf213	_LVK[Acetyl (K)]FLPEILALQR_	1	129.577	152.682	301.613	58.014	123.081	102.559	0.896181	1.05598	2.08602	0.401237	0.851258	0.709322	1.20151	1.15532	1.18347	0.828648	0.825807	0.805238	0.745877	0.914013	1.76263	0.484207	1.03082	0.880885	0.700043	0.388686
E9Q557	152	K	Desmoplakin OS=Mus musculus OX=10090 GN=Dsp PE=1 SV=1	Dsp	_QMGQPC[Carbamidomethyl (C)]DAYQK[Acetyl (K)]R_	1	275.404	542.62	326.176	873.05	481.374	395.549	0.570949	1.12492	0.676207	1.80995	0.99795	0.820025	0.896581	0.887853	0.894707	1.09182	1.10043	1.12861	0.636807	1.26701	0.755785	1.65773	0.906877	0.726581	1.23747	0.578436
E9Q557	166	K	Desmoplakin OS=Mus musculus OX=10090 GN=Dsp PE=1 SV=1	Dsp	_ALYK[Acetyl (K)]AISVPR_	1	2541.16	2131.27	2490.02	3233.77	3280.57	3611.97	0.881901	0.73965	0.864153	1.12227	1.13851	1.25352	0.896581	0.887853	0.894707	1.09182	1.10043	1.12861	0.983626	0.833077	0.965851	1.02788	1.03461	1.11068	1.14038	0.0834066
E9Q557	249	K	Desmoplakin OS=Mus musculus OX=10090 GN=Dsp PE=1 SV=1	Dsp	_WQLDK[Acetyl (K)]IK_	1	703.706	802.018	765.252	751.458	735.084	901.583	0.906234	1.03284	0.985493	0.967729	0.946643	1.16106	0.896581	0.887853	0.894707	1.09182	1.10043	1.12861	1.01077	1.1633	1.10147	0.886341	0.860252	1.02875	0.847295	0.0720335
E9Q557	439	K	Desmoplakin OS=Mus musculus OX=10090 GN=Dsp PE=1 SV=1	Dsp	_EK[Acetyl (K)]IIEYK_	1	282.263	293.837	333.219	334.029	311.18	283.165	0.921578	0.959367	1.08795	1.09059	1.01599	0.924524	0.896581	0.887853	0.894707	1.09182	1.10043	1.12861	1.02788	1.08055	1.21598	0.99887	0.923272	0.819172	0.824601	0.063898
E9Q557	456	K	Desmoplakin OS=Mus musculus OX=10090 GN=Dsp PE=1 SV=1	Dsp	_K[Acetyl (K)]IVQLKPR_	1	188.923	193.829	176.236	236.57	216.492	260.017	0.891099	0.91424	0.83126	1.11584	1.02113	1.22643	0.896581	0.887853	0.894707	1.09182	1.10043	1.12861	0.993885	1.02972	0.929086	1.02199	0.927945	1.08667	1.02842	0.65103
E9Q557	579	K	Desmoplakin OS=Mus musculus OX=10090 GN=Dsp PE=1 SV=1	Dsp	_AMTIAK[Acetyl (K)]LK_	1	212.342	187.052	225.885	253.096	290.579	333.677	0.847882	0.746899	0.901958	1.01061	1.16028	1.33237	0.896581	0.887853	0.894707	1.09182	1.10043	1.12861	0.945684	0.841241	1.0081	0.925615	1.05439	1.18054	1.13078	0.241958
E9Q557	629	K	Desmoplakin OS=Mus musculus OX=10090 GN=Dsp PE=1 SV=1	Dsp	_MQSQFTDAQK[Acetyl (K)]HYQTLVIQLPGHPQHQTVTK_	1	190.116	213.457	247.413	258.339	282.695	272.4	0.778939	0.874574	1.0137	1.05846	1.15825	1.11607	0.896581	0.887853	0.894707	1.09182	1.10043	1.12861	0.868788	0.985043	1.13299	0.969443	1.05255	0.988893	1.00806	0.876996
E9Q557	665	K	Desmoplakin OS=Mus musculus OX=10090 GN=Dsp PE=1 SV=1	Dsp	_TEITHLGTC[Carbamidomethyl (C)]QDVNHNK[Acetyl (K)]VIETNR_	1	203.474	194.059	224.224	383.187	362.363	283.255	0.739654	0.705427	0.815081	1.39293	1.31724	1.02967	0.896581	0.887853	0.894707	1.09182	1.10043	1.12861	0.824972	0.794531	0.911003	1.27578	1.19703	0.912334	1.33773	0.0630821
E9Q557	717	K	Desmoplakin OS=Mus musculus OX=10090 GN=Dsp PE=1 SV=1	Dsp	_NLLLAEQGSTHHITVK[Acetyl (K)]INELK_	1	96.9602	96.7712	72.91	84.7614	120.301	77.076	1.0601	1.05803	0.797151	0.926725	1.31529	0.842698	0.896581	0.887853	0.894707	1.09182	1.10043	1.12861	1.18238	1.19168	0.890962	0.848786	1.19526	0.74667	0.854732	0.377787
E9Q557	833	K	Desmoplakin OS=Mus musculus OX=10090 GN=Dsp PE=1 SV=1	Dsp	_IKNDLNLK[Acetyl (K)]K_	1	245.653	294.07	233.328	274.812	259.263	401.438	0.862665	1.03269	0.819381	0.965064	0.91046	1.40974	0.896581	0.887853	0.894707	1.09182	1.10043	1.12861	0.962172	1.16313	0.915809	0.8839	0.827371	1.2491	0.973448	0.807041
E9Q557	871	K	Desmoplakin OS=Mus musculus OX=10090 GN=Dsp PE=1 SV=1	Dsp	_FTEK[Acetyl (K)]VTQLTDR_	1	3903.13	4551.39	4303.73	3739.37	3939.08	4595.18	0.935558	1.09094	1.03158	0.896305	0.944176	1.10144	0.896581	0.887853	0.894707	1.09182	1.10043	1.12861	1.04347	1.22874	1.15298	0.820924	0.85801	0.975927	0.775098	0.0222299
E9Q557	884	K	Desmoplakin OS=Mus musculus OX=10090 GN=Dsp PE=1 SV=1	Dsp	_IDK[Acetyl (K)]QIDFR_	1	158.782	231.666	158.714	158.328	143.323	97.315	1.00481	1.46604	1.00438	1.00194	0.906983	0.615835	0.896581	0.887853	0.894707	1.09182	1.10043	1.12861	1.12071	1.65122	1.12258	0.917677	0.824212	0.545659	0.587376	0.0577392
E9Q557	895	K	Desmoplakin OS=Mus musculus OX=10090 GN=Dsp PE=1 SV=1	Dsp	_LWDLEK[Acetyl (K)]QIK_	1	453.631	486.221	513.657	462.953	498.816	508.57	0.930892	0.997769	1.05407	0.950022	1.02362	1.04363	0.896581	0.887853	0.894707	1.09182	1.10043	1.12861	1.03827	1.1238	1.17812	0.870123	0.930199	0.924706	0.815831	0.00892053
E9Q557	918	K	Desmoplakin OS=Mus musculus OX=10090 GN=Dsp PE=1 SV=1	Dsp	_WLYDAK[Acetyl (K)]R_	1	1624.55	1892.17	1714.82	2045.73	2251.13	2544.03	0.807403	0.940409	0.852266	1.01673	1.11881	1.26438	0.896581	0.887853	0.894707	1.09182	1.10043	1.12861	0.900535	1.05919	0.952564	0.931219	1.01671	1.1203	1.05354	0.510579
E9Q557	1068	K	Desmoplakin OS=Mus musculus OX=10090 GN=Dsp PE=1 SV=1	Dsp	_NK[Acetyl (K)]FLDQNLQK_	1	3585.11	3682.25	4051.12	5713.92	5085.36	4442.58	0.809878	0.831823	0.915152	1.29078	1.14879	1.00358	0.896581	0.887853	0.894707	1.09182	1.10043	1.12861	0.903296	0.936892	1.02285	1.18222	1.04395	0.889221	1.08814	0.430562
E9Q557	1087	K	Desmoplakin OS=Mus musculus OX=10090 GN=Dsp PE=1 SV=1	Dsp	_AK[Acetyl (K)]LVSLEELKR_	1	787.107	346.59	892.405	1130.41	1288.56	1078.43	0.85501	0.37649	0.969391	1.22793	1.39972	1.17146	0.896581	0.887853	0.894707	1.09182	1.10043	1.12861	0.953633	0.424045	1.08347	1.12466	1.27198	1.03797	1.39553	0.246067
E9Q557	1095	K	Desmoplakin OS=Mus musculus OX=10090 GN=Dsp PE=1 SV=1	Dsp	_LVSLEELK[Acetyl (K)]R_	1	220.714	291.281	223.194	440.224	366.344	314.394	0.713456	0.941564	0.721472	1.42302	1.18421	1.01628	0.896581	0.887853	0.894707	1.09182	1.10043	1.12861	0.795752	1.0605	0.806378	1.30334	1.07613	0.900471	1.23185	0.220199
E9Q557	1122	K	Desmoplakin OS=Mus musculus OX=10090 GN=Dsp PE=1 SV=1	Dsp	_ELNEK[Acetyl (K)]ITR_	1	860.65	904.916	827.969	1037.45	1033.45	993.568	0.912671	0.959613	0.878015	1.10016	1.09592	1.05362	0.896581	0.887853	0.894707	1.09182	1.10043	1.12861	1.01795	1.08082	0.981344	1.00763	0.995903	0.93356	0.953568	0.268192
E9Q557	1134	K	Desmoplakin OS=Mus musculus OX=10090 GN=Dsp PE=1 SV=1	Dsp	_LTYEIEDEK[Acetyl (K)]R_	1	242.736	274.016	190.021	443.45	402.964	369.833	0.757358	0.854955	0.592885	1.3836	1.25729	1.15391	0.896581	0.887853	0.894707	1.09182	1.10043	1.12861	0.844717	0.962946	0.662658	1.26724	1.14255	1.02242	1.38938	0.0554187
E9Q557	1169	K	Desmoplakin OS=Mus musculus OX=10090 GN=Dsp PE=1 SV=1	Dsp	_ENLSWQK[Acetyl (K)]LESEK_	1	701.153	488.834	744.823	1005.46	1029.07	913.61	0.861553	0.600663	0.915214	1.23547	1.26449	1.12261	0.896581	0.887853	0.894707	1.09182	1.10043	1.12861	0.960931	0.676534	1.02292	1.13157	1.14909	0.994689	1.23115	0.179749
E9Q557	1299	K	Desmoplakin OS=Mus musculus OX=10090 GN=Dsp PE=1 SV=1	Dsp	_AC[Carbamidomethyl (C)]GSETMQK[Acetyl (K)]K_	1		60.1108		104.61	89.2092	103.734		0.67226		1.16992	0.997688	1.16013	0.896581	0.887853	0.894707	1.09182	1.10043	1.12861		0.757174		1.07153	0.906638	1.02793	1.32338
E9Q557	1422	K	Desmoplakin OS=Mus musculus OX=10090 GN=Dsp PE=1 SV=1	Dsp	_SLC[Carbamidomethyl (C)]EEVK[Acetyl (K)]R_	1	755.648	758.079	811.305	1803.08	1576.53	944.007	0.681927	0.684121	0.732154	1.62717	1.42272	0.851909	0.896581	0.887853	0.894707	1.09182	1.10043	1.12861	0.760586	0.770534	0.818317	1.49032	1.29288	0.754832	1.50591	0.150622
E9Q557	1539	K	Desmoplakin OS=Mus musculus OX=10090 GN=Dsp PE=1 SV=1	Dsp	_ANNSATEAMSK[Acetyl (K)]LK_	1	74.3044	72.9199	71.0348	104.442	99.1427	129.992	0.807896	0.792842	0.772346	1.13558	1.07796	1.41338	0.896581	0.887853	0.894707	1.09182	1.10043	1.12861	0.901085	0.892988	0.863239	1.04007	0.979582	1.25232	1.23131	0.0541261
E9Q557	1638	K	Desmoplakin OS=Mus musculus OX=10090 GN=Dsp PE=1 SV=1	Dsp	_ITNLTQQLEQASIVK[Acetyl (K)]K_	1	45.7661	50.7817	42.268	74.1314	66.5073	89.2809	0.744698	0.82631	0.687778	1.20625	1.0822	1.45276	0.896581	0.887853	0.894707	1.09182	1.10043	1.12861	0.830598	0.930683	0.768719	1.10481	0.983433	1.28722	1.33417	0.0406871
E9Q557	1699	K	Desmoplakin OS=Mus musculus OX=10090 GN=Dsp PE=1 SV=1	Dsp	_NEHFQK[Acetyl (K)]AIEDK_	1	247.658	221.109	226.162	268.184	264.964	226.65	1.02146	0.911962	0.932801	1.10612	1.09284	0.934815	0.896581	0.887853	0.894707	1.09182	1.10043	1.12861	1.13929	1.02715	1.04258	1.01309	0.993107	0.82829	0.88329	0.151368
E9Q557	1830	K	Desmoplakin OS=Mus musculus OX=10090 GN=Dsp PE=1 SV=1	Dsp	_ESLLVK[Acetyl (K)]IK_	1	301.516	201.08	303.693	444.149	404.683	447.154	0.860542	0.573893	0.866755	1.26762	1.15499	1.2762	0.896581	0.887853	0.894707	1.09182	1.10043	1.12861	0.959804	0.646383	0.968758	1.16101	1.04958	1.13077	1.29765	0.113148
E9Q557	1919	K	Desmoplakin OS=Mus musculus OX=10090 GN=Dsp PE=1 SV=1	Dsp	_LQAEIK[Acetyl (K)]R_	1	333.869	257.965	364.96	642.66	631.477	529.582	0.725666	0.56069	0.793244	1.39683	1.37252	1.15105	0.896581	0.887853	0.894707	1.09182	1.10043	1.12861	0.809371	0.631512	0.886596	1.27935	1.24726	1.01989	1.52375	0.0264819
E9Q557	1949	K	Desmoplakin OS=Mus musculus OX=10090 GN=Dsp PE=1 SV=1	Dsp	_LQK[Acetyl (K)]EIEK_	1	68.8635	43.0393	71.5073	89.3756	93.4159	51.6043	0.98893	0.618077	1.0269	1.2835	1.34152	0.741075	0.896581	0.887853	0.894707	1.09182	1.10043	1.12861	1.103	0.696147	1.14775	1.17555	1.21909	0.656627	1.03542	0.936257
E9Q557	2005	K	Desmoplakin OS=Mus musculus OX=10090 GN=Dsp PE=1 SV=1	Dsp	_TTLDK[Acetyl (K)]LLK_	1			59.5769						1				0.896581	0.887853	0.894707	1.09182	1.10043	1.12861			1.11768
E9Q557	2047	K	Desmoplakin OS=Mus musculus OX=10090 GN=Dsp PE=1 SV=1	Dsp	_YSLVEAK[Acetyl (K)]R_	1		80.2401	235.686	653.252	77.1737	436.486		0.270562	0.794714	2.20271	0.260223	1.47179	0.896581	0.887853	0.894707	1.09182	1.10043	1.12861		0.304738	0.888239	2.01746	0.236475	1.30408	1.98831	0.632644
E9Q557	2078	K	Desmoplakin OS=Mus musculus OX=10090 GN=Dsp PE=1 SV=1	Dsp	_NEK[Acetyl (K)]LTVDNAVAR_	1		178.811	118.624	51.7375				1.5363	1.01919	0.444515			0.896581	0.887853	0.894707	1.09182	1.10043	1.12861		1.73035	1.13913	0.40713			0.283766
E9Q557	2124	K	Desmoplakin OS=Mus musculus OX=10090 GN=Dsp PE=1 SV=1	Dsp	_TVSVSEAIK[Acetyl (K)]K_	1	147.421	188.328	152.639	227.385	230.194	275.601	0.724091	0.925015	0.749721	1.11685	1.13065	1.35368	0.896581	0.887853	0.894707	1.09182	1.10043	1.12861	0.807613	1.04186	0.837951	1.02292	1.02746	1.19942	1.20927	0.111498
E9Q557	2192	K	Desmoplakin OS=Mus musculus OX=10090 GN=Dsp PE=1 SV=1	Dsp	_K[Acetyl (K)]VSYMQLR_	1	212.645	239.487	265.256	380.513	394.794	411.742	0.669946	0.754513	0.8357	1.19882	1.24381	1.29721	0.896581	0.887853	0.894707	1.09182	1.10043	1.12861	0.747223	0.849817	0.934049	1.098	1.1303	1.14939	1.33448	0.0114267
E9Q557	2217	K	Desmoplakin OS=Mus musculus OX=10090 GN=Dsp PE=1 SV=1	Dsp	_IEPHTGLLLLSVQK[Acetyl (K)]R_	1	322.241	298.497	300.021	459.66	454.31	536.767	0.815286	0.755213	0.759067	1.16296	1.14943	1.35805	0.896581	0.887853	0.894707	1.09182	1.10043	1.12861	0.909328	0.850605	0.848397	1.06515	1.04453	1.20329	1.27015	0.00879151
E9Q557	2283	K	Desmoplakin OS=Mus musculus OX=10090 GN=Dsp PE=1 SV=1	Dsp	_QK[Acetyl (K)]LGIYEAMK_	1	98.2817	71.8764	105.592	218.521	144.275	117.38	0.780091	0.570504	0.838111	1.73447	1.14515	0.931676	0.896581	0.887853	0.894707	1.09182	1.10043	1.12861	0.870074	0.642566	0.936744	1.58859	1.04064	0.825509	1.41046	0.226657
E9Q557	2329	K	Desmoplakin OS=Mus musculus OX=10090 GN=Dsp PE=1 SV=1	Dsp	_LPVEEAYK[Acetyl (K)]R_	1	358.064	359.821	292.844	398.426	372.622	343.785	1.01074	1.0157	0.826635	1.12467	1.05183	0.97043	0.896581	0.887853	0.894707	1.09182	1.10043	1.12861	1.12732	1.14399	0.923917	1.03008	0.95584	0.859847	0.890631	0.258526
E9Q557	2405	K	Desmoplakin OS=Mus musculus OX=10090 GN=Dsp PE=1 SV=1	Dsp	_LPVDMAYK[Acetyl (K)]R_	1	252.944	303.07	248.07	368.127	376.025	419.861	0.771132	0.923948	0.756275	1.12228	1.14636	1.28	0.896581	0.887853	0.894707	1.09182	1.10043	1.12861	0.860081	1.04065	0.845276	1.0279	1.04174	1.13414	1.1667	0.0980199
E9Q557	2554	K	Desmoplakin OS=Mus musculus OX=10090 GN=Dsp PE=1 SV=1	Dsp	_K[Acetyl (K)]FFDQYR_	1	517.419	604.91	543.844	577.031	616.999	720.766	0.866948	1.01354	0.911224	0.96683	1.0338	1.20766	0.896581	0.887853	0.894707	1.09182	1.10043	1.12861	0.966948	1.14156	1.01846	0.885517	0.939451	1.07004	0.92582	0.354474
E9Q557	2604	K	Desmoplakin OS=Mus musculus OX=10090 GN=Dsp PE=1 SV=1	Dsp	_HDSVSK[Acetyl (K)]ISTISSVR_	1	796.02	820.923	845.884	911.913	979.968	1175.36	0.863664	0.890683	0.917765	0.989406	1.06324	1.27524	0.896581	0.887853	0.894707	1.09182	1.10043	1.12861	0.963286	1.00319	1.02577	0.906194	0.966211	1.12992	1.00337	0.992845
E9Q557	2705	K	Desmoplakin OS=Mus musculus OX=10090 GN=Dsp PE=1 SV=1	Dsp	_LKPAQK[Acetyl (K)]AFIGFEGVK_	0.99505	458.372	446.465	475.076	642.204	553.477	709.728	0.837127	0.815382	0.867634	1.17286	1.01082	1.29618	0.896581	0.887853	0.894707	1.09182	1.10043	1.12861	0.933688	0.918374	0.96974	1.07422	0.918569	1.14848	1.11321	0.204396
E9Q557	2728	K	Desmoplakin OS=Mus musculus OX=10090 GN=Dsp PE=1 SV=1	Dsp	_EK[Acetyl (K)]WLPYEAGQR_	1	156.821	184.059	137.678	100.711	47.8602	82.2709	1.32637	1.55675	1.16446	0.851797	0.404795	0.695836	0.896581	0.887853	0.894707	1.09182	1.10043	1.12861	1.47936	1.75338	1.3015	0.780159	0.367853	0.616543	0.389162	0.0145414
E9Q557	2784	K	Desmoplakin OS=Mus musculus OX=10090 GN=Dsp PE=1 SV=1	Dsp	_LQDISSYAK[Acetyl (K)]ILTC[Carbamidomethyl (C)]PK_	1	289.052	214.196	337.669	344.979	274.185	379.329	0.942863	0.698689	1.10145	1.12529	0.894368	1.23734	0.896581	0.887853	0.894707	1.09182	1.10043	1.12861	1.05162	0.786942	1.23107	1.03065	0.812748	1.09634	0.957685	0.839088
E9Q5C9	509	K	Nucleolar and coiled-body phosphoprotein 1 OS=Mus musculus OX=10090 GN=Nolc1 PE=1 SV=1	Nolc1	_AAGGAVSTPAPGK[Acetyl (K)]K_	1	1078.95	976.632	987.947	1023.3	947.469	799.092	1.11359	1.00798	1.01966	1.05615	0.977882	0.824742	1.03002	1.02709	1.01395	0.949229	1.01032	0.969398	1.08114	0.981396	1.00563	1.11264	0.967898	0.850778	0.9554	0.572643
E9Q5C9	616	K	Nucleolar and coiled-body phosphoprotein 1 OS=Mus musculus OX=10090 GN=Nolc1 PE=1 SV=1	Nolc1	_LETPNTFPK[Acetyl (K)]R_	1	197.708	280.829	155.512	230.431		179.952	0.946484	1.34441	0.744483	1.10314		0.861482	1.03002	1.02709	1.01395	0.949229	1.01032	0.969398	0.918902	1.30895	0.734238	1.16215		0.888677	1.03853	0.825354
E9Q5C9	666	K	Nucleolar and coiled-body phosphoprotein 1 OS=Mus musculus OX=10090 GN=Nolc1 PE=1 SV=1	Nolc1	_ANQVLK[Acetyl (K)]FTK_	1	402.705	289.338	378.553	149.792	152.285	177.302	1.55888	1.12003	1.46539	0.57985	0.589502	0.68634	1.03002	1.02709	1.01395	0.949229	1.01032	0.969398	1.51346	1.0905	1.44522	0.610864	0.583483	0.708007	0.469813	0.00314918
E9Q5F9	383	K	Histone-lysine N-methyltransferase SETD2 OS=Mus musculus OX=10090 GN=Setd2 PE=1 SV=1	Setd2	_YC[Carbamidomethyl (C)]SYSK[Acetyl (K)]LER_	1	265.905	199.342	243.403	220.382	225.347	213.056	1.16673	0.874668	1.068	0.966986	0.988773	0.934843	1.06058	0.854473	0.92448	1.03063	1.00518	1.12466	1.10009	1.02363	1.15524	0.938251	0.98368	0.831223	0.839642	0.0452328
E9Q5F9	490	K	Histone-lysine N-methyltransferase SETD2 OS=Mus musculus OX=10090 GN=Setd2 PE=1 SV=1	Setd2	_TSSSYSK[Acetyl (K)]FDR_	1	141.005	130.29	147.803	128.239	114.228	112.225	1.09336	1.01027	1.14607	0.994367	0.885726	0.8702	1.06058	0.854473	0.92448	1.03063	1.00518	1.12466	1.03091	1.18234	1.23969	0.964819	0.881164	0.773745	0.758696	0.0306115
E9Q5F9	1105	K	Histone-lysine N-methyltransferase SETD2 OS=Mus musculus OX=10090 GN=Setd2 PE=1 SV=1	Setd2	_GC[Carbamidomethyl (C)]SQTEK[Acetyl (K)]YFLHK_	1		22.9316	25.2285	35.6459		32.5788		0.78813	0.867073	1.2251		1.11969	1.06058	0.854473	0.92448	1.03063	1.00518	1.12466		0.922358	0.937903	1.1887		0.995584	1.17418	0.325704
E9Q5F9	1769	K	Histone-lysine N-methyltransferase SETD2 OS=Mus musculus OX=10090 GN=Setd2 PE=1 SV=1	Setd2	_ESNQK[Acetyl (K)]LQEEIIK_	1	23.5881	9.42725	14.3419	24.9652	19.2229	10.4239	1.38796	0.554711	0.843894	1.46898	1.1311	0.613356	1.06058	0.854473	0.92448	1.03063	1.00518	1.12466	1.30867	0.649185	0.91283	1.42533	1.12528	0.545371	1.07848	0.91494
E9Q5F9	2377	K	Histone-lysine N-methyltransferase SETD2 OS=Mus musculus OX=10090 GN=Setd2 PE=1 SV=1	Setd2	_DPEGK[Acetyl (K)]IYYYHVITR_	1	42.5659	31.545	30.0138	43.884	42.9583	33.4889	1.13784	0.843239	0.802309	1.17308	1.14833	0.895203	1.06058	0.854473	0.92448	1.03063	1.00518	1.12466	1.07285	0.986852	0.867848	1.13822	1.14242	0.795977	1.05092	0.78301
E9Q5K9	458	K	YTH domain-containing protein 1 OS=Mus musculus OX=10090 GN=Ythdc1 PE=1 SV=2	Ythdc1	_ELPFTK[Acetyl (K)]SAHLTNPWNEHKPVK_	1	177.779	224.279	180.891	195.045	191.148	242.905	0.880058	1.11025	0.895464	0.965533	0.946243	1.20245	0.73961	0.924738	0.92747	1.2059	0.956464	1.24582	1.18989	1.20061	0.965491	0.800678	0.989314	0.965189	0.820973	0.114179
E9Q634	17	K	Unconventional myosin-Ie OS=Mus musculus OX=10090 GN=Myo1e PE=1 SV=1	Myo1e	_YHWQSHNVK[Acetyl (K)]HSGVDDMVLLSK_	1	3.02449	12.3268	9.33171	2.76442	6.83212	3.12707	0.485128	1.97721	1.4968	0.443412	1.09587	0.50158	0.952019	0.987472	0.985675	1.03052	1.00908	1.03524	0.509578	2.00229	1.51856	0.430278	1.08601	0.484509	0.496424	0.276354
E9Q634	631	K	Unconventional myosin-Ie OS=Mus musculus OX=10090 GN=Myo1e PE=1 SV=1	Myo1e	_VFQK[Acetyl (K)]FLQR_	1	995.219	1098.75	1082.2	857.107	955.587	1181.68	0.967712	1.06838	1.05229	0.833417	0.929176	1.14902	0.952019	0.987472	0.985675	1.03052	1.00908	1.03524	1.01648	1.08194	1.06758	0.808732	0.920819	1.10991	0.896861	0.280393
E9Q634	867	K	Unconventional myosin-Ie OS=Mus musculus OX=10090 GN=Myo1e PE=1 SV=1	Myo1e	_TQK[Acetyl (K)]QLPLK_	1				22.641	37.8826					0.748171	1.25183		0.952019	0.987472	0.985675	1.03052	1.00908	1.03524				0.726011	1.24057
E9Q6J5	471	K	Biorientation of chromosomes in cell division protein 1-like 1 OS=Mus musculus OX=10090 GN=Bod1l PE=1 SV=1	Bod1l	_HAYVHK[Acetyl (K)]PYLYSK_	1	828.192	626.408	788.963	560.748	503.847	435.109	1.32749	1.00406	1.26461	0.89881	0.807606	0.697426	0.961963	0.987479	1.07081	1.11326	0.979385	0.887102	1.37998	1.01679	1.18098	0.807368	0.824605	0.786185	0.675888	0.0126024
E9Q735	531	K	Ubiquitin conjugation factor E4 A OS=Mus musculus OX=10090 GN=Ube4a PE=1 SV=1	Ube4a	_LHDQMVK[Acetyl (K)]INQNLHR_	1	83.6054	100.165	96.483	62.6232	60.3448	81.93	1.03397	1.23877	1.19323	0.774478	0.746301	1.01325	0.938235	0.978492	1.14115	1.02304	0.959856	0.959231	1.10204	1.266	1.04564	0.757037	0.777513	1.05631	0.758965	0.078797
E9Q784	47	K	Zinc finger CCCH domain-containing protein 13 OS=Mus musculus OX=10090 GN=Zc3h13 PE=1 SV=1	Zc3h13	_NWLK[Acetyl (K)]TGSC[Carbamidomethyl (C)]LYGNTC[Carbamidomethyl (C)]R_	1	162.742	139.14	211.86	217.379	194.95	178.893	0.883695	0.755537	1.15041	1.18038	1.05858	0.971398	1.1555	1.0432	0.932774	0.931792	0.89858	1.03815	0.764773	0.724249	1.23332	1.26678	1.17806	0.935697	1.24178	0.282716
E9Q784	1605	K	Zinc finger CCCH domain-containing protein 13 OS=Mus musculus OX=10090 GN=Zc3h13 PE=1 SV=1	Zc3h13	_LAGSELFTK[Acetyl (K)]VK_	1		70.174			62.9865	87.0878		0.955839			0.857939	1.18622	1.1555	1.0432	0.932774	0.931792	0.89858	1.03815		0.916257			0.954772	1.14263	1.14455
E9Q7D5	1305	K	Rho guanine nucleotide exchange factor 5 OS=Mus musculus OX=10090 GN=Arhgef5 PE=1 SV=1	Arhgef5	_LK[Acetyl (K)]LLLQNILK_	1	68.4283		56.1754			54.254	1.14776		0.942236			0.910008	0.891761	0.897145	0.93695	1.04419	1.09723	1.13273	1.28707		1.00564			0.803379	0.700812
E9Q7D5	1334	K	Rho guanine nucleotide exchange factor 5 OS=Mus musculus OX=10090 GN=Arhgef5 PE=1 SV=1	Arhgef5	_AHHALEK[Acetyl (K)]LIR_	1	62.9925	24.0856	38.6473	81.4046	87.8878	73.806	1.02476	0.391824	0.628711	1.32428	1.42975	1.20067	0.891761	0.897145	0.93695	1.04419	1.09723	1.13273	1.14914	0.436745	0.671019	1.26825	1.30305	1.05998	1.60897	0.128234
E9Q7D5	1440	K	Rho guanine nucleotide exchange factor 5 OS=Mus musculus OX=10090 GN=Arhgef5 PE=1 SV=1	Arhgef5	_C[Carbamidomethyl (C)]EMK[Acetyl (K)]LHGPHK_	1		73.4452		70.6605	64.2016			1.05774		1.01764	0.924619		0.891761	0.897145	0.93695	1.04419	1.09723	1.13273		1.17901		0.974575	0.842683		0.770672
E9Q7E2	569	K	AT-rich interactive domain-containing protein 2 OS=Mus musculus OX=10090 GN=Arid2 PE=1 SV=1	Arid2	_GGILTSTGFYK[Acetyl (K)]C[Carbamidomethyl (C)]LR_	1	211.545	221.613	192.726	160.549	166.742	177.974	1.12211	1.17551	1.02229	0.851608	0.884456	0.944033	1.03131	0.830246	1.12415	0.993804	0.980641	1.03985	1.08804	1.41586	0.909388	0.856918	0.901916	0.907851	0.781266	0.150571
E9Q7E2	1235	K	AT-rich interactive domain-containing protein 2 OS=Mus musculus OX=10090 GN=Arid2 PE=1 SV=1	Arid2	_GDK[Acetyl (K)]IIC[Carbamidomethyl (C)]QK_	1	584.468	483.176	548.943	429.363	445.293	391.484	1.21649	1.00566	1.14255	0.89366	0.926816	0.81482	1.03131	0.830246	1.12415	0.993804	0.980641	1.03985	1.17956	1.21128	1.01637	0.899232	0.945112	0.78359	0.771285	0.0293488
E9Q7G0	422	K	Nuclear mitotic apparatus protein 1 OS=Mus musculus OX=10090 GN=Numa1 PE=1 SV=1	Numa1	_QEAAK[Acetyl (K)]LATDNTQLQTR_	1	37.5561	41.1579	31.3275	53.0319	32.3233	23.3685	1.03004	1.12882	0.85921	1.45449	0.88652	0.640919	1.00884	0.960561	0.982356	1.04825	0.984353	1.01565	1.02102	1.17517	0.874643	1.38754	0.900612	0.631046	0.950623	0.715298
E9Q7G0	706	K	Nuclear mitotic apparatus protein 1 OS=Mus musculus OX=10090 GN=Numa1 PE=1 SV=1	Numa1	_ALEESLK[Acetyl (K)]ITK_	1	71.8446	70.6776	84.9249	66.1115	55.5455	49.2973	1.08199	1.06442	1.27899	0.995652	0.836526	0.742427	1.00884	0.960561	0.982356	1.04825	0.984353	1.01565	1.07252	1.10812	1.30196	0.949825	0.849823	0.73099	0.726653	0.0292773
E9Q7G0	724	K	Nuclear mitotic apparatus protein 1 OS=Mus musculus OX=10090 GN=Numa1 PE=1 SV=1	Numa1	_AADALK[Acetyl (K)]EQQC[Carbamidomethyl (C)]R_	1	32.0629	73.4724	54.7567	174.047	112.66	86.7118	0.360453	0.82598	0.615577	1.95664	1.26653	0.974818	1.00884	0.960561	0.982356	1.04825	0.984353	1.01565	0.357296	0.859894	0.626634	1.86659	1.28666	0.959801	2.23072	0.0614118
E9Q7G0	1331	K	Nuclear mitotic apparatus protein 1 OS=Mus musculus OX=10090 GN=Numa1 PE=1 SV=1	Numa1	_AWQEK[Acetyl (K)]FFQK_	1	266.619	292.844	296.986	284.56	261.53	298.547	0.940407	1.03291	1.04752	1.00369	0.922457	1.05302	1.00884	0.960561	0.982356	1.04825	0.984353	1.01565	0.93217	1.07532	1.06633	0.957491	0.93712	1.0368	0.953671	0.451726
E9Q7G0	1437	K	Nuclear mitotic apparatus protein 1 OS=Mus musculus OX=10090 GN=Numa1 PE=1 SV=1	Numa1	_ASYAEQLSMLK[Acetyl (K)]K_	1	77.2243	69.449	88.1976	89.1354	92.8698	110.389	0.878772	0.790294	1.00364	1.01432	1.05681	1.25617	1.00884	0.960561	0.982356	1.04825	0.984353	1.01565	0.871075	0.822742	1.02167	0.967629	1.07361	1.23681	1.20717	0.123218
E9Q7G0	1553	K	Nuclear mitotic apparatus protein 1 OS=Mus musculus OX=10090 GN=Numa1 PE=1 SV=1	Numa1	_VQQQK[Acetyl (K)]LK_	1	76.5192	71.5537	68.685	296.23	184.409	322.771	0.450039	0.420835	0.403963	1.74224	1.08458	1.89834	1.00884	0.960561	0.982356	1.04825	0.984353	1.01565	0.446097	0.438114	0.411219	1.66205	1.10182	1.8691	3.57639	0.00152015
E9Q7G0	1555	K	Nuclear mitotic apparatus protein 1 OS=Mus musculus OX=10090 GN=Numa1 PE=1 SV=1	Numa1	_LK[Acetyl (K)]AFQAQR_	1	384.67	329.181	343.719	237.66	231.238		1.26	1.07824	1.12586	0.778463	0.757428		1.00884	0.960561	0.982356	1.04825	0.984353	1.01565	1.24897	1.12252	1.14609	0.742632	0.769467		0.644807	0.00218851
E9Q7G0	1593	K	Nuclear mitotic apparatus protein 1 OS=Mus musculus OX=10090 GN=Numa1 PE=1 SV=1	Numa1	_EQAAEHYK[Acetyl (K)]LQMEK_	1	19.624	8.8172	14.6684	15.8135	15.9349	15.4058	1.30444	0.586095	0.975035	1.05115	1.05922	1.02405	1.00884	0.960561	0.982356	1.04825	0.984353	1.01565	1.29302	0.610159	0.992548	1.00277	1.07606	1.00828	1.06609	0.646054
E9Q7G0	1681	K	Nuclear mitotic apparatus protein 1 OS=Mus musculus OX=10090 GN=Numa1 PE=1 SV=1	Numa1	_DLGK[Acetyl (K)]FQVATDALK_	1	228.767	200.02	280.853	296.834	268.009	205.859	0.927221	0.810703	1.13833	1.2031	1.08627	0.834373	1.00884	0.960561	0.982356	1.04825	0.984353	1.01565	0.919099	0.843989	1.15877	1.14773	1.10354	0.821519	1.05165	0.748185
E9Q7G0	1803	K	Nuclear mitotic apparatus protein 1 OS=Mus musculus OX=10090 GN=Numa1 PE=1 SV=1	Numa1	_TTQIINITMTK[Acetyl (K)]K_	1	63.785	76.2214	48.9686	64.1414	71.2851	64.305	0.984573	1.17654	0.75587	0.990075	1.10034	0.992599	1.00884	0.960561	0.982356	1.04825	0.984353	1.01565	0.975949	1.22485	0.769447	0.944505	1.11783	0.977309	1.02337	0.802954
E9Q7G0	1917	K	Nuclear mitotic apparatus protein 1 OS=Mus musculus OX=10090 GN=Numa1 PE=1 SV=1	Numa1	_VC[Carbamidomethyl (C)]PPHLK[Acetyl (K)]TC[Carbamidomethyl (C)]YPLESR_	1	684.86	804.848	773.456	865.343	770.146	890.988	0.857927	1.00824	0.968911	1.08402	0.964765	1.11614	1.00884	0.960561	0.982356	1.04825	0.984353	1.01565	0.850412	1.04963	0.986314	1.03412	0.9801	1.09895	1.07858	0.329329
E9Q7G0	2040	K	Nuclear mitotic apparatus protein 1 OS=Mus musculus OX=10090 GN=Numa1 PE=1 SV=1	Numa1	_K[Acetyl (K)]LGNSLLR_	1	339.01	398.288	412.228	412.068	351.946	395.247	0.881009	1.03506	1.07129	1.07087	0.914626	1.02715	1.00884	0.960561	0.982356	1.04825	0.984353	1.01565	0.873292	1.07756	1.09053	1.02158	0.929164	1.01133	0.973926	0.790084
E9Q7G0	2057	K	Nuclear mitotic apparatus protein 1 OS=Mus musculus OX=10090 GN=Numa1 PE=1 SV=1	Numa1	_TPAK[Acetyl (K)]VSPNPR_	1	160.102	140.688	181.808	94.4583	95.5755	91.1858	1.25765	1.10514	1.42815	0.741996	0.750772	0.71629	1.00884	0.960561	0.982356	1.04825	0.984353	1.01565	1.24663	1.15052	1.45381	0.707844	0.762706	0.705256	0.565004	0.00150094
E9Q816	239	K	Cytochrome P450 2W1 OS=Mus musculus OX=10090 GN=Cyp2w1 PE=2 SV=1	Cyp2w1	_LHRPVLSK[Acetyl (K)]IEEVR_	1	182.873	210.438	219.306	85.5062	100.725	92.2357	1.23135	1.41696	1.47667	0.575745	0.678221	0.621058	1.1178	1.14682	1.23541	0.873688	0.871033	0.75525	1.10159	1.23555	1.19528	0.658983	0.778639	0.822321	0.639771	0.00385456
E9Q876	20	K	Glucosylceramide transporter ABCA12 OS=Mus musculus OX=10090 GN=Abca12 PE=1 SV=1	Abca12	_NWLGVK[Acetyl (K)]R_	1	11.0203		26.0097				0.59521		1.40479				0.861396	0.802488	1.1391	1.05396	0.85746	1.2856	0.690983		1.23325
E9Q876	1464	K	Glucosylceramide transporter ABCA12 OS=Mus musculus OX=10090 GN=Abca12 PE=1 SV=1	Abca12	_TLK[Acetyl (K)]DTGLYSHR_	1	128.942	108.411	102.864	96.6313	82.6473	109.811	1.22937	1.03362	0.98074	0.921312	0.787984	1.04697	0.861396	0.802488	1.1391	1.05396	0.85746	1.2856	1.42718	1.28802	0.860981	0.874141	0.918975	0.814385	0.729129	0.136103
E9Q876	1735	K	Glucosylceramide transporter ABCA12 OS=Mus musculus OX=10090 GN=Abca12 PE=1 SV=1	Abca12	_IMAILIK[Acetyl (K)]R_	1	31.5266	25.0365	24.4382	35.0945	34.7941	39.9379	0.991258	0.787196	0.768385	1.10344	1.09399	1.25573	0.861396	0.802488	1.1391	1.05396	0.85746	1.2856	1.15076	0.980945	0.674558	1.04694	1.27585	0.976764	1.17579	0.368772
E9Q876	2261	K	Glucosylceramide transporter ABCA12 OS=Mus musculus OX=10090 GN=Abca12 PE=1 SV=1	Abca12	_LTK[Acetyl (K)]TYQLIHK_	1	7.56707	11.1815	14.854	27.0298	18.1305	10.8714	0.50653	0.748474	0.994311	1.80934	1.21363	0.727717	0.861396	0.802488	1.1391	1.05396	0.85746	1.2856	0.588034	0.932692	0.872896	1.7167	1.41538	0.566053	1.54499	0.397055
E9Q8D0	497	K	DnaJ homolog subfamily C member 21 OS=Mus musculus OX=10090 GN=Dnajc21 PE=1 SV=1	Dnajc21	_NK[Acetyl (K)]LFDHLK_	1	157.214	142.287	154.131	163.446	157.78	144.909	1.02557	0.928193	1.00546	1.06622	1.02926	0.945297	0.871152	0.923843	1.09293	1.34722	0.852768	0.91209	1.17726	1.00471	0.919964	0.791425	1.20696	1.03641	0.978357	0.836335
E9Q8D0	503	K	DnaJ homolog subfamily C member 21 OS=Mus musculus OX=10090 GN=Dnajc21 PE=1 SV=1	Dnajc21	_LFDHLK[Acetyl (K)]ATGHAR_	1	47.3951	54.4483	54.7901	57.7344	47.9473	56.3724	0.892318	1.02511	1.03154	1.08698	0.902713	1.06134	0.871152	0.923843	1.09293	1.34722	0.852768	0.91209	1.0243	1.10962	0.943835	0.806831	1.05857	1.16363	0.984171	0.841376
E9Q8I9	2296	K	Protein furry homolog OS=Mus musculus OX=10090 GN=Fry PE=1 SV=1	Fry	_EALNILK[Acetyl (K)]LVVSR_	1	122.077	64.9232	242.705	37.2723	80.6564	165.009	1.02781	0.546612	2.04342	0.313809	0.679076	1.38927	0.937481	0.815242	1.04433	0.994789	1.13577	1.07238	1.09635	0.670491	1.95668	0.315453	0.597897	1.2955	0.593215	0.313085
E9Q912	397	K	Rap1 GTPase-GDP dissociation stimulator 1 OS=Mus musculus OX=10090 GN=Rap1gds1 PE=2 SV=1	Rap1gds1	_AK[Acetyl (K)]MLSAGVTETVLK_	1	85.4452	89.9194	91.9749	90.7837	103.941	144.004	0.845896	0.890191	0.91054	0.898747	1.029	1.42562	0.781929	0.752857	0.76039	1.15668	1.2476	1.30054	1.08181	1.18242	1.19746	0.777008	0.824782	1.09618	0.779379	0.0790796
E9Q912	421	K	Rap1 GTPase-GDP dissociation stimulator 1 OS=Mus musculus OX=10090 GN=Rap1gds1 PE=2 SV=1	Rap1gds1	_SEMPPVQFK[Acetyl (K)]LLGTLR_	1	217.535		207.121	127.288	232.169	187.647	1.11928		1.0657	0.654935	1.19458	0.965502	0.781929	0.752857	0.76039	1.15668	1.2476	1.30054	1.43144		1.40152	0.566222	0.957498	0.742383	0.533271	0.0449075
E9QAG8	289	K	Zinc finger protein 431 OS=Mus musculus OX=10090 GN=Znf431 PE=1 SV=1	Znf431	_SFASHGQLQK[Acetyl (K)]HER_	1	42.3106	48.2899	47.892	42.1841	34.8773	31.6196	1.02707	1.17221	1.16255	1.024	0.846628	0.767549
E9QAM5	512	K	3'-5' exoribonuclease HELZ2 OS=Mus musculus OX=10090 GN=Helz2 PE=1 SV=1	Helz2	_RPVLLQK[Acetyl (K)]LK_	1	47.3272	68.2164	73.057	13.1593	38.0618	40.0995	1.01444	1.46219	1.56595	0.282065	0.81584	0.859516	1.2254	1.20396	1.14907	0.846873	0.769793	0.804892	0.82784	1.21448	1.36279	0.333066	1.05982	1.06787	0.722663	0.358878
E9QAM5	766	K	3'-5' exoribonuclease HELZ2 OS=Mus musculus OX=10090 GN=Helz2 PE=1 SV=1	Helz2	_QK[Acetyl (K)]LAVGLIAGR_	1	79.9823	87.2853	87.9567	107.068	63.7043	78.5841	0.951074	1.03791	1.0459	1.27316	0.757511	0.934448	1.2254	1.20396	1.14907	0.846873	0.769793	0.804892	0.77613	0.862081	0.91021	1.50336	0.984045	1.16096	1.43162	0.0587776
E9QAM5	781	K	3'-5' exoribonuclease HELZ2 OS=Mus musculus OX=10090 GN=Helz2 PE=1 SV=1	Helz2	_RPEGTK[Acetyl (K)]HIPPLLIYGPFGTGK_	1	32.2514	22.0588	38.7172	33.895	17.1617	27.8161	1.1257	0.76994	1.35138	1.18307	0.599013	0.970892	1.2254	1.20396	1.14907	0.846873	0.769793	0.804892	0.918637	0.639504	1.17606	1.39699	0.778148	1.20624	1.23669	0.440039
E9QAM5	1986	K	3'-5' exoribonuclease HELZ2 OS=Mus musculus OX=10090 GN=Helz2 PE=1 SV=1	Helz2	_C[Carbamidomethyl (C)]FK[Acetyl (K)]VLFPINR_	1	103.874	129.602	134.917	174.2	104.702	76.9517	0.860541	1.07369	1.11772	1.44315	0.867399	0.637504	1.2254	1.20396	1.14907	0.846873	0.769793	0.804892	0.70225	0.891794	0.97271	1.7041	1.12679	0.792037	1.41148	0.275913
E9QAM5	2463	K	3'-5' exoribonuclease HELZ2 OS=Mus musculus OX=10090 GN=Helz2 PE=1 SV=1	Helz2	_SALQK[Acetyl (K)]QFTVIQGPPGTGK_	1	58.6032	70.8719	63.4732	41.1944	35.098	52.2874	1.09359	1.32253	1.18447	0.768724	0.65496	0.97573	1.2254	1.20396	1.14907	0.846873	0.769793	0.804892	0.89243	1.09848	1.0308	0.90772	0.850826	1.21225	0.983149	0.848595
E9QAM5	2647	K	3'-5' exoribonuclease HELZ2 OS=Mus musculus OX=10090 GN=Helz2 PE=1 SV=1	Helz2	_SLK[Acetyl (K)]ILNVR_	1	187.32	325.624	361.61	115.129	293.39	203.575	0.756011	1.31419	1.45943	0.464651	1.1841	0.821612	1.2254	1.20396	1.14907	0.846873	0.769793	0.804892	0.616948	1.09156	1.27009	0.548667	1.53821	1.02077	1.04332	0.995165
E9QAM5	2803	K	3'-5' exoribonuclease HELZ2 OS=Mus musculus OX=10090 GN=Helz2 PE=1 SV=1	Helz2	_IIK[Acetyl (K)]QLTLDR_	1	94.1062	150.852	116.963	61.8812	52.0881	57.3662	1.05885	1.69733	1.31602	0.696264	0.586076	0.645462	1.2254	1.20396	1.14907	0.846873	0.769793	0.804892	0.86408	1.40978	1.14529	0.822158	0.761342	0.801924	0.697665	0.0766425
E9QAT4	665	K	Protein transport protein Sec16A OS=Mus musculus OX=10090 GN=Sec16a PE=1 SV=1	Sec16a	_GTQYC[Carbamidomethyl (C)]PK[Acetyl (K)]K_	1	208.973	297.846	258.406	380.034	391.329	403.603	0.646243	0.921083	0.799114	1.17525	1.21018	1.24813	1.03549	1.0246	0.972052	0.930929	1.01884	1.01809	0.624092	0.898965	0.822091	1.26245	1.18781	1.22596	1.56758	0.0143299
E9QAT4	1523	K	Protein transport protein Sec16A OS=Mus musculus OX=10090 GN=Sec16a PE=1 SV=1	Sec16a	_DDTHK[Acetyl (K)]VDVINFAQNK_	1	70.247	78.0426	63.9909	66.4188	61.9734	49.8512	1.07927	1.19904	0.983155	1.02046	0.952158	0.765913	1.03549	1.0246	0.972052	0.930929	1.01884	1.01809	1.04228	1.17025	1.01142	1.09617	0.934556	0.752306	0.863235	0.253922
E9QAT4	1533	K	Protein transport protein Sec16A OS=Mus musculus OX=10090 GN=Sec16a PE=1 SV=1	Sec16a	_VDVINFAQNK[Acetyl (K)]ATK_	1	622.001	673.503	683.411	771.837	759.199	809.051	0.86409	0.935637	0.949401	1.07224	1.05469	1.12394	1.03549	1.0246	0.972052	0.930929	1.01884	1.01809	0.834472	0.91317	0.976699	1.1518	1.03519	1.10397	1.20798	0.0261407
F6ZDS4	158	K	Nucleoprotein TPR OS=Mus musculus OX=10090 GN=Tpr PE=1 SV=1	Tpr	_LELEK[Acetyl (K)]LNNQVK_	1	221.049	204.822	278.462	248.469	240.501	191.655	0.95764	0.887341	1.20637	1.07643	1.04191	0.8303	1.03709	1.02298	1.02793	0.9457	0.973784	0.992513	0.923395	0.867406	1.17359	1.13824	1.06996	0.836564	1.02711	0.848388
F6ZDS4	358	K	Nucleoprotein TPR OS=Mus musculus OX=10090 GN=Tpr PE=1 SV=1	Tpr	_FHNELNAHIK[Acetyl (K)]LSNLYK_	1	192.607	191.956	178.161	156.281	170.158	174.287	1.08669	1.08302	1.00519	0.881742	0.960033	0.983331	1.03709	1.02298	1.02793	0.9457	0.973784	0.992513	1.04783	1.05868	0.977874	0.932369	0.985878	0.990749	0.943136	0.139084
F6ZDS4	787	K	Nucleoprotein TPR OS=Mus musculus OX=10090 GN=Tpr PE=1 SV=1	Tpr	_SQNTK[Acetyl (K)]ISTQLDFASK_	1	8201.62	5819.73	8306.45	9195.22	8851.16	7244.11	1.03342	0.733298	1.04663	1.15862	1.11526	0.912773	1.03709	1.02298	1.02793	0.9457	0.973784	0.992513	0.996465	0.716823	1.01819	1.22514	1.14529	0.919658	1.20451	0.251764
F6ZDS4	797	K	Nucleoprotein TPR OS=Mus musculus OX=10090 GN=Tpr PE=1 SV=1	Tpr	_ISTQLDFASK[Acetyl (K)]R_	1	2024.06	1723.11	2154.64	2718.99	2635.54	2278.09	0.897292	0.76388	0.955182	1.20536	1.16837	1.00991	1.03709	1.02298	1.02793	0.9457	0.973784	0.992513	0.865205	0.746717	0.929226	1.27457	1.19983	1.01753	1.37415	0.0270607
F6ZDS4	822	K	Nucleoprotein TPR OS=Mus musculus OX=10090 GN=Tpr PE=1 SV=1	Tpr	_NQK[Acetyl (K)]LTATTQK_	1	2863.19	1350.68	1647.56	3888.97	4245.14	3607.47	0.97592	0.46038	0.561572	1.32556	1.44696	1.22961	1.03709	1.02298	1.02793	0.9457	0.973784	0.992513	0.941021	0.450036	0.546312	1.40167	1.48591	1.23888	2.12993	0.0240479
F6ZDS4	847	K	Nucleoprotein TPR OS=Mus musculus OX=10090 GN=Tpr PE=1 SV=1	Tpr	_GANEK[Acetyl (K)]LAVAEVR_	1	232.522	207.506	244.418	197.404	190.87	194.188	1.10121	0.982737	1.15755	0.934894	0.903949	0.919661	1.03709	1.02298	1.02793	0.9457	0.973784	0.992513	1.06183	0.960658	1.12609	0.988573	0.928284	0.926599	0.903091	0.120937
F6ZDS4	1155	K	Nucleoprotein TPR OS=Mus musculus OX=10090 GN=Tpr PE=1 SV=1	Tpr	_IAVEAQNK[Acetyl (K)]YER_	1	72.9596	61.0679	47.2281	42.3817	31.774	22.5729	1.57476	1.31809	1.01937	0.914765	0.685808	0.487213	1.03709	1.02298	1.02793	0.9457	0.973784	0.992513	1.51844	1.28847	0.99167	0.967288	0.704271	0.490888	0.569277	0.0648662
F6ZDS4	1179	K	Nucleoprotein TPR OS=Mus musculus OX=10090 GN=Tpr PE=1 SV=1	Tpr	_EQVSK[Acetyl (K)]MTSIR_	1	637.017	636.587	643.411	602.589	584.711	596.767	1.0327	1.032	1.04306	0.976886	0.947903	0.967448	1.03709	1.02298	1.02793	0.9457	0.973784	0.992513	0.995768	1.00882	1.01472	1.03298	0.973422	0.974746	0.987361	0.555531
F6ZDS4	1633	K	Nucleoprotein TPR OS=Mus musculus OX=10090 GN=Tpr PE=1 SV=1	Tpr	_SK[Acetyl (K)]ITHLSGVK_	1	978.09	1143.28	1026.03	779.762	840.46	1001.45	1.01724	1.18904	1.0671	0.810975	0.874103	1.04154	1.03709	1.02298	1.02793	0.9457	0.973784	0.992513	0.980866	1.16233	1.0381	0.857539	0.897635	1.0494	0.881582	0.181902
F8VPK0	214	K	Superkiller complex protein 3 OS=Mus musculus OX=10090 GN=Skic3 PE=3 SV=1	Skic3	_NFIQC[Carbamidomethyl (C)]LSK[Acetyl (K)]FPHETTK_	1	59.3052	61.5662	56.9689	89.1538	65.0423	70.2587	0.884503	0.918224	0.849659	1.32968	0.970068	1.04787	0.940216	0.82911	0.850024	1.01258	1.16782	1.20025	0.940745	1.10748	0.99957	1.31315	0.830669	0.873041	0.989851	0.854709
F8VPK0	494	K	Superkiller complex protein 3 OS=Mus musculus OX=10090 GN=Skic3 PE=3 SV=1	Skic3	_LDAHMGK[Acetyl (K)]VFC[Carbamidomethyl (C)]YLGHYYR_	1	42.6648	51.0783	48.9204	71.7613	55.6246	69.8188	0.753199	0.901732	0.863637	1.26687	0.981991	1.23258	0.940216	0.82911	0.850024	1.01258	1.16782	1.20025	0.801092	1.08759	1.01601	1.25112	0.840878	1.02693	1.07376	0.675785
F8VPK0	576	K	Superkiller complex protein 3 OS=Mus musculus OX=10090 GN=Skic3 PE=3 SV=1	Skic3	_GLYHLK[Acetyl (K)]AGQHSQAVADLQAALR_	1	37.1971	38.4117	41.8858	41.0476	54.7812	47.9357	0.854257	0.882152	0.961937	0.942688	1.25809	1.10088	0.940216	0.82911	0.850024	1.01258	1.16782	1.20025	0.908576	1.06397	1.13166	0.930973	1.0773	0.917205	0.942424	0.525301
F8VPK0	718	K	Superkiller complex protein 3 OS=Mus musculus OX=10090 GN=Skic3 PE=3 SV=1	Skic3	_ADVSC[Carbamidomethyl (C)]LWK[Acetyl (K)]LVGDAC[Carbamidomethyl (C)]TC[Carbamidomethyl (C)]LHPVSPSK_	1	50.8149	48.2569	60.8157	89.8053	103.68	102.71	0.668496	0.634845	0.800062	1.18144	1.36396	1.3512	0.940216	0.82911	0.850024	1.01258	1.16782	1.20025	0.711003	0.765695	0.941223	1.16675	1.16796	1.12576	1.43118	0.0125367
F8VPU2	114	K	FERM, ARHGEF and pleckstrin domain-containing protein 1 OS=Mus musculus OX=10090 GN=Farp1 PE=1 SV=1	Farp1	_HVVVK[Acetyl (K)]FVVK_	1	339.942	327.31	255.988	376.235	404.884	395.801	0.97119	0.935099	0.731338	1.07487	1.15672	1.13077	0.954369	0.945069	0.955972	1.06429	1.06564	1.01466	1.01763	0.98945	0.765021	1.00995	1.08548	1.11443	1.15792	0.182484
F8VPU2	265	K	FERM, ARHGEF and pleckstrin domain-containing protein 1 OS=Mus musculus OX=10090 GN=Farp1 PE=1 SV=1	Farp1	_INAFNWAK[Acetyl (K)]VR_	1	416.783	412.843	449.261	478.942	430.091	620.467	0.89044	0.882021	0.959827	1.02324	0.918872	1.3256	0.954369	0.945069	0.955972	1.06429	1.06564	1.01466	0.933014	0.933287	1.00403	0.961431	0.862274	1.30644	1.09052	0.60342
F8VPU2	303	K	FERM, ARHGEF and pleckstrin domain-containing protein 1 OS=Mus musculus OX=10090 GN=Farp1 PE=1 SV=1	Farp1	_DFC[Carbamidomethyl (C)]K[Acetyl (K)]SFWK_	1	197.04	203.595	171.859	187.922	173.429	203.712	1.03928	1.07385	0.906464	0.991188	0.914743	1.07447	0.954369	0.945069	0.955972	1.06429	1.06564	1.01466	1.08897	1.13627	0.948212	0.931316	0.8584	1.05894	0.897653	0.255087
F8VPU2	307	K	FERM, ARHGEF and pleckstrin domain-containing protein 1 OS=Mus musculus OX=10090 GN=Farp1 PE=1 SV=1	Farp1	_SFWK[Acetyl (K)]IC[Carbamidomethyl (C)]VEHHAFFR_	1	156.729	146.973	162.528	168.382	177.165	200.639	0.928839	0.871021	0.963209	0.997904	1.04996	1.18907	0.954369	0.945069	0.955972	1.06429	1.06564	1.01466	0.97325	0.921647	1.00757	0.937627	0.985284	1.17189	1.06626	0.45265
F8VPU2	352	K	FERM, ARHGEF and pleckstrin domain-containing protein 1 OS=Mus musculus OX=10090 GN=Farp1 PE=1 SV=1	Farp1	_QVLDYVK[Acetyl (K)]EGGHK_	1		157.967	127.725	160.641		104.524		1.14706	0.927461	1.16648		0.758994	0.954369	0.945069	0.955972	1.06429	1.06564	1.01466		1.21374	0.970176	1.09602		0.748025	0.844376	0.516568
F8VPU2	548	K	FERM, ARHGEF and pleckstrin domain-containing protein 1 OS=Mus musculus OX=10090 GN=Farp1 PE=1 SV=1	Farp1	_AYYIAK[Acetyl (K)]EVSTTER_	1	168.339	209.687	159.381	66.5395	104.244	81.1746	1.27955	1.59384	1.21146	0.50577	0.792366	0.617012	0.954369	0.945069	0.955972	1.06429	1.06564	1.01466	1.34073	1.68648	1.26725	0.475219	0.74356	0.608094	0.425402	0.00523069
F8VPU2	595	K	FERM, ARHGEF and pleckstrin domain-containing protein 1 OS=Mus musculus OX=10090 GN=Farp1 PE=1 SV=1	Farp1	_SLIFPNFEPLHK[Acetyl (K)]FHTNFLK_	1	169.894	199.261	226.083	169.776	245.297	254.394	0.806009	0.945331	1.07258	0.805449	1.16374	1.20689	0.954369	0.945069	0.955972	1.06429	1.06564	1.01466	0.844547	1.00028	1.12198	0.756797	1.09206	1.18945	1.0241	0.943554
F8VPU2	602	K	FERM, ARHGEF and pleckstrin domain-containing protein 1 OS=Mus musculus OX=10090 GN=Farp1 PE=1 SV=1	Farp1	_FHTNFLK[Acetyl (K)]EIEQR_	1	409.597	345.836	457.462	457.509	504.82	395.814	0.955872	0.807073	1.06757	1.06768	1.17809	0.923706	0.954369	0.945069	0.955972	1.06429	1.06564	1.01466	1.00158	0.853983	1.11674	1.00319	1.10553	0.910355	1.01574	0.856695
F8VPU2	638	K	FERM, ARHGEF and pleckstrin domain-containing protein 1 OS=Mus musculus OX=10090 GN=Farp1 PE=1 SV=1	Farp1	_NIQGMK[Acetyl (K)]HLAAHLWK_	1	69.0733	65.7752	105.223	70.2219	67.2538	109.109	0.851606	0.810944	1.2973	0.865768	0.829174	1.34521	0.954369	0.945069	0.955972	1.06429	1.06564	1.01466	0.892324	0.858079	1.35705	0.813472	0.778101	1.32577	0.938822	0.767493
F8VPU2	696	K	FERM, ARHGEF and pleckstrin domain-containing protein 1 OS=Mus musculus OX=10090 GN=Farp1 PE=1 SV=1	Farp1	_LMHYK[Acetyl (K)]HVLER_	1	740.219	769.855	662.252	492.534	531.929	621.267	1.16324	1.20981	1.04072	0.774007	0.835917	0.976309	0.954369	0.945069	0.955972	1.06429	1.06564	1.01466	1.21886	1.28013	1.08865	0.727254	0.784429	0.962198	0.689557	0.017447
F8VPU2	742	K	FERM, ARHGEF and pleckstrin domain-containing protein 1 OS=Mus musculus OX=10090 GN=Farp1 PE=1 SV=1	Farp1	_MENFQK[Acetyl (K)]LHELK_	1	45.3848	58.5607	38.8611	29.3969	44.4075	49.9342	1.02162	1.31822	0.874772	0.661732	0.999624	1.12403	0.954369	0.945069	0.955972	1.06429	1.06564	1.01466	1.07047	1.39484	0.915061	0.621761	0.938052	1.10778	0.789144	0.302636
F8VPU2	771	K	FERM, ARHGEF and pleckstrin domain-containing protein 1 OS=Mus musculus OX=10090 GN=Farp1 PE=1 SV=1	Farp1	_LGSLSK[Acetyl (K)]LSGK_	1	513.936	515.801	552.259	447.733	441.236	537.47	1.02499	1.02871	1.10142	0.892956	0.879997	1.07193	0.954369	0.945069	0.955972	1.06429	1.06564	1.01466	1.074	1.0885	1.15215	0.839017	0.825794	1.05643	0.820976	0.0692727
F8VPU2	1002	K	FERM, ARHGEF and pleckstrin domain-containing protein 1 OS=Mus musculus OX=10090 GN=Farp1 PE=1 SV=1	Farp1	_DYVFK[Acetyl (K)]LHFK_	1	131.451	26.3068	135.021	164.878	183.377	162.95	0.980997	0.196323	1.00764	1.23046	1.36851	1.21607	0.954369	0.945069	0.955972	1.06429	1.06564	1.01466	1.0279	0.207734	1.05405	1.15614	1.28422	1.19849	1.58924	0.269494
F8VPU2	1006	K	FERM, ARHGEF and pleckstrin domain-containing protein 1 OS=Mus musculus OX=10090 GN=Farp1 PE=1 SV=1	Farp1	_LHFK[Acetyl (K)]SHVYYFR_	1	149.34	148.353	139.52	174.04	222.411	218.431	0.851671	0.846044	0.795671	0.992533	1.26839	1.24569	0.954369	0.945069	0.955972	1.06429	1.06564	1.01466	0.892392	0.895219	0.832316	0.93258	1.19026	1.22769	1.27886	0.0567634
F8VPZ3	145	K	Ubiquitin carboxyl-terminal hydrolase 32 OS=Mus musculus OX=10090 GN=Usp32 PE=2 SV=1	Usp32	_VNYEK[Acetyl (K)]FR_	1	41.1575	37.9214	34.4568	36.5051	39.0942	46.5311	1.04786	0.96547	0.877262	0.92941	0.995328	1.18467	1.09895	1.0792	1.08612	0.992668	0.920333	0.822723	0.953508	0.894616	0.8077	0.936275	1.08149	1.43994	1.30193	0.138751
F8VPZ3	1537	K	Ubiquitin carboxyl-terminal hydrolase 32 OS=Mus musculus OX=10090 GN=Usp32 PE=2 SV=1	Usp32	_NPNC[Carbamidomethyl (C)]K[Acetyl (K)]WYC[Carbamidomethyl (C)]YNDSSC[Carbamidomethyl (C)]K_	1						1.71309						1	1.09895	1.0792	1.08612	0.992668	0.920333	0.822723						1.21548
F8VQB6	1654	K	Unconventional myosin-X OS=Mus musculus OX=10090 GN=Myo10 PE=1 SV=1	Myo10	_YLK[Acetyl (K)]FHLK_	1	57.2216	34.723			13.9858		1.62054	0.983373			0.396084		0.730184	0.631504	0.925234	0.800965	1.17208	1.74003	2.21936	1.55719			0.337931		0.178963
G3X8U3	155	K	Queuosine 5'-phosphate N-glycosylase/hydrolase OS=Mus musculus OX=10090 GN=QNG1 PE=1 SV=1	QNG1	_ILNETGK[Acetyl (K)]ILLEK_	1	49.3931	74.1094	61.2788	42.3584	49.6325	37.5839	0.942748	1.4145	1.16961	0.80848	0.947317	0.71735	0.958869	0.821917	1.01512	1.07354	0.989439	1.14111	0.983188	1.72098	1.15219	0.753095	0.957429	0.62864	0.606575	0.0779984
G3X8U3	160	K	Queuosine 5'-phosphate N-glycosylase/hydrolase OS=Mus musculus OX=10090 GN=QNG1 PE=1 SV=1	QNG1	_ILLEK[Acetyl (K)]FGGSFLNC[Carbamidomethyl (C)]VQK_	1	379.833	346.504	445.26	347.291	389.788	549.641	0.927056	0.84571	1.08674	0.847632	0.951354	1.34151	0.958869	0.821917	1.01512	1.07354	0.989439	1.14111	0.966822	1.02895	1.07056	0.789565	0.961509	1.17561	0.95446	0.6457
G3X8U3	178	K	Queuosine 5'-phosphate N-glycosylase/hydrolase OS=Mus musculus OX=10090 GN=QNG1 PE=1 SV=1	QNG1	_SAQK[Acetyl (K)]LMQLIVENFPSYR_	1	75.5671	34.7815	40.8593	89.1086	62.359	154.468	0.991817	0.456507	0.536278	1.16955	0.818461	2.02739	0.958869	0.821917	1.01512	1.07354	0.989439	1.14111	1.03436	0.555417	0.52829	1.08943	0.827197	1.77668	1.74371	0.14917
G3X939	473	K	Sodium/hydrogen exchanger 3 OS=Mus musculus OX=10090 GN=Slc9a3 PE=1 SV=1	Slc9a3	_LNEK[Acetyl (K)]LHGR_	1	225.241	302.742	264.043	635.769	671.195	834.69	0.460665	0.619172	0.540025	1.30028	1.37274	1.70712	0.439546	0.437765	0.616801	1.42104	1.53804	1.54681	1.04805	1.41439	0.875526	0.91502	0.892525	1.10364	0.872143	0.477124
G3X939	512	K	Sodium/hydrogen exchanger 3 OS=Mus musculus OX=10090 GN=Slc9a3 PE=1 SV=1	Slc9a3	_FLSK[Acetyl (K)]VLMR_	1						23.6292						1	0.439546	0.437765	0.616801	1.42104	1.53804	1.54681						0.646493
G3X939	664	K	Sodium/hydrogen exchanger 3 OS=Mus musculus OX=10090 GN=Slc9a3 PE=1 SV=1	Slc9a3	_SAK[Acetyl (K)]LGINQNK_	1		65.7973		265.317	266.906	279.429		0.299948		1.20949	1.21674	1.27383	0.439546	0.437765	0.616801	1.42104	1.53804	1.54681		0.68518		0.851129	0.791096	0.823519	1.19956
G3X939	707	K	Sodium/hydrogen exchanger 3 OS=Mus musculus OX=10090 GN=Slc9a3 PE=1 SV=1	Slc9a3	_LPMENLAHNYTIK[Acetyl (K)]EK_	1	17.9625		20.3573	37.5275	48.3549	54.0002	0.503992		0.571186	1.05294	1.35674	1.51514	0.439546	0.437765	0.616801	1.42104	1.53804	1.54681	1.14662		0.926046	0.740966	0.882124	0.979525	0.837123	0.268477
G3X9J0	658	K	Signal-induced proliferation-associated 1-like protein 3 OS=Mus musculus OX=10090 GN=Sipa1l3 PE=1 SV=1	Sipa1l3	_VC[Carbamidomethyl (C)]LK[Acetyl (K)]GFTK_	1	41.5638	38.3287	47.1905				0.981181	0.904811	1.11401				0.915444	0.894852	0.789446	1.12548	1.18654	1.08824	1.07181	1.01113	1.41113
G3X9J0	806	K	Signal-induced proliferation-associated 1-like protein 3 OS=Mus musculus OX=10090 GN=Sipa1l3 PE=1 SV=1	Sipa1l3	_SDK[Acetyl (K)]FHTMATR_	1	42.3957	46.0833	14.1268	57.9041	56.4528	50.0249	0.952757	1.03563	0.31747	1.30128	1.26866	1.12421	0.915444	0.894852	0.789446	1.12548	1.18654	1.08824	1.04076	1.15732	0.402143	1.1562	1.06921	1.03305	1.25315	0.3928
G3X9K3	105	K	Brefeldin A-inhibited guanine nucleotide-exchange protein 1 OS=Mus musculus OX=10090 GN=Arfgef1 PE=1 SV=1	Arfgef1	_IVSTSLDC[Carbamidomethyl (C)]LQK[Acetyl (K)]LIAYGHLTGR_	1	212.519	214.028	177.231	167.543	185.162	210.958	1.09223	1.09998	0.91087	0.861079	0.951631	1.0842	1.02392	0.967031	1.03878	0.950299	1.01255	1.00742	1.06671	1.13749	0.876867	0.906114	0.939834	1.07622	0.948426	0.62529
G3X9K3	1242	K	Brefeldin A-inhibited guanine nucleotide-exchange protein 1 OS=Mus musculus OX=10090 GN=Arfgef1 PE=1 SV=1	Arfgef1	_DFLRPFEHIMK[Acetyl (K)]R_	1	49.7421	75.9713	75.5655	51.1348	57.7941	78.3173	0.768168	1.17323	1.16696	0.789676	0.892515	1.20946	1.02392	0.967031	1.03878	0.950299	1.01255	1.00742	0.750223	1.21323	1.1234	0.830976	0.881451	1.20055	0.943673	0.802088
G3X9K3	1349	K	Brefeldin A-inhibited guanine nucleotide-exchange protein 1 OS=Mus musculus OX=10090 GN=Arfgef1 PE=1 SV=1	Arfgef1	_HC[Carbamidomethyl (C)]AK[Acetyl (K)]YVSDRPQAFK_	1	122.829	125.998	121.009	112.631	109.931	108.222	1.05189	1.07903	1.0363	0.964554	0.941433	0.926795	1.02392	0.967031	1.03878	0.950299	1.01255	1.00742	1.02731	1.11582	0.997619	1.015	0.929762	0.919968	0.912118	0.115231
G3X9K3	1604	K	Brefeldin A-inhibited guanine nucleotide-exchange protein 1 OS=Mus musculus OX=10090 GN=Arfgef1 PE=1 SV=1	Arfgef1	_STAK[Acetyl (K)]FPEQK_	1	203.862	231.416	127.522	127.073	137.149	279.134	1.10579	1.25525	0.691701	0.689269	0.74392	1.51408	1.02392	0.967031	1.03878	0.950299	1.01255	1.00742	1.07995	1.29804	0.66588	0.725318	0.734699	1.50292	0.97341	0.878102
G3X9K3	1691	K	Brefeldin A-inhibited guanine nucleotide-exchange protein 1 OS=Mus musculus OX=10090 GN=Arfgef1 PE=1 SV=1	Arfgef1	_FAK[Acetyl (K)]AFNSNNEQR_	1	1017.88	1148.22	1080.81	977.028	961.83	1015.07	0.984908	1.11103	1.04581	0.945384	0.930677	0.98219	1.02392	0.967031	1.03878	0.950299	1.01255	1.00742	0.961899	1.14891	1.00677	0.994828	0.919141	0.974956	0.926656	0.2741
G3X9X1	339	K	Kelch repeat and BTB domain-containing protein 2 OS=Mus musculus OX=10090 GN=Kbtbd2 PE=1 SV=1	Kbtbd2	_TSK[Acetyl (K)]LQTAFR_	1	226.893	227.591	246.352	141.783	157.714	161.545	1.17169	1.17529	1.27218	0.732175	0.814443	0.834226
G5E829	62	K	Plasma membrane calcium-transporting ATPase 1 OS=Mus musculus OX=10090 GN=Atp2b1 PE=1 SV=1	Atp2b1	_IQESYGDVYGIC[Carbamidomethyl (C)]TK[Acetyl (K)]LK_	1	674.947	833.76	794.067	792.818	664.198	593.358	0.930289	1.14918	1.09447	1.09275	0.915472	0.817833	0.994676	0.998813	1.00722	1.01641	1.00075	0.982136	0.935268	1.15055	1.08663	1.07511	0.914789	0.832709	0.889726	0.28761
G5E829	193	K	Plasma membrane calcium-transporting ATPase 1 OS=Mus musculus OX=10090 GN=Atp2b1 PE=1 SV=1	Atp2b1	_IEQEQK[Acetyl (K)]FTVIR_	1	91.919	136.773	126.452	126.824	104.778	85.5059	0.820397	1.22073	1.12861	1.13193	0.93517	0.763159	0.994676	0.998813	1.00722	1.01641	1.00075	0.982136	0.824788	1.22218	1.12052	1.11366	0.934472	0.77704	0.891928	0.520154
G5E829	365	K	Plasma membrane calcium-transporting ATPase 1 OS=Mus musculus OX=10090 GN=Atp2b1 PE=1 SV=1	Atp2b1	_SVLQGK[Acetyl (K)]LTK_	1	1805.59	1937.52	1855.15	1611.59	1653.63	1941.7	1.00262	1.07589	1.03014	0.894899	0.918242	1.07821	0.994676	0.998813	1.00722	1.01641	1.00075	0.982136	1.00799	1.07716	1.02276	0.880452	0.917556	1.09782	0.931758	0.348634
G5E829	368	K	Plasma membrane calcium-transporting ATPase 1 OS=Mus musculus OX=10090 GN=Atp2b1 PE=1 SV=1	Atp2b1	_LTK[Acetyl (K)]LAVQIGK_	1	658.094	802.144	682.812	494.499	514.509	621.978	1.04625	1.27526	1.08554	0.786159	0.817972	0.988827	0.994676	0.998813	1.00722	1.01641	1.00075	0.982136	1.05185	1.27677	1.07776	0.773467	0.817361	1.00681	0.762581	0.0531648
G5E829	495	K	Plasma membrane calcium-transporting ATPase 1 OS=Mus musculus OX=10090 GN=Atp2b1 PE=1 SV=1	Atp2b1	_MTVVQAYINEK[Acetyl (K)]HYK_	1	214.782	152.483	236.641	289.461	284.386	305.352	0.868914	0.616881	0.957346	1.17103	1.1505	1.23532	0.994676	0.998813	1.00722	1.01641	1.00075	0.982136	0.873565	0.617614	0.950484	1.15213	1.14964	1.25779	1.45784	0.0438883
G5E829	601	K	Plasma membrane calcium-transporting ATPase 1 OS=Mus musculus OX=10090 GN=Atp2b1 PE=1 SV=1	Atp2b1	_IFSK[Acetyl (K)]GASEIILK_	1	255.801	282.176	270.393	274.503	277	230.194	0.965247	1.06477	1.02031	1.03582	1.04524	0.868622	0.994676	0.998813	1.00722	1.01641	1.00075	0.982136	0.970414	1.06604	1.01299	1.01909	1.04446	0.884421	0.966725	0.574316
G5E829	609	K	Plasma membrane calcium-transporting ATPase 1 OS=Mus musculus OX=10090 GN=Atp2b1 PE=1 SV=1	Atp2b1	_GASEIILK[Acetyl (K)]K_	1	180.297	163.84	173.452	223.879	233.333	249.406	0.883661	0.802999	0.850112	1.09726	1.1436	1.22237	0.994676	0.998813	1.00722	1.01641	1.00075	0.982136	0.888391	0.803954	0.844019	1.07954	1.14274	1.24461	1.36688	0.00347789
G5E829	613	K	Plasma membrane calcium-transporting ATPase 1 OS=Mus musculus OX=10090 GN=Atp2b1 PE=1 SV=1	Atp2b1	_C[Carbamidomethyl (C)]FK[Acetyl (K)]ILSANGEAK_	1	329.726	456.403	254.39	487.391	309.708	276.04	0.935986	1.29558	0.722131	1.38355	0.879163	0.783589	0.994676	0.998813	1.00722	1.01641	1.00075	0.982136	0.940996	1.29712	0.716955	1.36121	0.878507	0.797842	1.02791	0.909303
G5E829	757	K	Plasma membrane calcium-transporting ATPase 1 OS=Mus musculus OX=10090 GN=Atp2b1 PE=1 SV=1	Atp2b1	_IDK[Acetyl (K)]IWPK_	1	110.93	132.996	157.968	71.3094	133.521	158.991	0.869225	1.04213	1.23781	0.558767	1.04624	1.24582	0.994676	0.998813	1.00722	1.01641	1.00075	0.982136	0.873878	1.04337	1.22894	0.549746	1.04546	1.26848	0.910211	0.625284
G5E829	1070	K	Plasma membrane calcium-transporting ATPase 1 OS=Mus musculus OX=10090 GN=Atp2b1 PE=1 SV=1	Atp2b1	_FLK[Acetyl (K)]EAGHGTQK_	1	43.7788	87.4579	54.7135		82.7956		0.651602	1.30172	0.814353		1.23233		0.994676	0.998813	1.00722	1.01641	1.00075	0.982136	0.655089	1.30327	0.808517		1.23141		1.33516
G5E870	1127	K	E3 ubiquitin-protein ligase TRIP12 OS=Mus musculus OX=10090 GN=Trip12 PE=1 SV=1	Trip12	_GWIK[Acetyl (K)]EQAHK_	1	281.657	281.819	271.79	179.954	228.707	289.804	1.10185	1.10248	1.06325	0.703987	0.894709	1.13372	1.11271	1.11114	1.082	0.950873	0.853432	0.889849	0.990238	0.99221	0.982675	0.740359	1.04837	1.27406	1.03294	0.962345
G5E870	1425	K	E3 ubiquitin-protein ligase TRIP12 OS=Mus musculus OX=10090 GN=Trip12 PE=1 SV=1	Trip12	_AGIWTK[Acetyl (K)]THTIWYKPVR_	0.999999	108.984	130.039	141.739	68.5898	99.5535	126.038	0.96883	1.156	1.26001	0.609738	0.884995	1.12043	1.11271	1.11114	1.082	0.950873	0.853432	0.889849	0.870692	1.04037	1.16452	0.641241	1.03698	1.25912	0.955053	0.741364
G5E897	110	K	Protein O-glucosyltransferase 3 OS=Mus musculus OX=10090 GN=Poglut3 PE=1 SV=1	Poglut3	_GLK[Acetyl (K)]IEILHGSEHVAHSPYILK_	1	128.244	145.904	146.604	155.166	141.259	164.892	0.872342	0.992464	0.997229	1.05547	0.96087	1.12162	0.958989	0.847077	1.06045	0.970765	0.982181	1.18054	0.909648	1.17163	0.940384	1.08726	0.978303	0.950095	0.99801	0.976801
G5E897	206	K	Protein O-glucosyltransferase 3 OS=Mus musculus OX=10090 GN=Poglut3 PE=1 SV=1	Poglut3	_SLGK[Acetyl (K)]YTDFK_	1	102.552	83.6182	98.1854	120.785	101.565	129.965	0.966453	0.78802	0.925302	1.13828	0.957155	1.22479	0.958989	0.847077	1.06045	0.970765	0.982181	1.18054	1.00778	0.930281	0.872556	1.17256	0.97452	1.03749	1.13305	0.145183
G5E897	353	K	Protein O-glucosyltransferase 3 OS=Mus musculus OX=10090 GN=Poglut3 PE=1 SV=1	Poglut3	_AK[Acetyl (K)]LMGFFDFFK_	1	7.38719	12.1166	13.3696	42.8543	14.7923	70.8514	0.274665	0.450511	0.497101	1.59338	0.549996	2.63435	0.958989	0.847077	1.06045	0.970765	0.982181	1.18054	0.286411	0.531842	0.468764	1.64136	0.559975	2.23148	3.44426	0.0716171
G5E8B9	542	K	Zinc finger and BTB domain-containing protein 11 OS=Mus musculus OX=10090 GN=Zbtb11 PE=2 SV=1	Zbtb11	_SAVQQVAQK[Acetyl (K)]LVQR_	1	217.804	160.22	280.43	182.092	154.569	120.166	1.17174	0.861954	1.50866	0.979622	0.831552	0.646468
G5E8B9	739	K	Zinc finger and BTB domain-containing protein 11 OS=Mus musculus OX=10090 GN=Zbtb11 PE=2 SV=1	Zbtb11	_YFC[Carbamidomethyl (C)]SIC[Carbamidomethyl (C)]GK[Acetyl (K)]SFHR_	1	28.461	23.4854	34.7871	52.5276	45.2083	48.0602	0.734383	0.605998	0.897618	1.35538	1.16652	1.2401
G5E8B9	831	K	Zinc finger and BTB domain-containing protein 11 OS=Mus musculus OX=10090 GN=Zbtb11 PE=2 SV=1	Zbtb11	_EFYEK[Acetyl (K)]ALFR_	1	166.02	165.645	198.627	194.542	168.753	205.826	0.906047	0.904002	1.084	1.06171	0.920961	1.12328
G5E8K5	560	K	Ankyrin-3 OS=Mus musculus OX=10090 GN=Ank3 PE=1 SV=1	Ank3	_YGK[Acetyl (K)]LEVASLLLQK_	1	98.4398	83.7102	90.7455	81.0585	77.3199	99.8783	1.112	0.945607	1.02508	0.915653	0.87342	1.12825	0.996464	0.993154	1.00653	1.00492	0.989517	1.00942	1.11594	0.952126	1.01843	0.911169	0.882673	1.11772	0.943323	0.517139
G5E8K5	711	K	Ankyrin-3 OS=Mus musculus OX=10090 GN=Ank3 PE=1 SV=1	Ank3	_VNVAEVLVNQGAHVDAQTK[Acetyl (K)]MGYTPLHVGC[Carbamidomethyl (C)]HYGNIK_	1	20.3164	23.7434	25.0842	18.9285	17.6033	19.2415	0.975835	1.14044	1.20484	0.909169	0.845518	0.924205	0.996464	0.993154	1.00653	1.00492	0.989517	1.00942	0.979297	1.1483	1.19702	0.904716	0.854475	0.915585	0.804536	0.0297327
G5E8K5	1191	K	Ankyrin-3 OS=Mus musculus OX=10090 GN=Ank3 PE=1 SV=1	Ank3	_VGLQAQPVPEETVK[Acetyl (K)]K_	1	43.1126	73.1059	48.1869	75.4449	69.0588	47.5809	0.725618	1.23043	0.811023	1.2698	1.16231	0.800822	0.996464	0.993154	1.00653	1.00492	0.989517	1.00942	0.728193	1.23891	0.805763	1.26358	1.17463	0.793353	1.16542	0.501324
G5E8K5	1320	K	Ankyrin-3 OS=Mus musculus OX=10090 GN=Ank3 PE=1 SV=1	Ank3	_FVVFAK[Acetyl (K)]TNDPVESSLR_	1	233.548	184.82	359.594	264.606	231.924	240.539	0.924925	0.731946	1.42411	1.04792	0.918492	0.952609	0.996464	0.993154	1.00653	1.00492	0.989517	1.00942	0.928207	0.736991	1.41487	1.04279	0.928223	0.943724	0.946322	0.925731
G5E8K5	1401	K	Ankyrin-3 OS=Mus musculus OX=10090 GN=Ank3 PE=1 SV=1	Ank3	_LPFSIK[Acetyl (K)]IR_	1	1011.6	1058.85	943.053	1020.5	1102.74	1103.22	0.972699	1.01813	0.906788	0.981253	1.06033	1.06079	0.996464	0.993154	1.00653	1.00492	0.989517	1.00942	0.97615	1.02515	0.900907	0.976447	1.07157	1.0509	1.06778	0.232668
G5E8K5	1417	K	Ankyrin-3 OS=Mus musculus OX=10090 GN=Ank3 PE=1 SV=1	Ank3	_LSFLK[Acetyl (K)]EPK_	1	1676.24	1120.46	1648.71	1569.15	1650.29	1351.72	1.11544	0.745604	1.09712	1.04418	1.09817	0.89949	0.996464	0.993154	1.00653	1.00492	0.989517	1.00942	1.1194	0.750743	1.09001	1.03906	1.1098	0.8911	1.02697	0.803927
G5E8K5	1423	K	Ankyrin-3 OS=Mus musculus OX=10090 GN=Ank3 PE=1 SV=1	Ank3	_TTK[Acetyl (K)]GLPQTAVC[Carbamidomethyl (C)]NLNITLPAHK_	1	56.9721	47.86	49.8822	76.4742	56.6756	62.8685	0.974625	0.818743	0.853338	1.30825	0.969553	1.07549	0.996464	0.993154	1.00653	1.00492	0.989517	1.00942	0.978083	0.824387	0.847803	1.30184	0.979824	1.06546	1.26294	0.0828357
G5E8K5	1548	K	Ankyrin-3 OS=Mus musculus OX=10090 GN=Ank3 PE=1 SV=1	Ank3	_NATTDALTSVLTK[Acetyl (K)]INR_	1	175.614	116.609	149.847	156.126	204.597	214.611	1.03566	0.687687	0.883699	0.920732	1.20658	1.26564	0.996464	0.993154	1.00653	1.00492	0.989517	1.00942	1.03933	0.692428	0.877968	0.916223	1.21936	1.25383	1.29876	0.161355
G5E8K5	1913	K	Ankyrin-3 OS=Mus musculus OX=10090 GN=Ank3 PE=1 SV=1	Ank3	_PC[Carbamidomethyl (C)]VPVGMK[Acetyl (K)]K_	1	60.4201	72.7574	69.1804	93.0583	82.1846	62.632	0.823475	0.991622	0.94287	1.26831	1.12011	0.853621	0.996464	0.993154	1.00653	1.00492	0.989517	1.00942	0.826397	0.998458	0.936754	1.26209	1.13197	0.845659	1.17313	0.321836
G5E8P1	324	K	Bromodomain-containing protein 1 OS=Mus musculus OX=10090 GN=Brd1 PE=1 SV=1	Brd1	_WK[Acetyl (K)]LTC[Carbamidomethyl (C)]YLC[Carbamidomethyl (C)]K_	1	100.458	72.8768	99.4179	121.196	110.488	92.1483	1.01033	0.73294	0.999871	1.2189	1.1112	0.926758	0.885005	1.18528	1.14856	0.927481	0.864646	0.989031	1.14161	0.618368	0.870546	1.3142	1.28515	0.937037	1.34437	0.204671
G5E8P1	413	K	Bromodomain-containing protein 1 OS=Mus musculus OX=10090 GN=Brd1 PE=1 SV=1	Brd1	_K[Acetyl (K)]ESSVK[Acetyl (K)]TVR_	1	378.465	269.858	372.774	303.154	307.384	266.58	1.19628	0.852985	1.17829	0.958229	0.971599	0.842623	0.885005	1.18528	1.14856	0.927481	0.864646	0.989031	1.35172	0.719647	1.02589	1.03315	1.1237	0.851969	0.971448	0.988869
G5E8P1	418	K	Bromodomain-containing protein 1 OS=Mus musculus OX=10090 GN=Brd1 PE=1 SV=1	Brd1	_K[Acetyl (K)]ESSVK[Acetyl (K)]TVR_	1	378.465	269.858	372.774	303.154	307.384	266.58	1.19628	0.852985	1.17829	0.958229	0.971599	0.842623	0.885005	1.18528	1.14856	0.927481	0.864646	0.989031	1.35172	0.719647	1.02589	1.03315	1.1237	0.851969	0.971448	0.988869
G5E8P1	644	K	Bromodomain-containing protein 1 OS=Mus musculus OX=10090 GN=Brd1 PE=1 SV=1	Brd1	_YNAK[Acetyl (K)]DTVFYR_	1	712.516	631.378	786.147	791.877	746.348	635.294	0.993385	0.880263	1.09604	1.10403	1.04055	0.885723	0.885005	1.18528	1.14856	0.927481	0.864646	0.989031	1.12246	0.742662	0.954279	1.19035	1.20345	0.895547	1.16668	0.360048
G5E8P1	903	K	Bromodomain-containing protein 1 OS=Mus musculus OX=10090 GN=Brd1 PE=1 SV=1	Brd1	_SELISC[Carbamidomethyl (C)]IENGNYAK[Acetyl (K)]AAR_	1	1289.73	1255.8	1417.53	1082.65	956.948	531.005	1.18439	1.15323	1.30175	0.994217	0.878784	0.487632	0.885005	1.18528	1.14856	0.927481	0.864646	0.989031	1.33828	0.972957	1.13338	1.07195	1.01635	0.493041	0.749385	0.275394
G5E8V9	87	K	Arfaptin-1 OS=Mus musculus OX=10090 GN=Arfip1 PE=1 SV=1	Arfip1	_VAASK[Acetyl (K)]LTQQAGDLTVPAGGQR_	1	982.082	233.776	958.659	976.748	904.125	635.878	1.25606	0.298993	1.2261	1.24923	1.15635	0.81327	0.99946	1.0221	1.03569	0.995995	0.984618	0.962138	1.25673	0.292528	1.18385	1.25426	1.17442	0.845273	1.19788	0.515429
G5E8V9	124	K	Arfaptin-1 OS=Mus musculus OX=10090 GN=Arfip1 PE=1 SV=1	Arfip1	_NPAMEK[Acetyl (K)]LELVR_	1	63.994	94.1788	74.1601	45.5351	49.9313	38.7787	1.04743	1.54148	1.21382	0.7453	0.817254	0.634715	0.99946	1.0221	1.03569	0.995995	0.984618	0.962138	1.04799	1.50815	1.17199	0.748297	0.830022	0.659692	0.600302	0.0164568
G5E8V9	137	K	Arfaptin-1 OS=Mus musculus OX=10090 GN=Arfip1 PE=1 SV=1	Arfip1	_WSLNTYK[Acetyl (K)]C[Carbamidomethyl (C)]TR_	1	171.299	245.47	168.659	123.539	142.142	141.058	1.03591	1.48445	1.01994	0.747084	0.859583	0.853031	0.99946	1.0221	1.03569	0.995995	0.984618	0.962138	1.03647	1.45235	0.984796	0.750088	0.873012	0.886599	0.722503	0.0786258
G5E8V9	146	K	Arfaptin-1 OS=Mus musculus OX=10090 GN=Arfip1 PE=1 SV=1	Arfip1	_QIISEK[Acetyl (K)]LGR_	1	836.848	1337.61	897.664	1192.82	815.464	816.088	0.851538	1.36109	0.913421	1.21375	0.829778	0.830414	0.99946	1.0221	1.03569	0.995995	0.984618	0.962138	0.851998	1.33167	0.881945	1.21863	0.842741	0.863092	0.95396	0.839056
G5E8V9	316	K	Arfaptin-1 OS=Mus musculus OX=10090 GN=Arfip1 PE=1 SV=1	Arfip1	_LK[Acetyl (K)]FLEENK_	1		65.8187	47.9637		32.1898			1.3527	0.985743		0.66156		0.99946	1.0221	1.03569	0.995995	0.984618	0.962138		1.32345	0.951774		0.671895		0.590619
G5E8V9	353	K	Arfaptin-1 OS=Mus musculus OX=10090 GN=Arfip1 PE=1 SV=1	Arfip1	_QLELTLK[Acetyl (K)]QFHVR_	1	95.5936	129.765	93.3892	136.702	68.99	55.9575	0.988223	1.34147	0.965434	1.41319	0.713201	0.578475	0.99946	1.0221	1.03569	0.995995	0.984618	0.962138	0.988756	1.31247	0.932165	1.41888	0.724343	0.601239	0.848787	0.470662
J3QMK6	429	K	Aldehyde dehydrogenase family 3 member B3 OS=Mus musculus OX=10090 GN=Aldh3b3 PE=1 SV=1	Aldh3b3	_YHGK[Acetyl (K)]FSFDTFSNQR_	1	78.3707	113.636	93.6675	72.0995	75.2887	84.6196	0.908327	1.31706	1.08562	0.835643	0.872605	0.980752
O08528	62	K	Hexokinase-2 OS=Mus musculus OX=10090 GN=Hk2 PE=1 SV=1	Hk2	_GLGATTHPTAAVK[Acetyl (K)]MLPTFVR_	1	74.8826		85.8803	106.315	140.86	170.246	0.647567		0.742673	0.919384	1.21813	1.47225	0.736938	0.741743	0.718868	1.26692	1.26063	1.2749	0.878727		1.03311	0.725687	0.966282	1.15479	0.992678	0.912821
O08528	173	K	Hexokinase-2 OS=Mus musculus OX=10090 GN=Hk2 PE=1 SV=1	Hk2	_LDESFLVSWTK[Acetyl (K)]GFK_	1	151.178		59.1542	254.123	135.647	92.3654	1.09159		0.427126	1.83491	0.979444	0.66693	0.736938	0.741743	0.718868	1.26692	1.26063	1.2749	1.48125		0.594165	1.44833	0.776946	0.523123	0.882843	0.839847
O08528	418	K	Hexokinase-2 OS=Mus musculus OX=10090 GN=Hk2 PE=1 SV=1	Hk2	_STIGVDGSVYK[Acetyl (K)]K_	1		60.1937	77.1098	239.216		180.228		0.432467	0.554002	1.71867		1.29487	0.736938	0.741743	0.718868	1.26692	1.26063	1.2749		0.583041	0.770658	1.35657		1.01566	1.75241	0.108376
O08528	488	K	Hexokinase-2 OS=Mus musculus OX=10090 GN=Hk2 PE=1 SV=1	Hk2	_LSHEQLLEVK[Acetyl (K)]R_	1	742.709	944.678	771.194	1911.34	1742.4	1416.36	0.591903	0.752863	0.614605	1.52324	1.38861	1.12877	0.736938	0.741743	0.718868	1.26692	1.26063	1.2749	0.803192	1.01499	0.854962	1.20232	1.10152	0.885381	1.19306	0.20538
O08528	763	K	Hexokinase-2 OS=Mus musculus OX=10090 GN=Hk2 PE=1 SV=1	Hk2	_NILIDFTK[Acetyl (K)]R_	1	1801.17	1638.03	1752.38	3189.18	3329.78	3372.26	0.716513	0.651614	0.697102	1.26867	1.3246	1.3415	0.736938	0.741743	0.718868	1.26692	1.26063	1.2749	0.972284	0.878489	0.969722	1.00138	1.05074	1.05224	1.10065	0.0597647
O08528	866	K	Hexokinase-2 OS=Mus musculus OX=10090 GN=Hk2 PE=1 SV=1	Hk2	_VTVGVDGTLYK[Acetyl (K)]LHPHFAK_	1	1758.03	1603.21	1665.37	3296.43	3416.9	3505.56	0.691889	0.630957	0.65542	1.29734	1.34475	1.37964	0.736938	0.741743	0.718868	1.26692	1.26063	1.2749	0.93887	0.850641	0.911738	1.02401	1.06673	1.08216	1.1746	0.00861671
O08528	873	K	Hexokinase-2 OS=Mus musculus OX=10090 GN=Hk2 PE=1 SV=1	Hk2	_LHPHFAK[Acetyl (K)]VMHETVR_	1	2029.66	1894.01	2109.49	4342.83	4340.84	4062.12	0.648491	0.605148	0.673996	1.38756	1.38693	1.29787	0.736938	0.741743	0.718868	1.26692	1.26063	1.2749	0.87998	0.815846	0.937579	1.09523	1.10018	1.01802	1.22026	0.0134934
O08529	69	K	Calpain-2 catalytic subunit OS=Mus musculus OX=10090 GN=Capn2 PE=1 SV=4	Capn2	_ELGPYSSK[Acetyl (K)]TR_	1	1843.63	1918.22	1892.86	1869.96	1950.76	2142.15	0.952158	0.990684	0.977584	0.965758	1.00749	1.10633	1.00236	1.10325	1.02013	0.998069	0.925052	0.95113	0.949912	0.897965	0.958293	0.967627	1.08911	1.16317	1.14744	0.0788484
O08529	226	K	Calpain-2 catalytic subunit OS=Mus musculus OX=10090 GN=Capn2 PE=1 SV=4	Capn2	_KPPPNLFK[Acetyl (K)]IIQK_	1	469.845	460.205	606.608	534.865	484.849	596.997	0.893986	0.875645	1.15421	1.0177	0.922536	1.13592	1.00236	1.10325	1.02013	0.998069	0.925052	0.95113	0.891877	0.793693	1.13143	1.01967	0.997279	1.19429	1.13995	0.307514
O08529	280	K	Calpain-2 catalytic subunit OS=Mus musculus OX=10090 GN=Capn2 PE=1 SV=4	Capn2	_GHAYSVTGAEEVESSGSLQK[Acetyl (K)]LIR_	1		19.6365		7.54515				1.44484		0.555164			1.00236	1.10325	1.02013	0.998069	0.925052	0.95113		1.30961		0.556238			0.424735
O08529	360	K	Calpain-2 catalytic subunit OS=Mus musculus OX=10090 GN=Capn2 PE=1 SV=4	Capn2	_LTK[Acetyl (K)]MDGNWR_	1	254.086	311.827	276.954	311.843	295.01	310.551	0.866067	1.06288	0.944017	1.06294	1.00556	1.05853	1.00236	1.10325	1.02013	0.998069	0.925052	0.95113	0.864024	0.963408	0.925389	1.06499	1.08703	1.11292	1.18604	0.00744501
O08529	603	K	Calpain-2 catalytic subunit OS=Mus musculus OX=10090 GN=Capn2 PE=1 SV=4	Capn2	_EFYILWTK[Acetyl (K)]IQK_	1	272.944	102.977	276.291	154.382	291.988	256.008	1.20897	0.456124	1.2238	0.683817	1.29333	1.13396	1.00236	1.10325	1.02013	0.998069	0.925052	0.95113	1.20612	0.413435	1.19965	0.68514	1.39811	1.19222	1.16184	0.632086
O08529	674	K	Calpain-2 catalytic subunit OS=Mus musculus OX=10090 GN=Capn2 PE=1 SV=4	Capn2	_LETLFK[Acetyl (K)]IFK_	1	275.57	306.93	402.579	170.139	262.695	290.215	0.967971	1.07813	1.41411	0.597634	0.922746	1.01942	1.00236	1.10325	1.02013	0.998069	0.925052	0.95113	0.965687	0.977224	1.3862	0.59879	0.997506	1.07179	0.801442	0.336462
O08532	356	K	Voltage-dependent calcium channel subunit alpha-2/delta-1 OS=Mus musculus OX=10090 GN=Cacna2d1 PE=1 SV=1	Cacna2d1	_ANC[Carbamidomethyl (C)]NK[Acetyl (K)]IIMLFTDGGEER_	1	28.8091	22.607	29.9149	24.7554	25.1605	23.8781	1.11429	0.874405	1.15706	0.9575	0.973169	0.923568	1.11514	1.15488	1.15674	0.805788	0.875656	0.891803	0.999244	0.757142	1.00028	1.18828	1.11136	1.03562	1.20989	0.121991
O08532	375	K	Voltage-dependent calcium channel subunit alpha-2/delta-1 OS=Mus musculus OX=10090 GN=Cacna2d1 PE=1 SV=1	Cacna2d1	_AQEIFAK[Acetyl (K)]YNK_	1	278.786	206.331	298.108	149.931	139.485	189.175	1.32564	0.981114	1.41752	0.712931	0.663257	0.899538	1.11514	1.15488	1.15674	0.805788	0.875656	0.891803	1.18877	0.849541	1.22544	0.884763	0.75744	1.00867	0.812217	0.233156
O08539	13	K	Myc box-dependent-interacting protein 1 OS=Mus musculus OX=10090 GN=Bin1 PE=1 SV=1	Bin1	_GVTAGK[Acetyl (K)]IASNVQK_	1	35.3426			13.8955	16.0706	13.1263	1.80239			0.708636	0.819562	0.669411	1.18446	1.13184	1.04409	0.823997	0.861102	0.954517	1.5217			0.859998	0.951759	0.701309	0.550494
O08539	189	K	Myc box-dependent-interacting protein 1 OS=Mus musculus OX=10090 GN=Bin1 PE=1 SV=1	Bin1	_AAPQWC[Carbamidomethyl (C)]QGK[Acetyl (K)]LQAHLVAQTNLLR_	1	429.808	385.294	393.837	236.798	241.665	228.755	1.34584	1.20646	1.23321	0.741478	0.756719	0.716292	1.18446	1.13184	1.04409	0.823997	0.861102	0.954517	1.13625	1.06593	1.18113	0.899855	0.878779	0.750424	0.747509	0.0103661
O08539	570	K	Myc box-dependent-interacting protein 1 OS=Mus musculus OX=10090 GN=Bin1 PE=1 SV=1	Bin1	_ESDWNQHK[Acetyl (K)]ELEK_	1	82.5303	64.2768	70.7171	91.1683	76.2966	81.2564	1.06206	0.827163	0.910041	1.17322	0.981843	1.04567	1.18446	1.13184	1.04409	0.823997	0.861102	0.954517	0.896666	0.730815	0.87161	1.42382	1.14022	1.0955	1.46434	0.021708
O08547	38	K	Vesicle-trafficking protein SEC22b OS=Mus musculus OX=10090 GN=Sec22b PE=1 SV=3	Sec22b	_DLQQYQSQAK[Acetyl (K)]QLFR_	1	44.7875	53.486	53.6936	64.0751	47.0158	34.7321	0.902397	1.07766	1.08184	1.29101	0.947295	0.699796	0.865341	0.790622	0.867127	1.16634	1.13881	1.17177	1.04282	1.36305	1.24762	1.1069	0.831832	0.597214	0.694115	0.115787
O08547	101	K	Vesicle-trafficking protein SEC22b OS=Mus musculus OX=10090 GN=Sec22b PE=1 SV=3	Sec22b	_LAFAYLEDLHSEFDEQHGK[Acetyl (K)]K_	1	25.8983	48.6407	43.1468	86.0934	80.0256	58.5846	0.453839	0.852375	0.756101	1.50869	1.40236	1.02663	0.865341	0.790622	0.867127	1.16634	1.13881	1.17177	0.524463	1.07811	0.871961	1.29353	1.23143	0.876138	1.37444	0.232
O08550	2186	K	Histone-lysine N-methyltransferase 2B OS=Mus musculus OX=10090 GN=Kmt2b PE=1 SV=3	Kmt2b	_VLSLGPAPEPPKPATSK[Acetyl (K)]IILVNK_	0.998275	37.001	19.6193	35.216	19.7247	17.6799	20.1972	1.48561	0.787721	1.41394	0.791957	0.709856	0.810924
O08553	254	K	Dihydropyrimidinase-related protein 2 OS=Mus musculus OX=10090 GN=Dpysl2 PE=1 SV=2	Dpysl2	_SITIANQTNC[Carbamidomethyl (C)]PLYVTK[Acetyl (K)]VM[Oxidation (M)]SK_	1	155.552	107.997	158.164	131.171	110.21	100.65	1.22203	0.848427	1.24254	1.03048	0.865811	0.790709	1.05123	1.07352	1.10276	0.946782	0.90874	0.916974	1.16248	0.790327	1.12675	1.08841	0.95276	0.862303	0.94282	0.746576
O08553	293	K	Dihydropyrimidinase-related protein 2 OS=Mus musculus OX=10090 GN=Dpysl2 PE=1 SV=2	Dpysl2	_KGTVVYGEPITASLGTDGSHYWSK[Acetyl (K)]NWAK_	1	519.397	200.267	612.678	346.606	272.75	227.404	1.43012	0.55142	1.68697	0.954354	0.750998	0.626141	1.05123	1.07352	1.10276	0.946782	0.90874	0.916974	1.36043	0.513658	1.52976	1.008	0.826416	0.682834	0.739529	0.594097
O08553	368	K	Dihydropyrimidinase-related protein 2 OS=Mus musculus OX=10090 GN=Dpysl2 PE=1 SV=2	Dpysl2	_MSVIWDK[Acetyl (K)]AVVTGK_	1	3615.39	3356.13	4102.16	2782.88	3225.71	4105.68	1.02381	0.950388	1.16165	0.788056	0.913455	1.16265	1.05123	1.07352	1.10276	0.946782	0.90874	0.916974	0.973916	0.885305	1.0534	0.832352	1.00519	1.26792	1.06621	0.714315
O08553	480	K	Dihydropyrimidinase-related protein 2 OS=Mus musculus OX=10090 GN=Dpysl2 PE=1 SV=2	Dpysl2	_KPFPDFVYK[Acetyl (K)]R_	1	1137.62	1298.8	1274.04	998.715	1033.66	1244.36	0.97689	1.1153	1.09403	0.85761	0.887617	1.06855	1.05123	1.07352	1.10276	0.946782	0.90874	0.916974	0.929286	1.03892	0.992084	0.905817	0.976756	1.1653	1.02958	0.777893
O08573	110	K	Galectin-9 OS=Mus musculus OX=10090 GN=Lgals9 PE=1 SV=1	Lgals9	_SEFK[Acetyl (K)]VMVNK_	1	332.385	299.962	308.677	361.616	388.893	360.451	0.971894	0.877088	0.902571	1.05737	1.13712	1.05396	1.10087	1.09135	1.01586	0.898477	1.00443	0.889009	0.882839	0.803673	0.888482	1.17684	1.1321	1.18554	1.35709	0.000987845
O08573	116	K	Galectin-9 OS=Mus musculus OX=10090 GN=Lgals9 PE=1 SV=1	Lgals9	_K[Acetyl (K)]FFVQYQHR_	1	732.898	846.589	783.551	814.021	768.637	849.389	0.917062	1.05932	0.980443	1.01857	0.961781	1.06282	1.10087	1.09135	1.01586	0.898477	1.00443	0.889009	0.83303	0.970652	0.965138	1.13366	0.957537	1.19552	1.18705	0.112356
O08579	37	K	Emerin OS=Mus musculus OX=10090 GN=Emd PE=1 SV=1	Emd	_K[Acetyl (K)]IFEYETQR_	1	168.12	352.456	310.055	163.373	162.481	144.769	0.775192	1.62515	1.42964	0.753301	0.74919	0.66752	1.07761	1.03525	1.02223	0.921685	1.00924	0.933975	0.719362	1.56981	1.39855	0.817309	0.742328	0.714709	0.616734	0.155285
O08580	402	K	Steroid hormone receptor ERR1 OS=Mus musculus OX=10090 GN=Esrra PE=1 SV=4	Esrra	_VLAHFYGVK[Acetyl (K)]LEGK_	1	63.2103	53.9575	62.6128	41.5508	52.4787	53.234	1.15967	0.989912	1.1487	0.762298	0.962782	0.976639	0.859836	0.957711	1.31966	0.99135	0.849966	1.02148	1.34871	1.03362	0.870455	0.76895	1.13273	0.956104	0.878565	0.500641
O08582	258	K	GTP-binding protein 1 OS=Mus musculus OX=10090 GN=Gtpbp1 PE=1 SV=2	Gtpbp1	_VITFIDLAGHEK[Acetyl (K)]YLK_	1	16.0848	17.34	19.1177	13.9716	18.2948	22.6056	0.898472	0.968584	1.06788	0.780431	1.02192	1.26271	1.0503	1.05395	1.12711	0.98533	0.885402	0.8979	0.85544	0.919004	0.947449	0.792051	1.15418	1.4063	1.23169	0.347534
O08582	466	K	GTP-binding protein 1 OS=Mus musculus OX=10090 GN=Gtpbp1 PE=1 SV=2	Gtpbp1	_GGQTASFALK[Acetyl (K)]K_	1	93.9622	105.632	82.951	127.224	108.136	121.895	0.88117	0.99061	0.777908	1.1931	1.01409	1.14312	1.0503	1.05395	1.12711	0.98533	0.885402	0.8979	0.838966	0.939902	0.690177	1.21086	1.14535	1.2731	1.46993	0.0146112
O08582	572	K	GTP-binding protein 1 OS=Mus musculus OX=10090 GN=Gtpbp1 PE=1 SV=2	Gtpbp1	_AVGTITK[Acetyl (K)]LLQTTNNSPMNSKPQQIK_	1	66.4805	78.5989	77.2127	54.4253	65.6143	74.0528	0.957968	1.13259	1.11262	0.784256	0.945486	1.06708	1.0503	1.05395	1.12711	0.98533	0.885402	0.8979	0.912086	1.07462	0.987137	0.795933	1.06786	1.18842	1.02636	0.916697
O08583	80	K	THO complex subunit 4 OS=Mus musculus OX=10090 GN=Alyref PE=1 SV=3	Alyref	_PK[Acetyl (K)]QLPDK_	1	572.85	574.083	633.937	419.067	455.2	438.728	1.11094	1.11333	1.22941	0.812706	0.88278	0.850835	0.958424	1.10229	1.18	0.926498	0.92218	0.910602	1.15913	1.01002	1.04187	0.87718	0.957275	0.934365	0.862288	0.0402785
O08586	66	K	Phosphatidylinositol 3,4,5-trisphosphate 3-phosphatase and dual-specificity protein phosphatase PTEN OS=Mus musculus OX=10090 GN=Pten PE=1 SV=1	Pten	_NHYK[Acetyl (K)]IYNLC[Carbamidomethyl (C)]AER_	1	537.564	503.613	603.436	515.776	519.992	480.238	1.02049	0.956041	1.14554	0.97913	0.987133	0.911665	0.96637	1.01654	0.939483	1.15526	0.904625	1.01772	1.056	0.940486	1.21933	0.847539	1.09121	0.895791	0.881435	0.303784
O08586	80	K	Phosphatidylinositol 3,4,5-trisphosphate 3-phosphatase and dual-specificity protein phosphatase PTEN OS=Mus musculus OX=10090 GN=Pten PE=1 SV=1	Pten	_HYDTAK[Acetyl (K)]FNC[Carbamidomethyl (C)]R_	1	72.2078	88.3529	89.1959	133.8	152.511	153.755	0.628055	0.768484	0.775816	1.16378	1.32652	1.33734	0.96637	1.01654	0.939483	1.15526	0.904625	1.01772	0.649912	0.75598	0.82579	1.00737	1.46638	1.31406	1.69729	0.0166017
O08586	223	K	Phosphatidylinositol 3,4,5-trisphosphate 3-phosphatase and dual-specificity protein phosphatase PTEN OS=Mus musculus OX=10090 GN=Pten PE=1 SV=1	Pten	_VK[Acetyl (K)]IYSSNSGPTR_	1	72.363	56.5944	59.7546	270.261	266.012	284.335	0.430169	0.336431	0.355217	1.60659	1.58133	1.69026	0.96637	1.01654	0.939483	1.15526	0.904625	1.01772	0.445139	0.330957	0.378098	1.39067	1.74805	1.66083	4.15836	0.000204877
O08586	260	K	Phosphatidylinositol 3,4,5-trisphosphate 3-phosphatase and dual-specificity protein phosphatase PTEN OS=Mus musculus OX=10090 GN=Pten PE=1 SV=1	Pten	_VEFFHK[Acetyl (K)]QNK_	1	244.271	272.044	257.835	232.638	249.841	228.667	0.986755	1.09895	1.04155	0.939765	1.00926	0.923721	0.96637	1.01654	0.939483	1.15526	0.904625	1.01772	1.02109	1.08107	1.10864	0.813465	1.11566	0.907638	0.883506	0.24024
O08586	342	K	Phosphatidylinositol 3,4,5-trisphosphate 3-phosphatase and dual-specificity protein phosphatase PTEN OS=Mus musculus OX=10090 GN=Pten PE=1 SV=1	Pten	_YFSPNFK[Acetyl (K)]VK_	1	145.015	116.364	147.694	149.099	159.9	159.598	0.991363	0.795495	1.00968	1.01929	1.09312	1.09106	0.96637	1.01654	0.939483	1.15526	0.904625	1.01772	1.02586	0.782552	1.07472	0.882298	1.20837	1.07206	1.09697	0.525203
O08599	20	K	Syntaxin-binding protein 1 OS=Mus musculus OX=10090 GN=Stxbp1 PE=1 SV=2	Stxbp1	_IMHDVIK[Acetyl (K)]K_	1	74.8846	57.7742	52.5499	128.325	141.086	144.216	0.750302	0.578865	0.526521	1.28574	1.41361	1.44496	1.09036	0.988424	1.11321	0.953067	0.888375	0.966571	0.688126	0.585644	0.472977	1.34906	1.59123	1.49494	2.53913	0.00137267
O08599	364	K	Syntaxin-binding protein 1 OS=Mus musculus OX=10090 GN=Stxbp1 PE=1 SV=2	Stxbp1	_HYQGTVDK[Acetyl (K)]LC[Carbamidomethyl (C)]R_	1	30.6654	29.0005	18.5758	55.2003	46.6511	56.9554	0.77618	0.73404	0.470177	1.39719	1.1808	1.44161	1.09036	0.988424	1.11321	0.953067	0.888375	0.966571	0.71186	0.742637	0.422362	1.46599	1.32917	1.49147	2.28394	0.00985066
O08600	211	K	Endonuclease G, mitochondrial OS=Mus musculus OX=10090 GN=Endog PE=1 SV=1	Endog	_SYVK[Acetyl (K)]YQVIGK_	1	757.532	695.279	773.519	976.936	1059.48	1170.04	0.836623	0.767871	0.854279	1.07893	1.17009	1.2922	0.795037	0.818661	0.889945	1.19918	1.18141	1.11577	1.05231	0.93796	0.959923	0.899729	0.990426	1.15812	1.03325	0.744335
O08638	33	K	Myosin-11 OS=Mus musculus OX=10090 GN=Myh11 PE=1 SV=1	Myh11	_NFMNSPMAQADWVAK[Acetyl (K)]K_	1	725.101	1012.69	731.557	546.149	468.576	712.718	1.03665	1.44781	1.04588	0.780809	0.669906	1.01895	1.09323	1.10051	1.07525	0.896969	0.910285	0.923761	0.948249	1.31558	0.972685	0.870498	0.73593	1.10304	0.837156	0.316582
O08638	34	K	Myosin-11 OS=Mus musculus OX=10090 GN=Myh11 PE=1 SV=1	Myh11	_K[Acetyl (K)]LVWVPSEK_	1	5033.17	6118.52	4792.95	3915.54	3065.99	3291.09	1.15188	1.40026	1.0969	0.896098	0.701673	0.753188	1.09323	1.10051	1.07525	0.896969	0.910285	0.923761	1.05365	1.27238	1.02013	0.99903	0.770828	0.81535	0.772589	0.0682354
O08638	73	K	Myosin-11 OS=Mus musculus OX=10090 GN=Myh11 PE=1 SV=1	Myh11	_VTVGK[Acetyl (K)]DDIQKM[Oxidation (M)]NPPK_	1	75.4415	33.8906	145.389	38.9643	33.0948	332.081	0.687018	0.308629	1.324	0.354834	0.301382	3.02413	1.09323	1.10051	1.07525	0.896969	0.910285	0.923761	0.628431	0.280442	1.23134	0.395592	0.331085	3.27372	1.86915	0.80289
O08638	78	K	Myosin-11 OS=Mus musculus OX=10090 GN=Myh11 PE=1 SV=1	Myh11	_VTVGKDDIQK[Acetyl (K)]MNPPK_	1	9272.92	7300.01	8223.38	7101.39	6150.8	5860.85	1.2671	0.997511	1.12369	0.97037	0.840477	0.800856	1.09323	1.10051	1.07525	0.896969	0.910285	0.923761	1.15905	0.906409	1.04505	1.08183	0.923312	0.866952	0.923355	0.460787
O08638	137	K	Myosin-11 OS=Mus musculus OX=10090 GN=Myh11 PE=1 SV=1	Myh11	_YLPIYSEK[Acetyl (K)]IVDM[Oxidation (M)]YK_	1	68.2959	83.2588	142.842	39.1853	50.5633	52.2868	0.938921	1.14463	1.96377	0.538714	0.695137	0.718831	1.09323	1.10051	1.07525	0.896969	0.910285	0.923761	0.858853	1.04009	1.82634	0.600594	0.763647	0.778157	0.575097	0.103712
O08638	292	K	Myosin-11 OS=Mus musculus OX=10090 GN=Myh11 PE=1 SV=1	Myh11	_TFHIFYYLLAGAK[Acetyl (K)]EK_	1	1027.62	1453.66	1224.25	699.166	795.56	957.9	1.00123	1.41632	1.19281	0.68121	0.775128	0.933299	1.09323	1.10051	1.07525	0.896969	0.910285	0.923761	0.915848	1.28697	1.10933	0.759457	0.851523	1.01033	0.791421	0.146875
O08638	552	K	Myosin-11 OS=Mus musculus OX=10090 GN=Myh11 PE=1 SV=1	Myh11	_SFVEK[Acetyl (K)]LC[Carbamidomethyl (C)]SEQGNHPK_	1	13707.8	14481.6	14781.8	11787.8	11936.3	10974.2	1.05894	1.11871	1.1419	0.910616	0.922083	0.847759	1.09323	1.10051	1.07525	0.896969	0.910285	0.923761	0.968633	1.01654	1.06199	1.01521	1.01296	0.917726	0.966771	0.4672
O08638	562	K	Myosin-11 OS=Mus musculus OX=10090 GN=Myh11 PE=1 SV=1	Myh11	_LC[Carbamidomethyl (C)]SEQGNHPK[Acetyl (K)]FQKPK_	1	12917.8	11254	12260.2	21978.3	23165.5	24232.9	0.732519	0.63817	0.695228	1.2463	1.31363	1.37415	1.09323	1.10051	1.07525	0.896969	0.910285	0.923761	0.670052	0.579886	0.646573	1.38946	1.4431	1.48756	2.27793	6.58652e-05
O08638	583	K	Myosin-11 OS=Mus musculus OX=10090 GN=Myh11 PE=1 SV=1	Myh11	_DKTEFSIIHYAGK[Acetyl (K)]VDYNASAWLTK_	1	196.689	347.284	169.777	220.455	198.242	145.72	0.923302	1.63023	0.79697	1.03486	0.930594	0.684042	1.09323	1.10051	1.07525	0.896969	0.910285	0.923761	0.844566	1.48134	0.741195	1.15374	1.02231	0.740497	0.950912	0.94026
O08638	658	K	Myosin-11 OS=Mus musculus OX=10090 GN=Myh11 PE=1 SV=1	Myh11	_TVGQLYK[Acetyl (K)]EQLGK_	1	70.363	64.0434		59.8346		54.7373	1.13043	1.0289		0.961282		0.879391	1.09323	1.10051	1.07525	0.896969	0.910285	0.923761	1.03403	0.934931		1.0717		0.951968	1.02779	0.762954
O08638	663	K	Myosin-11 OS=Mus musculus OX=10090 GN=Myh11 PE=1 SV=1	Myh11	_EQLGK[Acetyl (K)]LM[Oxidation (M)]ATLR_	1	4264.93	2853.01	4312.65	3196.26	2525.16	1857.37	1.34616	0.900506	1.36122	1.00885	0.797028	0.586248	1.09323	1.10051	1.07525	0.896969	0.910285	0.923761	1.23136	0.818263	1.26595	1.12473	0.87558	0.634631	0.794715	0.33579
O08638	689	K	Myosin-11 OS=Mus musculus OX=10090 GN=Myh11 PE=1 SV=1	Myh11	_SGK[Acetyl (K)]LDAFLVLEQLR_	1	3994.35	2556.51	3372.03	3723.1	4662.13	4778.66	1.03809	0.664409	0.876354	0.967593	1.21164	1.24192	1.09323	1.10051	1.07525	0.896969	0.910285	0.923761	0.949563	0.603729	0.815023	1.07874	1.33105	1.34442	1.58518	0.035236
O08638	817	K	Myosin-11 OS=Mus musculus OX=10090 GN=Myh11 PE=1 SV=1	Myh11	_RQQQLTAMK[Acetyl (K)]VIQR_	1	402.444	428.97	432.713	275.371	336.435	407.455	1.05749	1.12719	1.13703	0.723584	0.884043	1.07066	1.09323	1.10051	1.07525	0.896969	0.910285	0.923761	0.967312	1.02425	1.05746	0.8067	0.971171	1.15902	0.963227	0.681123
O08638	840	K	Myosin-11 OS=Mus musculus OX=10090 GN=Myh11 PE=1 SV=1	Myh11	_LFTK[Acetyl (K)]VKPLLQVTR_	1	41634.7	33904.7	45517.4	35097.8	35997.4	38700.9	1.08211	0.881204	1.18302	0.912212	0.935593	1.00586	1.09323	1.10051	1.07525	0.896969	0.910285	0.923761	0.989831	0.800724	1.10023	1.01699	1.0278	1.08887	1.08402	0.406515
O08638	917	K	Myosin-11 OS=Mus musculus OX=10090 GN=Myh11 PE=1 SV=1	Myh11	_K[Acetyl (K)]QELEEILHEMEAR_	1	317.136	120.803	184.071	114.162	211.186	54.4929	1.8993	0.723482	1.10239	0.683705	1.26477	0.326353	1.09323	1.10051	1.07525	0.896969	0.910285	0.923761	1.73733	0.657406	1.02524	0.76224	1.38942	0.353288	0.732446	0.477427
O08638	996	K	Myosin-11 OS=Mus musculus OX=10090 GN=Myh11 PE=1 SV=1	Myh11	_KLEDDILVMDDQNSK[Acetyl (K)]LSK_	1	26.5699	34.2499	23.6697	41.5425	28.9757	26.0609	0.880436	1.13492	0.784334	1.37658	0.960157	0.863571	1.09323	1.10051	1.07525	0.896969	0.910285	0.923761	0.805355	1.03127	0.729444	1.5347	1.05479	0.934843	1.37343	0.167672
O08638	1055	K	Myosin-11 OS=Mus musculus OX=10090 GN=Myh11 PE=1 SV=1	Myh11	_SRQELEK[Acetyl (K)]LK_	1	656.416	1322.52	1341.94	1110.18	1175.81	1113.37	0.586065	1.18078	1.19812	0.991199	1.0498	0.994048	1.09323	1.10051	1.07525	0.896969	0.910285	0.923761	0.536087	1.07294	1.11427	1.10505	1.15326	1.07609	1.2244	0.347981
O08638	1200	K	Myosin-11 OS=Mus musculus OX=10090 GN=Myh11 PE=1 SV=1	Myh11	_QK[Acetyl (K)]HTQAVEELTEQLEQFK_	1	84.6316	26.7935	19.2109	70.9778	69.1524	19.606	1.74875	0.553638	0.396957	1.46662	1.4289	0.405122	1.09323	1.10051	1.07525	0.896969	0.910285	0.923761	1.59963	0.503075	0.369177	1.63509	1.56973	0.438557	1.47393	0.514167
O08638	1226	K	Myosin-11 OS=Mus musculus OX=10090 GN=Myh11 PE=1 SV=1	Myh11	_SK[Acetyl (K)]QTLEK_	1		41.9758		80.8903	39.0465	64.1422		0.742755		1.43134	0.690921	1.13499	1.09323	1.10051	1.07525	0.896969	0.910285	0.923761		0.674919		1.59575	0.759016	1.22866	1.7698
O08638	1256	K	Myosin-11 OS=Mus musculus OX=10090 GN=Myh11 PE=1 SV=1	Myh11	_KK[Acetyl (K)]LEVQLQDLQSK_	1	5719.79	4018.56	5544.53	4579.52	4585.04	4193.92	1.19822	0.841837	1.16151	0.95935	0.960508	0.878573	1.09323	1.10051	1.07525	0.896969	0.910285	0.923761	1.09604	0.764952	1.08022	1.06955	1.05517	0.951083	1.04576	0.669808
O08638	1337	K	Myosin-11 OS=Mus musculus OX=10090 GN=Myh11 PE=1 SV=1	Myh11	_LNVSTK[Acetyl (K)]LR_	1	27344.5	22468.1	23522.8	26168.8	26947.2	23051.6	1.09742	0.90171	0.944042	1.05023	1.08147	0.92513	1.09323	1.10051	1.07525	0.896969	0.910285	0.923761	1.00383	0.819357	0.877974	1.17087	1.18806	1.00148	1.24406	0.0536568
O08638	1377	K	Myosin-11 OS=Mus musculus OX=10090 GN=Myh11 PE=1 SV=1	Myh11	_HVSTLNIQLSDSK[Acetyl (K)]K_	1	639.549	780.76	695.95	896.096	877.929	769.639	0.823467	1.00529	0.896088	1.15379	1.1304	0.990967	1.09323	1.10051	1.07525	0.896969	0.910285	0.923761	0.753245	0.913474	0.833376	1.28632	1.24181	1.07275	1.4403	0.00975396
O08638	1394	K	Myosin-11 OS=Mus musculus OX=10090 GN=Myh11 PE=1 SV=1	Myh11	_KLQDFASTIEVMEEGK[Acetyl (K)]K_	1	414.605	548.106	453.69	675.566	684.106	552.362	0.747387	0.988042	0.817844	1.21781	1.2332	0.995714	1.09323	1.10051	1.07525	0.896969	0.910285	0.923761	0.683652	0.897805	0.760608	1.35769	1.35474	1.07789	1.61837	0.0119341
O08638	1417	K	Myosin-11 OS=Mus musculus OX=10090 GN=Myh11 PE=1 SV=1	Myh11	_AAAYDK[Acetyl (K)]LEK_	1	17808.6	16256.7	18462.4	16113.9	15767.6	13635.6	1.08983	0.994852	1.12983	0.986114	0.964924	0.83445	1.09323	1.10051	1.07525	0.896969	0.910285	0.923761	0.99689	0.903993	1.05076	1.09939	1.06002	0.903318	1.03763	0.661237
O08638	1448	K	Myosin-11 OS=Mus musculus OX=10090 GN=Myh11 PE=1 SV=1	Myh11	_QLVSNLEK[Acetyl (K)]K_	1	661.43	967.344	640.478	1187.27	679.839	465.654	0.862357	1.2612	0.83504	1.54794	0.886358	0.607108	1.09323	1.10051	1.07525	0.896969	0.910285	0.923761	0.788818	1.14602	0.776601	1.72574	0.973715	0.657214	1.23797	0.649388
O08638	1466	K	Myosin-11 OS=Mus musculus OX=10090 GN=Myh11 PE=1 SV=1	Myh11	_NISSK[Acetyl (K)]YADER_	1	64.8224	173.083		222.526	152.671	137.87	0.431589	1.15239		1.48159	1.01649	0.91794	1.09323	1.10051	1.07525	0.896969	0.910285	0.923761	0.394785	1.04715		1.65177	1.11667	0.993699	1.7394	0.217995
O08638	1520	K	Myosin-11 OS=Mus musculus OX=10090 GN=Myh11 PE=1 SV=1	Myh11	_AEMEDLVSSK[Acetyl (K)]DDVGK_	1	87.5488	98.9668	43.9196	84.7138	54.5688	62.6503	1.21492	1.37337	0.609475	1.17558	0.757255	0.869402	1.09323	1.10051	1.07525	0.896969	0.910285	0.923761	1.11132	1.24794	0.566822	1.31061	0.831888	0.941155	1.05385	0.767725
O08638	1619	K	Myosin-11 OS=Mus musculus OX=10090 GN=Myh11 PE=1 SV=1	Myh11	_ALAAAAK[Acetyl (K)]K_	1	44.8673	17.234		11.5678	13.2271	13.2557	2.23996	0.860395		0.577512	0.660351	0.661778	1.09323	1.10051	1.07525	0.896969	0.910285	0.923761	2.04895	0.781815		0.643849	0.725433	0.716396	0.491193	0.429444
O08638	1655	K	Myosin-11 OS=Mus musculus OX=10090 GN=Myh11 PE=1 SV=1	Myh11	_LQAQMK[Acetyl (K)]DFQR_	1	1175.66	1314.74	1338.38	1213.19	1083.23	1139.08	0.971047	1.08592	1.10545	1.00205	0.894702	0.940835	1.09323	1.10051	1.07525	0.896969	0.910285	0.923761	0.88824	0.986744	1.02808	1.11715	0.98288	1.01848	1.07421	0.281567
O08638	1800	K	Myosin-11 OS=Mus musculus OX=10090 GN=Myh11 PE=1 SV=1	Myh11	_SK[Acetyl (K)]LQEVEGAVK_	1	5912.6	6265.3	5595.75	4372.55	3879.98	2679.88	1.23582	1.30954	1.1696	0.913929	0.810974	0.560135	1.09323	1.10051	1.07525	0.896969	0.910285	0.923761	1.13044	1.18994	1.08774	1.01891	0.890901	0.606363	0.738287	0.10764
O08638	1842	K	Myosin-11 OS=Mus musculus OX=10090 GN=Myh11 PE=1 SV=1	Myh11	_QAATK[Acetyl (K)]SLK_	1				89.4293	44.5327	45.6841				1.49342	0.743674	0.762902	1.09323	1.10051	1.07525	0.896969	0.910285	0.923761				1.66497	0.816968	0.825865
O08641	154	K	SH3 domain-containing YSC84-like protein 1 OS=Mus musculus OX=10090 GN=Sh3yl1 PE=1 SV=1	Sh3yl1	_SSAAVFTYC[Carbamidomethyl (C)]K[Acetyl (K)]SR_	1	68.7994	78.4421	89.1971	80.9197	80.1027	100.363	0.829201	0.94542	1.07504	0.975281	0.965434	1.20962	0.791952	0.676784	0.788199	1.10873	1.33813	1.2962	1.04703	1.39693	1.36392	0.879638	0.721478	0.933204	0.665545	0.0285289
O08641	178	K	SH3 domain-containing YSC84-like protein 1 OS=Mus musculus OX=10090 GN=Sh3yl1 PE=1 SV=1	Sh3yl1	_K[Acetyl (K)]FYC[Carbamidomethyl (C)]QDIR_	1		233.782	227.565	365.282		249.761		0.868763	0.84566	1.35743		0.928143	0.791952	0.676784	0.788199	1.10873	1.33813	1.2962		1.28366	1.0729	1.22431		0.716049	0.823386	0.550368
O08648	217	K	Mitogen-activated protein kinase kinase kinase 4 OS=Mus musculus OX=10090 GN=Map3k4 PE=1 SV=2	Map3k4	_LK[Acetyl (K)]FFETLR_	1	227.994	104.366	228.549	207.176	236.613	222.439	1.11476	0.510292	1.11748	1.01297	1.1569	1.0876	1.0246	0.960917	1.0601	0.959762	0.962653	1.03197	1.08799	0.531047	1.05412	1.05544	1.20178	1.05391	1.23866	0.332688
O08648	227	K	Mitogen-activated protein kinase kinase kinase 4 OS=Mus musculus OX=10090 GN=Map3k4 PE=1 SV=2	Map3k4	_LLLK[Acetyl (K)]LTSVSK_	1	266.364	269.126	282.975	185.926	243.381	265.83	1.05588	1.06683	1.12173	0.737022	0.964774	1.05376	1.0246	0.960917	1.0601	0.959762	0.962653	1.03197	1.03053	1.11022	1.05813	0.767921	1.0022	1.02112	0.872569	0.20245
O08648	623	K	Mitogen-activated protein kinase kinase kinase 4 OS=Mus musculus OX=10090 GN=Map3k4 PE=1 SV=2	Map3k4	_VLLNVIHEC[Carbamidomethyl (C)]LK[Acetyl (K)]LR_	1	92.6794	83.3318	86.3728	89.5157	97.0154	68.8249	1.07405	0.965718	1.00096	1.03738	1.1243	0.7976	1.0246	0.960917	1.0601	0.959762	0.962653	1.03197	1.04826	1.005	0.944212	1.08087	1.16791	0.772894	1.00808	0.962919
O08648	1434	K	Mitogen-activated protein kinase kinase kinase 4 OS=Mus musculus OX=10090 GN=Map3k4 PE=1 SV=2	Map3k4	_LYTK[Acetyl (K)]QITVAINVLHEHGIVHR_	1	40.6392	31.7269	30.2948	37.9193	43.5515	51.1607	1.03631	0.809043	0.772522	0.966949	1.11057	1.30461	1.0246	0.960917	1.0601	0.959762	0.962653	1.03197	1.01142	0.841949	0.728726	1.00749	1.15366	1.2642	1.32657	0.0676829
O08663	342	K	Methionine aminopeptidase 2 OS=Mus musculus OX=10090 GN=Metap2 PE=1 SV=1	Metap2	_IHAGK[Acetyl (K)]TVPIVK_	1	127.086	152.635	127.664	137.663	134.799	130.79	0.940636	1.12975	0.944914	1.01892	0.997725	0.968056	0.987996	0.884297	0.947986	1.05362	1.04574	1.08037	0.952065	1.27756	0.996759	0.967073	0.954087	0.896044	0.873176	0.247481
O08663	385	K	Methionine aminopeptidase 2 OS=Mus musculus OX=10090 GN=Metap2 PE=1 SV=1	Metap2	_GVVHDDMEC[Carbamidomethyl (C)]SHYMK[Acetyl (K)]NFDVGHVPIR_	1	1143.95	916.592	1016.62	1131.12	1080.1	1145.47	1.06681	0.854783	0.948067	1.05484	1.00727	1.06823	0.987996	0.884297	0.947986	1.05362	1.04574	1.08037	1.07977	0.966624	1.00009	1.00116	0.963213	0.988767	0.969362	0.433193
O08663	427	K	Methionine aminopeptidase 2 OS=Mus musculus OX=10090 GN=Metap2 PE=1 SV=1	Metap2	_LGESK[Acetyl (K)]YLMALK_	1	69.052	84.3145	120.846	123.895	108.065	133.481	0.647713	0.790877	1.13354	1.16215	1.01366	1.25206	0.987996	0.884297	0.947986	1.05362	1.04574	1.08037	0.655583	0.894356	1.19574	1.10301	0.969326	1.15892	1.17685	0.354677
O08665	288	K	Semaphorin-3A OS=Mus musculus OX=10090 GN=Sema3a PE=1 SV=2	Sema3a	_WTTFLK[Acetyl (K)]AR_	1	214.338	243.235	248.21	192.647	215.136	300.958	0.909161	1.03173	1.05284	0.817153	0.912543	1.27657
O08677	75	K	Kininogen-1 OS=Mus musculus OX=10090 GN=Kng1 PE=1 SV=1	Kng1	_TDGSPTFYSFK[Acetyl (K)]YLIK_	1	552.129	47.022	365.09	58.4224	426.561	405.528	1.7861	0.152113	1.18104	0.188993	1.3799	1.31186	1.12241	1.14413	1.13553	0.853915	0.865094	0.878922	1.59131	0.13295	1.04008	0.221325	1.59508	1.49257	1.19702	0.786165
O08677	126	K	Kininogen-1 OS=Mus musculus OX=10090 GN=Kng1 PE=1 SV=1	Kng1	_RENEFFIVTQTC[Carbamidomethyl (C)]K[Acetyl (K)]IAPSK_	1	71.3532	73.3279	75.3362	80.9137	80.1357	76.0283	0.936609	0.96253	0.98889	1.0621	1.05189	0.997976	1.12241	1.14413	1.13553	0.853915	0.865094	0.878922	0.834466	0.841274	0.870863	1.24381	1.21593	1.13545	1.41176	0.000344919
O08677	299	K	Kininogen-1 OS=Mus musculus OX=10090 GN=Kng1 PE=1 SV=1	Kng1	_EVLGHSIAQLNAENDHPFYYK[Acetyl (K)]IDTVK_	1	101.48	59.4732	111.239	109.963	96.6046	70.8143	1.10792	0.649302	1.21445	1.20052	1.05469	0.773119	1.12241	1.14413	1.13553	0.853915	0.865094	0.878922	0.98709	0.567505	1.0695	1.40591	1.21916	0.879622	1.33558	0.273905
O08677	362	K	Kininogen-1 OS=Mus musculus OX=10090 GN=Kng1 PE=1 SV=1	Kng1	_PWENK[Acetyl (K)]VVPTVK_	1	179.488	158.931	248.51	162.526	172.36	184.515	0.973423	0.861935	1.34775	0.881433	0.934768	1.00069	1.12241	1.14413	1.13553	0.853915	0.865094	0.878922	0.867265	0.753351	1.18689	1.03223	1.08054	1.13854	1.15807	0.297253
O08688	565	K	Calpain-5 OS=Mus musculus OX=10090 GN=Capn5 PE=1 SV=1	Capn5	_GTSTPEYNVK[Acetyl (K)]GIFYR_	1	371.272	431.392	459.302	313.289	347.31	393.714	0.961728	1.11746	1.18976	0.811532	0.899659	1.01986	1.03609	1.05928	1.00414	0.924364	0.960513	1.01561	0.928224	1.05493	1.18485	0.877936	0.936644	1.00418	0.88976	0.23168
O08691	229	K	Arginase-2, mitochondrial OS=Mus musculus OX=10090 GN=Arg2 PE=1 SV=1	Arg2	_LGIQK[Acetyl (K)]VMEQTFDR_	1	49.6909	35.7969	76.2652			17.0028	1.11193	0.801024	1.70658			0.380471	1.21174	1.29478	1.42192	0.687956	0.715168	0.668429	0.917629	0.618655	1.20019			0.569201	0.624016
O08709	56	K	Peroxiredoxin-6 OS=Mus musculus OX=10090 GN=Prdx6 PE=1 SV=3	Prdx6	_AAK[Acetyl (K)]LAPEFAK_	1	52915	41948.9	52103.7	45997	47845.4	40997.7	1.12662	0.893138	1.10935	0.979327	1.01868	0.872886	1.15126	1.1363	1.15465	0.854198	0.864228	0.83936	0.978595	0.786007	0.960761	1.14649	1.17872	1.03994	1.23475	0.0549637
O08709	63	K	Peroxiredoxin-6 OS=Mus musculus OX=10090 GN=Prdx6 PE=1 SV=3	Prdx6	_LAPEFAK[Acetyl (K)]R_	1	39088.5	15471.5	27803.7	28310.7	37159.9	27857.8	1.3349	0.528363	0.949515	0.966829	1.26903	0.951361	1.15126	1.1363	1.15465	0.854198	0.864228	0.83936	1.15951	0.464986	0.822338	1.13185	1.4684	1.13344	1.52593	0.160328
O08709	67	K	Peroxiredoxin-6 OS=Mus musculus OX=10090 GN=Prdx6 PE=1 SV=3	Prdx6	_RNVK[Acetyl (K)]LIALSIDSVEDHLAWSK_	1	100.557	151.987	114.388	90.7175	123.388	91.1882	0.897525	1.35657	1.02098	0.809705	1.10131	0.813906	1.15126	1.1363	1.15465	0.854198	0.864228	0.83936	0.779601	1.19385	0.884232	0.947912	1.27433	0.969675	1.11696	0.498302
O08709	141	K	Peroxiredoxin-6 OS=Mus musculus OX=10090 GN=Prdx6 PE=1 SV=3	Prdx6	_VVFIFGPDK[Acetyl (K)]K_	1	7798.14	8809.03	8262.1	6737.05	6702.52	7653.73	1.01798	1.14994	1.07854	0.879462	0.874953	0.999125	1.15126	1.1363	1.15465	0.854198	0.864228	0.83936	0.884226	1.01201	0.934084	1.02958	1.01241	1.19034	1.14204	0.111297
O08709	142	K	Peroxiredoxin-6 OS=Mus musculus OX=10090 GN=Prdx6 PE=1 SV=3	Prdx6	_K[Acetyl (K)]LKLSILYPATTGR_	1	4089.8		6332.69	3678.29	2767.96		0.969793		1.50164	0.872215	0.656353		1.15126	1.1363	1.15465	0.854198	0.864228	0.83936	0.842374		1.30051	1.02109	0.759467		0.830917	0.586219
O08709	144	K	Peroxiredoxin-6 OS=Mus musculus OX=10090 GN=Prdx6 PE=1 SV=3	Prdx6	_KLK[Acetyl (K)]LSILYPATTGR_	1	3640.34	6438.41	2699.35	2564.54	2105.1	2614.07	1.08874	1.92557	0.807309	0.766992	0.629585	0.781805	1.15126	1.1363	1.15465	0.854198	0.864228	0.83936	0.945689	1.6946	0.699179	0.897909	0.728494	0.93143	0.76594	0.495089
O08709	182	K	Peroxiredoxin-6 OS=Mus musculus OX=10090 GN=Prdx6 PE=1 SV=3	Prdx6	_VVDSLQLTGTKPVATPVDWK[Acetyl (K)]K_	1	2338.47	2735.89	2330.96	2483.6	2279.42	2379.83	0.964438	1.12834	0.961342	1.02429	0.940086	0.981498	1.15126	1.1363	1.15465	0.854198	0.864228	0.83936	0.837722	0.993	0.832581	1.19913	1.08778	1.16934	1.29773	0.0152581
O08709	204	K	Peroxiredoxin-6 OS=Mus musculus OX=10090 GN=Prdx6 PE=1 SV=3	Prdx6	_QC[Carbamidomethyl (C)]FPK[Acetyl (K)]GVFTK_	1	6132.89	5284.65	5668.15	8866.01	5665.19	4255.18	1.02579	0.883915	0.948061	1.48294	0.947566	0.711726	1.15126	1.1363	1.15465	0.854198	0.864228	0.83936	0.891016	0.77789	0.821078	1.73606	1.09643	0.847939	1.47809	0.178593
O08709	209	K	Peroxiredoxin-6 OS=Mus musculus OX=10090 GN=Prdx6 PE=1 SV=3	Prdx6	_GVFTK[Acetyl (K)]ELPSGK_	1	31298.7	24395.1	31702.1	25199.1	24994.1	24013	1.16207	0.905748	1.17704	0.935598	0.927986	0.891559	1.15126	1.1363	1.15465	0.854198	0.864228	0.83936	1.00938	0.797104	1.01939	1.09529	1.07377	1.06219	1.14345	0.158
O08715	44	K	A-kinase anchor protein 1, mitochondrial OS=Mus musculus OX=10090 GN=Akap1 PE=1 SV=4	Akap1	_QVETLK[Acetyl (K)]VGPAIK_	1	32.3588	39.4115	40.7851	46.5961	45.3186	31.1878	0.823875	1.00344	1.03841	1.18637	1.15384	0.794061	1.09373	0.979859	1.08183	0.895705	1.03284	0.916024	0.753268	1.02407	0.959865	1.32451	1.11715	0.866856	1.20872	0.301764
O08715	570	K	A-kinase anchor protein 1, mitochondrial OS=Mus musculus OX=10090 GN=Akap1 PE=1 SV=4	Akap1	_KVDLIIWEIEVPK[Acetyl (K)]HLVGR_	1	31.9529	37.0772	19.4609	32.2062	41.9519	32.7578	0.981119	1.13846	0.597551	0.988898	1.28814	1.00583	1.09373	0.979859	1.08183	0.895705	1.03284	0.916024	0.897036	1.16186	0.55235	1.10404	1.24718	1.09804	1.32093	0.220487
O08715	588	K	A-kinase anchor protein 1, mitochondrial OS=Mus musculus OX=10090 GN=Akap1 PE=1 SV=4	Akap1	_YVSFLK[Acetyl (K)]QTSGAK_	1	599.322	646.746	618.311	584.668	649.367	801.098	0.922149	0.995118	0.951367	0.899602	0.999151	1.23261	1.09373	0.979859	1.08183	0.895705	1.03284	0.916024	0.843119	1.01557	0.879402	1.00435	0.967379	1.34561	1.21155	0.195791
O08715	754	K	A-kinase anchor protein 1, mitochondrial OS=Mus musculus OX=10090 GN=Akap1 PE=1 SV=4	Akap1	_YVDYGGYK[Acetyl (K)]R_	1	83.4217	122.342		130.289	162.36		0.669499	0.98185		1.04563	1.30302		1.09373	0.979859	1.08183	0.895705	1.03284	0.916024	0.612122	1.00203		1.16739	1.26158		1.50479	0.320708
O08736	367	K	Caspase-12 OS=Mus musculus OX=10090 GN=Casp12 PE=1 SV=1	Casp12	_TGSLFISK[Acetyl (K)]LIDC[Carbamidomethyl (C)]FK_	1		49.877	64.0746					0.875407	1.12459
O08738	247	K	Caspase-6 OS=Mus musculus OX=10090 GN=Casp6 PE=1 SV=1	Casp6	_RVDFC[Carbamidomethyl (C)]K[Acetyl (K)]DPDAIGK_	1	332.87	327.103	322.079	337.65	296.713	274.917	1.05598	1.03769	1.02175	1.07115	0.941284	0.872137	0.900693	0.935987	0.877162	1.1196	1.12765	1.03891	1.17241	1.10866	1.16484	0.956729	0.83473	0.839471	0.763493	0.00478474
O08738	254	K	Caspase-6 OS=Mus musculus OX=10090 GN=Casp6 PE=1 SV=1	Casp6	_RVDFC[Carbamidomethyl (C)]KDPDAIGK[Acetyl (K)]K_	1	63.8442	83.6194	75.9267	164.12	174.174	140.422	0.545595	0.714587	0.648848	1.40252	1.48844	1.20001	0.900693	0.935987	0.877162	1.1196	1.12765	1.03891	0.60575	0.763459	0.739714	1.2527	1.31995	1.15506	1.76759	0.00222195
O08738	267	K	Caspase-6 OS=Mus musculus OX=10090 GN=Casp6 PE=1 SV=1	Casp6	_K[Acetyl (K)]LHFC[Carbamidomethyl (C)]PKPSK_	0.999994	22.2087	52.3355	26.9805	75.9686	84.5136	85.5112	0.38344	0.903588	0.465827	1.31162	1.45915	1.47637	0.900693	0.935987	0.877162	1.1196	1.12765	1.03891	0.425716	0.965385	0.531061	1.17151	1.29398	1.42108	2.02197	0.0383004
O08739	27	K	AMP deaminase 3 OS=Mus musculus OX=10090 GN=Ampd3 PE=1 SV=2	Ampd3	_VFAK[Acetyl (K)]VLR_	1	223.471	266.399	262.611	216.125	258.263	331.243	0.860546	1.02585	1.01126	0.832257	0.994522	1.27556	0.909253	0.974302	0.829004	1.10079	1.08439	1.10226	0.946433	1.05291	1.21986	0.756057	0.917123	1.15722	0.879224	0.388865
O08739	326	K	AMP deaminase 3 OS=Mus musculus OX=10090 GN=Ampd3 PE=1 SV=2	Ampd3	_KVDTHIHAAAC[Carbamidomethyl (C)]MNQK[Acetyl (K)]HLLR_	1	16.8057	11.4351	13.8381	16.497	12.7352	16.7941	1.14448	0.778736	0.94238	1.12345	0.867273	1.14368	0.909253	0.974302	0.829004	1.10079	1.08439	1.10226	1.2587	0.799276	1.13676	1.02059	0.799777	1.03758	0.89458	0.568342
O08739	333	K	AMP deaminase 3 OS=Mus musculus OX=10090 GN=Ampd3 PE=1 SV=2	Ampd3	_FIK[Acetyl (K)]HTYQTEPDR_	1	157.067	190.582	163.32	132.478	166.203	131.443	1.00139	1.21507	1.04126	0.84462	1.05964	0.838025	0.909253	0.974302	0.829004	1.10079	1.08439	1.10226	1.10133	1.24712	1.25603	0.767288	0.977172	0.760278	0.694895	0.0163119
O08739	387	K	AMP deaminase 3 OS=Mus musculus OX=10090 GN=Ampd3 PE=1 SV=2	Ampd3	_FDK[Acetyl (K)]FNSK_	1	173.448	174.985	151.259	184.925	196.793	184.724	0.976132	0.984781	0.851256	1.04072	1.10752	1.03959	0.909253	0.974302	0.829004	1.10079	1.08439	1.10226	1.07355	1.01076	1.02684	0.945437	1.02132	0.943145	0.935314	0.101775
O08740	62	K	DNA-directed RNA polymerase II subunit RPB11 OS=Mus musculus OX=10090 GN=Polr2j PE=1 SV=1	Polr2j	_DPQVLFAGYK[Acetyl (K)]VPHPLEHK_	1	174.623	164.597	169.619	217.712	200.876	213.72	0.918147	0.865428	0.891835	1.1447	1.05618	1.12371	1.01528	0.798056	1.09762	1.06344	0.964435	1.06116	0.904326	1.08442	0.812518	1.07641	1.09513	1.05895	1.15322	0.152429
O08740	70	K	DNA-directed RNA polymerase II subunit RPB11 OS=Mus musculus OX=10090 GN=Polr2j PE=1 SV=1	Polr2j	_VPHPLEHK[Acetyl (K)]IIIR_	1	264.799	301.488	256.508	222.906	281.942	315.304	0.967039	1.10103	0.93676	0.814046	1.02964	1.15148	1.01528	0.798056	1.09762	1.06344	0.964435	1.06116	0.952482	1.37964	0.853447	0.76548	1.06761	1.08511	0.916072	0.693222
O08746	897	K	Matrilin-2 OS=Mus musculus OX=10090 GN=Matn2 PE=2 SV=2	Matn2	_STQK[Acetyl (K)]LFHSTK_	1				29.7842	48.1148	45.9183				0.721649	1.16579	1.11257	1.09915	1.15527	0.977076	0.888904	0.948972	0.930628				0.811842	1.22847	1.1955
O08749	66	K	Dihydrolipoyl dehydrogenase, mitochondrial OS=Mus musculus OX=10090 GN=Dld PE=1 SV=2	Dld	_SAQLGFK[Acetyl (K)]TVC[Carbamidomethyl (C)]IEK_	1	420.986	366.888	360.869	371.228	304.255	254.092	1.21537	1.05919	1.04181	1.07172	0.87837	0.733551	0.901133	0.921431	0.918312	1.08504	1.05451	1.11958	1.34871	1.1495	1.13448	0.987724	0.832965	0.655203	0.681558	0.039941
O08749	89	K	Dihydrolipoyl dehydrogenase, mitochondrial OS=Mus musculus OX=10090 GN=Dld PE=1 SV=2	Dld	_NETLGGTC[Carbamidomethyl (C)]LNVGC[Carbamidomethyl (C)]IPSK[Acetyl (K)]ALLNNSHYYHMAHGK_	1	27.2428	35.3464	35.917	131.951	138.09	84.7721	0.360577	0.467835	0.475388	1.74646	1.82772	1.12202	0.901133	0.921431	0.918312	1.08504	1.05451	1.11958	0.400138	0.507727	0.517676	1.60959	1.73324	1.00218	3.04797	0.00456792
O08749	104	K	Dihydrolipoyl dehydrogenase, mitochondrial OS=Mus musculus OX=10090 GN=Dld PE=1 SV=2	Dld	_ALLNNSHYYHMAHGK[Acetyl (K)]DFASR_	1	6616.02	5211.9	6563.06	5025.57	4708.96	4159.28	1.22956	0.968611	1.21972	0.933983	0.875141	0.772985	0.901133	0.921431	0.918312	1.08504	1.05451	1.11958	1.36446	1.0512	1.32822	0.860784	0.829903	0.690425	0.636001	0.0137237
O08749	122	K	Dihydrolipoyl dehydrogenase, mitochondrial OS=Mus musculus OX=10090 GN=Dld PE=1 SV=2	Dld	_LNLEK[Acetyl (K)]MMEQK_	1	5685.85	4891.91	6200.97	3936.98	3603.13	2856.26	1.25538	1.08009	1.36911	0.869248	0.795535	0.630635	0.901133	0.921431	0.918312	1.08504	1.05451	1.11958	1.39311	1.17218	1.4909	0.801123	0.754413	0.563279	0.522364	0.00730623
O08749	127	K	Dihydrolipoyl dehydrogenase, mitochondrial OS=Mus musculus OX=10090 GN=Dld PE=1 SV=2	Dld	_MMEQK[Acetyl (K)]HSAVK_	1	35.4461	42.1726	39.5017	24.9551	21.1747	25.7269	1.12541	1.33897	1.25417	0.792321	0.672295	0.816827	0.901133	0.921431	0.918312	1.08504	1.05451	1.11958	1.24888	1.45315	1.36574	0.730225	0.637543	0.729584	0.515603	0.000461955
O08749	132	K	Dihydrolipoyl dehydrogenase, mitochondrial OS=Mus musculus OX=10090 GN=Dld PE=1 SV=2	Dld	_HSAVK[Acetyl (K)]ALTGGIAHLFK_	1	1483.05	1234.42	1511.34	1394.99	1273.73	1180.8	1.1015	0.916834	1.12251	1.0361	0.946034	0.877015	0.901133	0.921431	0.918312	1.08504	1.05451	1.11958	1.22235	0.995012	1.22237	0.954897	0.897132	0.783344	0.766156	0.0423012
O08749	143	K	Dihydrolipoyl dehydrogenase, mitochondrial OS=Mus musculus OX=10090 GN=Dld PE=1 SV=2	Dld	_ALTGGIAHLFK[Acetyl (K)]QNK_	1	774.13	657.983	970.546	666.723	673.86	581.971	1.07388	0.912764	1.34636	0.924889	0.934788	0.807319	0.901133	0.921431	0.918312	1.08504	1.05451	1.11958	1.19171	0.990594	1.46612	0.852403	0.886467	0.721092	0.674254	0.0411689
O08749	146	K	Dihydrolipoyl dehydrogenase, mitochondrial OS=Mus musculus OX=10090 GN=Dld PE=1 SV=2	Dld	_QNK[Acetyl (K)]VVHVNGFGK_	1	187.184	240.426	157.479	238.071	134.775	114.198	1.04754	1.3455	0.881303	1.33232	0.754244	0.639087	0.901133	0.921431	0.918312	1.08504	1.05451	1.11958	1.16247	1.46023	0.959699	1.2279	0.715256	0.570828	0.701759	0.201978
O08749	155	K	Dihydrolipoyl dehydrogenase, mitochondrial OS=Mus musculus OX=10090 GN=Dld PE=1 SV=2	Dld	_VVHVNGFGK[Acetyl (K)]ITGK_	1	1243	1143.3	1576.4	1327.84	1346.88	1190.49	0.952746	0.876324	1.20829	1.01777	1.03237	0.912498	0.901133	0.921431	0.918312	1.08504	1.05451	1.11958	1.05728	0.951047	1.31577	0.938007	0.979006	0.815037	0.821892	0.160711
O08749	215	K	Dihydrolipoyl dehydrogenase, mitochondrial OS=Mus musculus OX=10090 GN=Dld PE=1 SV=2	Dld	_KVPEK[Acetyl (K)]LVVIGAGVIGVELGSVWQR_	0.865883			47.3601	147.774	105.853	109.198			0.461841	1.44105	1.03225	1.06486	0.901133	0.921431	0.918312	1.08504	1.05451	1.11958			0.502924	1.32811	0.978891	0.951126	2.15946
O08749	273	K	Dihydrolipoyl dehydrogenase, mitochondrial OS=Mus musculus OX=10090 GN=Dld PE=1 SV=2	Dld	_FK[Acetyl (K)]LNTK[Acetyl (K)]VTGATK_	1	160.675	99.055	188.083	89.5227	91.7845	82.1789	1.35534	0.835557	1.58653	0.755148	0.774227	0.693202	0.901133	0.921431	0.918312	1.08504	1.05451	1.11958	1.50404	0.906804	1.72766	0.695966	0.734206	0.619163	0.495188	0.0296763
O08749	277	K	Dihydrolipoyl dehydrogenase, mitochondrial OS=Mus musculus OX=10090 GN=Dld PE=1 SV=2	Dld	_LNTK[Acetyl (K)]VTGATK_	1	376.308	291.493	398.156	5068.44	5248.13	4968.19	0.138089	0.106965	0.146106	1.8599	1.92583	1.82311	0.901133	0.921431	0.918312	1.08504	1.05451	1.11958	0.153239	0.116086	0.159103	1.71413	1.82628	1.62839	12.0646	1.83469e-05
O08749	346	K	Dihydrolipoyl dehydrogenase, mitochondrial OS=Mus musculus OX=10090 GN=Dld PE=1 SV=2	Dld	_FQTK[Acetyl (K)]IPNIYAIGDVVAGPMLAHK_	1	1734.08	872.451	2134.49	1685.22	1554.86	1447.25	1.10353	0.555209	1.35834	1.07244	0.989481	0.921	0.901133	0.921431	0.918312	1.08504	1.05451	1.11958	1.2246	0.602551	1.47917	0.988388	0.938333	0.822631	0.831542	0.690568
O08749	420	K	Dihydrolipoyl dehydrogenase, mitochondrial OS=Mus musculus OX=10090 GN=Dld PE=1 SV=2	Dld	_IGK[Acetyl (K)]FPFAANSR_	1	19996	14973.6	22766.6	10632.3	10267.9	9921.16	1.35478	1.0145	1.54249	0.720368	0.695675	0.672184	0.901133	0.921431	0.918312	1.08504	1.05451	1.11958	1.50342	1.10101	1.67971	0.663911	0.659714	0.60039	0.449103	0.00383215
O08749	440	K	Dihydrolipoyl dehydrogenase, mitochondrial OS=Mus musculus OX=10090 GN=Dld PE=1 SV=2	Dld	_TNADTDGM[Oxidation (M)]VK[Acetyl (K)]ILGHK_	1	308.498	336.099	330.248	350.676	361.815	403.89	0.885122	0.964312	0.947526	1.00614	1.03809	1.15881	0.901133	0.921431	0.918312	1.08504	1.05451	1.11958	0.982232	1.04654	1.03181	0.927282	0.984433	1.03504	0.962809	0.357975
O08749	445	K	Dihydrolipoyl dehydrogenase, mitochondrial OS=Mus musculus OX=10090 GN=Dld PE=1 SV=2	Dld	_ILGHK[Acetyl (K)]STDR_	1	255.896	296.901	221.752	298.031	309.264	209.71	0.964701	1.11929	0.835983	1.12355	1.1659	0.790586	0.901133	0.921431	0.918312	1.08504	1.05451	1.11958	1.07054	1.21473	0.910348	1.03549	1.10563	0.706146	0.890991	0.478583
O08756	105	K	3-hydroxyacyl-CoA dehydrogenase type-2 OS=Mus musculus OX=10090 GN=Hsd17b10 PE=1 SV=4	Hsd17b10	_K[Acetyl (K)]NK[Acetyl (K)]IHTLEDFQR_	1	36.0857	28.3133			23.9685	15.6469	1.38772	1.08882			0.921737	0.60172	0.930425	0.923676	0.822903	1.13043	1.09916	1.09341	1.49149	1.17879			0.838582	0.550317	0.520132	0.14163
O08756	107	K	3-hydroxyacyl-CoA dehydrogenase type-2 OS=Mus musculus OX=10090 GN=Hsd17b10 PE=1 SV=4	Hsd17b10	_NK[Acetyl (K)]IHTLEDFQR_	1	6197.83	5554.21	6316.83	5862.4	5632.64	4407.64	1.09465	0.980975	1.11567	1.03541	0.994827	0.77847	0.930425	0.923676	0.822903	1.13043	1.09916	1.09341	1.17651	1.06203	1.35577	0.915945	0.905078	0.711967	0.704722	0.0315879
O08756	212	K	3-hydroxyacyl-CoA dehydrogenase type-2 OS=Mus musculus OX=10090 GN=Hsd17b10 PE=1 SV=4	Hsd17b10	_VVTIAPGLFATPLLTTLPEK[Acetyl (K)]VR_	1	239.091	107.034	237.331	156.253	148.343	137.113	1.39933	0.62644	1.38903	0.914503	0.868211	0.802484	0.930425	0.923676	0.822903	1.13043	1.09916	1.09341	1.50397	0.678203	1.68796	0.808989	0.789885	0.73393	0.60277	0.206907
O08759	75	K	Ubiquitin-protein ligase E3A OS=Mus musculus OX=10090 GN=Ube3a PE=1 SV=2	Ube3a	_ALELYK[Acetyl (K)]INAK_	1	69.5686	57.7639	85.7461	82.5447	83.9841	70.7886	0.926766	0.769508	1.14228	1.09963	1.1188	0.943018	0.993122	0.976863	0.955533	1.00407	1.00917	1.06124	0.933184	0.787734	1.19543	1.09518	1.10863	0.888599	1.06037	0.65255
O08759	79	K	Ubiquitin-protein ligase E3A OS=Mus musculus OX=10090 GN=Ube3a PE=1 SV=2	Ube3a	_INAK[Acetyl (K)]LC[Carbamidomethyl (C)]DPHPSK_	1	195.156	230.013	198.422	245.013	221.017	232.393	0.885721	1.04392	0.900544	1.112	1.00309	1.05472	0.993122	0.976863	0.955533	1.00407	1.00917	1.06124	0.891855	1.06865	0.942452	1.1075	0.993971	0.993857	1.06627	0.365937
O08759	87	K	Ubiquitin-protein ligase E3A OS=Mus musculus OX=10090 GN=Ube3a PE=1 SV=2	Ube3a	_LC[Carbamidomethyl (C)]DPHPSK[Acetyl (K)]K_	1	31.9361	48.5548	39.4718	46.4292	57.5567	57.1388	0.681698	1.03643	0.842553	0.991062	1.22859	1.21967	0.993122	0.976863	0.955533	1.00407	1.00917	1.06124	0.686419	1.06098	0.881762	0.987049	1.21742	1.14928	1.2756	0.144163
O08759	318	K	Ubiquitin-protein ligase E3A OS=Mus musculus OX=10090 GN=Ube3a PE=1 SV=2	Ube3a	_LPLEAQGK[Acetyl (K)]LIR_	1	769.804	865.054	904.134	710.402	707.243	866.502	0.957638	1.07613	1.12475	0.883742	0.879813	1.07793	0.993122	0.976863	0.955533	1.00407	1.00917	1.06124	0.96427	1.10162	1.17709	0.880164	0.871814	1.01573	0.853446	0.109122
O08759	325	K	Ubiquitin-protein ligase E3A OS=Mus musculus OX=10090 GN=Ube3a PE=1 SV=2	Ube3a	_LWSK[Acetyl (K)]YSADQIR_	1	238.442	327.797	329.242	298.501	277.422	352.288	0.78448	1.07846	1.08322	0.982078	0.912726	1.15904	0.993122	0.976863	0.955533	1.00407	1.00917	1.06124	0.789913	1.104	1.13362	0.978102	0.904428	1.09215	0.982541	0.955335
O08759	817	K	Ubiquitin-protein ligase E3A OS=Mus musculus OX=10090 GN=Ube3a PE=1 SV=2	Ube3a	_APVGGLGK[Acetyl (K)]LK_	1	245.208	302.206	312.029	342.152	350.908	397.971	0.754302	0.929639	0.959855	1.05252	1.07946	1.22423	0.993122	0.976863	0.955533	1.00407	1.00917	1.06124	0.759526	0.951657	1.00452	1.04826	1.06964	1.15358	1.20465	0.100404
O08784	102	K	Treacle protein OS=Mus musculus OX=10090 GN=Tcof1 PE=1 SV=1	Tcof1	_AK[Acetyl (K)]ATPRPTPVNSATAALPSK_	1	18.4172	15.6253	9.78051	16.3511	12.4522	8.07049	1.36936	1.16178	0.727205	1.21574	0.92585	0.600061	1.10783	1.09075	1.09516	0.930971	0.869849	0.905439	1.23608	1.06512	0.664016	1.30589	1.06438	0.66273	1.02286	0.952432
O08784	241	K	Treacle protein OS=Mus musculus OX=10090 GN=Tcof1 PE=1 SV=1	Tcof1	_TAPGPTK[Acetyl (K)]LGNVAPTPAKPAR_	1	3239.17	2425.08	3172.03	1495	1423.56	1261.48	1.49313	1.11787	1.46218	0.689134	0.656203	0.581491	1.10783	1.09075	1.09516	0.930971	0.869849	0.905439	1.3478	1.02486	1.33513	0.740231	0.754387	0.64222	0.576312	0.00612097
O08784	468	K	Treacle protein OS=Mus musculus OX=10090 GN=Tcof1 PE=1 SV=1	Tcof1	_GANLPC[Carbamidomethyl (C)]PGK[Acetyl (K)]VGSAALR_	1	1627.62	1443.01	1781.42	1410.92	1315.58	1169.68	1.11631	0.989691	1.22179	0.967687	0.902293	0.80223	1.10783	1.09075	1.09516	0.930971	0.869849	0.905439	1.00766	0.907347	1.11562	1.03944	1.0373	0.886012	0.977602	0.797652
O08784	512	K	Treacle protein OS=Mus musculus OX=10090 GN=Tcof1 PE=1 SV=1	Tcof1	_ASLALPQK[Acetyl (K)]VRPVATQVK_	1	151.556	109.497	160.981	114.363	75.1763	78.7941	1.31718	0.951642	1.39909	0.993934	0.653359	0.684801	1.10783	1.09075	1.09516	0.930971	0.869849	0.905439	1.18897	0.872463	1.27752	1.06763	0.751118	0.75632	0.77122	0.189073
O08788	77	K	Dynactin subunit 1 OS=Mus musculus OX=10090 GN=Dctn1 PE=1 SV=3	Dctn1	_K[Acetyl (K)]YFTC[Carbamidomethyl (C)]DEGHGIFVR_	1	683.017	677.18	630.964	732.959	677.328	405.809	1.07639	1.06719	0.99436	1.1551	1.06743	0.63953	0.918235	0.97749	0.952103	1.0077	1.0933	1.05116	1.17224	1.09177	1.04438	1.14627	0.97633	0.608403	0.825476	0.308952
O08788	390	K	Dynactin subunit 1 OS=Mus musculus OX=10090 GN=Dctn1 PE=1 SV=3	Dctn1	_QEHVK[Acetyl (K)]LQK_	1				25.5618		20.9489				1.09918		0.900821	0.918235	0.97749	0.952103	1.0077	1.0933	1.05116				1.09078		0.856976
O08788	393	K	Dynactin subunit 1 OS=Mus musculus OX=10090 GN=Dctn1 PE=1 SV=3	Dctn1	_LQK[Acetyl (K)]LMEK_	1	276.895	205.538	230.588	284.924	250.854	259.8	1.10126	0.817465	0.917096	1.1332	0.997696	1.03328	0.918235	0.97749	0.952103	1.0077	1.0933	1.05116	1.19933	0.836289	0.963231	1.12454	0.912552	0.982986	1.00708	0.911337
O08788	567	K	Dynactin subunit 1 OS=Mus musculus OX=10090 GN=Dctn1 PE=1 SV=3	Dctn1	_AHAK[Acetyl (K)]AIEMELR_	1	64.2343	69.937	58.8818	63.7584	64.4883	56.2561	1.02079	1.11142	0.935731	1.01323	1.02483	0.894004	0.918235	0.97749	0.952103	1.0077	1.0933	1.05116	1.11169	1.13701	0.982804	1.00548	0.937368	0.850491	0.864408	0.0926985
O08788	1161	K	Dynactin subunit 1 OS=Mus musculus OX=10090 GN=Dctn1 PE=1 SV=3	Dctn1	_KTSQLLEK[Acetyl (K)]LNQLSTHTHVVDITR_	1	267.047	235.853	170.679	261.708	219.981	257.319	1.13429	1.00179	0.724965	1.11161	0.934374	1.09297	0.918235	0.97749	0.952103	1.0077	1.0933	1.05116	1.23529	1.02486	0.761436	1.10311	0.854633	1.03977	0.992033	0.973952
O08788	1250	K	Dynactin subunit 1 OS=Mus musculus OX=10090 GN=Dctn1 PE=1 SV=3	Dctn1	_AKEEQQDDTVYMGK[Acetyl (K)]VTFSC[Carbamidomethyl (C)]AAGLGQR_	0.8722	37.4499	35.7794	33.3894	55.1238	39.1787	22.8787	1.00402	0.959233	0.895159	1.47785	1.05037	0.61337	0.918235	0.97749	0.952103	1.0077	1.0933	1.05116	1.09342	0.981322	0.940191	1.46655	0.960729	0.583516	0.998626	0.813083
O08795	158	K	Glucosidase 2 subunit beta OS=Mus musculus OX=10090 GN=Prkcsh PE=1 SV=1	Prkcsh	_QSK[Acetyl (K)]LLELQAGK_	1	309.004	381.74	278.121	381.921	231.677	217.518	1.03003	1.27248	0.927078	1.27309	0.772263	0.725069	1.08188	1.09271	1.08169	0.880069	0.915005	0.948643	0.952067	1.16452	0.857065	1.44657	0.843999	0.764322	1.02732	0.979194
O08795	424	K	Glucosidase 2 subunit beta OS=Mus musculus OX=10090 GN=Prkcsh PE=1 SV=1	Prkcsh	_LC[Carbamidomethyl (C)]PFK[Acetyl (K)]LVSQKPK_	0.996815	53.6245	65.3017	57.7641	39.9777	53.8259	80.8254	0.915825	1.11525	0.986524	0.682758	0.919264	1.38038	1.08188	1.09271	1.08169	0.880069	0.915005	0.948643	0.84651	1.02063	0.912021	0.7758	1.00465	1.45511	1.16422	0.558516
O08795	452	K	Glucosidase 2 subunit beta OS=Mus musculus OX=10090 GN=Prkcsh PE=1 SV=1	Prkcsh	_HGGSPTSLGTWGSWAGPDHDK[Acetyl (K)]FSAMK_	1	97.5931	90.1775	117.961	74.0877	84.4728	83.8954	1.06817	0.987006	1.29111	0.810901	0.924568	0.918248	1.08188	1.09271	1.08169	0.880069	0.915005	0.948643	0.987326	0.903265	1.1936	0.921406	1.01045	0.96796	0.940219	0.555617
O08800	110	K	Serpin B8 OS=Mus musculus OX=10090 GN=Serpinb8 PE=1 SV=2	Serpinb8	_ESC[Carbamidomethyl (C)]HK[Acetyl (K)]FYQAGLEELSFAK_	1	63.706	57.6451	61.734	47.2629	50.327	60.0503	1.12183	1.0151	1.0871	0.832275	0.886234	1.05746	1.10757	0.918267	0.846547	0.977276	0.963366	1.18697	1.01287	1.10545	1.28416	0.851628	0.919935	0.890884	0.7825	0.0296926
O08800	249	K	Serpin B8 OS=Mus musculus OX=10090 GN=Serpinb8 PE=1 SV=2	Serpinb8	_ALTYEK[Acetyl (K)]LR_	1	245.333	257.94	276.479	206.715	217.146	287.706	0.987046	1.03777	1.11235	0.831673	0.87364	1.15752	1.10757	0.918267	0.846547	0.977276	0.963366	1.18697	0.89118	1.13014	1.31399	0.851011	0.906862	0.975188	0.819433	0.191017
O08800	312	K	Serpin B8 OS=Mus musculus OX=10090 GN=Serpinb8 PE=1 SV=2	Serpinb8	_NVPVSK[Acetyl (K)]VAHK_	1	78.3611	83.6897	93.3245	219.573	211.966	217.438	0.519892	0.555246	0.619169	1.45677	1.40631	1.44261	1.10757	0.918267	0.846547	0.977276	0.963366	1.18697	0.469398	0.604667	0.731405	1.49065	1.45979	1.21537	2.30732	0.00414273
O08807	105	K	Peroxiredoxin-4 OS=Mus musculus OX=10090 GN=Prdx4 PE=1 SV=1	Prdx4	_ELK[Acetyl (K)]LTDYR_	1	366.793	367.292	382.647	283.737	284.196	226.277	1.15166	1.15323	1.20144	0.890882	0.892322	0.710466	0.987734	0.937562	0.995576	0.950592	0.960787	1.16775	1.16596	1.23003	1.20678	0.937187	0.92874	0.608406	0.686786	0.0512121
O08807	189	K	Peroxiredoxin-4 OS=Mus musculus OX=10090 GN=Prdx4 PE=1 SV=1	Prdx4	_IPLLSDLNHQISK[Acetyl (K)]DYGVYLEDSGHTLR_	1	43.6277	61.1228	58.141	97.7128	44.9852	39.3547	0.758865	1.06318	1.01131	1.69963	0.782477	0.68454	0.987734	0.937562	0.995576	0.950592	0.960787	1.16775	0.768289	1.13398	1.01581	1.78797	0.814412	0.586205	1.0927	0.974245
O08808	219	K	Protein diaphanous homolog 1 OS=Mus musculus OX=10090 GN=Diaph1 PE=1 SV=1	Diaph1	_AFMNNK[Acetyl (K)]FGIK_	1	212.873	185.629	240.789	131.215	151.316	141.795	1.20084	1.04716	1.35832	0.740201	0.853592	0.799884	1.08022	1.12	1.09288	0.9198	0.909332	0.877766	1.11167	0.934963	1.24288	0.804741	0.938703	0.911272	0.807025	0.0925003
O08808	1086	K	Protein diaphanous homolog 1 OS=Mus musculus OX=10090 GN=Diaph1 PE=1 SV=1	Diaph1	_DAQEQYNK[Acetyl (K)]LR_	1	363.843	306.145	340.801	207.986	185.626	272.4	1.30192	1.09546	1.21947	0.744223	0.664215	0.974713	1.08022	1.12	1.09288	0.9198	0.909332	0.877766	1.20524	0.978089	1.11583	0.809114	0.730443	1.11045	0.803238	0.173298
O08810	258	K	116 kDa U5 small nuclear ribonucleoprotein component OS=Mus musculus OX=10090 GN=Eftud2 PE=1 SV=1	Eftud2	_LAVTVC[Carbamidomethyl (C)]INK[Acetyl (K)]IDR_	1	123.156	60.7497	55.8978	117.879	126.788	116.427	1.22972	0.60659	0.558143	1.17703	1.26599	1.16253	0.993143	0.967431	1.0248	0.979447	1.01536	1.01982	1.23821	0.627011	0.544636	1.20173	1.24684	1.13994	1.4891	0.141941
O08810	276	K	116 kDa U5 small nuclear ribonucleoprotein component OS=Mus musculus OX=10090 GN=Eftud2 PE=1 SV=1	Eftud2	_LPPTDAYYK[Acetyl (K)]LR_	1	1616.47	1433.43	1726.32	1672.34	1908.7	1990.94	0.937246	0.831119	1.00094	0.969639	1.10669	1.15437	0.993143	0.967431	1.0248	0.979447	1.01536	1.01982	0.943718	0.859099	0.976717	0.989986	1.08994	1.13194	1.15554	0.0593794
O08810	408	K	116 kDa U5 small nuclear ribonucleoprotein component OS=Mus musculus OX=10090 GN=Eftud2 PE=1 SV=1	Eftud2	_EELK[Acetyl (K)]LNIRPLLR_	1	58.4415	76.5785	66.8884	50.7839	69.7981	67.4123	0.899325	1.17842	1.02931	0.781486	1.07408	1.03737	0.993143	0.967431	1.0248	0.979447	1.01536	1.01982	0.905534	1.2181	1.0044	0.797884	1.05784	1.01721	0.918447	0.530177
O08810	580	K	116 kDa U5 small nuclear ribonucleoprotein component OS=Mus musculus OX=10090 GN=Eftud2 PE=1 SV=1	Eftud2	_PLK[Acetyl (K)]FNTTSVIK_	1		37.234			29.7187			1.11225			0.887752		0.993143	0.967431	1.0248	0.979447	1.01536	1.01982		1.14969			0.874322		0.760484
O08810	789	K	116 kDa U5 small nuclear ribonucleoprotein component OS=Mus musculus OX=10090 GN=Eftud2 PE=1 SV=1	Eftud2	_FK[Acetyl (K)]ILDAVVAQEPLHR_	1	95.4941	131.4	137.191	99.5857	99.8996	109.057	0.85183	1.17212	1.22378	0.888328	0.891128	0.972818	0.993143	0.967431	1.0248	0.979447	1.01536	1.01982	0.857711	1.21158	1.19416	0.906968	0.877647	0.953913	0.839151	0.228845
O08832	82	K	Polypeptide N-acetylgalactosaminyltransferase 4 OS=Mus musculus OX=10090 GN=Galnt4 PE=1 SV=1	Galnt4	_ASK[Acetyl (K)]LQLNEGELK_	1	441.51	511.037	501.583	416.255	380.199	426.327	0.989596	1.14543	1.12424	0.932989	0.852174	0.955566	1.02767	1.0157	1.0198	0.988689	0.996365	0.951777	0.962948	1.12773	1.10242	0.943662	0.855283	1.00398	0.877808	0.127821
O08832	125	K	Polypeptide N-acetylgalactosaminyltransferase 4 OS=Mus musculus OX=10090 GN=Galnt4 PE=1 SV=1	Galnt4	_MYEC[Carbamidomethyl (C)]K[Acetyl (K)]AK_	1	230.649	252.724	248.354	204.687	228.257	275.292	0.961061	1.05304	1.03483	0.852885	0.951096	1.14708	1.02767	1.0157	1.0198	0.988689	0.996365	0.951777	0.935181	1.03677	1.01474	0.862642	0.954566	1.2052	1.01196	0.979162
O08832	291	K	Polypeptide N-acetylgalactosaminyltransferase 4 OS=Mus musculus OX=10090 GN=Galnt4 PE=1 SV=1	Galnt4	_LTFQWHSVPK[Acetyl (K)]HER_	1	649.586	570.33	607.037	529.017	568.617	685.047	1.07975	0.948012	1.00903	0.879341	0.945166	1.1387	1.02767	1.0157	1.0198	0.988689	0.996365	0.951777	1.05068	0.933362	0.98944	0.889401	0.948614	1.19639	1.02049	0.89788
O08832	351	K	Polypeptide N-acetylgalactosaminyltransferase 4 OS=Mus musculus OX=10090 GN=Galnt4 PE=1 SV=1	Galnt4	_VWQC[Carbamidomethyl (C)]GGK[Acetyl (K)]LEIHPC[Carbamidomethyl (C)]SHVGHVFPK_	1	124.063	133.558	125.296	169.978	179.574	188.243	0.808479	0.870359	0.816514	1.1077	1.17023	1.22672	1.02767	1.0157	1.0198	0.988689	0.996365	0.951777	0.786708	0.856908	0.800663	1.12037	1.1745	1.28887	1.46618	0.00143362
O08832	366	K	Polypeptide N-acetylgalactosaminyltransferase 4 OS=Mus musculus OX=10090 GN=Galnt4 PE=1 SV=1	Galnt4	_LEIHPC[Carbamidomethyl (C)]SHVGHVFPK[Acetyl (K)]R_	1	278.526	271.962	285.281	341.48	360.037	357.739	0.881864	0.861081	0.903251	1.08119	1.13994	1.13267	1.02767	1.0157	1.0198	0.988689	0.996365	0.951777	0.858116	0.847774	0.885716	1.09356	1.1441	1.19006	1.32262	0.000544969
O08848	200	K	RNA-binding protein Ro60 OS=Mus musculus OX=10090 GN=RO60 PE=1 SV=1	RO60	_LSHLKPSSEGLAIVTK[Acetyl (K)]YITK_	0.999946	28.7988	34.8612	47.2996	56.0969	35.4913	62.2586	0.652525	0.789887	1.07172	1.27105	0.804164	1.41066	0.956616	0.715776	1.04162	1.04724	1.35863	0.880124	0.682119	1.10354	1.0289	1.21371	0.591896	1.6028	1.21099	0.711315
O08856	129	K	RNA polymerase II elongation factor ELL OS=Mus musculus OX=10090 GN=Ell PE=2 SV=2	Ell	_VTVC[Carbamidomethyl (C)]ATDDSYQK[Acetyl (K)]AR_	1	62.6963	60.4495	74.0419	42.7631	41.0795	40.8394	1.16873	1.12684	1.38022	0.79715	0.765767	0.76129	0.99645	1.03279	1.03867	0.990935	0.991317	0.949842	1.17289	1.09107	1.32883	0.804443	0.772474	0.801492	0.661994	0.00226915
O08912	172	K	Polypeptide N-acetylgalactosaminyltransferase 1 OS=Mus musculus OX=10090 GN=Galnt1 PE=1 SV=1	Galnt1	_RPLESYVK[Acetyl (K)]K_	1	93.0633	98.5698	80.8836	142.031	110.263	159.299	0.816215	0.864509	0.709392	1.24569	0.967062	1.39713	0.96659	1.03224	1.0027	1.05062	1.00697	0.940882	0.844427	0.837506	0.707483	1.18567	0.960367	1.48492	1.5196	0.0427027
O08915	201	K	AH receptor-interacting protein OS=Mus musculus OX=10090 GN=Aip PE=1 SV=1	Aip	_EAAAK[Acetyl (K)]YYDAIAC[Carbamidomethyl (C)]LK_	1				17.1659						1			1.07868	0.944024	1.09841	0.970354	0.918525	0.99001				1.03055
O08966	294	K	Solute carrier family 22 member 1 OS=Mus musculus OX=10090 GN=Slc22a1 PE=1 SV=2	Slc22a1	_WLLSQK[Acetyl (K)]R_	1				100.897						1			1.06036	0.994389	1.01841	1.16029	0.901717	0.864825				0.86185
O08992	120	K	Syntenin-1 OS=Mus musculus OX=10090 GN=Sdcbp PE=1 SV=1	Sdcbp	_EVILC[Carbamidomethyl (C)]K[Acetyl (K)]DQDGK_	1	408.921	503.44	406.221	788.589	819.014	862.313	0.647625	0.797318	0.643349	1.24892	1.29711	1.36568	0.769882	0.613823	0.756332	1.25386	1.28575	1.32036	0.8412	1.29894	0.850618	0.996061	1.00884	1.03433	1.01621	0.807876
O08992	186	K	Syntenin-1 OS=Mus musculus OX=10090 GN=Sdcbp PE=1 SV=1	Sdcbp	_QAFGEK[Acetyl (K)]ITMTIR_	1	44.6346	66.1588	56.3093	129.256	83.104	69.7469	0.596176	0.88367	0.752112	1.72644	1.11	0.931596	0.769882	0.613823	0.756332	1.25386	1.28575	1.32036	0.774374	1.43962	0.994421	1.3769	0.863316	0.705563	0.918143	0.745781
O08992	218	K	Syntenin-1 OS=Mus musculus OX=10090 GN=Sdcbp PE=1 SV=1	Sdcbp	_SGK[Acetyl (K)]ITSIVK_	1	119.936	145.787	131.814	233.752	241.315	327.912	0.599422	0.72862	0.658789	1.16826	1.20606	1.63885	0.769882	0.613823	0.756332	1.25386	1.28575	1.32036	0.778589	1.18702	0.871032	0.93173	0.938022	1.24122	1.09671	0.562301
O08997	25	K	Copper transport protein ATOX1 OS=Mus musculus OX=10090 GN=Atox1 PE=1 SV=1	Atox1	_VLNK[Acetyl (K)]LGGVEFNIDLPNKK_	1	570.939	839.85	494.843	499.058	525.175	497.232	0.999573	1.47037	0.866348	0.873727	0.919451	0.870531	1.00721	1.04563	0.903256	1.02004	0.994026	1.02983	0.99242	1.4062	0.959138	0.85656	0.924977	0.845312	0.782322	0.139579
O08997	38	K	Copper transport protein ATOX1 OS=Mus musculus OX=10090 GN=Atox1 PE=1 SV=1	Atox1	_LGGVEFNIDLPNK[Acetyl (K)]K_	1	2957.28	2972.73	3676.03	4877.6	5049.51	4155.95	0.749024	0.752936	0.931069	1.2354	1.27894	1.05262	1.00721	1.04563	0.903256	1.02004	0.994026	1.02983	0.743664	0.720076	1.03079	1.21113	1.28663	1.02213	1.41104	0.0574517
O08997	60	K	Copper transport protein ATOX1 OS=Mus musculus OX=10090 GN=Atox1 PE=1 SV=1	Atox1	_TGK[Acetyl (K)]AVSYLGPK_	1	59988.7	46651.7	59768.8	78299.8	72704.4	57638.4	0.959687	0.746323	0.956169	1.25262	1.16311	0.922087	1.00721	1.04563	0.903256	1.02004	0.994026	1.02983	0.95282	0.713752	1.05858	1.22801	1.1701	0.895374	1.20855	0.275678
O09000	680	K	Nuclear receptor coactivator 3 OS=Mus musculus OX=10090 GN=Ncoa3 PE=1 SV=2	Ncoa3	_ILHK[Acetyl (K)]LLQNGNSPAEVAK_	1	91.2163	65.2403	87.5532	32.9837	46.9463	31.1518	1.54129	1.10237	1.47939	0.557327	0.793254	0.526374	0.997984	1.17444	0.861208	0.817213	1.10018	1.04897	1.5444	0.938633	1.71781	0.681984	0.721022	0.501799	0.453434	0.0240256
O09012	19	K	Peroxisomal targeting signal 1 receptor OS=Mus musculus OX=10090 GN=Pex5 PE=1 SV=2	Pex5	_ELVEGEC[Carbamidomethyl (C)]GGANPLMK[Acetyl (K)]LATHFTQDK_	1	20.4971	30.0319	13.2126	17.661	5.69266	15.4531	1.19926	1.75714	0.773055	1.03333	0.333072	0.904144	0.969259	0.99094	1.02052	1.01061	0.905947	1.10272	1.2373	1.7732	0.757512	1.02248	0.367651	0.819921	0.586529	0.229714
O09044	97	K	Synaptosomal-associated protein 23 OS=Mus musculus OX=10090 GN=Snap23 PE=1 SV=1	Snap23	_NFESGK[Acetyl (K)]NYK_	1				158.376	170.638	190.944				0.913781	0.984531	1.10169	0.964964	1.04346	0.96236	0.999619	1.00023	1.02937				0.914129	0.984306	1.07025
O09061	69	K	Proteasome subunit beta type-1 OS=Mus musculus OX=10090 GN=Psmb1 PE=1 SV=1	Psmb1	_DSPK[Acetyl (K)]C[Carbamidomethyl (C)]YK_	1	617.752	674.506	677.531	655.954	745.546	729.851	0.903776	0.986807	0.991233	0.959666	1.09074	1.06778	0.986916	0.988597	0.99633	0.975428	1.02669	1.02604	0.915757	0.99819	0.994884	0.983842	1.06239	1.04067	1.06122	0.175996
O09061	72	K	Proteasome subunit beta type-1 OS=Mus musculus OX=10090 GN=Psmb1 PE=1 SV=1	Psmb1	_C[Carbamidomethyl (C)]YK[Acetyl (K)]LTDK_	1	662.105	845.624	664.071	960.69	568.816	434.162	0.960624	1.22689	0.963476	1.39383	0.825274	0.62991	0.986916	0.988597	0.99633	0.975428	1.02669	1.02604	0.973359	1.24104	0.967025	1.42894	0.803824	0.613921	0.894785	0.556185
O09061	93	K	Proteasome subunit beta type-1 OS=Mus musculus OX=10090 GN=Psmb1 PE=1 SV=1	Psmb1	_TVIGC[Carbamidomethyl (C)]SGFHGDC[Carbamidomethyl (C)]LTLTK[Acetyl (K)]IIEAR_	1	67.8756	33.1412	17.1001	55.3861	39.4228	33.6163	1.65186	0.806545	0.416158	1.34791	0.959417	0.818108	0.986916	0.988597	0.99633	0.975428	1.02669	1.02604	1.67376	0.815848	0.41769	1.38187	0.93448	0.797342	1.07099	0.672779
O09061	227	K	Proteasome subunit beta type-1 OS=Mus musculus OX=10090 GN=Psmb1 PE=1 SV=1	Psmb1	_IC[Carbamidomethyl (C)]IVTK[Acetyl (K)]EGIR_	1	216.926	279.54	196.157	418.408	350.259	292.662	0.74207	0.956264	0.671022	1.43131	1.19818	1.00115	0.986916	0.988597	0.99633	0.975428	1.02669	1.02604	0.751908	0.967294	0.673494	1.46737	1.16704	0.975739	1.50882	0.0622929
O09101	76	K	Phosphatidylinositol-glycan biosynthesis class F protein OS=Mus musculus OX=10090 GN=Pigf PE=1 SV=1	Pigf	_SSLSHK[Acetyl (K)]VTR_	1	179.086	184.301	227.717	121.099	129.16	134.45	1.10115	1.13321	1.40017	0.744605	0.794167	0.826698
O09106	10	K	Histone deacetylase 1 OS=Mus musculus OX=10090 GN=Hdac1 PE=1 SV=1	Hdac1	_K[Acetyl (K)]VC[Carbamidomethyl (C)]YYYDGDVGNYYYGQGHPMKPHR_	1	145.844	166.1	149.413	123.058	82.7216	87.5411	1.15952	1.32056	1.18789	0.978362	0.657672	0.695989	1.07486	0.977825	1.06357	0.981433	0.948372	0.953943	1.07876	1.35051	1.1169	0.996871	0.693475	0.729592	0.682408	0.0427839
O09106	31	K	Histone deacetylase 1 OS=Mus musculus OX=10090 GN=Hdac1 PE=1 SV=1	Hdac1	_KVC[Carbamidomethyl (C)]YYYDGDVGNYYYGQGHPMK[Acetyl (K)]PHR_	1	45.0365	58.5232	37.8979	57.7444	58.2784	87.0693	0.784268	1.01912	0.659955	1.00556	1.01486	1.51623	1.07486	0.977825	1.06357	0.981433	0.948372	0.953943	0.729645	1.04224	0.620512	1.02459	1.07011	1.58943	1.53993	0.103562
O09106	74	K	Histone deacetylase 1 OS=Mus musculus OX=10090 GN=Hdac1 PE=1 SV=1	Hdac1	_YHSDDYIK[Acetyl (K)]FLR_	1	1029.67	962.327	993.408	754.351	830.742	999.101	1.10924	1.03669	1.07018	0.812645	0.894939	1.07631	1.07486	0.977825	1.06357	0.981433	0.948372	0.953943	1.03198	1.0602	1.00621	0.828019	0.943659	1.12827	0.93595	0.461145
O09106	89	K	Histone deacetylase 1 OS=Mus musculus OX=10090 GN=Hdac1 PE=1 SV=1	Hdac1	_SIRPDNMSEYSK[Acetyl (K)]QMQR_	1	87.7733	119.498	101.105	80.3639	65.0603	87.8135	0.972352	1.3238	1.12004	0.890271	0.720738	0.972797	1.07486	0.977825	1.06357	0.981433	0.948372	0.953943	0.90463	1.35382	1.0531	0.907113	0.759974	1.01976	0.811357	0.236393
O09106	143	K	Histone deacetylase 1 OS=Mus musculus OX=10090 GN=Hdac1 PE=1 SV=1	Hdac1	_QQTDIAVNWAGGLHHAK[Acetyl (K)]K_	1	72.9245	91.8884	58.3651	142.462	61.8337	66.9671	0.884933	1.11506	0.708256	1.72876	0.750347	0.812641	1.07486	0.977825	1.06357	0.981433	0.948372	0.953943	0.8233	1.14034	0.665926	1.76147	0.791195	0.851876	1.29471	0.514774
O09106	200	K	Histone deacetylase 1 OS=Mus musculus OX=10090 GN=Hdac1 PE=1 SV=1	Hdac1	_VMTVSFHK[Acetyl (K)]YGEYFPGTGDLR_	1	333.175	520.141	322.87	259.922	286.41	365.389	0.957443	1.49472	0.927828	0.746936	0.823054	1.05001	1.07486	0.977825	1.06357	0.981433	0.948372	0.953943	0.89076	1.52862	0.872376	0.761067	0.86786	1.10071	0.829234	0.485132
O09106	220	K	Histone deacetylase 1 OS=Mus musculus OX=10090 GN=Hdac1 PE=1 SV=1	Hdac1	_GK[Acetyl (K)]YYAVNYPLR_	1	4073.47	3197.42	4101.98	3423.79	3439.94	3683.88	1.11498	0.875187	1.12278	0.937149	0.941568	1.00834	1.07486	0.977825	1.06357	0.981433	0.948372	0.953943	1.03732	0.895034	1.05568	0.954878	0.992825	1.05702	1.00559	0.908181
O09106	283	K	Histone deacetylase 1 OS=Mus musculus OX=10090 GN=Hdac1 PE=1 SV=1	Hdac1	_GHAK[Acetyl (K)]C[Carbamidomethyl (C)]VEFVK_	1	404.167	466.424	414.567	361.487	363.033	385.158	1.0126	1.16857	1.03865	0.905667	0.909539	0.964971	1.07486	0.977825	1.06357	0.981433	0.948372	0.953943	0.942073	1.19507	0.976576	0.9228	0.959053	1.01156	0.929246	0.433076
O09106	412	K	Histone deacetylase 1 OS=Mus musculus OX=10090 GN=Hdac1 PE=1 SV=1	Hdac1	_ISIC[Carbamidomethyl (C)]SSDK[Acetyl (K)]R_	1	1247.47	1095.98	1173.48	1637.25	1491.83	1211.82	0.95253	0.836856	0.89603	1.25015	1.13912	0.925311	1.07486	0.977825	1.06357	0.981433	0.948372	0.953943	0.886189	0.855834	0.842478	1.2738	1.20113	0.969985	1.33292	0.0288651
O09110	93	K	Dual specificity mitogen-activated protein kinase kinase 3 OS=Mus musculus OX=10090 GN=Map2k3 PE=1 SV=2	Map2k3	_HAQSGTIMAVK[Acetyl (K)]R_	1	22.6304	20.2488	18.707	31.5208	33.4623	46.0037	0.786811	0.704007	0.650404	1.09591	1.16341	1.59945	0.851371	0.920361	0.909738	1.05298	1.06059	1.20496	0.92417	0.764924	0.714936	1.04077	1.09695	1.32739	1.44138	0.0264412
O09110	183	K	Dual specificity mitogen-activated protein kinase kinase 3 OS=Mus musculus OX=10090 GN=Map2k3 PE=1 SV=2	Map2k3	_ALEHLHSK[Acetyl (K)]LSVIHR_	1	44.0472	5248.67	5496.21	118.113	141.7	5212.98	0.0162518	1.93657	2.02791	0.0435796	0.0522823	1.92341	0.851371	0.920361	0.909738	1.05298	1.06059	1.20496	0.019089	2.10415	2.22911	0.0413868	0.0492956	1.59624	0.387589	0.605858
O09111	43	K	NADH dehydrogenase [ubiquinone] 1 beta subcomplex subunit 11, mitochondrial OS=Mus musculus OX=10090 GN=Ndufb11 PE=1 SV=2	Ndufb11	_AVIAPSGVEK[Acetyl (K)]K_	1	514.526	509.684	460.354	662.229	673.54	680.186	0.881913	0.873614	0.789061	1.13508	1.15447	1.16586	0.634822	1.03285	0.777899	0.945979	1.19174	1.41671	1.38923	0.845826	1.01435	1.1999	0.968724	0.822938	0.92065	0.706848
O09117	180	K	Synaptophysin-like protein 1 OS=Mus musculus OX=10090 GN=Sypl1 PE=1 SV=2	Sypl1	_ALTDIK[Acetyl (K)]VATGHR_	1	2034.44	2160.63	2094.47	2135.14	2147.18	2494.03	0.934235	0.992186	0.961806	0.980479	0.986008	1.14529	1.03685	1.076	1.09264	0.96557	0.913632	0.915305	0.90103	0.922105	0.880257	1.01544	1.07922	1.25126	1.23767	0.0298531
O09118	384	K	Netrin-1 OS=Mus musculus OX=10090 GN=Ntn1 PE=1 SV=3	Ntn1	_HC[Carbamidomethyl (C)]HYC[Carbamidomethyl (C)]K[Acetyl (K)]EGFYR_	1	42.0872	40.9364	36.5486	78.0264	101.196	126.067	0.594366	0.578113	0.516148	1.10191	1.42912	1.78035	1.44823	0.513521	0.429824	1.19739	1.56871	0.842328	0.410409	1.12578	1.20084	0.920258	0.911016	2.1136	1.4413	0.4341
O09126	276	K	Semaphorin-4D OS=Mus musculus OX=10090 GN=Sema4d PE=1 SV=2	Sema4d	_WTSFLK[Acetyl (K)]AR_	1	159.023	134.426	183.051	146.308	135.996	149.955	1.04994	0.887535	1.20858	0.965987	0.897899	0.990065
O09131	101	K	Glutathione S-transferase omega-1 OS=Mus musculus OX=10090 GN=Gsto1 PE=1 SV=2	Gsto1	_K[Acetyl (K)]LFPDDPYKK_	0.999228	125.942	123.83	126.366	191.928	161.295	130.574	0.87873	0.863999	0.881688	1.33913	1.1254	0.911052	0.78654	0.769499	0.744389	1.23956	1.23999	1.22002	1.11721	1.12281	1.18445	1.08033	0.907585	0.746753	0.798568	0.0949192
O09131	114	K	Glutathione S-transferase omega-1 OS=Mus musculus OX=10090 GN=Gsto1 PE=1 SV=2	Gsto1	_QK[Acetyl (K)]MTLESFSK_	1		164.827	67.8843	201.365	144.536			1.13946	0.46929	1.39206	0.999191		0.78654	0.769499	0.744389	1.23956	1.23999	1.22002		1.48078	0.630437	1.12302	0.805804		0.913607	0.97737
O09131	122	K	Glutathione S-transferase omega-1 OS=Mus musculus OX=10090 GN=Gsto1 PE=1 SV=2	Gsto1	_MTLESFSK[Acetyl (K)]VPPLIASFVR_	1	298.331	186.448	448.15	738.731	693.154	802.169	0.565202	0.353235	0.849041	1.39956	1.31321	1.51975	0.78654	0.769499	0.744389	1.23956	1.23999	1.22002	0.718593	0.459046	1.14059	1.12908	1.05905	1.24568	1.48122	0.160904
O09131	151	K	Glutathione S-transferase omega-1 OS=Mus musculus OX=10090 GN=Gsto1 PE=1 SV=2	Gsto1	_EALENEFK[Acetyl (K)]K_	1	395.772	395.947	419.873	910.045	837.629	670.594	0.654194	0.654483	0.694032	1.50426	1.38456	1.10846	0.78654	0.769499	0.744389	1.23956	1.23999	1.22002	0.831736	0.850531	0.932351	1.21355	1.11659	0.908563	1.23869	0.0885705
O09131	197	K	Glutathione S-transferase omega-1 OS=Mus musculus OX=10090 GN=Gsto1 PE=1 SV=2	Gsto1	_EC[Carbamidomethyl (C)]LAHTPK[Acetyl (K)]LK_	1				36.1536	28.6879	30.1494				1.1418	0.906022	0.952177	0.78654	0.769499	0.744389	1.23956	1.23999	1.22002				0.921133	0.730668	0.780461
O09131	199	K	Glutathione S-transferase omega-1 OS=Mus musculus OX=10090 GN=Gsto1 PE=1 SV=2	Gsto1	_LK[Acetyl (K)]LWMAAMQQDPVASSHK_	1	992.681	1327.85	1154.7	1481.39	1454.03	1728.92	0.731744	0.978812	0.851173	1.09199	1.07182	1.27446	0.78654	0.769499	0.744389	1.23956	1.23999	1.22002	0.930332	1.27201	1.14345	0.880949	0.86438	1.04462	0.833867	0.182077
O09131	219	K	Glutathione S-transferase omega-1 OS=Mus musculus OX=10090 GN=Gsto1 PE=1 SV=2	Gsto1	_IDAK[Acetyl (K)]TYR_	1		44.598	121.995	3874.4	4238.19	4435.89		0.0175375	0.0479724	1.52355	1.6666	1.74434	0.78654	0.769499	0.744389	1.23956	1.23999	1.22002		0.0227907	0.0644454	1.2291	1.34404	1.42977	30.5906	0.0906424
O09159	129	K	Lysosomal alpha-mannosidase OS=Mus musculus OX=10090 GN=Man2b1 PE=1 SV=4	Man2b1	_WWK[Acetyl (K)]QQTSATQDAVR_	1	63.4436	84.4155	84.2594	98.3248	84.3834	87.1517	0.758323	1.00899	1.00713	1.17525	1.00861	1.0417	0.80061	0.853983	0.775056	1.16489	1.18992	1.21554	0.947181	1.18151	1.29943	1.00889	0.84763	0.856982	0.791542	0.104816
O09159	226	K	Lysosomal alpha-mannosidase OS=Mus musculus OX=10090 GN=Man2b1 PE=1 SV=4	Man2b1	_IDYQDK[Acetyl (K)]LNR_	1		196.526	398.403					0.66067	1.33933				0.80061	0.853983	0.775056	1.16489	1.18992	1.21554		0.773634	1.72804
O09159	298	K	Lysosomal alpha-mannosidase OS=Mus musculus OX=10090 GN=Man2b1 PE=1 SV=4	Man2b1	_TLVNYFLK[Acetyl (K)]LASSQK_	1	182.239	104.529	242.813	228.487	431.287	650.557	0.594288	0.34087	0.791821	0.745103	1.40644	2.12148	0.80061	0.853983	0.775056	1.16489	1.18992	1.21554	0.742294	0.399154	1.02163	0.639633	1.18196	1.7453	1.64899	0.289053
O09159	912	K	Lysosomal alpha-mannosidase OS=Mus musculus OX=10090 GN=Man2b1 PE=1 SV=4	Man2b1	_WGPK[Acetyl (K)]MLLLR_	1	127.601	199.409	214.393	132.348	143.634	235.604	0.727078	1.13624	1.22163	0.754129	0.818436	1.34249	0.80061	0.853983	0.775056	1.16489	1.18992	1.21554	0.908155	1.33052	1.57618	0.647381	0.687809	1.10443	0.639507	0.126878
O09164	54	K	Extracellular superoxide dismutase [Cu-Zn] OS=Mus musculus OX=10090 GN=Sod3 PE=1 SV=1	Sod3	_IGDTHAK[Acetyl (K)]VLEIWMELGR_	1	31.5331	32.9769		20.966	10.2661	42.8743	1.13742	1.1895		0.756259	0.370305	1.54651	0.831095	0.88247	1.29481	1.20065	0.839996	0.950978	1.36858	1.34793		0.629875	0.440841	1.62623	0.661866	0.338561
O09167	50	K	Large ribosomal subunit protein eL21 OS=Mus musculus OX=10090 GN=Rpl21 PE=1 SV=4	Rpl21	_GMGTVQK[Acetyl (K)]GMPHK_	1	21.9489	28.5897	41.283	46.962	41.1806	34.8719	0.612994	0.79846	1.15296	1.31157	1.1501	0.973912	0.999277	1.0794	1.04461	0.932599	0.888903	1.05521	0.613438	0.739723	1.10373	1.40636	1.29385	0.922954	1.47469	0.135074
O09167	78	K	Large ribosomal subunit protein eL21 OS=Mus musculus OX=10090 GN=Rpl21 PE=1 SV=4	Rpl21	_VYNVTQHAVGIIVNK[Acetyl (K)]QVK_	1	431.726	409.028	395.292	513.415	441.353	490.466	0.966089	0.915297	0.884559	1.14889	0.987632	1.09753	0.999277	1.0794	1.04461	0.932599	0.888903	1.05521	0.966788	0.847965	0.846788	1.23192	1.11107	1.04011	1.2711	0.0222199
O09167	129	K	Large ribosomal subunit protein eL21 OS=Mus musculus OX=10090 GN=Rpl21 PE=1 SV=4	Rpl21	_GTWVQLK[Acetyl (K)]R_	1	6909.75	5486.36	6982.57	6350.53	6402.73	6233.63	1.08062	0.858013	1.09201	0.993161	1.00132	0.974878	0.999277	1.0794	1.04461	0.932599	0.888903	1.05521	1.0814	0.794895	1.04538	1.06494	1.12647	0.92387	1.06627	0.572589
O09172	94	K	Glutamate--cysteine ligase regulatory subunit OS=Mus musculus OX=10090 GN=Gclm PE=1 SV=1	Gclm	_VSAK[Acetyl (K)]LFIVGSNSSSSTR_	1	822.029	1103.78	895.498	538.321	624.072	732.556	1.04578	1.40423	1.13925	0.684849	0.793941	0.931954	0.966271	1.10928	1.09707	0.974573	0.911019	0.941778	1.08229	1.26589	1.03844	0.702716	0.871487	0.989568	0.757031	0.0713935
O09172	263	K	Glutamate--cysteine ligase regulatory subunit OS=Mus musculus OX=10090 GN=Gclm PE=1 SV=1	Gclm	_SK[Acetyl (K)]GYILQAK_	1	222.667	70.5125	169.247	229.721	233.481	120.336	1.27729	0.404483	0.970859	1.31776	1.33932	0.690287	0.966271	1.10928	1.09707	0.974573	0.911019	0.941778	1.32188	0.364634	0.884953	1.35214	1.47014	0.732961	1.38257	0.403964
O09172	270	K	Glutamate--cysteine ligase regulatory subunit OS=Mus musculus OX=10090 GN=Gclm PE=1 SV=1	Gclm	_GYILQAK[Acetyl (K)]R_	1	396.913	369.334	362.148	418.146	404.021	446.447	0.993521	0.924488	0.906499	1.04667	1.01131	1.11751	0.966271	1.10928	1.09707	0.974573	0.911019	0.941778	1.0282	0.833409	0.826288	1.07398	1.11009	1.1866	1.25401	0.0405046
O09174	134	K	Alpha-methylacyl-CoA racemase OS=Mus musculus OX=10090 GN=Amacr PE=1 SV=4	Amacr	_VAGHDINYLALSGVLSK[Acetyl (K)]IGR_	1	167.891	254.566	181.602	194.494	158.898	249.113	0.834888	1.26591	0.903071	0.967179	0.790169	1.23879	0.871226	0.895056	0.868922	1.1059	1.09002	1.16887	0.958291	1.41433	1.0393	0.874562	0.724911	1.05981	0.77941	0.201244
O35054	197	K	Claudin-4 OS=Mus musculus OX=10090 GN=Cldn4 PE=1 SV=1	Cldn4	_SNDKPYSAK[Acetyl (K)]YSAAR_	0.99852	71.5269	64.087	78.2031	37.1227	40.2914	49.5298	1.25942	1.12842	1.37697	0.653643	0.709437	0.872104	0.765845	1.35419	1.31194	0.729434	1.05879	0.7798	1.64449	0.833281	1.04957	0.896096	0.670046	1.11837	0.761058	0.364985
O35071	838	K	Kinesin-like protein KIF1C OS=Mus musculus OX=10090 GN=Kif1c PE=1 SV=2	Kif1c	_AHIDK[Acetyl (K)]LTGILQEVK_	1	166.093	121.974	234.614	146.912	149.376	148.562	1.03	0.756405	1.45492	0.911051	0.926335	0.921285	1.14052	1.1223	1.08961	0.916887	0.896399	0.834285	0.903098	0.673979	1.33527	0.993635	1.0334	1.10428	1.07519	0.609193
O35074	240	K	Prostacyclin synthase OS=Mus musculus OX=10090 GN=Ptgis PE=1 SV=1	Ptgis	_LWK[Acetyl (K)]LLSPAR_	1	4689.05	3554.6	5266.53	5027.45	5400.96	4986.74	0.972653	0.737334	1.09244	1.04285	1.12032	1.0344	1.17875	1.00478	0.929594	0.867704	1.0195	0.999673	0.825153	0.733827	1.17518	1.20184	1.0989	1.03474	1.21993	0.215725
O35074	429	K	Prostacyclin synthase OS=Mus musculus OX=10090 GN=Ptgis PE=1 SV=1	Ptgis	_LK[Acetyl (K)]NYNMPWGAGHNQC[Carbamidomethyl (C)]LGK_	1		20.0883	10.5658		5.90858	9.08367		1.76034	0.925884		0.517771	0.796005	1.17875	1.00478	0.929594	0.867704	1.0195	0.999673		1.75197	0.996009		0.50787	0.796265	0.47458	0.186456
O35075	14	K	Vacuolar protein sorting-associated protein 26C OS=Mus musculus OX=10090 GN=Vps26c PE=1 SV=1	Vps26c	_ANK[Acetyl (K)]VYHAGEMLSGVVVISSK_	1	60.9286	47.6048	60.8869	71.7559	97.3149	73.9014	0.886465	0.692613	0.885859	1.04399	1.41586	1.07521	0.673853	0.850465	0.898459	1.08334	1.27869	1.2152	1.31552	0.814394	0.985976	0.963682	1.10727	0.884804	0.94861	0.819873
O35075	175	K	Vacuolar protein sorting-associated protein 26C OS=Mus musculus OX=10090 GN=Vps26c PE=1 SV=1	Vps26c	_ASLPK[Acetyl (K)]FFIR_	1	357.711	263.169	292.973	352.138	367.308	411.317	1.04972	0.772279	0.85974	1.03336	1.07788	1.20702	0.673853	0.850465	0.898459	1.08334	1.27869	1.2152	1.55778	0.908067	0.956905	0.953868	0.842957	0.993276	0.815162	0.380968
O35099	297	K	Mitogen-activated protein kinase kinase kinase 5 OS=Mus musculus OX=10090 GN=Map3k5 PE=1 SV=3	Map3k5	_NLYTGK[Acetyl (K)]ELAAELAR_	1	52.7835	40.2362	54.8237	53.2903	30.995	36.5978	1.17853	0.898375	1.22408	1.18984	0.692041	0.817139	0.992437	1.04757	0.88444	1.12459	0.939099	1.01186	1.18751	0.857582	1.38401	1.05802	0.73692	0.807558	0.758945	0.2059
O35099	465	K	Mitogen-activated protein kinase kinase kinase 5 OS=Mus musculus OX=10090 GN=Map3k5 PE=1 SV=3	Map3k5	_VGVK[Acetyl (K)]LSSLLGK_	1	82.3429	84.8214	73.709	101.332	107.387	127.011	0.856841	0.882633	0.767	1.05444	1.11744	1.32164	0.992437	1.04757	0.88444	1.12459	0.939099	1.01186	0.863371	0.842554	0.867215	0.93762	1.18991	1.30615	1.33443	0.0480261
O35114	31	K	Lysosome membrane protein 2 OS=Mus musculus OX=10090 GN=Scarb2 PE=1 SV=3	Scarb2	_VFQK[Acetyl (K)]AVDQTIEK_	1	499.307	530.195	575.719	538.003	634.226	696.824	0.862293	0.915636	0.994255	0.92912	1.0953	1.2034	0.808282	0.847892	0.892679	1.19891	1.09647	1.15576	1.06682	1.0799	1.11379	0.774971	0.998926	1.04122	0.863398	0.17166
O35126	753	K	Atrophin-1 OS=Mus musculus OX=10090 GN=Atn1 PE=1 SV=1	Atn1	_FNK[Acetyl (K)]HLDR_	1	225.072	231.025	261.459	152.003	154.031	184.212	1.11809	1.14767	1.29885	0.755104	0.765179	0.915108	1.02553	1.14631	0.943105	0.840276	0.831011	1.21377	1.09026	1.00118	1.37721	0.898638	0.92078	0.753939	0.74189	0.0622258
O35127	80	K	Protein C10 OS=Mus musculus OX=10090 GN=Grcc10 PE=1 SV=1	Grcc10	_AYGFSC[Carbamidomethyl (C)]DGEGVLK[Acetyl (K)]FAR_	1	68.4726	76.6594	88.5846	64.0072	72.3205	50.6369	0.976596	1.09336	1.26345	0.912907	1.03148	0.722213	0.274908	0.520142	0.254318	1.91338	1.41138	1.62587	3.55244	2.10204	4.96797	0.477119	0.730828	0.4442	0.155533	0.00344494
O35129	24	K	Prohibitin-2 OS=Mus musculus OX=10090 GN=Phb2 PE=1 SV=1	Phb2	_GMGTALK[Acetyl (K)]LLLGAGAVAYGVR_	1	474.41	301.365	410.193	335.33	564.899	500.5	1.10042	0.699034	0.951468	0.777818	1.31032	1.16094	0.81774	0.818676	0.868961	1.20829	1.15123	1.1351	1.34569	0.853859	1.09495	0.643732	1.13819	1.02277	0.851325	0.474087
O35129	89	K	Prohibitin-2 OS=Mus musculus OX=10090 GN=Phb2 PE=1 SV=1	Phb2	_K[Acetyl (K)]ISSPTGSK_	1	70.0226	80.4969		154.863	142.22	135.355	0.60058	0.690417		1.32825	1.21982	1.16094	0.81774	0.818676	0.868961	1.20829	1.15123	1.1351	0.734439	0.843334		1.09928	1.05958	1.02276	1.34435	0.0143826
O35129	147	K	Prohibitin-2 OS=Mus musculus OX=10090 GN=Phb2 PE=1 SV=1	Phb2	_SVVAK[Acetyl (K)]FNASQLITQR_	1	1264.3	966.932	1312.31	1781.42	1964.5	2460.55	0.77803	0.595035	0.807573	1.09626	1.20892	1.51418	0.81774	0.818676	0.868961	1.20829	1.15123	1.1351	0.951439	0.726826	0.929354	0.907277	1.05011	1.33396	1.26221	0.183629
O35129	244	K	Prohibitin-2 OS=Mus musculus OX=10090 GN=Phb2 PE=1 SV=1	Phb2	_MLGEALSK[Acetyl (K)]NPGYIK_	1						20.5382						1	0.81774	0.818676	0.868961	1.20829	1.15123	1.1351						0.880981
O35129	250	K	Prohibitin-2 OS=Mus musculus OX=10090 GN=Phb2 PE=1 SV=1	Phb2	_NPGYIK[Acetyl (K)]LR_	1	4086.74	4244.44	4725.5	5695.27	6076.35	6918.94	0.772364	0.80217	0.893085	1.07636	1.14839	1.30763	0.81774	0.818676	0.868961	1.20829	1.15123	1.1351	0.944511	0.979838	1.02776	0.890813	0.99753	1.152	1.02989	0.77011
O35129	262	K	Prohibitin-2 OS=Mus musculus OX=10090 GN=Phb2 PE=1 SV=1	Phb2	_AAQNISK[Acetyl (K)]TIATSQNR_	1	171.405	220.861	172.493	231.113	251.628	275.204	0.77752	1.00186	0.782458	1.04837	1.14142	1.24837	0.81774	0.818676	0.868961	1.20829	1.15123	1.1351	0.950815	1.22376	0.900452	0.86764	0.991483	1.09979	0.96224	0.785347
O35130	59	K	Ribosomal RNA small subunit methyltransferase NEP1 OS=Mus musculus OX=10090 GN=Emg1 PE=1 SV=1	Emg1	_VGK[Acetyl (K)]TYELLNC[Carbamidomethyl (C)]DR_	1	81.2978	110.193	94.4715	72.5082	69.7091	67.1174	0.984838	1.33487	1.14442	0.878362	0.844453	0.813057	0.884097	0.864481	1.08166	1.2499	0.921066	0.998794	1.11395	1.54413	1.05802	0.702745	0.916821	0.814039	0.654882	0.0424808
O35134	190	K	DNA-directed RNA polymerase I subunit RPA1 OS=Mus musculus OX=10090 GN=Polr1a PE=1 SV=2	Polr1a	_SK[Acetyl (K)]LVAQFWK_	1	192.202	165.553	205.634	142.167	154.68	142.36	1.15022	0.990745	1.23061	0.850793	0.925678	0.85195	1.37912	0.672279	1.41524	0.967791	0.826245	0.739322	0.834027	1.47371	0.86954	0.879108	1.12034	1.15234	0.991979	0.925923
O35134	222	K	DNA-directed RNA polymerase I subunit RPA1 OS=Mus musculus OX=10090 GN=Polr1a PE=1 SV=2	Polr1a	_EHNSK[Acetyl (K)]LIITYPATVHK_	1	125.88	129.187	149.498	83.8158	102.44	125.422	1.0545	1.08221	1.25235	0.702129	0.858143	1.05066	1.37912	0.672279	1.41524	0.967791	0.826245	0.739322	0.764621	1.60976	0.884903	0.725496	1.03861	1.42112	0.977276	0.985794
O35134	1077	K	DNA-directed RNA polymerase I subunit RPA1 OS=Mus musculus OX=10090 GN=Polr1a PE=1 SV=2	Polr1a	_VLGHIK[Acetyl (K)]AIK_	1	27.5262	19.9307	21.859	17.6968	12.8738	21.3965	1.36175	0.985993	1.08139	0.87548	0.636882	1.05851	1.37912	0.672279	1.41524	0.967791	0.826245	0.739322	0.987405	1.46664	0.764102	0.904616	0.770815	1.43172	0.96551	0.903365
O35134	1206	K	DNA-directed RNA polymerase I subunit RPA1 OS=Mus musculus OX=10090 GN=Polr1a PE=1 SV=2	Polr1a	_TLLQLK[Acetyl (K)]WQR_	1	81.7106	75.5737	80.4245	92.4959	98.3528	95.0488	0.936321	0.865999	0.921584	1.05991	1.12702	1.08916	1.37912	0.672279	1.41524	0.967791	0.826245	0.739322	0.678926	1.28815	0.651185	1.09518	1.36403	1.47319	1.50191	0.131215
O35134	1554	K	DNA-directed RNA polymerase I subunit RPA1 OS=Mus musculus OX=10090 GN=Polr1a PE=1 SV=2	Polr1a	_AIVYTTK[Acetyl (K)]GITR_	1	91.4414	127.625	150.099	97.6925	53.1225	112.579	0.867346	1.21056	1.42373	0.926639	0.503881	1.06784	1.37912	0.672279	1.41524	0.967791	0.826245	0.739322	0.628912	1.80068	1.006	0.957478	0.609845	1.44435	0.876612	0.811316
O35206	1344	K	Collagen alpha-1(XV) chain OS=Mus musculus OX=10090 GN=Col15a1 PE=1 SV=2	Col15a1	_ILDQK[Acetyl (K)]AYSC[Carbamidomethyl (C)]ANR_	1	476.287	647.294	518.459	380.89	411.093	492.616	0.976452	1.32704	1.06291	0.780875	0.842796	1.00993	1.13256	1.11133	1.21864	0.860075	0.841185	0.836208	0.862161	1.1941	0.872209	0.907914	1.00191	1.20775	1.06457	0.645998
O35218	290	K	Cleavage and polyadenylation specificity factor subunit 2 OS=Mus musculus OX=10090 GN=Cpsf2 PE=1 SV=1	Cpsf2	_SQVEWMSDK[Acetyl (K)]LMR_	1	109.771	92.2011	114.352	97.1025	88.4888	98.8144	1.09638	0.920891	1.14213	0.969845	0.883813	0.986943	1.05944	1.04993	0.953237	1.05519	0.966389	0.915816	1.03487	0.877096	1.19816	0.919119	0.914552	1.07766	0.936083	0.592807
O35218	622	K	Cleavage and polyadenylation specificity factor subunit 2 OS=Mus musculus OX=10090 GN=Cpsf2 PE=1 SV=1	Cpsf2	_DSLVSSLQFC[Carbamidomethyl (C)]K[Acetyl (K)]AK_	1	62.423	53.7268	68.3413	45.9116	27.7167	58.1074	1.1844	1.0194	1.29669	0.871114	0.525888	1.10251	1.05944	1.04993	0.953237	1.05519	0.966389	0.915816	1.11795	0.97092	1.3603	0.825551	0.544179	1.20386	0.746148	0.250422
O35218	725	K	Cleavage and polyadenylation specificity factor subunit 2 OS=Mus musculus OX=10090 GN=Cpsf2 PE=1 SV=1	Cpsf2	_LSDFK[Acetyl (K)]QVLLR_	1	106.031	102.317	106.482	125.061	143.759	117.625	0.907184	0.875406	0.91104	1.07	1.22998	1.00638	1.05944	1.04993	0.953237	1.05519	0.966389	0.915816	0.85629	0.833775	0.955733	1.01404	1.27276	1.09889	1.27965	0.0360677
O35226	40	K	26S proteasome non-ATPase regulatory subunit 4 OS=Mus musculus OX=10090 GN=Psmd4 PE=1 SV=1	Psmd4	_LQAQQDAVNIVC[Carbamidomethyl (C)]HSK[Acetyl (K)]TR_	1	594.881	555.421	598.403	751.265	718.04	640.171	0.925121	0.863756	0.930599	1.16832	1.11665	0.995553	1.07028	1.06398	1.08778	0.954896	0.898649	0.924416	0.864373	0.81182	0.855501	1.2235	1.24259	1.07695	1.39948	0.00246715
O35226	74	K	26S proteasome non-ATPase regulatory subunit 4 OS=Mus musculus OX=10090 GN=Psmd4 PE=1 SV=1	Psmd4	_ILSK[Acetyl (K)]LHTVQPK_	1	208.26	181.031	241.909	169.608	226.936	213.474	1.00672	0.875097	1.16938	0.81988	1.097	1.03193	1.07028	1.06398	1.08778	0.954896	0.898649	0.924416	0.940612	0.822479	1.07501	0.858607	1.22072	1.1163	1.12597	0.433651
O35226	83	K	26S proteasome non-ATPase regulatory subunit 4 OS=Mus musculus OX=10090 GN=Psmd4 PE=1 SV=1	Psmd4	_GK[Acetyl (K)]ITFC[Carbamidomethyl (C)]TGIR_	1	1734.47	1518.65	1725.28	1438.16	1641.23	1701.49	1.06635	0.933662	1.0607	0.884182	1.00903	1.04608	1.07028	1.06398	1.08778	0.954896	0.898649	0.924416	0.996329	0.877522	0.975102	0.925945	1.12283	1.13161	1.11633	0.232823
O35226	98	K	26S proteasome non-ATPase regulatory subunit 4 OS=Mus musculus OX=10090 GN=Psmd4 PE=1 SV=1	Psmd4	_VAHLALK[Acetyl (K)]HR_	1				290.763	278.775	292.607				1.01177	0.97005	1.01818	1.07028	1.06398	1.08778	0.954896	0.898649	0.924416				1.05956	1.07945	1.10143
O35242	630	K	Protein FAN OS=Mus musculus OX=10090 GN=Nsmaf PE=1 SV=2	Nsmaf	_LQLHEQYK[Acetyl (K)]IHK_	1	17.0218	15.4714	17.4325	20.113	15.7522	17.8364	0.985559	0.895792	1.00934	1.16454	0.912048	1.03272
O35286	132	K	ATP-dependent RNA helicase DHX15 OS=Mus musculus OX=10090 GN=Dhx15 PE=1 SV=2	Dhx15	_YYDILK[Acetyl (K)]K_	1	138.263	158.051	159.776	210.521	221.703	155.51	0.794751	0.908493	0.918406	1.21009	1.27437	0.893889	0.944223	1.02175	0.993085	1.02959	1.0096	1.00174	0.841699	0.88915	0.9248	1.17531	1.26225	0.892333	1.25389	0.11887
O35286	143	K	ATP-dependent RNA helicase DHX15 OS=Mus musculus OX=10090 GN=Dhx15 PE=1 SV=2	Dhx15	_LQLPVWEYK[Acetyl (K)]DR_	1	244.501	231.72	315.341	263.462	249.498	246.883	0.945597	0.89617	1.21957	1.01893	0.964923	0.954811	0.944223	1.02175	0.993085	1.02959	1.0096	1.00174	1.00146	0.877089	1.22806	0.989644	0.955748	0.953148	0.933025	0.577051
O35286	234	K	ATP-dependent RNA helicase DHX15 OS=Mus musculus OX=10090 GN=Dhx15 PE=1 SV=2	Dhx15	_TILK[Acetyl (K)]YMTDGMLLR_	1	141.838	47.8771	246.572	197.555	284.081	242.119	0.733618	0.247631	1.27533	1.0218	1.46933	1.25229	0.944223	1.02175	0.993085	1.02959	1.0096	1.00174	0.776954	0.242359	1.28421	0.992429	1.45536	1.25011	1.60533	0.256165
O35286	488	K	ATP-dependent RNA helicase DHX15 OS=Mus musculus OX=10090 GN=Dhx15 PE=1 SV=2	Dhx15	_LYTEK[Acetyl (K)]AYK_	1	421.68	371.2	359.082	572.603	629.729	680.943	0.83357	0.73378	0.709827	1.13191	1.24484	1.34608	0.944223	1.02175	0.993085	1.02959	1.0096	1.00174	0.88281	0.718157	0.71477	1.09938	1.233	1.34373	1.58745	0.00691951
O35286	515	K	ATP-dependent RNA helicase DHX15 OS=Mus musculus OX=10090 GN=Dhx15 PE=1 SV=2	Dhx15	_SNLGSVVLQLK[Acetyl (K)]K_	1	98.3923	66.9035	125.079	105.277	129.078	173.934	0.844974	0.574554	1.07415	0.904102	1.1085	1.49371	0.944223	1.02175	0.993085	1.02959	1.0096	1.00174	0.894888	0.562321	1.08163	0.878116	1.09796	1.49111	1.36566	0.261141
O35286	786	K	ATP-dependent RNA helicase DHX15 OS=Mus musculus OX=10090 GN=Dhx15 PE=1 SV=2	Dhx15	_IIAK[Acetyl (K)]LQSK_	1	3855.96	3881.44	3895.28	2725.37	2907.4	3256.03	1.12739	1.13484	1.13889	0.796834	0.850056	0.951986	0.944223	1.02175	0.993085	1.02959	1.0096	1.00174	1.19399	1.11068	1.14682	0.773931	0.841973	0.950329	0.743515	0.00902247
O35295	72	K	Transcriptional regulator protein Pur-beta OS=Mus musculus OX=10090 GN=Purb PE=1 SV=3	Purb	_FLK[Acetyl (K)]IAEVGAGGSK_	1	7331.09	6927.83	8089.51	4530.49	4913.51	6594.14	1.14588	1.08285	1.26443	0.708136	0.768005	1.03069	1.06632	0.984976	1.02745	0.965567	0.996154	0.959528	1.07461	1.09937	1.23065	0.733389	0.77097	1.07417	0.75736	0.0835581
O35295	142	K	Transcriptional regulator protein Pur-beta OS=Mus musculus OX=10090 GN=Purb PE=1 SV=3	Purb	_K[Acetyl (K)]YYLDLK_	1	333.04	352.042	370.957	276.128	285.85	285.963	1.04951	1.10939	1.16899	0.870161	0.900797	0.901154	1.06632	0.984976	1.02745	0.965567	0.996154	0.959528	0.984229	1.12631	1.13776	0.901192	0.904275	0.939164	0.844944	0.0265607
O35295	148	K	Transcriptional regulator protein Pur-beta OS=Mus musculus OX=10090 GN=Purb PE=1 SV=3	Purb	_KYYLDLK[Acetyl (K)]ENQR_	0.999986	64.9996	76.5337	57.1019	54.4561	51.5137	64.6243	1.05625	1.24368	0.92791	0.884915	0.837101	1.05015	1.06632	0.984976	1.02745	0.965567	0.996154	0.959528	0.990551	1.26265	0.903119	0.916472	0.840332	1.09444	0.903347	0.483877
O35295	252	K	Transcriptional regulator protein Pur-beta OS=Mus musculus OX=10090 GN=Purb PE=1 SV=3	Purb	_FFFDVGC[Carbamidomethyl (C)]NK[Acetyl (K)]YGVFLR_	1	75.9743	23.6289	21.4138	67.1555	79.6652	45.5237	1.4547	0.452428	0.410014	1.28584	1.52537	0.871652	1.06632	0.984976	1.02745	0.965567	0.996154	0.959528	1.36422	0.459328	0.39906	1.3317	1.53126	0.908418	1.69682	0.186028
O35295	275	K	Transcriptional regulator protein Pur-beta OS=Mus musculus OX=10090 GN=Purb PE=1 SV=3	Purb	_NAITVPFK[Acetyl (K)]AWGK_	1	203.994	167.879	301.719	219.741	236.503	284.504	0.865395	0.712185	1.27997	0.932198	1.00331	1.20694	1.06632	0.984976	1.02745	0.965567	0.996154	0.959528	0.811569	0.723048	1.24577	0.965441	1.00718	1.25785	1.16188	0.405559
O35295	279	K	Transcriptional regulator protein Pur-beta OS=Mus musculus OX=10090 GN=Purb PE=1 SV=3	Purb	_AWGK[Acetyl (K)]FGGAFC[Carbamidomethyl (C)]R_	1	3832.2	3194.25	3889.43	2733.78	2942.43	3194.88	1.16204	0.968593	1.17939	0.828964	0.892233	0.968782	1.06632	0.984976	1.02745	0.965567	0.996154	0.959528	1.08976	0.983367	1.14788	0.858526	0.895677	1.00964	0.858069	0.0823303
O35309	184	K	N-myc-interactor OS=Mus musculus OX=10090 GN=Nmi PE=1 SV=1	Nmi	_DKLELSFC[Carbamidomethyl (C)]K[Acetyl (K)]SR_	1	542.31	548.746	550.269	306.159	465.123	568.953	1.09133	1.10428	1.10734	0.616104	0.935999	1.14494	1.10805	1.05151	1.05034	0.992739	0.846131	0.951227	0.984905	1.05018	1.05428	0.62061	1.10621	1.20365	0.948567	0.681559
O35309	246	K	N-myc-interactor OS=Mus musculus OX=10090 GN=Nmi PE=1 SV=1	Nmi	_C[Carbamidomethyl (C)]LEK[Acetyl (K)]YQVFSAVSK_	1	82.0074	103.198	42.0324	99.4711	66.6121	51.0978	1.10716	1.39325	0.56747	1.34294	0.899315	0.68986	1.10805	1.05151	1.05034	0.992739	0.846131	0.951227	0.999196	1.325	0.540275	1.35276	1.06286	0.725232	1.09648	0.71551
O35309	255	K	N-myc-interactor OS=Mus musculus OX=10090 GN=Nmi PE=1 SV=1	Nmi	_YQVFSAVSK[Acetyl (K)]K_	1	35.6305	22.4072	27.6074	46.4773	49.2009	53.9402	0.908696	0.571458	0.70408	1.18533	1.25479	1.37565	1.10805	1.05151	1.05034	0.992739	0.846131	0.951227	0.820082	0.543464	0.670338	1.194	1.48297	1.44619	2.02723	0.00641075
O35316	6	K	Sodium- and chloride-dependent taurine transporter OS=Mus musculus OX=10090 GN=Slc6a6 PE=1 SV=2	Slc6a6	_EK[Acetyl (K)]LQC[Carbamidomethyl (C)]LK_	1	218.248	215.37	166.928	239.322	224.36	207.581	1.02963	1.01605	0.787512	1.12905	1.05846	0.979302	1.18015	0.654373	0.729838	1.13646	1.35765	0.941538	0.872455	1.5527	1.07902	0.993483	0.779631	1.04011	0.802819	0.356268
O35326	25	K	Serine/arginine-rich splicing factor 5 OS=Mus musculus OX=10090 GN=Srsf5 PE=1 SV=2	Srsf5	_FFK[Acetyl (K)]GYGR_	1	85.4672	1356.64	1569.14	72.3558		1316.41	0.0971216	1.54163	1.78311	0.0822223		1.49592	0.919093	0.977681	0.961363	1.09607	0.980178	1.06562	0.105671	1.57682	1.85477	0.0750158		1.4038	0.627103	0.681592
O35326	175	K	Serine/arginine-rich splicing factor 5 OS=Mus musculus OX=10090 GN=Srsf5 PE=1 SV=2	Srsf5	_IK[Acetyl (K)]LIEGSK_	1	402.968	464.525	541.664	505.838		562.752	0.813174	0.937394	1.09306	1.02076		1.13561	0.919093	0.977681	0.961363	1.09607	0.980178	1.06562	0.884757	0.958793	1.13699	0.931296		1.06568	1.00501	0.943753
O35345	134	K	Importin subunit alpha-7 OS=Mus musculus OX=10090 GN=Kpna6 PE=1 SV=2	Kpna6	_FVEFLK[Acetyl (K)]R_	1	730.482	678.431	901.32	628.932	668.896	734.078	1.00939	0.937461	1.24545	0.869063	0.924285	1.01435	1.03756	0.993892	1.09244	0.968097	1.03291	0.875101	0.972845	0.943222	1.14007	0.897702	0.894833	1.15913	0.965816	0.727637
O35350	79	K	Calpain-1 catalytic subunit OS=Mus musculus OX=10090 GN=Capn1 PE=1 SV=1	Capn1	_ELGPHSSK[Acetyl (K)]TYGIK_	1	163.629	194.265	158.583	157.763	157.7	175.448	0.974576	1.15704	0.944519	0.939635	0.939258	1.04497	0.987085	1.00824	1.01221	1.0186	0.977318	0.99655	0.987328	1.14759	0.933126	0.922476	0.961057	1.04859	0.955696	0.585362
O35350	84	K	Calpain-1 catalytic subunit OS=Mus musculus OX=10090 GN=Capn1 PE=1 SV=1	Capn1	_TYGIK[Acetyl (K)]WK_	1	908.907	837.208	1037.9	797.586	913.664	920.638	1.00693	0.927499	1.14984	0.883604	1.0122	1.01993	0.987085	1.00824	1.01221	1.0186	0.977318	0.99655	1.02011	0.919922	1.13597	0.867468	1.03569	1.02346	0.951439	0.587025
O35350	174	K	Calpain-1 catalytic subunit OS=Mus musculus OX=10090 GN=Capn1 PE=1 SV=1	Capn1	_DGK[Acetyl (K)]LVFVHSAQGNEFWSALLEK_	1	53.212	39.5147	12.8368	30.2784	7.68081	17.4538	1.98335	1.47281	0.478459	1.12855	0.286283	0.650548	0.987085	1.00824	1.01221	1.0186	0.977318	0.99655	2.0093	1.46078	0.472687	1.10794	0.292928	0.652801	0.520871	0.344591
O35350	280	K	Calpain-1 catalytic subunit OS=Mus musculus OX=10090 GN=Capn1 PE=1 SV=1	Capn1	_GHAYSVTGAK[Acetyl (K)]QVTYQGQR_	1	917.508	910.594	963.101	797.673	844.079	876.304	1.03688	1.02906	1.0884	0.901452	0.953895	0.990313	0.987085	1.00824	1.01221	1.0186	0.977318	0.99655	1.05044	1.02066	1.07527	0.88499	0.976033	0.993741	0.90732	0.0654759
O35350	398	K	Calpain-1 catalytic subunit OS=Mus musculus OX=10090 GN=Capn1 PE=1 SV=1	Capn1	_NYPATFWVNPQFK[Acetyl (K)]IR_	1	510.035	70.2072	595.234		379.622	406.356	1.30015	0.178967	1.51733		0.967705	1.03585	0.987085	1.00824	1.01221	1.0186	0.977318	0.99655	1.31716	0.177505	1.49902		0.990164	1.03944	1.01694	0.710621
O35350	460	K	Calpain-1 catalytic subunit OS=Mus musculus OX=10090 GN=Capn1 PE=1 SV=1	Capn1	_ELAGQPVHLK[Acetyl (K)]R_	1	1138.58	991.839	649.989	1331.81	1329.85	1206.47	1.02752	0.895088	0.586584	1.2019	1.20013	1.08878	0.987085	1.00824	1.01221	1.0186	0.977318	0.99655	1.04096	0.887776	0.579508	1.17995	1.22798	1.09255	1.39559	0.112532
O35350	649	K	Calpain-1 catalytic subunit OS=Mus musculus OX=10090 GN=Capn1 PE=1 SV=1	Capn1	_MAIEAAGFK[Acetyl (K)]LNK_	1	510.837	583.899	625.155	623.057	577.726	734.78	0.838479	0.958402	1.02612	1.02268	0.94827	1.20606	0.987085	1.00824	1.01221	1.0186	0.977318	0.99655	0.84945	0.950573	1.01374	1.004	0.970278	1.21023	1.13176	0.229976
O35350	653	K	Calpain-1 catalytic subunit OS=Mus musculus OX=10090 GN=Capn1 PE=1 SV=1	Capn1	_K[Acetyl (K)]LHELIITR_	1	80.6942	91.7121	37.9012	71.5673	50.7307	56.6767	1.24374	1.41356	0.584171	1.10307	0.781911	0.873557	0.987085	1.00824	1.01221	1.0186	0.977318	0.99655	1.26001	1.40201	0.577124	1.08292	0.800059	0.876581	0.851941	0.755087
O35381	20	K	Acidic leucine-rich nuclear phosphoprotein 32 family member A OS=Mus musculus OX=10090 GN=Anp32a PE=1 SV=1	Anp32a	_TPSDVK[Acetyl (K)]ELVLDNC[Carbamidomethyl (C)]K_	1	69.688	92.4854	62.3504	76.8955	76.7398	60.2443	0.953752	1.26576	0.853329	1.05239	1.05026	0.824505	1.0766	1.08215	1.12669	0.874948	0.935993	0.903611	0.885891	1.16967	0.757374	1.20281	1.12208	0.912456	1.15088	0.378386
O35381	91	K	Acidic leucine-rich nuclear phosphoprotein 32 family member A OS=Mus musculus OX=10090 GN=Anp32a PE=1 SV=1	Anp32a	_C[Carbamidomethyl (C)]PNLK[Acetyl (K)]HLNLSGNK_	1	25.1019	21.6945	20.1149	23.9536	18.5552	18.4132	1.17819	1.01825	0.944116	1.12429	0.870908	0.864245	1.0766	1.08215	1.12669	0.874948	0.935993	0.903611	1.09436	0.940954	0.837952	1.28498	0.930465	0.956435	1.10393	0.507207
O35381	99	K	Acidic leucine-rich nuclear phosphoprotein 32 family member A OS=Mus musculus OX=10090 GN=Anp32a PE=1 SV=1	Anp32a	_HLNLSGNK[Acetyl (K)]IK_	1	1035.37	1213.11	1102.49	825.904	830.316	985.613	1.03662	1.21457	1.10381	0.826895	0.831312	0.986795	1.0766	1.08215	1.12669	0.874948	0.935993	0.903611	0.962859	1.12237	0.979692	0.945078	0.88816	1.09206	0.954445	0.571722
O35382	140	K	Exocyst complex component 4 OS=Mus musculus OX=10090 GN=Exoc4 PE=1 SV=2	Exoc4	_QVPQK[Acetyl (K)]LEQC[Carbamidomethyl (C)]MASK_	1	50.0484	107.486			61.3183		0.686056	1.4734			0.840543		0.935137	0.901503	0.834677	1.16138	1.08752	1.07978	0.733643	1.63438			0.772901		0.652781
O35382	203	K	Exocyst complex component 4 OS=Mus musculus OX=10090 GN=Exoc4 PE=1 SV=2	Exoc4	_HLYIK[Acetyl (K)]STSR_	1	270.066	352.645	352.759	1081.4	1129.05	1192.31	0.370102	0.48327	0.483426	1.48197	1.54727	1.63396	0.935137	0.901503	0.834677	1.16138	1.08752	1.07978	0.395773	0.536071	0.579177	1.27604	1.42275	1.51323	2.78753	0.00120975
O35382	432	K	Exocyst complex component 4 OS=Mus musculus OX=10090 GN=Exoc4 PE=1 SV=2	Exoc4	_EFAAFFAK[Acetyl (K)]K_	1	86.2568	95.418	107.482	108.133	102.977	125.361	0.827234	0.915093	1.03079	1.03703	0.987588	1.20226	0.935137	0.901503	0.834677	1.16138	1.08752	1.07978	0.884613	1.01507	1.23496	0.89293	0.908113	1.11343	0.929761	0.598524
O35386	224	K	Phytanoyl-CoA dioxygenase, peroxisomal OS=Mus musculus OX=10090 GN=Phyh PE=1 SV=1	Phyh	_GTLKPHDYPK[Acetyl (K)]WEGGVNK_	1	131.871	115.166	124.897	83.6739	84.9458	99.8545	1.2355	1.07899	1.17016	0.783943	0.79586	0.93554	1.3456	1.29666	1.17145	0.719304	0.693407	0.773579	0.918178	0.83213	0.998905	1.08986	1.14775	1.20936	1.25381	0.0198574
O35387	210	K	HCLS1-associated protein X-1 OS=Mus musculus OX=10090 GN=Hax1 PE=1 SV=1	Hax1	_SYFK[Acetyl (K)]SISVTK_	1	224.318	256.048	264.148	186.365	228.195	271.461	0.940841	1.07393	1.1079	0.781659	0.957104	1.13857	0.915545	1.14904	0.938798	0.829635	1.13417	1.03282	1.02763	0.934631	1.18012	0.942173	0.843884	1.10239	0.919191	0.45195
O35400	130	K	Sulfotransferase 2B1 OS=Mus musculus OX=10090 GN=Sult2b1 PE=1 SV=2	Sult2b1	_IMSSHLPIELFTK[Acetyl (K)]AFFSSK_	1					14.2834	23.9337					0.747486	1.25251	1.02264	0.778802	0.727532	1.10057	1.12445	1.24601					0.66476	1.00522
O35400	138	K	Sulfotransferase 2B1 OS=Mus musculus OX=10090 GN=Sult2b1 PE=1 SV=2	Sult2b1	_AK[Acetyl (K)]VIYVGR_	1	350.935	229.509	298.314	447.266	413.372	444.068	0.964344	0.630673	0.819746	1.22905	1.13592	1.22027	1.02264	0.778802	0.727532	1.10057	1.12445	1.24601	0.942992	0.809799	1.12675	1.11674	1.0102	0.979343	1.07874	0.465203
O35405	416	K	5'-3' exonuclease PLD3 OS=Mus musculus OX=10090 GN=Pld3 PE=1 SV=1	Pld3	_VNHNK[Acetyl (K)]YMVTER_	1	43.1724	58.6308	38.1248	119.93	154.965	194.692	0.424985	0.577156	0.375296	1.18058	1.52546	1.91652	1.12281	1.02032	0.910116	0.995805	1.03468	0.916271	0.378502	0.565661	0.412361	1.18556	1.47433	2.09166	3.50273	0.00379613
O35459	76	K	Delta(3,5)-Delta(2,4)-dienoyl-CoA isomerase, mitochondrial OS=Mus musculus OX=10090 GN=Ech1 PE=1 SV=1	Ech1	_HVLHVQLNRPEK[Acetyl (K)]R_	1	934.532	844.332	840.285	770.686	725.324	644.625	1.17804	1.06433	1.05923	0.971497	0.914316	0.812589	0.894314	0.940701	0.952674	1.20339	0.965782	1.04314	1.31725	1.13142	1.11185	0.807301	0.94671	0.778984	0.71141	0.0133161
O35459	94	K	Delta(3,5)-Delta(2,4)-dienoyl-CoA isomerase, mitochondrial OS=Mus musculus OX=10090 GN=Ech1 PE=1 SV=1	Ech1	_ELVEC[Carbamidomethyl (C)]FQK[Acetyl (K)]ISK_	1	1244.34	1035.78	1431.99	1371.41	1320.85	1435.14	0.952361	0.792738	1.09598	1.04961	1.01092	1.09839	0.894314	0.940701	0.952674	1.20339	0.965782	1.04314	1.06491	0.84271	1.15042	0.872215	1.04673	1.05297	0.971837	0.84249
O35459	150	K	Delta(3,5)-Delta(2,4)-dienoyl-CoA isomerase, mitochondrial OS=Mus musculus OX=10090 GN=Ech1 PE=1 SV=1	Ech1	_YQK[Acetyl (K)]TFTVIEK_	1	2201.22	2015.05	2334.95	1923.83	1961.95	2178.78	1.04689	0.958347	1.11049	0.914963	0.933093	1.03622	0.894314	0.940701	0.952674	1.20339	0.965782	1.04314	1.17061	1.01876	1.16566	0.760322	0.966153	0.993362	0.810676	0.0896478
O35459	275	K	Delta(3,5)-Delta(2,4)-dienoyl-CoA isomerase, mitochondrial OS=Mus musculus OX=10090 GN=Ech1 PE=1 SV=1	Ech1	_SPVAVQGSK[Acetyl (K)]INLIYSR_	1	1248.86	1264.29	1312.02	1372.18	1413.34	1799.77	0.890931	0.901941	0.935992	0.978911	1.00827	1.28395	0.894314	0.940701	0.952674	1.20339	0.965782	1.04314	0.996218	0.958797	0.982489	0.813462	1.044	1.23085	1.05134	0.781045
O35464	122	K	Semaphorin-6A OS=Mus musculus OX=10090 GN=Sema6a PE=1 SV=2	Sema6a	_HKDEC[Carbamidomethyl (C)]HNFIK[Acetyl (K)]VLLK_	1	54.3089	55.7421	59.3804	45.4676	62.4211	55.7421	0.978357	1.00417	1.06972	0.819082	1.12449	1.00418	1.33255	1.22667	0.633711	0.814981	1.26676	0.725322	0.734198	0.818617	1.68802	1.00503	0.887692	1.38445	1.01121	0.833795
O35464	449	K	Semaphorin-6A OS=Mus musculus OX=10090 GN=Sema6a PE=1 SV=2	Sema6a	_GIILK[Acetyl (K)]FLAR_	1	16.7786	24.956	15.5983	7.79536	17.0183	32.6179	0.877203	1.30472	0.815496	0.407549	0.889733	1.70529	1.33255	1.22667	0.633711	0.814981	1.26676	0.725322	0.658289	1.06363	1.28686	0.500072	0.702367	2.35109	1.18105	0.957305
O35465	263	K	Peptidyl-prolyl cis-trans isomerase FKBP8 OS=Mus musculus OX=10090 GN=Fkbp8 PE=1 SV=2	Fkbp8	_VK[Acetyl (K)]C[Carbamidomethyl (C)]LNNLAASQLK_	1	65.0156	67.7519	45.3338	65.3469	62.397	63.0298	1.05752	1.10203	0.737384	1.06291	1.01493	1.02522	0.929299	1.02082	0.924054	1.08499	0.987614	1.05322	1.13798	1.07955	0.797988	0.979653	1.02766	0.973416	0.988463	0.999209
O35465	274	K	Peptidyl-prolyl cis-trans isomerase FKBP8 OS=Mus musculus OX=10090 GN=Fkbp8 PE=1 SV=2	Fkbp8	_C[Carbamidomethyl (C)]LNNLAASQLK[Acetyl (K)]LDHYR_	1	45.8374	74.9703	47.0714	71.8315	44.3407	48.7377	0.826423	1.35167	0.848671	1.29508	0.799438	0.878713	0.929299	1.02082	0.924054	1.08499	0.987614	1.05322	0.889297	1.3241	0.918421	1.19364	0.809465	0.83431	0.905994	0.612338
O35465	324	K	Peptidyl-prolyl cis-trans isomerase FKBP8 OS=Mus musculus OX=10090 GN=Fkbp8 PE=1 SV=2	Fkbp8	_AALK[Acetyl (K)]LEPSNK_	1	609.052	630.695	585.013	598.992	641.088	676.42	0.97676	1.01147	0.938207	0.960626	1.02814	1.0848	0.929299	1.02082	0.924054	1.08499	0.987614	1.05322	1.05107	0.990838	1.01532	0.885379	1.04103	1.02998	0.967018	0.549415
O35465	338	K	Peptidyl-prolyl cis-trans isomerase FKBP8 OS=Mus musculus OX=10090 GN=Fkbp8 PE=1 SV=2	Fkbp8	_TIHAELSK[Acetyl (K)]LVK_	1	500.756	477.13	620.107	536.368	518.671	625.501	0.916428	0.87319	1.13485	0.9816	0.949213	1.14472	0.929299	1.02082	0.924054	1.08499	0.987614	1.05322	0.986149	0.855378	1.22812	0.90471	0.961118	1.08688	0.961903	0.808528
O35488	141	K	Long-chain fatty acid transport protein 2 OS=Mus musculus OX=10090 GN=Slc27a2 PE=1 SV=2	Slc27a2	_AK[Acetyl (K)]SLLHC[Carbamidomethyl (C)]FQC[Carbamidomethyl (C)]C[Carbamidomethyl (C)]GAK_	1		6.6731		2.82095		3.95035		1.48904		0.629471		0.881486	1.01108	0.948824	1.00672	0.984162	1.02962	1.01959		1.56936		0.6396		0.864545	0.479224
O35488	291	K	Long-chain fatty acid transport protein 2 OS=Mus musculus OX=10090 GN=Slc27a2 PE=1 SV=2	Slc27a2	_SK[Acetyl (K)]FSASQFWDDC[Carbamidomethyl (C)]R_	1	69.4082	35.5994	48.653	59.1885	51.8025	28.5481	1.42036	0.728501	0.995629	1.21123	1.06008	0.584205	1.01108	0.948824	1.00672	0.984162	1.02962	1.01959	1.4048	0.767794	0.988982	1.23072	1.02958	0.572977	0.89616	0.681009
O35488	416	K	Long-chain fatty acid transport protein 2 OS=Mus musculus OX=10090 GN=Slc27a2 PE=1 SV=2	Slc27a2	_DANGYC[Carbamidomethyl (C)]IK[Acetyl (K)]VPK_	1		53.9105			44.5228	35.8835		1.2041			0.994428	0.801468	1.01108	0.948824	1.00672	0.984162	1.02962	1.01959		1.26905			0.96582	0.786065	0.690235
O35490	93	K	Betaine--homocysteine S-methyltransferase 1 OS=Mus musculus OX=10090 GN=Bhmt PE=1 SV=1	Bhmt	_GNYVAEK[Acetyl (K)]ISGQK_	1	41.4256	41.205			130.042		0.584358	0.581247			1.83439
O35492	186	K	Dual specificity protein kinase CLK3 OS=Mus musculus OX=10090 GN=Clk3 PE=1 SV=3	Clk3	_SQVALK[Acetyl (K)]IIR_	1	193.37	209.803	217.826	197.16	187.526	276.168	0.905111	0.98203	1.01958	0.92285	0.877759	1.29267	1.00564	1.11214	1.09658	0.917102	0.922833	0.945704	0.900036	0.883008	0.929783	1.00627	0.951157	1.36688	1.2254	0.169197
O35492	425	K	Dual specificity protein kinase CLK3 OS=Mus musculus OX=10090 GN=Clk3 PE=1 SV=3	Clk3	_YVK[Acetyl (K)]ENC[Carbamidomethyl (C)]KPLK_	0.999943	31.7991	45.2085	33.746	40.3028	32.6237	50.4051	0.815064	1.15877	0.864967	1.03303	0.836202	1.29197	1.00564	1.11214	1.09658	0.917102	0.922833	0.945704	0.810494	1.04193	0.788785	1.12641	0.906125	1.36614	1.28679	0.171555
O35516	1507	K	Neurogenic locus notch homolog protein 2 OS=Mus musculus OX=10090 GN=Notch2 PE=1 SV=2	Notch2	_YDK[Acetyl (K)]YC[Carbamidomethyl (C)]ADHFK_	1	66.7592	56.1939	50.218	79.1335	66.5404	49.1639	1.08844	0.916183	0.818751	1.29019	1.08487	0.801566	1.03849	0.875696	1.1459	0.884473	0.983948	1.07149	1.04809	1.04623	0.714508	1.45871	1.10257	0.748083	1.1782	0.570688
O35522	109	K	Proteasome subunit beta type-9 OS=Mus musculus bactrianus OX=35531 GN=Psmb9 PE=1 SV=1	Psmb9	_NISYK[Acetyl (K)]YR_	1	750.814	583.473	719.228	494.626	467.468	423.652	1.30984	1.0179	1.25474	0.862905	0.815526	0.739087	1.22263	1.17774	1.13277	0.869288	0.818824	0.778742	1.07133	0.864286	1.10767	0.992657	0.995972	0.949078	0.965308	0.727321
O35551	42	K	Rab GTPase-binding effector protein 1 OS=Mus musculus OX=10090 GN=Rabep1 PE=1 SV=2	Rabep1	_AQQQLEQEFNQK[Acetyl (K)]R_	1		28.0814	16.7767	20.1447		23.5582		1.26834	0.757747	0.909867		1.06404	1.06612	0.871483	1.08173	0.854373	0.994566	1.13173		1.45538	0.700495	1.06495		0.940195	0.930083	0.984354
O35551	282	K	Rab GTPase-binding effector protein 1 OS=Mus musculus OX=10090 GN=Rabep1 PE=1 SV=2	Rabep1	_HTWQK[Acetyl (K)]ANDQFLESQR_	1	49.6126	65.6418	73.4165	71.7875	52.1725	47.3674	0.826881	1.09404	1.22361	1.19646	0.869546	0.78946	1.06612	0.871483	1.08173	0.854373	0.994566	1.13173	0.775597	1.25537	1.13116	1.4004	0.874296	0.697572	0.939957	0.753578
O35551	528	K	Rab GTPase-binding effector protein 1 OS=Mus musculus OX=10090 GN=Rabep1 PE=1 SV=2	Rabep1	_EVHNAGNK[Acetyl (K)]LGR_	1	311.774	291.622	343.733	248.401	223.091	198.951	1.15645	1.0817	1.275	0.921386	0.827505	0.737962	1.06612	0.871483	1.08173	0.854373	0.994566	1.13173	1.08473	1.24122	1.17866	1.07843	0.832026	0.652068	0.731188	0.0915883
O35551	647	K	Rab GTPase-binding effector protein 1 OS=Mus musculus OX=10090 GN=Rabep1 PE=1 SV=2	Rabep1	_LQK[Acetyl (K)]DNDSLQGK_	1	29.0651	30.4763	42.8982	27.6555	33.2164	36.2845	0.873719	0.91614	1.28955	0.831344	0.998509	1.09074	1.06612	0.871483	1.08173	0.854373	0.994566	1.13173	0.81953	1.05124	1.19212	0.973046	1.00396	0.963782	0.960135	0.806588
O35566	186	K	CD151 antigen OS=Mus musculus OX=10090 GN=Cd151 PE=1 SV=2	Cd151	_VVPDSC[Carbamidomethyl (C)]C[Carbamidomethyl (C)]K[Acetyl (K)]TMVAGC[Carbamidomethyl (C)]GK_	1	791.808	776.003	811.096	1222.28	1200	1140.97	0.799515	0.783557	0.818991	1.23418	1.21168	1.15208	0.939398	0.602261	0.853827	1.99204	0.299985	1.31249	0.851093	1.30103	0.9592	0.619555	4.03914	0.877781	1.77946	0.702173
O35566	194	K	CD151 antigen OS=Mus musculus OX=10090 GN=Cd151 PE=1 SV=2	Cd151	_TMVAGC[Carbamidomethyl (C)]GK[Acetyl (K)]R_	1			49.517	173.175	216.119	276.968			0.276717	0.967757	1.20774	1.54779	0.939398	0.602261	0.853827	1.99204	0.299985	1.31249			0.32409	0.485813	4.026	1.17927	5.8534
O35566	211	K	CD151 antigen OS=Mus musculus OX=10090 GN=Cd151 PE=1 SV=2	Cd151	_VEGGC[Carbamidomethyl (C)]ITK[Acetyl (K)]LETFIQEHLR_	1	76.7931	103.498	291.203	105.858	40.0022	329.178	0.486785	0.656067	1.84591	0.671027	0.253571	2.08664	0.939398	0.602261	0.853827	1.99204	0.299985	1.31249	0.518188	1.08934	2.16193	0.336855	0.845277	1.58983	0.735374	0.617097
O35593	154	K	26S proteasome non-ATPase regulatory subunit 14 OS=Mus musculus OX=10090 GN=Psmd14 PE=1 SV=2	Psmd14	_GK[Acetyl (K)]VVIDAFR_	1	1247.2	1313.78	1296.36	1176.96	1181.57	1440.48	0.977388	1.02956	1.01591	0.922341	0.925949	1.12885	0.944327	0.997789	0.894658	1.05061	1.09324	1.01938	1.03501	1.03185	1.13553	0.877912	0.846979	1.10739	0.884428	0.223661
O35593	215	K	26S proteasome non-ATPase regulatory subunit 14 OS=Mus musculus OX=10090 GN=Psmd14 PE=1 SV=2	Psmd14	_KNELEQK[Acetyl (K)]MLLNLHK_	0.999553	39.2791	35.7142	29.7089	50.9702	43.4799	43.7799	0.970125	0.882077	0.733758	1.25887	1.07388	1.08129	0.944327	0.997789	0.894658	1.05061	1.09324	1.01938	1.02732	0.884032	0.820155	1.19823	0.982292	1.06073	1.18662	0.121816
O35598	45	K	Disintegrin and metalloproteinase domain-containing protein 10 OS=Mus musculus OX=10090 GN=Adam10 PE=1 SV=2	Adam10	_HYEGLSYNVDSLHQK[Acetyl (K)]HQR_	1	52.501	64.8141	58.1929	69.5861	62.4816	44.121	0.895676	1.10574	0.992781	1.18715	1.06594	0.752712	0.941756	0.935462	0.929821	1.00767	1.09568	1.08961	0.951069	1.18202	1.06771	1.17811	0.97286	0.690811	0.887833	0.456181
O35598	274	K	Disintegrin and metalloproteinase domain-containing protein 10 OS=Mus musculus OX=10090 GN=Adam10 PE=1 SV=2	Adam10	_NISFMVK[Acetyl (K)]R_	1	311.055	258.904	224.541	399.76	471.551	593.562	0.82604	0.687546	0.596291	1.06161	1.25225	1.57626	0.941756	0.935462	0.929821	1.00767	1.09568	1.08961	0.877127	0.73498	0.641297	1.05352	1.1429	1.44664	1.61669	0.0217854
O35598	349	K	Disintegrin and metalloproteinase domain-containing protein 10 OS=Mus musculus OX=10090 GN=Adam10 PE=1 SV=2	Adam10	_SK[Acetyl (K)]LYSDGK_	1	482.486	378.931	487.951	1321.3	1461.94	1492.13	0.514676	0.404213	0.520506	1.40945	1.55948	1.59168	0.941756	0.935462	0.929821	1.00767	1.09568	1.08961	0.546506	0.432099	0.559792	1.39872	1.42329	1.46078	2.78393	0.00024843
O35598	427	K	Disintegrin and metalloproteinase domain-containing protein 10 OS=Mus musculus OX=10090 GN=Adam10 PE=1 SV=2	Adam10	_ATSGDK[Acetyl (K)]LNNNK_	1	85.7506	109.473	68.3541	175.378	151.846	203.706	0.647575	0.826724	0.516199	1.32443	1.14672	1.53836	0.941756	0.935462	0.929821	1.00767	1.09568	1.08961	0.687625	0.88376	0.55516	1.31434	1.04658	1.41185	1.77413	0.0226635
O35598	432	K	Disintegrin and metalloproteinase domain-containing protein 10 OS=Mus musculus OX=10090 GN=Adam10 PE=1 SV=2	Adam10	_LNNNK[Acetyl (K)]FSLC[Carbamidomethyl (C)]SIR_	1	380.276	408.474	462.756	504.329	533.005	565.459	0.799375	0.85865	0.972755	1.06015	1.12043	1.18865	0.941756	0.935462	0.929821	1.00767	1.09568	1.08961	0.848813	0.917889	1.04617	1.05207	1.02258	1.0909	1.12538	0.129492
O35601	308	K	FYN-binding protein 1 OS=Mus musculus OX=10090 GN=Fyb1 PE=1 SV=2	Fyb1	_APSK[Acetyl (K)]LTAGTPWGQSQEK_	1	46.0225	44.9126	53.6796	19.8709	20.0104	21.4673	1.3407	1.30837	1.56376	0.578866	0.582932	0.625372	1.17615	1.1805	0.911959	1.02706	0.797782	0.906553	1.13991	1.10832	1.71473	0.563617	0.73069	0.689834	0.500673	0.0137749
O35604	43	K	NPC intracellular cholesterol transporter 1 OS=Mus musculus OX=10090 GN=Npc1 PE=1 SV=2	Npc1	_YNC[Carbamidomethyl (C)]K[Acetyl (K)]YSGPPKPLPK_	0.999981	36.2942	56.5256	58.1445	71.7717	76.6224	84.4952	0.567312	0.88355	0.908854	1.12186	1.19768	1.32074	0.949923	0.680173	0.805834	1.11995	1.19881	1.24531	0.597219	1.29901	1.12784	1.0017	0.99906	1.06058	1.01232	0.801596
O35604	397	K	NPC intracellular cholesterol transporter 1 OS=Mus musculus OX=10090 GN=Npc1 PE=1 SV=2	Npc1	_EYFDK[Acetyl (K)]HFGPFFR_	1	31.4724	39.1429	42.0429	42.0837	35.0576	52.2551	0.78013	0.970266	1.04215	1.04316	0.869001	1.29529	0.949923	0.680173	0.805834	1.11995	1.19881	1.24531	0.821256	1.4265	1.29326	0.931433	0.724887	1.04014	0.761493	0.270986
O35604	592	K	NPC intracellular cholesterol transporter 1 OS=Mus musculus OX=10090 GN=Npc1 PE=1 SV=2	Npc1	_EFISFVK[Acetyl (K)]NYK_	1	191.873	185.758	200.545	178.052	199.958	290.367	0.923535	0.894105	0.965277	0.857015	0.962454	1.39761	0.949923	0.680173	0.805834	1.11995	1.19881	1.24531	0.972221	1.31453	1.19786	0.765223	0.802842	1.12231	0.772073	0.15075
O35632	423	K	Hyaluronidase-2 OS=Mus musculus OX=10090 GN=Hyal2 PE=1 SV=2	Hyal2	_LVPGHTPSEPQLRPEGQLSEADLNYLQK[Acetyl (K)]HFR_	1	51.0549	60.4496	65.2066	31.8818	27.2616	39.2747	1.1134	1.31828	1.42202	0.695277	0.59452	0.8565	1.20398	1.1555	1.12149	0.81969	0.396174	1.30317	0.924769	1.14088	1.26797	0.84822	1.50065	0.657242	0.901757	0.581262
O35638	270	K	Cohesin subunit SA-2 OS=Mus musculus OX=10090 GN=Stag2 PE=1 SV=3	Stag2	_LELLLQK[Acetyl (K)]R_	1	131.669	113.279	140.495	159.651	153.62	174.696	0.904515	0.778184	0.965152	1.09674	1.05531	1.2001	1.03355	1.03382	1.15814	0.898027	0.95047	0.92599	0.875153	0.752727	0.833362	1.22128	1.1103	1.29601	1.47389	0.00358211
O35638	363	K	Cohesin subunit SA-2 OS=Mus musculus OX=10090 GN=Stag2 PE=1 SV=3	Stag2	_ELNSK[Acetyl (K)]LELFTSR_	1	184.045	158.839	139.426	122.487	158.101	167.715	1.18661	1.02409	0.898927	0.78972	1.01933	1.08132	1.03355	1.03382	1.15814	0.898027	0.95047	0.92599	1.14809	0.99059	0.776179	0.879394	1.07245	1.16775	1.07024	0.630325
O35638	714	K	Cohesin subunit SA-2 OS=Mus musculus OX=10090 GN=Stag2 PE=1 SV=3	Stag2	_WDLFAC[Carbamidomethyl (C)]NYK[Acetyl (K)]LLK_	1	86.2613	72.5477	103.319	96.7542	111.352	111.623	0.889511	0.748099	1.06541	0.997713	1.14824	1.15103	1.03355	1.03382	1.15814	0.898027	0.95047	0.92599	0.860637	0.723626	0.919926	1.111	1.20807	1.24303	1.42246	0.0107754
O35638	755	K	Cohesin subunit SA-2 OS=Mus musculus OX=10090 GN=Stag2 PE=1 SV=3	Stag2	_ITESTSTK[Acetyl (K)]EDLLR_	1		26.3047		23.9558	25.0313	20.7926		1.09507		0.997282	1.04206	0.865597	1.03355	1.03382	1.15814	0.898027	0.95047	0.92599		1.05924		1.11052	1.09636	0.93478	0.988651
O35638	912	K	Cohesin subunit SA-2 OS=Mus musculus OX=10090 GN=Stag2 PE=1 SV=3	Stag2	_QIDK[Acetyl (K)]IQC[Carbamidomethyl (C)]AK_	1	129.314	143.146	104.403	181.089	100.044	94.6076	1.03094	1.14121	0.832332	1.4437	0.79758	0.754243	1.03355	1.03382	1.15814	0.898027	0.95047	0.92599	0.997471	1.10387	0.718678	1.60764	0.839142	0.814526	1.15648	0.692034
O35643	5	K	AP-1 complex subunit beta-1 OS=Mus musculus OX=10090 GN=Ap1b1 PE=1 SV=2	Ap1b1	_[Acetyl (Protein N-term)]TDSK[Acetyl (K)]YFTTTK_	1		209.301	157.775					1.14037	0.859631				0.999983	0.971331	0.957443	1.02816	0.994634	1.04845		1.17403	0.89784
O35643	11	K	AP-1 complex subunit beta-1 OS=Mus musculus OX=10090 GN=Ap1b1 PE=1 SV=2	Ap1b1	_YFTTTK[Acetyl (K)]K_	1	139.431	147.693	159.954	112.268	155.879	177.536	0.93708	0.992604	1.075	0.754524	1.04762	1.19317	0.999983	0.971331	0.957443	1.02816	0.994634	1.04845	0.937096	1.0219	1.12278	0.733859	1.05327	1.13803	0.949179	0.668294
O35643	67	K	AP-1 complex subunit beta-1 OS=Mus musculus OX=10090 GN=Ap1b1 PE=1 SV=2	Ap1b1	_K[Acetyl (K)]LVYLYLMNYAK_	1	113.001	61.9994	247.236	95.6378	327.493	366.116	0.55965	0.307059	1.22446	0.473657	1.62195	1.81323	0.999983	0.971331	0.957443	1.02816	0.994634	1.04845	0.55966	0.316122	1.27889	0.460684	1.6307	1.72943	1.77327	0.38095
O35643	117	K	AP-1 complex subunit beta-1 OS=Mus musculus OX=10090 GN=Ap1b1 PE=1 SV=2	Ap1b1	_VDK[Acetyl (K)]ITEYLC[Carbamidomethyl (C)]EPLRK_	1	475.921	502.303	404.181	359.463	319.237	294.777	1.21208	1.27927	1.02938	0.915486	0.813038	0.750743	0.999983	0.971331	0.957443	1.02816	0.994634	1.04845	1.21211	1.31703	1.07513	0.890413	0.817425	0.716049	0.672505	0.0101005
O35643	261	K	AP-1 complex subunit beta-1 OS=Mus musculus OX=10090 GN=Ap1b1 PE=1 SV=2	Ap1b1	_LSHANSAVVLSAVK[Acetyl (K)]VLMK_	1	297.758	127.941	395.913	265.517	377.009	482.397	0.917809	0.394365	1.22036	0.81843	1.16209	1.48694	0.999983	0.971331	0.957443	1.02816	0.994634	1.04845	0.917824	0.406005	1.27461	0.796015	1.16836	1.41823	1.30179	0.421016
O35643	265	K	AP-1 complex subunit beta-1 OS=Mus musculus OX=10090 GN=Ap1b1 PE=1 SV=2	Ap1b1	_VLMK[Acetyl (K)]FMEMLSK_	1	79.3449	48.5908	33.3837	169.052	133.909	75.7937	0.881489	0.539823	0.370879	1.8781	1.48768	0.842036	0.999983	0.971331	0.957443	1.02816	0.994634	1.04845	0.881504	0.555757	0.387364	1.82666	1.4957	0.803124	2.26101	0.076248
O35643	318	K	AP-1 complex subunit beta-1 OS=Mus musculus OX=10090 GN=Ap1b1 PE=1 SV=2	Ap1b1	_RPEILK[Acetyl (K)]HEMK_	1	100.603	144.55	115.633	412.748	479.236	538.069	0.337057	0.484297	0.387414	1.38287	1.60563	1.80274	0.999983	0.971331	0.957443	1.02816	0.994634	1.04845	0.337063	0.498591	0.404634	1.34499	1.61429	1.71943	3.77228	0.000585967
O35643	322	K	AP-1 complex subunit beta-1 OS=Mus musculus OX=10090 GN=Ap1b1 PE=1 SV=2	Ap1b1	_HEMK[Acetyl (K)]VFFVK_	1	309.219	358.314	385.701	360.129	387.614	441.146	0.827482	0.95886	1.03215	0.963719	1.03727	1.18052	0.999983	0.971331	0.957443	1.02816	0.994634	1.04845	0.827496	0.987162	1.07803	0.937325	1.04287	1.12597	1.0738	0.474129
O35643	335	K	AP-1 complex subunit beta-1 OS=Mus musculus OX=10090 GN=Ap1b1 PE=1 SV=2	Ap1b1	_YNDPIYVK[Acetyl (K)]LEK_	1	4604.23	4970.12	5352.86	4568.68	4548.81	5278.11	0.942113	1.01698	1.0953	0.934837	0.930773	1.08	0.999983	0.971331	0.957443	1.02816	0.994634	1.04845	0.942129	1.047	1.14398	0.909235	0.935795	1.03009	0.917658	0.280849
O35643	338	K	AP-1 complex subunit beta-1 OS=Mus musculus OX=10090 GN=Ap1b1 PE=1 SV=2	Ap1b1	_LEK[Acetyl (K)]LDIMIR_	1	126.911	198.258	89.0003	102.829	93.5174	91.4894	1.0847	1.6945	0.76068	0.878877	0.799287	0.781954	0.999983	0.971331	0.957443	1.02816	0.994634	1.04845	1.08472	1.74452	0.794491	0.854806	0.803599	0.745818	0.663467	0.196918
O35643	884	K	AP-1 complex subunit beta-1 OS=Mus musculus OX=10090 GN=Ap1b1 PE=1 SV=2	Ap1b1	_LQSSNIFTVAK[Acetyl (K)]R_	1	682.626	732.784	731.876	813.472	777.039	937.615	0.87602	0.940388	0.939224	1.04394	0.997182	1.20325	0.999983	0.971331	0.957443	1.02816	0.994634	1.04845	0.876035	0.968144	0.980971	1.01535	1.00256	1.14765	1.12049	0.113322
O35657	389	K	Sialidase-1 OS=Mus musculus OX=10090 GN=Neu1 PE=1 SV=1	Neu1	_KQPPQLFVLYEK[Acetyl (K)]GLNR_	1	374.679	372.109	365.412	677.849	649.812	857.128	0.681856	0.67718	0.664991	1.23358	1.18256	1.55984	0.668173	0.728406	0.651736	1.34964	1.1765	1.42555	1.02048	0.929675	1.02034	0.914009	1.00515	1.0942	1.01443	0.845455
O35678	165	K	Monoglyceride lipase OS=Mus musculus OX=10090 GN=Mgll PE=1 SV=1	Mgll	_VLAAK[Acetyl (K)]LLNFVLPNMTLGR_	1	319.56	268.871	278.334	98.1845	153.936	325.572	1.32739	1.11684	1.15614	0.40784	0.639421	1.35237	1.17383	0.969432	1.29118	0.892837	0.828884	0.843833	1.13082	1.15205	0.895414	0.456791	0.771424	1.60265	0.890687	0.552049
O35678	262	K	Monoglyceride lipase OS=Mus musculus OX=10090 GN=Mgll PE=1 SV=1	Mgll	_TLK[Acetyl (K)]MYEGAYHVLHR_	1	163.697	221.14	227.887	121.381	130.72	175.429	0.944175	1.2755	1.31441	0.700103	0.753972	1.01184	1.17383	0.969432	1.29118	0.892837	0.828884	0.843833	0.804353	1.31571	1.01799	0.784133	0.909623	1.1991	0.921863	0.704627
O35680	122	K	Small ribosomal subunit protein uS12m OS=Mus musculus OX=10090 GN=Mrps12 PE=1 SV=1	Mrps12	_TQDLPGVK[Acetyl (K)]LK_	1	306.595	350.103	298.706	439.501	397.587	366.76	0.851947	0.972847	0.830025	1.22126	1.10479	1.01913	0.774186	0.889654	1.03413	1.07474	1.12537	1.10192	1.10044	1.09351	0.802632	1.13633	0.981715	0.924869	1.01546	0.864336
O35680	137	K	Small ribosomal subunit protein uS12m OS=Mus musculus OX=10090 GN=Mrps12 PE=1 SV=1	Mrps12	_GKYDC[Carbamidomethyl (C)]GHVQK[Acetyl (K)]K_	1	2.2541			10.2578	5.91524	9.75282	0.319958			1.45605	0.839636	1.38436	0.774186	0.889654	1.03413	1.07474	1.12537	1.10192	0.413283			1.35478	0.746099	1.25632	2.70775
O35685	248	K	Nuclear migration protein nudC OS=Mus musculus OX=10090 GN=Nudc PE=1 SV=1	Nudc	_VVTVHLEK[Acetyl (K)]INK_	1	233.2	229.484	280.181	205.296	191.12	296.191	0.974731	0.959198	1.1711	0.858099	0.798845	1.23802	0.935251	1.07993	1.01339	1.00211	1.0271	0.942214	1.04221	0.888203	1.15563	0.856289	0.77777	1.31395	0.955272	0.726523
O35685	251	K	Nuclear migration protein nudC OS=Mus musculus OX=10090 GN=Nudc PE=1 SV=1	Nudc	_INK[Acetyl (K)]MEWWNR_	1	54.1396	80.9649	86.8519	76.445	83.0486	101.168	0.673074	1.00657	1.07976	0.950379	1.03248	1.25774	0.935251	1.07993	1.01339	1.00211	1.0271	0.942214	0.719672	0.932071	1.06549	0.948374	1.00524	1.33488	1.21023	0.285821
O35691	253	K	Pinin OS=Mus musculus OX=10090 GN=Pnn PE=1 SV=4	Pnn	_MC[Carbamidomethyl (C)]PATQK[Acetyl (K)]LIEESQR_	1	270.518	322.582	334.283	251.428	230.271	195.701	1.01142	1.20608	1.24983	0.940044	0.860943	0.731692	0.986745	1.04675	1.06224	0.885453	1.02176	0.997058	1.02501	1.15221	1.1766	1.06165	0.84261	0.733852	0.786601	0.0973552
O35704	45	K	Serine palmitoyltransferase 1 OS=Mus musculus OX=10090 GN=Sptlc1 PE=1 SV=2	Sptlc1	_TYK[Acetyl (K)]LQER_	1	282.201	290.344	123.182	375.079	449.972	364.602	0.898071	0.923985	0.392011	1.19365	1.43198	1.1603	0.922766	0.890742	0.861282	1.14691	1.04405	1.13425	0.973239	1.03732	0.455148	1.04075	1.37156	1.02297	1.39323	0.242305
O35704	118	K	Serine palmitoyltransferase 1 OS=Mus musculus OX=10090 GN=Sptlc1 PE=1 SV=2	Sptlc1	_VK[Acetyl (K)]ATAFSSLK_	1	30.6485		40.1712	54.197	45.8404	57.6726	0.670559		0.878905	1.18578	1.00294	1.26182	0.922766	0.890742	0.861282	1.14691	1.04405	1.13425	0.726684		1.02046	1.03389	0.960623	1.11247	1.18555	0.470242
O35704	126	K	Serine palmitoyltransferase 1 OS=Mus musculus OX=10090 GN=Sptlc1 PE=1 SV=2	Sptlc1	_ATAFSSLK[Acetyl (K)]K_	1	166.002	150.809	152.963	363.899	317.612	332.765	0.671145	0.60972	0.618428	1.47124	1.2841	1.34536	0.922766	0.890742	0.861282	1.14691	1.04405	1.13425	0.727319	0.684508	0.718032	1.28279	1.22992	1.18613	1.73666	4.62248e-05
O35711	786	K	Liprin-beta-2 OS=Mus musculus OX=10090 GN=Ppfibp2 PE=1 SV=3	Ppfibp2	_HLTTK[Acetyl (K)]FNALIGPEAEQEKR_	1	116.286	88.4653	99.575	100.452	81.1821	104.733	1.18118	0.898592	1.01144	1.02035	0.824612	1.06383	1.03926	1.05156	1.09339	0.939269	0.940455	0.936069	1.13656	0.85453	0.92505	1.08632	0.876822	1.13649	1.06292	0.622733
O35730	109	K	E3 ubiquitin-protein ligase RING1 OS=Mus musculus OX=10090 GN=Ring1 PE=1 SV=2	Ring1	_SLRPDPNFDALISK[Acetyl (K)]IYPSR_	1	34.5578	33.3711	50.7117	18.6568	17.724	24.8342	1.15285	1.11326	1.69175	0.622392	0.591276	0.828472	1.00267	1.14934	1.25718	1.06734	0.842214	0.681249	1.14978	0.968608	1.34567	0.583122	0.702049	1.21611	0.722066	0.200968
O35730	285	K	E3 ubiquitin-protein ligase RING1 OS=Mus musculus OX=10090 GN=Ring1 PE=1 SV=2	Ring1	_YVK[Acetyl (K)]TTGNATVDHLSK_	1	27.5591	35.5735	27.0234	39.6283	40.2697	32.5697	0.816067	1.05339	0.800205	1.17345	1.19245	0.964437	1.00267	1.14934	1.25718	1.06734	0.842214	0.681249	0.813894	0.916512	0.636508	1.09941	1.41585	1.41569	1.66079	0.0199724
O35730	390	K	E3 ubiquitin-protein ligase RING1 OS=Mus musculus OX=10090 GN=Ring1 PE=1 SV=2	Ring1	_FWK[Acetyl (K)]VSRPLELC[Carbamidomethyl (C)]YAPTK_	1	27.3953	19.8686	30.3187	27.0105	22.2836	26.7212	1.07014	0.776126	1.18434	1.05511	0.870466	1.04381	1.00267	1.14934	1.25718	1.06734	0.842214	0.681249	1.06729	0.675277	0.942061	0.98854	1.03355	1.5322	1.32394	0.226642
O35737	35	K	Heterogeneous nuclear ribonucleoprotein H OS=Mus musculus OX=10090 GN=Hnrnph1 PE=1 SV=3	Hnrnph1	_FFSDC[Carbamidomethyl (C)]K[Acetyl (K)]IQNGAQGIR_	1	807.831	948.764	933.606	833.88	772.892	827.303	0.945887	1.11091	1.09316	0.976387	0.904977	0.968686	1.03999	1.02993	1.02711	0.97734	0.93786	0.987765	0.909515	1.07862	1.0643	0.999026	0.964939	0.980685	0.964688	0.583978
O35841	51	K	Apoptosis inhibitor 5 OS=Mus musculus OX=10090 GN=Api5 PE=1 SV=2	Api5	_LAAQFIPK[Acetyl (K)]FFK_	1	1714.05	1783.98	1936.92	1264.5	1480.05	1977.36	1.01255	1.05386	1.14421	0.746981	0.874316	1.16809	1.08783	1.01409	1.05639	0.928665	0.962988	0.950044	0.930794	1.03922	1.08313	0.80436	0.90792	1.22951	0.963528	0.72075
O35841	158	K	Apoptosis inhibitor 5 OS=Mus musculus OX=10090 GN=Api5 PE=1 SV=2	Api5	_FLSTK[Acetyl (K)]LK_	1	511.919	625.318	680.461	471.108	560.171	646.813	0.878632	1.07327	1.16791	0.808586	0.96145	1.11016	1.08783	1.01409	1.05639	0.928665	0.962988	0.950044	0.807691	1.05836	1.10557	0.870697	0.998403	1.16853	1.02221	0.862028
O35841	251	K	Apoptosis inhibitor 5 OS=Mus musculus OX=10090 GN=Api5 PE=1 SV=2	Api5	_QAVPLFSK[Acetyl (K)]NVHSTR_	1	217.047	305.641	226.965	279.864	203.787	213.999	0.899798	1.26708	0.940916	1.16022	0.844828	0.887163	1.08783	1.01409	1.05639	0.928665	0.962988	0.950044	0.827148	1.24948	0.890694	1.24934	0.877299	0.933812	1.03138	0.843021
O35841	364	K	Apoptosis inhibitor 5 OS=Mus musculus OX=10090 GN=Api5 PE=1 SV=2	Api5	_KLPDFLTAK[Acetyl (K)]LNAEK_	1	711.117	824.778	880.878	273.379	369.712	510.889	1.1949	1.38589	1.48015	0.459363	0.621234	0.858456	1.08783	1.01409	1.05639	0.928665	0.962988	0.950044	1.09843	1.36664	1.40115	0.494649	0.645111	0.903596	0.528516	0.0255121
O35841	369	K	Apoptosis inhibitor 5 OS=Mus musculus OX=10090 GN=Api5 PE=1 SV=2	Api5	_LNAEK[Acetyl (K)]LK_	1	93.778	138.559	122.295	101.613	105.436	137.937	0.804249	1.1883	1.04882	0.871444	0.904226	1.18296	1.08783	1.01409	1.05639	0.928665	0.962988	0.950044	0.739313	1.17179	0.992836	0.938384	0.93898	1.24517	1.07527	0.64742
O35841	374	K	Apoptosis inhibitor 5 OS=Mus musculus OX=10090 GN=Api5 PE=1 SV=2	Api5	_LKDFK[Acetyl (K)]IR_	1	2862.87	3403.1	2814.32	1989.92	2199.85	2766.47	1.07113	1.27326	1.05296	0.74452	0.823065	1.03506	1.08783	1.01409	1.05639	0.928665	0.962988	0.950044	0.984646	1.25557	0.996762	0.80171	0.8547	1.08949	0.84829	0.243971
O35855	59	K	Branched-chain-amino-acid aminotransferase, mitochondrial OS=Mus musculus OX=10090 GN=Bcat2 PE=1 SV=2	Bcat2	_KPAPSQALLFGK[Acetyl (K)]TFTDHMLMVEWNNK_	1	191.171	140.151	192.865	131.012	131.294	155.396	1.21779	0.892787	1.22858	0.834569	0.836366	0.989901	1.13392	1.11896	1.06395	0.845392	0.934127	0.90365	1.07396	0.797875	1.15473	0.987198	0.895345	1.09545	0.983948	0.9574
O35857	187	K	Mitochondrial import inner membrane translocase subunit TIM44 OS=Mus musculus OX=10090 GN=Timm44 PE=1 SV=2	Timm44	_AISQGVESVK[Acetyl (K)]K_	1	95.5176	84.3449	91.0422	101.378	67.1429	88.3521	1.08588	0.958868	1.03501	1.15251	0.763309	1.00442	0.985858	0.956114	0.949372	1.05187	1.03164	1.02515	1.10146	1.00288	1.0902	1.09568	0.739898	0.979786	0.881304	0.313782
O35857	217	K	Mitochondrial import inner membrane translocase subunit TIM44 OS=Mus musculus OX=10090 GN=Timm44 PE=1 SV=2	Timm44	_TEFAGAK[Acetyl (K)]FK_	1	184.922	216.395	215.179	161.621	160.634	213.36	0.963041	1.12695	1.12061	0.841696	0.836555	1.11114	0.985858	0.956114	0.949372	1.05187	1.03164	1.02515	0.976856	1.17868	1.18037	0.800189	0.810898	1.08389	0.807868	0.134445
O35857	240	K	Mitochondrial import inner membrane translocase subunit TIM44 OS=Mus musculus OX=10090 GN=Timm44 PE=1 SV=2	Timm44	_DSK[Acetyl (K)]WYQQWK_	1	276.899	323.563	306.071	242.261	285.116	317.821	0.94843	1.10826	1.04835	0.829789	0.976575	1.08859	0.985858	0.956114	0.949372	1.05187	1.03164	1.02515	0.962035	1.15913	1.10426	0.78887	0.946623	1.06189	0.867292	0.227387
O35857	246	K	Mitochondrial import inner membrane translocase subunit TIM44 OS=Mus musculus OX=10090 GN=Timm44 PE=1 SV=2	Timm44	_WYQQWK[Acetyl (K)]DFK_	1	129.502	126.647	111.074	101.368	98.2936	141.188	1.09736	1.07317	0.941208	0.858963	0.832911	1.19638	0.985858	0.956114	0.949372	1.05187	1.03164	1.02515	1.1131	1.12243	0.991401	0.816605	0.807365	1.16704	0.86491	0.280924
O35857	282	K	Mitochondrial import inner membrane translocase subunit TIM44 OS=Mus musculus OX=10090 GN=Timm44 PE=1 SV=2	Timm44	_ALTDK[Acetyl (K)]VTDLLGGLFSK_	1	78.5415	82.1448	25.4173	42.5626	54.3648	71.6786	1.32855	1.3895	0.42994	0.719957	0.919594	1.21246	0.985858	0.956114	0.949372	1.05187	1.03164	1.02515	1.34761	1.45328	0.452868	0.684454	0.89139	1.18272	0.84781	0.874484
O35864	47	K	COP9 signalosome complex subunit 5 OS=Mus musculus OX=10090 GN=Cops5 PE=1 SV=3	Cops5	_PWTK[Acetyl (K)]DHHYFK_	1	96.9908	80.8163	79.9428	87.9998	105.371	98.9395	1.05796	0.881536	0.872007	0.959892	1.14938	1.07922	0.984173	0.735164	0.861529	1.09485	1.03932	1.28496	1.07498	1.1991	1.01216	0.876731	1.10589	0.839887	0.858888	0.187036
O35864	53	K	COP9 signalosome complex subunit 5 OS=Mus musculus OX=10090 GN=Cops5 PE=1 SV=3	Cops5	_DHHYFK[Acetyl (K)]YC[Carbamidomethyl (C)]K_	1	105.723	109.057	95.2223	206.936	247.75	307.768	0.591482	0.610135	0.532734	1.15773	1.38607	1.72185	0.984173	0.735164	0.861529	1.09485	1.03932	1.28496	0.600994	0.829931	0.618359	1.05743	1.33363	1.34	1.82067	0.00953029
O35864	56	K	COP9 signalosome complex subunit 5 OS=Mus musculus OX=10090 GN=Cops5 PE=1 SV=3	Cops5	_YC[Carbamidomethyl (C)]K[Acetyl (K)]ISALALLK_	1	25.9714	52.6089	41.0271	150.71	77.6183	78.2529	0.365632	0.740641	0.57759	2.12174	1.09273	1.10167	0.984173	0.735164	0.861529	1.09485	1.03932	1.28496	0.371512	1.00745	0.670424	1.93792	1.05139	0.857354	1.87698	0.16338
O35864	180	K	COP9 signalosome complex subunit 5 OS=Mus musculus OX=10090 GN=Cops5 PE=1 SV=3	Cops5	_TISAGK[Acetyl (K)]VNLGAFR_	1	399.805	421.374	478.46	413.744	394.465	492.244	0.922593	0.972367	1.1041	0.954759	0.910273	1.13591	0.984173	0.735164	0.861529	1.09485	1.03932	1.28496	0.93743	1.32265	1.28156	0.872043	0.875834	0.884002	0.743124	0.0603661
O35864	236	K	COP9 signalosome complex subunit 5 OS=Mus musculus OX=10090 GN=Cops5 PE=1 SV=3	Cops5	_K[Acetyl (K)]LLELLWNK_	1	34.2739	30.8082	52.5593	39.4652	43.2061	37.5894	0.864403	0.776998	1.32557	0.99533	1.08968	0.948022	0.984173	0.735164	0.861529	1.09485	1.03932	1.28496	0.878304	1.0569	1.53862	0.909099	1.04845	0.737783	0.775896	0.290219
O35887	98	K	Calumenin OS=Mus musculus OX=10090 GN=Calu PE=1 SV=1	Calu	_GWIK[Acetyl (K)]FAQK_	1	511.078	565.347	645.768	255.814	260.957	345.885	1.18632	1.31229	1.49897	0.593801	0.605739	0.802876	1.21575	1.21468	1.18142	0.907288	0.752202	0.728657	0.975799	1.08036	1.26878	0.654479	0.805287	1.10186	0.770427	0.176408
O35892	33	K	Nuclear autoantigen Sp-100 OS=Mus musculus OX=10090 GN=Sp100 PE=1 SV=2	Sp100	_TQK[Acetyl (K)]VAISNAIR_	1	251.659	299.055	253.694	109.899	106.082	163.212	1.27573	1.51599	1.28604	0.557111	0.537757	0.827366	1.24942	1.22148	1.20364	0.807224	0.665414	0.85282	1.02106	1.24111	1.06846	0.690156	0.808154	0.970154	0.74114	0.0560789
O35892	76	K	Nuclear autoantigen Sp-100 OS=Mus musculus OX=10090 GN=Sp100 PE=1 SV=2	Sp100	_SLVPVDK[Acetyl (K)]VIYR_	1	672.613	533.045	746.64	362.708	397.476	443.833	1.2786	1.01329	1.41933	0.689491	0.755583	0.843704	1.24942	1.22148	1.20364	0.807224	0.665414	0.85282	1.02336	0.829562	1.17919	0.85415	1.13551	0.989311	0.982473	0.919401
O35943	194	K	Frataxin, mitochondrial OS=Mus musculus OX=10090 GN=Fxn PE=1 SV=1	Fxn	_ALNTK[Acetyl (K)]LDLSSLAYSGK_	1	43.2963		88.383	32.8508	34.4437	36.3786	0.919818		1.87767	0.697908	0.731747	0.772855	0.927692	0.972296	0.880056	1.06742	1.0291	1.12343	0.991512		2.13358	0.653824	0.711056	0.687941	0.437922	0.298066
O35945	22	K	Aldehyde dehydrogenase, cytosolic 1 OS=Mus musculus OX=10090 GN=Aldh1a7 PE=1 SV=1	Aldh1a7	_IQHTK[Acetyl (K)]IFINNEWHDSVSSK_	1	180.166	237.939	192.456	326.859	361.757	482.979	0.606567	0.801072	0.647943	1.10044	1.21793	1.62605	0.621119	0.637196	0.620079	1.3782	1.36548	1.37793	0.976572	1.25718	1.04494	0.798462	0.891941	1.18007	0.875493	0.366562
O35945	252	K	Aldehyde dehydrogenase, cytosolic 1 OS=Mus musculus OX=10090 GN=Aldh1a7 PE=1 SV=1	Aldh1a7	_VSFTGSTEVGK[Acetyl (K)]LIK_	1	249.765	206.535	263.869	467.427	487.45	525.583	0.680983	0.563116	0.719437	1.27444	1.32903	1.433	0.621119	0.637196	0.620079	1.3782	1.36548	1.37793	1.09638	0.883741	1.16024	0.924712	0.973304	1.03997	0.935557	0.533091
O35945	353	K	Aldehyde dehydrogenase, cytosolic 1 OS=Mus musculus OX=10090 GN=Aldh1a7 PE=1 SV=1	Aldh1a7	_EQHNK[Acetyl (K)]ILGLIESGK_	1	772.984	726.294	884.752	1381.88	1440.7	1483.2	0.69328	0.651404	0.793522	1.23939	1.29214	1.33026	0.621119	0.637196	0.620079	1.3782	1.36548	1.37793	1.11618	1.0223	1.27971	0.899281	0.946291	0.965409	0.82236	0.049215
O35945	362	K	Aldehyde dehydrogenase, cytosolic 1 OS=Mus musculus OX=10090 GN=Aldh1a7 PE=1 SV=1	Aldh1a7	_ILGLIESGK[Acetyl (K)]K_	1	119.182	129.438	93.8126	256.209	218.586	217.243	0.691263	0.750751	0.544119	1.48603	1.26781	1.26002	0.621119	0.637196	0.620079	1.3782	1.36548	1.37793	1.11293	1.17821	0.877501	1.07824	0.928474	0.914433	0.921892	0.505951
O35945	419	K	Aldehyde dehydrogenase, cytosolic 1 OS=Mus musculus OX=10090 GN=Aldh1a7 PE=1 SV=1	Aldh1a7	_SMDDVIK[Acetyl (K)]R_	1	60.2568	131.101	124.217	215.544	229.224	175.352	0.386388	0.840666	0.79652	1.38214	1.46986	1.12442	0.621119	0.637196	0.620079	1.3782	1.36548	1.37793	0.622084	1.31932	1.28455	1.00286	1.07644	0.816023	0.897511	0.829093
O35945	435	K	Aldehyde dehydrogenase, cytosolic 1 OS=Mus musculus OX=10090 GN=Aldh1a7 PE=1 SV=1	Aldh1a7	_RANNTTYGLAAGVFTK[Acetyl (K)]DLDK_	1	92.1184	44.8969	74.5661	111.023	144.889	119.928	0.94091	0.458582	0.761628	1.13401	1.47991	1.22496	0.621119	0.637196	0.620079	1.3782	1.36548	1.37793	1.51486	0.719689	1.22828	0.822817	1.0838	0.888989	0.80732	0.500606
O35955	72	K	Proteasome subunit beta type-10 OS=Mus musculus OX=10090 GN=Psmb10 PE=1 SV=1	Psmb10	_SC[Carbamidomethyl (C)]EK[Acetyl (K)]IHFIAPK_	1	3759.93	3379.29	3998.15	3138.49	3352.73	3361.94	1.07475	0.965947	1.14284	0.897117	0.958355	0.960989	1.11705	1.02514	1.02728	0.997149	0.868953	0.964425	0.962129	0.942258	1.11249	0.899682	1.10289	0.996436	0.994074	0.936904
O54692	402	K	Centromere/kinetochore protein zw10 homolog OS=Mus musculus OX=10090 GN=Zw10 PE=1 SV=3	Zw10	_NINSHFANK[Acetyl (K)]K_	1	34.099	33.4435	46.184	40.2532	39.9465	36.9091	0.88632	0.869281	1.20044	1.04628	1.03831	0.959363	0.995035	0.878745	0.942021	1.11525	0.982321	1.08663	0.890743	0.989231	1.27433	0.938158	1.057	0.882883	0.912418	0.52321
O54692	528	K	Centromere/kinetochore protein zw10 homolog OS=Mus musculus OX=10090 GN=Zw10 PE=1 SV=3	Zw10	_NIFHLFHDVVPTYHK[Acetyl (K)]ENLR_	1	166.037	182.215	152.739	152.879	191.393	169.974	0.981271	1.07688	0.90268	0.903506	1.13112	1.00454	0.995035	0.878745	0.942021	1.11525	0.982321	1.08663	0.986168	1.22548	0.958238	0.810136	1.15148	0.924456	0.910467	0.487472
O54724	100	K	Caveolae-associated protein 1 OS=Mus musculus OX=10090 GN=Cavin1 PE=1 SV=1	Cavin1	_LGK[Acetyl (K)]AHATTSNTVSK_	1	191.829	317.232	263.131	126.553	139.176	182.251	0.943287	1.55994	1.29391	0.622305	0.684374	0.896188	1.18389	1.11725	1.13096	0.861725	0.872429	0.833744	0.79677	1.39623	1.14407	0.722162	0.784447	1.0749	0.773584	0.294858
O54724	111	K	Caveolae-associated protein 1 OS=Mus musculus OX=10090 GN=Cavin1 PE=1 SV=1	Cavin1	_AHATTSNTVSK[Acetyl (K)]LLEK_	1	4216.96	3469.01	4300.87	2033.9	2247.7	2663.32	1.33647	1.09943	1.36306	0.6446	0.712358	0.84408	1.18389	1.11725	1.13096	0.861725	0.872429	0.833744	1.12888	0.984047	1.20522	0.748034	0.816522	1.0124	0.776623	0.0755372
O54724	154	K	Caveolae-associated protein 1 OS=Mus musculus OX=10090 GN=Cavin1 PE=1 SV=1	Cavin1	_NFK[Acetyl (K)]VMIYQDEVK_	1	727.947	745.302	646.083	399.227	353.73	407.8	1.33157	1.36332	1.18183	0.730273	0.647049	0.745956	1.18389	1.11725	1.13096	0.861725	0.872429	0.833744	1.12475	1.22025	1.04497	0.847456	0.741664	0.894706	0.732699	0.0120162
O54724	167	K	Caveolae-associated protein 1 OS=Mus musculus OX=10090 GN=Cavin1 PE=1 SV=1	Cavin1	_LPAK[Acetyl (K)]LSVSK_	1	7404.75	7351.23	7521.22	5102.79	5289.64	5883.17	1.15241	1.14408	1.17053	0.794151	0.823231	0.915602	1.18389	1.11725	1.13096	0.861725	0.872429	0.833744	0.973407	1.02401	1.03499	0.921584	0.943608	1.09818	0.977235	0.680645
O54724	278	K	Caveolae-associated protein 1 OS=Mus musculus OX=10090 GN=Cavin1 PE=1 SV=1	Cavin1	_MNK[Acetyl (K)]LGTR_	1	220.272	252.595	206.788	423.324	482.474	618.288	0.599723	0.687725	0.563011	1.15256	1.3136	1.68338	1.18389	1.11725	1.13096	0.861725	0.872429	0.833744	0.50657	0.615551	0.497815	1.3375	1.50569	2.01906	3.00151	0.00147725
O54724	301	K	Caveolae-associated protein 1 OS=Mus musculus OX=10090 GN=Cavin1 PE=1 SV=1	Cavin1	_K[Acetyl (K)]SFTPDHVVYAR_	1	70.3137	49.2873	52.7166	32.2049	31.6239	22.9386	1.62835	1.14142	1.22083	0.745814	0.73236	0.531222	1.18389	1.11725	1.13096	0.861725	0.872429	0.833744	1.37543	1.02163	1.07946	0.86549	0.83945	0.637152	0.673688	0.041442
O54724	319	K	Caveolae-associated protein 1 OS=Mus musculus OX=10090 GN=Cavin1 PE=1 SV=1	Cavin1	_TAVYK[Acetyl (K)]VPPFTFHVK_	1	1360.93	1468.56	1469.78	994.365	1110.17	1378.34	1.04927	1.13226	1.1332	0.76665	0.855938	1.06269	1.18389	1.11725	1.13096	0.861725	0.872429	0.833744	0.886292	1.01343	1.00197	0.88967	0.981098	1.2746	1.08398	0.573917
O54724	328	K	Caveolae-associated protein 1 OS=Mus musculus OX=10090 GN=Cavin1 PE=1 SV=1	Cavin1	_VPPFTFHVK[Acetyl (K)]K_	1	7071.62	6877.95	7420.17	4663.64	5281.54	6682.52	1.11665	1.08607	1.17168	0.736414	0.833983	1.05521	1.18389	1.11725	1.13096	0.861725	0.872429	0.833744	0.943203	0.972088	1.03601	0.854582	0.955932	1.26562	1.0423	0.825451
O54734	359	K	Dolichyl-diphosphooligosaccharide--protein glycosyltransferase 48 kDa subunit OS=Mus musculus OX=10090 GN=Ddost PE=1 SV=2	Ddost	_GGK[Acetyl (K)]YSVQFK_	1	654.408	652.92	685.521	764.425	727.507	838.499	0.90821	0.906145	0.95139	1.0609	1.00966	1.1637	0.972006	0.983871	1.00621	1.02825	0.970935	1.03873	0.934367	0.921	0.945523	1.03175	1.03988	1.12031	1.13962	0.00889945
O54734	376	K	Dolichyl-diphosphooligosaccharide--protein glycosyltransferase 48 kDa subunit OS=Mus musculus OX=10090 GN=Ddost PE=1 SV=2	Ddost	_LPDVYGVFQFK[Acetyl (K)]VDYNR_	1	59.9356	15.2658		37.1686	41.1384	17.8124	1.74922	0.445533		1.08477	1.20062	0.519856	0.972006	0.983871	1.00621	1.02825	0.970935	1.03873	1.7996	0.452837		1.05496	1.23656	0.500473	0.826364	0.953443
O54743	160	K	Forkhead box protein F2 OS=Mus musculus OX=10090 GN=Foxf2 PE=2 SV=2	Foxf2	_HNLSLNEC[Carbamidomethyl (C)]FIK[Acetyl (K)]LPK_	1	21.3886	24.0867	33.4104	26.654	29.1322	33.1737	0.764582	0.861031	1.19433	0.952805	1.04139	1.18586
O54750	246	K	Cytochrome P450 2J6 OS=Mus musculus OX=10090 GN=Cyp2j6 PE=2 SV=2	Cyp2j6	_YIPGSHQK[Acetyl (K)]VFR_	1	387.833	360.835	299.775	237.632	137.891	257.604	1.38382	1.28749	1.06963	0.847894	0.492007	0.919156	1.31232	0.877014	0.69701	0.972396	0.71403	1.42723	1.05449	1.46804	1.53459	0.871963	0.689057	0.644012	0.543497	0.0156363
O54754	790	K	Aldehyde oxidase 1 OS=Mus musculus OX=10090 GN=Aox1 PE=1 SV=2	Aox1	_LSANK[Acetyl (K)]VMC[Carbamidomethyl (C)]HVR_	1	32.2358	31.2486	29.9292	18.6057	25.2669	24.6744	1.19421	1.15764	1.10876	0.689268	0.936039	0.914088
O54774	176	K	AP-3 complex subunit delta-1 OS=Mus musculus OX=10090 GN=Ap3d1 PE=1 SV=1	Ap3d1	_VFLK[Acetyl (K)]YPESLRPAFPR_	1	732.701	703.819	690.138	621.286	777.358	849.482	1.0049	0.965285	0.946521	0.852092	1.06614	1.16506	0.89457	0.894311	0.945783	1.07957	1.07991	1.10586	1.12333	1.07936	1.00078	0.789291	0.987249	1.05354	0.883441	0.237252
O54774	243	K	AP-3 complex subunit delta-1 OS=Mus musculus OX=10090 GN=Ap3d1 PE=1 SV=1	Ap3d1	_IIK[Acetyl (K)]LFGALTPLEPR_	1	47.4162	9.63476	55.3127	40.2015	67.8322	93.3369	0.90681	0.18426	1.05783	0.768832	1.29725	1.78502	0.89457	0.894311	0.945783	1.07957	1.07991	1.10586	1.01368	0.206035	1.11847	0.712168	1.20126	1.61415	1.50868	0.378123
O54774	580	K	AP-3 complex subunit delta-1 OS=Mus musculus OX=10090 GN=Ap3d1 PE=1 SV=1	Ap3d1	_ASC[Carbamidomethyl (C)]ILQLVK[Acetyl (K)]HVQK_	1	21.2118	20.6905	28.6603	23.0529	35.1506	28.4686	0.809434	0.789538	1.09366	0.879688	1.34133	1.08635	0.89457	0.894311	0.945783	1.07957	1.07991	1.10586	0.90483	0.882845	1.15636	0.814854	1.24207	0.98236	1.03235	0.877494
O54774	1081	K	AP-3 complex subunit delta-1 OS=Mus musculus OX=10090 GN=Ap3d1 PE=1 SV=1	Ap3d1	_DDEGATHEK[Acetyl (K)]LDFR_	1	146.091	142.407	163.537	147.608	172.021	180.453	0.920629	0.897412	1.03057	0.930189	1.08403	1.13717	0.89457	0.894311	0.945783	1.07957	1.07991	1.10586	1.02913	1.00347	1.08965	0.861632	1.00382	1.02831	0.926821	0.264664
O54774	1167	K	AP-3 complex subunit delta-1 OS=Mus musculus OX=10090 GN=Ap3d1 PE=1 SV=1	Ap3d1	_SIQGHHVC[Carbamidomethyl (C)]LLVK[Acetyl (K)]K_	1	49.7422	46.0257	32.1842	87.9666	68.9527	54.2065	0.880191	0.814427	0.5695	1.55657	1.22012	0.959186	0.89457	0.894311	0.945783	1.07957	1.07991	1.10586	0.983927	0.910676	0.602147	1.44185	1.12983	0.86737	1.37741	0.20395
O54784	42	K	Death-associated protein kinase 3 OS=Mus musculus OX=10090 GN=Dapk3 PE=1 SV=1	Dapk3	_GTGMEYAAK[Acetyl (K)]FIK_	1	237.611	241.824	246.889	203.008	225.492	320.784	0.966155	0.983287	1.00388	0.825456	0.916878	1.30435	0.964106	0.940874	0.927663	1.15323	0.978865	1.03526	1.00213	1.04508	1.08216	0.715778	0.936675	1.25992	0.930659	0.584147
O54784	158	K	Death-associated protein kinase 3 OS=Mus musculus OX=10090 GN=Dapk3 PE=1 SV=1	Dapk3	_IK[Acetyl (K)]LIDFGIAHR_	1	532.355	649.746	573.633	531.423	567.04	713.391	0.895319	1.09275	0.964741	0.893751	0.953653	1.19979	0.964106	0.940874	0.927663	1.15323	0.978865	1.03526	0.928652	1.16142	1.03997	0.774998	0.974244	1.15892	0.929113	0.568038
O54784	276	K	Death-associated protein kinase 3 OS=Mus musculus OX=10090 GN=Dapk3 PE=1 SV=1	Dapk3	_MTIAQSLEHSWIK[Acetyl (K)]VR_	1	32.1122	33.3005	32.6027	25.3205	27.9605	37.6782	1.01957	1.0573	1.03515	0.803933	0.887754	1.19629	0.964106	0.940874	0.927663	1.15323	0.978865	1.03526	1.05753	1.12374	1.11586	0.697114	0.906922	1.15555	0.836963	0.248312
O54785	57	K	LIM domain kinase 2 OS=Mus musculus OX=10090 GN=Limk2 PE=1 SV=2	Limk2	_DGK[Acetyl (K)]LYC[Carbamidomethyl (C)]HK_	1	148.63	112.616	127.799	400.058	426.774	423.933	0.543832	0.412056	0.467613	1.4638	1.56155	1.55115	0.999038	0.938442	0.850602	1.075	1.03614	1.10078	0.544356	0.439085	0.549744	1.36167	1.50708	1.40915	2.79021	0.000200944
O54785	62	K	LIM domain kinase 2 OS=Mus musculus OX=10090 GN=Limk2 PE=1 SV=2	Limk2	_LYC[Carbamidomethyl (C)]HK[Acetyl (K)]DYWAK_	1	179.69	218.33	202.968	223.557	242.184	235.565	0.82788	1.0059	0.935125	1.02998	1.1158	1.08531	0.999038	0.938442	0.850602	1.075	1.03614	1.10078	0.828677	1.07188	1.09937	0.958124	1.07688	0.985949	1.00701	0.894874
O54785	390	K	LIM domain kinase 2 OS=Mus musculus OX=10090 GN=Limk2 PE=1 SV=2	Limk2	_SLDHPNVLK[Acetyl (K)]FIGVLYK_	1	95.1687	95.6909	123.508	91.4783	114.692	147.279	0.855043	0.859734	1.10966	0.821886	1.03045	1.32323	0.999038	0.938442	0.850602	1.075	1.03614	1.10078	0.855866	0.916129	1.30456	0.764546	0.994508	1.20208	0.962486	0.849323
O54785	428	K	LIM domain kinase 2 OS=Mus musculus OX=10090 GN=Limk2 PE=1 SV=2	Limk2	_SVDPFPWQQK[Acetyl (K)]VR_	1	160.157	143.823	160.605	210.433	172.108	209.571	0.909382	0.816637	0.911928	1.19485	0.977243	1.18996	0.999038	0.938442	0.850602	1.075	1.03614	1.10078	0.910258	0.870205	1.0721	1.11149	0.943156	1.08102	1.09925	0.301839
O54788	21	K	DNA fragmentation factor subunit beta OS=Mus musculus OX=10090 GN=Dffb PE=1 SV=1	Dffb	_ALHSAC[Carbamidomethyl (C)]K[Acetyl (K)]FGVAAR_	1	215.709	104.299		191.702	203.384	34.0868	1.43963	0.696088		1.27941	1.35738	0.227494	1.098	1.02228	1.00452	0.878064	0.919974	1.07716	1.31113	0.680919		1.45708	1.47545	0.211198	1.05209	0.827466
O54826	135	K	Protein AF-10 OS=Mus musculus OX=10090 GN=Mllt10 PE=1 SV=2	Mllt10	_YNK[Acetyl (K)]TC[Carbamidomethyl (C)]YIC[Carbamidomethyl (C)]DEQGR_	1	14.6003	19.4319	15.8755	12.1017	11.471	12.5489	1.01828	1.35525	1.10722	0.844017	0.800032	0.875204	0.972669	0.605486	1.08243	1.0273	1.47239	0.839725	1.04689	2.23829	1.0229	0.821586	0.543357	1.04225	0.558763	0.162879
O54826	200	K	Protein AF-10 OS=Mus musculus OX=10090 GN=Mllt10 PE=1 SV=2	Mllt10	_YHFSK[Acetyl (K)]LK_	1	206.758	176.178	108.331	130.256	154.961		1.33138	1.13446	0.697571	0.838754	0.997835		0.972669	0.605486	1.08243	1.0273	1.47239	0.839725	1.36879	1.87364	0.644449	0.816463	0.677699		0.576618	0.345209
O54833	69	K	Casein kinase II subunit alpha' OS=Mus musculus OX=10090 GN=Csnk2a2 PE=1 SV=1	Csnk2a2	_VVVK[Acetyl (K)]ILKPVK_	1	970.784	939.267	891.283	847.209	877.657	1056.97	1.04326	1.00939	0.957825	0.91046	0.943181	1.13588	0.915888	0.956717	1.0115	1.15615	0.863753	1.096	1.13907	1.05506	0.946939	0.787496	1.09196	1.03639	0.928297	0.51654
O54833	151	K	Casein kinase II subunit alpha' OS=Mus musculus OX=10090 GN=Csnk2a2 PE=1 SV=1	Csnk2a2	_ALDYC[Carbamidomethyl (C)]HSK[Acetyl (K)]GIMHR_	1	99.0163	117.985	126.396	143.018	110.945	129.348	0.817519	0.974134	1.04358	1.18081	0.916009	1.06795	0.915888	0.956717	1.0115	1.15615	0.863753	1.096	0.892597	1.0182	1.03172	1.02134	1.0605	0.974403	1.03865	0.493114
O54833	260	K	Casein kinase II subunit alpha' OS=Mus musculus OX=10090 GN=Csnk2a2 PE=1 SV=1	Csnk2a2	_VLGTDELYGYLK[Acetyl (K)]K_	1	99.5767	120.78	110.58	110.038	144.003	129.909	0.835741	1.0137	0.92809	0.923541	1.20861	1.09032	0.915888	0.956717	1.0115	1.15615	0.863753	1.096	0.912492	1.05956	0.917543	0.79881	1.39925	0.994816	1.10495	0.681194
O54836	92	K	Zinc finger matrin-type protein 3 OS=Mus musculus OX=10090 GN=Zmat3 PE=2 SV=1	Zmat3	_LC[Carbamidomethyl (C)]NVTLNSAQQAQAHYQGK[Acetyl (K)]NHGK_	1	43.4142	44.8173	58.3969	38.7789	46.5046	31.8525	0.987567	1.01949	1.32839	0.882127	1.05787	0.724566
O54865	47	K	Guanylate cyclase soluble subunit beta-1 OS=Mus musculus OX=10090 GN=Gucy1b1 PE=1 SV=1	Gucy1b1	_IIYDDSK[Acetyl (K)]TYDLVAAASK_	1	180.174	154.547	125.405	107.485	109.346	81.9605	1.42445	1.22185	0.991452	0.849778	0.864487	0.647979	1.15895	1.14242	1.20152	0.916995	0.729863	0.850263	1.22909	1.06953	0.825166	0.926699	1.18445	0.762093	0.919793	0.642756
O54865	165	K	Guanylate cyclase soluble subunit beta-1 OS=Mus musculus OX=10090 GN=Gucy1b1 PE=1 SV=1	Gucy1b1	_TVAQQIHGTEIDMK[Acetyl (K)]VIQQR_	1	107.52	106.206	80.7289	86.1858	75.5702	54.5592	1.26303	1.2476	0.948321	1.01242	0.887721	0.640906	1.15895	1.14242	1.20152	0.916995	0.729863	0.850263	1.08981	1.09207	0.789268	1.10407	1.21628	0.753773	1.03466	0.897549
O54865	561	K	Guanylate cyclase soluble subunit beta-1 OS=Mus musculus OX=10090 GN=Gucy1b1 PE=1 SV=1	Gucy1b1	_GK[Acetyl (K)]INVSEYTYR_	1	221.708	204.852	207.819	142.619	158.785	179.212	1.19305	1.10235	1.11831	0.767462	0.854451	0.964373	1.15895	1.14242	1.20152	0.916995	0.729863	0.850263	1.02943	0.964925	0.930751	0.836931	1.1707	1.13421	1.07409	0.609937
O54879	12	K	High mobility group protein B3 OS=Mus musculus OX=10090 GN=Hmgb3 PE=1 SV=3	Hmgb3	_GK[Acetyl (K)]M[Oxidation (M)]SAYAFFVQTC[Carbamidomethyl (C)]R_	1	15957.1	12361.2	16616.6	10705.1	10682.1	9374.64	1.26482	0.979795	1.31709	0.848521	0.846704	0.743068	1.16121	1.23126	1.18617	0.794669	0.788044	0.838653	1.08923	0.795769	1.11037	1.06777	1.07444	0.886026	1.01097	0.891334
O54879	43	K	High mobility group protein B3 OS=Mus musculus OX=10090 GN=Hmgb3 PE=1 SV=3	Hmgb3	_KNPEVPVNFAEFSK[Acetyl (K)]K_	1	169.378	130.394	137.068	140.576	171.552	168.057	1.10822	0.853152	0.896824	0.919774	1.12245	1.09958	1.16121	1.23126	1.18617	0.794669	0.788044	0.838653	0.954371	0.692912	0.756067	1.15743	1.42435	1.31112	1.61978	0.0124602
O54890	123	K	Integrin beta-3 OS=Mus musculus OX=10090 GN=Itgb3 PE=1 SV=2	Itgb3	_LRPDDSK[Acetyl (K)]IFSLQVR_	1	27.7863	52.8141	37.3827	46.9459	38.5386	52.1206	0.652291	1.23982	0.877569	1.10207	0.904704	1.22354	1.02898	1.0206	0.988106	1.01239	0.96749	0.982434	0.633921	1.2148	0.888133	1.08858	0.935104	1.24542	1.19448	0.372896
O54890	435	K	Integrin beta-3 OS=Mus musculus OX=10090 GN=Itgb3 PE=1 SV=2	Itgb3	_GC[Carbamidomethyl (C)]PQEK[Acetyl (K)]EQSFTIKPVGFK_	1	164.226	171.264	169.71	445.363	385.549	376.918	0.575213	0.599863	0.59442	1.55991	1.35041	1.32018	1.02898	1.0206	0.988106	1.01239	0.96749	0.982434	0.559014	0.587753	0.601576	1.54082	1.39579	1.34378	2.44826	4.1911e-05
O54890	763	K	Integrin beta-3 OS=Mus musculus OX=10090 GN=Itgb3 PE=1 SV=2	Itgb3	_AK[Acetyl (K)]WDTANNPLYK_	1	35.6044	36.5905	37.4617	42.2628	38.3676	37.756	0.936782	0.962727	0.985648	1.11197	1.00948	0.993393	1.02898	1.0206	0.988106	1.01239	0.96749	0.982434	0.910401	0.943291	0.997513	1.09836	1.0434	1.01115	1.10582	0.0485409
O54901	66	K	OX-2 membrane glycoprotein OS=Mus musculus OX=10090 GN=Cd200 PE=1 SV=1	Cd200	_TSQEPLIVTWQK[Acetyl (K)]K_	1	504.07	549.014	635.634	386.532	425.725	520.521	1.00097	1.09022	1.26222	0.767565	0.845392	1.03364	1.10273	1.09794	1.01599	0.930366	0.798368	1.0546	0.907717	0.992963	1.24236	0.825014	1.0589	0.980117	0.911229	0.493921
O54901	80	K	OX-2 membrane glycoprotein OS=Mus musculus OX=10090 GN=Cd200 PE=1 SV=1	Cd200	_AVSPENMVTYSK[Acetyl (K)]THGVVIQPAYK_	1	62.389	75.7417	84.8219	55.723	51.6217	68.1486	0.939484	1.14056	1.27729	0.839106	0.777346	1.02622	1.10273	1.09794	1.01599	0.930366	0.798368	1.0546	0.85196	1.03881	1.25719	0.901909	0.973668	0.973082	0.90492	0.487462
O54946	310	K	DnaJ homolog subfamily B member 6 OS=Mus musculus OX=10090 GN=Dnajb6 PE=1 SV=4	Dnajb6	_PLAPTPAPTPAPTPAPAPAQTPAPSVSTRPQKPPRPAPTAK[Acetyl (K)]LGSK_	0.999641	92.4914	81.555	88.9867	67.3489	46.1353	56.3032	1.28217	1.13056	1.23358	0.933628	0.639553	0.780507	1.04929	1.04532	0.990113	0.905268	0.953742	1.05627	1.22194	1.08155	1.2459	1.03133	0.670572	0.738928	0.687676	0.0472087
O54950	57	K	5'-AMP-activated protein kinase subunit gamma-1 OS=Mus musculus OX=10090 GN=Prkag1 PE=1 SV=2	Prkag1	_LVVFDTSLQVK[Acetyl (K)]K_	1	55.1196	56.7588	57.9892	98.2612	85.7898	127.052	0.687605	0.708053	0.723402	1.22579	1.07021	1.58495	0.699417	0.78976	0.861071	1.31612	1.10615	1.22748	0.983111	0.896542	0.840118	0.931365	0.967506	1.29122	1.17293	0.252557
O54950	77	K	5'-AMP-activated protein kinase subunit gamma-1 OS=Mus musculus OX=10090 GN=Prkag1 PE=1 SV=2	Prkag1	_AAPLWDSK[Acetyl (K)]K_	1	309.44	305.452	337.662	590.722	536.825	592.011	0.69482	0.685868	0.758192	1.32642	1.20539	1.32931	0.699417	0.78976	0.861071	1.31612	1.10615	1.22748	0.993428	0.86845	0.880521	1.00782	1.08972	1.08296	1.15975	0.0392507
O54950	242	K	5'-AMP-activated protein kinase subunit gamma-1 OS=Mus musculus OX=10090 GN=Prkag1 PE=1 SV=2	Prkag1	_VVDIYSK[Acetyl (K)]FDVINLAAEK_	1	60.861	27.1582	56.6381	79.147	108.457	69.7476	0.908354	0.405338	0.845326	1.18127	1.61872	1.04099	0.699417	0.78976	0.861071	1.31612	1.10615	1.22748	1.29873	0.513242	0.981715	0.897544	1.46338	0.848066	1.14866	0.614302
O54950	263	K	5'-AMP-activated protein kinase subunit gamma-1 OS=Mus musculus OX=10090 GN=Prkag1 PE=1 SV=2	Prkag1	_TYNNLDVSVTK[Acetyl (K)]ALQHR_	1	22.4384	31.5945	39.4346	53.36	71.9834	56.426	0.489143	0.688741	0.859652	1.16322	1.56919	1.23005	0.699417	0.78976	0.861071	1.31612	1.10615	1.22748	0.699358	0.872089	0.998352	0.883824	1.41861	1.00209	1.28591	0.240805
O54962	64	K	Barrier-to-autointegration factor OS=Mus musculus OX=10090 GN=Banf1 PE=1 SV=1	Banf1	_EWLK[Acetyl (K)]DTC[Carbamidomethyl (C)]GANAK_	1	2571.16	2387.6	2873.67	2914.11	2941.47	2689.81	0.941941	0.874695	1.05277	1.06758	1.07761	0.98541	1.01264	0.792212	0.877816	1.17993	1.09133	1.04607	0.930179	1.10412	1.1993	0.904785	0.987425	0.942013	0.876492	0.183248
O54984	38	K	ATPase GET3 OS=Mus musculus OX=10090 GN=Get3 PE=1 SV=2	Get3	_SLK[Acetyl (K)]WIFVGGK_	1	105.567	138.993	131.727	106.435	121.044	188.47	0.799515	1.05266	0.997633	0.806084	0.916727	1.42738	1.09538	0.99186	1.03894	0.921851	0.983848	0.968119	0.729899	1.0613	0.960237	0.87442	0.931777	1.47438	1.19231	0.467083
O54984	45	K	ATPase GET3 OS=Mus musculus OX=10090 GN=Get3 PE=1 SV=2	Get3	_WIFVGGK[Acetyl (K)]GGVGK_	1	178.464	167.141	191.6	223.087	216.685	207.526	0.903994	0.846638	0.970535	1.13003	1.0976	1.0512	1.09538	0.99186	1.03894	0.921851	0.983848	0.968119	0.825281	0.853586	0.934155	1.22583	1.11562	1.08582	1.31161	0.00650638
O54984	50	K	ATPase GET3 OS=Mus musculus OX=10090 GN=Get3 PE=1 SV=2	Get3	_GGVGK[Acetyl (K)]TTC[Carbamidomethyl (C)]SC[Carbamidomethyl (C)]SLAVQLSK_	1	26.5826	16.178	24.1014	25.1455	25.5114	18.8543	1.16955	0.711781	1.06039	1.10632	1.12242	0.829532	1.09538	0.99186	1.03894	0.921851	0.983848	0.968119	1.06772	0.717622	1.02064	1.20011	1.14085	0.856849	1.13964	0.455166
O54988	11	K	STE20-like serine/threonine-protein kinase OS=Mus musculus OX=10090 GN=Slk PE=1 SV=2	Slk	_IFK[Acetyl (K)]LGSEK_	1	140.656	156.549	166.74	127.201	126.484	186.876	0.933037	1.03846	1.10606	0.843779	0.839024	1.23964	1.00595	1.00852	1.01357	1.03165	0.938209	1.0021	0.927517	1.02968	1.09126	0.817895	0.894283	1.23704	0.967447	0.74357
O54988	150	K	STE20-like serine/threonine-protein kinase OS=Mus musculus OX=10090 GN=Slk PE=1 SV=2	Slk	_QTLEALNYLHDNK[Acetyl (K)]IIHR_	1	103.586	125.216	88.4418	184.19	90.7281	73.8467	0.933191	1.12806	0.796762	1.65935	0.81736	0.665276	1.00595	1.00852	1.01357	1.03165	0.938209	1.0021	0.92767	1.11853	0.786096	1.60844	0.871192	0.663884	1.10989	0.883556
O54988	915	K	STE20-like serine/threonine-protein kinase OS=Mus musculus OX=10090 GN=Slk PE=1 SV=2	Slk	_ELSK[Acetyl (K)]FQNVLK_	1	68.558		92.6642	118.007	126.346	119.781	0.65249		0.881916	1.12312	1.20248	1.14	1.00595	1.00852	1.01357	1.03165	0.938209	1.0021	0.648629		0.87011	1.08866	1.28168	1.13761	1.53985	0.0399257
O54988	1022	K	STE20-like serine/threonine-protein kinase OS=Mus musculus OX=10090 GN=Slk PE=1 SV=2	Slk	_HQLLK[Acetyl (K)]QQLK_	1					15.9585						1		1.00595	1.00852	1.01357	1.03165	0.938209	1.0021					1.06586
O54988	1161	K	STE20-like serine/threonine-protein kinase OS=Mus musculus OX=10090 GN=Slk PE=1 SV=2	Slk	_C[Carbamidomethyl (C)]HLLVEHETQK[Acetyl (K)]LK_	1	38.33	38.1678	34.3282	55.016	36.4177	21.4583	1.02799	1.02364	0.920664	1.4755	0.976703	0.575501	1.00595	1.00852	1.01357	1.03165	0.938209	1.0021	1.02191	1.01499	0.908339	1.43024	1.04103	0.574297	1.03406	0.910526
O54988	1221	K	STE20-like serine/threonine-protein kinase OS=Mus musculus OX=10090 GN=Slk PE=1 SV=2	Slk	_ISK[Acetyl (K)]FYPIPTLHSTGS_	1	353.865	335.867	392.082	302.062	296.438	382.898	1.02907	0.976731	1.14021	0.878422	0.862068	1.1135	1.00595	1.00852	1.01357	1.03165	0.938209	1.0021	1.02298	0.968475	1.12494	0.851474	0.918844	1.11117	0.924621	0.411673
O54998	66	K	Peptidyl-prolyl cis-trans isomerase FKBP7 OS=Mus musculus OX=10090 GN=Fkbp7 PE=1 SV=1	Fkbp7	_DGSK[Acetyl (K)]FYC[Carbamidomethyl (C)]SR_	1	1106.96	1330.33	1421.64	1101.07	1073.43	1289.56	0.90697	1.08999	1.1648	0.90215	0.879502	1.05658	0.896901	0.945169	0.868883	1.03886	1.18584	1.06435	1.01123	1.15322	1.34058	0.868401	0.741672	0.992706	0.742585	0.0637611
O55022	105	K	Membrane-associated progesterone receptor component 1 OS=Mus musculus OX=10090 GN=Pgrmc1 PE=1 SV=4	Pgrmc1	_K[Acetyl (K)]FYGPEGPYGVFAGR_	1	1054.28	1097.82	1111.01	704.381	662.539	875.408	1.14899	1.19644	1.21081	0.767657	0.722057	0.954048	1.21849	1.23086	1.16415	0.723221	0.797332	0.86595	0.942965	0.972029	1.04009	1.06144	0.905592	1.10174	1.03847	0.627204
O55022	163	K	Membrane-associated progesterone receptor component 1 OS=Mus musculus OX=10090 GN=Pgrmc1 PE=1 SV=4	Pgrmc1	_EALKDEYDDLSDLTPAQQETLSDWDSQFTFK[Acetyl (K)]YHHVGK_	1	35.3105	55.0211	14.508	39.2628	24.7272	30.6238	1.06222	1.65516	0.436433	1.18111	0.743849	0.921231	1.21849	1.23086	1.16415	0.723221	0.797332	0.86595	0.87175	1.34471	0.374896	1.63313	0.932922	1.06384	1.40077	0.349889
O55022	169	K	Membrane-associated progesterone receptor component 1 OS=Mus musculus OX=10090 GN=Pgrmc1 PE=1 SV=4	Pgrmc1	_YHHVGK[Acetyl (K)]LLK_	1	129.183	186.159	312.604	2727.49	2692.45	3860.59	0.0782256	0.112727	0.189295	1.65161	1.63039	2.33775	1.21849	1.23086	1.16415	0.723221	0.797332	0.86595	0.0641989	0.0915837	0.162604	2.28369	2.04481	2.69964	22.0742	0.000362762
O55023	145	K	Inositol monophosphatase 1 OS=Mus musculus OX=10090 GN=Impa1 PE=1 SV=1	Impa1	_GAFC[Carbamidomethyl (C)]NGQK[Acetyl (K)]LQVSQQEDITK_	1	107.707	102.705	125.775	118.652	104.477	107.071	0.96977	0.924732	1.13245	1.06831	0.940686	0.964047	0.971516	0.977361	0.971479	1.01774	0.98661	1.0753	0.998203	0.946152	1.1657	1.04969	0.953453	0.896542	0.932359	0.429185
O55023	181	K	Inositol monophosphatase 1 OS=Mus musculus OX=10090 GN=Impa1 PE=1 SV=1	Impa1	_IVLSNMEK[Acetyl (K)]LC[Carbamidomethyl (C)]SIPIHGIR_	1	1318.1	1312.53	1513.82	1669.33	1606.62	2005.35	0.839045	0.835493	0.963628	1.06262	1.0227	1.27651	0.971516	0.977361	0.971479	1.01774	0.98661	1.0753	0.863645	0.854846	0.991918	1.0441	1.03658	1.18713	1.20565	0.0451161
O55023	260	K	Inositol monophosphatase 1 OS=Mus musculus OX=10090 GN=Impa1 PE=1 SV=1	Impa1	_IIAANSITLAK[Acetyl (K)]R_	1	288.81	214.399	281.261	405.713	414.97	445.66	0.844961	0.627261	0.822877	1.18698	1.21407	1.30385	0.971516	0.977361	0.971479	1.01774	0.98661	1.0753	0.869735	0.641791	0.847035	1.16629	1.23054	1.21255	1.53034	0.0116062
O55023	264	K	Inositol monophosphatase 1 OS=Mus musculus OX=10090 GN=Impa1 PE=1 SV=1	Impa1	_IAK[Acetyl (K)]EIEIIPLQR_	1	572.996	550.109	582.348	531.187	528.426	393.704	1.08839	1.04492	1.10615	1.00898	1.00373	0.74783	0.971516	0.977361	0.971479	1.01774	0.98661	1.0753	1.1203	1.06912	1.13863	0.99139	1.01735	0.695465	0.81255	0.148804
O55026	268	K	Ectonucleoside triphosphate diphosphohydrolase 2 OS=Mus musculus OX=10090 GN=Entpd2 PE=1 SV=2	Entpd2	_FHPC[Carbamidomethyl (C)]WPK[Acetyl (K)]GYSTQVLLR_	1	469.886	654.447	460.571	339.808	377.174	438.685	1.02873	1.4328	1.00834	0.743949	0.825756	0.960425	1.13255	1.12	1.11887	0.876626	0.880271	0.871683	0.908335	1.27928	0.901211	0.848651	0.93807	1.10181	0.935152	0.691181
O55028	184	K	Branched-chain alpha-ketoacid dehydrogenase kinase OS=Mus musculus OX=10090 GN=Bckdk PE=1 SV=1	Bckdk	_KHIQDEK[Acetyl (K)]LVR_	1	48.6951	158.808	123.533	428.53	442.234	376.416	0.185127	0.60375	0.469642	1.62917	1.68127	1.43104	0.906727	1.16461	0.908675	0.948497	1.01594	1.05555	0.20417	0.518415	0.516843	1.71763	1.65488	1.35573	3.81486	0.0112431
O55028	192	K	Branched-chain alpha-ketoacid dehydrogenase kinase OS=Mus musculus OX=10090 GN=Bckdk PE=1 SV=1	Bckdk	_YFLDK[Acetyl (K)]TLTSR_	1	123.117	92.5513	138.564		92.3706		1.1027	0.828935	1.24105		0.827317		0.906727	1.16461	0.908675	0.948497	1.01594	1.05555	1.21613	0.711773	1.36578		0.814333		0.741722
O55028	233	K	Branched-chain alpha-ketoacid dehydrogenase kinase OS=Mus musculus OX=10090 GN=Bckdk PE=1 SV=1	Bckdk	_KIIEK[Acetyl (K)]WVDFAR_	0.999305	136.009	88.062	129.63	71.4308	69.0599	57.7755	1.47845	0.957254	1.4091	0.776468	0.750696	0.628032	0.906727	1.16461	0.908675	0.948497	1.01594	1.05555	1.63053	0.821954	1.55072	0.81863	0.738914	0.594981	0.5377	0.0713036
O55029	130	K	Coatomer subunit beta' OS=Mus musculus OX=10090 GN=Copb2 PE=1 SV=2	Copb2	_LWDWDK[Acetyl (K)]K_	1	1144.42	1012.67	1388.66	1543.33	1453.47	1417.6	0.862612	0.763302	1.04671	1.16329	1.09556	1.06852	0.879254	0.886013	0.871552	1.09524	1.14797	1.11997	0.981073	0.861502	1.20097	1.06214	0.954345	0.954062	0.976014	0.883127
O55029	212	K	Coatomer subunit beta' OS=Mus musculus OX=10090 GN=Copb2 PE=1 SV=2	Copb2	_LVK[Acetyl (K)]IWDYQNK_	1	3570.9	3410.79	3894.39	4193.46	4264.4	4552.04	0.896986	0.856768	0.978245	1.05337	1.07119	1.14344	0.879254	0.886013	0.871552	1.09524	1.14797	1.11997	1.02017	0.966992	1.12242	0.961771	0.933116	1.02096	0.937698	0.283383
O55029	318	K	Coatomer subunit beta' OS=Mus musculus OX=10090 GN=Copb2 PE=1 SV=2	Copb2	_IIWAK[Acetyl (K)]HSEVQQANLK_	1	2198.49	2088.2	2376.14	2068.17	2169.46	2470.13	0.986564	0.937072	1.06628	0.928084	0.973537	1.10846	0.879254	0.886013	0.871552	1.09524	1.14797	1.11997	1.12205	1.05763	1.22343	0.84738	0.848051	0.989722	0.789031	0.0234943
O55029	413	K	Coatomer subunit beta' OS=Mus musculus OX=10090 GN=Copb2 PE=1 SV=2	Copb2	_ESNSIVK[Acetyl (K)]IFK_	1	1551.75	1666.61	1760.86	1385.68	1531.17	1772.73	0.96294	1.03422	1.0927	0.859888	0.950173	1.10007	0.879254	0.886013	0.871552	1.09524	1.14797	1.11997	1.09518	1.16728	1.25375	0.785114	0.827699	0.982234	0.738026	0.0170924
O55029	671	K	Coatomer subunit beta' OS=Mus musculus OX=10090 GN=Copb2 PE=1 SV=2	Copb2	_WK[Acetyl (K)]QLAELAISK_	1	253.753	290.159	265.845	319.126	323.227	317.156	0.860537	0.983998	0.901543	1.08223	1.09614	1.07555	0.879254	0.886013	0.871552	1.09524	1.14797	1.11997	0.978713	1.11059	1.03441	0.988124	0.95485	0.960337	0.929442	0.131926
O55029	779	K	Coatomer subunit beta' OS=Mus musculus OX=10090 GN=Copb2 PE=1 SV=2	Copb2	_ENLSK[Acetyl (K)]VNQK_	1	44.3488	61.6663	43.9894	203.842	178.545	235.026	0.346738	0.482133	0.343927	1.59372	1.39594	1.83753	0.879254	0.886013	0.871552	1.09524	1.14797	1.11997	0.394355	0.54416	0.394615	1.45514	1.21601	1.6407	3.23438	0.0010358
O55029	812	K	Coatomer subunit beta' OS=Mus musculus OX=10090 GN=Copb2 PE=1 SV=2	Copb2	_EAFVVEEWVK[Acetyl (K)]ETHADLWPAK_	1	95.8374	31.5639	65.3273	38.8261	103.308	103.915	1.31051	0.431616	0.893309	0.530922	1.41267	1.42097	0.879254	0.886013	0.871552	1.09524	1.14797	1.11997	1.49049	0.487144	1.02496	0.484754	1.23058	1.26875	0.993838	0.990759
O55033	334	K	Cytoplasmic protein NCK2 OS=Mus musculus OX=10090 GN=Nck2 PE=1 SV=1	Nck2	_HFK[Acetyl (K)]VQLVDSVYC[Carbamidomethyl (C)]IGQR_	1	190.963	160.513	187.201	222.147	202.664	199.872	0.984887	0.827843	0.965485	1.14572	1.04523	1.03084	1.02228	0.944575	0.999133	0.910927	1.01824	1.10484	0.963423	0.876419	0.966323	1.25775	1.02651	0.933014	1.1465	0.238105
O55033	372	K	Cytoplasmic protein NCK2 OS=Mus musculus OX=10090 GN=Nck2 PE=1 SV=1	Nck2	_APIFTSEHGEK[Acetyl (K)]LYLVR_	1	60.0105	64.8623	90.9848	62.2061	74.6537	63.8093	0.864441	0.934331	1.31062	0.89607	1.07537	0.919162	1.02228	0.944575	0.999133	0.910927	1.01824	1.10484	0.845603	0.989156	1.31176	0.983689	1.05611	0.831938	0.912672	0.616368
O55047	437	K	Serine/threonine-protein kinase tousled-like 2 OS=Mus musculus OX=10090 GN=Tlk2 PE=1 SV=2	Tlk2	_YVAVK[Acetyl (K)]IHQLNK_	1		65.9438	65.4509					1.00375	0.996249				1.01688	0.925125	1.13921	0.78955	1.20592	0.923317		1.08499	0.874511
O55057	16	K	Retinal rod rhodopsin-sensitive cGMP 3',5'-cyclic phosphodiesterase subunit delta OS=Mus musculus OX=10090 GN=Pde6d PE=1 SV=1	Pde6d	_GFK[Acetyl (K)]LNWMNLR_	1	155.74	138.51	229.988	114.975	151.427	233.93	0.912033	0.811132	1.34684	0.673309	0.886772	1.36992	0.870934	0.989582	0.967846	1.17876	0.915474	1.0774	1.04719	0.819671	1.39158	0.571199	0.968648	1.27151	0.862791	0.563185
O55060	45	K	Thiopurine S-methyltransferase OS=Mus musculus OX=10090 GN=Tpmt PE=1 SV=1	Tpmt	_HISFHQEQGHQLLK[Acetyl (K)]K_	1	225.134	214.879	223.477	286.349	270.065	323.427	0.875253	0.835385	0.86881	1.11324	1.04993	1.25739	0.910373	0.853211	0.937052	1.02394	1.13741	1.13801	0.961422	0.979106	0.927175	1.08721	0.923087	1.1049	1.0863	0.251742
O55060	140	K	Thiopurine S-methyltransferase OS=Mus musculus OX=10090 GN=Tpmt PE=1 SV=1	Tpmt	_ANIGK[Acetyl (K)]FDR_	1		600.793	72.7906	60.2723	670.6			1.71111	0.207313	0.17166	1.90992		0.910373	0.853211	0.937052	1.02394	1.13741	1.13801		2.00549	0.22124	0.167646	1.67918		0.829392	0.899645
O55060	200	K	Thiopurine S-methyltransferase OS=Mus musculus OX=10090 GN=Tpmt PE=1 SV=1	Tpmt	_HAGPPFYVPSAELK[Acetyl (K)]R_	1	241.095	234.171	243.163	468.151	409.338	410.326	0.721034	0.700326	0.727218	1.40008	1.22419	1.22715	0.910373	0.853211	0.937052	1.02394	1.13741	1.13801	0.792021	0.820812	0.77607	1.36735	1.0763	1.07832	1.4743	0.00925562
O55091	278	K	Protein IMPACT OS=Mus musculus OX=10090 GN=Impact PE=1 SV=2	Impact	_FK[Acetyl (K)]HINNC[Carbamidomethyl (C)]AR_	1	22.1978	16.6519	33.331	35.3341	43.8641	57.5477	0.637482	0.478213	0.957207	1.01473	1.2597	1.65267
O55098	17	K	Serine/threonine-protein kinase 10 OS=Mus musculus OX=10090 GN=Stk10 PE=1 SV=2	Stk10	_LSTFEK[Acetyl (K)]R_	1	110.158	97.4245	107.422	97.6751	113.894	99.6652	1.05543	0.933425	1.02921	0.935826	1.09122	0.954894	0.996381	0.986098	0.984338	1.02811	0.943587	1.06148	1.05926	0.946585	1.04559	0.910237	1.15646	0.899583	0.972093	0.723091
O55098	272	K	Serine/threonine-protein kinase 10 OS=Mus musculus OX=10090 GN=Stk10 PE=1 SV=2	Stk10	_DFLK[Acetyl (K)]IALDK_	1	82.799	51.4862	73.5275		35.7808	70.7875	1.31686	0.818851	1.1694		0.569067	1.12582	0.996381	0.986098	0.984338	1.02811	0.943587	1.06148	1.32164	0.830395	1.18801		0.603089	1.06061	0.747162	0.343395
O55098	595	K	Serine/threonine-protein kinase 10 OS=Mus musculus OX=10090 GN=Stk10 PE=1 SV=2	Stk10	_HELQLEQMHK[Acetyl (K)]R_	1	60.0251	55.5625	49.5333	58.3098	63.5157	67.2134	1.01692	0.941313	0.839169	0.987855	1.07605	1.1387	0.996381	0.986098	0.984338	1.02811	0.943587	1.06148	1.02061	0.954584	0.852522	0.960844	1.14038	1.07274	1.12245	0.186043
O55106	456	K	Striatin OS=Mus musculus OX=10090 GN=Strn PE=1 SV=2	Strn	_TWNPK[Acetyl (K)]FTLR_	1	618.534	518.133	599.592	587.567	576.905	699.711	1.03076	0.863449	0.999197	0.979158	0.96139	1.16604	1.00795	1.00601	0.976945	0.999522	0.981691	1.02788	1.02263	0.858291	1.02278	0.979627	0.97932	1.13441	1.06532	0.447152
O55106	494	K	Striatin OS=Mus musculus OX=10090 GN=Strn PE=1 SV=2	Strn	_MWNLQK[Acetyl (K)]TAPAK_	1	53.7522	65.7896	82.5194	65.9779	63.9454	73.2616	0.795845	0.974069	1.22177	0.976857	0.946764	1.0847	1.00795	1.00601	0.976945	0.999522	0.981691	1.02788	0.789567	0.968251	1.2506	0.977325	0.964422	1.05527	0.996211	0.927425
O55106	689	K	Striatin OS=Mus musculus OX=10090 GN=Strn PE=1 SV=2	Strn	_HIK[Acetyl (K)]FYDNNTGK_	1	259.64	274.323	273.557	273.143	289.422	302.621	0.93133	0.983996	0.981249	0.979766	1.03816	1.0855	1.00795	1.00601	0.976945	0.999522	0.981691	1.02788	0.923984	0.978119	1.00441	0.980235	1.05752	1.05606	1.06444	0.150238
O55111	89	K	Desmoglein-2 OS=Mus musculus OX=10090 GN=Dsg2 PE=1 SV=3	Dsg2	_GIK[Acetyl (K)]ITYK_	1		96.2447	135.314					0.831276	1.16872				0.883322	0.887679	0.876548	1.12046	1.1214	1.11059		0.93646	1.33333
O55111	93	K	Desmoglein-2 OS=Mus musculus OX=10090 GN=Dsg2 PE=1 SV=3	Dsg2	_ITYK[Acetyl (K)]YTGK_	1	308.031	258.315	300.718	639.627	583.773	669.636	0.669609	0.561534	0.653711	1.39044	1.26903	1.45568	0.883322	0.887679	0.876548	1.12046	1.1214	1.11059	0.758057	0.632586	0.745779	1.24096	1.13164	1.31073	1.72406	0.00161602
O55111	367	K	Desmoglein-2 OS=Mus musculus OX=10090 GN=Dsg2 PE=1 SV=3	Dsg2	_AAFHK[Acetyl (K)]SILSK_	1		91.8069	128.466	191.644				0.668632	0.935624	1.39574			0.883322	0.887679	0.876548	1.12046	1.1214	1.11059		0.753236	1.0674	1.24569			1.36842
O55111	372	K	Desmoglein-2 OS=Mus musculus OX=10090 GN=Dsg2 PE=1 SV=3	Dsg2	_SILSK[Acetyl (K)]YK_	1				84.8851	65.0573					1.13224	0.867764		0.883322	0.887679	0.876548	1.12046	1.1214	1.11059				1.01051	0.773819
O55111	374	K	Desmoglein-2 OS=Mus musculus OX=10090 GN=Dsg2 PE=1 SV=3	Dsg2	_YK[Acetyl (K)]ATPIPITVK_	1	156.798	143.619	165.977	263.009	235.85	277.501	0.757017	0.693389	0.801335	1.26981	1.13868	1.33977	0.883322	0.887679	0.876548	1.12046	1.1214	1.11059	0.857011	0.781126	0.914194	1.13329	1.01541	1.20636	1.31451	0.0159124
O55111	383	K	Desmoglein-2 OS=Mus musculus OX=10090 GN=Dsg2 PE=1 SV=3	Dsg2	_ATPIPITVK[Acetyl (K)]VK_	1	120.814	59.1733	127.741	246.741	250.116	338.246	0.63429	0.310667	0.670656	1.29542	1.31314	1.77583	0.883322	0.887679	0.876548	1.12046	1.1214	1.11059	0.718073	0.349977	0.76511	1.15615	1.17098	1.599	2.14173	0.0414009
O55111	394	K	Desmoglein-2 OS=Mus musculus OX=10090 GN=Dsg2 PE=1 SV=3	Dsg2	_NVVEGIHFK[Acetyl (K)]SSVVSFR_	1	14.4818	26.1334	14.9369	17.6165	9.97484	23.316	0.816187	1.47286	0.841835	0.992859	0.562177	1.31408	0.883322	0.887679	0.876548	1.12046	1.1214	1.11059	0.923997	1.65923	0.960398	0.886118	0.501315	1.18323	0.725433	0.337281
O55111	550	K	Desmoglein-2 OS=Mus musculus OX=10090 GN=Dsg2 PE=1 SV=3	Dsg2	_WK[Acetyl (K)]ITHQESTSVLLQQSER_	1	246.625	257.285	236.746	197.747	215.255	193.227	1.09864	1.14613	1.05464	0.880909	0.958901	0.860774	0.883322	0.887679	0.876548	1.12046	1.1214	1.11059	1.24376	1.29116	1.20317	0.786204	0.85509	0.775062	0.646414	0.000288778
O55125	65	K	Protein NipSnap homolog 1 OS=Mus musculus OX=10090 GN=Nipsnap1 PE=1 SV=1	Nipsnap1	_KDAHSTLLSK[Acetyl (K)]K_	1	29.9337	23.1796	29.2985	30.846	27.026	40.9887	0.990786	0.767229	0.96976	1.02098	0.894543	1.3567	0.886499	0.893651	0.964384	1.0785	1.10204	1.07493	1.11764	0.858533	1.00557	0.946671	0.811716	1.26213	1.013	0.991449
O55125	157	K	Protein NipSnap homolog 1 OS=Mus musculus OX=10090 GN=Nipsnap1 PE=1 SV=1	Nipsnap1	_SK[Acetyl (K)]MLLSR_	1	227.801	180.115	253.86	170.361	247.433	186.53	1.07954	0.853557	1.20303	0.807334	1.17258	0.883959	0.886499	0.893651	0.964384	1.0785	1.10204	1.07493	1.21776	0.955135	1.24746	0.748572	1.06401	0.822342	0.770365	0.121718
O55125	191	K	Protein NipSnap homolog 1 OS=Mus musculus OX=10090 GN=Nipsnap1 PE=1 SV=1	Nipsnap1	_TYK[Acetyl (K)]LKPGTMIEWGNNWAR_	1	675.966	842.853	612.822	236.614	242.622	284.471	1.4008	1.74664	1.26994	0.490333	0.502783	0.589506	0.886499	0.893651	0.964384	1.0785	1.10204	1.07493	1.58015	1.95449	1.31685	0.454644	0.456229	0.548415	0.300792	0.00078108
O55125	279	K	Protein NipSnap homolog 1 OS=Mus musculus OX=10090 GN=Nipsnap1 PE=1 SV=1	Nipsnap1	_IMIPLK[Acetyl (K)]ISPLQ_	1	743.524	282.693	985.029	866.445	835.964	1071.92	0.932207	0.354431	1.235	1.08632	1.0481	1.34394	0.886499	0.893651	0.964384	1.0785	1.10204	1.07493	1.05156	0.396611	1.28061	1.00725	0.951059	1.25026	1.17583	0.509132
O55126	62	K	Protein NipSnap homolog 2 OS=Mus musculus OX=10090 GN=Nipsnap2 PE=1 SV=1	Nipsnap2	_KDAHSNLLAK[Acetyl (K)]K_	1		46.1824		4711.58	4559.19	4222.59		0.0136437		1.39195	1.34693	1.24748	0.777372	0.774582	0.795026	1.28253	1.23898	1.13151		0.0176143		1.08532	1.08713	1.10249	61.9749
O55126	70	K	Protein NipSnap homolog 2 OS=Mus musculus OX=10090 GN=Nipsnap2 PE=1 SV=1	Nipsnap2	_ETSSLYK[Acetyl (K)]LQFHNVKPEC[Carbamidomethyl (C)]LDAYNK_	1	475.427	404.937	488.543	352.268	352.264	372.207	1.16638	0.993448	1.19856	0.864232	0.864222	0.913151	0.777372	0.774582	0.795026	1.28253	1.23898	1.13151	1.50042	1.28256	1.50758	0.673852	0.697527	0.807017	0.507719	0.000900813
O55126	77	K	Protein NipSnap homolog 2 OS=Mus musculus OX=10090 GN=Nipsnap2 PE=1 SV=1	Nipsnap2	_LQFHNVK[Acetyl (K)]PEC[Carbamidomethyl (C)]LDAYNK_	1	104.966	133.182	103.38	163.612	193.329	156.294	0.73681	0.934868	0.725677	1.14847	1.35707	1.0971	0.777372	0.774582	0.795026	1.28253	1.23898	1.13151	0.947821	1.20693	0.912772	0.895477	1.09531	0.969587	0.96507	0.782073
O55126	86	K	Protein NipSnap homolog 2 OS=Mus musculus OX=10090 GN=Nipsnap2 PE=1 SV=1	Nipsnap2	_LQFHNVKPEC[Carbamidomethyl (C)]LDAYNK[Acetyl (K)]IC[Carbamidomethyl (C)]QEVLPK_	1	534.393	303.892	602.347	363.606	348.573	255.071	1.33161	0.757244	1.50094	0.90604	0.86858	0.63559	0.777372	0.774582	0.795026	1.28253	1.23898	1.13151	1.71296	0.977616	1.88791	0.70645	0.701044	0.561716	0.430101	0.0206725
O55128	104	K	Histone deacetylase complex subunit SAP18 OS=Mus musculus OX=10090 GN=Sap18 PE=1 SV=1	Sap18	_VK[Acetyl (K)]EIGSTMSGR_	1	345.524	531.67	357.073	275.749	269.79	362.495	0.967717	1.48906	1.00006	0.772299	0.755609	1.01525	0.903506	0.884484	1.15333	0.875459	1.13287	1.05035	1.07107	1.68354	0.867111	0.882164	0.666984	0.966584	0.694624	0.208893
O55131	96	K	Septin-7 OS=Mus musculus OX=10090 GN=Septin7 PE=1 SV=1	Septin7	_TVQVEQSK[Acetyl (K)]VLIK_	1	241.771	288.191	219.815	269.618	303.875	349.276	0.867315	1.03384	0.788552	0.967213	1.09011	1.25297	1.01271	1.04434	0.96775	0.949923	1.04403	0.981249	0.856428	0.989946	0.81483	1.0182	1.04414	1.27692	1.25479	0.0714888
O55131	180	K	Septin-7 OS=Mus musculus OX=10090 GN=Septin7 PE=1 SV=1	Septin7	_PLDIEFMK[Acetyl (K)]R_	1	51.0297	79.332	56.4059	59.9541	54.6986	50.3356	0.870428	1.35319	0.962132	1.02265	0.933009	0.858588	1.01271	1.04434	0.96775	0.949923	1.04403	0.981249	0.859502	1.29574	0.994195	1.07657	0.893665	0.874996	0.903409	0.541478
O55131	185	K	Septin-7 OS=Mus musculus OX=10090 GN=Septin7 PE=1 SV=1	Septin7	_LHEK[Acetyl (K)]VNIIPLIAK_	1	1067.56	803.099	1561.08	916.144	974.588	1156.33	0.988661	0.743749	1.44571	0.848439	0.902564	1.07088	1.01271	1.04434	0.96775	0.949923	1.04403	0.981249	0.976251	0.712171	1.49389	0.893167	0.864504	1.09134	0.895265	0.773823
O55131	207	K	Septin-7 OS=Mus musculus OX=10090 GN=Septin7 PE=1 SV=1	Septin7	_ADTLTPEEC[Carbamidomethyl (C)]QQFK[Acetyl (K)]K_	1		38.1123						1					1.01271	1.04434	0.96775	0.949923	1.04403	0.981249		0.957542
O55131	220	K	Septin-7 OS=Mus musculus OX=10090 GN=Septin7 PE=1 SV=1	Septin7	_IK[Acetyl (K)]IYEFPETDDEEENK_	1	369.067	407.617	179.322	395.998	261.981	274.714	1.17245	1.29491	0.569668	1.258	0.83226	0.87271	1.01271	1.04434	0.96775	0.949923	1.04403	0.981249	1.15773	1.23993	0.588652	1.32432	0.797164	0.889387	1.00822	0.907323
O55131	297	K	Septin-7 OS=Mus musculus OX=10090 GN=Septin7 PE=1 SV=1	Septin7	_THMQDLK[Acetyl (K)]DVTNNVHYENYR_	1	32.9641	73.185	47.8949	65.8923	57.9113	57.122	0.590456	1.31089	0.857897	1.18027	1.03731	1.02317	1.01271	1.04434	0.96775	0.949923	1.04403	0.981249	0.583044	1.25524	0.886487	1.24249	0.993569	1.04273	1.20333	0.380363
O55142	8	K	Large ribosomal subunit protein eL33 OS=Mus musculus OX=10090 GN=Rpl35a PE=1 SV=2	Rpl35a	_LWC[Carbamidomethyl (C)]K[Acetyl (K)]AIFAGYK_	1	4959.51	5580.46	5554.8	4448.62	5701.53	6009.1	0.922584	1.0381	1.03332	0.827546	1.06062	1.11783	1.0284	0.999155	1.04318	0.944549	1.01781	0.966896	0.897104	1.03897	0.990548	0.876129	1.04205	1.15611	1.05045	0.65208
O55142	15	K	Large ribosomal subunit protein eL33 OS=Mus musculus OX=10090 GN=Rpl35a PE=1 SV=2	Rpl35a	_AIFAGYK[Acetyl (K)]R_	1	4567.88	4477.07	4303.47	5239.18	4815.58	5580.27	0.945618	0.926819	0.890881	1.08459	0.996896	1.1552	1.0284	0.999155	1.04318	0.944549	1.01781	0.966896	0.919502	0.927603	0.854003	1.14826	0.979447	1.19475	1.23003	0.0367016
O55142	29	K	Large ribosomal subunit protein eL33 OS=Mus musculus OX=10090 GN=Rpl35a PE=1 SV=2	Rpl35a	_EHTALLK[Acetyl (K)]IEGVYAR_	1	5879.18	4852.39	6024.52	4944.14	5390.22	5378.25	1.08643	0.89669	1.11329	0.913644	0.996078	0.993864	1.0284	0.999155	1.04318	0.944549	1.01781	0.966896	1.05643	0.897448	1.06721	0.967281	0.978643	1.02789	0.984354	0.836438
O55142	52	K	Large ribosomal subunit protein eL33 OS=Mus musculus OX=10090 GN=Rpl35a PE=1 SV=2	Rpl35a	_C[Carbamidomethyl (C)]AYVYK[Acetyl (K)]AK_	1	226.005	317.045	246.713	466.67	279.651	307.235	0.735646	1.03198	0.80305	1.51901	0.910264	1.00005	1.0284	0.999155	1.04318	0.944549	1.01781	0.966896	0.715329	1.03285	0.769807	1.60819	0.894332	1.03429	1.40461	0.200127
O55142	73	K	Large ribosomal subunit protein eL33 OS=Mus musculus OX=10090 GN=Rpl35a PE=1 SV=2	Rpl35a	_VIWGK[Acetyl (K)]VTR_	1	9543	6894.8	9603.57	9276.28	9573.37	10062.4	1.04194	0.752799	1.04855	1.01282	1.04525	1.09864	1.0284	0.999155	1.04318	0.944549	1.01781	0.966896	1.01316	0.753435	1.00515	1.07228	1.02696	1.13626	1.16731	0.184376
O55142	95	K	Large ribosomal subunit protein eL33 OS=Mus musculus OX=10090 GN=Rpl35a PE=1 SV=2	Rpl35a	_SNLPAK[Acetyl (K)]AIGHR_	1	4716.7	5380.85	4971.58	4872.51	4683.12	5323.15	0.94498	1.07804	0.996045	0.976197	0.938254	1.06648	1.0284	0.999155	1.04318	0.944549	1.01781	0.966896	0.918882	1.07895	0.954814	1.03351	0.921831	1.10299	1.03579	0.651264
O55143	128	K	Sarcoplasmic/endoplasmic reticulum calcium ATPase 2 OS=Mus musculus OX=10090 GN=Atp2a2 PE=1 SV=2	Atp2a2	_EYEPEMGK[Acetyl (K)]VYR_	1	259.38	327.487	209.671	154.564	171.133	72.5782	1.30253	1.64454	1.05291	0.776175	0.859379	0.364466	0.995562	0.995206	0.977079	0.991429	1.02459	1.01614	1.30834	1.65246	1.07761	0.782885	0.838758	0.358678	0.490372	0.0630551
O55143	169	K	Sarcoplasmic/endoplasmic reticulum calcium ATPase 2 OS=Mus musculus OX=10090 GN=Atp2a2 PE=1 SV=2	Atp2a2	_LTSIK[Acetyl (K)]STTLR_	1	390.775	475.075	391.979	485.503	492.882	537.331	0.845361	1.02773	0.847967	1.05029	1.06625	1.16241	0.995562	0.995206	0.977079	0.991429	1.02459	1.01614	0.84913	1.03268	0.867859	1.05937	1.04066	1.14394	1.17977	0.0695328
O55143	476	K	Sarcoplasmic/endoplasmic reticulum calcium ATPase 2 OS=Mus musculus OX=10090 GN=Atp2a2 PE=1 SV=2	Atp2a2	_ANAC[Carbamidomethyl (C)]NSVIK[Acetyl (K)]QLMK_	1	139.993	154.473	202.606	275.314	227.505	213.251	0.69238	0.763996	1.00205	1.36166	1.1252	1.05471	0.995562	0.995206	0.977079	0.991429	1.02459	1.01614	0.695467	0.767676	1.02556	1.37343	1.0982	1.03795	1.41021	0.0725669
O55143	533	K	Sarcoplasmic/endoplasmic reticulum calcium ATPase 2 OS=Mus musculus OX=10090 GN=Atp2a2 PE=1 SV=2	Atp2a2	_VGSTK[Acetyl (K)]VPMTPGVK_	1	2191.6	2043.18	2310.22	2377.17	2288.44	2736.16	0.942841	0.878991	0.993873	1.02268	0.984504	1.17712	0.995562	0.995206	0.977079	0.991429	1.02459	1.01614	0.947044	0.883225	1.01719	1.03152	0.96088	1.15842	1.10654	0.215997
O55143	541	K	Sarcoplasmic/endoplasmic reticulum calcium ATPase 2 OS=Mus musculus OX=10090 GN=Atp2a2 PE=1 SV=2	Atp2a2	_VPMTPGVK[Acetyl (K)]QK_	1	409.432	415.227	388.775	379.2	377.012	404.49	1.03473	1.04938	0.982526	0.958326	0.952799	1.02224	0.995562	0.995206	0.977079	0.991429	1.02459	1.01614	1.03934	1.05443	1.00557	0.966611	0.929936	1.00601	0.936504	0.0689706
O55143	571	K	Sarcoplasmic/endoplasmic reticulum calcium ATPase 2 OS=Mus musculus OX=10090 GN=Atp2a2 PE=1 SV=2	Atp2a2	_C[Carbamidomethyl (C)]LALATHDNPLK[Acetyl (K)]R_	1	12.5581	16.84	28.3214				0.652714	0.875268	1.47202				0.995562	0.995206	0.977079	0.991429	1.02459	1.01614	0.655623	0.879484	1.50655
O55143	611	K	Sarcoplasmic/endoplasmic reticulum calcium ATPase 2 OS=Mus musculus OX=10090 GN=Atp2a2 PE=1 SV=2	Atp2a2	_IEVASSVK[Acetyl (K)]LC[Carbamidomethyl (C)]R_	1	4173.02	3612.53	3883.02	3851.39	4254.36	4396.04	1.0359	0.896768	0.963914	0.95606	1.05609	1.09126	0.995562	0.995206	0.977079	0.991429	1.02459	1.01614	1.04052	0.901088	0.986525	0.964326	1.03075	1.07393	1.04811	0.413728
O55143	757	K	Sarcoplasmic/endoplasmic reticulum calcium ATPase 2 OS=Mus musculus OX=10090 GN=Atp2a2 PE=1 SV=2	Atp2a2	_AIYNNMK[Acetyl (K)]QFIR_	1	1759.46	1416.01	1864.61	1351.9	1406.73	1602.25	1.12294	0.903744	1.19005	0.862828	0.897821	1.02261	0.995562	0.995206	0.977079	0.991429	1.02459	1.01614	1.12795	0.908097	1.21797	0.870287	0.876277	1.00637	0.84601	0.180093
[truncated: 15,394 more rows]
