# Supplementary material for: Gut Microbiota Dysbiosis Remodels the Lysine Acetylome of the Mouse Cecum in Early Life
Source: Biology (Basel). 2025 Jul 23;14(8):917. doi: 10.3390/biology14080917 (PMC12383627; doi:10.3390/biology14080917)
Supplement: Supplementary file 1 [file biology-14-00917-s001.zip › Table S6.xlsx]

## Sheet: Abxvscon
Protein accession	Position	Amino acid	Abx/con Ratio	Abx/con P value	Regulated Type	Protein description	Gene name	Modified sequence	Localization probability	Intensity CON1	Intensity CON2	Intensity CON3	Intensity ABX1	Intensity ABX2	Intensity ABX3	CON1	CON2	CON3	ABX1	ABX2	ABX3	Subcellular localization	KEGG KO No.	KEGG Gene	KEGG pathway	Biological Process	Cellular Component	Molecular Function	Pfam ID	Domain description	Site Domain	KOG category	KOG NO.	KOG description	WikiPathways	externalDetailsURL	Is_TF	Reactome pathway	Reactome link	HallMark	msigdbURL
A0A088MLT8	126	K			None	IQCJ-SCHIP1 readthrough transcript protein OS=Mus musculus OX=10090 GN=Iqcj-Schip1 PE=1 SV=2	Iqcj-Schip1	_ASSQSNSTK[Acetyl (K)]VTPC[Carbamidomethyl (C)]SEC[Carbamidomethyl (C)]K_	1	29.9536	20.6252	24.1069	64.1633	51.5969	51.5926							nucleus	K24833			GO:0001501 skeletal system development; GO:0001553 luteinization; GO:0001655 urogenital system development; GO:0001667 ameboidal-type cell migration; GO:0001822 kidney development; GO:0001932 regulation of protein phosphorylation; GO:0001934 positive regulation of protein phosphorylation; GO:0003006 developmental process involved in reproduction; GO:0006629 lipid metabolic process; GO:0007154 cel…	GO:0005622 intracellular anatomical structure; GO:0005634 nucleus; GO:0005654 nucleoplasm; GO:0005737 cytoplasm; GO:0005829 cytosol; GO:0005886 plasma membrane; GO:0005912 adherens junction; GO:0016020 membrane; GO:0016324 apical plasma membrane; GO:0016604 nuclear body; GO:0030054 cell junction; GO:0030424 axon; GO:0031974 membrane-enclosed lumen; GO:0031981 nuclear lumen; GO:0042995 cell projec…	GO:0005488 binding; GO:0005515 protein binding; GO:0042802 identical protein binding; GO:0042803 protein homodimerization activity; GO:0046983 protein dimerization activity;				R	KOG4847	Coiled coil protein involved in linking membrane proteins to cytoskeleton
A0A0B4J1N3	45	K			None	Protein GPR15LG OS=Mus musculus OX=10090 GN=Gpr15lg PE=2 SV=1	Gpr15lg	_SK[Acetyl (K)]LTTWK_	1	334.676	294.135	386.572	282.97	275.92	263.054							extracellular	K25387			GO:0002376 immune system process; GO:0002682 regulation of immune system process; GO:0002685 regulation of leukocyte migration; GO:0006935 chemotaxis; GO:0006950 response to stress; GO:0006952 defense response; GO:0007154 cell communication; GO:0007165 signal transduction; GO:0007186 G protein-coupled receptor signaling pathway; GO:0009605 response to external stimulus; GO:0009607 response to bio…	GO:0005576 extracellular region; GO:0005615 extracellular space;	GO:0001664 G protein-coupled receptor binding; GO:0005102 signaling receptor binding; GO:0005125 cytokine activity; GO:0005126 cytokine receptor binding; GO:0005488 binding; GO:0005515 protein binding; GO:0008009 chemokine activity; GO:0030545 signaling receptor regulator activity; GO:0042379 chemokine receptor binding; GO:0048018 receptor ligand activity; GO:0098772 molecular function regulator …
A1A5B6	435	K			None	TBC1 domain family member 25 OS=Mus musculus OX=10090 GN=Tbc1d25 PE=1 SV=1	Tbc1d25	_FAHLK[Acetyl (K)]LLLR_	1	67.4558	59.5745	49.4671	35.1691	40.0819	82.7816							nucleus	K24799			GO:0001667 ameboidal-type cell migration; GO:0002064 epithelial cell development; GO:0002065 columnar/cuboidal epithelial cell differentiation; GO:0002066 columnar/cuboidal epithelial cell development; GO:0003006 developmental process involved in reproduction; GO:0006810 transport; GO:0006886 intracellular protein transport; GO:0006914 autophagy; GO:0007275 multicellular organism development; GO:…	GO:0005622 intracellular anatomical structure; GO:0005737 cytoplasm; GO:0005773 vacuole; GO:0005776 autophagosome; GO:0012505 endomembrane system; GO:0031410 cytoplasmic vesicle; GO:0031982 vesicle; GO:0043226 organelle; GO:0043227 membrane-bounded organelle; GO:0043229 intracellular organelle; GO:0043231 intracellular membrane-bounded organelle; GO:0097708 intracellular vesicle;	GO:0005096 GTPase activator activity; GO:0005488 binding; GO:0005515 protein binding; GO:0008047 enzyme activator activity; GO:0019899 enzyme binding; GO:0030234 enzyme regulator activity; GO:0030695 GTPase regulator activity; GO:0031267 small GTPase binding; GO:0051020 GTPase binding; GO:0060589 nucleoside-triphosphatase regulator activity; GO:0098772 molecular function regulator activity;				T	KOG2197	Ypt/Rab-specific GTPase-activating protein GYP7 and related proteins				R-MMU-199991 Membrane Trafficking;R-MMU-5653656 Vesicle-mediated transport;R-MMU-8854214 TBC/RABGAPs;R-MMU-9007101 Rab regulation of trafficking	https://reactome.org/PathwayBrowser/#/R-MMU-199991;https://reactome.org/PathwayBrowser/#/R-MMU-5653656;https://reactome.org/PathwayBrowser/#/R-MMU-8854214;https://reactome.org/PathwayBrowser/#/R-MMU-9007101
A1L314	315	K	0.96038	0.708809	None	Macrophage-expressed gene 1 protein OS=Mus musculus OX=10090 GN=Mpeg1 PE=1 SV=1	Mpeg1	_AGLPLHFFIK[Acetyl (K)]PDKLPGLPGPLVK_	0.988189	31.4621	28.3645	29.8929	21.4632	16.724	40.015	1.04499	0.978566	1.00178	0.886491	0.660449	1.35852	extracellular	K26547				GO:0016020 membrane;		PF01823	PF01823 MAC/Perforin domain	PF01823 MAC/Perforin domain
A1L314	328	K	1.33126	0.0528375	None	Macrophage-expressed gene 1 protein OS=Mus musculus OX=10090 GN=Mpeg1 PE=1 SV=1	Mpeg1	_LPGLPGPLVK[Acetyl (K)]K_	1	55.3613	45.5824	41.6582	58.5379	48.3263	61.0797	0.994284	0.850343	0.754891	1.30737	1.03196	1.1213	extracellular	K26547				GO:0016020 membrane;		PF01823	PF01823 MAC/Perforin domain	PF01823 MAC/Perforin domain
A1L314	443	K	0.898245	0.230873	None	Macrophage-expressed gene 1 protein OS=Mus musculus OX=10090 GN=Mpeg1 PE=1 SV=1	Mpeg1	_IFC[Carbamidomethyl (C)]K[Acetyl (K)]TVC[Carbamidomethyl (C)]EDVFR_	1	120.96	139.201	122.322	100.688	88.8359	115.985	0.980591	1.17215	1.00053	1.01504	0.856271	0.961101	extracellular	K26547				GO:0016020 membrane;		PF01823	PF01823 MAC/Perforin domain
A2A432	276	K	1.14674	0.194476	None	Cullin-4B OS=Mus musculus OX=10090 GN=Cul4b PE=1 SV=1	Cul4b	_LPENYTDETWQK[Acetyl (K)]LK_	1	72.6674	53.7922	64.4046	72.4945	67.0239	83.2904	1.03643	0.796498	0.958206	0.990671	1.05128	1.15877	nucleus	K10609	CUL4; cullin 4	mmu03420 Nucleotide excision repair; mmu04120 Ubiquitin mediated proteolysis; mmu05170 Human immunodeficiency virus 1 infection	GO:0000082 G1/S transition of mitotic cell cycle; GO:0000278 mitotic cell cycle; GO:0000715 nucleotide-excision repair, DNA damage recognition; GO:0001701 in utero embryonic development; GO:0002064 epithelial cell development; GO:0002065 columnar/cuboidal epithelial cell differentiation; GO:0002066 columnar/cuboidal epithelial cell development; GO:0002376 immune system process; GO:0002520 immune …	GO:0000151 ubiquitin ligase complex; GO:0005622 intracellular anatomical structure; GO:0005634 nucleus; GO:0005654 nucleoplasm; GO:0005737 cytoplasm; GO:0005829 cytosol; GO:0031461 cullin-RING ubiquitin ligase complex; GO:0031464 Cul4A-RING E3 ubiquitin ligase complex; GO:0031465 Cul4B-RING E3 ubiquitin ligase complex; GO:0031974 membrane-enclosed lumen; GO:0031981 nuclear lumen; GO:0032991 prote…	GO:0003676 nucleic acid binding; GO:0003677 DNA binding; GO:0003684 damaged DNA binding; GO:0005488 binding; GO:0005515 protein binding; GO:0019899 enzyme binding; GO:0031625 ubiquitin protein ligase binding; GO:0044389 ubiquitin-like protein ligase binding; GO:0097159 organic cyclic compound binding; GO:1901363 heterocyclic compound binding;	PF10557	PF10557 Cullin protein neddylation domain		D	KOG2167	Cullins				R-MMU-110314 Recognition of DNA damage by PCNA-containing replication complex;R-MMU-392499 Metabolism of proteins;R-MMU-5696394 DNA Damage Recognition in GG-NER;R-MMU-5696395 Formation of Incision Complex in GG-NER;R-MMU-5696398 Nucleotide Excision Repair;R-MMU-5696399 Global Genome Nucleotide Excision Repair (GG-NER);R-MMU-5696400 Dual Incision in GG-NER;R-MMU-597592 Post-translational protein m…	https://reactome.org/PathwayBrowser/#/R-MMU-110314;https://reactome.org/PathwayBrowser/#/R-MMU-392499;https://reactome.org/PathwayBrowser/#/R-MMU-5696394;https://reactome.org/PathwayBrowser/#/R-MMU-5696395;https://reactome.org/PathwayBrowser/#/R-MMU-5696398;https://reactome.org/PathwayBrowser/#/R-MMU-5696399;https://reactome.org/PathwayBrowser/#/R-MMU-5696400;https://reactome.org/PathwayBrowser/#…
A2A432	460	K	0.871359	0.488809	None	Cullin-4B OS=Mus musculus OX=10090 GN=Cul4b PE=1 SV=1	Cul4b	_LYAAEGQK[Acetyl (K)]LMQER_	1	38.5728	58.4313	45.2709	36.363	47.6704	41.3683	0.850218	1.33708	1.0409	0.767946	1.15553	0.889436	nucleus	K10609	CUL4; cullin 4	mmu03420 Nucleotide excision repair; mmu04120 Ubiquitin mediated proteolysis; mmu05170 Human immunodeficiency virus 1 infection	GO:0000082 G1/S transition of mitotic cell cycle; GO:0000278 mitotic cell cycle; GO:0000715 nucleotide-excision repair, DNA damage recognition; GO:0001701 in utero embryonic development; GO:0002064 epithelial cell development; GO:0002065 columnar/cuboidal epithelial cell differentiation; GO:0002066 columnar/cuboidal epithelial cell development; GO:0002376 immune system process; GO:0002520 immune …	GO:0000151 ubiquitin ligase complex; GO:0005622 intracellular anatomical structure; GO:0005634 nucleus; GO:0005654 nucleoplasm; GO:0005737 cytoplasm; GO:0005829 cytosol; GO:0031461 cullin-RING ubiquitin ligase complex; GO:0031464 Cul4A-RING E3 ubiquitin ligase complex; GO:0031465 Cul4B-RING E3 ubiquitin ligase complex; GO:0031974 membrane-enclosed lumen; GO:0031981 nuclear lumen; GO:0032991 prote…	GO:0003676 nucleic acid binding; GO:0003677 DNA binding; GO:0003684 damaged DNA binding; GO:0005488 binding; GO:0005515 protein binding; GO:0019899 enzyme binding; GO:0031625 ubiquitin protein ligase binding; GO:0044389 ubiquitin-like protein ligase binding; GO:0097159 organic cyclic compound binding; GO:1901363 heterocyclic compound binding;	PF10557	PF10557 Cullin protein neddylation domain		D	KOG2167	Cullins				R-MMU-110314 Recognition of DNA damage by PCNA-containing replication complex;R-MMU-392499 Metabolism of proteins;R-MMU-5696394 DNA Damage Recognition in GG-NER;R-MMU-5696395 Formation of Incision Complex in GG-NER;R-MMU-5696398 Nucleotide Excision Repair;R-MMU-5696399 Global Genome Nucleotide Excision Repair (GG-NER);R-MMU-5696400 Dual Incision in GG-NER;R-MMU-597592 Post-translational protein m…	https://reactome.org/PathwayBrowser/#/R-MMU-110314;https://reactome.org/PathwayBrowser/#/R-MMU-392499;https://reactome.org/PathwayBrowser/#/R-MMU-5696394;https://reactome.org/PathwayBrowser/#/R-MMU-5696395;https://reactome.org/PathwayBrowser/#/R-MMU-5696398;https://reactome.org/PathwayBrowser/#/R-MMU-5696399;https://reactome.org/PathwayBrowser/#/R-MMU-5696400;https://reactome.org/PathwayBrowser/#…
A2A432	646	K	0.704679		None	Cullin-4B OS=Mus musculus OX=10090 GN=Cul4b PE=1 SV=1	Cul4b	_M[Oxidation (M)]LDK[Acetyl (K)]IMIIFR_	1		15.6858				11.7642		1.16672				0.822161	nucleus	K10609	CUL4; cullin 4	mmu03420 Nucleotide excision repair; mmu04120 Ubiquitin mediated proteolysis; mmu05170 Human immunodeficiency virus 1 infection	GO:0000082 G1/S transition of mitotic cell cycle; GO:0000278 mitotic cell cycle; GO:0000715 nucleotide-excision repair, DNA damage recognition; GO:0001701 in utero embryonic development; GO:0002064 epithelial cell development; GO:0002065 columnar/cuboidal epithelial cell differentiation; GO:0002066 columnar/cuboidal epithelial cell development; GO:0002376 immune system process; GO:0002520 immune …	GO:0000151 ubiquitin ligase complex; GO:0005622 intracellular anatomical structure; GO:0005634 nucleus; GO:0005654 nucleoplasm; GO:0005737 cytoplasm; GO:0005829 cytosol; GO:0031461 cullin-RING ubiquitin ligase complex; GO:0031464 Cul4A-RING E3 ubiquitin ligase complex; GO:0031465 Cul4B-RING E3 ubiquitin ligase complex; GO:0031974 membrane-enclosed lumen; GO:0031981 nuclear lumen; GO:0032991 prote…	GO:0003676 nucleic acid binding; GO:0003677 DNA binding; GO:0003684 damaged DNA binding; GO:0005488 binding; GO:0005515 protein binding; GO:0019899 enzyme binding; GO:0031625 ubiquitin protein ligase binding; GO:0044389 ubiquitin-like protein ligase binding; GO:0097159 organic cyclic compound binding; GO:1901363 heterocyclic compound binding;	PF10557	PF10557 Cullin protein neddylation domain		D	KOG2167	Cullins				R-MMU-110314 Recognition of DNA damage by PCNA-containing replication complex;R-MMU-392499 Metabolism of proteins;R-MMU-5696394 DNA Damage Recognition in GG-NER;R-MMU-5696395 Formation of Incision Complex in GG-NER;R-MMU-5696398 Nucleotide Excision Repair;R-MMU-5696399 Global Genome Nucleotide Excision Repair (GG-NER);R-MMU-5696400 Dual Incision in GG-NER;R-MMU-597592 Post-translational protein m…	https://reactome.org/PathwayBrowser/#/R-MMU-110314;https://reactome.org/PathwayBrowser/#/R-MMU-392499;https://reactome.org/PathwayBrowser/#/R-MMU-5696394;https://reactome.org/PathwayBrowser/#/R-MMU-5696395;https://reactome.org/PathwayBrowser/#/R-MMU-5696398;https://reactome.org/PathwayBrowser/#/R-MMU-5696399;https://reactome.org/PathwayBrowser/#/R-MMU-5696400;https://reactome.org/PathwayBrowser/#…
A2A4P0	922	K	0.800909	0.113814	None	ATP-dependent RNA helicase DHX8 OS=Mus musculus OX=10090 GN=Dhx8 PE=2 SV=1	Dhx8	_TGPGK[Acetyl (K)]C[Carbamidomethyl (C)]YR_	1	82.1714	90.3334	99.5375	60.0328	74.9798	75.5031	1.15523	0.932445	1.25709	0.786933	0.948334	0.943585	nucleus	K12818	DHX8; ATP-dependent RNA helicase DHX8/PRP22 [EC:5.6.2.6]	mmu03040 Spliceosome	GO:0000375 RNA splicing, via transesterification reactions; GO:0000377 RNA splicing, via transesterification reactions with bulged adenosine as nucleophile; GO:0000398 mRNA splicing, via spliceosome; GO:0003006 developmental process involved in reproduction; GO:0006139 nucleobase-containing compound metabolic process; GO:0006325 chromatin organization; GO:0006396 RNA processing; GO:0006397 mRNA p…	GO:0005622 intracellular anatomical structure; GO:0005634 nucleus; GO:0005654 nucleoplasm; GO:0005681 spliceosomal complex; GO:0005684 U2-type spliceosomal complex; GO:0005737 cytoplasm; GO:0016604 nuclear body; GO:0031974 membrane-enclosed lumen; GO:0031981 nuclear lumen; GO:0032991 protein-containing complex; GO:0043226 organelle; GO:0043227 membrane-bounded organelle; GO:0043229 intracellular …	GO:0000166 nucleotide binding; GO:0003676 nucleic acid binding; GO:0003723 RNA binding; GO:0003724 RNA helicase activity; GO:0003824 catalytic activity; GO:0004386 helicase activity; GO:0005488 binding; GO:0005515 protein binding; GO:0005524 ATP binding; GO:0008186 ATP-dependent activity, acting on RNA; GO:0016462 pyrophosphatase activity; GO:0016787 hydrolase activity; GO:0016817 hydrolase activ…	PF00575; PF00270; PF00271; PF04408; PF21010; PF07717	PF00575 S1 RNA binding domain; PF00270 DEAD/DEAH box helicase; PF00271 Helicase conserved C-terminal domain; PF04408 Helicase associated domain (HA2), winged-helix; PF21010 Helicase associated domain (HA2), ratchet-like; PF07717 Oligonucleotide/oligosaccharide-binding (OB)-fold		A	KOG0922	DEAH-box RNA helicase	WP310 mRNA processing	https://www.wikipathways.org/instance/WP310		R-MMU-72163 mRNA Splicing - Major Pathway;R-MMU-72172 mRNA Splicing;R-MMU-72203 Processing of Capped Intron-Containing Pre-mRNA;R-MMU-8953854 Metabolism of RNA	https://reactome.org/PathwayBrowser/#/R-MMU-72163;https://reactome.org/PathwayBrowser/#/R-MMU-72172;https://reactome.org/PathwayBrowser/#/R-MMU-72203;https://reactome.org/PathwayBrowser/#/R-MMU-8953854
A2A4P0	1114	K	1.4689		None	ATP-dependent RNA helicase DHX8 OS=Mus musculus OX=10090 GN=Dhx8 PE=2 SV=1	Dhx8	_HK[Acetyl (K)]LDVVSC[Carbamidomethyl (C)]GK_	1			19.6657	34.6038	28.3881	22.5498			0.759451	1.38703	1.09791	0.861727	nucleus	K12818	DHX8; ATP-dependent RNA helicase DHX8/PRP22 [EC:5.6.2.6]	mmu03040 Spliceosome	GO:0000375 RNA splicing, via transesterification reactions; GO:0000377 RNA splicing, via transesterification reactions with bulged adenosine as nucleophile; GO:0000398 mRNA splicing, via spliceosome; GO:0003006 developmental process involved in reproduction; GO:0006139 nucleobase-containing compound metabolic process; GO:0006325 chromatin organization; GO:0006396 RNA processing; GO:0006397 mRNA p…	GO:0005622 intracellular anatomical structure; GO:0005634 nucleus; GO:0005654 nucleoplasm; GO:0005681 spliceosomal complex; GO:0005684 U2-type spliceosomal complex; GO:0005737 cytoplasm; GO:0016604 nuclear body; GO:0031974 membrane-enclosed lumen; GO:0031981 nuclear lumen; GO:0032991 protein-containing complex; GO:0043226 organelle; GO:0043227 membrane-bounded organelle; GO:0043229 intracellular …	GO:0000166 nucleotide binding; GO:0003676 nucleic acid binding; GO:0003723 RNA binding; GO:0003724 RNA helicase activity; GO:0003824 catalytic activity; GO:0004386 helicase activity; GO:0005488 binding; GO:0005515 protein binding; GO:0005524 ATP binding; GO:0008186 ATP-dependent activity, acting on RNA; GO:0016462 pyrophosphatase activity; GO:0016787 hydrolase activity; GO:0016817 hydrolase activ…	PF00575; PF00270; PF00271; PF04408; PF21010; PF07717	PF00575 S1 RNA binding domain; PF00270 DEAD/DEAH box helicase; PF00271 Helicase conserved C-terminal domain; PF04408 Helicase associated domain (HA2), winged-helix; PF21010 Helicase associated domain (HA2), ratchet-like; PF07717 Oligonucleotide/oligosaccharide-binding (OB)-fold		A	KOG0922	DEAH-box RNA helicase	WP310 mRNA processing	https://www.wikipathways.org/instance/WP310		R-MMU-72163 mRNA Splicing - Major Pathway;R-MMU-72172 mRNA Splicing;R-MMU-72203 Processing of Capped Intron-Containing Pre-mRNA;R-MMU-8953854 Metabolism of RNA	https://reactome.org/PathwayBrowser/#/R-MMU-72163;https://reactome.org/PathwayBrowser/#/R-MMU-72172;https://reactome.org/PathwayBrowser/#/R-MMU-72203;https://reactome.org/PathwayBrowser/#/R-MMU-8953854
A2A5R2	17	K	1.21483	0.273532	None	Brefeldin A-inhibited guanine nucleotide-exchange protein 2 OS=Mus musculus OX=10090 GN=Arfgef2 PE=1 SV=1	Arfgef2	_ALEK[Acetyl (K)]ILADK_	1	164.636	123.672	185.851	180.386	237.443	192.228	0.931292	0.706642	1.06848	0.940378	1.31278	1.03467	cytoplasm	K18442	ARFGEF; brefeldin A-inhibited guanine nucleotide-exchange protein	mmu04144 Endocytosis	GO:0001817 regulation of cytokine production; GO:0001819 positive regulation of cytokine production; GO:0001881 receptor recycling; GO:0006810 transport; GO:0006887 exocytosis; GO:0006892 post-Golgi vesicle-mediated transport; GO:0006893 Golgi to plasma membrane transport; GO:0006996 organelle organization; GO:0007030 Golgi organization; GO:0007032 endosome organization; GO:0007154 cell communica…	GO:0000139 Golgi membrane; GO:0005622 intracellular anatomical structure; GO:0005634 nucleus; GO:0005654 nucleoplasm; GO:0005730 nucleolus; GO:0005737 cytoplasm; GO:0005768 endosome; GO:0005794 Golgi apparatus; GO:0005802 trans-Golgi network; GO:0005815 microtubule organizing center; GO:0005829 cytosol; GO:0005856 cytoskeleton; GO:0005874 microtubule; GO:0005879 axonemal microtubule; GO:0005881 c…	GO:0005085 guanyl-nucleotide exchange factor activity; GO:0005102 signaling receptor binding; GO:0005488 binding; GO:0005515 protein binding; GO:0008092 cytoskeletal protein binding; GO:0017022 myosin binding; GO:0019899 enzyme binding; GO:0031267 small GTPase binding; GO:0034237 protein kinase A regulatory subunit binding; GO:0050811 GABA receptor binding; GO:0051018 protein kinase A binding; GO…	PF16213; PF12783; PF01369; PF09324; PF20252	PF16213 Mon2/Sec7/BIG1-like, dimerisation and cyclophilin-binding domain; PF12783 Mon2/Sec7/BIG1-like, HUS domain; PF01369 Sec7 domain; PF09324 Mon2/Sec7/BIG1-like, HDS; PF20252 BIG2 C-terminal domain		U	KOG0929	Guanine nucleotide exchange factor						PROTEIN SECRETION	https://www.gsea-msigdb.org/gsea/msigdb/mouse/geneset/HALLMARK_PROTEIN_SECRETION
A2A5R2	379	K	1.08746	0.465364	None	Brefeldin A-inhibited guanine nucleotide-exchange protein 2 OS=Mus musculus OX=10090 GN=Arfgef2 PE=1 SV=1	Arfgef2	_FSHILQK[Acetyl (K)]DAFLVFR_	1	120.413	106.626	137.383	125.121	140.523	154.752	0.940986	0.841664	1.09114	0.901106	1.07331	1.15072	cytoplasm	K18442	ARFGEF; brefeldin A-inhibited guanine nucleotide-exchange protein	mmu04144 Endocytosis	GO:0001817 regulation of cytokine production; GO:0001819 positive regulation of cytokine production; GO:0001881 receptor recycling; GO:0006810 transport; GO:0006887 exocytosis; GO:0006892 post-Golgi vesicle-mediated transport; GO:0006893 Golgi to plasma membrane transport; GO:0006996 organelle organization; GO:0007030 Golgi organization; GO:0007032 endosome organization; GO:0007154 cell communica…	GO:0000139 Golgi membrane; GO:0005622 intracellular anatomical structure; GO:0005634 nucleus; GO:0005654 nucleoplasm; GO:0005730 nucleolus; GO:0005737 cytoplasm; GO:0005768 endosome; GO:0005794 Golgi apparatus; GO:0005802 trans-Golgi network; GO:0005815 microtubule organizing center; GO:0005829 cytosol; GO:0005856 cytoskeleton; GO:0005874 microtubule; GO:0005879 axonemal microtubule; GO:0005881 c…	GO:0005085 guanyl-nucleotide exchange factor activity; GO:0005102 signaling receptor binding; GO:0005488 binding; GO:0005515 protein binding; GO:0008092 cytoskeletal protein binding; GO:0017022 myosin binding; GO:0019899 enzyme binding; GO:0031267 small GTPase binding; GO:0034237 protein kinase A regulatory subunit binding; GO:0050811 GABA receptor binding; GO:0051018 protein kinase A binding; GO…	PF16213; PF12783; PF01369; PF09324; PF20252	PF16213 Mon2/Sec7/BIG1-like, dimerisation and cyclophilin-binding domain; PF12783 Mon2/Sec7/BIG1-like, HUS domain; PF01369 Sec7 domain; PF09324 Mon2/Sec7/BIG1-like, HDS; PF20252 BIG2 C-terminal domain	PF12783 Guanine nucleotide exchange factor in Golgi transport N-terminal	U	KOG0929	Guanine nucleotide exchange factor						PROTEIN SECRETION	https://www.gsea-msigdb.org/gsea/msigdb/mouse/geneset/HALLMARK_PROTEIN_SECRETION
A2A5R2	546	K	0.945668	0.437768	None	Brefeldin A-inhibited guanine nucleotide-exchange protein 2 OS=Mus musculus OX=10090 GN=Arfgef2 PE=1 SV=1	Arfgef2	_LVNDLSK[Acetyl (K)]IAQGR_	1	527.24	513.768	586.706	513.418	572.007	547.556	0.991691	0.976116	1.12157	0.889972	1.05157	0.979983	cytoplasm	K18442	ARFGEF; brefeldin A-inhibited guanine nucleotide-exchange protein	mmu04144 Endocytosis	GO:0001817 regulation of cytokine production; GO:0001819 positive regulation of cytokine production; GO:0001881 receptor recycling; GO:0006810 transport; GO:0006887 exocytosis; GO:0006892 post-Golgi vesicle-mediated transport; GO:0006893 Golgi to plasma membrane transport; GO:0006996 organelle organization; GO:0007030 Golgi organization; GO:0007032 endosome organization; GO:0007154 cell communica…	GO:0000139 Golgi membrane; GO:0005622 intracellular anatomical structure; GO:0005634 nucleus; GO:0005654 nucleoplasm; GO:0005730 nucleolus; GO:0005737 cytoplasm; GO:0005768 endosome; GO:0005794 Golgi apparatus; GO:0005802 trans-Golgi network; GO:0005815 microtubule organizing center; GO:0005829 cytosol; GO:0005856 cytoskeleton; GO:0005874 microtubule; GO:0005879 axonemal microtubule; GO:0005881 c…	GO:0005085 guanyl-nucleotide exchange factor activity; GO:0005102 signaling receptor binding; GO:0005488 binding; GO:0005515 protein binding; GO:0008092 cytoskeletal protein binding; GO:0017022 myosin binding; GO:0019899 enzyme binding; GO:0031267 small GTPase binding; GO:0034237 protein kinase A regulatory subunit binding; GO:0050811 GABA receptor binding; GO:0051018 protein kinase A binding; GO…	PF16213; PF12783; PF01369; PF09324; PF20252	PF16213 Mon2/Sec7/BIG1-like, dimerisation and cyclophilin-binding domain; PF12783 Mon2/Sec7/BIG1-like, HUS domain; PF01369 Sec7 domain; PF09324 Mon2/Sec7/BIG1-like, HDS; PF20252 BIG2 C-terminal domain		U	KOG0929	Guanine nucleotide exchange factor						PROTEIN SECRETION	https://www.gsea-msigdb.org/gsea/msigdb/mouse/geneset/HALLMARK_PROTEIN_SECRETION
A2A5R2	748	K			None	Brefeldin A-inhibited guanine nucleotide-exchange protein 2 OS=Mus musculus OX=10090 GN=Arfgef2 PE=1 SV=1	Arfgef2	_LPGEAQK[Acetyl (K)]IDR_	1		340.533						1.03251					cytoplasm	K18442	ARFGEF; brefeldin A-inhibited guanine nucleotide-exchange protein	mmu04144 Endocytosis	GO:0001817 regulation of cytokine production; GO:0001819 positive regulation of cytokine production; GO:0001881 receptor recycling; GO:0006810 transport; GO:0006887 exocytosis; GO:0006892 post-Golgi vesicle-mediated transport; GO:0006893 Golgi to plasma membrane transport; GO:0006996 organelle organization; GO:0007030 Golgi organization; GO:0007032 endosome organization; GO:0007154 cell communica…	GO:0000139 Golgi membrane; GO:0005622 intracellular anatomical structure; GO:0005634 nucleus; GO:0005654 nucleoplasm; GO:0005730 nucleolus; GO:0005737 cytoplasm; GO:0005768 endosome; GO:0005794 Golgi apparatus; GO:0005802 trans-Golgi network; GO:0005815 microtubule organizing center; GO:0005829 cytosol; GO:0005856 cytoskeleton; GO:0005874 microtubule; GO:0005879 axonemal microtubule; GO:0005881 c…	GO:0005085 guanyl-nucleotide exchange factor activity; GO:0005102 signaling receptor binding; GO:0005488 binding; GO:0005515 protein binding; GO:0008092 cytoskeletal protein binding; GO:0017022 myosin binding; GO:0019899 enzyme binding; GO:0031267 small GTPase binding; GO:0034237 protein kinase A regulatory subunit binding; GO:0050811 GABA receptor binding; GO:0051018 protein kinase A binding; GO…	PF16213; PF12783; PF01369; PF09324; PF20252	PF16213 Mon2/Sec7/BIG1-like, dimerisation and cyclophilin-binding domain; PF12783 Mon2/Sec7/BIG1-like, HUS domain; PF01369 Sec7 domain; PF09324 Mon2/Sec7/BIG1-like, HDS; PF20252 BIG2 C-terminal domain	PF01369 Sec7 domain	U	KOG0929	Guanine nucleotide exchange factor						PROTEIN SECRETION	https://www.gsea-msigdb.org/gsea/msigdb/mouse/geneset/HALLMARK_PROTEIN_SECRETION
A2A5R2	755	K	0.890486	0.320943	None	Brefeldin A-inhibited guanine nucleotide-exchange protein 2 OS=Mus musculus OX=10090 GN=Arfgef2 PE=1 SV=1	Arfgef2	_LMEK[Acetyl (K)]FAAR_	1	230.215	270.42	254.03	201.714	242.545	268.187	0.962383	1.14188	1.07929	0.777121	0.991007	1.06678	cytoplasm	K18442	ARFGEF; brefeldin A-inhibited guanine nucleotide-exchange protein	mmu04144 Endocytosis	GO:0001817 regulation of cytokine production; GO:0001819 positive regulation of cytokine production; GO:0001881 receptor recycling; GO:0006810 transport; GO:0006887 exocytosis; GO:0006892 post-Golgi vesicle-mediated transport; GO:0006893 Golgi to plasma membrane transport; GO:0006996 organelle organization; GO:0007030 Golgi organization; GO:0007032 endosome organization; GO:0007154 cell communica…	GO:0000139 Golgi membrane; GO:0005622 intracellular anatomical structure; GO:0005634 nucleus; GO:0005654 nucleoplasm; GO:0005730 nucleolus; GO:0005737 cytoplasm; GO:0005768 endosome; GO:0005794 Golgi apparatus; GO:0005802 trans-Golgi network; GO:0005815 microtubule organizing center; GO:0005829 cytosol; GO:0005856 cytoskeleton; GO:0005874 microtubule; GO:0005879 axonemal microtubule; GO:0005881 c…	GO:0005085 guanyl-nucleotide exchange factor activity; GO:0005102 signaling receptor binding; GO:0005488 binding; GO:0005515 protein binding; GO:0008092 cytoskeletal protein binding; GO:0017022 myosin binding; GO:0019899 enzyme binding; GO:0031267 small GTPase binding; GO:0034237 protein kinase A regulatory subunit binding; GO:0050811 GABA receptor binding; GO:0051018 protein kinase A binding; GO…	PF16213; PF12783; PF01369; PF09324; PF20252	PF16213 Mon2/Sec7/BIG1-like, dimerisation and cyclophilin-binding domain; PF12783 Mon2/Sec7/BIG1-like, HUS domain; PF01369 Sec7 domain; PF09324 Mon2/Sec7/BIG1-like, HDS; PF20252 BIG2 C-terminal domain	PF01369 Sec7 domain	U	KOG0929	Guanine nucleotide exchange factor						PROTEIN SECRETION	https://www.gsea-msigdb.org/gsea/msigdb/mouse/geneset/HALLMARK_PROTEIN_SECRETION
A2A5R2	1174	K	0.892192	0.592685	None	Brefeldin A-inhibited guanine nucleotide-exchange protein 2 OS=Mus musculus OX=10090 GN=Arfgef2 PE=1 SV=1	Arfgef2	_QLSMK[Acetyl (K)]FLEK_	1	72.6155	106.994	73.4096	115.927	55.0649	70.5377	0.90053	1.34028	0.925252	1.32493	0.667441	0.832363	cytoplasm	K18442	ARFGEF; brefeldin A-inhibited guanine nucleotide-exchange protein	mmu04144 Endocytosis	GO:0001817 regulation of cytokine production; GO:0001819 positive regulation of cytokine production; GO:0001881 receptor recycling; GO:0006810 transport; GO:0006887 exocytosis; GO:0006892 post-Golgi vesicle-mediated transport; GO:0006893 Golgi to plasma membrane transport; GO:0006996 organelle organization; GO:0007030 Golgi organization; GO:0007032 endosome organization; GO:0007154 cell communica…	GO:0000139 Golgi membrane; GO:0005622 intracellular anatomical structure; GO:0005634 nucleus; GO:0005654 nucleoplasm; GO:0005730 nucleolus; GO:0005737 cytoplasm; GO:0005768 endosome; GO:0005794 Golgi apparatus; GO:0005802 trans-Golgi network; GO:0005815 microtubule organizing center; GO:0005829 cytosol; GO:0005856 cytoskeleton; GO:0005874 microtubule; GO:0005879 axonemal microtubule; GO:0005881 c…	GO:0005085 guanyl-nucleotide exchange factor activity; GO:0005102 signaling receptor binding; GO:0005488 binding; GO:0005515 protein binding; GO:0008092 cytoskeletal protein binding; GO:0017022 myosin binding; GO:0019899 enzyme binding; GO:0031267 small GTPase binding; GO:0034237 protein kinase A regulatory subunit binding; GO:0050811 GABA receptor binding; GO:0051018 protein kinase A binding; GO…	PF16213; PF12783; PF01369; PF09324; PF20252	PF16213 Mon2/Sec7/BIG1-like, dimerisation and cyclophilin-binding domain; PF12783 Mon2/Sec7/BIG1-like, HUS domain; PF01369 Sec7 domain; PF09324 Mon2/Sec7/BIG1-like, HDS; PF20252 BIG2 C-terminal domain	PF09324 Domain of unknown function (DUF1981)	U	KOG0929	Guanine nucleotide exchange factor						PROTEIN SECRETION	https://www.gsea-msigdb.org/gsea/msigdb/mouse/geneset/HALLMARK_PROTEIN_SECRETION
A2A5R2	1188	K	0.854054	0.312923	None	Brefeldin A-inhibited guanine nucleotide-exchange protein 2 OS=Mus musculus OX=10090 GN=Arfgef2 PE=1 SV=1	Arfgef2	_FQK[Acetyl (K)]DFLRPFEHIMK_	1	88.1589	100.852	93.519	80.0982	65.4361	111.081	1.00286	1.15884	1.08121	0.839716	0.727543	1.20236	cytoplasm	K18442	ARFGEF; brefeldin A-inhibited guanine nucleotide-exchange protein	mmu04144 Endocytosis	GO:0001817 regulation of cytokine production; GO:0001819 positive regulation of cytokine production; GO:0001881 receptor recycling; GO:0006810 transport; GO:0006887 exocytosis; GO:0006892 post-Golgi vesicle-mediated transport; GO:0006893 Golgi to plasma membrane transport; GO:0006996 organelle organization; GO:0007030 Golgi organization; GO:0007032 endosome organization; GO:0007154 cell communica…	GO:0000139 Golgi membrane; GO:0005622 intracellular anatomical structure; GO:0005634 nucleus; GO:0005654 nucleoplasm; GO:0005730 nucleolus; GO:0005737 cytoplasm; GO:0005768 endosome; GO:0005794 Golgi apparatus; GO:0005802 trans-Golgi network; GO:0005815 microtubule organizing center; GO:0005829 cytosol; GO:0005856 cytoskeleton; GO:0005874 microtubule; GO:0005879 axonemal microtubule; GO:0005881 c…	GO:0005085 guanyl-nucleotide exchange factor activity; GO:0005102 signaling receptor binding; GO:0005488 binding; GO:0005515 protein binding; GO:0008092 cytoskeletal protein binding; GO:0017022 myosin binding; GO:0019899 enzyme binding; GO:0031267 small GTPase binding; GO:0034237 protein kinase A regulatory subunit binding; GO:0050811 GABA receptor binding; GO:0051018 protein kinase A binding; GO…	PF16213; PF12783; PF01369; PF09324; PF20252	PF16213 Mon2/Sec7/BIG1-like, dimerisation and cyclophilin-binding domain; PF12783 Mon2/Sec7/BIG1-like, HUS domain; PF01369 Sec7 domain; PF09324 Mon2/Sec7/BIG1-like, HDS; PF20252 BIG2 C-terminal domain	PF09324 Domain of unknown function (DUF1981)	U	KOG0929	Guanine nucleotide exchange factor						PROTEIN SECRETION	https://www.gsea-msigdb.org/gsea/msigdb/mouse/geneset/HALLMARK_PROTEIN_SECRETION
A2A5R2	1306	K	0.934205	0.503357	None	Brefeldin A-inhibited guanine nucleotide-exchange protein 2 OS=Mus musculus OX=10090 GN=Arfgef2 PE=1 SV=1	Arfgef2	_FC[Carbamidomethyl (C)]GK[Acetyl (K)]YVSERPR_	1	202.098	233.125	237.879	196.071	223.056	247.955	0.924859	1.07763	1.10639	0.826921	0.997693	1.07971	cytoplasm	K18442	ARFGEF; brefeldin A-inhibited guanine nucleotide-exchange protein	mmu04144 Endocytosis	GO:0001817 regulation of cytokine production; GO:0001819 positive regulation of cytokine production; GO:0001881 receptor recycling; GO:0006810 transport; GO:0006887 exocytosis; GO:0006892 post-Golgi vesicle-mediated transport; GO:0006893 Golgi to plasma membrane transport; GO:0006996 organelle organization; GO:0007030 Golgi organization; GO:0007032 endosome organization; GO:0007154 cell communica…	GO:0000139 Golgi membrane; GO:0005622 intracellular anatomical structure; GO:0005634 nucleus; GO:0005654 nucleoplasm; GO:0005730 nucleolus; GO:0005737 cytoplasm; GO:0005768 endosome; GO:0005794 Golgi apparatus; GO:0005802 trans-Golgi network; GO:0005815 microtubule organizing center; GO:0005829 cytosol; GO:0005856 cytoskeleton; GO:0005874 microtubule; GO:0005879 axonemal microtubule; GO:0005881 c…	GO:0005085 guanyl-nucleotide exchange factor activity; GO:0005102 signaling receptor binding; GO:0005488 binding; GO:0005515 protein binding; GO:0008092 cytoskeletal protein binding; GO:0017022 myosin binding; GO:0019899 enzyme binding; GO:0031267 small GTPase binding; GO:0034237 protein kinase A regulatory subunit binding; GO:0050811 GABA receptor binding; GO:0051018 protein kinase A binding; GO…	PF16213; PF12783; PF01369; PF09324; PF20252	PF16213 Mon2/Sec7/BIG1-like, dimerisation and cyclophilin-binding domain; PF12783 Mon2/Sec7/BIG1-like, HUS domain; PF01369 Sec7 domain; PF09324 Mon2/Sec7/BIG1-like, HDS; PF20252 BIG2 C-terminal domain		U	KOG0929	Guanine nucleotide exchange factor						PROTEIN SECRETION	https://www.gsea-msigdb.org/gsea/msigdb/mouse/geneset/HALLMARK_PROTEIN_SECRETION
A2A5R2	1551	K	0.977649	0.764607	None	Brefeldin A-inhibited guanine nucleotide-exchange protein 2 OS=Mus musculus OX=10090 GN=Arfgef2 PE=1 SV=1	Arfgef2	_GAPYAHQK[Acetyl (K)]LLASLLIK_	1	34.7676	35.215	34.0397	39.1402	28.4553	40.6773	1.00441	1.02762	0.999451	1.04207	0.803471	1.11818	cytoplasm	K18442	ARFGEF; brefeldin A-inhibited guanine nucleotide-exchange protein	mmu04144 Endocytosis	GO:0001817 regulation of cytokine production; GO:0001819 positive regulation of cytokine production; GO:0001881 receptor recycling; GO:0006810 transport; GO:0006887 exocytosis; GO:0006892 post-Golgi vesicle-mediated transport; GO:0006893 Golgi to plasma membrane transport; GO:0006996 organelle organization; GO:0007030 Golgi organization; GO:0007032 endosome organization; GO:0007154 cell communica…	GO:0000139 Golgi membrane; GO:0005622 intracellular anatomical structure; GO:0005634 nucleus; GO:0005654 nucleoplasm; GO:0005730 nucleolus; GO:0005737 cytoplasm; GO:0005768 endosome; GO:0005794 Golgi apparatus; GO:0005802 trans-Golgi network; GO:0005815 microtubule organizing center; GO:0005829 cytosol; GO:0005856 cytoskeleton; GO:0005874 microtubule; GO:0005879 axonemal microtubule; GO:0005881 c…	GO:0005085 guanyl-nucleotide exchange factor activity; GO:0005102 signaling receptor binding; GO:0005488 binding; GO:0005515 protein binding; GO:0008092 cytoskeletal protein binding; GO:0017022 myosin binding; GO:0019899 enzyme binding; GO:0031267 small GTPase binding; GO:0034237 protein kinase A regulatory subunit binding; GO:0050811 GABA receptor binding; GO:0051018 protein kinase A binding; GO…	PF16213; PF12783; PF01369; PF09324; PF20252	PF16213 Mon2/Sec7/BIG1-like, dimerisation and cyclophilin-binding domain; PF12783 Mon2/Sec7/BIG1-like, HUS domain; PF01369 Sec7 domain; PF09324 Mon2/Sec7/BIG1-like, HDS; PF20252 BIG2 C-terminal domain		U	KOG0929	Guanine nucleotide exchange factor						PROTEIN SECRETION	https://www.gsea-msigdb.org/gsea/msigdb/mouse/geneset/HALLMARK_PROTEIN_SECRETION
A2A5R2	1633	K	0.933897	0.499206	None	Brefeldin A-inhibited guanine nucleotide-exchange protein 2 OS=Mus musculus OX=10090 GN=Arfgef2 PE=1 SV=1	Arfgef2	_LLDC[Carbamidomethyl (C)]LQESHSFSK[Acetyl (K)]AFNSNYEQR_	1	107.119	102.701	107.439	91.0638	123.222	99.3516	1.04133	1.00847	1.0615	0.815837	1.17078	0.919005	cytoplasm	K18442	ARFGEF; brefeldin A-inhibited guanine nucleotide-exchange protein	mmu04144 Endocytosis	GO:0001817 regulation of cytokine production; GO:0001819 positive regulation of cytokine production; GO:0001881 receptor recycling; GO:0006810 transport; GO:0006887 exocytosis; GO:0006892 post-Golgi vesicle-mediated transport; GO:0006893 Golgi to plasma membrane transport; GO:0006996 organelle organization; GO:0007030 Golgi organization; GO:0007032 endosome organization; GO:0007154 cell communica…	GO:0000139 Golgi membrane; GO:0005622 intracellular anatomical structure; GO:0005634 nucleus; GO:0005654 nucleoplasm; GO:0005730 nucleolus; GO:0005737 cytoplasm; GO:0005768 endosome; GO:0005794 Golgi apparatus; GO:0005802 trans-Golgi network; GO:0005815 microtubule organizing center; GO:0005829 cytosol; GO:0005856 cytoskeleton; GO:0005874 microtubule; GO:0005879 axonemal microtubule; GO:0005881 c…	GO:0005085 guanyl-nucleotide exchange factor activity; GO:0005102 signaling receptor binding; GO:0005488 binding; GO:0005515 protein binding; GO:0008092 cytoskeletal protein binding; GO:0017022 myosin binding; GO:0019899 enzyme binding; GO:0031267 small GTPase binding; GO:0034237 protein kinase A regulatory subunit binding; GO:0050811 GABA receptor binding; GO:0051018 protein kinase A binding; GO…	PF16213; PF12783; PF01369; PF09324; PF20252	PF16213 Mon2/Sec7/BIG1-like, dimerisation and cyclophilin-binding domain; PF12783 Mon2/Sec7/BIG1-like, HUS domain; PF01369 Sec7 domain; PF09324 Mon2/Sec7/BIG1-like, HDS; PF20252 BIG2 C-terminal domain	PF20252 BIG2 C-terminal domain	U	KOG0929	Guanine nucleotide exchange factor						PROTEIN SECRETION	https://www.gsea-msigdb.org/gsea/msigdb/mouse/geneset/HALLMARK_PROTEIN_SECRETION
A2A690	1046	K			None	Protein TANC2 OS=Mus musculus OX=10090 GN=Tanc2 PE=1 SV=1	Tanc2	_GK[Acetyl (K)]LDVC[Carbamidomethyl (C)]R_	1	67.7289	54.0696	53.1917	44.1813	41.3823	46.6784							nucleus	K26456			GO:0000768 syncytium formation by plasma membrane fusion; GO:0001655 urogenital system development; GO:0001667 ameboidal-type cell migration; GO:0001701 in utero embryonic development; GO:0002064 epithelial cell development; GO:0002065 columnar/cuboidal epithelial cell differentiation; GO:0002066 columnar/cuboidal epithelial cell development; GO:0003006 developmental process involved in reproduct…	GO:0005622 intracellular anatomical structure; GO:0005737 cytoplasm; GO:0005886 plasma membrane; GO:0005912 adherens junction; GO:0009986 cell surface; GO:0014069 postsynaptic density; GO:0016020 membrane; GO:0030016 myofibril; GO:0030017 sarcomere; GO:0030018 Z disc; GO:0030054 cell junction; GO:0030424 axon; GO:0030425 dendrite; GO:0031674 I band; GO:0032279 asymmetric synapse; GO:0036477 somat…	GO:0005198 structural molecule activity; GO:0005488 binding; GO:0005515 protein binding; GO:0008307 structural constituent of muscle; GO:0050839 cell adhesion molecule binding;				R	KOG0504	FOG: Ankyrin repeat
A2A6A1	1100	K	0.60446	0.0151118	Down	G patch domain-containing protein 8 OS=Mus musculus OX=10090 GN=Gpatch8 PE=1 SV=1	Gpatch8	_LLLEK[Acetyl (K)]IQSR_	1	293.936	240.634	367.084	218.015	221.65	237.941	1.33324	1.02818	1.48329	0.726973	0.737492	0.859507	nucleus						GO:0003676 nucleic acid binding; GO:0005488 binding; GO:0043167 ion binding; GO:0043169 cation binding; GO:0046872 metal ion binding; GO:0097159 organic cyclic compound binding; GO:1901363 heterocyclic compound binding;				A	KOG2184	Tuftelin-interacting protein TIP39, contains G-patch domain
A2A6A1	1325	K	0.458314	0.0109257	Down	G patch domain-containing protein 8 OS=Mus musculus OX=10090 GN=Gpatch8 PE=1 SV=1	Gpatch8	_YSK[Acetyl (K)]LQQAAQQHIQQQLLAK_	1	125.921	79.0658	108.316	69.624	62.2509	49.2505	1.82434	1.07907	1.39799	0.741551	0.661586	0.568253	nucleus						GO:0003676 nucleic acid binding; GO:0005488 binding; GO:0043167 ion binding; GO:0043169 cation binding; GO:0046872 metal ion binding; GO:0097159 organic cyclic compound binding; GO:1901363 heterocyclic compound binding;				A	KOG2184	Tuftelin-interacting protein TIP39, contains G-patch domain
A2A6C4	434	K			None	Signal peptide peptidase-like 2C OS=Mus musculus OX=10090 GN=Sppl2c PE=1 SV=1	Sppl2c	_LPMVLK[Acetyl (K)]VPR_	1	19.8801	24.0971	29.3929	27.8006	23.4471	35.6264							plasma membrane	K14212			GO:0006508 proteolysis; GO:0008152 metabolic process; GO:0019538 protein metabolic process; GO:0043170 macromolecule metabolic process; GO:0044238 primary metabolic process;	GO:0000323 lytic vacuole; GO:0005622 intracellular anatomical structure; GO:0005737 cytoplasm; GO:0005764 lysosome; GO:0005765 lysosomal membrane; GO:0005773 vacuole; GO:0005774 vacuolar membrane; GO:0005783 endoplasmic reticulum; GO:0005789 endoplasmic reticulum membrane; GO:0005798 Golgi-associated vesicle; GO:0012505 endomembrane system; GO:0016020 membrane; GO:0030660 Golgi-associated vesicle…	GO:0003824 catalytic activity; GO:0004175 endopeptidase activity; GO:0004190 aspartic-type endopeptidase activity; GO:0005488 binding; GO:0005515 protein binding; GO:0008233 peptidase activity; GO:0016787 hydrolase activity; GO:0042802 identical protein binding; GO:0042803 protein homodimerization activity; GO:0046983 protein dimerization activity; GO:0070001 aspartic-type peptidase activity; GO:…				S	KOG2443	Uncharacterized conserved protein
A2A6Q5	702	K	1.20536	0.560115	None	Cell division cycle protein 27 homolog OS=Mus musculus OX=10090 GN=Cdc27 PE=1 SV=1	Cdc27	_AIVIDPK[Acetyl (K)]NPLC[Carbamidomethyl (C)]K_	1	169.494	166.983	170.518	204.907	190.328	186.336	1.03156	0.871307	0.941914	1.66798	0.926849	0.834163	nucleus	K03350	APC3; anaphase-promoting complex subunit 3	mmu04914 Progesterone-mediated oocyte maturation; mmu04114 Oocyte meiosis; mmu04110 Cell cycle; mmu05166 Human T-cell leukemia virus 1 infection; mmu04120 Ubiquitin mediated proteolysis	GO:0000209 protein polyubiquitination; GO:0000278 mitotic cell cycle; GO:0000375 RNA splicing, via transesterification reactions; GO:0000377 RNA splicing, via transesterification reactions with bulged adenosine as nucleophile; GO:0000398 mRNA splicing, via spliceosome; GO:0001775 cell activation; GO:0003002 regionalization; GO:0006139 nucleobase-containing compound metabolic process; GO:0006396 R…	GO:0000151 ubiquitin ligase complex; GO:0000152 nuclear ubiquitin ligase complex; GO:0005622 intracellular anatomical structure; GO:0005634 nucleus; GO:0005654 nucleoplasm; GO:0005680 anaphase-promoting complex; GO:0005737 cytoplasm; GO:0005813 centrosome; GO:0005815 microtubule organizing center; GO:0005819 spindle; GO:0005829 cytosol; GO:0005856 cytoskeleton; GO:0005874 microtubule; GO:0005876 …	GO:0003824 catalytic activity; GO:0004842 ubiquitin-protein transferase activity; GO:0005488 binding; GO:0005515 protein binding; GO:0016740 transferase activity; GO:0019787 ubiquitin-like protein transferase activity; GO:0019899 enzyme binding; GO:0019902 phosphatase binding; GO:0019903 protein phosphatase binding; GO:0061630 ubiquitin protein ligase activity; GO:0061659 ubiquitin-like protein l…				D	KOG1126	DNA-binding cell division cycle control protein				R-MMU-1280218 Adaptive Immune System;R-MMU-141405 Inhibition of the proteolytic activity of APC/C required for the onset of anaphase by mitotic spindle checkpoint components;R-MMU-141430 Inactivation of APC/C via direct inhibition of the APC/C complex;R-MMU-1640170 Cell Cycle;R-MMU-168256 Immune System;R-MMU-174048 APC/C:Cdc20 mediated degradation of Cyclin B;R-MMU-174084 Autodegradation of Cdh1 …	https://reactome.org/PathwayBrowser/#/R-MMU-1280218;https://reactome.org/PathwayBrowser/#/R-MMU-141405;https://reactome.org/PathwayBrowser/#/R-MMU-141430;https://reactome.org/PathwayBrowser/#/R-MMU-1640170;https://reactome.org/PathwayBrowser/#/R-MMU-168256;https://reactome.org/PathwayBrowser/#/R-MMU-174048;https://reactome.org/PathwayBrowser/#/R-MMU-174084;https://reactome.org/PathwayBrowser/#/R-…	MITOTIC SPINDLE;G2M CHECKPOINT;HEME METABOLISM	https://www.gsea-msigdb.org/gsea/msigdb/mouse/geneset/HALLMARK_MITOTIC_SPINDLE;https://www.gsea-msigdb.org/gsea/msigdb/mouse/geneset/HALLMARK_G2M_CHECKPOINT;https://www.gsea-msigdb.org/gsea/msigdb/mouse/geneset/HALLMARK_HEME_METABOLISM
A2A761	387	K			None	Zinc finger protein 69 OS=Mus musculus OX=10090 GN=Zfp69 PE=3 SV=1	Zfp69	_EC[Carbamidomethyl (C)]GK[Acetyl (K)]AFR_	1	88.2148	54.1283	70.9127	130.108	145.799	146.435							nucleus	K09228	KRAB; KRAB domain-containing zinc finger protein	mmu05168 Herpes simplex virus 1 infection	GO:0006139 nucleobase-containing compound metabolic process; GO:0006351 DNA-templated transcription; GO:0006355 regulation of DNA-templated transcription; GO:0006357 regulation of transcription by RNA polymerase II; GO:0008152 metabolic process; GO:0009058 biosynthetic process; GO:0009059 macromolecule biosynthetic process; GO:0009889 regulation of biosynthetic process; GO:0009987 cellular proces…	GO:0005622 intracellular anatomical structure; GO:0005634 nucleus; GO:0043226 organelle; GO:0043227 membrane-bounded organelle; GO:0043229 intracellular organelle; GO:0043231 intracellular membrane-bounded organelle;	GO:0000981 DNA-binding transcription factor activity, RNA polymerase II-specific; GO:0003676 nucleic acid binding; GO:0003677 DNA binding; GO:0003700 DNA-binding transcription factor activity; GO:0005488 binding; GO:0043167 ion binding; GO:0043169 cation binding; GO:0046872 metal ion binding; GO:0097159 organic cyclic compound binding; GO:0140110 transcription regulator activity; GO:1901363 heter…	PF00096	PF00096 Zinc finger, C2H2 type	PF00096 Zinc finger, C2H2 type	R	KOG1721	FOG: Zn-finger				R-MMU-212436 Generic Transcription Pathway;R-MMU-73857 RNA Polymerase II Transcription;R-MMU-74160 Gene expression (Transcription)	https://reactome.org/PathwayBrowser/#/R-MMU-212436;https://reactome.org/PathwayBrowser/#/R-MMU-73857;https://reactome.org/PathwayBrowser/#/R-MMU-74160
A2A761	499	K			None	Zinc finger protein 69 OS=Mus musculus OX=10090 GN=Zfp69 PE=3 SV=1	Zfp69	_EC[Carbamidomethyl (C)]GK[Acetyl (K)]AFR_	1	88.2148	54.1283	70.9127	130.108	145.799	146.435							nucleus	K09228	KRAB; KRAB domain-containing zinc finger protein	mmu05168 Herpes simplex virus 1 infection	GO:0006139 nucleobase-containing compound metabolic process; GO:0006351 DNA-templated transcription; GO:0006355 regulation of DNA-templated transcription; GO:0006357 regulation of transcription by RNA polymerase II; GO:0008152 metabolic process; GO:0009058 biosynthetic process; GO:0009059 macromolecule biosynthetic process; GO:0009889 regulation of biosynthetic process; GO:0009987 cellular proces…	GO:0005622 intracellular anatomical structure; GO:0005634 nucleus; GO:0043226 organelle; GO:0043227 membrane-bounded organelle; GO:0043229 intracellular organelle; GO:0043231 intracellular membrane-bounded organelle;	GO:0000981 DNA-binding transcription factor activity, RNA polymerase II-specific; GO:0003676 nucleic acid binding; GO:0003677 DNA binding; GO:0003700 DNA-binding transcription factor activity; GO:0005488 binding; GO:0043167 ion binding; GO:0043169 cation binding; GO:0046872 metal ion binding; GO:0097159 organic cyclic compound binding; GO:0140110 transcription regulator activity; GO:1901363 heter…	PF00096	PF00096 Zinc finger, C2H2 type	PF00096 Zinc finger, C2H2 type	R	KOG1721	FOG: Zn-finger				R-MMU-212436 Generic Transcription Pathway;R-MMU-73857 RNA Polymerase II Transcription;R-MMU-74160 Gene expression (Transcription)	https://reactome.org/PathwayBrowser/#/R-MMU-212436;https://reactome.org/PathwayBrowser/#/R-MMU-73857;https://reactome.org/PathwayBrowser/#/R-MMU-74160
A2A7S8	897	K	0.729864	0.042629	None	NHS-like protein 3 OS=Mus musculus OX=10090 GN=Nhsl3 PE=1 SV=1	Nhsl3	_ASFIFSK[Acetyl (K)]GTK_	1	747.332	753.407	865.42	639.893	655.945	885.237	1.12816	1.08648	1.31777	0.817039	0.745609	1.01553	nucleus				GO:0009987 cellular process; GO:0030154 cell differentiation; GO:0032502 developmental process; GO:0048869 cellular developmental process;
A2A863	190	K			None	Integrin beta-4 OS=Mus musculus OX=10090 GN=Itgb4 PE=1 SV=1	Itgb4	_VSVPQTDMRPEK[Acetyl (K)]LK_	1	5.71041	41.4952					0.237145	1.76409					extracellular	K06525	ITGB4; integrin beta 4	mmu05165 Human papillomavirus infection; mmu05414 Dilated cardiomyopathy; mmu04810 Regulation of actin cytoskeleton; mmu05412 Arrhythmogenic right ventricular cardiomyopathy; mmu04510 Focal adhesion; mmu04151 PI3K-Akt signaling pathway; mmu04820 Cytoskeleton in muscle cells; mmu04512 ECM-receptor interaction; mmu05410 Hypertrophic cardiomyopathy	GO:0001655 urogenital system development; GO:0001667 ameboidal-type cell migration; GO:0001704 formation of primary germ layer; GO:0001707 mesoderm formation; GO:0006914 autophagy; GO:0006950 response to stress; GO:0007044 cell-substrate junction assembly; GO:0007154 cell communication; GO:0007155 cell adhesion; GO:0007160 cell-matrix adhesion; GO:0007165 signal transduction; GO:0007166 cell surf…	GO:0005576 extracellular region; GO:0005604 basement membrane; GO:0005615 extracellular space; GO:0005622 intracellular anatomical structure; GO:0005737 cytoplasm; GO:0005886 plasma membrane; GO:0005938 cell cortex; GO:0008305 integrin complex; GO:0009925 basal plasma membrane; GO:0009986 cell surface; GO:0016020 membrane; GO:0016323 basolateral plasma membrane; GO:0030054 cell junction; GO:00300…	GO:0001664 G protein-coupled receptor binding; GO:0005102 signaling receptor binding; GO:0005488 binding; GO:0005515 protein binding; GO:0050839 cell adhesion molecule binding;	PF17205; PF00362; PF18372; PF07965; PF03160; PF00041	PF17205 Integrin plexin domain; PF00362 Integrin beta chain VWA domain; PF18372 Integrin beta epidermal growth factor like domain 1; PF07965 Integrin beta tail domain; PF03160 Calx-beta domain; PF00041 Fibronectin type III domain	PF00362 Integrin beta chain VWA domain	TW	KOG1226	Integrin beta subunit (N-terminal portion of extracellular region)	WP2573 Primary focal segmental glomerulosclerosis FSGS ;WP2841 Focal adhesion PI3K Akt mTOR signaling pathway;WP488 Alpha 6 beta 4 integrin signaling pathway;WP6 Integrin mediated cell adhesion;WP85 Focal adhesion	https://www.wikipathways.org/instance/WP2573;https://www.wikipathways.org/instance/WP2841;https://www.wikipathways.org/instance/WP488;https://www.wikipathways.org/instance/WP6;https://www.wikipathways.org/instance/WP85		R-MMU-1474244 Extracellular matrix organization;R-MMU-1500931 Cell-Cell communication;R-MMU-3000157 Laminin interactions;R-MMU-3000170 Syndecan interactions;R-MMU-3000171 Non-integrin membrane-ECM interactions;R-MMU-446107 Type I hemidesmosome assembly;R-MMU-446728 Cell junction organization	https://reactome.org/PathwayBrowser/#/R-MMU-1474244;https://reactome.org/PathwayBrowser/#/R-MMU-1500931;https://reactome.org/PathwayBrowser/#/R-MMU-3000157;https://reactome.org/PathwayBrowser/#/R-MMU-3000170;https://reactome.org/PathwayBrowser/#/R-MMU-3000171;https://reactome.org/PathwayBrowser/#/R-MMU-446107;https://reactome.org/PathwayBrowser/#/R-MMU-446728	MYOGENESIS;APICAL JUNCTION;P53 PATHWAY	https://www.gsea-msigdb.org/gsea/msigdb/mouse/geneset/HALLMARK_MYOGENESIS;https://www.gsea-msigdb.org/gsea/msigdb/mouse/geneset/HALLMARK_APICAL_JUNCTION;https://www.gsea-msigdb.org/gsea/msigdb/mouse/geneset/HALLMARK_P53_PATHWAY
A2A863	402	K	0.923349	0.0599688	None	Integrin beta-4 OS=Mus musculus OX=10090 GN=Itgb4 PE=1 SV=1	Itgb4	_TETGSFHIK[Acetyl (K)]R_	1	526.459	515.255	515.02	480.05	451.358	489.259	1.03989	1.0419	1.03788	0.998843	0.902563	0.979132	extracellular	K06525	ITGB4; integrin beta 4	mmu05165 Human papillomavirus infection; mmu05414 Dilated cardiomyopathy; mmu04810 Regulation of actin cytoskeleton; mmu05412 Arrhythmogenic right ventricular cardiomyopathy; mmu04510 Focal adhesion; mmu04151 PI3K-Akt signaling pathway; mmu04820 Cytoskeleton in muscle cells; mmu04512 ECM-receptor interaction; mmu05410 Hypertrophic cardiomyopathy	GO:0001655 urogenital system development; GO:0001667 ameboidal-type cell migration; GO:0001704 formation of primary germ layer; GO:0001707 mesoderm formation; GO:0006914 autophagy; GO:0006950 response to stress; GO:0007044 cell-substrate junction assembly; GO:0007154 cell communication; GO:0007155 cell adhesion; GO:0007160 cell-matrix adhesion; GO:0007165 signal transduction; GO:0007166 cell surf…	GO:0005576 extracellular region; GO:0005604 basement membrane; GO:0005615 extracellular space; GO:0005622 intracellular anatomical structure; GO:0005737 cytoplasm; GO:0005886 plasma membrane; GO:0005938 cell cortex; GO:0008305 integrin complex; GO:0009925 basal plasma membrane; GO:0009986 cell surface; GO:0016020 membrane; GO:0016323 basolateral plasma membrane; GO:0030054 cell junction; GO:00300…	GO:0001664 G protein-coupled receptor binding; GO:0005102 signaling receptor binding; GO:0005488 binding; GO:0005515 protein binding; GO:0050839 cell adhesion molecule binding;	PF17205; PF00362; PF18372; PF07965; PF03160; PF00041	PF17205 Integrin plexin domain; PF00362 Integrin beta chain VWA domain; PF18372 Integrin beta epidermal growth factor like domain 1; PF07965 Integrin beta tail domain; PF03160 Calx-beta domain; PF00041 Fibronectin type III domain		TW	KOG1226	Integrin beta subunit (N-terminal portion of extracellular region)	WP2573 Primary focal segmental glomerulosclerosis FSGS ;WP2841 Focal adhesion PI3K Akt mTOR signaling pathway;WP488 Alpha 6 beta 4 integrin signaling pathway;WP6 Integrin mediated cell adhesion;WP85 Focal adhesion	https://www.wikipathways.org/instance/WP2573;https://www.wikipathways.org/instance/WP2841;https://www.wikipathways.org/instance/WP488;https://www.wikipathways.org/instance/WP6;https://www.wikipathways.org/instance/WP85		R-MMU-1474244 Extracellular matrix organization;R-MMU-1500931 Cell-Cell communication;R-MMU-3000157 Laminin interactions;R-MMU-3000170 Syndecan interactions;R-MMU-3000171 Non-integrin membrane-ECM interactions;R-MMU-446107 Type I hemidesmosome assembly;R-MMU-446728 Cell junction organization	https://reactome.org/PathwayBrowser/#/R-MMU-1474244;https://reactome.org/PathwayBrowser/#/R-MMU-1500931;https://reactome.org/PathwayBrowser/#/R-MMU-3000157;https://reactome.org/PathwayBrowser/#/R-MMU-3000170;https://reactome.org/PathwayBrowser/#/R-MMU-3000171;https://reactome.org/PathwayBrowser/#/R-MMU-446107;https://reactome.org/PathwayBrowser/#/R-MMU-446728	MYOGENESIS;APICAL JUNCTION;P53 PATHWAY	https://www.gsea-msigdb.org/gsea/msigdb/mouse/geneset/HALLMARK_MYOGENESIS;https://www.gsea-msigdb.org/gsea/msigdb/mouse/geneset/HALLMARK_APICAL_JUNCTION;https://www.gsea-msigdb.org/gsea/msigdb/mouse/geneset/HALLMARK_P53_PATHWAY
A2A863	645	K	1.37999	0.00628039	None	Integrin beta-4 OS=Mus musculus OX=10090 GN=Itgb4 PE=1 SV=1	Itgb4	_SC[Carbamidomethyl (C)]VQC[Carbamidomethyl (C)]QAWGTGEK[Acetyl (K)]K_	1	53.9881	60.9171	60.0198	75.8381	75.9296	87.1622	0.767205	0.886197	0.870171	1.13524	1.09234	1.25493	extracellular	K06525	ITGB4; integrin beta 4	mmu05165 Human papillomavirus infection; mmu05414 Dilated cardiomyopathy; mmu04810 Regulation of actin cytoskeleton; mmu05412 Arrhythmogenic right ventricular cardiomyopathy; mmu04510 Focal adhesion; mmu04151 PI3K-Akt signaling pathway; mmu04820 Cytoskeleton in muscle cells; mmu04512 ECM-receptor interaction; mmu05410 Hypertrophic cardiomyopathy	GO:0001655 urogenital system development; GO:0001667 ameboidal-type cell migration; GO:0001704 formation of primary germ layer; GO:0001707 mesoderm formation; GO:0006914 autophagy; GO:0006950 response to stress; GO:0007044 cell-substrate junction assembly; GO:0007154 cell communication; GO:0007155 cell adhesion; GO:0007160 cell-matrix adhesion; GO:0007165 signal transduction; GO:0007166 cell surf…	GO:0005576 extracellular region; GO:0005604 basement membrane; GO:0005615 extracellular space; GO:0005622 intracellular anatomical structure; GO:0005737 cytoplasm; GO:0005886 plasma membrane; GO:0005938 cell cortex; GO:0008305 integrin complex; GO:0009925 basal plasma membrane; GO:0009986 cell surface; GO:0016020 membrane; GO:0016323 basolateral plasma membrane; GO:0030054 cell junction; GO:00300…	GO:0001664 G protein-coupled receptor binding; GO:0005102 signaling receptor binding; GO:0005488 binding; GO:0005515 protein binding; GO:0050839 cell adhesion molecule binding;	PF17205; PF00362; PF18372; PF07965; PF03160; PF00041	PF17205 Integrin plexin domain; PF00362 Integrin beta chain VWA domain; PF18372 Integrin beta epidermal growth factor like domain 1; PF07965 Integrin beta tail domain; PF03160 Calx-beta domain; PF00041 Fibronectin type III domain	PF07965 Integrin beta tail domain	TW	KOG1226	Integrin beta subunit (N-terminal portion of extracellular region)	WP2573 Primary focal segmental glomerulosclerosis FSGS ;WP2841 Focal adhesion PI3K Akt mTOR signaling pathway;WP488 Alpha 6 beta 4 integrin signaling pathway;WP6 Integrin mediated cell adhesion;WP85 Focal adhesion	https://www.wikipathways.org/instance/WP2573;https://www.wikipathways.org/instance/WP2841;https://www.wikipathways.org/instance/WP488;https://www.wikipathways.org/instance/WP6;https://www.wikipathways.org/instance/WP85		R-MMU-1474244 Extracellular matrix organization;R-MMU-1500931 Cell-Cell communication;R-MMU-3000157 Laminin interactions;R-MMU-3000170 Syndecan interactions;R-MMU-3000171 Non-integrin membrane-ECM interactions;R-MMU-446107 Type I hemidesmosome assembly;R-MMU-446728 Cell junction organization	https://reactome.org/PathwayBrowser/#/R-MMU-1474244;https://reactome.org/PathwayBrowser/#/R-MMU-1500931;https://reactome.org/PathwayBrowser/#/R-MMU-3000157;https://reactome.org/PathwayBrowser/#/R-MMU-3000170;https://reactome.org/PathwayBrowser/#/R-MMU-3000171;https://reactome.org/PathwayBrowser/#/R-MMU-446107;https://reactome.org/PathwayBrowser/#/R-MMU-446728	MYOGENESIS;APICAL JUNCTION;P53 PATHWAY	https://www.gsea-msigdb.org/gsea/msigdb/mouse/geneset/HALLMARK_MYOGENESIS;https://www.gsea-msigdb.org/gsea/msigdb/mouse/geneset/HALLMARK_APICAL_JUNCTION;https://www.gsea-msigdb.org/gsea/msigdb/mouse/geneset/HALLMARK_P53_PATHWAY
A2A863	658	K	0.927688	0.673138	None	Integrin beta-4 OS=Mus musculus OX=10090 GN=Itgb4 PE=1 SV=1	Itgb4	_VK[Acetyl (K)]MVDELKK_	0.989934	132.526	160.751		165.576	123.814	112.173	0.934751	1.16072		1.23021	0.884096	0.801607	extracellular	K06525	ITGB4; integrin beta 4	mmu05165 Human papillomavirus infection; mmu05414 Dilated cardiomyopathy; mmu04810 Regulation of actin cytoskeleton; mmu05412 Arrhythmogenic right ventricular cardiomyopathy; mmu04510 Focal adhesion; mmu04151 PI3K-Akt signaling pathway; mmu04820 Cytoskeleton in muscle cells; mmu04512 ECM-receptor interaction; mmu05410 Hypertrophic cardiomyopathy	GO:0001655 urogenital system development; GO:0001667 ameboidal-type cell migration; GO:0001704 formation of primary germ layer; GO:0001707 mesoderm formation; GO:0006914 autophagy; GO:0006950 response to stress; GO:0007044 cell-substrate junction assembly; GO:0007154 cell communication; GO:0007155 cell adhesion; GO:0007160 cell-matrix adhesion; GO:0007165 signal transduction; GO:0007166 cell surf…	GO:0005576 extracellular region; GO:0005604 basement membrane; GO:0005615 extracellular space; GO:0005622 intracellular anatomical structure; GO:0005737 cytoplasm; GO:0005886 plasma membrane; GO:0005938 cell cortex; GO:0008305 integrin complex; GO:0009925 basal plasma membrane; GO:0009986 cell surface; GO:0016020 membrane; GO:0016323 basolateral plasma membrane; GO:0030054 cell junction; GO:00300…	GO:0001664 G protein-coupled receptor binding; GO:0005102 signaling receptor binding; GO:0005488 binding; GO:0005515 protein binding; GO:0050839 cell adhesion molecule binding;	PF17205; PF00362; PF18372; PF07965; PF03160; PF00041	PF17205 Integrin plexin domain; PF00362 Integrin beta chain VWA domain; PF18372 Integrin beta epidermal growth factor like domain 1; PF07965 Integrin beta tail domain; PF03160 Calx-beta domain; PF00041 Fibronectin type III domain	PF07965 Integrin beta tail domain	TW	KOG1226	Integrin beta subunit (N-terminal portion of extracellular region)	WP2573 Primary focal segmental glomerulosclerosis FSGS ;WP2841 Focal adhesion PI3K Akt mTOR signaling pathway;WP488 Alpha 6 beta 4 integrin signaling pathway;WP6 Integrin mediated cell adhesion;WP85 Focal adhesion	https://www.wikipathways.org/instance/WP2573;https://www.wikipathways.org/instance/WP2841;https://www.wikipathways.org/instance/WP488;https://www.wikipathways.org/instance/WP6;https://www.wikipathways.org/instance/WP85		R-MMU-1474244 Extracellular matrix organization;R-MMU-1500931 Cell-Cell communication;R-MMU-3000157 Laminin interactions;R-MMU-3000170 Syndecan interactions;R-MMU-3000171 Non-integrin membrane-ECM interactions;R-MMU-446107 Type I hemidesmosome assembly;R-MMU-446728 Cell junction organization	https://reactome.org/PathwayBrowser/#/R-MMU-1474244;https://reactome.org/PathwayBrowser/#/R-MMU-1500931;https://reactome.org/PathwayBrowser/#/R-MMU-3000157;https://reactome.org/PathwayBrowser/#/R-MMU-3000170;https://reactome.org/PathwayBrowser/#/R-MMU-3000171;https://reactome.org/PathwayBrowser/#/R-MMU-446107;https://reactome.org/PathwayBrowser/#/R-MMU-446728	MYOGENESIS;APICAL JUNCTION;P53 PATHWAY	https://www.gsea-msigdb.org/gsea/msigdb/mouse/geneset/HALLMARK_MYOGENESIS;https://www.gsea-msigdb.org/gsea/msigdb/mouse/geneset/HALLMARK_APICAL_JUNCTION;https://www.gsea-msigdb.org/gsea/msigdb/mouse/geneset/HALLMARK_P53_PATHWAY
A2A863	760	K	1.48154	0.00246276	None	Integrin beta-4 OS=Mus musculus OX=10090 GN=Itgb4 PE=1 SV=1	Itgb4	_GHMVGFK[Acetyl (K)]EDHYMLR_	1	126.798	141.137	134.361	195.738	182.667	211.113	0.75187	0.856743	0.812834	1.22262	1.09654	1.26831	extracellular	K06525	ITGB4; integrin beta 4	mmu05165 Human papillomavirus infection; mmu05414 Dilated cardiomyopathy; mmu04810 Regulation of actin cytoskeleton; mmu05412 Arrhythmogenic right ventricular cardiomyopathy; mmu04510 Focal adhesion; mmu04151 PI3K-Akt signaling pathway; mmu04820 Cytoskeleton in muscle cells; mmu04512 ECM-receptor interaction; mmu05410 Hypertrophic cardiomyopathy	GO:0001655 urogenital system development; GO:0001667 ameboidal-type cell migration; GO:0001704 formation of primary germ layer; GO:0001707 mesoderm formation; GO:0006914 autophagy; GO:0006950 response to stress; GO:0007044 cell-substrate junction assembly; GO:0007154 cell communication; GO:0007155 cell adhesion; GO:0007160 cell-matrix adhesion; GO:0007165 signal transduction; GO:0007166 cell surf…	GO:0005576 extracellular region; GO:0005604 basement membrane; GO:0005615 extracellular space; GO:0005622 intracellular anatomical structure; GO:0005737 cytoplasm; GO:0005886 plasma membrane; GO:0005938 cell cortex; GO:0008305 integrin complex; GO:0009925 basal plasma membrane; GO:0009986 cell surface; GO:0016020 membrane; GO:0016323 basolateral plasma membrane; GO:0030054 cell junction; GO:00300…	GO:0001664 G protein-coupled receptor binding; GO:0005102 signaling receptor binding; GO:0005488 binding; GO:0005515 protein binding; GO:0050839 cell adhesion molecule binding;	PF17205; PF00362; PF18372; PF07965; PF03160; PF00041	PF17205 Integrin plexin domain; PF00362 Integrin beta chain VWA domain; PF18372 Integrin beta epidermal growth factor like domain 1; PF07965 Integrin beta tail domain; PF03160 Calx-beta domain; PF00041 Fibronectin type III domain		TW	KOG1226	Integrin beta subunit (N-terminal portion of extracellular region)	WP2573 Primary focal segmental glomerulosclerosis FSGS ;WP2841 Focal adhesion PI3K Akt mTOR signaling pathway;WP488 Alpha 6 beta 4 integrin signaling pathway;WP6 Integrin mediated cell adhesion;WP85 Focal adhesion	https://www.wikipathways.org/instance/WP2573;https://www.wikipathways.org/instance/WP2841;https://www.wikipathways.org/instance/WP488;https://www.wikipathways.org/instance/WP6;https://www.wikipathways.org/instance/WP85		R-MMU-1474244 Extracellular matrix organization;R-MMU-1500931 Cell-Cell communication;R-MMU-3000157 Laminin interactions;R-MMU-3000170 Syndecan interactions;R-MMU-3000171 Non-integrin membrane-ECM interactions;R-MMU-446107 Type I hemidesmosome assembly;R-MMU-446728 Cell junction organization	https://reactome.org/PathwayBrowser/#/R-MMU-1474244;https://reactome.org/PathwayBrowser/#/R-MMU-1500931;https://reactome.org/PathwayBrowser/#/R-MMU-3000157;https://reactome.org/PathwayBrowser/#/R-MMU-3000170;https://reactome.org/PathwayBrowser/#/R-MMU-3000171;https://reactome.org/PathwayBrowser/#/R-MMU-446107;https://reactome.org/PathwayBrowser/#/R-MMU-446728	MYOGENESIS;APICAL JUNCTION;P53 PATHWAY	https://www.gsea-msigdb.org/gsea/msigdb/mouse/geneset/HALLMARK_MYOGENESIS;https://www.gsea-msigdb.org/gsea/msigdb/mouse/geneset/HALLMARK_APICAL_JUNCTION;https://www.gsea-msigdb.org/gsea/msigdb/mouse/geneset/HALLMARK_P53_PATHWAY
A2A863	795	K	1.09998	0.671911	None	Integrin beta-4 OS=Mus musculus OX=10090 GN=Itgb4 PE=1 SV=1	Itgb4	_WK[Acetyl (K)]ITNNVQR_	1	355.025	433.792	237.767	417.056	422.487	275.179	0.975083	1.21967	0.666242	1.2066	1.1747	0.765732	extracellular	K06525	ITGB4; integrin beta 4	mmu05165 Human papillomavirus infection; mmu05414 Dilated cardiomyopathy; mmu04810 Regulation of actin cytoskeleton; mmu05412 Arrhythmogenic right ventricular cardiomyopathy; mmu04510 Focal adhesion; mmu04151 PI3K-Akt signaling pathway; mmu04820 Cytoskeleton in muscle cells; mmu04512 ECM-receptor interaction; mmu05410 Hypertrophic cardiomyopathy	GO:0001655 urogenital system development; GO:0001667 ameboidal-type cell migration; GO:0001704 formation of primary germ layer; GO:0001707 mesoderm formation; GO:0006914 autophagy; GO:0006950 response to stress; GO:0007044 cell-substrate junction assembly; GO:0007154 cell communication; GO:0007155 cell adhesion; GO:0007160 cell-matrix adhesion; GO:0007165 signal transduction; GO:0007166 cell surf…	GO:0005576 extracellular region; GO:0005604 basement membrane; GO:0005615 extracellular space; GO:0005622 intracellular anatomical structure; GO:0005737 cytoplasm; GO:0005886 plasma membrane; GO:0005938 cell cortex; GO:0008305 integrin complex; GO:0009925 basal plasma membrane; GO:0009986 cell surface; GO:0016020 membrane; GO:0016323 basolateral plasma membrane; GO:0030054 cell junction; GO:00300…	GO:0001664 G protein-coupled receptor binding; GO:0005102 signaling receptor binding; GO:0005488 binding; GO:0005515 protein binding; GO:0050839 cell adhesion molecule binding;	PF17205; PF00362; PF18372; PF07965; PF03160; PF00041	PF17205 Integrin plexin domain; PF00362 Integrin beta chain VWA domain; PF18372 Integrin beta epidermal growth factor like domain 1; PF07965 Integrin beta tail domain; PF03160 Calx-beta domain; PF00041 Fibronectin type III domain		TW	KOG1226	Integrin beta subunit (N-terminal portion of extracellular region)	WP2573 Primary focal segmental glomerulosclerosis FSGS ;WP2841 Focal adhesion PI3K Akt mTOR signaling pathway;WP488 Alpha 6 beta 4 integrin signaling pathway;WP6 Integrin mediated cell adhesion;WP85 Focal adhesion	https://www.wikipathways.org/instance/WP2573;https://www.wikipathways.org/instance/WP2841;https://www.wikipathways.org/instance/WP488;https://www.wikipathways.org/instance/WP6;https://www.wikipathways.org/instance/WP85		R-MMU-1474244 Extracellular matrix organization;R-MMU-1500931 Cell-Cell communication;R-MMU-3000157 Laminin interactions;R-MMU-3000170 Syndecan interactions;R-MMU-3000171 Non-integrin membrane-ECM interactions;R-MMU-446107 Type I hemidesmosome assembly;R-MMU-446728 Cell junction organization	https://reactome.org/PathwayBrowser/#/R-MMU-1474244;https://reactome.org/PathwayBrowser/#/R-MMU-1500931;https://reactome.org/PathwayBrowser/#/R-MMU-3000157;https://reactome.org/PathwayBrowser/#/R-MMU-3000170;https://reactome.org/PathwayBrowser/#/R-MMU-3000171;https://reactome.org/PathwayBrowser/#/R-MMU-446107;https://reactome.org/PathwayBrowser/#/R-MMU-446728	MYOGENESIS;APICAL JUNCTION;P53 PATHWAY	https://www.gsea-msigdb.org/gsea/msigdb/mouse/geneset/HALLMARK_MYOGENESIS;https://www.gsea-msigdb.org/gsea/msigdb/mouse/geneset/HALLMARK_APICAL_JUNCTION;https://www.gsea-msigdb.org/gsea/msigdb/mouse/geneset/HALLMARK_P53_PATHWAY
A2A863	865	K	0.844192	0.432296	None	Integrin beta-4 OS=Mus musculus OX=10090 GN=Itgb4 PE=1 SV=1	Itgb4	_QVSGAHK[Acetyl (K)]LQQTK_	1	74.7569	116.341	81.9578	93.0371	62.6643	71.8518	0.878242	1.39918	0.982314	1.15135	0.745272	0.855223	extracellular	K06525	ITGB4; integrin beta 4	mmu05165 Human papillomavirus infection; mmu05414 Dilated cardiomyopathy; mmu04810 Regulation of actin cytoskeleton; mmu05412 Arrhythmogenic right ventricular cardiomyopathy; mmu04510 Focal adhesion; mmu04151 PI3K-Akt signaling pathway; mmu04820 Cytoskeleton in muscle cells; mmu04512 ECM-receptor interaction; mmu05410 Hypertrophic cardiomyopathy	GO:0001655 urogenital system development; GO:0001667 ameboidal-type cell migration; GO:0001704 formation of primary germ layer; GO:0001707 mesoderm formation; GO:0006914 autophagy; GO:0006950 response to stress; GO:0007044 cell-substrate junction assembly; GO:0007154 cell communication; GO:0007155 cell adhesion; GO:0007160 cell-matrix adhesion; GO:0007165 signal transduction; GO:0007166 cell surf…	GO:0005576 extracellular region; GO:0005604 basement membrane; GO:0005615 extracellular space; GO:0005622 intracellular anatomical structure; GO:0005737 cytoplasm; GO:0005886 plasma membrane; GO:0005938 cell cortex; GO:0008305 integrin complex; GO:0009925 basal plasma membrane; GO:0009986 cell surface; GO:0016020 membrane; GO:0016323 basolateral plasma membrane; GO:0030054 cell junction; GO:00300…	GO:0001664 G protein-coupled receptor binding; GO:0005102 signaling receptor binding; GO:0005488 binding; GO:0005515 protein binding; GO:0050839 cell adhesion molecule binding;	PF17205; PF00362; PF18372; PF07965; PF03160; PF00041	PF17205 Integrin plexin domain; PF00362 Integrin beta chain VWA domain; PF18372 Integrin beta epidermal growth factor like domain 1; PF07965 Integrin beta tail domain; PF03160 Calx-beta domain; PF00041 Fibronectin type III domain		TW	KOG1226	Integrin beta subunit (N-terminal portion of extracellular region)	WP2573 Primary focal segmental glomerulosclerosis FSGS ;WP2841 Focal adhesion PI3K Akt mTOR signaling pathway;WP488 Alpha 6 beta 4 integrin signaling pathway;WP6 Integrin mediated cell adhesion;WP85 Focal adhesion	https://www.wikipathways.org/instance/WP2573;https://www.wikipathways.org/instance/WP2841;https://www.wikipathways.org/instance/WP488;https://www.wikipathways.org/instance/WP6;https://www.wikipathways.org/instance/WP85		R-MMU-1474244 Extracellular matrix organization;R-MMU-1500931 Cell-Cell communication;R-MMU-3000157 Laminin interactions;R-MMU-3000170 Syndecan interactions;R-MMU-3000171 Non-integrin membrane-ECM interactions;R-MMU-446107 Type I hemidesmosome assembly;R-MMU-446728 Cell junction organization	https://reactome.org/PathwayBrowser/#/R-MMU-1474244;https://reactome.org/PathwayBrowser/#/R-MMU-1500931;https://reactome.org/PathwayBrowser/#/R-MMU-3000157;https://reactome.org/PathwayBrowser/#/R-MMU-3000170;https://reactome.org/PathwayBrowser/#/R-MMU-3000171;https://reactome.org/PathwayBrowser/#/R-MMU-446107;https://reactome.org/PathwayBrowser/#/R-MMU-446728	MYOGENESIS;APICAL JUNCTION;P53 PATHWAY	https://www.gsea-msigdb.org/gsea/msigdb/mouse/geneset/HALLMARK_MYOGENESIS;https://www.gsea-msigdb.org/gsea/msigdb/mouse/geneset/HALLMARK_APICAL_JUNCTION;https://www.gsea-msigdb.org/gsea/msigdb/mouse/geneset/HALLMARK_P53_PATHWAY
A2A863	902	K	1.16775	0.587416	None	Integrin beta-4 OS=Mus musculus OX=10090 GN=Itgb4 PE=1 SV=1	Itgb4	_QMLLK[Acetyl (K)]LTEK_	1	131.507	66.0779	123.641	160.659	118.284	89.698	1.1211	0.576673	1.07536	1.44274	1.02083	0.774743	extracellular	K06525	ITGB4; integrin beta 4	mmu05165 Human papillomavirus infection; mmu05414 Dilated cardiomyopathy; mmu04810 Regulation of actin cytoskeleton; mmu05412 Arrhythmogenic right ventricular cardiomyopathy; mmu04510 Focal adhesion; mmu04151 PI3K-Akt signaling pathway; mmu04820 Cytoskeleton in muscle cells; mmu04512 ECM-receptor interaction; mmu05410 Hypertrophic cardiomyopathy	GO:0001655 urogenital system development; GO:0001667 ameboidal-type cell migration; GO:0001704 formation of primary germ layer; GO:0001707 mesoderm formation; GO:0006914 autophagy; GO:0006950 response to stress; GO:0007044 cell-substrate junction assembly; GO:0007154 cell communication; GO:0007155 cell adhesion; GO:0007160 cell-matrix adhesion; GO:0007165 signal transduction; GO:0007166 cell surf…	GO:0005576 extracellular region; GO:0005604 basement membrane; GO:0005615 extracellular space; GO:0005622 intracellular anatomical structure; GO:0005737 cytoplasm; GO:0005886 plasma membrane; GO:0005938 cell cortex; GO:0008305 integrin complex; GO:0009925 basal plasma membrane; GO:0009986 cell surface; GO:0016020 membrane; GO:0016323 basolateral plasma membrane; GO:0030054 cell junction; GO:00300…	GO:0001664 G protein-coupled receptor binding; GO:0005102 signaling receptor binding; GO:0005488 binding; GO:0005515 protein binding; GO:0050839 cell adhesion molecule binding;	PF17205; PF00362; PF18372; PF07965; PF03160; PF00041	PF17205 Integrin plexin domain; PF00362 Integrin beta chain VWA domain; PF18372 Integrin beta epidermal growth factor like domain 1; PF07965 Integrin beta tail domain; PF03160 Calx-beta domain; PF00041 Fibronectin type III domain		TW	KOG1226	Integrin beta subunit (N-terminal portion of extracellular region)	WP2573 Primary focal segmental glomerulosclerosis FSGS ;WP2841 Focal adhesion PI3K Akt mTOR signaling pathway;WP488 Alpha 6 beta 4 integrin signaling pathway;WP6 Integrin mediated cell adhesion;WP85 Focal adhesion	https://www.wikipathways.org/instance/WP2573;https://www.wikipathways.org/instance/WP2841;https://www.wikipathways.org/instance/WP488;https://www.wikipathways.org/instance/WP6;https://www.wikipathways.org/instance/WP85		R-MMU-1474244 Extracellular matrix organization;R-MMU-1500931 Cell-Cell communication;R-MMU-3000157 Laminin interactions;R-MMU-3000170 Syndecan interactions;R-MMU-3000171 Non-integrin membrane-ECM interactions;R-MMU-446107 Type I hemidesmosome assembly;R-MMU-446728 Cell junction organization	https://reactome.org/PathwayBrowser/#/R-MMU-1474244;https://reactome.org/PathwayBrowser/#/R-MMU-1500931;https://reactome.org/PathwayBrowser/#/R-MMU-3000157;https://reactome.org/PathwayBrowser/#/R-MMU-3000170;https://reactome.org/PathwayBrowser/#/R-MMU-3000171;https://reactome.org/PathwayBrowser/#/R-MMU-446107;https://reactome.org/PathwayBrowser/#/R-MMU-446728	MYOGENESIS;APICAL JUNCTION;P53 PATHWAY	https://www.gsea-msigdb.org/gsea/msigdb/mouse/geneset/HALLMARK_MYOGENESIS;https://www.gsea-msigdb.org/gsea/msigdb/mouse/geneset/HALLMARK_APICAL_JUNCTION;https://www.gsea-msigdb.org/gsea/msigdb/mouse/geneset/HALLMARK_P53_PATHWAY
A2A863	1089	K	1.1655	0.244487	None	Integrin beta-4 OS=Mus musculus OX=10090 GN=Itgb4 PE=1 SV=1	Itgb4	_FQVQLSNPK[Acetyl (K)]FGAR_	1	109.848	117.024	97.7121	118.215	107.517	148.514	0.924449	1.00819	0.838948	1.04797	0.916003	1.2663	extracellular	K06525	ITGB4; integrin beta 4	mmu05165 Human papillomavirus infection; mmu05414 Dilated cardiomyopathy; mmu04810 Regulation of actin cytoskeleton; mmu05412 Arrhythmogenic right ventricular cardiomyopathy; mmu04510 Focal adhesion; mmu04151 PI3K-Akt signaling pathway; mmu04820 Cytoskeleton in muscle cells; mmu04512 ECM-receptor interaction; mmu05410 Hypertrophic cardiomyopathy	GO:0001655 urogenital system development; GO:0001667 ameboidal-type cell migration; GO:0001704 formation of primary germ layer; GO:0001707 mesoderm formation; GO:0006914 autophagy; GO:0006950 response to stress; GO:0007044 cell-substrate junction assembly; GO:0007154 cell communication; GO:0007155 cell adhesion; GO:0007160 cell-matrix adhesion; GO:0007165 signal transduction; GO:0007166 cell surf…	GO:0005576 extracellular region; GO:0005604 basement membrane; GO:0005615 extracellular space; GO:0005622 intracellular anatomical structure; GO:0005737 cytoplasm; GO:0005886 plasma membrane; GO:0005938 cell cortex; GO:0008305 integrin complex; GO:0009925 basal plasma membrane; GO:0009986 cell surface; GO:0016020 membrane; GO:0016323 basolateral plasma membrane; GO:0030054 cell junction; GO:00300…	GO:0001664 G protein-coupled receptor binding; GO:0005102 signaling receptor binding; GO:0005488 binding; GO:0005515 protein binding; GO:0050839 cell adhesion molecule binding;	PF17205; PF00362; PF18372; PF07965; PF03160; PF00041	PF17205 Integrin plexin domain; PF00362 Integrin beta chain VWA domain; PF18372 Integrin beta epidermal growth factor like domain 1; PF07965 Integrin beta tail domain; PF03160 Calx-beta domain; PF00041 Fibronectin type III domain	PF03160 Calx-beta domain	TW	KOG1226	Integrin beta subunit (N-terminal portion of extracellular region)	WP2573 Primary focal segmental glomerulosclerosis FSGS ;WP2841 Focal adhesion PI3K Akt mTOR signaling pathway;WP488 Alpha 6 beta 4 integrin signaling pathway;WP6 Integrin mediated cell adhesion;WP85 Focal adhesion	https://www.wikipathways.org/instance/WP2573;https://www.wikipathways.org/instance/WP2841;https://www.wikipathways.org/instance/WP488;https://www.wikipathways.org/instance/WP6;https://www.wikipathways.org/instance/WP85		R-MMU-1474244 Extracellular matrix organization;R-MMU-1500931 Cell-Cell communication;R-MMU-3000157 Laminin interactions;R-MMU-3000170 Syndecan interactions;R-MMU-3000171 Non-integrin membrane-ECM interactions;R-MMU-446107 Type I hemidesmosome assembly;R-MMU-446728 Cell junction organization	https://reactome.org/PathwayBrowser/#/R-MMU-1474244;https://reactome.org/PathwayBrowser/#/R-MMU-1500931;https://reactome.org/PathwayBrowser/#/R-MMU-3000157;https://reactome.org/PathwayBrowser/#/R-MMU-3000170;https://reactome.org/PathwayBrowser/#/R-MMU-3000171;https://reactome.org/PathwayBrowser/#/R-MMU-446107;https://reactome.org/PathwayBrowser/#/R-MMU-446728	MYOGENESIS;APICAL JUNCTION;P53 PATHWAY	https://www.gsea-msigdb.org/gsea/msigdb/mouse/geneset/HALLMARK_MYOGENESIS;https://www.gsea-msigdb.org/gsea/msigdb/mouse/geneset/HALLMARK_APICAL_JUNCTION;https://www.gsea-msigdb.org/gsea/msigdb/mouse/geneset/HALLMARK_P53_PATHWAY
A2A8U2	133	K	1.38815	0.0196707	None	Transmembrane protein 201 OS=Mus musculus OX=10090 GN=Tmem201 PE=1 SV=1	Tmem201	_IK[Acetyl (K)]QLAAFTPR_	1	452.172	464.72	465.774	436.96	379.972	505.923	0.921193	0.824939	0.847403	1.20399	1.03541	1.36082	plasma membrane				GO:0001667 ameboidal-type cell migration; GO:0006810 transport; GO:0006996 organelle organization; GO:0006997 nucleus organization; GO:0006998 nuclear envelope organization; GO:0007017 microtubule-based process; GO:0007018 microtubule-based movement; GO:0007097 nuclear migration; GO:0007275 multicellular organism development; GO:0008104 protein localization; GO:0009790 embryo development; GO:0009…	GO:0000922 spindle pole; GO:0005622 intracellular anatomical structure; GO:0005634 nucleus; GO:0005635 nuclear envelope; GO:0005637 nuclear inner membrane; GO:0005737 cytoplasm; GO:0005819 spindle; GO:0005856 cytoskeleton; GO:0012505 endomembrane system; GO:0015630 microtubule cytoskeleton; GO:0016020 membrane; GO:0019866 organelle inner membrane; GO:0031090 organelle membrane; GO:0031965 nuclear…	GO:0003779 actin binding; GO:0005488 binding; GO:0005515 protein binding; GO:0005521 lamin binding; GO:0008092 cytoskeletal protein binding; GO:0044877 protein-containing complex binding; GO:0051015 actin filament binding;				S	KOG4623	Uncharacterized conserved protein
A2A8U2	176	K	1.18929	0.2694	None	Transmembrane protein 201 OS=Mus musculus OX=10090 GN=Tmem201 PE=1 SV=1	Tmem201	_LC[Carbamidomethyl (C)]RPC[Carbamidomethyl (C)]QAAVEYYIK[Acetyl (K)]HQNR_	1	74.5413	112.821	85.8907	61.4041	87.8561	72.8809	0.829362	1.09375	0.853418	0.924016	1.30748	1.07061	plasma membrane				GO:0001667 ameboidal-type cell migration; GO:0006810 transport; GO:0006996 organelle organization; GO:0006997 nucleus organization; GO:0006998 nuclear envelope organization; GO:0007017 microtubule-based process; GO:0007018 microtubule-based movement; GO:0007097 nuclear migration; GO:0007275 multicellular organism development; GO:0008104 protein localization; GO:0009790 embryo development; GO:0009…	GO:0000922 spindle pole; GO:0005622 intracellular anatomical structure; GO:0005634 nucleus; GO:0005635 nuclear envelope; GO:0005637 nuclear inner membrane; GO:0005737 cytoplasm; GO:0005819 spindle; GO:0005856 cytoskeleton; GO:0012505 endomembrane system; GO:0015630 microtubule cytoskeleton; GO:0016020 membrane; GO:0019866 organelle inner membrane; GO:0031090 organelle membrane; GO:0031965 nuclear…	GO:0003779 actin binding; GO:0005488 binding; GO:0005515 protein binding; GO:0005521 lamin binding; GO:0008092 cytoskeletal protein binding; GO:0044877 protein-containing complex binding; GO:0051015 actin filament binding;				S	KOG4623	Uncharacterized conserved protein
A2A8Z1	143	K	0.847588	0.17715	None	Oxysterol-binding protein-related protein 9 OS=Mus musculus OX=10090 GN=Osbpl9 PE=1 SV=1	Osbpl9	_LFDDK[Acetyl (K)]LQNC[Carbamidomethyl (C)]K_	1	156.747	169.363	141.647	179.181	142.382	116.666	1.09297	1.21206	0.95001	0.99941	0.967071	0.792446	nucleus	K20465			GO:0006082 organic acid metabolic process; GO:0006629 lipid metabolic process; GO:0006694 steroid biosynthetic process; GO:0006699 bile acid biosynthetic process; GO:0006810 transport; GO:0006869 lipid transport; GO:0008152 metabolic process; GO:0008202 steroid metabolic process; GO:0008206 bile acid metabolic process; GO:0008610 lipid biosynthetic process; GO:0009058 biosynthetic process; GO:000…	GO:0005622 intracellular anatomical structure; GO:0005737 cytoplasm; GO:0005768 endosome; GO:0005770 late endosome; GO:0005794 Golgi apparatus; GO:0005829 cytosol; GO:0010008 endosome membrane; GO:0012505 endomembrane system; GO:0016020 membrane; GO:0031090 organelle membrane; GO:0031410 cytoplasmic vesicle; GO:0031902 late endosome membrane; GO:0031982 vesicle; GO:0043226 organelle; GO:0043227 m…	GO:0005215 transporter activity; GO:0005319 lipid transporter activity; GO:0005488 binding; GO:0005515 protein binding; GO:0005516 calmodulin binding; GO:0008289 lipid binding;	PF00169	PF00169 PH domain		T	KOG2210	Oxysterol-binding protein				R-MMU-1430728 Metabolism;R-MMU-192105 Synthesis of bile acids and bile salts;R-MMU-194068 Bile acid and bile salt metabolism;R-MMU-556833 Metabolism of lipids;R-MMU-8957322 Metabolism of steroids	https://reactome.org/PathwayBrowser/#/R-MMU-1430728;https://reactome.org/PathwayBrowser/#/R-MMU-192105;https://reactome.org/PathwayBrowser/#/R-MMU-194068;https://reactome.org/PathwayBrowser/#/R-MMU-556833;https://reactome.org/PathwayBrowser/#/R-MMU-8957322
A2A8Z1	148	K	0.658729	0.158376	None	Oxysterol-binding protein-related protein 9 OS=Mus musculus OX=10090 GN=Osbpl9 PE=1 SV=1	Osbpl9	_LQNC[Carbamidomethyl (C)]K[Acetyl (K)]DDEQR_	1	21.5407	37.6472	32.5625	17.4503	23.9493	23.5972	0.868137	1.55726	1.26229	0.56257	0.940196	0.926419	nucleus	K20465			GO:0006082 organic acid metabolic process; GO:0006629 lipid metabolic process; GO:0006694 steroid biosynthetic process; GO:0006699 bile acid biosynthetic process; GO:0006810 transport; GO:0006869 lipid transport; GO:0008152 metabolic process; GO:0008202 steroid metabolic process; GO:0008206 bile acid metabolic process; GO:0008610 lipid biosynthetic process; GO:0009058 biosynthetic process; GO:000…	GO:0005622 intracellular anatomical structure; GO:0005737 cytoplasm; GO:0005768 endosome; GO:0005770 late endosome; GO:0005794 Golgi apparatus; GO:0005829 cytosol; GO:0010008 endosome membrane; GO:0012505 endomembrane system; GO:0016020 membrane; GO:0031090 organelle membrane; GO:0031410 cytoplasmic vesicle; GO:0031902 late endosome membrane; GO:0031982 vesicle; GO:0043226 organelle; GO:0043227 m…	GO:0005215 transporter activity; GO:0005319 lipid transporter activity; GO:0005488 binding; GO:0005515 protein binding; GO:0005516 calmodulin binding; GO:0008289 lipid binding;	PF00169	PF00169 PH domain		T	KOG2210	Oxysterol-binding protein				R-MMU-1430728 Metabolism;R-MMU-192105 Synthesis of bile acids and bile salts;R-MMU-194068 Bile acid and bile salt metabolism;R-MMU-556833 Metabolism of lipids;R-MMU-8957322 Metabolism of steroids	https://reactome.org/PathwayBrowser/#/R-MMU-1430728;https://reactome.org/PathwayBrowser/#/R-MMU-192105;https://reactome.org/PathwayBrowser/#/R-MMU-194068;https://reactome.org/PathwayBrowser/#/R-MMU-556833;https://reactome.org/PathwayBrowser/#/R-MMU-8957322
A2A8Z1	526	K	1.20004	0.234408	None	Oxysterol-binding protein-related protein 9 OS=Mus musculus OX=10090 GN=Osbpl9 PE=1 SV=1	Osbpl9	_IQFNAHIWTK[Acetyl (K)]SK_	1	100.595	78.6066	100.273	136.999	135.628	94.0082	0.983556	0.788823	0.943016	1.07148	1.29172	0.895378	nucleus	K20465			GO:0006082 organic acid metabolic process; GO:0006629 lipid metabolic process; GO:0006694 steroid biosynthetic process; GO:0006699 bile acid biosynthetic process; GO:0006810 transport; GO:0006869 lipid transport; GO:0008152 metabolic process; GO:0008202 steroid metabolic process; GO:0008206 bile acid metabolic process; GO:0008610 lipid biosynthetic process; GO:0009058 biosynthetic process; GO:000…	GO:0005622 intracellular anatomical structure; GO:0005737 cytoplasm; GO:0005768 endosome; GO:0005770 late endosome; GO:0005794 Golgi apparatus; GO:0005829 cytosol; GO:0010008 endosome membrane; GO:0012505 endomembrane system; GO:0016020 membrane; GO:0031090 organelle membrane; GO:0031410 cytoplasmic vesicle; GO:0031902 late endosome membrane; GO:0031982 vesicle; GO:0043226 organelle; GO:0043227 m…	GO:0005215 transporter activity; GO:0005319 lipid transporter activity; GO:0005488 binding; GO:0005515 protein binding; GO:0005516 calmodulin binding; GO:0008289 lipid binding;	PF00169	PF00169 PH domain		T	KOG2210	Oxysterol-binding protein				R-MMU-1430728 Metabolism;R-MMU-192105 Synthesis of bile acids and bile salts;R-MMU-194068 Bile acid and bile salt metabolism;R-MMU-556833 Metabolism of lipids;R-MMU-8957322 Metabolism of steroids	https://reactome.org/PathwayBrowser/#/R-MMU-1430728;https://reactome.org/PathwayBrowser/#/R-MMU-192105;https://reactome.org/PathwayBrowser/#/R-MMU-194068;https://reactome.org/PathwayBrowser/#/R-MMU-556833;https://reactome.org/PathwayBrowser/#/R-MMU-8957322
A2A8Z1	595	K	1.20144	0.159074	None	Oxysterol-binding protein-related protein 9 OS=Mus musculus OX=10090 GN=Osbpl9 PE=1 SV=1	Osbpl9	_TGYSANIVFHTK[Acetyl (K)]PFYGGK_	1	75.2891	69.9533	56.0166	99.5459	77.5438	88.578	1.01862	0.971374	0.728971	1.07733	1.02193	1.16741	nucleus	K20465			GO:0006082 organic acid metabolic process; GO:0006629 lipid metabolic process; GO:0006694 steroid biosynthetic process; GO:0006699 bile acid biosynthetic process; GO:0006810 transport; GO:0006869 lipid transport; GO:0008152 metabolic process; GO:0008202 steroid metabolic process; GO:0008206 bile acid metabolic process; GO:0008610 lipid biosynthetic process; GO:0009058 biosynthetic process; GO:000…	GO:0005622 intracellular anatomical structure; GO:0005737 cytoplasm; GO:0005768 endosome; GO:0005770 late endosome; GO:0005794 Golgi apparatus; GO:0005829 cytosol; GO:0010008 endosome membrane; GO:0012505 endomembrane system; GO:0016020 membrane; GO:0031090 organelle membrane; GO:0031410 cytoplasmic vesicle; GO:0031902 late endosome membrane; GO:0031982 vesicle; GO:0043226 organelle; GO:0043227 m…	GO:0005215 transporter activity; GO:0005319 lipid transporter activity; GO:0005488 binding; GO:0005515 protein binding; GO:0005516 calmodulin binding; GO:0008289 lipid binding;	PF00169	PF00169 PH domain		T	KOG2210	Oxysterol-binding protein				R-MMU-1430728 Metabolism;R-MMU-192105 Synthesis of bile acids and bile salts;R-MMU-194068 Bile acid and bile salt metabolism;R-MMU-556833 Metabolism of lipids;R-MMU-8957322 Metabolism of steroids	https://reactome.org/PathwayBrowser/#/R-MMU-1430728;https://reactome.org/PathwayBrowser/#/R-MMU-192105;https://reactome.org/PathwayBrowser/#/R-MMU-194068;https://reactome.org/PathwayBrowser/#/R-MMU-556833;https://reactome.org/PathwayBrowser/#/R-MMU-8957322
A2A8Z1	601	K	0.87897	0.428624	None	Oxysterol-binding protein-related protein 9 OS=Mus musculus OX=10090 GN=Osbpl9 PE=1 SV=1	Osbpl9	_TGYSANIVFHTKPFYGGK[Acetyl (K)]K_	0.999999	167.467	165.868	142.55	128.047	147.115	176.181	1.14096	1.15985	0.934163	0.697842	0.976325	1.16928	nucleus	K20465			GO:0006082 organic acid metabolic process; GO:0006629 lipid metabolic process; GO:0006694 steroid biosynthetic process; GO:0006699 bile acid biosynthetic process; GO:0006810 transport; GO:0006869 lipid transport; GO:0008152 metabolic process; GO:0008202 steroid metabolic process; GO:0008206 bile acid metabolic process; GO:0008610 lipid biosynthetic process; GO:0009058 biosynthetic process; GO:000…	GO:0005622 intracellular anatomical structure; GO:0005737 cytoplasm; GO:0005768 endosome; GO:0005770 late endosome; GO:0005794 Golgi apparatus; GO:0005829 cytosol; GO:0010008 endosome membrane; GO:0012505 endomembrane system; GO:0016020 membrane; GO:0031090 organelle membrane; GO:0031410 cytoplasmic vesicle; GO:0031902 late endosome membrane; GO:0031982 vesicle; GO:0043226 organelle; GO:0043227 m…	GO:0005215 transporter activity; GO:0005319 lipid transporter activity; GO:0005488 binding; GO:0005515 protein binding; GO:0005516 calmodulin binding; GO:0008289 lipid binding;	PF00169	PF00169 PH domain		T	KOG2210	Oxysterol-binding protein				R-MMU-1430728 Metabolism;R-MMU-192105 Synthesis of bile acids and bile salts;R-MMU-194068 Bile acid and bile salt metabolism;R-MMU-556833 Metabolism of lipids;R-MMU-8957322 Metabolism of steroids	https://reactome.org/PathwayBrowser/#/R-MMU-1430728;https://reactome.org/PathwayBrowser/#/R-MMU-192105;https://reactome.org/PathwayBrowser/#/R-MMU-194068;https://reactome.org/PathwayBrowser/#/R-MMU-556833;https://reactome.org/PathwayBrowser/#/R-MMU-8957322
A2AAY5	23	K	1.19837	0.588685	None	SH3 and PX domain-containing protein 2B OS=Mus musculus OX=10090 GN=Sh3pxd2b PE=1 SV=1	Sh3pxd2b	_VPNK[Acetyl (K)]HYVYIIR_	1	28.7461	24.7947	21.5594		21.6192	41.5498	1.10655	1.01201	0.742697		0.832574	1.45332	nucleus	K24032			GO:0001501 skeletal system development; GO:0001503 ossification; GO:0001649 osteoblast differentiation; GO:0001654 eye development; GO:0002051 osteoblast fate commitment; GO:0006801 superoxide metabolic process; GO:0006996 organelle organization; GO:0007275 multicellular organism development; GO:0007423 sensory organ development; GO:0007507 heart development; GO:0008104 protein localization; GO:0…	GO:0002102 podosome; GO:0005622 intracellular anatomical structure; GO:0005737 cytoplasm; GO:0005856 cytoskeleton; GO:0015629 actin cytoskeleton; GO:0030054 cell junction; GO:0032991 protein-containing complex; GO:0042995 cell projection; GO:0043226 organelle; GO:0043228 non-membrane-bounded organelle; GO:0043229 intracellular organelle; GO:0043232 intracellular non-membrane-bounded organelle;	GO:0005488 binding; GO:0005515 protein binding; GO:0005543 phospholipid binding; GO:0008047 enzyme activator activity; GO:0008289 lipid binding; GO:0010314 phosphatidylinositol-5-phosphate binding; GO:0016176 superoxide-generating NADPH oxidase activator activity; GO:0019904 protein domain specific binding; GO:0030234 enzyme regulator activity; GO:0032266 phosphatidylinositol-3-phosphate binding;…	PF00787; PF00018; PF07653	PF00787 PX domain; PF00018 SH3 domain; PF07653 Variant SH3 domain		T	KOG0905	Phosphoinositide 3-kinase
A2AB59	723	K	0.888735	0.38848	None	Rho GTPase-activating protein 27 OS=Mus musculus OX=10090 GN=Arhgap27 PE=1 SV=1	Arhgap27	_ISGNLATIQK[Acetyl (K)]LR_	1	1017.12	1045.35	1093.87	910.065	1030.09	1434.31	0.993543	1.08112	1.12096	0.745544	0.906449	1.18807	nucleus	K20636			GO:0006810 transport; GO:0006897 endocytosis; GO:0006898 receptor-mediated endocytosis; GO:0007154 cell communication; GO:0007165 signal transduction; GO:0008360 regulation of cell shape; GO:0009987 cellular process; GO:0016192 vesicle-mediated transport; GO:0022603 regulation of anatomical structure morphogenesis; GO:0022604 regulation of cell morphogenesis; GO:0023052 signaling; GO:0043085 posi…	GO:0005622 intracellular anatomical structure; GO:0005634 nucleus; GO:0005654 nucleoplasm; GO:0005737 cytoplasm; GO:0005768 endosome; GO:0005829 cytosol; GO:0012505 endomembrane system; GO:0016020 membrane; GO:0031410 cytoplasmic vesicle; GO:0031974 membrane-enclosed lumen; GO:0031981 nuclear lumen; GO:0031982 vesicle; GO:0043226 organelle; GO:0043227 membrane-bounded organelle; GO:0043229 intrac…	GO:0005096 GTPase activator activity; GO:0005488 binding; GO:0005515 protein binding; GO:0008047 enzyme activator activity; GO:0017124 SH3 domain binding; GO:0019904 protein domain specific binding; GO:0030234 enzyme regulator activity; GO:0030695 GTPase regulator activity; GO:0060589 nucleoside-triphosphatase regulator activity; GO:0098772 molecular function regulator activity;	PF00397; PF00169; PF00620	PF00397 WW domain; PF00169 PH domain; PF00620 RhoGAP domain	PF00620 RhoGAP domain	T	KOG4269	Rac GTPase-activating protein BCR/ABR				R-MMU-162582 Signal Transduction;R-MMU-194315 Signaling by Rho GTPases;R-MMU-9012999 RHO GTPase cycle;R-MMU-9013148 CDC42 GTPase cycle;R-MMU-9013149 RAC1 GTPase cycle;R-MMU-9716542 Signaling by Rho GTPases, Miro GTPases and RHOBTB3	https://reactome.org/PathwayBrowser/#/R-MMU-162582;https://reactome.org/PathwayBrowser/#/R-MMU-194315;https://reactome.org/PathwayBrowser/#/R-MMU-9012999;https://reactome.org/PathwayBrowser/#/R-MMU-9013148;https://reactome.org/PathwayBrowser/#/R-MMU-9013149;https://reactome.org/PathwayBrowser/#/R-MMU-9716542	MITOTIC SPINDLE	https://www.gsea-msigdb.org/gsea/msigdb/mouse/geneset/HALLMARK_MITOTIC_SPINDLE
A2ABV5	182	K	0.799996	0.0845258	None	Mediator of RNA polymerase II transcription subunit 14 OS=Mus musculus OX=10090 GN=Med14 PE=1 SV=1	Med14	_DK[Acetyl (K)]IIPPDPITK_	1	492.067	466.633	585.409	466.818	450.748	429.155	1.12484	1.19704	1.06966	0.812249	1.08567	0.815314	nucleus	K15156	MED14; mediator of RNA polymerase II transcription subunit 14	mmu04919 Thyroid hormone signaling pathway	GO:0006139 nucleobase-containing compound metabolic process; GO:0006351 DNA-templated transcription; GO:0006352 DNA-templated transcription initiation; GO:0006355 regulation of DNA-templated transcription; GO:0006357 regulation of transcription by RNA polymerase II; GO:0006366 transcription by RNA polymerase II; GO:0006367 transcription initiation at RNA polymerase II promoter; GO:0007154 cell co…	GO:0000428 DNA-directed RNA polymerase complex; GO:0005622 intracellular anatomical structure; GO:0005634 nucleus; GO:0005654 nucleoplasm; GO:0005667 transcription regulator complex; GO:0016591 RNA polymerase II, holoenzyme; GO:0016592 mediator complex; GO:0030880 RNA polymerase complex; GO:0031974 membrane-enclosed lumen; GO:0031981 nuclear lumen; GO:0032991 protein-containing complex; GO:004322…	GO:0003712 transcription coregulator activity; GO:0003713 transcription coactivator activity; GO:0005102 signaling receptor binding; GO:0005488 binding; GO:0005515 protein binding; GO:0008134 transcription factor binding; GO:0030374 nuclear receptor coactivator activity; GO:0038023 signaling receptor activity; GO:0042809 nuclear vitamin D receptor binding; GO:0051427 hormone receptor binding; GO:…				K	KOG1875	Thyroid hormone receptor-associated coactivator complex component (TRAP170)
A2ACP1	401	K	1.02823	0.85525	None	Tetratricopeptide repeat protein 39A OS=Mus musculus OX=10090 GN=Ttc39a PE=2 SV=1	Ttc39a	_SLPTEK[Acetyl (K)]FAIR_	1	200.587	195.02	214.12	215.153	261.918	284.157	0.964195	1.06922	0.932389	0.840353	1.04097	1.16821	nucleus	K24943									S	KOG3783	Uncharacterized conserved protein	WP310 mRNA processing	https://www.wikipathways.org/instance/WP310				ESTROGEN RESPONSE EARLY	https://www.gsea-msigdb.org/gsea/msigdb/mouse/geneset/HALLMARK_ESTROGEN_RESPONSE_EARLY
A2ACP1	481	K	0.831737	0.252588	None	Tetratricopeptide repeat protein 39A OS=Mus musculus OX=10090 GN=Ttc39a PE=2 SV=1	Ttc39a	_GLC[Carbamidomethyl (C)]LK[Acetyl (K)]YLGR_	1	247.768	288.05	301.67	245.04	260.426	341.652	0.969241	1.28522	1.06905	0.77889	0.842331	1.14307	nucleus	K24943									S	KOG3783	Uncharacterized conserved protein	WP310 mRNA processing	https://www.wikipathways.org/instance/WP310				ESTROGEN RESPONSE EARLY	https://www.gsea-msigdb.org/gsea/msigdb/mouse/geneset/HALLMARK_ESTROGEN_RESPONSE_EARLY
A2ADY9	289	K	1.24226	0.0764082	None	Protein DDI1 homolog 2 OS=Mus musculus OX=10090 GN=Ddi2 PE=1 SV=1	Ddi2	_GVGTQK[Acetyl (K)]IIGR_	1	765.462	870.833	836.162	1018.88	1100.38	1266.24	0.810166	0.995355	0.861462	1.0051	1.05334	1.25465	cytoskeleton	K11885			GO:0003006 developmental process involved in reproduction; GO:0003008 system process; GO:0006139 nucleobase-containing compound metabolic process; GO:0006351 DNA-templated transcription; GO:0006355 regulation of DNA-templated transcription; GO:0006508 proteolysis; GO:0006810 transport; GO:0007276 gamete generation; GO:0007281 germ cell development; GO:0007292 female gamete generation; GO:0007293 …	GO:0005622 intracellular anatomical structure; GO:0005634 nucleus; GO:0005654 nucleoplasm; GO:0005737 cytoplasm; GO:0005794 Golgi apparatus; GO:0005829 cytosol; GO:0005886 plasma membrane; GO:0005903 brush border; GO:0012505 endomembrane system; GO:0016020 membrane; GO:0030054 cell junction; GO:0031974 membrane-enclosed lumen; GO:0031981 nuclear lumen; GO:0043226 organelle; GO:0043227 membrane-bo…	GO:0003824 catalytic activity; GO:0004175 endopeptidase activity; GO:0004190 aspartic-type endopeptidase activity; GO:0005488 binding; GO:0005515 protein binding; GO:0008200 ion channel inhibitor activity; GO:0008233 peptidase activity; GO:0016247 channel regulator activity; GO:0016248 channel inhibitor activity; GO:0016787 hydrolase activity; GO:0017080 sodium channel regulator activity; GO:0019…	PF00240	PF00240 Ubiquitin family		L	KOG0012	DNA damage inducible protein
A2AF47	102	K	1.06249	0.216606	None	Dedicator of cytokinesis protein 11 OS=Mus musculus OX=10090 GN=Dock11 PE=1 SV=1	Dock11	_AQSLFVK[Acetyl (K)]EC[Carbamidomethyl (C)]IK_	1	132.345	128.542	132.333	108.194	120.364	117.874	0.956054	0.929902	1.03413	1.00019	1.0897	1.01268	plasma membrane	K21853			GO:0000902 cell morphogenesis; GO:0001775 cell activation; GO:0001776 leukocyte homeostasis; GO:0001782 B cell homeostasis; GO:0002252 immune effector process; GO:0002260 lymphocyte homeostasis; GO:0002263 cell activation involved in immune response; GO:0002285 lymphocyte activation involved in immune response; GO:0002312 B cell activation involved in immune response; GO:0002313 mature B cell dif…	GO:0005622 intracellular anatomical structure; GO:0005634 nucleus; GO:0005654 nucleoplasm; GO:0005737 cytoplasm; GO:0005829 cytosol; GO:0012505 endomembrane system; GO:0016020 membrane; GO:0030425 dendrite; GO:0031974 membrane-enclosed lumen; GO:0031981 nuclear lumen; GO:0036477 somatodendritic compartment; GO:0042995 cell projection; GO:0043005 neuron projection; GO:0043197 dendritic spine; GO:0…	GO:0005085 guanyl-nucleotide exchange factor activity; GO:0005488 binding; GO:0005515 protein binding; GO:0019899 enzyme binding; GO:0031267 small GTPase binding; GO:0051020 GTPase binding; GO:0098772 molecular function regulator activity;	PF11878; PF00169; PF14429; PF20422	PF11878 Dedicator of cytokinesis C/D, N terminal; PF00169 PH domain; PF14429 C2 domain in Dock180 and Zizimin proteins; PF20422 DHR-2, Lobe B	PF11878 Dedicator of cytokinesis C/D, N terminal	T	KOG1997	PH domain-containing protein				R-MMU-109582 Hemostasis;R-MMU-162582 Signal Transduction;R-MMU-194315 Signaling by Rho GTPases;R-MMU-9012999 RHO GTPase cycle;R-MMU-9013148 CDC42 GTPase cycle;R-MMU-9013149 RAC1 GTPase cycle;R-MMU-9716542 Signaling by Rho GTPases, Miro GTPases and RHOBTB3;R-MMU-983231 Factors involved in megakaryocyte development and platelet production	https://reactome.org/PathwayBrowser/#/R-MMU-109582;https://reactome.org/PathwayBrowser/#/R-MMU-162582;https://reactome.org/PathwayBrowser/#/R-MMU-194315;https://reactome.org/PathwayBrowser/#/R-MMU-9012999;https://reactome.org/PathwayBrowser/#/R-MMU-9013148;https://reactome.org/PathwayBrowser/#/R-MMU-9013149;https://reactome.org/PathwayBrowser/#/R-MMU-9716542;https://reactome.org/PathwayBrowser/#/…
A2AF47	830	K	0.948902	0.732467	None	Dedicator of cytokinesis protein 11 OS=Mus musculus OX=10090 GN=Dock11 PE=1 SV=1	Dock11	_THLESTIYTQDLHVHK[Acetyl (K)]FFHHC[Carbamidomethyl (C)]QLIQSGSK_	1	37.1418	52.1851	34.6681	27.8607	46.7513	22.0092	0.899553	1.26569	0.908298	0.8635	1.41905	0.633943	plasma membrane	K21853			GO:0000902 cell morphogenesis; GO:0001775 cell activation; GO:0001776 leukocyte homeostasis; GO:0001782 B cell homeostasis; GO:0002252 immune effector process; GO:0002260 lymphocyte homeostasis; GO:0002263 cell activation involved in immune response; GO:0002285 lymphocyte activation involved in immune response; GO:0002312 B cell activation involved in immune response; GO:0002313 mature B cell dif…	GO:0005622 intracellular anatomical structure; GO:0005634 nucleus; GO:0005654 nucleoplasm; GO:0005737 cytoplasm; GO:0005829 cytosol; GO:0012505 endomembrane system; GO:0016020 membrane; GO:0030425 dendrite; GO:0031974 membrane-enclosed lumen; GO:0031981 nuclear lumen; GO:0036477 somatodendritic compartment; GO:0042995 cell projection; GO:0043005 neuron projection; GO:0043197 dendritic spine; GO:0…	GO:0005085 guanyl-nucleotide exchange factor activity; GO:0005488 binding; GO:0005515 protein binding; GO:0019899 enzyme binding; GO:0031267 small GTPase binding; GO:0051020 GTPase binding; GO:0098772 molecular function regulator activity;	PF11878; PF00169; PF14429; PF20422	PF11878 Dedicator of cytokinesis C/D, N terminal; PF00169 PH domain; PF14429 C2 domain in Dock180 and Zizimin proteins; PF20422 DHR-2, Lobe B		T	KOG1997	PH domain-containing protein				R-MMU-109582 Hemostasis;R-MMU-162582 Signal Transduction;R-MMU-194315 Signaling by Rho GTPases;R-MMU-9012999 RHO GTPase cycle;R-MMU-9013148 CDC42 GTPase cycle;R-MMU-9013149 RAC1 GTPase cycle;R-MMU-9716542 Signaling by Rho GTPases, Miro GTPases and RHOBTB3;R-MMU-983231 Factors involved in megakaryocyte development and platelet production	https://reactome.org/PathwayBrowser/#/R-MMU-109582;https://reactome.org/PathwayBrowser/#/R-MMU-162582;https://reactome.org/PathwayBrowser/#/R-MMU-194315;https://reactome.org/PathwayBrowser/#/R-MMU-9012999;https://reactome.org/PathwayBrowser/#/R-MMU-9013148;https://reactome.org/PathwayBrowser/#/R-MMU-9013149;https://reactome.org/PathwayBrowser/#/R-MMU-9716542;https://reactome.org/PathwayBrowser/#/…
A2AF47	1493	K			None	Dedicator of cytokinesis protein 11 OS=Mus musculus OX=10090 GN=Dock11 PE=1 SV=1	Dock11	_C[Carbamidomethyl (C)]C[Carbamidomethyl (C)]TSK[Acetyl (K)]ISSTR_	1				76.5075	46.3904	44.9898				1.55798	0.925167	0.851431	plasma membrane	K21853			GO:0000902 cell morphogenesis; GO:0001775 cell activation; GO:0001776 leukocyte homeostasis; GO:0001782 B cell homeostasis; GO:0002252 immune effector process; GO:0002260 lymphocyte homeostasis; GO:0002263 cell activation involved in immune response; GO:0002285 lymphocyte activation involved in immune response; GO:0002312 B cell activation involved in immune response; GO:0002313 mature B cell dif…	GO:0005622 intracellular anatomical structure; GO:0005634 nucleus; GO:0005654 nucleoplasm; GO:0005737 cytoplasm; GO:0005829 cytosol; GO:0012505 endomembrane system; GO:0016020 membrane; GO:0030425 dendrite; GO:0031974 membrane-enclosed lumen; GO:0031981 nuclear lumen; GO:0036477 somatodendritic compartment; GO:0042995 cell projection; GO:0043005 neuron projection; GO:0043197 dendritic spine; GO:0…	GO:0005085 guanyl-nucleotide exchange factor activity; GO:0005488 binding; GO:0005515 protein binding; GO:0019899 enzyme binding; GO:0031267 small GTPase binding; GO:0051020 GTPase binding; GO:0098772 molecular function regulator activity;	PF11878; PF00169; PF14429; PF20422	PF11878 Dedicator of cytokinesis C/D, N terminal; PF00169 PH domain; PF14429 C2 domain in Dock180 and Zizimin proteins; PF20422 DHR-2, Lobe B		T	KOG1997	PH domain-containing protein				R-MMU-109582 Hemostasis;R-MMU-162582 Signal Transduction;R-MMU-194315 Signaling by Rho GTPases;R-MMU-9012999 RHO GTPase cycle;R-MMU-9013148 CDC42 GTPase cycle;R-MMU-9013149 RAC1 GTPase cycle;R-MMU-9716542 Signaling by Rho GTPases, Miro GTPases and RHOBTB3;R-MMU-983231 Factors involved in megakaryocyte development and platelet production	https://reactome.org/PathwayBrowser/#/R-MMU-109582;https://reactome.org/PathwayBrowser/#/R-MMU-162582;https://reactome.org/PathwayBrowser/#/R-MMU-194315;https://reactome.org/PathwayBrowser/#/R-MMU-9012999;https://reactome.org/PathwayBrowser/#/R-MMU-9013148;https://reactome.org/PathwayBrowser/#/R-MMU-9013149;https://reactome.org/PathwayBrowser/#/R-MMU-9716542;https://reactome.org/PathwayBrowser/#/…
A2AF47	1748	K	0.983363	0.812248	None	Dedicator of cytokinesis protein 11 OS=Mus musculus OX=10090 GN=Dock11 PE=1 SV=1	Dock11	_TLHGAYTK[Acetyl (K)]ILEVMHTK_	1	88.8389	82.3277	79.9982	68.8708	54.8956	81.2276	1.04061	0.965715	1.01368	1.03235	0.805864	1.13154	plasma membrane	K21853			GO:0000902 cell morphogenesis; GO:0001775 cell activation; GO:0001776 leukocyte homeostasis; GO:0001782 B cell homeostasis; GO:0002252 immune effector process; GO:0002260 lymphocyte homeostasis; GO:0002263 cell activation involved in immune response; GO:0002285 lymphocyte activation involved in immune response; GO:0002312 B cell activation involved in immune response; GO:0002313 mature B cell dif…	GO:0005622 intracellular anatomical structure; GO:0005634 nucleus; GO:0005654 nucleoplasm; GO:0005737 cytoplasm; GO:0005829 cytosol; GO:0012505 endomembrane system; GO:0016020 membrane; GO:0030425 dendrite; GO:0031974 membrane-enclosed lumen; GO:0031981 nuclear lumen; GO:0036477 somatodendritic compartment; GO:0042995 cell projection; GO:0043005 neuron projection; GO:0043197 dendritic spine; GO:0…	GO:0005085 guanyl-nucleotide exchange factor activity; GO:0005488 binding; GO:0005515 protein binding; GO:0019899 enzyme binding; GO:0031267 small GTPase binding; GO:0051020 GTPase binding; GO:0098772 molecular function regulator activity;	PF11878; PF00169; PF14429; PF20422	PF11878 Dedicator of cytokinesis C/D, N terminal; PF00169 PH domain; PF14429 C2 domain in Dock180 and Zizimin proteins; PF20422 DHR-2, Lobe B		T	KOG1997	PH domain-containing protein				R-MMU-109582 Hemostasis;R-MMU-162582 Signal Transduction;R-MMU-194315 Signaling by Rho GTPases;R-MMU-9012999 RHO GTPase cycle;R-MMU-9013148 CDC42 GTPase cycle;R-MMU-9013149 RAC1 GTPase cycle;R-MMU-9716542 Signaling by Rho GTPases, Miro GTPases and RHOBTB3;R-MMU-983231 Factors involved in megakaryocyte development and platelet production	https://reactome.org/PathwayBrowser/#/R-MMU-109582;https://reactome.org/PathwayBrowser/#/R-MMU-162582;https://reactome.org/PathwayBrowser/#/R-MMU-194315;https://reactome.org/PathwayBrowser/#/R-MMU-9012999;https://reactome.org/PathwayBrowser/#/R-MMU-9013148;https://reactome.org/PathwayBrowser/#/R-MMU-9013149;https://reactome.org/PathwayBrowser/#/R-MMU-9716542;https://reactome.org/PathwayBrowser/#/…
A2AF47	1806	K	0.74875	0.0641624	None	Dedicator of cytokinesis protein 11 OS=Mus musculus OX=10090 GN=Dock11 PE=1 SV=1	Dock11	_LYGEK[Acetyl (K)]FGTENVK_	1	69.9933	58.7254	71.9039	46.9412	37.5301	40.004	1.15038	0.966565	1.27842	0.987296	0.773048	0.78194	plasma membrane	K21853			GO:0000902 cell morphogenesis; GO:0001775 cell activation; GO:0001776 leukocyte homeostasis; GO:0001782 B cell homeostasis; GO:0002252 immune effector process; GO:0002260 lymphocyte homeostasis; GO:0002263 cell activation involved in immune response; GO:0002285 lymphocyte activation involved in immune response; GO:0002312 B cell activation involved in immune response; GO:0002313 mature B cell dif…	GO:0005622 intracellular anatomical structure; GO:0005634 nucleus; GO:0005654 nucleoplasm; GO:0005737 cytoplasm; GO:0005829 cytosol; GO:0012505 endomembrane system; GO:0016020 membrane; GO:0030425 dendrite; GO:0031974 membrane-enclosed lumen; GO:0031981 nuclear lumen; GO:0036477 somatodendritic compartment; GO:0042995 cell projection; GO:0043005 neuron projection; GO:0043197 dendritic spine; GO:0…	GO:0005085 guanyl-nucleotide exchange factor activity; GO:0005488 binding; GO:0005515 protein binding; GO:0019899 enzyme binding; GO:0031267 small GTPase binding; GO:0051020 GTPase binding; GO:0098772 molecular function regulator activity;	PF11878; PF00169; PF14429; PF20422	PF11878 Dedicator of cytokinesis C/D, N terminal; PF00169 PH domain; PF14429 C2 domain in Dock180 and Zizimin proteins; PF20422 DHR-2, Lobe B		T	KOG1997	PH domain-containing protein				R-MMU-109582 Hemostasis;R-MMU-162582 Signal Transduction;R-MMU-194315 Signaling by Rho GTPases;R-MMU-9012999 RHO GTPase cycle;R-MMU-9013148 CDC42 GTPase cycle;R-MMU-9013149 RAC1 GTPase cycle;R-MMU-9716542 Signaling by Rho GTPases, Miro GTPases and RHOBTB3;R-MMU-983231 Factors involved in megakaryocyte development and platelet production	https://reactome.org/PathwayBrowser/#/R-MMU-109582;https://reactome.org/PathwayBrowser/#/R-MMU-162582;https://reactome.org/PathwayBrowser/#/R-MMU-194315;https://reactome.org/PathwayBrowser/#/R-MMU-9012999;https://reactome.org/PathwayBrowser/#/R-MMU-9013148;https://reactome.org/PathwayBrowser/#/R-MMU-9013149;https://reactome.org/PathwayBrowser/#/R-MMU-9716542;https://reactome.org/PathwayBrowser/#/…
A2AFS3	250	K	1.17112	0.0740649	None	Endosome/lysosome-associated apoptosis and autophagy regulator 1 OS=Mus musculus OX=10090 GN=Elapor1 PE=1 SV=1	Elapor1	_TTAFSVWSK[Acetyl (K)]VSK_	1	104.166	91.827	106.313	98.8163	117.604	114.005	0.926303	0.867575	0.976602	0.967731	1.16018	1.11665	cytoplasm				GO:0000045 autophagosome assembly; GO:0006914 autophagy; GO:0006950 response to stress; GO:0006996 organelle organization; GO:0007033 vacuole organization; GO:0007154 cell communication; GO:0008152 metabolic process; GO:0009056 catabolic process; GO:0009267 cellular response to starvation; GO:0009605 response to external stimulus; GO:0009893 positive regulation of metabolic process; GO:0009894 re…	GO:0000323 lytic vacuole; GO:0005622 intracellular anatomical structure; GO:0005737 cytoplasm; GO:0005764 lysosome; GO:0005765 lysosomal membrane; GO:0005768 endosome; GO:0005770 late endosome; GO:0005773 vacuole; GO:0005774 vacuolar membrane; GO:0005794 Golgi apparatus; GO:0005886 plasma membrane; GO:0010008 endosome membrane; GO:0012505 endomembrane system; GO:0016020 membrane; GO:0031090 organ…					T	KOG1217	Fibrillins and related proteins containing Ca2+-binding EGF-like domains
A2AFS3	315	K			None	Endosome/lysosome-associated apoptosis and autophagy regulator 1 OS=Mus musculus OX=10090 GN=Elapor1 PE=1 SV=1	Elapor1	_YSEK[Acetyl (K)]GSSTC[Carbamidomethyl (C)]K_	1				14.5079	10.9067	6.48956				1.40887	1.06694	0.630303	cytoplasm				GO:0000045 autophagosome assembly; GO:0006914 autophagy; GO:0006950 response to stress; GO:0006996 organelle organization; GO:0007033 vacuole organization; GO:0007154 cell communication; GO:0008152 metabolic process; GO:0009056 catabolic process; GO:0009267 cellular response to starvation; GO:0009605 response to external stimulus; GO:0009893 positive regulation of metabolic process; GO:0009894 re…	GO:0000323 lytic vacuole; GO:0005622 intracellular anatomical structure; GO:0005737 cytoplasm; GO:0005764 lysosome; GO:0005765 lysosomal membrane; GO:0005768 endosome; GO:0005770 late endosome; GO:0005773 vacuole; GO:0005774 vacuolar membrane; GO:0005794 Golgi apparatus; GO:0005886 plasma membrane; GO:0010008 endosome membrane; GO:0012505 endomembrane system; GO:0016020 membrane; GO:0031090 organ…					T	KOG1217	Fibrillins and related proteins containing Ca2+-binding EGF-like domains
A2AFS3	329	K	1.42096	0.0707287	None	Endosome/lysosome-associated apoptosis and autophagy regulator 1 OS=Mus musculus OX=10090 GN=Elapor1 PE=1 SV=1	Elapor1	_VRPAC[Carbamidomethyl (C)]TDK[Acetyl (K)]DYFYTHTAC[Carbamidomethyl (C)]DAQGETQLMYK_	1	21.8626	27.3106	23.2082	39.8372	27.6112	28.9254	0.728935	0.967455	0.799343	1.46277	1.0213	1.06227	cytoplasm				GO:0000045 autophagosome assembly; GO:0006914 autophagy; GO:0006950 response to stress; GO:0006996 organelle organization; GO:0007033 vacuole organization; GO:0007154 cell communication; GO:0008152 metabolic process; GO:0009056 catabolic process; GO:0009267 cellular response to starvation; GO:0009605 response to external stimulus; GO:0009893 positive regulation of metabolic process; GO:0009894 re…	GO:0000323 lytic vacuole; GO:0005622 intracellular anatomical structure; GO:0005737 cytoplasm; GO:0005764 lysosome; GO:0005765 lysosomal membrane; GO:0005768 endosome; GO:0005770 late endosome; GO:0005773 vacuole; GO:0005774 vacuolar membrane; GO:0005794 Golgi apparatus; GO:0005886 plasma membrane; GO:0010008 endosome membrane; GO:0012505 endomembrane system; GO:0016020 membrane; GO:0031090 organ…					T	KOG1217	Fibrillins and related proteins containing Ca2+-binding EGF-like domains
A2AFS3	690	K	1.08839		None	Endosome/lysosome-associated apoptosis and autophagy regulator 1 OS=Mus musculus OX=10090 GN=Elapor1 PE=1 SV=1	Elapor1	_GLK[Acetyl (K)]YFHHFTLSLC[Carbamidomethyl (C)]GNQGK_	1		28.95	22.9807		26.7333			1.10001	0.849		1.06064		cytoplasm				GO:0000045 autophagosome assembly; GO:0006914 autophagy; GO:0006950 response to stress; GO:0006996 organelle organization; GO:0007033 vacuole organization; GO:0007154 cell communication; GO:0008152 metabolic process; GO:0009056 catabolic process; GO:0009267 cellular response to starvation; GO:0009605 response to external stimulus; GO:0009893 positive regulation of metabolic process; GO:0009894 re…	GO:0000323 lytic vacuole; GO:0005622 intracellular anatomical structure; GO:0005737 cytoplasm; GO:0005764 lysosome; GO:0005765 lysosomal membrane; GO:0005768 endosome; GO:0005770 late endosome; GO:0005773 vacuole; GO:0005774 vacuolar membrane; GO:0005794 Golgi apparatus; GO:0005886 plasma membrane; GO:0010008 endosome membrane; GO:0012505 endomembrane system; GO:0016020 membrane; GO:0031090 organ…					T	KOG1217	Fibrillins and related proteins containing Ca2+-binding EGF-like domains
A2AG06	791	K			None	Meiosis-specific coiled-coil domain-containing protein MEIOC OS=Mus musculus OX=10090 GN=Meioc PE=1 SV=1	Meioc	_TELALAK[Acetyl (K)]NYPGK[Acetyl (K)]K_	1	11342.4	7673.82	11237.4	8949.52	9311.42	7834.37							cytoplasm				GO:0000280 nuclear division; GO:0003006 developmental process involved in reproduction; GO:0006139 nucleobase-containing compound metabolic process; GO:0006259 DNA metabolic process; GO:0006281 DNA repair; GO:0006302 double-strand break repair; GO:0006950 response to stress; GO:0006974 DNA damage response; GO:0006996 organelle organization; GO:0007049 cell cycle; GO:0007059 chromosome segregation…	GO:0005622 intracellular anatomical structure; GO:0005634 nucleus; GO:0005737 cytoplasm; GO:0043226 organelle; GO:0043227 membrane-bounded organelle; GO:0043229 intracellular organelle; GO:0043231 intracellular membrane-bounded organelle;
A2AG06	796	K			None	Meiosis-specific coiled-coil domain-containing protein MEIOC OS=Mus musculus OX=10090 GN=Meioc PE=1 SV=1	Meioc	_TELALAK[Acetyl (K)]NYPGK[Acetyl (K)]K_	1	11342.4	7673.82	11237.4	8949.52	9311.42	7834.37							cytoplasm				GO:0000280 nuclear division; GO:0003006 developmental process involved in reproduction; GO:0006139 nucleobase-containing compound metabolic process; GO:0006259 DNA metabolic process; GO:0006281 DNA repair; GO:0006302 double-strand break repair; GO:0006950 response to stress; GO:0006974 DNA damage response; GO:0006996 organelle organization; GO:0007049 cell cycle; GO:0007059 chromosome segregation…	GO:0005622 intracellular anatomical structure; GO:0005634 nucleus; GO:0005737 cytoplasm; GO:0043226 organelle; GO:0043227 membrane-bounded organelle; GO:0043229 intracellular organelle; GO:0043231 intracellular membrane-bounded organelle;
A2AGH6	15	K	0.810054	0.0608883	None	Mediator of RNA polymerase II transcription subunit 12 OS=Mus musculus OX=10090 GN=Med12 PE=1 SV=1	Med12	_[Acetyl (Protein N-term)]AAFGILSYEHRPLK[Acetyl (K)]R_	1	983.237	869.059	786.157	798.644	795.528	661.504	1.26551	1.08572	0.977627	0.860055	0.942686	0.893811	plasma membrane	K15162	MED12; mediator of RNA polymerase II transcription subunit 12	mmu04919 Thyroid hormone signaling pathway	GO:0001501 skeletal system development; GO:0001654 eye development; GO:0001655 urogenital system development; GO:0001756 somitogenesis; GO:0001822 kidney development; GO:0001838 embryonic epithelial tube formation; GO:0001841 neural tube formation; GO:0001843 neural tube closure; GO:0002009 morphogenesis of an epithelium; GO:0002165 instar larval or pupal development; GO:0002682 regulation of imm…	GO:0000151 ubiquitin ligase complex; GO:0000428 DNA-directed RNA polymerase complex; GO:0005622 intracellular anatomical structure; GO:0005634 nucleus; GO:0005654 nucleoplasm; GO:0005667 transcription regulator complex; GO:0005694 chromosome; GO:0005700 polytene chromosome; GO:0016591 RNA polymerase II, holoenzyme; GO:0016592 mediator complex; GO:0030880 RNA polymerase complex; GO:0031974 membran…	GO:0000976 transcription cis-regulatory region binding; GO:0000977 RNA polymerase II transcription regulatory region sequence-specific DNA binding; GO:0001067 transcription regulatory region nucleic acid binding; GO:0003676 nucleic acid binding; GO:0003677 DNA binding; GO:0003682 chromatin binding; GO:0003690 double-stranded DNA binding; GO:0003700 DNA-binding transcription factor activity; GO:00…	PF09497; PF12145; PF12144	PF09497 Transcription mediator complex subunit Med12; PF12145 Eukaryotic Mediator 12 subunit domain; PF12144 Eukaryotic Mediator 12 catenin-binding domain		K	KOG3598	Thyroid hormone receptor-associated protein complex, subunit TRAP230	WP1763 Mechanisms associated with pluripotency	https://www.wikipathways.org/instance/WP1763	Transcription factor
A2AGH6	528	K	1.10824		None	Mediator of RNA polymerase II transcription subunit 12 OS=Mus musculus OX=10090 GN=Med12 PE=1 SV=1	Med12	_AMVVAK[Acetyl (K)]LLEK_	1	55.9512			60.2162	57.406	78.8612	0.930794			0.838149	0.879234	1.37725	plasma membrane	K15162	MED12; mediator of RNA polymerase II transcription subunit 12	mmu04919 Thyroid hormone signaling pathway	GO:0001501 skeletal system development; GO:0001654 eye development; GO:0001655 urogenital system development; GO:0001756 somitogenesis; GO:0001822 kidney development; GO:0001838 embryonic epithelial tube formation; GO:0001841 neural tube formation; GO:0001843 neural tube closure; GO:0002009 morphogenesis of an epithelium; GO:0002165 instar larval or pupal development; GO:0002682 regulation of imm…	GO:0000151 ubiquitin ligase complex; GO:0000428 DNA-directed RNA polymerase complex; GO:0005622 intracellular anatomical structure; GO:0005634 nucleus; GO:0005654 nucleoplasm; GO:0005667 transcription regulator complex; GO:0005694 chromosome; GO:0005700 polytene chromosome; GO:0016591 RNA polymerase II, holoenzyme; GO:0016592 mediator complex; GO:0030880 RNA polymerase complex; GO:0031974 membran…	GO:0000976 transcription cis-regulatory region binding; GO:0000977 RNA polymerase II transcription regulatory region sequence-specific DNA binding; GO:0001067 transcription regulatory region nucleic acid binding; GO:0003676 nucleic acid binding; GO:0003677 DNA binding; GO:0003682 chromatin binding; GO:0003690 double-stranded DNA binding; GO:0003700 DNA-binding transcription factor activity; GO:00…	PF09497; PF12145; PF12144	PF09497 Transcription mediator complex subunit Med12; PF12145 Eukaryotic Mediator 12 subunit domain; PF12144 Eukaryotic Mediator 12 catenin-binding domain	PF12145 Eukaryotic Mediator 12 subunit domain	K	KOG3598	Thyroid hormone receptor-associated protein complex, subunit TRAP230	WP1763 Mechanisms associated with pluripotency	https://www.wikipathways.org/instance/WP1763	Transcription factor
A2AGH6	1665	K	0.446193	0.0300569	Down	Mediator of RNA polymerase II transcription subunit 12 OS=Mus musculus OX=10090 GN=Med12 PE=1 SV=1	Med12	_GNK[Acetyl (K)]IAGFDSIFK_	1	206.058	112.548	171.312	61.9677	82.5136	82.6088	1.8103	0.959742	1.45413	0.455502	0.667404	0.761888	plasma membrane	K15162	MED12; mediator of RNA polymerase II transcription subunit 12	mmu04919 Thyroid hormone signaling pathway	GO:0001501 skeletal system development; GO:0001654 eye development; GO:0001655 urogenital system development; GO:0001756 somitogenesis; GO:0001822 kidney development; GO:0001838 embryonic epithelial tube formation; GO:0001841 neural tube formation; GO:0001843 neural tube closure; GO:0002009 morphogenesis of an epithelium; GO:0002165 instar larval or pupal development; GO:0002682 regulation of imm…	GO:0000151 ubiquitin ligase complex; GO:0000428 DNA-directed RNA polymerase complex; GO:0005622 intracellular anatomical structure; GO:0005634 nucleus; GO:0005654 nucleoplasm; GO:0005667 transcription regulator complex; GO:0005694 chromosome; GO:0005700 polytene chromosome; GO:0016591 RNA polymerase II, holoenzyme; GO:0016592 mediator complex; GO:0030880 RNA polymerase complex; GO:0031974 membran…	GO:0000976 transcription cis-regulatory region binding; GO:0000977 RNA polymerase II transcription regulatory region sequence-specific DNA binding; GO:0001067 transcription regulatory region nucleic acid binding; GO:0003676 nucleic acid binding; GO:0003677 DNA binding; GO:0003682 chromatin binding; GO:0003690 double-stranded DNA binding; GO:0003700 DNA-binding transcription factor activity; GO:00…	PF09497; PF12145; PF12144	PF09497 Transcription mediator complex subunit Med12; PF12145 Eukaryotic Mediator 12 subunit domain; PF12144 Eukaryotic Mediator 12 catenin-binding domain		K	KOG3598	Thyroid hormone receptor-associated protein complex, subunit TRAP230	WP1763 Mechanisms associated with pluripotency	https://www.wikipathways.org/instance/WP1763	Transcription factor
A2AGT5	19	K	1.04845	0.86314	None	Cytoskeleton-associated protein 5 OS=Mus musculus OX=10090 GN=Ckap5 PE=1 SV=1	Ckap5	_C[Carbamidomethyl (C)]EHK[Acetyl (K)]LWK_	1	212.42	256.981	177.067	283.23	187.209	162.151	0.959483	1.1706	0.796929	1.3381	0.941183	0.789528	plasma membrane	K16803			GO:0000086 G2/M transition of mitotic cell cycle; GO:0000212 meiotic spindle organization; GO:0000226 microtubule cytoskeleton organization; GO:0000278 mitotic cell cycle; GO:0006403 RNA localization; GO:0006810 transport; GO:0006996 organelle organization; GO:0007010 cytoskeleton organization; GO:0007017 microtubule-based process; GO:0007019 microtubule depolymerization; GO:0007049 cell cycle; G…	GO:0000775 chromosome, centromeric region; GO:0000776 kinetochore; GO:0000779 condensed chromosome, centromeric region; GO:0000793 condensed chromosome; GO:0000922 spindle pole; GO:0005622 intracellular anatomical structure; GO:0005634 nucleus; GO:0005694 chromosome; GO:0005730 nucleolus; GO:0005737 cytoplasm; GO:0005813 centrosome; GO:0005815 microtubule organizing center; GO:0005819 spindle; GO…	GO:0005488 binding; GO:0005515 protein binding; GO:0008017 microtubule binding; GO:0008092 cytoskeletal protein binding; GO:0015631 tubulin binding; GO:0043021 ribonucleoprotein complex binding; GO:0044877 protein-containing complex binding; GO:0051010 microtubule plus-end binding;				Z	KOG1820	Microtubule-associated protein				R-MMU-141424 Amplification of signal from the kinetochores;R-MMU-141444 Amplification of signal from unattached kinetochores via a MAD2 inhibitory signal;R-MMU-162582 Signal Transduction;R-MMU-1640170 Cell Cycle;R-MMU-1852241 Organelle biogenesis and maintenance;R-MMU-194315 Signaling by Rho GTPases;R-MMU-195258 RHO GTPase Effectors;R-MMU-2467813 Separation of Sister Chromatids;R-MMU-2500257 Reso…	https://reactome.org/PathwayBrowser/#/R-MMU-141424;https://reactome.org/PathwayBrowser/#/R-MMU-141444;https://reactome.org/PathwayBrowser/#/R-MMU-162582;https://reactome.org/PathwayBrowser/#/R-MMU-1640170;https://reactome.org/PathwayBrowser/#/R-MMU-1852241;https://reactome.org/PathwayBrowser/#/R-MMU-194315;https://reactome.org/PathwayBrowser/#/R-MMU-195258;https://reactome.org/PathwayBrowser/#/R-…	MITOTIC SPINDLE	https://www.gsea-msigdb.org/gsea/msigdb/mouse/geneset/HALLMARK_MITOTIC_SPINDLE
A2AGT5	48	K	0.784717	0.27865	None	Cytoskeleton-associated protein 5 OS=Mus musculus OX=10090 GN=Ckap5 PE=1 SV=1	Ckap5	_SPEWSK[Acetyl (K)]YLGLIK_	1	67.4454	54.7278	93.2939	44.1529	58.9846	53.2013	1.04802	0.857605	1.44447	0.717599	1.02014	0.891136	plasma membrane	K16803			GO:0000086 G2/M transition of mitotic cell cycle; GO:0000212 meiotic spindle organization; GO:0000226 microtubule cytoskeleton organization; GO:0000278 mitotic cell cycle; GO:0006403 RNA localization; GO:0006810 transport; GO:0006996 organelle organization; GO:0007010 cytoskeleton organization; GO:0007017 microtubule-based process; GO:0007019 microtubule depolymerization; GO:0007049 cell cycle; G…	GO:0000775 chromosome, centromeric region; GO:0000776 kinetochore; GO:0000779 condensed chromosome, centromeric region; GO:0000793 condensed chromosome; GO:0000922 spindle pole; GO:0005622 intracellular anatomical structure; GO:0005634 nucleus; GO:0005694 chromosome; GO:0005730 nucleolus; GO:0005737 cytoplasm; GO:0005813 centrosome; GO:0005815 microtubule organizing center; GO:0005819 spindle; GO…	GO:0005488 binding; GO:0005515 protein binding; GO:0008017 microtubule binding; GO:0008092 cytoskeletal protein binding; GO:0015631 tubulin binding; GO:0043021 ribonucleoprotein complex binding; GO:0044877 protein-containing complex binding; GO:0051010 microtubule plus-end binding;				Z	KOG1820	Microtubule-associated protein				R-MMU-141424 Amplification of signal from the kinetochores;R-MMU-141444 Amplification of signal from unattached kinetochores via a MAD2 inhibitory signal;R-MMU-162582 Signal Transduction;R-MMU-1640170 Cell Cycle;R-MMU-1852241 Organelle biogenesis and maintenance;R-MMU-194315 Signaling by Rho GTPases;R-MMU-195258 RHO GTPase Effectors;R-MMU-2467813 Separation of Sister Chromatids;R-MMU-2500257 Reso…	https://reactome.org/PathwayBrowser/#/R-MMU-141424;https://reactome.org/PathwayBrowser/#/R-MMU-141444;https://reactome.org/PathwayBrowser/#/R-MMU-162582;https://reactome.org/PathwayBrowser/#/R-MMU-1640170;https://reactome.org/PathwayBrowser/#/R-MMU-1852241;https://reactome.org/PathwayBrowser/#/R-MMU-194315;https://reactome.org/PathwayBrowser/#/R-MMU-195258;https://reactome.org/PathwayBrowser/#/R-…	MITOTIC SPINDLE	https://www.gsea-msigdb.org/gsea/msigdb/mouse/geneset/HALLMARK_MITOTIC_SPINDLE
A2AGT5	158	K	0.850595		None	Cytoskeleton-associated protein 5 OS=Mus musculus OX=10090 GN=Ckap5 PE=1 SV=1	Ckap5	_KALSEFGSK[Acetyl (K)]IISLKPIIK_	0.999966		55.6272				44.2658		1.0815				0.91992	plasma membrane	K16803			GO:0000086 G2/M transition of mitotic cell cycle; GO:0000212 meiotic spindle organization; GO:0000226 microtubule cytoskeleton organization; GO:0000278 mitotic cell cycle; GO:0006403 RNA localization; GO:0006810 transport; GO:0006996 organelle organization; GO:0007010 cytoskeleton organization; GO:0007017 microtubule-based process; GO:0007019 microtubule depolymerization; GO:0007049 cell cycle; G…	GO:0000775 chromosome, centromeric region; GO:0000776 kinetochore; GO:0000779 condensed chromosome, centromeric region; GO:0000793 condensed chromosome; GO:0000922 spindle pole; GO:0005622 intracellular anatomical structure; GO:0005634 nucleus; GO:0005694 chromosome; GO:0005730 nucleolus; GO:0005737 cytoplasm; GO:0005813 centrosome; GO:0005815 microtubule organizing center; GO:0005819 spindle; GO…	GO:0005488 binding; GO:0005515 protein binding; GO:0008017 microtubule binding; GO:0008092 cytoskeletal protein binding; GO:0015631 tubulin binding; GO:0043021 ribonucleoprotein complex binding; GO:0044877 protein-containing complex binding; GO:0051010 microtubule plus-end binding;				Z	KOG1820	Microtubule-associated protein				R-MMU-141424 Amplification of signal from the kinetochores;R-MMU-141444 Amplification of signal from unattached kinetochores via a MAD2 inhibitory signal;R-MMU-162582 Signal Transduction;R-MMU-1640170 Cell Cycle;R-MMU-1852241 Organelle biogenesis and maintenance;R-MMU-194315 Signaling by Rho GTPases;R-MMU-195258 RHO GTPase Effectors;R-MMU-2467813 Separation of Sister Chromatids;R-MMU-2500257 Reso…	https://reactome.org/PathwayBrowser/#/R-MMU-141424;https://reactome.org/PathwayBrowser/#/R-MMU-141444;https://reactome.org/PathwayBrowser/#/R-MMU-162582;https://reactome.org/PathwayBrowser/#/R-MMU-1640170;https://reactome.org/PathwayBrowser/#/R-MMU-1852241;https://reactome.org/PathwayBrowser/#/R-MMU-194315;https://reactome.org/PathwayBrowser/#/R-MMU-195258;https://reactome.org/PathwayBrowser/#/R-…	MITOTIC SPINDLE	https://www.gsea-msigdb.org/gsea/msigdb/mouse/geneset/HALLMARK_MITOTIC_SPINDLE
A2AGT5	167	K	1.8298		None	Cytoskeleton-associated protein 5 OS=Mus musculus OX=10090 GN=Ckap5 PE=1 SV=1	Ckap5	_PIIK[Acetyl (K)]VLPK_	1		3.29823	3.68501			5.93934		0.743528	0.820788			1.43119	plasma membrane	K16803			GO:0000086 G2/M transition of mitotic cell cycle; GO:0000212 meiotic spindle organization; GO:0000226 microtubule cytoskeleton organization; GO:0000278 mitotic cell cycle; GO:0006403 RNA localization; GO:0006810 transport; GO:0006996 organelle organization; GO:0007010 cytoskeleton organization; GO:0007017 microtubule-based process; GO:0007019 microtubule depolymerization; GO:0007049 cell cycle; G…	GO:0000775 chromosome, centromeric region; GO:0000776 kinetochore; GO:0000779 condensed chromosome, centromeric region; GO:0000793 condensed chromosome; GO:0000922 spindle pole; GO:0005622 intracellular anatomical structure; GO:0005634 nucleus; GO:0005694 chromosome; GO:0005730 nucleolus; GO:0005737 cytoplasm; GO:0005813 centrosome; GO:0005815 microtubule organizing center; GO:0005819 spindle; GO…	GO:0005488 binding; GO:0005515 protein binding; GO:0008017 microtubule binding; GO:0008092 cytoskeletal protein binding; GO:0015631 tubulin binding; GO:0043021 ribonucleoprotein complex binding; GO:0044877 protein-containing complex binding; GO:0051010 microtubule plus-end binding;				Z	KOG1820	Microtubule-associated protein				R-MMU-141424 Amplification of signal from the kinetochores;R-MMU-141444 Amplification of signal from unattached kinetochores via a MAD2 inhibitory signal;R-MMU-162582 Signal Transduction;R-MMU-1640170 Cell Cycle;R-MMU-1852241 Organelle biogenesis and maintenance;R-MMU-194315 Signaling by Rho GTPases;R-MMU-195258 RHO GTPase Effectors;R-MMU-2467813 Separation of Sister Chromatids;R-MMU-2500257 Reso…	https://reactome.org/PathwayBrowser/#/R-MMU-141424;https://reactome.org/PathwayBrowser/#/R-MMU-141444;https://reactome.org/PathwayBrowser/#/R-MMU-162582;https://reactome.org/PathwayBrowser/#/R-MMU-1640170;https://reactome.org/PathwayBrowser/#/R-MMU-1852241;https://reactome.org/PathwayBrowser/#/R-MMU-194315;https://reactome.org/PathwayBrowser/#/R-MMU-195258;https://reactome.org/PathwayBrowser/#/R-…	MITOTIC SPINDLE	https://www.gsea-msigdb.org/gsea/msigdb/mouse/geneset/HALLMARK_MITOTIC_SPINDLE
A2AGT5	171	K	0.870692	0.050171	None	Cytoskeleton-associated protein 5 OS=Mus musculus OX=10090 GN=Ckap5 PE=1 SV=1	Ckap5	_VLPK[Acetyl (K)]LFESR_	1	223.079	189.974	206.076	164.967	162.497	172.936	1.15121	0.988678	1.05965	0.890434	0.933354	0.96203	plasma membrane	K16803			GO:0000086 G2/M transition of mitotic cell cycle; GO:0000212 meiotic spindle organization; GO:0000226 microtubule cytoskeleton organization; GO:0000278 mitotic cell cycle; GO:0006403 RNA localization; GO:0006810 transport; GO:0006996 organelle organization; GO:0007010 cytoskeleton organization; GO:0007017 microtubule-based process; GO:0007019 microtubule depolymerization; GO:0007049 cell cycle; G…	GO:0000775 chromosome, centromeric region; GO:0000776 kinetochore; GO:0000779 condensed chromosome, centromeric region; GO:0000793 condensed chromosome; GO:0000922 spindle pole; GO:0005622 intracellular anatomical structure; GO:0005634 nucleus; GO:0005694 chromosome; GO:0005730 nucleolus; GO:0005737 cytoplasm; GO:0005813 centrosome; GO:0005815 microtubule organizing center; GO:0005819 spindle; GO…	GO:0005488 binding; GO:0005515 protein binding; GO:0008017 microtubule binding; GO:0008092 cytoskeletal protein binding; GO:0015631 tubulin binding; GO:0043021 ribonucleoprotein complex binding; GO:0044877 protein-containing complex binding; GO:0051010 microtubule plus-end binding;				Z	KOG1820	Microtubule-associated protein				R-MMU-141424 Amplification of signal from the kinetochores;R-MMU-141444 Amplification of signal from unattached kinetochores via a MAD2 inhibitory signal;R-MMU-162582 Signal Transduction;R-MMU-1640170 Cell Cycle;R-MMU-1852241 Organelle biogenesis and maintenance;R-MMU-194315 Signaling by Rho GTPases;R-MMU-195258 RHO GTPase Effectors;R-MMU-2467813 Separation of Sister Chromatids;R-MMU-2500257 Reso…	https://reactome.org/PathwayBrowser/#/R-MMU-141424;https://reactome.org/PathwayBrowser/#/R-MMU-141444;https://reactome.org/PathwayBrowser/#/R-MMU-162582;https://reactome.org/PathwayBrowser/#/R-MMU-1640170;https://reactome.org/PathwayBrowser/#/R-MMU-1852241;https://reactome.org/PathwayBrowser/#/R-MMU-194315;https://reactome.org/PathwayBrowser/#/R-MMU-195258;https://reactome.org/PathwayBrowser/#/R-…	MITOTIC SPINDLE	https://www.gsea-msigdb.org/gsea/msigdb/mouse/geneset/HALLMARK_MITOTIC_SPINDLE
A2AGT5	1774	K	0.831328	0.0841107	None	Cytoskeleton-associated protein 5 OS=Mus musculus OX=10090 GN=Ckap5 PE=1 SV=1	Ckap5	_GPK[Acetyl (K)]ILDHLTMIDNK_	1	22.0825	20.1535	22.2882	18.3907	17.2936	14.1308	1.1158	1.02695	1.12215	0.971947	0.972585	0.769676	plasma membrane	K16803			GO:0000086 G2/M transition of mitotic cell cycle; GO:0000212 meiotic spindle organization; GO:0000226 microtubule cytoskeleton organization; GO:0000278 mitotic cell cycle; GO:0006403 RNA localization; GO:0006810 transport; GO:0006996 organelle organization; GO:0007010 cytoskeleton organization; GO:0007017 microtubule-based process; GO:0007019 microtubule depolymerization; GO:0007049 cell cycle; G…	GO:0000775 chromosome, centromeric region; GO:0000776 kinetochore; GO:0000779 condensed chromosome, centromeric region; GO:0000793 condensed chromosome; GO:0000922 spindle pole; GO:0005622 intracellular anatomical structure; GO:0005634 nucleus; GO:0005694 chromosome; GO:0005730 nucleolus; GO:0005737 cytoplasm; GO:0005813 centrosome; GO:0005815 microtubule organizing center; GO:0005819 spindle; GO…	GO:0005488 binding; GO:0005515 protein binding; GO:0008017 microtubule binding; GO:0008092 cytoskeletal protein binding; GO:0015631 tubulin binding; GO:0043021 ribonucleoprotein complex binding; GO:0044877 protein-containing complex binding; GO:0051010 microtubule plus-end binding;				Z	KOG1820	Microtubule-associated protein				R-MMU-141424 Amplification of signal from the kinetochores;R-MMU-141444 Amplification of signal from unattached kinetochores via a MAD2 inhibitory signal;R-MMU-162582 Signal Transduction;R-MMU-1640170 Cell Cycle;R-MMU-1852241 Organelle biogenesis and maintenance;R-MMU-194315 Signaling by Rho GTPases;R-MMU-195258 RHO GTPase Effectors;R-MMU-2467813 Separation of Sister Chromatids;R-MMU-2500257 Reso…	https://reactome.org/PathwayBrowser/#/R-MMU-141424;https://reactome.org/PathwayBrowser/#/R-MMU-141444;https://reactome.org/PathwayBrowser/#/R-MMU-162582;https://reactome.org/PathwayBrowser/#/R-MMU-1640170;https://reactome.org/PathwayBrowser/#/R-MMU-1852241;https://reactome.org/PathwayBrowser/#/R-MMU-194315;https://reactome.org/PathwayBrowser/#/R-MMU-195258;https://reactome.org/PathwayBrowser/#/R-…	MITOTIC SPINDLE	https://www.gsea-msigdb.org/gsea/msigdb/mouse/geneset/HALLMARK_MITOTIC_SPINDLE
A2AGT5	1981	K	0.896458	0.686019	None	Cytoskeleton-associated protein 5 OS=Mus musculus OX=10090 GN=Ckap5 PE=1 SV=1	Ckap5	_PAIPPVASSTDMLHSK[Acetyl (K)]LSQLR_	1	57.8324	102.614	91.9817	80.8887	46.9514	83.4089	0.720589	1.2894	1.14198	1.05417	0.651134	1.1203	plasma membrane	K16803			GO:0000086 G2/M transition of mitotic cell cycle; GO:0000212 meiotic spindle organization; GO:0000226 microtubule cytoskeleton organization; GO:0000278 mitotic cell cycle; GO:0006403 RNA localization; GO:0006810 transport; GO:0006996 organelle organization; GO:0007010 cytoskeleton organization; GO:0007017 microtubule-based process; GO:0007019 microtubule depolymerization; GO:0007049 cell cycle; G…	GO:0000775 chromosome, centromeric region; GO:0000776 kinetochore; GO:0000779 condensed chromosome, centromeric region; GO:0000793 condensed chromosome; GO:0000922 spindle pole; GO:0005622 intracellular anatomical structure; GO:0005634 nucleus; GO:0005694 chromosome; GO:0005730 nucleolus; GO:0005737 cytoplasm; GO:0005813 centrosome; GO:0005815 microtubule organizing center; GO:0005819 spindle; GO…	GO:0005488 binding; GO:0005515 protein binding; GO:0008017 microtubule binding; GO:0008092 cytoskeletal protein binding; GO:0015631 tubulin binding; GO:0043021 ribonucleoprotein complex binding; GO:0044877 protein-containing complex binding; GO:0051010 microtubule plus-end binding;				Z	KOG1820	Microtubule-associated protein				R-MMU-141424 Amplification of signal from the kinetochores;R-MMU-141444 Amplification of signal from unattached kinetochores via a MAD2 inhibitory signal;R-MMU-162582 Signal Transduction;R-MMU-1640170 Cell Cycle;R-MMU-1852241 Organelle biogenesis and maintenance;R-MMU-194315 Signaling by Rho GTPases;R-MMU-195258 RHO GTPase Effectors;R-MMU-2467813 Separation of Sister Chromatids;R-MMU-2500257 Reso…	https://reactome.org/PathwayBrowser/#/R-MMU-141424;https://reactome.org/PathwayBrowser/#/R-MMU-141444;https://reactome.org/PathwayBrowser/#/R-MMU-162582;https://reactome.org/PathwayBrowser/#/R-MMU-1640170;https://reactome.org/PathwayBrowser/#/R-MMU-1852241;https://reactome.org/PathwayBrowser/#/R-MMU-194315;https://reactome.org/PathwayBrowser/#/R-MMU-195258;https://reactome.org/PathwayBrowser/#/R-…	MITOTIC SPINDLE	https://www.gsea-msigdb.org/gsea/msigdb/mouse/geneset/HALLMARK_MITOTIC_SPINDLE
A2AHJ4	171	K			None	Bromodomain and WD repeat-containing protein 3 OS=Mus musculus OX=10090 GN=Brwd3 PE=1 SV=1	Brwd3	_FSHVFPSSAYQHIK[Acetyl (K)]MHK_	1	71.7209	78.3313	75.9069	80.7144	84.8732	56.053							nucleus	K11798			GO:0001932 regulation of protein phosphorylation; GO:0001934 positive regulation of protein phosphorylation; GO:0002165 instar larval or pupal development; GO:0006139 nucleobase-containing compound metabolic process; GO:0006351 DNA-templated transcription; GO:0006355 regulation of DNA-templated transcription; GO:0006357 regulation of transcription by RNA polymerase II; GO:0006606 protein import i…	GO:0005622 intracellular anatomical structure; GO:0005634 nucleus; GO:0005654 nucleoplasm; GO:0005730 nucleolus; GO:0005737 cytoplasm; GO:0005829 cytosol; GO:0031974 membrane-enclosed lumen; GO:0031981 nuclear lumen; GO:0043226 organelle; GO:0043227 membrane-bounded organelle; GO:0043228 non-membrane-bounded organelle; GO:0043229 intracellular organelle; GO:0043231 intracellular membrane-bounded …	GO:0005102 signaling receptor binding; GO:0005158 insulin receptor binding; GO:0005488 binding; GO:0005515 protein binding; GO:0042393 histone binding; GO:0044877 protein-containing complex binding; GO:0070577 lysine-acetylated histone binding; GO:0140030 modification-dependent protein binding; GO:0140033 acetylation-dependent protein binding;	PF00439	PF00439 Bromodomain		R	KOG0644	Uncharacterized conserved protein, contains WD40 repeat and BROMO domains
A2AHJ4	546	K			None	Bromodomain and WD repeat-containing protein 3 OS=Mus musculus OX=10090 GN=Brwd3 PE=1 SV=1	Brwd3	_FSPDGNHFAC[Carbamidomethyl (C)]TDSHGHLLLFGFGC[Carbamidomethyl (C)]SK[Acetyl (K)]YYEK_	1	26.0191	24.9128	21.2152	18.5232	15.6307	13.9701							nucleus	K11798			GO:0001932 regulation of protein phosphorylation; GO:0001934 positive regulation of protein phosphorylation; GO:0002165 instar larval or pupal development; GO:0006139 nucleobase-containing compound metabolic process; GO:0006351 DNA-templated transcription; GO:0006355 regulation of DNA-templated transcription; GO:0006357 regulation of transcription by RNA polymerase II; GO:0006606 protein import i…	GO:0005622 intracellular anatomical structure; GO:0005634 nucleus; GO:0005654 nucleoplasm; GO:0005730 nucleolus; GO:0005737 cytoplasm; GO:0005829 cytosol; GO:0031974 membrane-enclosed lumen; GO:0031981 nuclear lumen; GO:0043226 organelle; GO:0043227 membrane-bounded organelle; GO:0043228 non-membrane-bounded organelle; GO:0043229 intracellular organelle; GO:0043231 intracellular membrane-bounded …	GO:0005102 signaling receptor binding; GO:0005158 insulin receptor binding; GO:0005488 binding; GO:0005515 protein binding; GO:0042393 histone binding; GO:0044877 protein-containing complex binding; GO:0070577 lysine-acetylated histone binding; GO:0140030 modification-dependent protein binding; GO:0140033 acetylation-dependent protein binding;	PF00439	PF00439 Bromodomain		R	KOG0644	Uncharacterized conserved protein, contains WD40 repeat and BROMO domains
A2AI08	19	K	1.1706		None	Taperin OS=Mus musculus OX=10090 GN=Tprn PE=1 SV=1	Tprn	_TVMPAWK[Acetyl (K)]R_	1	96.4145	132.216	105.123			186.064	0.82783	1.22808	0.932932			1.16624	nucleus	K24164			GO:0003008 system process; GO:0007275 multicellular organism development; GO:0007399 nervous system development; GO:0007423 sensory organ development; GO:0007600 sensory perception; GO:0007605 sensory perception of sound; GO:0009987 cellular process; GO:0016043 cellular component organization; GO:0022008 neurogenesis; GO:0030030 cell projection organization; GO:0030154 cell differentiation; GO:00…	GO:0032420 stereocilium; GO:0032421 stereocilium bundle; GO:0042995 cell projection; GO:0043005 neuron projection; GO:0043226 organelle; GO:0098858 actin-based cell projection; GO:0098862 cluster of actin-based cell projections; GO:0120025 plasma membrane bounded cell projection;	GO:0005488 binding; GO:0005515 protein binding; GO:0019899 enzyme binding; GO:0019902 phosphatase binding;	PF13916; PF13914	PF13916 PP1-regulatory protein, Phostensin N-terminal; PF13914 Phostensin PP1-binding and SH3-binding region	PF13916 PP1-regulatory protein, Phostensin N-terminal
A2AI08	376	K	1.50663	0.045229	Up	Taperin OS=Mus musculus OX=10090 GN=Tprn PE=1 SV=1	Tprn	_NSFVLIPK[Acetyl (K)]R_	1	13.7092	20.568	16.2916	28.8423	38.0141	34.0428	0.605943	0.983453	0.744283	1.13004	1.28752	1.09844	nucleus	K24164			GO:0003008 system process; GO:0007275 multicellular organism development; GO:0007399 nervous system development; GO:0007423 sensory organ development; GO:0007600 sensory perception; GO:0007605 sensory perception of sound; GO:0009987 cellular process; GO:0016043 cellular component organization; GO:0022008 neurogenesis; GO:0030030 cell projection organization; GO:0030154 cell differentiation; GO:00…	GO:0032420 stereocilium; GO:0032421 stereocilium bundle; GO:0042995 cell projection; GO:0043005 neuron projection; GO:0043226 organelle; GO:0098858 actin-based cell projection; GO:0098862 cluster of actin-based cell projections; GO:0120025 plasma membrane bounded cell projection;	GO:0005488 binding; GO:0005515 protein binding; GO:0019899 enzyme binding; GO:0019902 phosphatase binding;	PF13916; PF13914	PF13916 PP1-regulatory protein, Phostensin N-terminal; PF13914 Phostensin PP1-binding and SH3-binding region
A2AI08	615	K	0.544968	0.21619	None	Taperin OS=Mus musculus OX=10090 GN=Tprn PE=1 SV=1	Tprn	_SC[Carbamidomethyl (C)]LIK[Acetyl (K)]AGSSR_	1	252.249	152.589		133.009	150.878	147.422	1.68309	1.1014		0.786685	0.771422	0.718074	nucleus	K24164			GO:0003008 system process; GO:0007275 multicellular organism development; GO:0007399 nervous system development; GO:0007423 sensory organ development; GO:0007600 sensory perception; GO:0007605 sensory perception of sound; GO:0009987 cellular process; GO:0016043 cellular component organization; GO:0022008 neurogenesis; GO:0030030 cell projection organization; GO:0030154 cell differentiation; GO:00…	GO:0032420 stereocilium; GO:0032421 stereocilium bundle; GO:0042995 cell projection; GO:0043005 neuron projection; GO:0043226 organelle; GO:0098858 actin-based cell projection; GO:0098862 cluster of actin-based cell projections; GO:0120025 plasma membrane bounded cell projection;	GO:0005488 binding; GO:0005515 protein binding; GO:0019899 enzyme binding; GO:0019902 phosphatase binding;	PF13916; PF13914	PF13916 PP1-regulatory protein, Phostensin N-terminal; PF13914 Phostensin PP1-binding and SH3-binding region	PF13914 Phostensin PP1-binding and SH3-binding region
A2AIL4	271	K			None	NADH dehydrogenase (ubiquinone) complex I, assembly factor 6 OS=Mus musculus OX=10090 GN=Ndufaf6 PE=1 SV=1	Ndufaf6	_DVVYDIASQAHLHLK[Acetyl (K)]HAR_	1	149.277	105.886	146.287	131.81	118.239	90.3235							mitochondria	K18163	NDUFAF6; NADH dehydrogenase [ubiquinone] 1 alpha subcomplex assembly factor 6	mmu04714 Thermogenesis	GO:0006996 organelle organization; GO:0007005 mitochondrion organization; GO:0008152 metabolic process; GO:0009058 biosynthetic process; GO:0009987 cellular process; GO:0010257 NADH dehydrogenase complex assembly; GO:0016043 cellular component organization; GO:0022607 cellular component assembly; GO:0031647 regulation of protein stability; GO:0032981 mitochondrial respiratory chain complex I asse…	GO:0005622 intracellular anatomical structure; GO:0005634 nucleus; GO:0005737 cytoplasm; GO:0005739 mitochondrion; GO:0005740 mitochondrial envelope; GO:0005743 mitochondrial inner membrane; GO:0016020 membrane; GO:0019866 organelle inner membrane; GO:0031090 organelle membrane; GO:0031966 mitochondrial membrane; GO:0031967 organelle envelope; GO:0043226 organelle; GO:0043227 membrane-bounded org…	GO:0003824 catalytic activity; GO:0016740 transferase activity;	PF00494	PF00494 Squalene/phytoene synthase	PF00494 Squalene/phytoene synthase	I	KOG4411	Phytoene/squalene synthetase				R-MMU-1428517 Aerobic respiration and respiratory electron transport;R-MMU-1430728 Metabolism;R-MMU-611105 Respiratory electron transport;R-MMU-6799198 Complex I biogenesis	https://reactome.org/PathwayBrowser/#/R-MMU-1428517;https://reactome.org/PathwayBrowser/#/R-MMU-1430728;https://reactome.org/PathwayBrowser/#/R-MMU-611105;https://reactome.org/PathwayBrowser/#/R-MMU-6799198
A2AJ15	225	K	0.999585	0.94646	None	Endoplasmic reticulum mannosyl-oligosaccharide 1,2-alpha-mannosidase OS=Mus musculus OX=10090 GN=Man1b1 PE=1 SV=1	Man1b1	_GYQK[Acetyl (K)]FAWGHDELKPVSK_	1	88.3433	90.9693	94.0355	68.3359	91.3225	108.864	1.05887	0.955651	0.977799	0.849944	1.00681	1.13433	cytoplasm	K23741	MAN1B; endoplasmic reticulum Man9GlcNAc2 1,2-alpha-mannosidase [EC:3.2.1.209]	mmu00510 N-Glycan biosynthesis; mmu01100 Metabolic pathways; mmu00513 Various types of N-glycan biosynthesis; mmu04141 Protein processing in endoplasmic reticulum	GO:0002252 immune effector process; GO:0002376 immune system process; GO:0005975 carbohydrate metabolic process; GO:0006486 protein glycosylation; GO:0006491 N-glycan processing; GO:0006508 proteolysis; GO:0006511 ubiquitin-dependent protein catabolic process; GO:0006516 glycoprotein catabolic process; GO:0006517 protein deglycosylation; GO:0006950 response to stress; GO:0008152 metabolic process…	GO:0000139 Golgi membrane; GO:0005622 intracellular anatomical structure; GO:0005737 cytoplasm; GO:0005783 endoplasmic reticulum; GO:0005789 endoplasmic reticulum membrane; GO:0005794 Golgi apparatus; GO:0012505 endomembrane system; GO:0016020 membrane; GO:0031090 organelle membrane; GO:0031984 organelle subcompartment; GO:0042175 nuclear outer membrane-endoplasmic reticulum membrane network; GO:…	GO:0003824 catalytic activity; GO:0004553 hydrolase activity, hydrolyzing O-glycosyl compounds; GO:0004559 alpha-mannosidase activity; GO:0004571 mannosyl-oligosaccharide 1,2-alpha-mannosidase activity; GO:0005488 binding; GO:0005509 calcium ion binding; GO:0015923 mannosidase activity; GO:0015924 mannosyl-oligosaccharide mannosidase activity; GO:0016787 hydrolase activity; GO:0016798 hydrolase a…				G	KOG2431	1, 2-alpha-mannosidase
A2AJ76	3138	K	0.986245	0.924412	None	Hemicentin-2 OS=Mus musculus OX=10090 GN=Hmcn2 PE=1 SV=1	Hmcn2	_GVYSC[Carbamidomethyl (C)]K[Acetyl (K)]VSNTAGEAIR_	1	39.2991	54.1869	47.7252	36.6744	39.4312	36.5644	0.883976	1.16151	0.973017	0.925392	1.06715	0.984447	plasma membrane	K17341			GO:0003008 system process; GO:0003012 muscle system process; GO:0006936 muscle contraction; GO:0006939 smooth muscle contraction; GO:0007049 cell cycle; GO:0009605 response to external stimulus; GO:0009607 response to biotic stimulus; GO:0009617 response to bacterium; GO:0009987 cellular process; GO:0030334 regulation of cell migration; GO:0030335 positive regulation of cell migration; GO:0032501…	GO:0005576 extracellular region; GO:0005604 basement membrane; GO:0005622 intracellular anatomical structure; GO:0005737 cytoplasm; GO:0005886 plasma membrane; GO:0005938 cell cortex; GO:0016020 membrane; GO:0030054 cell junction; GO:0031012 extracellular matrix; GO:0032153 cell division site; GO:0032154 cleavage furrow; GO:0062023 collagen-containing extracellular matrix; GO:0071944 cell periphe…	GO:0005488 binding; GO:0005509 calcium ion binding; GO:0043167 ion binding; GO:0043169 cation binding; GO:0046872 metal ion binding;	PF13927; PF07679; PF07474; PF07645; PF12662	PF13927 Immunoglobulin domain; PF07679 Immunoglobulin I-set domain; PF07474 G2F domain; PF07645 Calcium-binding EGF domain; PF12662 Complement Clr-like EGF-like	PF07679 Immunoglobulin I-set domain	RP	KOG4475	FOG: Immunoglobin and related proteins
A2AJT4	730	K	1.0805	0.577818	None	Arginine/serine-rich protein PNISR OS=Mus musculus OX=10090 GN=Pnisr PE=1 SV=1	Pnisr	_SGSISVK[Acetyl (K)]VIR_	1	746.913	501.743	783.435	812.534	789.017	667.227	0.86613	0.856995	1.17592	1.03464	1.20275	0.895046	nucleus	K13170				GO:0005622 intracellular anatomical structure; GO:0005634 nucleus; GO:0005654 nucleoplasm; GO:0005737 cytoplasm; GO:0005829 cytosol; GO:0016604 nuclear body; GO:0016607 nuclear speck; GO:0031974 membrane-enclosed lumen; GO:0031981 nuclear lumen; GO:0043226 organelle; GO:0043227 membrane-bounded organelle; GO:0043229 intracellular organelle; GO:0043231 intracellular membrane-bounded organelle; GO:…	GO:0005488 binding; GO:0005515 protein binding;
A2AKG8	200	K	0.767186	0.571749	None	Focadhesin OS=Mus musculus OX=10090 GN=Focad PE=1 SV=1	Focad	_LSLLK[Acetyl (K)]VLLQPR_	1	65.8572	72.2469	169.044	57.3029	73.2804	96.514	0.675833	0.909114	1.79751	0.637764	0.847613	1.10959	plasma membrane	K27498				GO:0005912 adherens junction; GO:0005925 focal adhesion; GO:0016020 membrane; GO:0030054 cell junction; GO:0030055 cell-substrate junction; GO:0070161 anchoring junction;
A2AKG8	816	K	0.872532	0.336378	None	Focadhesin OS=Mus musculus OX=10090 GN=Focad PE=1 SV=1	Focad	_TVAGIPNFILK[Acetyl (K)]TYETNK_	1	106.147	72.9123	122.168	77.8718	80.907	94.1077	1.05023	0.884589	1.25248	0.835613	0.902272	1.04314	plasma membrane	K27498				GO:0005912 adherens junction; GO:0005925 focal adhesion; GO:0016020 membrane; GO:0030054 cell junction; GO:0030055 cell-substrate junction; GO:0070161 anchoring junction;
A2AKK5	138	K	1.12143	0.375745	None	Acyl-coenzyme A amino acid N-acyltransferase 1 OS=Mus musculus OX=10090 GN=Acnat1 PE=1 SV=1	Acnat1	_WFVGPGVK[Acetyl (K)]R_	1	261.331	250.543	267.423	475.42	395.559	464.72	0.986843	1.07426	0.78012	1.13869	1.13044	0.917099	cytoplasm	K00659	BAAT; bile acid-CoA:amino acid N-acyltransferase [EC:2.3.1.65 3.1.2.2]	mmu01040 Biosynthesis of unsaturated fatty acids; mmu04976 Bile secretion; mmu00120 Primary bile acid biosynthesis; mmu04146 Peroxisome; mmu00430 Taurine and hypotaurine metabolism; mmu01100 Metabolic pathways	GO:0000038 very long-chain fatty acid metabolic process; GO:0001666 response to hypoxia; GO:0001676 long-chain fatty acid metabolic process; GO:0001889 liver development; GO:0002152 bile acid conjugation; GO:0006082 organic acid metabolic process; GO:0006104 succinyl-CoA metabolic process; GO:0006139 nucleobase-containing compound metabolic process; GO:0006163 purine nucleotide metabolic process;…	GO:0005622 intracellular anatomical structure; GO:0005737 cytoplasm; GO:0005739 mitochondrion; GO:0005759 mitochondrial matrix; GO:0005777 peroxisome; GO:0005829 cytosol; GO:0031974 membrane-enclosed lumen; GO:0042579 microbody; GO:0043226 organelle; GO:0043227 membrane-bounded organelle; GO:0043229 intracellular organelle; GO:0043231 intracellular membrane-bounded organelle; GO:0043233 organelle…	GO:0003824 catalytic activity; GO:0004778 succinyl-CoA hydrolase activity; GO:0005102 signaling receptor binding; GO:0005488 binding; GO:0005515 protein binding; GO:0016289 acyl-CoA hydrolase activity; GO:0016410 N-acyltransferase activity; GO:0016740 transferase activity; GO:0016746 acyltransferase activity; GO:0016747 acyltransferase activity, transferring groups other than amino-acyl groups; G…	PF08840	PF08840 BAAT / Acyl-CoA thioester hydrolase C terminal
A2AKK5	403	K	0.982602	0.903514	None	Acyl-coenzyme A amino acid N-acyltransferase 1 OS=Mus musculus OX=10090 GN=Acnat1 PE=1 SV=1	Acnat1	_EIQK[Acetyl (K)]FFR_	1	217.91	128.386	181.69	248.748	290.574	225.027	1.34669	0.900907	0.867419	0.975036	1.35902	0.726764	cytoplasm	K00659	BAAT; bile acid-CoA:amino acid N-acyltransferase [EC:2.3.1.65 3.1.2.2]	mmu01040 Biosynthesis of unsaturated fatty acids; mmu04976 Bile secretion; mmu00120 Primary bile acid biosynthesis; mmu04146 Peroxisome; mmu00430 Taurine and hypotaurine metabolism; mmu01100 Metabolic pathways	GO:0000038 very long-chain fatty acid metabolic process; GO:0001666 response to hypoxia; GO:0001676 long-chain fatty acid metabolic process; GO:0001889 liver development; GO:0002152 bile acid conjugation; GO:0006082 organic acid metabolic process; GO:0006104 succinyl-CoA metabolic process; GO:0006139 nucleobase-containing compound metabolic process; GO:0006163 purine nucleotide metabolic process;…	GO:0005622 intracellular anatomical structure; GO:0005737 cytoplasm; GO:0005739 mitochondrion; GO:0005759 mitochondrial matrix; GO:0005777 peroxisome; GO:0005829 cytosol; GO:0031974 membrane-enclosed lumen; GO:0042579 microbody; GO:0043226 organelle; GO:0043227 membrane-bounded organelle; GO:0043229 intracellular organelle; GO:0043231 intracellular membrane-bounded organelle; GO:0043233 organelle…	GO:0003824 catalytic activity; GO:0004778 succinyl-CoA hydrolase activity; GO:0005102 signaling receptor binding; GO:0005488 binding; GO:0005515 protein binding; GO:0016289 acyl-CoA hydrolase activity; GO:0016410 N-acyltransferase activity; GO:0016740 transferase activity; GO:0016746 acyltransferase activity; GO:0016747 acyltransferase activity, transferring groups other than amino-acyl groups; G…	PF08840	PF08840 BAAT / Acyl-CoA thioester hydrolase C terminal	PF08840 BAAT / Acyl-CoA thioester hydrolase C terminal
A2AKX3	1578	K			None	Probable helicase senataxin OS=Mus musculus OX=10090 GN=Setx PE=1 SV=1	Setx	_PLRPTTTK[Acetyl (K)]IFSSSSASR_	1	83.6218	84.516	80.9586	86.0396	76.4434	82.5831							cytoplasm	K10706	SETX; ATP-dependent RNA/DNA helicase, senataxin [EC:5.6.2.5 5.6.2.3]	mmu05014 Amyotrophic lateral sclerosis	GO:0000165 MAPK cascade; GO:0000245 spliceosomal complex assembly; GO:0000302 response to reactive oxygen species; GO:0000375 RNA splicing, via transesterification reactions; GO:0000377 RNA splicing, via transesterification reactions with bulged adenosine as nucleophile; GO:0000398 mRNA splicing, via spliceosome; GO:0001101 response to acid chemical; GO:0006139 nucleobase-containing compound meta…	GO:0000228 nuclear chromosome; GO:0000781 chromosome, telomeric region; GO:0005576 extracellular region; GO:0005622 intracellular anatomical structure; GO:0005634 nucleus; GO:0005654 nucleoplasm; GO:0005694 chromosome; GO:0005730 nucleolus; GO:0005737 cytoplasm; GO:0016604 nuclear body; GO:0030424 axon; GO:0030426 growth cone; GO:0030427 site of polarized growth; GO:0031974 membrane-enclosed lume…	GO:0000166 nucleotide binding; GO:0000976 transcription cis-regulatory region binding; GO:0001067 transcription regulatory region nucleic acid binding; GO:0001147 transcription termination site sequence-specific DNA binding; GO:0003676 nucleic acid binding; GO:0003677 DNA binding; GO:0003678 DNA helicase activity; GO:0003690 double-stranded DNA binding; GO:0003824 catalytic activity; GO:0004386 h…	PF13086; PF13087	PF13086 AAA domain; PF13087 AAA domain		A	KOG1801	tRNA-splicing endonuclease positive effector (SEN1)
A2ALK8	483	K	1.04763	0.751292	None	Tyrosine-protein phosphatase non-receptor type 3 OS=Mus musculus OX=10090 GN=Ptpn3 PE=1 SV=1	Ptpn3	_FLEDYHK[Acetyl (K)]VTK_	1	64.7017	46.812	64.3292	73.8688	52.3512	58.8136	1.16364	0.752826	1.02173	1.2217	0.908628	0.947825	nucleus	K18027			GO:0000902 cell morphogenesis; GO:0001889 liver development; GO:0002028 regulation of sodium ion transport; GO:0003254 regulation of membrane depolarization; GO:0006468 protein phosphorylation; GO:0006470 protein dephosphorylation; GO:0006793 phosphorus metabolic process; GO:0006796 phosphate-containing compound metabolic process; GO:0006935 chemotaxis; GO:0007275 multicellular organism developme…	GO:0005622 intracellular anatomical structure; GO:0005737 cytoplasm; GO:0005739 mitochondrion; GO:0005856 cytoskeleton; GO:0005886 plasma membrane; GO:0009898 cytoplasmic side of plasma membrane; GO:0016020 membrane; GO:0043226 organelle; GO:0043227 membrane-bounded organelle; GO:0043228 non-membrane-bounded organelle; GO:0043229 intracellular organelle; GO:0043231 intracellular membrane-bounded …	GO:0001784 phosphotyrosine residue binding; GO:0003824 catalytic activity; GO:0004721 phosphoprotein phosphatase activity; GO:0004725 protein tyrosine phosphatase activity; GO:0004726 non-membrane spanning protein tyrosine phosphatase activity; GO:0005488 binding; GO:0005515 protein binding; GO:0008092 cytoskeletal protein binding; GO:0016247 channel regulator activity; GO:0016787 hydrolase activ…	PF09379; PF00373; PF09380; PF00595; PF00102	PF09379 FERM N-terminal domain; PF00373 FERM central domain; PF09380 FERM C-terminal PH-like domain; PF00595 PDZ domain; PF00102 Protein-tyrosine phosphatase		T	KOG0792	Protein tyrosine phosphatase PTPMEG, contains FERM domain				R-MMU-162582 Signal Transduction;R-MMU-177929 Signaling by EGFR;R-MMU-182971 EGFR downregulation;R-MMU-5673001 RAF/MAP kinase cascade;R-MMU-5675221 Negative regulation of MAPK pathway;R-MMU-5683057 MAPK family signaling cascades;R-MMU-5684996 MAPK1/MAPK3 signaling;R-MMU-9006934 Signaling by Receptor Tyrosine Kinases	https://reactome.org/PathwayBrowser/#/R-MMU-162582;https://reactome.org/PathwayBrowser/#/R-MMU-177929;https://reactome.org/PathwayBrowser/#/R-MMU-182971;https://reactome.org/PathwayBrowser/#/R-MMU-5673001;https://reactome.org/PathwayBrowser/#/R-MMU-5675221;https://reactome.org/PathwayBrowser/#/R-MMU-5683057;https://reactome.org/PathwayBrowser/#/R-MMU-5684996;https://reactome.org/PathwayBrowser/#/…
A2ALS5	80	K	0.720372	0.244023	None	Rap1 GTPase-activating protein 1 OS=Mus musculus OX=10090 GN=Rap1gap PE=1 SV=2	Rap1gap	_VK[Acetyl (K)]LEC[Carbamidomethyl (C)]NPTAR_	1	60.1948	51.8916	60.7372	42.486	19.9155	48.4606	1.23618	1.04338	1.18909	1.06494	0.435344	0.99843	nucleus	K17700	RAP1GAP; RAP1 GTPase activating protein 1	mmu04015 Rap1 signaling pathway	GO:0000902 cell morphogenesis; GO:0006935 chemotaxis; GO:0007154 cell communication; GO:0007165 signal transduction; GO:0007275 multicellular organism development; GO:0007399 nervous system development; GO:0007409 axonogenesis; GO:0007411 axon guidance; GO:0008285 negative regulation of cell population proliferation; GO:0009605 response to external stimulus; GO:0009653 anatomical structure morpho…	GO:0000139 Golgi membrane; GO:0005622 intracellular anatomical structure; GO:0005737 cytoplasm; GO:0005768 endosome; GO:0005769 early endosome; GO:0005794 Golgi apparatus; GO:0005829 cytosol; GO:0012505 endomembrane system; GO:0016020 membrane; GO:0030424 axon; GO:0030425 dendrite; GO:0031090 organelle membrane; GO:0031410 cytoplasmic vesicle; GO:0031982 vesicle; GO:0031984 organelle subcompartme…	GO:0003824 catalytic activity; GO:0003924 GTPase activity; GO:0005096 GTPase activator activity; GO:0005488 binding; GO:0005515 protein binding; GO:0008047 enzyme activator activity; GO:0016462 pyrophosphatase activity; GO:0016787 hydrolase activity; GO:0016817 hydrolase activity, acting on acid anhydrides; GO:0016818 hydrolase activity, acting on acid anhydrides, in phosphorus-containing anhydri…	PF21022	PF21022 Rap/Ran-GAP protein dimerization domain		T	KOG3686	Rap1-GTPase-activating protein (Rap1GAP)	WP151 IL 5 signaling pathway;WP1983 Splicing factor NOVA regulated synaptic proteins	https://www.wikipathways.org/instance/WP151;https://www.wikipathways.org/instance/WP1983		R-MMU-1266738 Developmental Biology;R-MMU-1280218 Adaptive Immune System;R-MMU-168256 Immune System;R-MMU-392517 Rap1 signalling;R-MMU-422475 Axon guidance;R-MMU-8853659 RET signaling;R-MMU-9675108 Nervous system development	https://reactome.org/PathwayBrowser/#/R-MMU-1266738;https://reactome.org/PathwayBrowser/#/R-MMU-1280218;https://reactome.org/PathwayBrowser/#/R-MMU-168256;https://reactome.org/PathwayBrowser/#/R-MMU-392517;https://reactome.org/PathwayBrowser/#/R-MMU-422475;https://reactome.org/PathwayBrowser/#/R-MMU-8853659;https://reactome.org/PathwayBrowser/#/R-MMU-9675108	XENOBIOTIC METABOLISM;HEME METABOLISM	https://www.gsea-msigdb.org/gsea/msigdb/mouse/geneset/HALLMARK_XENOBIOTIC_METABOLISM;https://www.gsea-msigdb.org/gsea/msigdb/mouse/geneset/HALLMARK_HEME_METABOLISM
A2ALS5	176	K	0.893356	0.742003	None	Rap1 GTPase-activating protein 1 OS=Mus musculus OX=10090 GN=Rap1gap PE=1 SV=2	Rap1gap	_FYPVLYPK[Acetyl (K)]ASR_	1		55.8954	33.1681	37.9962	47.9457	18.236		1.37492	0.794393	1.16514	1.28217	0.459637	nucleus	K17700	RAP1GAP; RAP1 GTPase activating protein 1	mmu04015 Rap1 signaling pathway	GO:0000902 cell morphogenesis; GO:0006935 chemotaxis; GO:0007154 cell communication; GO:0007165 signal transduction; GO:0007275 multicellular organism development; GO:0007399 nervous system development; GO:0007409 axonogenesis; GO:0007411 axon guidance; GO:0008285 negative regulation of cell population proliferation; GO:0009605 response to external stimulus; GO:0009653 anatomical structure morpho…	GO:0000139 Golgi membrane; GO:0005622 intracellular anatomical structure; GO:0005737 cytoplasm; GO:0005768 endosome; GO:0005769 early endosome; GO:0005794 Golgi apparatus; GO:0005829 cytosol; GO:0012505 endomembrane system; GO:0016020 membrane; GO:0030424 axon; GO:0030425 dendrite; GO:0031090 organelle membrane; GO:0031410 cytoplasmic vesicle; GO:0031982 vesicle; GO:0031984 organelle subcompartme…	GO:0003824 catalytic activity; GO:0003924 GTPase activity; GO:0005096 GTPase activator activity; GO:0005488 binding; GO:0005515 protein binding; GO:0008047 enzyme activator activity; GO:0016462 pyrophosphatase activity; GO:0016787 hydrolase activity; GO:0016817 hydrolase activity, acting on acid anhydrides; GO:0016818 hydrolase activity, acting on acid anhydrides, in phosphorus-containing anhydri…	PF21022	PF21022 Rap/Ran-GAP protein dimerization domain		T	KOG3686	Rap1-GTPase-activating protein (Rap1GAP)	WP151 IL 5 signaling pathway;WP1983 Splicing factor NOVA regulated synaptic proteins	https://www.wikipathways.org/instance/WP151;https://www.wikipathways.org/instance/WP1983		R-MMU-1266738 Developmental Biology;R-MMU-1280218 Adaptive Immune System;R-MMU-168256 Immune System;R-MMU-392517 Rap1 signalling;R-MMU-422475 Axon guidance;R-MMU-8853659 RET signaling;R-MMU-9675108 Nervous system development	https://reactome.org/PathwayBrowser/#/R-MMU-1266738;https://reactome.org/PathwayBrowser/#/R-MMU-1280218;https://reactome.org/PathwayBrowser/#/R-MMU-168256;https://reactome.org/PathwayBrowser/#/R-MMU-392517;https://reactome.org/PathwayBrowser/#/R-MMU-422475;https://reactome.org/PathwayBrowser/#/R-MMU-8853659;https://reactome.org/PathwayBrowser/#/R-MMU-9675108	XENOBIOTIC METABOLISM;HEME METABOLISM	https://www.gsea-msigdb.org/gsea/msigdb/mouse/geneset/HALLMARK_XENOBIOTIC_METABOLISM;https://www.gsea-msigdb.org/gsea/msigdb/mouse/geneset/HALLMARK_HEME_METABOLISM
A2ALS5	262	K	0.729062	0.011682	None	Rap1 GTPase-activating protein 1 OS=Mus musculus OX=10090 GN=Rap1gap PE=1 SV=2	Rap1gap	_NK[Acetyl (K)]EIMFHVSTK_	1	81.1344	80.8776	74.1931		53.8915	54.7585	1.14221	1.11479	0.995732		0.807572	0.773392	nucleus	K17700	RAP1GAP; RAP1 GTPase activating protein 1	mmu04015 Rap1 signaling pathway	GO:0000902 cell morphogenesis; GO:0006935 chemotaxis; GO:0007154 cell communication; GO:0007165 signal transduction; GO:0007275 multicellular organism development; GO:0007399 nervous system development; GO:0007409 axonogenesis; GO:0007411 axon guidance; GO:0008285 negative regulation of cell population proliferation; GO:0009605 response to external stimulus; GO:0009653 anatomical structure morpho…	GO:0000139 Golgi membrane; GO:0005622 intracellular anatomical structure; GO:0005737 cytoplasm; GO:0005768 endosome; GO:0005769 early endosome; GO:0005794 Golgi apparatus; GO:0005829 cytosol; GO:0012505 endomembrane system; GO:0016020 membrane; GO:0030424 axon; GO:0030425 dendrite; GO:0031090 organelle membrane; GO:0031410 cytoplasmic vesicle; GO:0031982 vesicle; GO:0031984 organelle subcompartme…	GO:0003824 catalytic activity; GO:0003924 GTPase activity; GO:0005096 GTPase activator activity; GO:0005488 binding; GO:0005515 protein binding; GO:0008047 enzyme activator activity; GO:0016462 pyrophosphatase activity; GO:0016787 hydrolase activity; GO:0016817 hydrolase activity, acting on acid anhydrides; GO:0016818 hydrolase activity, acting on acid anhydrides, in phosphorus-containing anhydri…	PF21022	PF21022 Rap/Ran-GAP protein dimerization domain		T	KOG3686	Rap1-GTPase-activating protein (Rap1GAP)	WP151 IL 5 signaling pathway;WP1983 Splicing factor NOVA regulated synaptic proteins	https://www.wikipathways.org/instance/WP151;https://www.wikipathways.org/instance/WP1983		R-MMU-1266738 Developmental Biology;R-MMU-1280218 Adaptive Immune System;R-MMU-168256 Immune System;R-MMU-392517 Rap1 signalling;R-MMU-422475 Axon guidance;R-MMU-8853659 RET signaling;R-MMU-9675108 Nervous system development	https://reactome.org/PathwayBrowser/#/R-MMU-1266738;https://reactome.org/PathwayBrowser/#/R-MMU-1280218;https://reactome.org/PathwayBrowser/#/R-MMU-168256;https://reactome.org/PathwayBrowser/#/R-MMU-392517;https://reactome.org/PathwayBrowser/#/R-MMU-422475;https://reactome.org/PathwayBrowser/#/R-MMU-8853659;https://reactome.org/PathwayBrowser/#/R-MMU-9675108	XENOBIOTIC METABOLISM;HEME METABOLISM	https://www.gsea-msigdb.org/gsea/msigdb/mouse/geneset/HALLMARK_XENOBIOTIC_METABOLISM;https://www.gsea-msigdb.org/gsea/msigdb/mouse/geneset/HALLMARK_HEME_METABOLISM
A2AN08	920	K	0.595065	0.0152408	Down	E3 ubiquitin-protein ligase UBR4 OS=Mus musculus OX=10090 GN=Ubr4 PE=1 SV=1	Ubr4	_EVEENWSK[Acetyl (K)]HFSSDAAPQPR_	1	38.7342	49.593	40.9691	25.6588	21.9646	31.759	1.13184	1.43008	1.21415	0.732131	0.616034	0.898841	plasma membrane	K10691	UBR4; E3 ubiquitin-protein ligase UBR4 [EC:2.3.2.27]	mmu05165 Human papillomavirus infection; mmu05203 Viral carcinogenesis	GO:0001775 cell activation; GO:0002252 immune effector process; GO:0002263 cell activation involved in immune response; GO:0002274 myeloid leukocyte activation; GO:0002275 myeloid cell activation involved in immune response; GO:0002283 neutrophil activation involved in immune response; GO:0002366 leukocyte activation involved in immune response; GO:0002376 immune system process; GO:0002443 leukoc…	GO:0005622 intracellular anatomical structure; GO:0005634 nucleus; GO:0005654 nucleoplasm; GO:0005737 cytoplasm; GO:0005813 centrosome; GO:0005815 microtubule organizing center; GO:0005829 cytosol; GO:0005856 cytoskeleton; GO:0005886 plasma membrane; GO:0012505 endomembrane system; GO:0012506 vesicle membrane; GO:0015630 microtubule cytoskeleton; GO:0016020 membrane; GO:0030141 secretory granule;…	GO:0003824 catalytic activity; GO:0004842 ubiquitin-protein transferase activity; GO:0005488 binding; GO:0005515 protein binding; GO:0005516 calmodulin binding; GO:0008270 zinc ion binding; GO:0016740 transferase activity; GO:0016874 ligase activity; GO:0019787 ubiquitin-like protein transferase activity; GO:0043167 ion binding; GO:0043169 cation binding; GO:0046872 metal ion binding; GO:0046914 …	PF19423	PF19423 E3 ubiquitin-protein ligase UBR4 N-terminal	PF19423 E3 ubiquitin-protein ligase UBR4 N-terminal	T	KOG1776	Zn-binding protein Push				R-MMU-1280218 Adaptive Immune System;R-MMU-168249 Innate Immune System;R-MMU-168256 Immune System;R-MMU-6798695 Neutrophil degranulation;R-MMU-983168 Antigen processing: Ubiquitination & Proteasome degradation;R-MMU-983169 Class I MHC mediated antigen processing & presentation	https://reactome.org/PathwayBrowser/#/R-MMU-1280218;https://reactome.org/PathwayBrowser/#/R-MMU-168249;https://reactome.org/PathwayBrowser/#/R-MMU-168256;https://reactome.org/PathwayBrowser/#/R-MMU-6798695;https://reactome.org/PathwayBrowser/#/R-MMU-983168;https://reactome.org/PathwayBrowser/#/R-MMU-983169
A2AN08	1055	K	1.22745	0.432261	None	E3 ubiquitin-protein ligase UBR4 OS=Mus musculus OX=10090 GN=Ubr4 PE=1 SV=1	Ubr4	_ISSYVSWIK[Acetyl (K)]DHLIK_	1	10.8292	20.4913	5.21598	13.9721	14.6315	17.4688	0.799352	1.49266	0.390483	1.00708	1.03663	1.24891	plasma membrane	K10691	UBR4; E3 ubiquitin-protein ligase UBR4 [EC:2.3.2.27]	mmu05165 Human papillomavirus infection; mmu05203 Viral carcinogenesis	GO:0001775 cell activation; GO:0002252 immune effector process; GO:0002263 cell activation involved in immune response; GO:0002274 myeloid leukocyte activation; GO:0002275 myeloid cell activation involved in immune response; GO:0002283 neutrophil activation involved in immune response; GO:0002366 leukocyte activation involved in immune response; GO:0002376 immune system process; GO:0002443 leukoc…	GO:0005622 intracellular anatomical structure; GO:0005634 nucleus; GO:0005654 nucleoplasm; GO:0005737 cytoplasm; GO:0005813 centrosome; GO:0005815 microtubule organizing center; GO:0005829 cytosol; GO:0005856 cytoskeleton; GO:0005886 plasma membrane; GO:0012505 endomembrane system; GO:0012506 vesicle membrane; GO:0015630 microtubule cytoskeleton; GO:0016020 membrane; GO:0030141 secretory granule;…	GO:0003824 catalytic activity; GO:0004842 ubiquitin-protein transferase activity; GO:0005488 binding; GO:0005515 protein binding; GO:0005516 calmodulin binding; GO:0008270 zinc ion binding; GO:0016740 transferase activity; GO:0016874 ligase activity; GO:0019787 ubiquitin-like protein transferase activity; GO:0043167 ion binding; GO:0043169 cation binding; GO:0046872 metal ion binding; GO:0046914 …	PF19423	PF19423 E3 ubiquitin-protein ligase UBR4 N-terminal	PF19423 E3 ubiquitin-protein ligase UBR4 N-terminal	T	KOG1776	Zn-binding protein Push				R-MMU-1280218 Adaptive Immune System;R-MMU-168249 Innate Immune System;R-MMU-168256 Immune System;R-MMU-6798695 Neutrophil degranulation;R-MMU-983168 Antigen processing: Ubiquitination & Proteasome degradation;R-MMU-983169 Class I MHC mediated antigen processing & presentation	https://reactome.org/PathwayBrowser/#/R-MMU-1280218;https://reactome.org/PathwayBrowser/#/R-MMU-168249;https://reactome.org/PathwayBrowser/#/R-MMU-168256;https://reactome.org/PathwayBrowser/#/R-MMU-6798695;https://reactome.org/PathwayBrowser/#/R-MMU-983168;https://reactome.org/PathwayBrowser/#/R-MMU-983169
A2AN08	1140	K	0.879508	0.420842	None	E3 ubiquitin-protein ligase UBR4 OS=Mus musculus OX=10090 GN=Ubr4 PE=1 SV=1	Ubr4	_VQVSLDEHFSK[Acetyl (K)]MAAETDPHK_	1	70.4962	65.4993	64.978	71.1648	69.3532	42.0771	1.12071	1.02757	1.04765	1.10472	1.05824	0.647884	plasma membrane	K10691	UBR4; E3 ubiquitin-protein ligase UBR4 [EC:2.3.2.27]	mmu05165 Human papillomavirus infection; mmu05203 Viral carcinogenesis	GO:0001775 cell activation; GO:0002252 immune effector process; GO:0002263 cell activation involved in immune response; GO:0002274 myeloid leukocyte activation; GO:0002275 myeloid cell activation involved in immune response; GO:0002283 neutrophil activation involved in immune response; GO:0002366 leukocyte activation involved in immune response; GO:0002376 immune system process; GO:0002443 leukoc…	GO:0005622 intracellular anatomical structure; GO:0005634 nucleus; GO:0005654 nucleoplasm; GO:0005737 cytoplasm; GO:0005813 centrosome; GO:0005815 microtubule organizing center; GO:0005829 cytosol; GO:0005856 cytoskeleton; GO:0005886 plasma membrane; GO:0012505 endomembrane system; GO:0012506 vesicle membrane; GO:0015630 microtubule cytoskeleton; GO:0016020 membrane; GO:0030141 secretory granule;…	GO:0003824 catalytic activity; GO:0004842 ubiquitin-protein transferase activity; GO:0005488 binding; GO:0005515 protein binding; GO:0005516 calmodulin binding; GO:0008270 zinc ion binding; GO:0016740 transferase activity; GO:0016874 ligase activity; GO:0019787 ubiquitin-like protein transferase activity; GO:0043167 ion binding; GO:0043169 cation binding; GO:0046872 metal ion binding; GO:0046914 …	PF19423	PF19423 E3 ubiquitin-protein ligase UBR4 N-terminal	PF19423 E3 ubiquitin-protein ligase UBR4 N-terminal	T	KOG1776	Zn-binding protein Push				R-MMU-1280218 Adaptive Immune System;R-MMU-168249 Innate Immune System;R-MMU-168256 Immune System;R-MMU-6798695 Neutrophil degranulation;R-MMU-983168 Antigen processing: Ubiquitination & Proteasome degradation;R-MMU-983169 Class I MHC mediated antigen processing & presentation	https://reactome.org/PathwayBrowser/#/R-MMU-1280218;https://reactome.org/PathwayBrowser/#/R-MMU-168249;https://reactome.org/PathwayBrowser/#/R-MMU-168256;https://reactome.org/PathwayBrowser/#/R-MMU-6798695;https://reactome.org/PathwayBrowser/#/R-MMU-983168;https://reactome.org/PathwayBrowser/#/R-MMU-983169
A2AN08	1428	K	1.01006	0.824455	None	E3 ubiquitin-protein ligase UBR4 OS=Mus musculus OX=10090 GN=Ubr4 PE=1 SV=1	Ubr4	_VLK[Acetyl (K)]FFTK_	1	297.904	279.341	280.847	288.751	288.612	318.07	1.03594	0.958604	0.990493	0.980486	0.963304	1.07129	plasma membrane	K10691	UBR4; E3 ubiquitin-protein ligase UBR4 [EC:2.3.2.27]	mmu05165 Human papillomavirus infection; mmu05203 Viral carcinogenesis	GO:0001775 cell activation; GO:0002252 immune effector process; GO:0002263 cell activation involved in immune response; GO:0002274 myeloid leukocyte activation; GO:0002275 myeloid cell activation involved in immune response; GO:0002283 neutrophil activation involved in immune response; GO:0002366 leukocyte activation involved in immune response; GO:0002376 immune system process; GO:0002443 leukoc…	GO:0005622 intracellular anatomical structure; GO:0005634 nucleus; GO:0005654 nucleoplasm; GO:0005737 cytoplasm; GO:0005813 centrosome; GO:0005815 microtubule organizing center; GO:0005829 cytosol; GO:0005856 cytoskeleton; GO:0005886 plasma membrane; GO:0012505 endomembrane system; GO:0012506 vesicle membrane; GO:0015630 microtubule cytoskeleton; GO:0016020 membrane; GO:0030141 secretory granule;…	GO:0003824 catalytic activity; GO:0004842 ubiquitin-protein transferase activity; GO:0005488 binding; GO:0005515 protein binding; GO:0005516 calmodulin binding; GO:0008270 zinc ion binding; GO:0016740 transferase activity; GO:0016874 ligase activity; GO:0019787 ubiquitin-like protein transferase activity; GO:0043167 ion binding; GO:0043169 cation binding; GO:0046872 metal ion binding; GO:0046914 …	PF19423	PF19423 E3 ubiquitin-protein ligase UBR4 N-terminal	PF19423 E3 ubiquitin-protein ligase UBR4 N-terminal	T	KOG1776	Zn-binding protein Push				R-MMU-1280218 Adaptive Immune System;R-MMU-168249 Innate Immune System;R-MMU-168256 Immune System;R-MMU-6798695 Neutrophil degranulation;R-MMU-983168 Antigen processing: Ubiquitination & Proteasome degradation;R-MMU-983169 Class I MHC mediated antigen processing & presentation	https://reactome.org/PathwayBrowser/#/R-MMU-1280218;https://reactome.org/PathwayBrowser/#/R-MMU-168249;https://reactome.org/PathwayBrowser/#/R-MMU-168256;https://reactome.org/PathwayBrowser/#/R-MMU-6798695;https://reactome.org/PathwayBrowser/#/R-MMU-983168;https://reactome.org/PathwayBrowser/#/R-MMU-983169
A2AN08	1432	K	0.870056	0.735887	None	E3 ubiquitin-protein ligase UBR4 OS=Mus musculus OX=10090 GN=Ubr4 PE=1 SV=1	Ubr4	_FFTK[Acetyl (K)]LFQLTEK_	1	327.577	221.655	495.603	266.309	282.356	393.983	1.00503	0.671105	1.54214	0.797834	0.831485	1.17076	plasma membrane	K10691	UBR4; E3 ubiquitin-protein ligase UBR4 [EC:2.3.2.27]	mmu05165 Human papillomavirus infection; mmu05203 Viral carcinogenesis	GO:0001775 cell activation; GO:0002252 immune effector process; GO:0002263 cell activation involved in immune response; GO:0002274 myeloid leukocyte activation; GO:0002275 myeloid cell activation involved in immune response; GO:0002283 neutrophil activation involved in immune response; GO:0002366 leukocyte activation involved in immune response; GO:0002376 immune system process; GO:0002443 leukoc…	GO:0005622 intracellular anatomical structure; GO:0005634 nucleus; GO:0005654 nucleoplasm; GO:0005737 cytoplasm; GO:0005813 centrosome; GO:0005815 microtubule organizing center; GO:0005829 cytosol; GO:0005856 cytoskeleton; GO:0005886 plasma membrane; GO:0012505 endomembrane system; GO:0012506 vesicle membrane; GO:0015630 microtubule cytoskeleton; GO:0016020 membrane; GO:0030141 secretory granule;…	GO:0003824 catalytic activity; GO:0004842 ubiquitin-protein transferase activity; GO:0005488 binding; GO:0005515 protein binding; GO:0005516 calmodulin binding; GO:0008270 zinc ion binding; GO:0016740 transferase activity; GO:0016874 ligase activity; GO:0019787 ubiquitin-like protein transferase activity; GO:0043167 ion binding; GO:0043169 cation binding; GO:0046872 metal ion binding; GO:0046914 …	PF19423	PF19423 E3 ubiquitin-protein ligase UBR4 N-terminal	PF19423 E3 ubiquitin-protein ligase UBR4 N-terminal	T	KOG1776	Zn-binding protein Push				R-MMU-1280218 Adaptive Immune System;R-MMU-168249 Innate Immune System;R-MMU-168256 Immune System;R-MMU-6798695 Neutrophil degranulation;R-MMU-983168 Antigen processing: Ubiquitination & Proteasome degradation;R-MMU-983169 Class I MHC mediated antigen processing & presentation	https://reactome.org/PathwayBrowser/#/R-MMU-1280218;https://reactome.org/PathwayBrowser/#/R-MMU-168249;https://reactome.org/PathwayBrowser/#/R-MMU-168256;https://reactome.org/PathwayBrowser/#/R-MMU-6798695;https://reactome.org/PathwayBrowser/#/R-MMU-983168;https://reactome.org/PathwayBrowser/#/R-MMU-983169
A2AN08	1578	K	1.0282	0.973022	None	E3 ubiquitin-protein ligase UBR4 OS=Mus musculus OX=10090 GN=Ubr4 PE=1 SV=1	Ubr4	_NVVEK[Acetyl (K)]LNANVMHGK_	1	78.8772	83.0214	78.2726	81.7516	59.7787	113.32	0.971621	1.00921	0.977864	0.983336	0.706777	1.35201	plasma membrane	K10691	UBR4; E3 ubiquitin-protein ligase UBR4 [EC:2.3.2.27]	mmu05165 Human papillomavirus infection; mmu05203 Viral carcinogenesis	GO:0001775 cell activation; GO:0002252 immune effector process; GO:0002263 cell activation involved in immune response; GO:0002274 myeloid leukocyte activation; GO:0002275 myeloid cell activation involved in immune response; GO:0002283 neutrophil activation involved in immune response; GO:0002366 leukocyte activation involved in immune response; GO:0002376 immune system process; GO:0002443 leukoc…	GO:0005622 intracellular anatomical structure; GO:0005634 nucleus; GO:0005654 nucleoplasm; GO:0005737 cytoplasm; GO:0005813 centrosome; GO:0005815 microtubule organizing center; GO:0005829 cytosol; GO:0005856 cytoskeleton; GO:0005886 plasma membrane; GO:0012505 endomembrane system; GO:0012506 vesicle membrane; GO:0015630 microtubule cytoskeleton; GO:0016020 membrane; GO:0030141 secretory granule;…	GO:0003824 catalytic activity; GO:0004842 ubiquitin-protein transferase activity; GO:0005488 binding; GO:0005515 protein binding; GO:0005516 calmodulin binding; GO:0008270 zinc ion binding; GO:0016740 transferase activity; GO:0016874 ligase activity; GO:0019787 ubiquitin-like protein transferase activity; GO:0043167 ion binding; GO:0043169 cation binding; GO:0046872 metal ion binding; GO:0046914 …	PF19423	PF19423 E3 ubiquitin-protein ligase UBR4 N-terminal	PF19423 E3 ubiquitin-protein ligase UBR4 N-terminal	T	KOG1776	Zn-binding protein Push				R-MMU-1280218 Adaptive Immune System;R-MMU-168249 Innate Immune System;R-MMU-168256 Immune System;R-MMU-6798695 Neutrophil degranulation;R-MMU-983168 Antigen processing: Ubiquitination & Proteasome degradation;R-MMU-983169 Class I MHC mediated antigen processing & presentation	https://reactome.org/PathwayBrowser/#/R-MMU-1280218;https://reactome.org/PathwayBrowser/#/R-MMU-168249;https://reactome.org/PathwayBrowser/#/R-MMU-168256;https://reactome.org/PathwayBrowser/#/R-MMU-6798695;https://reactome.org/PathwayBrowser/#/R-MMU-983168;https://reactome.org/PathwayBrowser/#/R-MMU-983169
A2AN08	1682	K	1.05633	0.693102	None	E3 ubiquitin-protein ligase UBR4 OS=Mus musculus OX=10090 GN=Ubr4 PE=1 SV=1	Ubr4	_EFMNQHWYHC[Carbamidomethyl (C)]HTC[Carbamidomethyl (C)]K[Acetyl (K)]MVDGVGVC[Carbamidomethyl (C)]TVC[Carbamidomethyl (C)]AK_	1	34.1908	35.3057	29.653	29.5035	36.6014	42.0709	1.0056	1.02473	0.884524	0.847327	1.03325	1.19846	plasma membrane	K10691	UBR4; E3 ubiquitin-protein ligase UBR4 [EC:2.3.2.27]	mmu05165 Human papillomavirus infection; mmu05203 Viral carcinogenesis	GO:0001775 cell activation; GO:0002252 immune effector process; GO:0002263 cell activation involved in immune response; GO:0002274 myeloid leukocyte activation; GO:0002275 myeloid cell activation involved in immune response; GO:0002283 neutrophil activation involved in immune response; GO:0002366 leukocyte activation involved in immune response; GO:0002376 immune system process; GO:0002443 leukoc…	GO:0005622 intracellular anatomical structure; GO:0005634 nucleus; GO:0005654 nucleoplasm; GO:0005737 cytoplasm; GO:0005813 centrosome; GO:0005815 microtubule organizing center; GO:0005829 cytosol; GO:0005856 cytoskeleton; GO:0005886 plasma membrane; GO:0012505 endomembrane system; GO:0012506 vesicle membrane; GO:0015630 microtubule cytoskeleton; GO:0016020 membrane; GO:0030141 secretory granule;…	GO:0003824 catalytic activity; GO:0004842 ubiquitin-protein transferase activity; GO:0005488 binding; GO:0005515 protein binding; GO:0005516 calmodulin binding; GO:0008270 zinc ion binding; GO:0016740 transferase activity; GO:0016874 ligase activity; GO:0019787 ubiquitin-like protein transferase activity; GO:0043167 ion binding; GO:0043169 cation binding; GO:0046872 metal ion binding; GO:0046914 …	PF19423	PF19423 E3 ubiquitin-protein ligase UBR4 N-terminal		T	KOG1776	Zn-binding protein Push				R-MMU-1280218 Adaptive Immune System;R-MMU-168249 Innate Immune System;R-MMU-168256 Immune System;R-MMU-6798695 Neutrophil degranulation;R-MMU-983168 Antigen processing: Ubiquitination & Proteasome degradation;R-MMU-983169 Class I MHC mediated antigen processing & presentation	https://reactome.org/PathwayBrowser/#/R-MMU-1280218;https://reactome.org/PathwayBrowser/#/R-MMU-168249;https://reactome.org/PathwayBrowser/#/R-MMU-168256;https://reactome.org/PathwayBrowser/#/R-MMU-6798695;https://reactome.org/PathwayBrowser/#/R-MMU-983168;https://reactome.org/PathwayBrowser/#/R-MMU-983169
A2AN08	1695	K	1.36012	0.0557144	None	E3 ubiquitin-protein ligase UBR4 OS=Mus musculus OX=10090 GN=Ubr4 PE=1 SV=1	Ubr4	_MVDGVGVC[Carbamidomethyl (C)]TVC[Carbamidomethyl (C)]AK[Acetyl (K)]VC[Carbamidomethyl (C)]HK_	1	66.2223	59.5649	79.5356	90.6996	88.0632	110.104	0.817109	0.725294	0.995316	1.0928	1.04294	1.31584	plasma membrane	K10691	UBR4; E3 ubiquitin-protein ligase UBR4 [EC:2.3.2.27]	mmu05165 Human papillomavirus infection; mmu05203 Viral carcinogenesis	GO:0001775 cell activation; GO:0002252 immune effector process; GO:0002263 cell activation involved in immune response; GO:0002274 myeloid leukocyte activation; GO:0002275 myeloid cell activation involved in immune response; GO:0002283 neutrophil activation involved in immune response; GO:0002366 leukocyte activation involved in immune response; GO:0002376 immune system process; GO:0002443 leukoc…	GO:0005622 intracellular anatomical structure; GO:0005634 nucleus; GO:0005654 nucleoplasm; GO:0005737 cytoplasm; GO:0005813 centrosome; GO:0005815 microtubule organizing center; GO:0005829 cytosol; GO:0005856 cytoskeleton; GO:0005886 plasma membrane; GO:0012505 endomembrane system; GO:0012506 vesicle membrane; GO:0015630 microtubule cytoskeleton; GO:0016020 membrane; GO:0030141 secretory granule;…	GO:0003824 catalytic activity; GO:0004842 ubiquitin-protein transferase activity; GO:0005488 binding; GO:0005515 protein binding; GO:0005516 calmodulin binding; GO:0008270 zinc ion binding; GO:0016740 transferase activity; GO:0016874 ligase activity; GO:0019787 ubiquitin-like protein transferase activity; GO:0043167 ion binding; GO:0043169 cation binding; GO:0046872 metal ion binding; GO:0046914 …	PF19423	PF19423 E3 ubiquitin-protein ligase UBR4 N-terminal		T	KOG1776	Zn-binding protein Push				R-MMU-1280218 Adaptive Immune System;R-MMU-168249 Innate Immune System;R-MMU-168256 Immune System;R-MMU-6798695 Neutrophil degranulation;R-MMU-983168 Antigen processing: Ubiquitination & Proteasome degradation;R-MMU-983169 Class I MHC mediated antigen processing & presentation	https://reactome.org/PathwayBrowser/#/R-MMU-1280218;https://reactome.org/PathwayBrowser/#/R-MMU-168249;https://reactome.org/PathwayBrowser/#/R-MMU-168256;https://reactome.org/PathwayBrowser/#/R-MMU-6798695;https://reactome.org/PathwayBrowser/#/R-MMU-983168;https://reactome.org/PathwayBrowser/#/R-MMU-983169
A2AN08	1728	K	0.74867	0.158317	None	E3 ubiquitin-protein ligase UBR4 OS=Mus musculus OX=10090 GN=Ubr4 PE=1 SV=1	Ubr4	_EDGSC[Carbamidomethyl (C)]LALVK[Acetyl (K)]R_	1	128.073	134.934	96.286		104.278	81.6019	1.19375	1.24114	0.910208		0.932904	0.736681	plasma membrane	K10691	UBR4; E3 ubiquitin-protein ligase UBR4 [EC:2.3.2.27]	mmu05165 Human papillomavirus infection; mmu05203 Viral carcinogenesis	GO:0001775 cell activation; GO:0002252 immune effector process; GO:0002263 cell activation involved in immune response; GO:0002274 myeloid leukocyte activation; GO:0002275 myeloid cell activation involved in immune response; GO:0002283 neutrophil activation involved in immune response; GO:0002366 leukocyte activation involved in immune response; GO:0002376 immune system process; GO:0002443 leukoc…	GO:0005622 intracellular anatomical structure; GO:0005634 nucleus; GO:0005654 nucleoplasm; GO:0005737 cytoplasm; GO:0005813 centrosome; GO:0005815 microtubule organizing center; GO:0005829 cytosol; GO:0005856 cytoskeleton; GO:0005886 plasma membrane; GO:0012505 endomembrane system; GO:0012506 vesicle membrane; GO:0015630 microtubule cytoskeleton; GO:0016020 membrane; GO:0030141 secretory granule;…	GO:0003824 catalytic activity; GO:0004842 ubiquitin-protein transferase activity; GO:0005488 binding; GO:0005515 protein binding; GO:0005516 calmodulin binding; GO:0008270 zinc ion binding; GO:0016740 transferase activity; GO:0016874 ligase activity; GO:0019787 ubiquitin-like protein transferase activity; GO:0043167 ion binding; GO:0043169 cation binding; GO:0046872 metal ion binding; GO:0046914 …	PF19423	PF19423 E3 ubiquitin-protein ligase UBR4 N-terminal		T	KOG1776	Zn-binding protein Push				R-MMU-1280218 Adaptive Immune System;R-MMU-168249 Innate Immune System;R-MMU-168256 Immune System;R-MMU-6798695 Neutrophil degranulation;R-MMU-983168 Antigen processing: Ubiquitination & Proteasome degradation;R-MMU-983169 Class I MHC mediated antigen processing & presentation	https://reactome.org/PathwayBrowser/#/R-MMU-1280218;https://reactome.org/PathwayBrowser/#/R-MMU-168249;https://reactome.org/PathwayBrowser/#/R-MMU-168256;https://reactome.org/PathwayBrowser/#/R-MMU-6798695;https://reactome.org/PathwayBrowser/#/R-MMU-983168;https://reactome.org/PathwayBrowser/#/R-MMU-983169
A2AN08	1918	K	2.08509	0.0281949	Up	E3 ubiquitin-protein ligase UBR4 OS=Mus musculus OX=10090 GN=Ubr4 PE=1 SV=1	Ubr4	_GK[Acetyl (K)]ITVLQLSALLK_	1	26.9921	59.4925	34.8844	86.4687	95.2641	79.0813	0.43066	0.936716	0.564485	1.34715	1.45888	1.22207	plasma membrane	K10691	UBR4; E3 ubiquitin-protein ligase UBR4 [EC:2.3.2.27]	mmu05165 Human papillomavirus infection; mmu05203 Viral carcinogenesis	GO:0001775 cell activation; GO:0002252 immune effector process; GO:0002263 cell activation involved in immune response; GO:0002274 myeloid leukocyte activation; GO:0002275 myeloid cell activation involved in immune response; GO:0002283 neutrophil activation involved in immune response; GO:0002366 leukocyte activation involved in immune response; GO:0002376 immune system process; GO:0002443 leukoc…	GO:0005622 intracellular anatomical structure; GO:0005634 nucleus; GO:0005654 nucleoplasm; GO:0005737 cytoplasm; GO:0005813 centrosome; GO:0005815 microtubule organizing center; GO:0005829 cytosol; GO:0005856 cytoskeleton; GO:0005886 plasma membrane; GO:0012505 endomembrane system; GO:0012506 vesicle membrane; GO:0015630 microtubule cytoskeleton; GO:0016020 membrane; GO:0030141 secretory granule;…	GO:0003824 catalytic activity; GO:0004842 ubiquitin-protein transferase activity; GO:0005488 binding; GO:0005515 protein binding; GO:0005516 calmodulin binding; GO:0008270 zinc ion binding; GO:0016740 transferase activity; GO:0016874 ligase activity; GO:0019787 ubiquitin-like protein transferase activity; GO:0043167 ion binding; GO:0043169 cation binding; GO:0046872 metal ion binding; GO:0046914 …	PF19423	PF19423 E3 ubiquitin-protein ligase UBR4 N-terminal		T	KOG1776	Zn-binding protein Push				R-MMU-1280218 Adaptive Immune System;R-MMU-168249 Innate Immune System;R-MMU-168256 Immune System;R-MMU-6798695 Neutrophil degranulation;R-MMU-983168 Antigen processing: Ubiquitination & Proteasome degradation;R-MMU-983169 Class I MHC mediated antigen processing & presentation	https://reactome.org/PathwayBrowser/#/R-MMU-1280218;https://reactome.org/PathwayBrowser/#/R-MMU-168249;https://reactome.org/PathwayBrowser/#/R-MMU-168256;https://reactome.org/PathwayBrowser/#/R-MMU-6798695;https://reactome.org/PathwayBrowser/#/R-MMU-983168;https://reactome.org/PathwayBrowser/#/R-MMU-983169
A2AN08	3169	K	1.11229	0.498142	None	E3 ubiquitin-protein ligase UBR4 OS=Mus musculus OX=10090 GN=Ubr4 PE=1 SV=1	Ubr4	_LPYQIK[Acetyl (K)]K_	1	115.904	141.698	115.141	114.057	142.763	171.33	0.882455	1.06465	0.889097	0.847967	1.04328	1.26344	plasma membrane	K10691	UBR4; E3 ubiquitin-protein ligase UBR4 [EC:2.3.2.27]	mmu05165 Human papillomavirus infection; mmu05203 Viral carcinogenesis	GO:0001775 cell activation; GO:0002252 immune effector process; GO:0002263 cell activation involved in immune response; GO:0002274 myeloid leukocyte activation; GO:0002275 myeloid cell activation involved in immune response; GO:0002283 neutrophil activation involved in immune response; GO:0002366 leukocyte activation involved in immune response; GO:0002376 immune system process; GO:0002443 leukoc…	GO:0005622 intracellular anatomical structure; GO:0005634 nucleus; GO:0005654 nucleoplasm; GO:0005737 cytoplasm; GO:0005813 centrosome; GO:0005815 microtubule organizing center; GO:0005829 cytosol; GO:0005856 cytoskeleton; GO:0005886 plasma membrane; GO:0012505 endomembrane system; GO:0012506 vesicle membrane; GO:0015630 microtubule cytoskeleton; GO:0016020 membrane; GO:0030141 secretory granule;…	GO:0003824 catalytic activity; GO:0004842 ubiquitin-protein transferase activity; GO:0005488 binding; GO:0005515 protein binding; GO:0005516 calmodulin binding; GO:0008270 zinc ion binding; GO:0016740 transferase activity; GO:0016874 ligase activity; GO:0019787 ubiquitin-like protein transferase activity; GO:0043167 ion binding; GO:0043169 cation binding; GO:0046872 metal ion binding; GO:0046914 …	PF19423	PF19423 E3 ubiquitin-protein ligase UBR4 N-terminal		T	KOG1776	Zn-binding protein Push				R-MMU-1280218 Adaptive Immune System;R-MMU-168249 Innate Immune System;R-MMU-168256 Immune System;R-MMU-6798695 Neutrophil degranulation;R-MMU-983168 Antigen processing: Ubiquitination & Proteasome degradation;R-MMU-983169 Class I MHC mediated antigen processing & presentation	https://reactome.org/PathwayBrowser/#/R-MMU-1280218;https://reactome.org/PathwayBrowser/#/R-MMU-168249;https://reactome.org/PathwayBrowser/#/R-MMU-168256;https://reactome.org/PathwayBrowser/#/R-MMU-6798695;https://reactome.org/PathwayBrowser/#/R-MMU-983168;https://reactome.org/PathwayBrowser/#/R-MMU-983169
A2AN08	3489	K	0.676104	0.0109053	None	E3 ubiquitin-protein ligase UBR4 OS=Mus musculus OX=10090 GN=Ubr4 PE=1 SV=1	Ubr4	_EYSQK[Acetyl (K)]AVEILR_	1	268.327	291.72	289.455	181.52	179.627	232.176	1.13402	1.21666	1.24068	0.749101	0.72865	0.950383	plasma membrane	K10691	UBR4; E3 ubiquitin-protein ligase UBR4 [EC:2.3.2.27]	mmu05165 Human papillomavirus infection; mmu05203 Viral carcinogenesis	GO:0001775 cell activation; GO:0002252 immune effector process; GO:0002263 cell activation involved in immune response; GO:0002274 myeloid leukocyte activation; GO:0002275 myeloid cell activation involved in immune response; GO:0002283 neutrophil activation involved in immune response; GO:0002366 leukocyte activation involved in immune response; GO:0002376 immune system process; GO:0002443 leukoc…	GO:0005622 intracellular anatomical structure; GO:0005634 nucleus; GO:0005654 nucleoplasm; GO:0005737 cytoplasm; GO:0005813 centrosome; GO:0005815 microtubule organizing center; GO:0005829 cytosol; GO:0005856 cytoskeleton; GO:0005886 plasma membrane; GO:0012505 endomembrane system; GO:0012506 vesicle membrane; GO:0015630 microtubule cytoskeleton; GO:0016020 membrane; GO:0030141 secretory granule;…	GO:0003824 catalytic activity; GO:0004842 ubiquitin-protein transferase activity; GO:0005488 binding; GO:0005515 protein binding; GO:0005516 calmodulin binding; GO:0008270 zinc ion binding; GO:0016740 transferase activity; GO:0016874 ligase activity; GO:0019787 ubiquitin-like protein transferase activity; GO:0043167 ion binding; GO:0043169 cation binding; GO:0046872 metal ion binding; GO:0046914 …	PF19423	PF19423 E3 ubiquitin-protein ligase UBR4 N-terminal		T	KOG1776	Zn-binding protein Push				R-MMU-1280218 Adaptive Immune System;R-MMU-168249 Innate Immune System;R-MMU-168256 Immune System;R-MMU-6798695 Neutrophil degranulation;R-MMU-983168 Antigen processing: Ubiquitination & Proteasome degradation;R-MMU-983169 Class I MHC mediated antigen processing & presentation	https://reactome.org/PathwayBrowser/#/R-MMU-1280218;https://reactome.org/PathwayBrowser/#/R-MMU-168249;https://reactome.org/PathwayBrowser/#/R-MMU-168256;https://reactome.org/PathwayBrowser/#/R-MMU-6798695;https://reactome.org/PathwayBrowser/#/R-MMU-983168;https://reactome.org/PathwayBrowser/#/R-MMU-983169
A2AN08	3561	K	1.00445	0.926332	None	E3 ubiquitin-protein ligase UBR4 OS=Mus musculus OX=10090 GN=Ubr4 PE=1 SV=1	Ubr4	_YTTTQQVVK[Acetyl (K)]LIGSHTISK_	1	203.503	205.856	215.879	210.444	208.477	230.015	0.973893	0.972193	1.04779	0.983418	0.95761	1.06616	plasma membrane	K10691	UBR4; E3 ubiquitin-protein ligase UBR4 [EC:2.3.2.27]	mmu05165 Human papillomavirus infection; mmu05203 Viral carcinogenesis	GO:0001775 cell activation; GO:0002252 immune effector process; GO:0002263 cell activation involved in immune response; GO:0002274 myeloid leukocyte activation; GO:0002275 myeloid cell activation involved in immune response; GO:0002283 neutrophil activation involved in immune response; GO:0002366 leukocyte activation involved in immune response; GO:0002376 immune system process; GO:0002443 leukoc…	GO:0005622 intracellular anatomical structure; GO:0005634 nucleus; GO:0005654 nucleoplasm; GO:0005737 cytoplasm; GO:0005813 centrosome; GO:0005815 microtubule organizing center; GO:0005829 cytosol; GO:0005856 cytoskeleton; GO:0005886 plasma membrane; GO:0012505 endomembrane system; GO:0012506 vesicle membrane; GO:0015630 microtubule cytoskeleton; GO:0016020 membrane; GO:0030141 secretory granule;…	GO:0003824 catalytic activity; GO:0004842 ubiquitin-protein transferase activity; GO:0005488 binding; GO:0005515 protein binding; GO:0005516 calmodulin binding; GO:0008270 zinc ion binding; GO:0016740 transferase activity; GO:0016874 ligase activity; GO:0019787 ubiquitin-like protein transferase activity; GO:0043167 ion binding; GO:0043169 cation binding; GO:0046872 metal ion binding; GO:0046914 …	PF19423	PF19423 E3 ubiquitin-protein ligase UBR4 N-terminal		T	KOG1776	Zn-binding protein Push				R-MMU-1280218 Adaptive Immune System;R-MMU-168249 Innate Immune System;R-MMU-168256 Immune System;R-MMU-6798695 Neutrophil degranulation;R-MMU-983168 Antigen processing: Ubiquitination & Proteasome degradation;R-MMU-983169 Class I MHC mediated antigen processing & presentation	https://reactome.org/PathwayBrowser/#/R-MMU-1280218;https://reactome.org/PathwayBrowser/#/R-MMU-168249;https://reactome.org/PathwayBrowser/#/R-MMU-168256;https://reactome.org/PathwayBrowser/#/R-MMU-6798695;https://reactome.org/PathwayBrowser/#/R-MMU-983168;https://reactome.org/PathwayBrowser/#/R-MMU-983169
A2AN08	3570	K	4.2245	0.00938408	Up	E3 ubiquitin-protein ligase UBR4 OS=Mus musculus OX=10090 GN=Ubr4 PE=1 SV=1	Ubr4	_LIGSHTISK[Acetyl (K)]VTVK_	1	22.6983	9.22594	24.6762	79.8963	77.064	90.9514	0.454526	0.182315	0.501149	1.56226	1.48118	1.764	plasma membrane	K10691	UBR4; E3 ubiquitin-protein ligase UBR4 [EC:2.3.2.27]	mmu05165 Human papillomavirus infection; mmu05203 Viral carcinogenesis	GO:0001775 cell activation; GO:0002252 immune effector process; GO:0002263 cell activation involved in immune response; GO:0002274 myeloid leukocyte activation; GO:0002275 myeloid cell activation involved in immune response; GO:0002283 neutrophil activation involved in immune response; GO:0002366 leukocyte activation involved in immune response; GO:0002376 immune system process; GO:0002443 leukoc…	GO:0005622 intracellular anatomical structure; GO:0005634 nucleus; GO:0005654 nucleoplasm; GO:0005737 cytoplasm; GO:0005813 centrosome; GO:0005815 microtubule organizing center; GO:0005829 cytosol; GO:0005856 cytoskeleton; GO:0005886 plasma membrane; GO:0012505 endomembrane system; GO:0012506 vesicle membrane; GO:0015630 microtubule cytoskeleton; GO:0016020 membrane; GO:0030141 secretory granule;…	GO:0003824 catalytic activity; GO:0004842 ubiquitin-protein transferase activity; GO:0005488 binding; GO:0005515 protein binding; GO:0005516 calmodulin binding; GO:0008270 zinc ion binding; GO:0016740 transferase activity; GO:0016874 ligase activity; GO:0019787 ubiquitin-like protein transferase activity; GO:0043167 ion binding; GO:0043169 cation binding; GO:0046872 metal ion binding; GO:0046914 …	PF19423	PF19423 E3 ubiquitin-protein ligase UBR4 N-terminal		T	KOG1776	Zn-binding protein Push				R-MMU-1280218 Adaptive Immune System;R-MMU-168249 Innate Immune System;R-MMU-168256 Immune System;R-MMU-6798695 Neutrophil degranulation;R-MMU-983168 Antigen processing: Ubiquitination & Proteasome degradation;R-MMU-983169 Class I MHC mediated antigen processing & presentation	https://reactome.org/PathwayBrowser/#/R-MMU-1280218;https://reactome.org/PathwayBrowser/#/R-MMU-168249;https://reactome.org/PathwayBrowser/#/R-MMU-168256;https://reactome.org/PathwayBrowser/#/R-MMU-6798695;https://reactome.org/PathwayBrowser/#/R-MMU-983168;https://reactome.org/PathwayBrowser/#/R-MMU-983169
A2AN08	3742	K	0.604946	0.0219157	Down	E3 ubiquitin-protein ligase UBR4 OS=Mus musculus OX=10090 GN=Ubr4 PE=1 SV=1	Ubr4	_AVSNINTLLDK[Acetyl (K)]ADR_	1	44.5759	49.6685	38.6098	34.1445	26.2791	22.4473	1.26	1.38547	1.10685	0.942433	0.712968	0.614552	plasma membrane	K10691	UBR4; E3 ubiquitin-protein ligase UBR4 [EC:2.3.2.27]	mmu05165 Human papillomavirus infection; mmu05203 Viral carcinogenesis	GO:0001775 cell activation; GO:0002252 immune effector process; GO:0002263 cell activation involved in immune response; GO:0002274 myeloid leukocyte activation; GO:0002275 myeloid cell activation involved in immune response; GO:0002283 neutrophil activation involved in immune response; GO:0002366 leukocyte activation involved in immune response; GO:0002376 immune system process; GO:0002443 leukoc…	GO:0005622 intracellular anatomical structure; GO:0005634 nucleus; GO:0005654 nucleoplasm; GO:0005737 cytoplasm; GO:0005813 centrosome; GO:0005815 microtubule organizing center; GO:0005829 cytosol; GO:0005856 cytoskeleton; GO:0005886 plasma membrane; GO:0012505 endomembrane system; GO:0012506 vesicle membrane; GO:0015630 microtubule cytoskeleton; GO:0016020 membrane; GO:0030141 secretory granule;…	GO:0003824 catalytic activity; GO:0004842 ubiquitin-protein transferase activity; GO:0005488 binding; GO:0005515 protein binding; GO:0005516 calmodulin binding; GO:0008270 zinc ion binding; GO:0016740 transferase activity; GO:0016874 ligase activity; GO:0019787 ubiquitin-like protein transferase activity; GO:0043167 ion binding; GO:0043169 cation binding; GO:0046872 metal ion binding; GO:0046914 …	PF19423	PF19423 E3 ubiquitin-protein ligase UBR4 N-terminal		T	KOG1776	Zn-binding protein Push				R-MMU-1280218 Adaptive Immune System;R-MMU-168249 Innate Immune System;R-MMU-168256 Immune System;R-MMU-6798695 Neutrophil degranulation;R-MMU-983168 Antigen processing: Ubiquitination & Proteasome degradation;R-MMU-983169 Class I MHC mediated antigen processing & presentation	https://reactome.org/PathwayBrowser/#/R-MMU-1280218;https://reactome.org/PathwayBrowser/#/R-MMU-168249;https://reactome.org/PathwayBrowser/#/R-MMU-168256;https://reactome.org/PathwayBrowser/#/R-MMU-6798695;https://reactome.org/PathwayBrowser/#/R-MMU-983168;https://reactome.org/PathwayBrowser/#/R-MMU-983169
A2AN08	3817	K	0.769523	0.036284	None	E3 ubiquitin-protein ligase UBR4 OS=Mus musculus OX=10090 GN=Ubr4 PE=1 SV=1	Ubr4	_IIQK[Acetyl (K)]VFASR_	1	534.911	435.253	502.494	353.982	391.625	426.183	1.23343	0.990431	1.17514	0.797033	0.866754	0.951822	plasma membrane	K10691	UBR4; E3 ubiquitin-protein ligase UBR4 [EC:2.3.2.27]	mmu05165 Human papillomavirus infection; mmu05203 Viral carcinogenesis	GO:0001775 cell activation; GO:0002252 immune effector process; GO:0002263 cell activation involved in immune response; GO:0002274 myeloid leukocyte activation; GO:0002275 myeloid cell activation involved in immune response; GO:0002283 neutrophil activation involved in immune response; GO:0002366 leukocyte activation involved in immune response; GO:0002376 immune system process; GO:0002443 leukoc…	GO:0005622 intracellular anatomical structure; GO:0005634 nucleus; GO:0005654 nucleoplasm; GO:0005737 cytoplasm; GO:0005813 centrosome; GO:0005815 microtubule organizing center; GO:0005829 cytosol; GO:0005856 cytoskeleton; GO:0005886 plasma membrane; GO:0012505 endomembrane system; GO:0012506 vesicle membrane; GO:0015630 microtubule cytoskeleton; GO:0016020 membrane; GO:0030141 secretory granule;…	GO:0003824 catalytic activity; GO:0004842 ubiquitin-protein transferase activity; GO:0005488 binding; GO:0005515 protein binding; GO:0005516 calmodulin binding; GO:0008270 zinc ion binding; GO:0016740 transferase activity; GO:0016874 ligase activity; GO:0019787 ubiquitin-like protein transferase activity; GO:0043167 ion binding; GO:0043169 cation binding; GO:0046872 metal ion binding; GO:0046914 …	PF19423	PF19423 E3 ubiquitin-protein ligase UBR4 N-terminal		T	KOG1776	Zn-binding protein Push				R-MMU-1280218 Adaptive Immune System;R-MMU-168249 Innate Immune System;R-MMU-168256 Immune System;R-MMU-6798695 Neutrophil degranulation;R-MMU-983168 Antigen processing: Ubiquitination & Proteasome degradation;R-MMU-983169 Class I MHC mediated antigen processing & presentation	https://reactome.org/PathwayBrowser/#/R-MMU-1280218;https://reactome.org/PathwayBrowser/#/R-MMU-168249;https://reactome.org/PathwayBrowser/#/R-MMU-168256;https://reactome.org/PathwayBrowser/#/R-MMU-6798695;https://reactome.org/PathwayBrowser/#/R-MMU-983168;https://reactome.org/PathwayBrowser/#/R-MMU-983169
A2AN08	4019	K	0.998714	0.950761	None	E3 ubiquitin-protein ligase UBR4 OS=Mus musculus OX=10090 GN=Ubr4 PE=1 SV=1	Ubr4	_ILQK[Acetyl (K)]LIKPPAPTSK_	0.99572	135.144	115.86	153.195	131.847	143.698	142.127	1.00268	0.848294	1.15274	0.955209	1.02331	1.02133	plasma membrane	K10691	UBR4; E3 ubiquitin-protein ligase UBR4 [EC:2.3.2.27]	mmu05165 Human papillomavirus infection; mmu05203 Viral carcinogenesis	GO:0001775 cell activation; GO:0002252 immune effector process; GO:0002263 cell activation involved in immune response; GO:0002274 myeloid leukocyte activation; GO:0002275 myeloid cell activation involved in immune response; GO:0002283 neutrophil activation involved in immune response; GO:0002366 leukocyte activation involved in immune response; GO:0002376 immune system process; GO:0002443 leukoc…	GO:0005622 intracellular anatomical structure; GO:0005634 nucleus; GO:0005654 nucleoplasm; GO:0005737 cytoplasm; GO:0005813 centrosome; GO:0005815 microtubule organizing center; GO:0005829 cytosol; GO:0005856 cytoskeleton; GO:0005886 plasma membrane; GO:0012505 endomembrane system; GO:0012506 vesicle membrane; GO:0015630 microtubule cytoskeleton; GO:0016020 membrane; GO:0030141 secretory granule;…	GO:0003824 catalytic activity; GO:0004842 ubiquitin-protein transferase activity; GO:0005488 binding; GO:0005515 protein binding; GO:0005516 calmodulin binding; GO:0008270 zinc ion binding; GO:0016740 transferase activity; GO:0016874 ligase activity; GO:0019787 ubiquitin-like protein transferase activity; GO:0043167 ion binding; GO:0043169 cation binding; GO:0046872 metal ion binding; GO:0046914 …	PF19423	PF19423 E3 ubiquitin-protein ligase UBR4 N-terminal		T	KOG1776	Zn-binding protein Push				R-MMU-1280218 Adaptive Immune System;R-MMU-168249 Innate Immune System;R-MMU-168256 Immune System;R-MMU-6798695 Neutrophil degranulation;R-MMU-983168 Antigen processing: Ubiquitination & Proteasome degradation;R-MMU-983169 Class I MHC mediated antigen processing & presentation	https://reactome.org/PathwayBrowser/#/R-MMU-1280218;https://reactome.org/PathwayBrowser/#/R-MMU-168249;https://reactome.org/PathwayBrowser/#/R-MMU-168256;https://reactome.org/PathwayBrowser/#/R-MMU-6798695;https://reactome.org/PathwayBrowser/#/R-MMU-983168;https://reactome.org/PathwayBrowser/#/R-MMU-983169
A2AN08	4097	K	1.12387	0.279476	None	E3 ubiquitin-protein ligase UBR4 OS=Mus musculus OX=10090 GN=Ubr4 PE=1 SV=1	Ubr4	_LYLTEK[Acetyl (K)]YVWR_	1	209.908	164.261	206.552	209.894	219.317	245.787	1.01931	0.787152	1.01726	0.995262	1.02221	1.15601	plasma membrane	K10691	UBR4; E3 ubiquitin-protein ligase UBR4 [EC:2.3.2.27]	mmu05165 Human papillomavirus infection; mmu05203 Viral carcinogenesis	GO:0001775 cell activation; GO:0002252 immune effector process; GO:0002263 cell activation involved in immune response; GO:0002274 myeloid leukocyte activation; GO:0002275 myeloid cell activation involved in immune response; GO:0002283 neutrophil activation involved in immune response; GO:0002366 leukocyte activation involved in immune response; GO:0002376 immune system process; GO:0002443 leukoc…	GO:0005622 intracellular anatomical structure; GO:0005634 nucleus; GO:0005654 nucleoplasm; GO:0005737 cytoplasm; GO:0005813 centrosome; GO:0005815 microtubule organizing center; GO:0005829 cytosol; GO:0005856 cytoskeleton; GO:0005886 plasma membrane; GO:0012505 endomembrane system; GO:0012506 vesicle membrane; GO:0015630 microtubule cytoskeleton; GO:0016020 membrane; GO:0030141 secretory granule;…	GO:0003824 catalytic activity; GO:0004842 ubiquitin-protein transferase activity; GO:0005488 binding; GO:0005515 protein binding; GO:0005516 calmodulin binding; GO:0008270 zinc ion binding; GO:0016740 transferase activity; GO:0016874 ligase activity; GO:0019787 ubiquitin-like protein transferase activity; GO:0043167 ion binding; GO:0043169 cation binding; GO:0046872 metal ion binding; GO:0046914 …	PF19423	PF19423 E3 ubiquitin-protein ligase UBR4 N-terminal		T	KOG1776	Zn-binding protein Push				R-MMU-1280218 Adaptive Immune System;R-MMU-168249 Innate Immune System;R-MMU-168256 Immune System;R-MMU-6798695 Neutrophil degranulation;R-MMU-983168 Antigen processing: Ubiquitination & Proteasome degradation;R-MMU-983169 Class I MHC mediated antigen processing & presentation	https://reactome.org/PathwayBrowser/#/R-MMU-1280218;https://reactome.org/PathwayBrowser/#/R-MMU-168249;https://reactome.org/PathwayBrowser/#/R-MMU-168256;https://reactome.org/PathwayBrowser/#/R-MMU-6798695;https://reactome.org/PathwayBrowser/#/R-MMU-983168;https://reactome.org/PathwayBrowser/#/R-MMU-983169
A2AN08	4103	K	0.747161	0.0269352	None	E3 ubiquitin-protein ligase UBR4 OS=Mus musculus OX=10090 GN=Ubr4 PE=1 SV=1	Ubr4	_WK[Acetyl (K)]QFLSR_	1	535.946	604.701	610.325	397.901	437.306	516.761	1.05322	1.17269	1.21641	0.76354	0.824844	0.983584	plasma membrane	K10691	UBR4; E3 ubiquitin-protein ligase UBR4 [EC:2.3.2.27]	mmu05165 Human papillomavirus infection; mmu05203 Viral carcinogenesis	GO:0001775 cell activation; GO:0002252 immune effector process; GO:0002263 cell activation involved in immune response; GO:0002274 myeloid leukocyte activation; GO:0002275 myeloid cell activation involved in immune response; GO:0002283 neutrophil activation involved in immune response; GO:0002366 leukocyte activation involved in immune response; GO:0002376 immune system process; GO:0002443 leukoc…	GO:0005622 intracellular anatomical structure; GO:0005634 nucleus; GO:0005654 nucleoplasm; GO:0005737 cytoplasm; GO:0005813 centrosome; GO:0005815 microtubule organizing center; GO:0005829 cytosol; GO:0005856 cytoskeleton; GO:0005886 plasma membrane; GO:0012505 endomembrane system; GO:0012506 vesicle membrane; GO:0015630 microtubule cytoskeleton; GO:0016020 membrane; GO:0030141 secretory granule;…	GO:0003824 catalytic activity; GO:0004842 ubiquitin-protein transferase activity; GO:0005488 binding; GO:0005515 protein binding; GO:0005516 calmodulin binding; GO:0008270 zinc ion binding; GO:0016740 transferase activity; GO:0016874 ligase activity; GO:0019787 ubiquitin-like protein transferase activity; GO:0043167 ion binding; GO:0043169 cation binding; GO:0046872 metal ion binding; GO:0046914 …	PF19423	PF19423 E3 ubiquitin-protein ligase UBR4 N-terminal		T	KOG1776	Zn-binding protein Push				R-MMU-1280218 Adaptive Immune System;R-MMU-168249 Innate Immune System;R-MMU-168256 Immune System;R-MMU-6798695 Neutrophil degranulation;R-MMU-983168 Antigen processing: Ubiquitination & Proteasome degradation;R-MMU-983169 Class I MHC mediated antigen processing & presentation	https://reactome.org/PathwayBrowser/#/R-MMU-1280218;https://reactome.org/PathwayBrowser/#/R-MMU-168249;https://reactome.org/PathwayBrowser/#/R-MMU-168256;https://reactome.org/PathwayBrowser/#/R-MMU-6798695;https://reactome.org/PathwayBrowser/#/R-MMU-983168;https://reactome.org/PathwayBrowser/#/R-MMU-983169
A2AN08	4194	K	1.14389	0.170345	None	E3 ubiquitin-protein ligase UBR4 OS=Mus musculus OX=10090 GN=Ubr4 PE=1 SV=1	Ubr4	_LIASC[Carbamidomethyl (C)]HWK[Acetyl (K)]VYLAAR_	1	189.844	182.532	218.161	209.532	235.605	253.536	0.89793	0.851985	1.04652	0.967737	1.0696	1.16148	plasma membrane	K10691	UBR4; E3 ubiquitin-protein ligase UBR4 [EC:2.3.2.27]	mmu05165 Human papillomavirus infection; mmu05203 Viral carcinogenesis	GO:0001775 cell activation; GO:0002252 immune effector process; GO:0002263 cell activation involved in immune response; GO:0002274 myeloid leukocyte activation; GO:0002275 myeloid cell activation involved in immune response; GO:0002283 neutrophil activation involved in immune response; GO:0002366 leukocyte activation involved in immune response; GO:0002376 immune system process; GO:0002443 leukoc…	GO:0005622 intracellular anatomical structure; GO:0005634 nucleus; GO:0005654 nucleoplasm; GO:0005737 cytoplasm; GO:0005813 centrosome; GO:0005815 microtubule organizing center; GO:0005829 cytosol; GO:0005856 cytoskeleton; GO:0005886 plasma membrane; GO:0012505 endomembrane system; GO:0012506 vesicle membrane; GO:0015630 microtubule cytoskeleton; GO:0016020 membrane; GO:0030141 secretory granule;…	GO:0003824 catalytic activity; GO:0004842 ubiquitin-protein transferase activity; GO:0005488 binding; GO:0005515 protein binding; GO:0005516 calmodulin binding; GO:0008270 zinc ion binding; GO:0016740 transferase activity; GO:0016874 ligase activity; GO:0019787 ubiquitin-like protein transferase activity; GO:0043167 ion binding; GO:0043169 cation binding; GO:0046872 metal ion binding; GO:0046914 …	PF19423	PF19423 E3 ubiquitin-protein ligase UBR4 N-terminal		T	KOG1776	Zn-binding protein Push				R-MMU-1280218 Adaptive Immune System;R-MMU-168249 Innate Immune System;R-MMU-168256 Immune System;R-MMU-6798695 Neutrophil degranulation;R-MMU-983168 Antigen processing: Ubiquitination & Proteasome degradation;R-MMU-983169 Class I MHC mediated antigen processing & presentation	https://reactome.org/PathwayBrowser/#/R-MMU-1280218;https://reactome.org/PathwayBrowser/#/R-MMU-168249;https://reactome.org/PathwayBrowser/#/R-MMU-168256;https://reactome.org/PathwayBrowser/#/R-MMU-6798695;https://reactome.org/PathwayBrowser/#/R-MMU-983168;https://reactome.org/PathwayBrowser/#/R-MMU-983169
A2AN08	4514	K	0.770356	0.00099835	None	E3 ubiquitin-protein ligase UBR4 OS=Mus musculus OX=10090 GN=Ubr4 PE=1 SV=1	Ubr4	_LFSYC[Carbamidomethyl (C)]VK[Acetyl (K)]VK_	1	359.023	392.542	357.653	281.322	304.806	296.485	1.09911	1.18591	1.11046	0.840973	0.895635	0.879114	plasma membrane	K10691	UBR4; E3 ubiquitin-protein ligase UBR4 [EC:2.3.2.27]	mmu05165 Human papillomavirus infection; mmu05203 Viral carcinogenesis	GO:0001775 cell activation; GO:0002252 immune effector process; GO:0002263 cell activation involved in immune response; GO:0002274 myeloid leukocyte activation; GO:0002275 myeloid cell activation involved in immune response; GO:0002283 neutrophil activation involved in immune response; GO:0002366 leukocyte activation involved in immune response; GO:0002376 immune system process; GO:0002443 leukoc…	GO:0005622 intracellular anatomical structure; GO:0005634 nucleus; GO:0005654 nucleoplasm; GO:0005737 cytoplasm; GO:0005813 centrosome; GO:0005815 microtubule organizing center; GO:0005829 cytosol; GO:0005856 cytoskeleton; GO:0005886 plasma membrane; GO:0012505 endomembrane system; GO:0012506 vesicle membrane; GO:0015630 microtubule cytoskeleton; GO:0016020 membrane; GO:0030141 secretory granule;…	GO:0003824 catalytic activity; GO:0004842 ubiquitin-protein transferase activity; GO:0005488 binding; GO:0005515 protein binding; GO:0005516 calmodulin binding; GO:0008270 zinc ion binding; GO:0016740 transferase activity; GO:0016874 ligase activity; GO:0019787 ubiquitin-like protein transferase activity; GO:0043167 ion binding; GO:0043169 cation binding; GO:0046872 metal ion binding; GO:0046914 …	PF19423	PF19423 E3 ubiquitin-protein ligase UBR4 N-terminal		T	KOG1776	Zn-binding protein Push				R-MMU-1280218 Adaptive Immune System;R-MMU-168249 Innate Immune System;R-MMU-168256 Immune System;R-MMU-6798695 Neutrophil degranulation;R-MMU-983168 Antigen processing: Ubiquitination & Proteasome degradation;R-MMU-983169 Class I MHC mediated antigen processing & presentation	https://reactome.org/PathwayBrowser/#/R-MMU-1280218;https://reactome.org/PathwayBrowser/#/R-MMU-168249;https://reactome.org/PathwayBrowser/#/R-MMU-168256;https://reactome.org/PathwayBrowser/#/R-MMU-6798695;https://reactome.org/PathwayBrowser/#/R-MMU-983168;https://reactome.org/PathwayBrowser/#/R-MMU-983169
A2AN08	4643	K	0.446867	0.27655	None	E3 ubiquitin-protein ligase UBR4 OS=Mus musculus OX=10090 GN=Ubr4 PE=1 SV=1	Ubr4	_FKPYC[Carbamidomethyl (C)]SFEK[Acetyl (K)]YDEDHSGDDKVFLDC[Carbamidomethyl (C)]FC[Carbamidomethyl (C)]K_	0.999948	38.7018	82.4429		30.4327		24.7111	0.892454	1.8761		0.68526		0.551914	plasma membrane	K10691	UBR4; E3 ubiquitin-protein ligase UBR4 [EC:2.3.2.27]	mmu05165 Human papillomavirus infection; mmu05203 Viral carcinogenesis	GO:0001775 cell activation; GO:0002252 immune effector process; GO:0002263 cell activation involved in immune response; GO:0002274 myeloid leukocyte activation; GO:0002275 myeloid cell activation involved in immune response; GO:0002283 neutrophil activation involved in immune response; GO:0002366 leukocyte activation involved in immune response; GO:0002376 immune system process; GO:0002443 leukoc…	GO:0005622 intracellular anatomical structure; GO:0005634 nucleus; GO:0005654 nucleoplasm; GO:0005737 cytoplasm; GO:0005813 centrosome; GO:0005815 microtubule organizing center; GO:0005829 cytosol; GO:0005856 cytoskeleton; GO:0005886 plasma membrane; GO:0012505 endomembrane system; GO:0012506 vesicle membrane; GO:0015630 microtubule cytoskeleton; GO:0016020 membrane; GO:0030141 secretory granule;…	GO:0003824 catalytic activity; GO:0004842 ubiquitin-protein transferase activity; GO:0005488 binding; GO:0005515 protein binding; GO:0005516 calmodulin binding; GO:0008270 zinc ion binding; GO:0016740 transferase activity; GO:0016874 ligase activity; GO:0019787 ubiquitin-like protein transferase activity; GO:0043167 ion binding; GO:0043169 cation binding; GO:0046872 metal ion binding; GO:0046914 …	PF19423	PF19423 E3 ubiquitin-protein ligase UBR4 N-terminal		T	KOG1776	Zn-binding protein Push				R-MMU-1280218 Adaptive Immune System;R-MMU-168249 Innate Immune System;R-MMU-168256 Immune System;R-MMU-6798695 Neutrophil degranulation;R-MMU-983168 Antigen processing: Ubiquitination & Proteasome degradation;R-MMU-983169 Class I MHC mediated antigen processing & presentation	https://reactome.org/PathwayBrowser/#/R-MMU-1280218;https://reactome.org/PathwayBrowser/#/R-MMU-168249;https://reactome.org/PathwayBrowser/#/R-MMU-168256;https://reactome.org/PathwayBrowser/#/R-MMU-6798695;https://reactome.org/PathwayBrowser/#/R-MMU-983168;https://reactome.org/PathwayBrowser/#/R-MMU-983169
A2AN08	4661	K	0.482075	0.0404986	Down	E3 ubiquitin-protein ligase UBR4 OS=Mus musculus OX=10090 GN=Ubr4 PE=1 SV=1	Ubr4	_VFLDC[Carbamidomethyl (C)]FC[Carbamidomethyl (C)]K[Acetyl (K)]IAAGIK_	1	20.2077		18.989	11.587	6.90442	10.9412	1.49622		1.42595	0.837744	0.490678	0.784636	plasma membrane	K10691	UBR4; E3 ubiquitin-protein ligase UBR4 [EC:2.3.2.27]	mmu05165 Human papillomavirus infection; mmu05203 Viral carcinogenesis	GO:0001775 cell activation; GO:0002252 immune effector process; GO:0002263 cell activation involved in immune response; GO:0002274 myeloid leukocyte activation; GO:0002275 myeloid cell activation involved in immune response; GO:0002283 neutrophil activation involved in immune response; GO:0002366 leukocyte activation involved in immune response; GO:0002376 immune system process; GO:0002443 leukoc…	GO:0005622 intracellular anatomical structure; GO:0005634 nucleus; GO:0005654 nucleoplasm; GO:0005737 cytoplasm; GO:0005813 centrosome; GO:0005815 microtubule organizing center; GO:0005829 cytosol; GO:0005856 cytoskeleton; GO:0005886 plasma membrane; GO:0012505 endomembrane system; GO:0012506 vesicle membrane; GO:0015630 microtubule cytoskeleton; GO:0016020 membrane; GO:0030141 secretory granule;…	GO:0003824 catalytic activity; GO:0004842 ubiquitin-protein transferase activity; GO:0005488 binding; GO:0005515 protein binding; GO:0005516 calmodulin binding; GO:0008270 zinc ion binding; GO:0016740 transferase activity; GO:0016874 ligase activity; GO:0019787 ubiquitin-like protein transferase activity; GO:0043167 ion binding; GO:0043169 cation binding; GO:0046872 metal ion binding; GO:0046914 …	PF19423	PF19423 E3 ubiquitin-protein ligase UBR4 N-terminal		T	KOG1776	Zn-binding protein Push				R-MMU-1280218 Adaptive Immune System;R-MMU-168249 Innate Immune System;R-MMU-168256 Immune System;R-MMU-6798695 Neutrophil degranulation;R-MMU-983168 Antigen processing: Ubiquitination & Proteasome degradation;R-MMU-983169 Class I MHC mediated antigen processing & presentation	https://reactome.org/PathwayBrowser/#/R-MMU-1280218;https://reactome.org/PathwayBrowser/#/R-MMU-168249;https://reactome.org/PathwayBrowser/#/R-MMU-168256;https://reactome.org/PathwayBrowser/#/R-MMU-6798695;https://reactome.org/PathwayBrowser/#/R-MMU-983168;https://reactome.org/PathwayBrowser/#/R-MMU-983169
A2AN08	4857	K	1.03417	0.807902	None	E3 ubiquitin-protein ligase UBR4 OS=Mus musculus OX=10090 GN=Ubr4 PE=1 SV=1	Ubr4	_VLGIYTFTK[Acetyl (K)]R_	1	675.149	718.053	720.694	637.911	733.187	888.227	0.941386	0.988035	1.01916	0.868538	0.981237	1.19955	plasma membrane	K10691	UBR4; E3 ubiquitin-protein ligase UBR4 [EC:2.3.2.27]	mmu05165 Human papillomavirus infection; mmu05203 Viral carcinogenesis	GO:0001775 cell activation; GO:0002252 immune effector process; GO:0002263 cell activation involved in immune response; GO:0002274 myeloid leukocyte activation; GO:0002275 myeloid cell activation involved in immune response; GO:0002283 neutrophil activation involved in immune response; GO:0002366 leukocyte activation involved in immune response; GO:0002376 immune system process; GO:0002443 leukoc…	GO:0005622 intracellular anatomical structure; GO:0005634 nucleus; GO:0005654 nucleoplasm; GO:0005737 cytoplasm; GO:0005813 centrosome; GO:0005815 microtubule organizing center; GO:0005829 cytosol; GO:0005856 cytoskeleton; GO:0005886 plasma membrane; GO:0012505 endomembrane system; GO:0012506 vesicle membrane; GO:0015630 microtubule cytoskeleton; GO:0016020 membrane; GO:0030141 secretory granule;…	GO:0003824 catalytic activity; GO:0004842 ubiquitin-protein transferase activity; GO:0005488 binding; GO:0005515 protein binding; GO:0005516 calmodulin binding; GO:0008270 zinc ion binding; GO:0016740 transferase activity; GO:0016874 ligase activity; GO:0019787 ubiquitin-like protein transferase activity; GO:0043167 ion binding; GO:0043169 cation binding; GO:0046872 metal ion binding; GO:0046914 …	PF19423	PF19423 E3 ubiquitin-protein ligase UBR4 N-terminal		T	KOG1776	Zn-binding protein Push				R-MMU-1280218 Adaptive Immune System;R-MMU-168249 Innate Immune System;R-MMU-168256 Immune System;R-MMU-6798695 Neutrophil degranulation;R-MMU-983168 Antigen processing: Ubiquitination & Proteasome degradation;R-MMU-983169 Class I MHC mediated antigen processing & presentation	https://reactome.org/PathwayBrowser/#/R-MMU-1280218;https://reactome.org/PathwayBrowser/#/R-MMU-168249;https://reactome.org/PathwayBrowser/#/R-MMU-168256;https://reactome.org/PathwayBrowser/#/R-MMU-6798695;https://reactome.org/PathwayBrowser/#/R-MMU-983168;https://reactome.org/PathwayBrowser/#/R-MMU-983169
A2APY7	114	K	0.45333	0.0370519	Down	Arginine-hydroxylase NDUFAF5, mitochondrial OS=Mus musculus OX=10090 GN=Ndufaf5 PE=1 SV=1	Ndufaf5	_ETVGK[Acetyl (K)]IFQTDIAEHALK_	1	220.459	183.794	185.292	116.264	122.486	73.7066	1.86335	1.36729	1.15245	0.8913	0.683609	0.412075	mitochondria	K18162	NDUFAF5; NADH dehydrogenase [ubiquinone] 1 alpha subcomplex assembly factor 5 [EC:2.1.1.-]	mmu04714 Thermogenesis	GO:0006996 organelle organization; GO:0007005 mitochondrion organization; GO:0008152 metabolic process; GO:0009987 cellular process; GO:0010257 NADH dehydrogenase complex assembly; GO:0016043 cellular component organization; GO:0018193 peptidyl-amino acid modification; GO:0018195 peptidyl-arginine modification; GO:0019538 protein metabolic process; GO:0022607 cellular component assembly; GO:00309…	GO:0005622 intracellular anatomical structure; GO:0005737 cytoplasm; GO:0005739 mitochondrion; GO:0005740 mitochondrial envelope; GO:0005743 mitochondrial inner membrane; GO:0016020 membrane; GO:0019866 organelle inner membrane; GO:0019898 extrinsic component of membrane; GO:0031090 organelle membrane; GO:0031312 extrinsic component of organelle membrane; GO:0031314 extrinsic component of mitocho…	GO:0003824 catalytic activity; GO:0008168 methyltransferase activity; GO:0016491 oxidoreductase activity; GO:0016740 transferase activity; GO:0016741 transferase activity, transferring one-carbon groups;	PF08241	PF08241 Methyltransferase domain	PF08241 Methyltransferase domain	R	KOG2940	Predicted methyltransferase				R-MMU-1428517 Aerobic respiration and respiratory electron transport;R-MMU-1430728 Metabolism;R-MMU-611105 Respiratory electron transport;R-MMU-6799198 Complex I biogenesis	https://reactome.org/PathwayBrowser/#/R-MMU-1428517;https://reactome.org/PathwayBrowser/#/R-MMU-1430728;https://reactome.org/PathwayBrowser/#/R-MMU-611105;https://reactome.org/PathwayBrowser/#/R-MMU-6799198
A2AQ25	1219	K	0.572505	0.00169767	Down	Sickle tail protein OS=Mus musculus OX=10090 GN=Skt PE=1 SV=1	Skt	_VTAGALRPSGPPK[Acetyl (K)]WER_	1	601.078	544.53	670.306	367.681	341.911	437.171	1.2637	1.21386	1.38454	0.700036	0.67816	0.832877	nucleus				GO:0001501 skeletal system development; GO:0007275 multicellular organism development; GO:0009790 embryo development; GO:0009792 embryo development ending in birth or egg hatching; GO:0032501 multicellular organismal process; GO:0032502 developmental process; GO:0043009 chordate embryonic development; GO:0048706 embryonic skeletal system development; GO:0048731 system development; GO:0048856 anat…	GO:0005622 intracellular anatomical structure; GO:0005737 cytoplasm;
A2AR02	61	K	1.13038	0.318819	None	Peptidyl-prolyl cis-trans isomerase G OS=Mus musculus OX=10090 GN=Ppig PE=1 SV=1	Ppig	_STQKPLHYK[Acetyl (K)]SC[Carbamidomethyl (C)]LFHR_	0.99995	183.466	170.151	173.2	200.089	227.036	253.168	1.0796	0.94894	0.793815	0.956181	1.03668	1.19748	nucleus	K09566			GO:0000375 RNA splicing, via transesterification reactions; GO:0000377 RNA splicing, via transesterification reactions with bulged adenosine as nucleophile; GO:0000398 mRNA splicing, via spliceosome; GO:0000413 protein peptidyl-prolyl isomerization; GO:0006139 nucleobase-containing compound metabolic process; GO:0006396 RNA processing; GO:0006397 mRNA processing; GO:0006457 protein folding; GO:00…	GO:0005622 intracellular anatomical structure; GO:0005634 nucleus; GO:0005654 nucleoplasm; GO:0005737 cytoplasm; GO:0005739 mitochondrion; GO:0005829 cytosol; GO:0005886 plasma membrane; GO:0016020 membrane; GO:0016363 nuclear matrix; GO:0016604 nuclear body; GO:0016607 nuclear speck; GO:0031974 membrane-enclosed lumen; GO:0031981 nuclear lumen; GO:0034399 nuclear periphery; GO:0043226 organelle;…	GO:0003755 peptidyl-prolyl cis-trans isomerase activity; GO:0003824 catalytic activity; GO:0005488 binding; GO:0016018 cyclosporin A binding; GO:0016853 isomerase activity; GO:0016859 cis-trans isomerase activity; GO:0033218 amide binding; GO:0042277 peptide binding; GO:0140096 catalytic activity, acting on a protein;	PF00160	PF00160 Cyclophilin type peptidyl-prolyl cis-trans isomerase/CLD	PF00160 Cyclophilin type peptidyl-prolyl cis-trans isomerase/CLD	O	KOG0546	HSP90 co-chaperone CPR7/Cyclophilin
A2ARP1	126	K	1.04674		None	Inositol hexakisphosphate and diphosphoinositol-pentakisphosphate kinase 1 OS=Mus musculus OX=10090 GN=Ppip5k1 PE=1 SV=1	Ppip5k1	_AVAYSK[Acetyl (K)]LR_	1	257.198	479.302	173.933		337.897		0.729821	1.80331	0.554344		1.07726		nucleus	K13024	PPIP5K; inositol-hexakisphosphate/diphosphoinositol-pentakisphosphate 1-kinase [EC:2.7.4.24]	mmu04070 Phosphatidylinositol signaling system	GO:0005975 carbohydrate metabolic process; GO:0006020 inositol metabolic process; GO:0006066 alcohol metabolic process; GO:0006793 phosphorus metabolic process; GO:0006796 phosphate-containing compound metabolic process; GO:0008152 metabolic process; GO:0009058 biosynthetic process; GO:0009987 cellular process; GO:0016310 phosphorylation; GO:0019637 organophosphate metabolic process; GO:0019751 p…	GO:0005622 intracellular anatomical structure; GO:0005634 nucleus; GO:0005654 nucleoplasm; GO:0005737 cytoplasm; GO:0005829 cytosol; GO:0005886 plasma membrane; GO:0016020 membrane; GO:0031974 membrane-enclosed lumen; GO:0031981 nuclear lumen; GO:0043226 organelle; GO:0043227 membrane-bounded organelle; GO:0043229 intracellular organelle; GO:0043231 intracellular membrane-bounded organelle; GO:00…	GO:0000166 nucleotide binding; GO:0000827 inositol-1,3,4,5,6-pentakisphosphate kinase activity; GO:0000828 inositol hexakisphosphate kinase activity; GO:0000829 diphosphoinositol pentakisphosphate kinase activity; GO:0000832 inositol hexakisphosphate 5-kinase activity; GO:0003824 catalytic activity; GO:0005488 binding; GO:0005524 ATP binding; GO:0016301 kinase activity; GO:0016740 transferase act…	PF18086	PF18086 Diphosphoinositol pentakisphosphate kinase 2 N-terminal domain	PF18086 Diphosphoinositol pentakisphosphate kinase 2 N-terminal domain	Z	KOG1057	Arp2/3 complex-interacting protein VIP1/Asp1, involved in regulation of actin cytoskeleton				R-MMU-1430728 Metabolism;R-MMU-1483249 Inositol phosphate metabolism;R-MMU-1855167 Synthesis of pyrophosphates in the cytosol	https://reactome.org/PathwayBrowser/#/R-MMU-1430728;https://reactome.org/PathwayBrowser/#/R-MMU-1483249;https://reactome.org/PathwayBrowser/#/R-MMU-1855167
A2ARP1	344	K	1.39109		None	Inositol hexakisphosphate and diphosphoinositol-pentakisphosphate kinase 1 OS=Mus musculus OX=10090 GN=Ppip5k1 PE=1 SV=1	Ppip5k1	_NSMK[Acetyl (K)]YYDDC[Carbamidomethyl (C)]AK_	1		12.1332		25.9179	17.9388	16.3899		0.787315		1.3064	0.986372	0.99289	nucleus	K13024	PPIP5K; inositol-hexakisphosphate/diphosphoinositol-pentakisphosphate 1-kinase [EC:2.7.4.24]	mmu04070 Phosphatidylinositol signaling system	GO:0005975 carbohydrate metabolic process; GO:0006020 inositol metabolic process; GO:0006066 alcohol metabolic process; GO:0006793 phosphorus metabolic process; GO:0006796 phosphate-containing compound metabolic process; GO:0008152 metabolic process; GO:0009058 biosynthetic process; GO:0009987 cellular process; GO:0016310 phosphorylation; GO:0019637 organophosphate metabolic process; GO:0019751 p…	GO:0005622 intracellular anatomical structure; GO:0005634 nucleus; GO:0005654 nucleoplasm; GO:0005737 cytoplasm; GO:0005829 cytosol; GO:0005886 plasma membrane; GO:0016020 membrane; GO:0031974 membrane-enclosed lumen; GO:0031981 nuclear lumen; GO:0043226 organelle; GO:0043227 membrane-bounded organelle; GO:0043229 intracellular organelle; GO:0043231 intracellular membrane-bounded organelle; GO:00…	GO:0000166 nucleotide binding; GO:0000827 inositol-1,3,4,5,6-pentakisphosphate kinase activity; GO:0000828 inositol hexakisphosphate kinase activity; GO:0000829 diphosphoinositol pentakisphosphate kinase activity; GO:0000832 inositol hexakisphosphate 5-kinase activity; GO:0003824 catalytic activity; GO:0005488 binding; GO:0005524 ATP binding; GO:0016301 kinase activity; GO:0016740 transferase act…	PF18086	PF18086 Diphosphoinositol pentakisphosphate kinase 2 N-terminal domain		Z	KOG1057	Arp2/3 complex-interacting protein VIP1/Asp1, involved in regulation of actin cytoskeleton				R-MMU-1430728 Metabolism;R-MMU-1483249 Inositol phosphate metabolism;R-MMU-1855167 Synthesis of pyrophosphates in the cytosol	https://reactome.org/PathwayBrowser/#/R-MMU-1430728;https://reactome.org/PathwayBrowser/#/R-MMU-1483249;https://reactome.org/PathwayBrowser/#/R-MMU-1855167
A2ASQ1	278	K	1.03892	0.636767	None	Agrin OS=Mus musculus OX=10090 GN=Agrn PE=1 SV=1	Agrn	_GLLLQK[Acetyl (K)]VR_	1	1234.74	1160.68	1349.38	916.886	881.34	1051.34	0.935448	0.907385	1.11291	0.965926	0.985218	1.11964	extracellular	K06254	AGRN; agrin	mmu04512 ECM-receptor interaction; mmu04820 Cytoskeleton in muscle cells	GO:0001523 retinoid metabolic process; GO:0001932 regulation of protein phosphorylation; GO:0001934 positive regulation of protein phosphorylation; GO:0001941 postsynaptic membrane organization; GO:0002028 regulation of sodium ion transport; GO:0006022 aminoglycan metabolic process; GO:0006023 aminoglycan biosynthetic process; GO:0006024 glycosaminoglycan biosynthetic process; GO:0006026 aminogly…	GO:0000323 lytic vacuole; GO:0005576 extracellular region; GO:0005604 basement membrane; GO:0005615 extracellular space; GO:0005622 intracellular anatomical structure; GO:0005737 cytoplasm; GO:0005764 lysosome; GO:0005773 vacuole; GO:0005775 vacuolar lumen; GO:0005794 Golgi apparatus; GO:0005796 Golgi lumen; GO:0005829 cytosol; GO:0005886 plasma membrane; GO:0009986 cell surface; GO:0012505 endom…	GO:0002162 dystroglycan binding; GO:0004857 enzyme inhibitor activity; GO:0005198 structural molecule activity; GO:0005200 structural constituent of cytoskeleton; GO:0005488 binding; GO:0005509 calcium ion binding; GO:0005515 protein binding; GO:0005539 glycosaminoglycan binding; GO:0008047 enzyme activator activity; GO:0008201 heparin binding; GO:0019207 kinase regulator activity; GO:0019209 kin…	PF07648; PF00050; PF00053; PF00008; PF00054	PF07648 Kazal-type serine protease inhibitor domain; PF00050 Kazal-type serine protease inhibitor domain; PF00053 Laminin EGF domain; PF00008 EGF-like domain; PF00054 Laminin G domain	PF00050 Kazal-type serine protease inhibitor domain	O	KOG3509	Basement membrane-specific heparan sulfate proteoglycan (HSPG) core protein	WP1983 Splicing factor NOVA regulated synaptic proteins;WP2573 Primary focal segmental glomerulosclerosis FSGS	https://www.wikipathways.org/instance/WP1983;https://www.wikipathways.org/instance/WP2573		R-MMU-1430728 Metabolism;R-MMU-1474244 Extracellular matrix organization;R-MMU-1630316 Glycosaminoglycan metabolism;R-MMU-1638091 Heparan sulfate/heparin (HS-GAG) metabolism;R-MMU-1793185 Chondroitin sulfate/dermatan sulfate metabolism;R-MMU-196854 Metabolism of vitamins and cofactors;R-MMU-1971475 A tetrasaccharide linker sequence is required for GAG synthesis;R-MMU-2022928 HS-GAG biosynthesis;R…	https://reactome.org/PathwayBrowser/#/R-MMU-1430728;https://reactome.org/PathwayBrowser/#/R-MMU-1474244;https://reactome.org/PathwayBrowser/#/R-MMU-1630316;https://reactome.org/PathwayBrowser/#/R-MMU-1638091;https://reactome.org/PathwayBrowser/#/R-MMU-1793185;https://reactome.org/PathwayBrowser/#/R-MMU-196854;https://reactome.org/PathwayBrowser/#/R-MMU-1971475;https://reactome.org/PathwayBrowser/…	MYOGENESIS;GLYCOLYSIS	https://www.gsea-msigdb.org/gsea/msigdb/mouse/geneset/HALLMARK_MYOGENESIS;https://www.gsea-msigdb.org/gsea/msigdb/mouse/geneset/HALLMARK_GLYCOLYSIS
A2ASQ1	1082	K	0.783784	0.156402	None	Agrin OS=Mus musculus OX=10090 GN=Agrn PE=1 SV=1	Agrn	_ELGPGK[Acetyl (K)]LVR_	1	180.62	226.467	214.21	107.613	100.104	149.505	0.922171	1.19313	1.19061	0.76401	0.754127	1.07298	extracellular	K06254	AGRN; agrin	mmu04512 ECM-receptor interaction; mmu04820 Cytoskeleton in muscle cells	GO:0001523 retinoid metabolic process; GO:0001932 regulation of protein phosphorylation; GO:0001934 positive regulation of protein phosphorylation; GO:0001941 postsynaptic membrane organization; GO:0002028 regulation of sodium ion transport; GO:0006022 aminoglycan metabolic process; GO:0006023 aminoglycan biosynthetic process; GO:0006024 glycosaminoglycan biosynthetic process; GO:0006026 aminogly…	GO:0000323 lytic vacuole; GO:0005576 extracellular region; GO:0005604 basement membrane; GO:0005615 extracellular space; GO:0005622 intracellular anatomical structure; GO:0005737 cytoplasm; GO:0005764 lysosome; GO:0005773 vacuole; GO:0005775 vacuolar lumen; GO:0005794 Golgi apparatus; GO:0005796 Golgi lumen; GO:0005829 cytosol; GO:0005886 plasma membrane; GO:0009986 cell surface; GO:0012505 endom…	GO:0002162 dystroglycan binding; GO:0004857 enzyme inhibitor activity; GO:0005198 structural molecule activity; GO:0005200 structural constituent of cytoskeleton; GO:0005488 binding; GO:0005509 calcium ion binding; GO:0005515 protein binding; GO:0005539 glycosaminoglycan binding; GO:0008047 enzyme activator activity; GO:0008201 heparin binding; GO:0019207 kinase regulator activity; GO:0019209 kin…	PF07648; PF00050; PF00053; PF00008; PF00054	PF07648 Kazal-type serine protease inhibitor domain; PF00050 Kazal-type serine protease inhibitor domain; PF00053 Laminin EGF domain; PF00008 EGF-like domain; PF00054 Laminin G domain		O	KOG3509	Basement membrane-specific heparan sulfate proteoglycan (HSPG) core protein	WP1983 Splicing factor NOVA regulated synaptic proteins;WP2573 Primary focal segmental glomerulosclerosis FSGS	https://www.wikipathways.org/instance/WP1983;https://www.wikipathways.org/instance/WP2573		R-MMU-1430728 Metabolism;R-MMU-1474244 Extracellular matrix organization;R-MMU-1630316 Glycosaminoglycan metabolism;R-MMU-1638091 Heparan sulfate/heparin (HS-GAG) metabolism;R-MMU-1793185 Chondroitin sulfate/dermatan sulfate metabolism;R-MMU-196854 Metabolism of vitamins and cofactors;R-MMU-1971475 A tetrasaccharide linker sequence is required for GAG synthesis;R-MMU-2022928 HS-GAG biosynthesis;R…	https://reactome.org/PathwayBrowser/#/R-MMU-1430728;https://reactome.org/PathwayBrowser/#/R-MMU-1474244;https://reactome.org/PathwayBrowser/#/R-MMU-1630316;https://reactome.org/PathwayBrowser/#/R-MMU-1638091;https://reactome.org/PathwayBrowser/#/R-MMU-1793185;https://reactome.org/PathwayBrowser/#/R-MMU-196854;https://reactome.org/PathwayBrowser/#/R-MMU-1971475;https://reactome.org/PathwayBrowser/…	MYOGENESIS;GLYCOLYSIS	https://www.gsea-msigdb.org/gsea/msigdb/mouse/geneset/HALLMARK_MYOGENESIS;https://www.gsea-msigdb.org/gsea/msigdb/mouse/geneset/HALLMARK_GLYCOLYSIS
A2ASQ1	1851	K			None	Agrin OS=Mus musculus OX=10090 GN=Agrn PE=1 SV=1	Agrn	_STVK[Acetyl (K)]VNTNR_	1				203.843	204.057	216.025				1.13484	1.20546	1.21576	extracellular	K06254	AGRN; agrin	mmu04512 ECM-receptor interaction; mmu04820 Cytoskeleton in muscle cells	GO:0001523 retinoid metabolic process; GO:0001932 regulation of protein phosphorylation; GO:0001934 positive regulation of protein phosphorylation; GO:0001941 postsynaptic membrane organization; GO:0002028 regulation of sodium ion transport; GO:0006022 aminoglycan metabolic process; GO:0006023 aminoglycan biosynthetic process; GO:0006024 glycosaminoglycan biosynthetic process; GO:0006026 aminogly…	GO:0000323 lytic vacuole; GO:0005576 extracellular region; GO:0005604 basement membrane; GO:0005615 extracellular space; GO:0005622 intracellular anatomical structure; GO:0005737 cytoplasm; GO:0005764 lysosome; GO:0005773 vacuole; GO:0005775 vacuolar lumen; GO:0005794 Golgi apparatus; GO:0005796 Golgi lumen; GO:0005829 cytosol; GO:0005886 plasma membrane; GO:0009986 cell surface; GO:0012505 endom…	GO:0002162 dystroglycan binding; GO:0004857 enzyme inhibitor activity; GO:0005198 structural molecule activity; GO:0005200 structural constituent of cytoskeleton; GO:0005488 binding; GO:0005509 calcium ion binding; GO:0005515 protein binding; GO:0005539 glycosaminoglycan binding; GO:0008047 enzyme activator activity; GO:0008201 heparin binding; GO:0019207 kinase regulator activity; GO:0019209 kin…	PF07648; PF00050; PF00053; PF00008; PF00054	PF07648 Kazal-type serine protease inhibitor domain; PF00050 Kazal-type serine protease inhibitor domain; PF00053 Laminin EGF domain; PF00008 EGF-like domain; PF00054 Laminin G domain	PF00054 Laminin G domain	O	KOG3509	Basement membrane-specific heparan sulfate proteoglycan (HSPG) core protein	WP1983 Splicing factor NOVA regulated synaptic proteins;WP2573 Primary focal segmental glomerulosclerosis FSGS	https://www.wikipathways.org/instance/WP1983;https://www.wikipathways.org/instance/WP2573		R-MMU-1430728 Metabolism;R-MMU-1474244 Extracellular matrix organization;R-MMU-1630316 Glycosaminoglycan metabolism;R-MMU-1638091 Heparan sulfate/heparin (HS-GAG) metabolism;R-MMU-1793185 Chondroitin sulfate/dermatan sulfate metabolism;R-MMU-196854 Metabolism of vitamins and cofactors;R-MMU-1971475 A tetrasaccharide linker sequence is required for GAG synthesis;R-MMU-2022928 HS-GAG biosynthesis;R…	https://reactome.org/PathwayBrowser/#/R-MMU-1430728;https://reactome.org/PathwayBrowser/#/R-MMU-1474244;https://reactome.org/PathwayBrowser/#/R-MMU-1630316;https://reactome.org/PathwayBrowser/#/R-MMU-1638091;https://reactome.org/PathwayBrowser/#/R-MMU-1793185;https://reactome.org/PathwayBrowser/#/R-MMU-196854;https://reactome.org/PathwayBrowser/#/R-MMU-1971475;https://reactome.org/PathwayBrowser/…	MYOGENESIS;GLYCOLYSIS	https://www.gsea-msigdb.org/gsea/msigdb/mouse/geneset/HALLMARK_MYOGENESIS;https://www.gsea-msigdb.org/gsea/msigdb/mouse/geneset/HALLMARK_GLYCOLYSIS
A2AT37	214	K	0.985693	0.832647	None	Regulator of nonsense transcripts 2 OS=Mus musculus OX=10090 GN=Upf2 PE=1 SV=1	Upf2	_LK[Acetyl (K)]LSDVNC[Carbamidomethyl (C)]AAHLC[Carbamidomethyl (C)]SLFHQR_	1	118.48	114.885	113.793	104.022	103.56	120.875	1.01355	0.951612	1.08051	1.1529	0.905259	0.94394	nucleus	K14327	UPF2; regulator of nonsense transcripts 2	mmu03013 Nucleocytoplasmic transport; mmu03015 mRNA surveillance pathway	GO:0000184 nuclear-transcribed mRNA catabolic process, nonsense-mediated decay; GO:0000956 nuclear-transcribed mRNA catabolic process; GO:0001889 liver development; GO:0006139 nucleobase-containing compound metabolic process; GO:0006401 RNA catabolic process; GO:0006402 mRNA catabolic process; GO:0006403 RNA localization; GO:0006405 RNA export from nucleus; GO:0006406 mRNA export from nucleus; GO…	GO:0005622 intracellular anatomical structure; GO:0005634 nucleus; GO:0005737 cytoplasm; GO:0005829 cytosol; GO:0032991 protein-containing complex; GO:0035145 exon-exon junction complex; GO:0035770 ribonucleoprotein granule; GO:0036464 cytoplasmic ribonucleoprotein granule; GO:0043226 organelle; GO:0043227 membrane-bounded organelle; GO:0043228 non-membrane-bounded organelle; GO:0043229 intracell…	GO:0003676 nucleic acid binding; GO:0003677 DNA binding; GO:0003723 RNA binding; GO:0005488 binding; GO:0005515 protein binding; GO:0019899 enzyme binding; GO:0042162 telomeric DNA binding; GO:0043565 sequence-specific DNA binding; GO:0097159 organic cyclic compound binding; GO:1901363 heterocyclic compound binding;				A	KOG2051	Nonsense-mediated mRNA decay 2 protein				R-MMU-8953854 Metabolism of RNA;R-MMU-927802 Nonsense-Mediated Decay (NMD);R-MMU-975957 Nonsense Mediated Decay (NMD) enhanced by the Exon Junction Complex (EJC)	https://reactome.org/PathwayBrowser/#/R-MMU-8953854;https://reactome.org/PathwayBrowser/#/R-MMU-927802;https://reactome.org/PathwayBrowser/#/R-MMU-975957
A2AT37	260	K	1.00267	0.99929	None	Regulator of nonsense transcripts 2 OS=Mus musculus OX=10090 GN=Upf2 PE=1 SV=1	Upf2	_TPNITK[Acetyl (K)]LR_	1	115.289	123.065	122.996	106.745	123.338	117.906	0.939362	0.970905	1.11238	1.12683	1.02689	0.876977	nucleus	K14327	UPF2; regulator of nonsense transcripts 2	mmu03013 Nucleocytoplasmic transport; mmu03015 mRNA surveillance pathway	GO:0000184 nuclear-transcribed mRNA catabolic process, nonsense-mediated decay; GO:0000956 nuclear-transcribed mRNA catabolic process; GO:0001889 liver development; GO:0006139 nucleobase-containing compound metabolic process; GO:0006401 RNA catabolic process; GO:0006402 mRNA catabolic process; GO:0006403 RNA localization; GO:0006405 RNA export from nucleus; GO:0006406 mRNA export from nucleus; GO…	GO:0005622 intracellular anatomical structure; GO:0005634 nucleus; GO:0005737 cytoplasm; GO:0005829 cytosol; GO:0032991 protein-containing complex; GO:0035145 exon-exon junction complex; GO:0035770 ribonucleoprotein granule; GO:0036464 cytoplasmic ribonucleoprotein granule; GO:0043226 organelle; GO:0043227 membrane-bounded organelle; GO:0043228 non-membrane-bounded organelle; GO:0043229 intracell…	GO:0003676 nucleic acid binding; GO:0003677 DNA binding; GO:0003723 RNA binding; GO:0005488 binding; GO:0005515 protein binding; GO:0019899 enzyme binding; GO:0042162 telomeric DNA binding; GO:0043565 sequence-specific DNA binding; GO:0097159 organic cyclic compound binding; GO:1901363 heterocyclic compound binding;				A	KOG2051	Nonsense-mediated mRNA decay 2 protein				R-MMU-8953854 Metabolism of RNA;R-MMU-927802 Nonsense-Mediated Decay (NMD);R-MMU-975957 Nonsense Mediated Decay (NMD) enhanced by the Exon Junction Complex (EJC)	https://reactome.org/PathwayBrowser/#/R-MMU-8953854;https://reactome.org/PathwayBrowser/#/R-MMU-927802;https://reactome.org/PathwayBrowser/#/R-MMU-975957
A2AWA9	552	K	0.88755	0.244009	None	Rab GTPase-activating protein 1 OS=Mus musculus OX=10090 GN=Rabgap1 PE=1 SV=1	Rabgap1	_PK[Acetyl (K)]QLSSLVR_	1	175.782	184.713	157.934	151.02	151.392	181.933	1.08155	1.16812	0.936994	0.899737	0.874492	1.0541	cytoplasm	K20284			GO:0006810 transport; GO:0006886 intracellular protein transport; GO:0007049 cell cycle; GO:0008104 protein localization; GO:0009987 cellular process; GO:0015031 protein transport; GO:0015833 peptide transport; GO:0031338 regulation of vesicle fusion; GO:0032879 regulation of localization; GO:0033036 macromolecule localization; GO:0033043 regulation of organelle organization; GO:0042886 amide tra…	GO:0005622 intracellular anatomical structure; GO:0005737 cytoplasm; GO:0005813 centrosome; GO:0005815 microtubule organizing center; GO:0005829 cytosol; GO:0005856 cytoskeleton; GO:0005875 microtubule associated complex; GO:0012505 endomembrane system; GO:0015630 microtubule cytoskeleton; GO:0032991 protein-containing complex; GO:0043226 organelle; GO:0043228 non-membrane-bounded organelle; GO:0…	GO:0005096 GTPase activator activity; GO:0005488 binding; GO:0005515 protein binding; GO:0008047 enzyme activator activity; GO:0008092 cytoskeletal protein binding; GO:0015631 tubulin binding; GO:0019899 enzyme binding; GO:0030234 enzyme regulator activity; GO:0030695 GTPase regulator activity; GO:0031267 small GTPase binding; GO:0051020 GTPase binding; GO:0060589 nucleoside-triphosphatase regula…	PF00640	PF00640 Phosphotyrosine interaction domain (PTB/PID)		R	KOG1102	Rab6 GTPase activator GAPCenA and related TBC domain proteins				R-MMU-199991 Membrane Trafficking;R-MMU-5653656 Vesicle-mediated transport;R-MMU-8854214 TBC/RABGAPs;R-MMU-9007101 Rab regulation of trafficking	https://reactome.org/PathwayBrowser/#/R-MMU-199991;https://reactome.org/PathwayBrowser/#/R-MMU-5653656;https://reactome.org/PathwayBrowser/#/R-MMU-8854214;https://reactome.org/PathwayBrowser/#/R-MMU-9007101	MITOTIC SPINDLE	https://www.gsea-msigdb.org/gsea/msigdb/mouse/geneset/HALLMARK_MITOTIC_SPINDLE
A2AWA9	628	K	0.952921	0.64987	None	Rab GTPase-activating protein 1 OS=Mus musculus OX=10090 GN=Rabgap1 PE=1 SV=1	Rabgap1	_DTGGDGQDSLYK[Acetyl (K)]IC[Carbamidomethyl (C)]K_	1	48.1002	44.5982	39.5879	48.9933	39.9825	43.4505	1.12111	1.06841	0.889719	1.10573	0.874885	0.953659	cytoplasm	K20284			GO:0006810 transport; GO:0006886 intracellular protein transport; GO:0007049 cell cycle; GO:0008104 protein localization; GO:0009987 cellular process; GO:0015031 protein transport; GO:0015833 peptide transport; GO:0031338 regulation of vesicle fusion; GO:0032879 regulation of localization; GO:0033036 macromolecule localization; GO:0033043 regulation of organelle organization; GO:0042886 amide tra…	GO:0005622 intracellular anatomical structure; GO:0005737 cytoplasm; GO:0005813 centrosome; GO:0005815 microtubule organizing center; GO:0005829 cytosol; GO:0005856 cytoskeleton; GO:0005875 microtubule associated complex; GO:0012505 endomembrane system; GO:0015630 microtubule cytoskeleton; GO:0032991 protein-containing complex; GO:0043226 organelle; GO:0043228 non-membrane-bounded organelle; GO:0…	GO:0005096 GTPase activator activity; GO:0005488 binding; GO:0005515 protein binding; GO:0008047 enzyme activator activity; GO:0008092 cytoskeletal protein binding; GO:0015631 tubulin binding; GO:0019899 enzyme binding; GO:0030234 enzyme regulator activity; GO:0030695 GTPase regulator activity; GO:0031267 small GTPase binding; GO:0051020 GTPase binding; GO:0060589 nucleoside-triphosphatase regula…	PF00640	PF00640 Phosphotyrosine interaction domain (PTB/PID)		R	KOG1102	Rab6 GTPase activator GAPCenA and related TBC domain proteins				R-MMU-199991 Membrane Trafficking;R-MMU-5653656 Vesicle-mediated transport;R-MMU-8854214 TBC/RABGAPs;R-MMU-9007101 Rab regulation of trafficking	https://reactome.org/PathwayBrowser/#/R-MMU-199991;https://reactome.org/PathwayBrowser/#/R-MMU-5653656;https://reactome.org/PathwayBrowser/#/R-MMU-8854214;https://reactome.org/PathwayBrowser/#/R-MMU-9007101	MITOTIC SPINDLE	https://www.gsea-msigdb.org/gsea/msigdb/mouse/geneset/HALLMARK_MITOTIC_SPINDLE
A2AWA9	689	K	0.885493	0.457477	None	Rab GTPase-activating protein 1 OS=Mus musculus OX=10090 GN=Rabgap1 PE=1 SV=1	Rabgap1	_QNFEDLHC[Carbamidomethyl (C)]K[Acetyl (K)]FYQLER_	1	43.5161	54.9423	47.4414	57.5406	41.9019	36.0962	0.953988	1.23799	1.00286	1.22145	0.862394	0.745161	cytoplasm	K20284			GO:0006810 transport; GO:0006886 intracellular protein transport; GO:0007049 cell cycle; GO:0008104 protein localization; GO:0009987 cellular process; GO:0015031 protein transport; GO:0015833 peptide transport; GO:0031338 regulation of vesicle fusion; GO:0032879 regulation of localization; GO:0033036 macromolecule localization; GO:0033043 regulation of organelle organization; GO:0042886 amide tra…	GO:0005622 intracellular anatomical structure; GO:0005737 cytoplasm; GO:0005813 centrosome; GO:0005815 microtubule organizing center; GO:0005829 cytosol; GO:0005856 cytoskeleton; GO:0005875 microtubule associated complex; GO:0012505 endomembrane system; GO:0015630 microtubule cytoskeleton; GO:0032991 protein-containing complex; GO:0043226 organelle; GO:0043228 non-membrane-bounded organelle; GO:0…	GO:0005096 GTPase activator activity; GO:0005488 binding; GO:0005515 protein binding; GO:0008047 enzyme activator activity; GO:0008092 cytoskeletal protein binding; GO:0015631 tubulin binding; GO:0019899 enzyme binding; GO:0030234 enzyme regulator activity; GO:0030695 GTPase regulator activity; GO:0031267 small GTPase binding; GO:0051020 GTPase binding; GO:0060589 nucleoside-triphosphatase regula…	PF00640	PF00640 Phosphotyrosine interaction domain (PTB/PID)		R	KOG1102	Rab6 GTPase activator GAPCenA and related TBC domain proteins				R-MMU-199991 Membrane Trafficking;R-MMU-5653656 Vesicle-mediated transport;R-MMU-8854214 TBC/RABGAPs;R-MMU-9007101 Rab regulation of trafficking	https://reactome.org/PathwayBrowser/#/R-MMU-199991;https://reactome.org/PathwayBrowser/#/R-MMU-5653656;https://reactome.org/PathwayBrowser/#/R-MMU-8854214;https://reactome.org/PathwayBrowser/#/R-MMU-9007101	MITOTIC SPINDLE	https://www.gsea-msigdb.org/gsea/msigdb/mouse/geneset/HALLMARK_MITOTIC_SPINDLE
A2AWA9	803	K	0.932581	0.522323	None	Rab GTPase-activating protein 1 OS=Mus musculus OX=10090 GN=Rabgap1 PE=1 SV=1	Rabgap1	_LMELAC[Carbamidomethyl (C)]NTK[Acetyl (K)]ISQK_	1	100.956	86.6388	98.7915	73.621	109.385	97.7558	1.09828	0.968746	1.0363	0.775514	1.11717	1.00142	cytoplasm	K20284			GO:0006810 transport; GO:0006886 intracellular protein transport; GO:0007049 cell cycle; GO:0008104 protein localization; GO:0009987 cellular process; GO:0015031 protein transport; GO:0015833 peptide transport; GO:0031338 regulation of vesicle fusion; GO:0032879 regulation of localization; GO:0033036 macromolecule localization; GO:0033043 regulation of organelle organization; GO:0042886 amide tra…	GO:0005622 intracellular anatomical structure; GO:0005737 cytoplasm; GO:0005813 centrosome; GO:0005815 microtubule organizing center; GO:0005829 cytosol; GO:0005856 cytoskeleton; GO:0005875 microtubule associated complex; GO:0012505 endomembrane system; GO:0015630 microtubule cytoskeleton; GO:0032991 protein-containing complex; GO:0043226 organelle; GO:0043228 non-membrane-bounded organelle; GO:0…	GO:0005096 GTPase activator activity; GO:0005488 binding; GO:0005515 protein binding; GO:0008047 enzyme activator activity; GO:0008092 cytoskeletal protein binding; GO:0015631 tubulin binding; GO:0019899 enzyme binding; GO:0030234 enzyme regulator activity; GO:0030695 GTPase regulator activity; GO:0031267 small GTPase binding; GO:0051020 GTPase binding; GO:0060589 nucleoside-triphosphatase regula…	PF00640	PF00640 Phosphotyrosine interaction domain (PTB/PID)		R	KOG1102	Rab6 GTPase activator GAPCenA and related TBC domain proteins				R-MMU-199991 Membrane Trafficking;R-MMU-5653656 Vesicle-mediated transport;R-MMU-8854214 TBC/RABGAPs;R-MMU-9007101 Rab regulation of trafficking	https://reactome.org/PathwayBrowser/#/R-MMU-199991;https://reactome.org/PathwayBrowser/#/R-MMU-5653656;https://reactome.org/PathwayBrowser/#/R-MMU-8854214;https://reactome.org/PathwayBrowser/#/R-MMU-9007101	MITOTIC SPINDLE	https://www.gsea-msigdb.org/gsea/msigdb/mouse/geneset/HALLMARK_MITOTIC_SPINDLE
A2AWL7	795	K			None	MAX gene-associated protein OS=Mus musculus OX=10090 GN=Mga PE=2 SV=1	Mga	_GK[Acetyl (K)]FQNASASR_	1	60.6588		29.8606	60.3209	40.8134	49.9741							nucleus	K23399	MGA; MAX gene-associated protein	mmu03083 Polycomb repressive complex	GO:0006139 nucleobase-containing compound metabolic process; GO:0006351 DNA-templated transcription; GO:0006355 regulation of DNA-templated transcription; GO:0006357 regulation of transcription by RNA polymerase II; GO:0006366 transcription by RNA polymerase II; GO:0008152 metabolic process; GO:0009058 biosynthetic process; GO:0009059 macromolecule biosynthetic process; GO:0009889 regulation of b…	GO:0005622 intracellular anatomical structure; GO:0005634 nucleus; GO:0005654 nucleoplasm; GO:0005667 transcription regulator complex; GO:0031974 membrane-enclosed lumen; GO:0031981 nuclear lumen; GO:0032991 protein-containing complex; GO:0034708 methyltransferase complex; GO:0035097 histone methyltransferase complex; GO:0043226 organelle; GO:0043227 membrane-bounded organelle; GO:0043229 intrace…	GO:0000976 transcription cis-regulatory region binding; GO:0000977 RNA polymerase II transcription regulatory region sequence-specific DNA binding; GO:0000981 DNA-binding transcription factor activity, RNA polymerase II-specific; GO:0001067 transcription regulatory region nucleic acid binding; GO:0001228 DNA-binding transcription activator activity, RNA polymerase II-specific; GO:0003676 nucleic …	PF00907; PF16059; PF00010	PF00907 T-box; PF16059 MGA, conserved domain; PF00010 Helix-loop-helix DNA-binding domain		K	KOG3585	TBX2 and related T-box transcription factors				R-MMU-212436 Generic Transcription Pathway;R-MMU-73857 RNA Polymerase II Transcription;R-MMU-74160 Gene expression (Transcription);R-MMU-8953750 Transcriptional Regulation by E2F6	https://reactome.org/PathwayBrowser/#/R-MMU-212436;https://reactome.org/PathwayBrowser/#/R-MMU-73857;https://reactome.org/PathwayBrowser/#/R-MMU-74160;https://reactome.org/PathwayBrowser/#/R-MMU-8953750
A2AWL7	1196	K			None	MAX gene-associated protein OS=Mus musculus OX=10090 GN=Mga PE=2 SV=1	Mga	_GK[Acetyl (K)]LTPGIKPAR_	0.887531	140.945	65.4828	83.4059	56.0816	57.1207	45.6142							nucleus	K23399	MGA; MAX gene-associated protein	mmu03083 Polycomb repressive complex	GO:0006139 nucleobase-containing compound metabolic process; GO:0006351 DNA-templated transcription; GO:0006355 regulation of DNA-templated transcription; GO:0006357 regulation of transcription by RNA polymerase II; GO:0006366 transcription by RNA polymerase II; GO:0008152 metabolic process; GO:0009058 biosynthetic process; GO:0009059 macromolecule biosynthetic process; GO:0009889 regulation of b…	GO:0005622 intracellular anatomical structure; GO:0005634 nucleus; GO:0005654 nucleoplasm; GO:0005667 transcription regulator complex; GO:0031974 membrane-enclosed lumen; GO:0031981 nuclear lumen; GO:0032991 protein-containing complex; GO:0034708 methyltransferase complex; GO:0035097 histone methyltransferase complex; GO:0043226 organelle; GO:0043227 membrane-bounded organelle; GO:0043229 intrace…	GO:0000976 transcription cis-regulatory region binding; GO:0000977 RNA polymerase II transcription regulatory region sequence-specific DNA binding; GO:0000981 DNA-binding transcription factor activity, RNA polymerase II-specific; GO:0001067 transcription regulatory region nucleic acid binding; GO:0001228 DNA-binding transcription activator activity, RNA polymerase II-specific; GO:0003676 nucleic …	PF00907; PF16059; PF00010	PF00907 T-box; PF16059 MGA, conserved domain; PF00010 Helix-loop-helix DNA-binding domain		K	KOG3585	TBX2 and related T-box transcription factors				R-MMU-212436 Generic Transcription Pathway;R-MMU-73857 RNA Polymerase II Transcription;R-MMU-74160 Gene expression (Transcription);R-MMU-8953750 Transcriptional Regulation by E2F6	https://reactome.org/PathwayBrowser/#/R-MMU-212436;https://reactome.org/PathwayBrowser/#/R-MMU-73857;https://reactome.org/PathwayBrowser/#/R-MMU-74160;https://reactome.org/PathwayBrowser/#/R-MMU-8953750
A2AWL7	2805	K			None	MAX gene-associated protein OS=Mus musculus OX=10090 GN=Mga PE=2 SV=1	Mga	_AFISK[Acetyl (K)]LAPGNR_	1	165.761	145.021	154.16	48.3261	72.9617	58.5611							nucleus	K23399	MGA; MAX gene-associated protein	mmu03083 Polycomb repressive complex	GO:0006139 nucleobase-containing compound metabolic process; GO:0006351 DNA-templated transcription; GO:0006355 regulation of DNA-templated transcription; GO:0006357 regulation of transcription by RNA polymerase II; GO:0006366 transcription by RNA polymerase II; GO:0008152 metabolic process; GO:0009058 biosynthetic process; GO:0009059 macromolecule biosynthetic process; GO:0009889 regulation of b…	GO:0005622 intracellular anatomical structure; GO:0005634 nucleus; GO:0005654 nucleoplasm; GO:0005667 transcription regulator complex; GO:0031974 membrane-enclosed lumen; GO:0031981 nuclear lumen; GO:0032991 protein-containing complex; GO:0034708 methyltransferase complex; GO:0035097 histone methyltransferase complex; GO:0043226 organelle; GO:0043227 membrane-bounded organelle; GO:0043229 intrace…	GO:0000976 transcription cis-regulatory region binding; GO:0000977 RNA polymerase II transcription regulatory region sequence-specific DNA binding; GO:0000981 DNA-binding transcription factor activity, RNA polymerase II-specific; GO:0001067 transcription regulatory region nucleic acid binding; GO:0001228 DNA-binding transcription activator activity, RNA polymerase II-specific; GO:0003676 nucleic …	PF00907; PF16059; PF00010	PF00907 T-box; PF16059 MGA, conserved domain; PF00010 Helix-loop-helix DNA-binding domain		K	KOG3585	TBX2 and related T-box transcription factors				R-MMU-212436 Generic Transcription Pathway;R-MMU-73857 RNA Polymerase II Transcription;R-MMU-74160 Gene expression (Transcription);R-MMU-8953750 Transcriptional Regulation by E2F6	https://reactome.org/PathwayBrowser/#/R-MMU-212436;https://reactome.org/PathwayBrowser/#/R-MMU-73857;https://reactome.org/PathwayBrowser/#/R-MMU-74160;https://reactome.org/PathwayBrowser/#/R-MMU-8953750
A2AWL7	2979	K			None	MAX gene-associated protein OS=Mus musculus OX=10090 GN=Mga PE=2 SV=1	Mga	_GSK[Acetyl (K)]VMPTLAPVVPK_	1	242.897	102.516	241.15	226.423	222.586	129.346							nucleus	K23399	MGA; MAX gene-associated protein	mmu03083 Polycomb repressive complex	GO:0006139 nucleobase-containing compound metabolic process; GO:0006351 DNA-templated transcription; GO:0006355 regulation of DNA-templated transcription; GO:0006357 regulation of transcription by RNA polymerase II; GO:0006366 transcription by RNA polymerase II; GO:0008152 metabolic process; GO:0009058 biosynthetic process; GO:0009059 macromolecule biosynthetic process; GO:0009889 regulation of b…	GO:0005622 intracellular anatomical structure; GO:0005634 nucleus; GO:0005654 nucleoplasm; GO:0005667 transcription regulator complex; GO:0031974 membrane-enclosed lumen; GO:0031981 nuclear lumen; GO:0032991 protein-containing complex; GO:0034708 methyltransferase complex; GO:0035097 histone methyltransferase complex; GO:0043226 organelle; GO:0043227 membrane-bounded organelle; GO:0043229 intrace…	GO:0000976 transcription cis-regulatory region binding; GO:0000977 RNA polymerase II transcription regulatory region sequence-specific DNA binding; GO:0000981 DNA-binding transcription factor activity, RNA polymerase II-specific; GO:0001067 transcription regulatory region nucleic acid binding; GO:0001228 DNA-binding transcription activator activity, RNA polymerase II-specific; GO:0003676 nucleic …	PF00907; PF16059; PF00010	PF00907 T-box; PF16059 MGA, conserved domain; PF00010 Helix-loop-helix DNA-binding domain		K	KOG3585	TBX2 and related T-box transcription factors				R-MMU-212436 Generic Transcription Pathway;R-MMU-73857 RNA Polymerase II Transcription;R-MMU-74160 Gene expression (Transcription);R-MMU-8953750 Transcriptional Regulation by E2F6	https://reactome.org/PathwayBrowser/#/R-MMU-212436;https://reactome.org/PathwayBrowser/#/R-MMU-73857;https://reactome.org/PathwayBrowser/#/R-MMU-74160;https://reactome.org/PathwayBrowser/#/R-MMU-8953750
A2AWP8	437	K	1.20729	0.0921774	None	Rho guanine nucleotide exchange factor 10-like protein OS=Mus musculus OX=10090 GN=Arhgef10l PE=1 SV=1	Arhgef10l	_PAFLEFLK[Acetyl (K)]R_	1	76.7689	78.0573	63.7423	104.944	105.84	124.705	0.835607	0.974843	0.884852	1.04034	0.975937	1.23774	cytoplasm	K16727			GO:0000226 microtubule cytoskeleton organization; GO:0000278 mitotic cell cycle; GO:0000280 nuclear division; GO:0006355 regulation of DNA-templated transcription; GO:0006357 regulation of transcription by RNA polymerase II; GO:0006950 response to stress; GO:0006984 ER-nucleus signaling pathway; GO:0006991 response to sterol depletion; GO:0006996 organelle organization; GO:0007010 cytoskeleton or…	GO:0005622 intracellular anatomical structure; GO:0005737 cytoplasm; GO:0005813 centrosome; GO:0005815 microtubule organizing center; GO:0005829 cytosol; GO:0005856 cytoskeleton; GO:0015630 microtubule cytoskeleton; GO:0043226 organelle; GO:0043228 non-membrane-bounded organelle; GO:0043229 intracellular organelle; GO:0043232 intracellular non-membrane-bounded organelle;	GO:0005085 guanyl-nucleotide exchange factor activity; GO:0005096 GTPase activator activity; GO:0005488 binding; GO:0005515 protein binding; GO:0008047 enzyme activator activity; GO:0008092 cytoskeletal protein binding; GO:0019894 kinesin binding; GO:0019899 enzyme binding; GO:0030234 enzyme regulator activity; GO:0030695 GTPase regulator activity; GO:0031267 small GTPase binding; GO:0051020 GTPa…	PF00621; PF19057	PF00621 RhoGEF domain; PF19057 PH domain	PF00621 RhoGEF domain	T	KOG3522	Predicted guanine nucleotide exchange factor				R-MMU-162582 Signal Transduction;R-MMU-193648 NRAGE signals death through JNK;R-MMU-193704 p75 NTR receptor-mediated signalling;R-MMU-194315 Signaling by Rho GTPases;R-MMU-204998 Cell death signalling via NRAGE, NRIF and NADE;R-MMU-372790 Signaling by GPCR;R-MMU-388396 GPCR downstream signalling;R-MMU-416482 G alpha (12/13) signalling events;R-MMU-73887 Death Receptor Signaling;R-MMU-8980692 RHOA…	https://reactome.org/PathwayBrowser/#/R-MMU-162582;https://reactome.org/PathwayBrowser/#/R-MMU-193648;https://reactome.org/PathwayBrowser/#/R-MMU-193704;https://reactome.org/PathwayBrowser/#/R-MMU-194315;https://reactome.org/PathwayBrowser/#/R-MMU-204998;https://reactome.org/PathwayBrowser/#/R-MMU-372790;https://reactome.org/PathwayBrowser/#/R-MMU-388396;https://reactome.org/PathwayBrowser/#/R-MM…
A2AWP8	526	K	1.06435	0.35926	None	Rho guanine nucleotide exchange factor 10-like protein OS=Mus musculus OX=10090 GN=Arhgef10l PE=1 SV=1	Arhgef10l	_SSLNK[Acetyl (K)]LLTSGQR_	1	258.156	247.57	247.361	342.088	341.709	341.975	0.875209	0.963012	1.06951	1.05625	0.981395	1.05719	cytoplasm	K16727			GO:0000226 microtubule cytoskeleton organization; GO:0000278 mitotic cell cycle; GO:0000280 nuclear division; GO:0006355 regulation of DNA-templated transcription; GO:0006357 regulation of transcription by RNA polymerase II; GO:0006950 response to stress; GO:0006984 ER-nucleus signaling pathway; GO:0006991 response to sterol depletion; GO:0006996 organelle organization; GO:0007010 cytoskeleton or…	GO:0005622 intracellular anatomical structure; GO:0005737 cytoplasm; GO:0005813 centrosome; GO:0005815 microtubule organizing center; GO:0005829 cytosol; GO:0005856 cytoskeleton; GO:0015630 microtubule cytoskeleton; GO:0043226 organelle; GO:0043228 non-membrane-bounded organelle; GO:0043229 intracellular organelle; GO:0043232 intracellular non-membrane-bounded organelle;	GO:0005085 guanyl-nucleotide exchange factor activity; GO:0005096 GTPase activator activity; GO:0005488 binding; GO:0005515 protein binding; GO:0008047 enzyme activator activity; GO:0008092 cytoskeletal protein binding; GO:0019894 kinesin binding; GO:0019899 enzyme binding; GO:0030234 enzyme regulator activity; GO:0030695 GTPase regulator activity; GO:0031267 small GTPase binding; GO:0051020 GTPa…	PF00621; PF19057	PF00621 RhoGEF domain; PF19057 PH domain	PF19057 PH domain	T	KOG3522	Predicted guanine nucleotide exchange factor				R-MMU-162582 Signal Transduction;R-MMU-193648 NRAGE signals death through JNK;R-MMU-193704 p75 NTR receptor-mediated signalling;R-MMU-194315 Signaling by Rho GTPases;R-MMU-204998 Cell death signalling via NRAGE, NRIF and NADE;R-MMU-372790 Signaling by GPCR;R-MMU-388396 GPCR downstream signalling;R-MMU-416482 G alpha (12/13) signalling events;R-MMU-73887 Death Receptor Signaling;R-MMU-8980692 RHOA…	https://reactome.org/PathwayBrowser/#/R-MMU-162582;https://reactome.org/PathwayBrowser/#/R-MMU-193648;https://reactome.org/PathwayBrowser/#/R-MMU-193704;https://reactome.org/PathwayBrowser/#/R-MMU-194315;https://reactome.org/PathwayBrowser/#/R-MMU-204998;https://reactome.org/PathwayBrowser/#/R-MMU-372790;https://reactome.org/PathwayBrowser/#/R-MMU-388396;https://reactome.org/PathwayBrowser/#/R-MM…
A2AWP8	752	K	1.03436	0.73884	None	Rho guanine nucleotide exchange factor 10-like protein OS=Mus musculus OX=10090 GN=Arhgef10l PE=1 SV=1	Arhgef10l	_LHLAK[Acetyl (K)]IGLR_	1	983.741	939.688	976.24	1170.5	1250	1420.85	0.880089	0.96457	1.11385	0.95371	0.947359	1.1591	cytoplasm	K16727			GO:0000226 microtubule cytoskeleton organization; GO:0000278 mitotic cell cycle; GO:0000280 nuclear division; GO:0006355 regulation of DNA-templated transcription; GO:0006357 regulation of transcription by RNA polymerase II; GO:0006950 response to stress; GO:0006984 ER-nucleus signaling pathway; GO:0006991 response to sterol depletion; GO:0006996 organelle organization; GO:0007010 cytoskeleton or…	GO:0005622 intracellular anatomical structure; GO:0005737 cytoplasm; GO:0005813 centrosome; GO:0005815 microtubule organizing center; GO:0005829 cytosol; GO:0005856 cytoskeleton; GO:0015630 microtubule cytoskeleton; GO:0043226 organelle; GO:0043228 non-membrane-bounded organelle; GO:0043229 intracellular organelle; GO:0043232 intracellular non-membrane-bounded organelle;	GO:0005085 guanyl-nucleotide exchange factor activity; GO:0005096 GTPase activator activity; GO:0005488 binding; GO:0005515 protein binding; GO:0008047 enzyme activator activity; GO:0008092 cytoskeletal protein binding; GO:0019894 kinesin binding; GO:0019899 enzyme binding; GO:0030234 enzyme regulator activity; GO:0030695 GTPase regulator activity; GO:0031267 small GTPase binding; GO:0051020 GTPa…	PF00621; PF19057	PF00621 RhoGEF domain; PF19057 PH domain		T	KOG3522	Predicted guanine nucleotide exchange factor				R-MMU-162582 Signal Transduction;R-MMU-193648 NRAGE signals death through JNK;R-MMU-193704 p75 NTR receptor-mediated signalling;R-MMU-194315 Signaling by Rho GTPases;R-MMU-204998 Cell death signalling via NRAGE, NRIF and NADE;R-MMU-372790 Signaling by GPCR;R-MMU-388396 GPCR downstream signalling;R-MMU-416482 G alpha (12/13) signalling events;R-MMU-73887 Death Receptor Signaling;R-MMU-8980692 RHOA…	https://reactome.org/PathwayBrowser/#/R-MMU-162582;https://reactome.org/PathwayBrowser/#/R-MMU-193648;https://reactome.org/PathwayBrowser/#/R-MMU-193704;https://reactome.org/PathwayBrowser/#/R-MMU-194315;https://reactome.org/PathwayBrowser/#/R-MMU-204998;https://reactome.org/PathwayBrowser/#/R-MMU-372790;https://reactome.org/PathwayBrowser/#/R-MMU-388396;https://reactome.org/PathwayBrowser/#/R-MM…
A2AX52	97	K	2.20526	0.0418216	Up	Collagen alpha-4(VI) chain OS=Mus musculus OX=10090 GN=Col6a4 PE=1 SV=2	Col6a4	_KGDVLK[Acetyl (K)]HIR_	1	195.45	123.479	79.875	280.739	306.106	402.13	0.912808	0.55791	0.364776	1.13121	1.27161	1.64494	extracellular	K06238	COL6A; collagen type VI alpha	mmu05165 Human papillomavirus infection; mmu04974 Protein digestion and absorption; mmu04151 PI3K-Akt signaling pathway; mmu04512 ECM-receptor interaction; mmu04820 Cytoskeleton in muscle cells; mmu04510 Focal adhesion	GO:0007155 cell adhesion; GO:0009987 cellular process; GO:0016043 cellular component organization; GO:0022607 cellular component assembly; GO:0030198 extracellular matrix organization; GO:0043062 extracellular structure organization; GO:0043933 protein-containing complex organization; GO:0044085 cellular component biogenesis; GO:0051259 protein complex oligomerization; GO:0051291 protein heterool…	GO:0005576 extracellular region; GO:0005581 collagen trimer; GO:0031012 extracellular matrix; GO:0032991 protein-containing complex;		PF00092	PF00092 von Willebrand factor type A domain	PF00092 von Willebrand factor type A domain	W	KOG3544	Collagens (type IV and type XIII), and related proteins
A2AX52	255	K	0.884721	0.106271	None	Collagen alpha-4(VI) chain OS=Mus musculus OX=10090 GN=Col6a4 PE=1 SV=2	Col6a4	_VK[Acetyl (K)]HFLHSVVSGLDVR_	1	1056.84	1135.84	1189.81	1047.7	1070.25	1233.8	1.01715	1.0576	1.11976	0.869974	0.916214	1.04006	extracellular	K06238	COL6A; collagen type VI alpha	mmu05165 Human papillomavirus infection; mmu04974 Protein digestion and absorption; mmu04151 PI3K-Akt signaling pathway; mmu04512 ECM-receptor interaction; mmu04820 Cytoskeleton in muscle cells; mmu04510 Focal adhesion	GO:0007155 cell adhesion; GO:0009987 cellular process; GO:0016043 cellular component organization; GO:0022607 cellular component assembly; GO:0030198 extracellular matrix organization; GO:0043062 extracellular structure organization; GO:0043933 protein-containing complex organization; GO:0044085 cellular component biogenesis; GO:0051259 protein complex oligomerization; GO:0051291 protein heterool…	GO:0005576 extracellular region; GO:0005581 collagen trimer; GO:0031012 extracellular matrix; GO:0032991 protein-containing complex;		PF00092	PF00092 von Willebrand factor type A domain	PF00092 von Willebrand factor type A domain	W	KOG3544	Collagens (type IV and type XIII), and related proteins
A2AX52	877	K	0.686256	0.00229205	None	Collagen alpha-4(VI) chain OS=Mus musculus OX=10090 GN=Col6a4 PE=1 SV=2	Col6a4	_EVIK[Acetyl (K)]MFHIGPDR_	1	95.1404	83.7759	83.184	67.2612	65.744	68.7582	1.32935	1.13246	1.13654	0.810836	0.817084	0.841466	extracellular	K06238	COL6A; collagen type VI alpha	mmu05165 Human papillomavirus infection; mmu04974 Protein digestion and absorption; mmu04151 PI3K-Akt signaling pathway; mmu04512 ECM-receptor interaction; mmu04820 Cytoskeleton in muscle cells; mmu04510 Focal adhesion	GO:0007155 cell adhesion; GO:0009987 cellular process; GO:0016043 cellular component organization; GO:0022607 cellular component assembly; GO:0030198 extracellular matrix organization; GO:0043062 extracellular structure organization; GO:0043933 protein-containing complex organization; GO:0044085 cellular component biogenesis; GO:0051259 protein complex oligomerization; GO:0051291 protein heterool…	GO:0005576 extracellular region; GO:0005581 collagen trimer; GO:0031012 extracellular matrix; GO:0032991 protein-containing complex;		PF00092	PF00092 von Willebrand factor type A domain	PF00092 von Willebrand factor type A domain	W	KOG3544	Collagens (type IV and type XIII), and related proteins
A2AX52	934	K	0.805824	0.152356	None	Collagen alpha-4(VI) chain OS=Mus musculus OX=10090 GN=Col6a4 PE=1 SV=2	Col6a4	_ALSK[Acetyl (K)]MVPVFQNTAR_	1	1162.27	982.989	1338.13	931.866	1016.44	1197.94	1.13627	0.92972	1.27922	0.786001	0.883876	1.02577	extracellular	K06238	COL6A; collagen type VI alpha	mmu05165 Human papillomavirus infection; mmu04974 Protein digestion and absorption; mmu04151 PI3K-Akt signaling pathway; mmu04512 ECM-receptor interaction; mmu04820 Cytoskeleton in muscle cells; mmu04510 Focal adhesion	GO:0007155 cell adhesion; GO:0009987 cellular process; GO:0016043 cellular component organization; GO:0022607 cellular component assembly; GO:0030198 extracellular matrix organization; GO:0043062 extracellular structure organization; GO:0043933 protein-containing complex organization; GO:0044085 cellular component biogenesis; GO:0051259 protein complex oligomerization; GO:0051291 protein heterool…	GO:0005576 extracellular region; GO:0005581 collagen trimer; GO:0031012 extracellular matrix; GO:0032991 protein-containing complex;		PF00092	PF00092 von Willebrand factor type A domain	PF00092 von Willebrand factor type A domain	W	KOG3544	Collagens (type IV and type XIII), and related proteins
A2AX52	1090	K	1.42255	0.00484261	None	Collagen alpha-4(VI) chain OS=Mus musculus OX=10090 GN=Col6a4 PE=1 SV=2	Col6a4	_YSSK[Acetyl (K)]VDMC[Carbamidomethyl (C)]R_	1	323.366	301.611	346.528	483.114	511.507	554.127	0.831601	0.750406	0.871424	1.07193	1.17006	1.24815	extracellular	K06238	COL6A; collagen type VI alpha	mmu05165 Human papillomavirus infection; mmu04974 Protein digestion and absorption; mmu04151 PI3K-Akt signaling pathway; mmu04512 ECM-receptor interaction; mmu04820 Cytoskeleton in muscle cells; mmu04510 Focal adhesion	GO:0007155 cell adhesion; GO:0009987 cellular process; GO:0016043 cellular component organization; GO:0022607 cellular component assembly; GO:0030198 extracellular matrix organization; GO:0043062 extracellular structure organization; GO:0043933 protein-containing complex organization; GO:0044085 cellular component biogenesis; GO:0051259 protein complex oligomerization; GO:0051291 protein heterool…	GO:0005576 extracellular region; GO:0005581 collagen trimer; GO:0031012 extracellular matrix; GO:0032991 protein-containing complex;		PF00092	PF00092 von Willebrand factor type A domain	PF00092 von Willebrand factor type A domain	W	KOG3544	Collagens (type IV and type XIII), and related proteins
A2AX52	1286	K	0.838322	0.0162357	None	Collagen alpha-4(VI) chain OS=Mus musculus OX=10090 GN=Col6a4 PE=1 SV=2	Col6a4	_YSDETIQK[Acetyl (K)]FLVHQGSVNNR_	1	459.725	453.542	462.407	435.841	393.93	463.393	1.11645	1.06559	1.09809	0.913197	0.850939	0.985666	extracellular	K06238	COL6A; collagen type VI alpha	mmu05165 Human papillomavirus infection; mmu04974 Protein digestion and absorption; mmu04151 PI3K-Akt signaling pathway; mmu04512 ECM-receptor interaction; mmu04820 Cytoskeleton in muscle cells; mmu04510 Focal adhesion	GO:0007155 cell adhesion; GO:0009987 cellular process; GO:0016043 cellular component organization; GO:0022607 cellular component assembly; GO:0030198 extracellular matrix organization; GO:0043062 extracellular structure organization; GO:0043933 protein-containing complex organization; GO:0044085 cellular component biogenesis; GO:0051259 protein complex oligomerization; GO:0051291 protein heterool…	GO:0005576 extracellular region; GO:0005581 collagen trimer; GO:0031012 extracellular matrix; GO:0032991 protein-containing complex;		PF00092	PF00092 von Willebrand factor type A domain		W	KOG3544	Collagens (type IV and type XIII), and related proteins
A2AX52	1408	K	1.12986	0.12568	None	Collagen alpha-4(VI) chain OS=Mus musculus OX=10090 GN=Col6a4 PE=1 SV=2	Col6a4	_TC[Carbamidomethyl (C)]C[Carbamidomethyl (C)]NMYAK[Acetyl (K)]C[Carbamidomethyl (C)]YGDDGIR_	1	128.858	159.076	131.309	172.97	171.995	185.333	0.879554	1.05047	0.876426	1.01863	1.04425	1.10801	extracellular	K06238	COL6A; collagen type VI alpha	mmu05165 Human papillomavirus infection; mmu04974 Protein digestion and absorption; mmu04151 PI3K-Akt signaling pathway; mmu04512 ECM-receptor interaction; mmu04820 Cytoskeleton in muscle cells; mmu04510 Focal adhesion	GO:0007155 cell adhesion; GO:0009987 cellular process; GO:0016043 cellular component organization; GO:0022607 cellular component assembly; GO:0030198 extracellular matrix organization; GO:0043062 extracellular structure organization; GO:0043933 protein-containing complex organization; GO:0044085 cellular component biogenesis; GO:0051259 protein complex oligomerization; GO:0051291 protein heterool…	GO:0005576 extracellular region; GO:0005581 collagen trimer; GO:0031012 extracellular matrix; GO:0032991 protein-containing complex;		PF00092	PF00092 von Willebrand factor type A domain		W	KOG3544	Collagens (type IV and type XIII), and related proteins
A2AX52	1962	K	1.15781	0.00336915	None	Collagen alpha-4(VI) chain OS=Mus musculus OX=10090 GN=Col6a4 PE=1 SV=2	Col6a4	_LASC[Carbamidomethyl (C)]TLC[Carbamidomethyl (C)]YDK[Acetyl (K)]C[Carbamidomethyl (C)]R_	1	1511.42	1685.24	1631.3	2125.64	2027.96	2108.45	0.88332	0.952848	0.932257	1.07181	1.05421	1.07928	extracellular	K06238	COL6A; collagen type VI alpha	mmu05165 Human papillomavirus infection; mmu04974 Protein digestion and absorption; mmu04151 PI3K-Akt signaling pathway; mmu04512 ECM-receptor interaction; mmu04820 Cytoskeleton in muscle cells; mmu04510 Focal adhesion	GO:0007155 cell adhesion; GO:0009987 cellular process; GO:0016043 cellular component organization; GO:0022607 cellular component assembly; GO:0030198 extracellular matrix organization; GO:0043062 extracellular structure organization; GO:0043933 protein-containing complex organization; GO:0044085 cellular component biogenesis; GO:0051259 protein complex oligomerization; GO:0051291 protein heterool…	GO:0005576 extracellular region; GO:0005581 collagen trimer; GO:0031012 extracellular matrix; GO:0032991 protein-containing complex;		PF00092	PF00092 von Willebrand factor type A domain		W	KOG3544	Collagens (type IV and type XIII), and related proteins
A2AX52	2220	K	1.14955	0.430817	None	Collagen alpha-4(VI) chain OS=Mus musculus OX=10090 GN=Col6a4 PE=1 SV=2	Col6a4	_GDTLLHFFTSAK[Acetyl (K)]R_	1	8.11074	10.9172	11.0046	16.0887	10.2935	12.329	0.764701	0.995794	1.01456	1.30872	0.863241	1.01811	extracellular	K06238	COL6A; collagen type VI alpha	mmu05165 Human papillomavirus infection; mmu04974 Protein digestion and absorption; mmu04151 PI3K-Akt signaling pathway; mmu04512 ECM-receptor interaction; mmu04820 Cytoskeleton in muscle cells; mmu04510 Focal adhesion	GO:0007155 cell adhesion; GO:0009987 cellular process; GO:0016043 cellular component organization; GO:0022607 cellular component assembly; GO:0030198 extracellular matrix organization; GO:0043062 extracellular structure organization; GO:0043933 protein-containing complex organization; GO:0044085 cellular component biogenesis; GO:0051259 protein complex oligomerization; GO:0051291 protein heterool…	GO:0005576 extracellular region; GO:0005581 collagen trimer; GO:0031012 extracellular matrix; GO:0032991 protein-containing complex;		PF00092	PF00092 von Willebrand factor type A domain		W	KOG3544	Collagens (type IV and type XIII), and related proteins
A2BDX3	328	K	0.839068	0.47808	None	Adenylyltransferase and sulfurtransferase MOCS3 OS=Mus musculus OX=10090 GN=Mocs3 PE=1 SV=1	Mocs3	_ALK[Acetyl (K)]LLC[Carbamidomethyl (C)]PEER_	1	439.222	320.425	518.552	654.927	435.647	442.322	1.0425	0.837483	1.45975	1.21425	0.853276	0.734738	cytoplasm	K11996	MOCS3; adenylyltransferase and sulfurtransferase [EC:2.7.7.80 2.8.1.11]	mmu04122 Sulfur relay system	GO:0002097 tRNA wobble base modification; GO:0002098 tRNA wobble uridine modification; GO:0002143 tRNA wobble position uridine thiolation; GO:0006139 nucleobase-containing compound metabolic process; GO:0006163 purine nucleotide metabolic process; GO:0006396 RNA processing; GO:0006399 tRNA metabolic process; GO:0006400 tRNA modification; GO:0006753 nucleoside phosphate metabolic process; GO:00067…	GO:0005622 intracellular anatomical structure; GO:0005737 cytoplasm; GO:0005829 cytosol; GO:0032991 protein-containing complex;	GO:0000166 nucleotide binding; GO:0003824 catalytic activity; GO:0004792 thiosulfate sulfurtransferase activity; GO:0005488 binding; GO:0005524 ATP binding; GO:0008641 ubiquitin-like modifier activating enzyme activity; GO:0016740 transferase activity; GO:0016772 transferase activity, transferring phosphorus-containing groups; GO:0016779 nucleotidyltransferase activity; GO:0016782 transferase act…	PF00899; PF00581	PF00899 ThiF family; PF00581 Rhodanese-like domain		H	KOG2017	Molybdopterin synthase sulfurylase				R-MMU-1430728 Metabolism;R-MMU-196849 Metabolism of water-soluble vitamins and cofactors;R-MMU-196854 Metabolism of vitamins and cofactors;R-MMU-947581 Molybdenum cofactor biosynthesis	https://reactome.org/PathwayBrowser/#/R-MMU-1430728;https://reactome.org/PathwayBrowser/#/R-MMU-196849;https://reactome.org/PathwayBrowser/#/R-MMU-196854;https://reactome.org/PathwayBrowser/#/R-MMU-947581
A2BH40	981	K	1.9396	0.0101468	Up	AT-rich interactive domain-containing protein 1A OS=Mus musculus OX=10090 GN=Arid1a PE=1 SV=1	Arid1a	_LTPATK[Acetyl (K)]MNNK_	1	216.614	156.772	164.747	278.18	353.595	296.409	0.799828	0.590468	0.698191	1.12645	1.6534	1.27099	cytoplasm	K11653	ARID1; AT-rich interactive domain-containing protein 1	mmu04714 Thermogenesis; mmu05225 Hepatocellular carcinoma; mmu03082 ATP-dependent chromatin remodeling	GO:0000122 negative regulation of transcription by RNA polymerase II; GO:0001568 blood vessel development; GO:0001654 eye development; GO:0001704 formation of primary germ layer; GO:0001838 embryonic epithelial tube formation; GO:0001841 neural tube formation; GO:0001843 neural tube closure; GO:0001890 placenta development; GO:0001944 vasculature development; GO:0002009 morphogenesis of an epithe…	GO:0000228 nuclear chromosome; GO:0000785 chromatin; GO:0005622 intracellular anatomical structure; GO:0005634 nucleus; GO:0005654 nucleoplasm; GO:0005694 chromosome; GO:0005737 cytoplasm; GO:0005829 cytosol; GO:0005886 plasma membrane; GO:0016020 membrane; GO:0016514 SWI/SNF complex; GO:0031974 membrane-enclosed lumen; GO:0031981 nuclear lumen; GO:0032991 protein-containing complex; GO:0035060 b…	GO:0000981 DNA-binding transcription factor activity, RNA polymerase II-specific; GO:0003676 nucleic acid binding; GO:0003677 DNA binding; GO:0003682 chromatin binding; GO:0003700 DNA-binding transcription factor activity; GO:0003712 transcription coregulator activity; GO:0003713 transcription coactivator activity; GO:0005102 signaling receptor binding; GO:0005488 binding; GO:0005515 protein bind…	PF01388	PF01388 ARID/BRIGHT DNA binding domain		B	KOG2510	SWI-SNF chromatin-remodeling complex protein			Transcription factor	R-MMU-212436 Generic Transcription Pathway;R-MMU-3214858 RMTs methylate histone arginines;R-MMU-3247509 Chromatin modifying enzymes;R-MMU-4839726 Chromatin organization;R-MMU-73857 RNA Polymerase II Transcription;R-MMU-74160 Gene expression (Transcription);R-MMU-8878171 Transcriptional regulation by RUNX1;R-MMU-8939243 RUNX1 interacts with co-factors whose precise effect on RUNX1 targets is not k…	https://reactome.org/PathwayBrowser/#/R-MMU-212436;https://reactome.org/PathwayBrowser/#/R-MMU-3214858;https://reactome.org/PathwayBrowser/#/R-MMU-3247509;https://reactome.org/PathwayBrowser/#/R-MMU-4839726;https://reactome.org/PathwayBrowser/#/R-MMU-73857;https://reactome.org/PathwayBrowser/#/R-MMU-74160;https://reactome.org/PathwayBrowser/#/R-MMU-8878171;https://reactome.org/PathwayBrowser/#/R-…
A2BH40	1008	K	1.49352	0.0309409	None	AT-rich interactive domain-containing protein 1A OS=Mus musculus OX=10090 GN=Arid1a PE=1 SV=1	Arid1a	_SSSSTTTNEK[Acetyl (K)]ITK_	1	32.8391	23.2846	30.0615	39.7859	33.7501	42.7787	0.878022	0.63504	0.922508	1.16659	1.14274	1.32825	cytoplasm	K11653	ARID1; AT-rich interactive domain-containing protein 1	mmu04714 Thermogenesis; mmu05225 Hepatocellular carcinoma; mmu03082 ATP-dependent chromatin remodeling	GO:0000122 negative regulation of transcription by RNA polymerase II; GO:0001568 blood vessel development; GO:0001654 eye development; GO:0001704 formation of primary germ layer; GO:0001838 embryonic epithelial tube formation; GO:0001841 neural tube formation; GO:0001843 neural tube closure; GO:0001890 placenta development; GO:0001944 vasculature development; GO:0002009 morphogenesis of an epithe…	GO:0000228 nuclear chromosome; GO:0000785 chromatin; GO:0005622 intracellular anatomical structure; GO:0005634 nucleus; GO:0005654 nucleoplasm; GO:0005694 chromosome; GO:0005737 cytoplasm; GO:0005829 cytosol; GO:0005886 plasma membrane; GO:0016020 membrane; GO:0016514 SWI/SNF complex; GO:0031974 membrane-enclosed lumen; GO:0031981 nuclear lumen; GO:0032991 protein-containing complex; GO:0035060 b…	GO:0000981 DNA-binding transcription factor activity, RNA polymerase II-specific; GO:0003676 nucleic acid binding; GO:0003677 DNA binding; GO:0003682 chromatin binding; GO:0003700 DNA-binding transcription factor activity; GO:0003712 transcription coregulator activity; GO:0003713 transcription coactivator activity; GO:0005102 signaling receptor binding; GO:0005488 binding; GO:0005515 protein bind…	PF01388	PF01388 ARID/BRIGHT DNA binding domain		B	KOG2510	SWI-SNF chromatin-remodeling complex protein			Transcription factor	R-MMU-212436 Generic Transcription Pathway;R-MMU-3214858 RMTs methylate histone arginines;R-MMU-3247509 Chromatin modifying enzymes;R-MMU-4839726 Chromatin organization;R-MMU-73857 RNA Polymerase II Transcription;R-MMU-74160 Gene expression (Transcription);R-MMU-8878171 Transcriptional regulation by RUNX1;R-MMU-8939243 RUNX1 interacts with co-factors whose precise effect on RUNX1 targets is not k…	https://reactome.org/PathwayBrowser/#/R-MMU-212436;https://reactome.org/PathwayBrowser/#/R-MMU-3214858;https://reactome.org/PathwayBrowser/#/R-MMU-3247509;https://reactome.org/PathwayBrowser/#/R-MMU-4839726;https://reactome.org/PathwayBrowser/#/R-MMU-73857;https://reactome.org/PathwayBrowser/#/R-MMU-74160;https://reactome.org/PathwayBrowser/#/R-MMU-8878171;https://reactome.org/PathwayBrowser/#/R-…
A2BH40	1383	K	0.882349	0.623814	None	AT-rich interactive domain-containing protein 1A OS=Mus musculus OX=10090 GN=Arid1a PE=1 SV=1	Arid1a	_RPMDGTYGPPAK[Acetyl (K)]R_	1	33.0963	20.8195	31.8992	23.7423	28.2207	15.9051	1.16598	0.748171	1.28985	0.917295	1.25904	0.650712	cytoplasm	K11653	ARID1; AT-rich interactive domain-containing protein 1	mmu04714 Thermogenesis; mmu05225 Hepatocellular carcinoma; mmu03082 ATP-dependent chromatin remodeling	GO:0000122 negative regulation of transcription by RNA polymerase II; GO:0001568 blood vessel development; GO:0001654 eye development; GO:0001704 formation of primary germ layer; GO:0001838 embryonic epithelial tube formation; GO:0001841 neural tube formation; GO:0001843 neural tube closure; GO:0001890 placenta development; GO:0001944 vasculature development; GO:0002009 morphogenesis of an epithe…	GO:0000228 nuclear chromosome; GO:0000785 chromatin; GO:0005622 intracellular anatomical structure; GO:0005634 nucleus; GO:0005654 nucleoplasm; GO:0005694 chromosome; GO:0005737 cytoplasm; GO:0005829 cytosol; GO:0005886 plasma membrane; GO:0016020 membrane; GO:0016514 SWI/SNF complex; GO:0031974 membrane-enclosed lumen; GO:0031981 nuclear lumen; GO:0032991 protein-containing complex; GO:0035060 b…	GO:0000981 DNA-binding transcription factor activity, RNA polymerase II-specific; GO:0003676 nucleic acid binding; GO:0003677 DNA binding; GO:0003682 chromatin binding; GO:0003700 DNA-binding transcription factor activity; GO:0003712 transcription coregulator activity; GO:0003713 transcription coactivator activity; GO:0005102 signaling receptor binding; GO:0005488 binding; GO:0005515 protein bind…	PF01388	PF01388 ARID/BRIGHT DNA binding domain		B	KOG2510	SWI-SNF chromatin-remodeling complex protein			Transcription factor	R-MMU-212436 Generic Transcription Pathway;R-MMU-3214858 RMTs methylate histone arginines;R-MMU-3247509 Chromatin modifying enzymes;R-MMU-4839726 Chromatin organization;R-MMU-73857 RNA Polymerase II Transcription;R-MMU-74160 Gene expression (Transcription);R-MMU-8878171 Transcriptional regulation by RUNX1;R-MMU-8939243 RUNX1 interacts with co-factors whose precise effect on RUNX1 targets is not k…	https://reactome.org/PathwayBrowser/#/R-MMU-212436;https://reactome.org/PathwayBrowser/#/R-MMU-3214858;https://reactome.org/PathwayBrowser/#/R-MMU-3247509;https://reactome.org/PathwayBrowser/#/R-MMU-4839726;https://reactome.org/PathwayBrowser/#/R-MMU-73857;https://reactome.org/PathwayBrowser/#/R-MMU-74160;https://reactome.org/PathwayBrowser/#/R-MMU-8878171;https://reactome.org/PathwayBrowser/#/R-…
A2BH40	1813	K	0.990689	0.971473	None	AT-rich interactive domain-containing protein 1A OS=Mus musculus OX=10090 GN=Arid1a PE=1 SV=1	Arid1a	_LPVK[Acetyl (K)]IVQR_	1	172.24	146.789	175.389	164.406	141.072	137.307	0.995035	0.865003	1.16293	1.04159	1.03206	0.921167	cytoplasm	K11653	ARID1; AT-rich interactive domain-containing protein 1	mmu04714 Thermogenesis; mmu05225 Hepatocellular carcinoma; mmu03082 ATP-dependent chromatin remodeling	GO:0000122 negative regulation of transcription by RNA polymerase II; GO:0001568 blood vessel development; GO:0001654 eye development; GO:0001704 formation of primary germ layer; GO:0001838 embryonic epithelial tube formation; GO:0001841 neural tube formation; GO:0001843 neural tube closure; GO:0001890 placenta development; GO:0001944 vasculature development; GO:0002009 morphogenesis of an epithe…	GO:0000228 nuclear chromosome; GO:0000785 chromatin; GO:0005622 intracellular anatomical structure; GO:0005634 nucleus; GO:0005654 nucleoplasm; GO:0005694 chromosome; GO:0005737 cytoplasm; GO:0005829 cytosol; GO:0005886 plasma membrane; GO:0016020 membrane; GO:0016514 SWI/SNF complex; GO:0031974 membrane-enclosed lumen; GO:0031981 nuclear lumen; GO:0032991 protein-containing complex; GO:0035060 b…	GO:0000981 DNA-binding transcription factor activity, RNA polymerase II-specific; GO:0003676 nucleic acid binding; GO:0003677 DNA binding; GO:0003682 chromatin binding; GO:0003700 DNA-binding transcription factor activity; GO:0003712 transcription coregulator activity; GO:0003713 transcription coactivator activity; GO:0005102 signaling receptor binding; GO:0005488 binding; GO:0005515 protein bind…	PF01388	PF01388 ARID/BRIGHT DNA binding domain		B	KOG2510	SWI-SNF chromatin-remodeling complex protein			Transcription factor	R-MMU-212436 Generic Transcription Pathway;R-MMU-3214858 RMTs methylate histone arginines;R-MMU-3247509 Chromatin modifying enzymes;R-MMU-4839726 Chromatin organization;R-MMU-73857 RNA Polymerase II Transcription;R-MMU-74160 Gene expression (Transcription);R-MMU-8878171 Transcriptional regulation by RUNX1;R-MMU-8939243 RUNX1 interacts with co-factors whose precise effect on RUNX1 targets is not k…	https://reactome.org/PathwayBrowser/#/R-MMU-212436;https://reactome.org/PathwayBrowser/#/R-MMU-3214858;https://reactome.org/PathwayBrowser/#/R-MMU-3247509;https://reactome.org/PathwayBrowser/#/R-MMU-4839726;https://reactome.org/PathwayBrowser/#/R-MMU-73857;https://reactome.org/PathwayBrowser/#/R-MMU-74160;https://reactome.org/PathwayBrowser/#/R-MMU-8878171;https://reactome.org/PathwayBrowser/#/R-…
A2BH40	2018	K	1.23406	0.419461	None	AT-rich interactive domain-containing protein 1A OS=Mus musculus OX=10090 GN=Arid1a PE=1 SV=1	Arid1a	_LILLHHK[Acetyl (K)]HPER_	1	63.1138	32.9228		53.313	39.5564	60.6516	1.14107	0.607157		1.05705	0.905656	1.27341	cytoplasm	K11653	ARID1; AT-rich interactive domain-containing protein 1	mmu04714 Thermogenesis; mmu05225 Hepatocellular carcinoma; mmu03082 ATP-dependent chromatin remodeling	GO:0000122 negative regulation of transcription by RNA polymerase II; GO:0001568 blood vessel development; GO:0001654 eye development; GO:0001704 formation of primary germ layer; GO:0001838 embryonic epithelial tube formation; GO:0001841 neural tube formation; GO:0001843 neural tube closure; GO:0001890 placenta development; GO:0001944 vasculature development; GO:0002009 morphogenesis of an epithe…	GO:0000228 nuclear chromosome; GO:0000785 chromatin; GO:0005622 intracellular anatomical structure; GO:0005634 nucleus; GO:0005654 nucleoplasm; GO:0005694 chromosome; GO:0005737 cytoplasm; GO:0005829 cytosol; GO:0005886 plasma membrane; GO:0016020 membrane; GO:0016514 SWI/SNF complex; GO:0031974 membrane-enclosed lumen; GO:0031981 nuclear lumen; GO:0032991 protein-containing complex; GO:0035060 b…	GO:0000981 DNA-binding transcription factor activity, RNA polymerase II-specific; GO:0003676 nucleic acid binding; GO:0003677 DNA binding; GO:0003682 chromatin binding; GO:0003700 DNA-binding transcription factor activity; GO:0003712 transcription coregulator activity; GO:0003713 transcription coactivator activity; GO:0005102 signaling receptor binding; GO:0005488 binding; GO:0005515 protein bind…	PF01388	PF01388 ARID/BRIGHT DNA binding domain		B	KOG2510	SWI-SNF chromatin-remodeling complex protein			Transcription factor	R-MMU-212436 Generic Transcription Pathway;R-MMU-3214858 RMTs methylate histone arginines;R-MMU-3247509 Chromatin modifying enzymes;R-MMU-4839726 Chromatin organization;R-MMU-73857 RNA Polymerase II Transcription;R-MMU-74160 Gene expression (Transcription);R-MMU-8878171 Transcriptional regulation by RUNX1;R-MMU-8939243 RUNX1 interacts with co-factors whose precise effect on RUNX1 targets is not k…	https://reactome.org/PathwayBrowser/#/R-MMU-212436;https://reactome.org/PathwayBrowser/#/R-MMU-3214858;https://reactome.org/PathwayBrowser/#/R-MMU-3247509;https://reactome.org/PathwayBrowser/#/R-MMU-4839726;https://reactome.org/PathwayBrowser/#/R-MMU-73857;https://reactome.org/PathwayBrowser/#/R-MMU-74160;https://reactome.org/PathwayBrowser/#/R-MMU-8878171;https://reactome.org/PathwayBrowser/#/R-…
A2BIM8	33	K			None	Major urinary protein 18 OS=Mus musculus OX=10090 GN=Mup18 PE=3 SV=1	Mup18	_NFNVEK[Acetyl (K)]INGEWHTIILASDKR_	1	66.6233	63.5355	66.4106				0.60456	0.526263	0.567776				extracellular				GO:0001659 temperature homeostasis; GO:0002791 regulation of peptide secretion; GO:0002792 negative regulation of peptide secretion; GO:0003008 system process; GO:0006091 generation of precursor metabolites and energy; GO:0006109 regulation of carbohydrate metabolic process; GO:0006111 regulation of gluconeogenesis; GO:0006112 energy reserve metabolic process; GO:0006355 regulation of DNA-templat…	GO:0005576 extracellular region; GO:0005615 extracellular space; GO:0005622 intracellular anatomical structure; GO:0005634 nucleus; GO:0005737 cytoplasm; GO:0005829 cytosol; GO:0043226 organelle; GO:0043227 membrane-bounded organelle; GO:0043229 intracellular organelle; GO:0043231 intracellular membrane-bounded organelle;	GO:0000772 mating pheromone activity; GO:0003824 catalytic activity; GO:0004672 protein kinase activity; GO:0004713 protein tyrosine kinase activity; GO:0004714 transmembrane receptor protein tyrosine kinase activity; GO:0004888 transmembrane signaling receptor activity; GO:0005009 insulin receptor activity; GO:0005102 signaling receptor binding; GO:0005186 pheromone activity; GO:0005488 binding;…	PF00061	PF00061 Lipocalin / cytosolic fatty-acid binding protein family
A2CG63	349	K	0.683689	0.0307594	None	AT-rich interactive domain-containing protein 4B OS=Mus musculus OX=10090 GN=Arid4b PE=1 SV=1	Arid4b	_LVHK[Acetyl (K)]LGGFDNIESGAVWK_	1	63.2381	84.0046	73.791	43.8196	44.4391	60.4827	1.11712	1.46028	1.01805	0.860383	0.82764	0.770147	nucleus	K19195			GO:0002064 epithelial cell development; GO:0003006 developmental process involved in reproduction; GO:0006139 nucleobase-containing compound metabolic process; GO:0006325 chromatin organization; GO:0006351 DNA-templated transcription; GO:0006355 regulation of DNA-templated transcription; GO:0006357 regulation of transcription by RNA polymerase II; GO:0006476 protein deacetylation; GO:0006479 prot…	GO:0000118 histone deacetylase complex; GO:0000228 nuclear chromosome; GO:0000785 chromatin; GO:0005622 intracellular anatomical structure; GO:0005634 nucleus; GO:0005654 nucleoplasm; GO:0005694 chromosome; GO:0005737 cytoplasm; GO:0017053 transcription repressor complex; GO:0031974 membrane-enclosed lumen; GO:0031981 nuclear lumen; GO:0032991 protein-containing complex; GO:0043226 organelle; GO:…	GO:0000981 DNA-binding transcription factor activity, RNA polymerase II-specific; GO:0001067 transcription regulatory region nucleic acid binding; GO:0003676 nucleic acid binding; GO:0003677 DNA binding; GO:0003700 DNA-binding transcription factor activity; GO:0003824 catalytic activity; GO:0004407 histone deacetylase activity; GO:0005488 binding; GO:0016787 hydrolase activity; GO:0016810 hydrola…	PF08169; PF01388	PF08169 RBB1NT (NUC162) domain; PF01388 ARID/BRIGHT DNA binding domain	PF01388 ARID/BRIGHT DNA binding domain	BK	KOG3001	Dosage compensation regulatory complex/histone acetyltransferase complex, subunit MSL-3/MRG15/EAF3, and related CHROMO domain-containing proteins			Transcription factor	R-MMU-3214815 HDACs deacetylate histones;R-MMU-3247509 Chromatin modifying enzymes;R-MMU-4839726 Chromatin organization	https://reactome.org/PathwayBrowser/#/R-MMU-3214815;https://reactome.org/PathwayBrowser/#/R-MMU-3247509;https://reactome.org/PathwayBrowser/#/R-MMU-4839726	TGF BETA SIGNALING	https://www.gsea-msigdb.org/gsea/msigdb/mouse/geneset/HALLMARK_TGF_BETA_SIGNALING
A2RSJ4	638	K	1.02794	0.790217	None	Bridge-like lipid transfer protein family member 3B OS=Mus musculus OX=10090 GN=Bltp3b PE=1 SV=2	Bltp3b	_EC[Carbamidomethyl (C)]DFFSK[Acetyl (K)]TYTR_	1	116.838	170.888	131.134	121.73	118.398	134.958	0.688856	1.28578	1.03743	1.06408	0.903362	1.12876	plasma membrane					GO:0000938 GARP complex; GO:0005622 intracellular anatomical structure; GO:0005737 cytoplasm; GO:0005768 endosome; GO:0005769 early endosome; GO:0005794 Golgi apparatus; GO:0005829 cytosol; GO:0012505 endomembrane system; GO:0031410 cytoplasmic vesicle; GO:0031982 vesicle; GO:0032991 protein-containing complex; GO:0043226 organelle; GO:0043227 membrane-bounded organelle; GO:0043229 intracellular …	GO:0005488 binding; GO:0005515 protein binding; GO:0042802 identical protein binding; GO:0042803 protein homodimerization activity; GO:0046983 protein dimerization activity;	PF12624	PF12624 VPS13-like, N-terminal		S	KOG2955	Uncharacterized conserved protein				R-MMU-162582 Signal Transduction;R-MMU-194315 Signaling by Rho GTPases;R-MMU-9012999 RHO GTPase cycle;R-MMU-9696270 RND2 GTPase cycle;R-MMU-9716542 Signaling by Rho GTPases, Miro GTPases and RHOBTB3	https://reactome.org/PathwayBrowser/#/R-MMU-162582;https://reactome.org/PathwayBrowser/#/R-MMU-194315;https://reactome.org/PathwayBrowser/#/R-MMU-9012999;https://reactome.org/PathwayBrowser/#/R-MMU-9696270;https://reactome.org/PathwayBrowser/#/R-MMU-9716542
A2RSX7	84	K	0.753969	0.234228	None	tRNA wybutosine-synthesizing protein 5 OS=Mus musculus OX=10090 GN=Tyw5 PE=2 SV=2	Tyw5	_TLPFNK[Acetyl (K)]LVQR_	1	245.813	161.744	243.878	136.678	224.751	160.799	1.25927	0.862685	1.32113	0.685431	1.15097	0.75957	cytoplasm	K18066			GO:0006139 nucleobase-containing compound metabolic process; GO:0006396 RNA processing; GO:0006399 tRNA metabolic process; GO:0006400 tRNA modification; GO:0008033 tRNA processing; GO:0008152 metabolic process; GO:0009058 biosynthetic process; GO:0009451 RNA modification; GO:0009987 cellular process; GO:0010467 gene expression; GO:0016070 RNA metabolic process; GO:0031590 wybutosine metabolic pro…	GO:0005622 intracellular anatomical structure; GO:0005737 cytoplasm;	GO:0000049 tRNA binding; GO:0003676 nucleic acid binding; GO:0003723 RNA binding; GO:0003824 catalytic activity; GO:0005488 binding; GO:0005506 iron ion binding; GO:0005515 protein binding; GO:0016491 oxidoreductase activity; GO:0016705 oxidoreductase activity, acting on paired donors, with incorporation or reduction of molecular oxygen; GO:0016706 2-oxoglutarate-dependent dioxygenase activity; G…	PF13621	PF13621 Cupin-like domain	PF13621 Cupin-like domain	BT	KOG2132	Uncharacterized conserved protein, contains JmjC domain
A2RSY1	544	K			None	KAT8 regulatory NSL complex subunit 3 OS=Mus musculus OX=10090 GN=Kansl3 PE=1 SV=1	Kansl3	_TK[Acetyl (K)]VTTVTSTQK_	1	546.339	449.986	508.538	515.87	520.909	472.166							nucleus	K16719			GO:0000226 microtubule cytoskeleton organization; GO:0006325 chromatin organization; GO:0006355 regulation of DNA-templated transcription; GO:0006357 regulation of transcription by RNA polymerase II; GO:0006473 protein acetylation; GO:0006475 internal protein amino acid acetylation; GO:0006996 organelle organization; GO:0007010 cytoskeleton organization; GO:0007017 microtubule-based process; GO:0…	GO:0000123 histone acetyltransferase complex; GO:0005622 intracellular anatomical structure; GO:0005634 nucleus; GO:0005654 nucleoplasm; GO:0005730 nucleolus; GO:0031248 protein acetyltransferase complex; GO:0031974 membrane-enclosed lumen; GO:0031981 nuclear lumen; GO:0032991 protein-containing complex; GO:0043226 organelle; GO:0043227 membrane-bounded organelle; GO:0043228 non-membrane-bounded …	GO:0003824 catalytic activity; GO:0004402 histone acetyltransferase activity; GO:0008080 N-acetyltransferase activity; GO:0010485 histone H4 acetyltransferase activity; GO:0016407 acetyltransferase activity; GO:0016410 N-acyltransferase activity; GO:0016740 transferase activity; GO:0016746 acyltransferase activity; GO:0016747 acyltransferase activity, transferring groups other than amino-acyl gro…	PF20408	PF20408 Alpha/beta hydrolase domain		R	KOG3253	Predicted alpha/beta hydrolase			Transcription factor	R-MMU-212165 Epigenetic regulation of gene expression;R-MMU-3214847 HATs acetylate histones;R-MMU-3247509 Chromatin modifying enzymes;R-MMU-4839726 Chromatin organization;R-MMU-74160 Gene expression (Transcription);R-MMU-9772755 Formation of WDR5-containing histone-modifying complexes;R-MMU-9917777 Epigenetic regulation by WDR5-containing histone modifying complexes	https://reactome.org/PathwayBrowser/#/R-MMU-212165;https://reactome.org/PathwayBrowser/#/R-MMU-3214847;https://reactome.org/PathwayBrowser/#/R-MMU-3247509;https://reactome.org/PathwayBrowser/#/R-MMU-4839726;https://reactome.org/PathwayBrowser/#/R-MMU-74160;https://reactome.org/PathwayBrowser/#/R-MMU-9772755;https://reactome.org/PathwayBrowser/#/R-MMU-9917777
A2RSY6	403	K	0.885509	0.455313	None	TRMT1-like protein OS=Mus musculus OX=10090 GN=Trmt1l PE=1 SV=1	Trmt1l	_NLGIVSVTSTDISSLYAK[Acetyl (K)]AQHVAR_	1	61.3072	49.2435	55.9587	42.3542	50.8781	53.026	1.31411	0.96453	0.933871	0.791082	1.08219	0.971434	nucleus				GO:0001510 RNA methylation; GO:0006139 nucleobase-containing compound metabolic process; GO:0006396 RNA processing; GO:0006399 tRNA metabolic process; GO:0006400 tRNA modification; GO:0007610 behavior; GO:0007626 locomotory behavior; GO:0008033 tRNA processing; GO:0008152 metabolic process; GO:0008344 adult locomotory behavior; GO:0009451 RNA modification; GO:0009987 cellular process; GO:0010467 …		GO:0000049 tRNA binding; GO:0003676 nucleic acid binding; GO:0003723 RNA binding; GO:0003824 catalytic activity; GO:0005488 binding; GO:0008168 methyltransferase activity; GO:0008170 N-methyltransferase activity; GO:0008173 RNA methyltransferase activity; GO:0008175 tRNA methyltransferase activity; GO:0008757 S-adenosylmethionine-dependent methyltransferase activity; GO:0016423 tRNA (guanine) met…				J	KOG1253	tRNA methyltransferase	WP310 mRNA processing	https://www.wikipathways.org/instance/WP310
A2RSY6	423	K	1.03996	0.70161	None	TRMT1-like protein OS=Mus musculus OX=10090 GN=Trmt1l PE=1 SV=1	Trmt1l	_TEYYK[Acetyl (K)]ELAAR_	1	239.209	207.859	260.316	220.585	243.468	261.22	1.11938	0.888823	0.948417	0.899458	1.13056	1.04475	nucleus				GO:0001510 RNA methylation; GO:0006139 nucleobase-containing compound metabolic process; GO:0006396 RNA processing; GO:0006399 tRNA metabolic process; GO:0006400 tRNA modification; GO:0007610 behavior; GO:0007626 locomotory behavior; GO:0008033 tRNA processing; GO:0008152 metabolic process; GO:0008344 adult locomotory behavior; GO:0009451 RNA modification; GO:0009987 cellular process; GO:0010467 …		GO:0000049 tRNA binding; GO:0003676 nucleic acid binding; GO:0003723 RNA binding; GO:0003824 catalytic activity; GO:0005488 binding; GO:0008168 methyltransferase activity; GO:0008170 N-methyltransferase activity; GO:0008173 RNA methyltransferase activity; GO:0008175 tRNA methyltransferase activity; GO:0008757 S-adenosylmethionine-dependent methyltransferase activity; GO:0016423 tRNA (guanine) met…				J	KOG1253	tRNA methyltransferase	WP310 mRNA processing	https://www.wikipathways.org/instance/WP310
A2RSY6	648	K	1.10237	0.356248	None	TRMT1-like protein OS=Mus musculus OX=10090 GN=Trmt1l PE=1 SV=1	Trmt1l	_K[Acetyl (K)]FLC[Carbamidomethyl (C)]C[Carbamidomethyl (C)]LSQAGFR_	1	45.0754	55.2465	53.2204	58.6545	56.5064	51.2901	0.944365	1.05768	0.868117	1.0708	1.17476	0.918415	nucleus				GO:0001510 RNA methylation; GO:0006139 nucleobase-containing compound metabolic process; GO:0006396 RNA processing; GO:0006399 tRNA metabolic process; GO:0006400 tRNA modification; GO:0007610 behavior; GO:0007626 locomotory behavior; GO:0008033 tRNA processing; GO:0008152 metabolic process; GO:0008344 adult locomotory behavior; GO:0009451 RNA modification; GO:0009987 cellular process; GO:0010467 …		GO:0000049 tRNA binding; GO:0003676 nucleic acid binding; GO:0003723 RNA binding; GO:0003824 catalytic activity; GO:0005488 binding; GO:0008168 methyltransferase activity; GO:0008170 N-methyltransferase activity; GO:0008173 RNA methyltransferase activity; GO:0008175 tRNA methyltransferase activity; GO:0008757 S-adenosylmethionine-dependent methyltransferase activity; GO:0016423 tRNA (guanine) met…				J	KOG1253	tRNA methyltransferase	WP310 mRNA processing	https://www.wikipathways.org/instance/WP310
A2RT67	589	K	0.708137		None	DENN domain-containing protein 3 OS=Mus musculus OX=10090 GN=Dennd3 PE=1 SV=2	Dennd3	_SSSPVLK[Acetyl (K)]VTPK_	1		27.0062				20.0758		1.13494				0.80369	extracellular	K20162			GO:0006810 transport; GO:0007034 vacuolar transport; GO:0007041 lysosomal transport; GO:0008152 metabolic process; GO:0008333 endosome to lysosome transport; GO:0009056 catabolic process; GO:0009057 macromolecule catabolic process; GO:0009987 cellular process; GO:0016192 vesicle-mediated transport; GO:0019538 protein metabolic process; GO:0030163 protein catabolic process; GO:0043170 macromolecul…	GO:0005622 intracellular anatomical structure; GO:0005737 cytoplasm; GO:0005829 cytosol;	GO:0005085 guanyl-nucleotide exchange factor activity; GO:0005488 binding; GO:0005515 protein binding; GO:0019899 enzyme binding; GO:0031267 small GTPase binding; GO:0051020 GTPase binding; GO:0098772 molecular function regulator activity;				T	KOG2127	Calmodulin-binding protein CRAG, contains DENN domain				R-MMU-199991 Membrane Trafficking;R-MMU-5653656 Vesicle-mediated transport;R-MMU-8876198 RAB GEFs exchange GTP for GDP on RABs;R-MMU-9007101 Rab regulation of trafficking	https://reactome.org/PathwayBrowser/#/R-MMU-199991;https://reactome.org/PathwayBrowser/#/R-MMU-5653656;https://reactome.org/PathwayBrowser/#/R-MMU-8876198;https://reactome.org/PathwayBrowser/#/R-MMU-9007101
A2RTL5	309	K	0.983805	0.881455	None	Arginine/serine-rich coiled-coil protein 2 OS=Mus musculus OX=10090 GN=Rsrc2 PE=2 SV=1	Rsrc2	_DQNVK[Acetyl (K)]FR_	1	177.712	165.367	161.181	115.078	149.007	176.839	1.07571	1.15996	0.8281	0.775966	0.944196	1.29399	nucleus	K24595			GO:0000381 regulation of alternative mRNA splicing, via spliceosome; GO:0010468 regulation of gene expression; GO:0019219 regulation of nucleobase-containing compound metabolic process; GO:0019222 regulation of metabolic process; GO:0031323 regulation of cellular metabolic process; GO:0043484 regulation of RNA splicing; GO:0048024 regulation of mRNA splicing, via spliceosome; GO:0050684 regulatio…	GO:0005622 intracellular anatomical structure; GO:0005634 nucleus; GO:0005681 spliceosomal complex; GO:0032991 protein-containing complex; GO:0043226 organelle; GO:0043227 membrane-bounded organelle; GO:0043229 intracellular organelle; GO:0043231 intracellular membrane-bounded organelle; GO:1990904 ribonucleoprotein complex;	GO:0003676 nucleic acid binding; GO:0003723 RNA binding; GO:0003729 mRNA binding; GO:0005488 binding; GO:0097159 organic cyclic compound binding; GO:1901363 heterocyclic compound binding;							WP310 mRNA processing	https://www.wikipathways.org/instance/WP310
A3KGB4	15	K	0.467022	0.00350185	Down	TBC1 domain family member 8B OS=Mus musculus OX=10090 GN=Tbc1d8b PE=1 SV=1	Tbc1d8b	_NALK[Acetyl (K)]LWLMER_	1	141.374	134.528	180.007	96.8139	79.0922	127.006	1.53429	1.31209	1.5069	0.653109	0.555059	0.824907	cytoplasm	K19951			GO:0006810 transport; GO:0006886 intracellular protein transport; GO:0008104 protein localization; GO:0015031 protein transport; GO:0015833 peptide transport; GO:0031338 regulation of vesicle fusion; GO:0032879 regulation of localization; GO:0033036 macromolecule localization; GO:0033043 regulation of organelle organization; GO:0042886 amide transport; GO:0043085 positive regulation of catalytic …	GO:0005622 intracellular anatomical structure; GO:0012505 endomembrane system;	GO:0005096 GTPase activator activity; GO:0005488 binding; GO:0005509 calcium ion binding; GO:0005515 protein binding; GO:0008047 enzyme activator activity; GO:0019899 enzyme binding; GO:0030234 enzyme regulator activity; GO:0030695 GTPase regulator activity; GO:0031267 small GTPase binding; GO:0043167 ion binding; GO:0043169 cation binding; GO:0046872 metal ion binding; GO:0051020 GTPase binding;…	PF02893	PF02893 GRAM domain		R	KOG4347	GTPase-activating protein VRP				R-MMU-199991 Membrane Trafficking;R-MMU-199992 trans-Golgi Network Vesicle Budding;R-MMU-432722 Golgi Associated Vesicle Biogenesis;R-MMU-5653656 Vesicle-mediated transport	https://reactome.org/PathwayBrowser/#/R-MMU-199991;https://reactome.org/PathwayBrowser/#/R-MMU-199992;https://reactome.org/PathwayBrowser/#/R-MMU-432722;https://reactome.org/PathwayBrowser/#/R-MMU-5653656
A3KGB4	288	K	0.83715	0.139173	None	TBC1 domain family member 8B OS=Mus musculus OX=10090 GN=Tbc1d8b PE=1 SV=1	Tbc1d8b	_AHSEQFK[Acetyl (K)]AFFR_	1	61.9373	70.2783	64.7442	85.798	67.4969	82.8005	1.17784	1.20107	0.949712	1.01419	0.830013	0.942346	cytoplasm	K19951			GO:0006810 transport; GO:0006886 intracellular protein transport; GO:0008104 protein localization; GO:0015031 protein transport; GO:0015833 peptide transport; GO:0031338 regulation of vesicle fusion; GO:0032879 regulation of localization; GO:0033036 macromolecule localization; GO:0033043 regulation of organelle organization; GO:0042886 amide transport; GO:0043085 positive regulation of catalytic …	GO:0005622 intracellular anatomical structure; GO:0012505 endomembrane system;	GO:0005096 GTPase activator activity; GO:0005488 binding; GO:0005509 calcium ion binding; GO:0005515 protein binding; GO:0008047 enzyme activator activity; GO:0019899 enzyme binding; GO:0030234 enzyme regulator activity; GO:0030695 GTPase regulator activity; GO:0031267 small GTPase binding; GO:0043167 ion binding; GO:0043169 cation binding; GO:0046872 metal ion binding; GO:0051020 GTPase binding;…	PF02893	PF02893 GRAM domain	PF02893 GRAM domain	R	KOG4347	GTPase-activating protein VRP				R-MMU-199991 Membrane Trafficking;R-MMU-199992 trans-Golgi Network Vesicle Budding;R-MMU-432722 Golgi Associated Vesicle Biogenesis;R-MMU-5653656 Vesicle-mediated transport	https://reactome.org/PathwayBrowser/#/R-MMU-199991;https://reactome.org/PathwayBrowser/#/R-MMU-199992;https://reactome.org/PathwayBrowser/#/R-MMU-432722;https://reactome.org/PathwayBrowser/#/R-MMU-5653656
A3KGB4	696	K	1.12284	0.389719	None	TBC1 domain family member 8B OS=Mus musculus OX=10090 GN=Tbc1d8b PE=1 SV=1	Tbc1d8b	_LLTC[Carbamidomethyl (C)]K[Acetyl (K)]DDAEAVTALNR_	1	34.1467	48.8201	45.1341	70.4546	73.4906	59.1165	0.849149	1.09106	0.865761	1.08907	1.18177	0.879808	cytoplasm	K19951			GO:0006810 transport; GO:0006886 intracellular protein transport; GO:0008104 protein localization; GO:0015031 protein transport; GO:0015833 peptide transport; GO:0031338 regulation of vesicle fusion; GO:0032879 regulation of localization; GO:0033036 macromolecule localization; GO:0033043 regulation of organelle organization; GO:0042886 amide transport; GO:0043085 positive regulation of catalytic …	GO:0005622 intracellular anatomical structure; GO:0012505 endomembrane system;	GO:0005096 GTPase activator activity; GO:0005488 binding; GO:0005509 calcium ion binding; GO:0005515 protein binding; GO:0008047 enzyme activator activity; GO:0019899 enzyme binding; GO:0030234 enzyme regulator activity; GO:0030695 GTPase regulator activity; GO:0031267 small GTPase binding; GO:0043167 ion binding; GO:0043169 cation binding; GO:0046872 metal ion binding; GO:0051020 GTPase binding;…	PF02893	PF02893 GRAM domain		R	KOG4347	GTPase-activating protein VRP				R-MMU-199991 Membrane Trafficking;R-MMU-199992 trans-Golgi Network Vesicle Budding;R-MMU-432722 Golgi Associated Vesicle Biogenesis;R-MMU-5653656 Vesicle-mediated transport	https://reactome.org/PathwayBrowser/#/R-MMU-199991;https://reactome.org/PathwayBrowser/#/R-MMU-199992;https://reactome.org/PathwayBrowser/#/R-MMU-432722;https://reactome.org/PathwayBrowser/#/R-MMU-5653656
A3KGB4	738	K	0.911044	0.730989	None	TBC1 domain family member 8B OS=Mus musculus OX=10090 GN=Tbc1d8b PE=1 SV=1	Tbc1d8b	_SDHTK[Acetyl (K)]VDITDLIK_	1	104.009	64.8738	90.3571	132.374	99.7547	107.909	1.42929	0.801183	0.957787	1.13074	0.886441	0.887462	cytoplasm	K19951			GO:0006810 transport; GO:0006886 intracellular protein transport; GO:0008104 protein localization; GO:0015031 protein transport; GO:0015833 peptide transport; GO:0031338 regulation of vesicle fusion; GO:0032879 regulation of localization; GO:0033036 macromolecule localization; GO:0033043 regulation of organelle organization; GO:0042886 amide transport; GO:0043085 positive regulation of catalytic …	GO:0005622 intracellular anatomical structure; GO:0012505 endomembrane system;	GO:0005096 GTPase activator activity; GO:0005488 binding; GO:0005509 calcium ion binding; GO:0005515 protein binding; GO:0008047 enzyme activator activity; GO:0019899 enzyme binding; GO:0030234 enzyme regulator activity; GO:0030695 GTPase regulator activity; GO:0031267 small GTPase binding; GO:0043167 ion binding; GO:0043169 cation binding; GO:0046872 metal ion binding; GO:0051020 GTPase binding;…	PF02893	PF02893 GRAM domain		R	KOG4347	GTPase-activating protein VRP				R-MMU-199991 Membrane Trafficking;R-MMU-199992 trans-Golgi Network Vesicle Budding;R-MMU-432722 Golgi Associated Vesicle Biogenesis;R-MMU-5653656 Vesicle-mediated transport	https://reactome.org/PathwayBrowser/#/R-MMU-199991;https://reactome.org/PathwayBrowser/#/R-MMU-199992;https://reactome.org/PathwayBrowser/#/R-MMU-432722;https://reactome.org/PathwayBrowser/#/R-MMU-5653656
A3KGS3	114	K	0.983507	0.820567	None	Ral GTPase-activating protein subunit alpha-2 OS=Mus musculus OX=10090 GN=Ralgapa2 PE=1 SV=2	Ralgapa2	_WHYQSIGSTLK[Acetyl (K)]K_	1	35.207	34.9511	37.9523	46.6293	29.3154	49.4978	0.949355	0.98409	1.10368	1.07814	0.682447	1.22645	plasma membrane	K25768	RALGAPA; Ral GTPase-activating protein subunit alpha	mmu04014 Ras signaling pathway	GO:0006355 regulation of DNA-templated transcription; GO:0007154 cell communication; GO:0007165 signal transduction; GO:0007264 small GTPase-mediated signal transduction; GO:0007265 Ras protein signal transduction; GO:0007275 multicellular organism development; GO:0008340 determination of adult lifespan; GO:0009889 regulation of biosynthetic process; GO:0009966 regulation of signal transduction; …	GO:0005622 intracellular anatomical structure; GO:0005634 nucleus; GO:0005737 cytoplasm; GO:0005829 cytosol; GO:0005886 plasma membrane; GO:0016020 membrane; GO:0043226 organelle; GO:0043227 membrane-bounded organelle; GO:0043229 intracellular organelle; GO:0043231 intracellular membrane-bounded organelle; GO:0071944 cell periphery;	GO:0005096 GTPase activator activity; GO:0005488 binding; GO:0005515 protein binding; GO:0008047 enzyme activator activity; GO:0030234 enzyme regulator activity; GO:0030695 GTPase regulator activity; GO:0046982 protein heterodimerization activity; GO:0046983 protein dimerization activity; GO:0060589 nucleoside-triphosphatase regulator activity; GO:0098772 molecular function regulator activity;	PF20412	PF20412 RALGAPB N-terminal domain		T	KOG3686	Rap1-GTPase-activating protein (Rap1GAP)
A3KGS3	1011	K	0.598103	0.570067	None	Ral GTPase-activating protein subunit alpha-2 OS=Mus musculus OX=10090 GN=Ralgapa2 PE=1 SV=2	Ralgapa2	_EGK[Acetyl (K)]LQAYK_	1	42.2869	109.111		56.1281	55.4493	48.051	0.713528	1.92243		0.812087	0.807747	0.74503	plasma membrane	K25768	RALGAPA; Ral GTPase-activating protein subunit alpha	mmu04014 Ras signaling pathway	GO:0006355 regulation of DNA-templated transcription; GO:0007154 cell communication; GO:0007165 signal transduction; GO:0007264 small GTPase-mediated signal transduction; GO:0007265 Ras protein signal transduction; GO:0007275 multicellular organism development; GO:0008340 determination of adult lifespan; GO:0009889 regulation of biosynthetic process; GO:0009966 regulation of signal transduction; …	GO:0005622 intracellular anatomical structure; GO:0005634 nucleus; GO:0005737 cytoplasm; GO:0005829 cytosol; GO:0005886 plasma membrane; GO:0016020 membrane; GO:0043226 organelle; GO:0043227 membrane-bounded organelle; GO:0043229 intracellular organelle; GO:0043231 intracellular membrane-bounded organelle; GO:0071944 cell periphery;	GO:0005096 GTPase activator activity; GO:0005488 binding; GO:0005515 protein binding; GO:0008047 enzyme activator activity; GO:0030234 enzyme regulator activity; GO:0030695 GTPase regulator activity; GO:0046982 protein heterodimerization activity; GO:0046983 protein dimerization activity; GO:0060589 nucleoside-triphosphatase regulator activity; GO:0098772 molecular function regulator activity;	PF20412	PF20412 RALGAPB N-terminal domain		T	KOG3686	Rap1-GTPase-activating protein (Rap1GAP)
A3KGS3	1625	K	1.09291	0.192569	None	Ral GTPase-activating protein subunit alpha-2 OS=Mus musculus OX=10090 GN=Ralgapa2 PE=1 SV=2	Ralgapa2	_NFHLLK[Acetyl (K)]K_	1	79.3453	70.3777	80.843	99.6545	107.35	91.6213	0.944262	0.874543	1.03758	1.01692	1.10293	1.00192	plasma membrane	K25768	RALGAPA; Ral GTPase-activating protein subunit alpha	mmu04014 Ras signaling pathway	GO:0006355 regulation of DNA-templated transcription; GO:0007154 cell communication; GO:0007165 signal transduction; GO:0007264 small GTPase-mediated signal transduction; GO:0007265 Ras protein signal transduction; GO:0007275 multicellular organism development; GO:0008340 determination of adult lifespan; GO:0009889 regulation of biosynthetic process; GO:0009966 regulation of signal transduction; …	GO:0005622 intracellular anatomical structure; GO:0005634 nucleus; GO:0005737 cytoplasm; GO:0005829 cytosol; GO:0005886 plasma membrane; GO:0016020 membrane; GO:0043226 organelle; GO:0043227 membrane-bounded organelle; GO:0043229 intracellular organelle; GO:0043231 intracellular membrane-bounded organelle; GO:0071944 cell periphery;	GO:0005096 GTPase activator activity; GO:0005488 binding; GO:0005515 protein binding; GO:0008047 enzyme activator activity; GO:0030234 enzyme regulator activity; GO:0030695 GTPase regulator activity; GO:0046982 protein heterodimerization activity; GO:0046983 protein dimerization activity; GO:0060589 nucleoside-triphosphatase regulator activity; GO:0098772 molecular function regulator activity;	PF20412	PF20412 RALGAPB N-terminal domain		T	KOG3686	Rap1-GTPase-activating protein (Rap1GAP)
A3KMP2	52	K	1.12096	0.0650973	None	Tetratricopeptide repeat protein 38 OS=Mus musculus OX=10090 GN=Ttc38 PE=1 SV=2	Ttc38	_SLGGIEGC[Carbamidomethyl (C)]LSK[Acetyl (K)]LR_	1	959.269	938.947	958.353	1745.94	1786.91	2015.47	0.952571	0.890178	0.943506	0.997975	1.00047	1.12484	cytoplasm	K24942									S	KOG2610	Uncharacterized conserved protein
A3KMP2	200	K	1.07239	0.476957	None	Tetratricopeptide repeat protein 38 OS=Mus musculus OX=10090 GN=Ttc38 PE=1 SV=2	Ttc38	_LAK[Acetyl (K)]EALSIEPTDAWSVHTVAHVHEMR_	1	73.6124	67.8364	68.0143	117.641	120.705	151.123	1.0258	0.902512	0.939667	0.943633	0.948379	1.18358	cytoplasm	K24942									S	KOG2610	Uncharacterized conserved protein
A3KMP2	318	K	1.02627	0.740384	None	Tetratricopeptide repeat protein 38 OS=Mus musculus OX=10090 GN=Ttc38 PE=1 SV=2	Ttc38	_WQTVLPVTQK[Acetyl (K)]HTR_	1	564.931	645.99	637.001	1007.81	1041.76	1233.69	0.918898	1.00317	1.02725	0.94359	0.955396	1.12781	cytoplasm	K24942									S	KOG2610	Uncharacterized conserved protein
A6H584	163	K	0.793059	0.0828035	None	Collagen alpha-5(VI) chain OS=Mus musculus OX=10090 GN=Col6a5 PE=1 SV=4	Col6a5	_ALREDGVK[Acetyl (K)]IISVGVQK_	1	88.357	84.8452	107.29	43.8338	50.2393	55.2039	1.01794	1.00774	1.24681	0.747201	0.892595	0.955483	endoplasmic reticulum	K06238	COL6A; collagen type VI alpha	mmu05165 Human papillomavirus infection; mmu04974 Protein digestion and absorption; mmu04151 PI3K-Akt signaling pathway; mmu04512 ECM-receptor interaction; mmu04820 Cytoskeleton in muscle cells; mmu04510 Focal adhesion	GO:0007155 cell adhesion; GO:0009987 cellular process; GO:0016043 cellular component organization; GO:0022607 cellular component assembly; GO:0030198 extracellular matrix organization; GO:0043062 extracellular structure organization; GO:0043933 protein-containing complex organization; GO:0044085 cellular component biogenesis; GO:0051259 protein complex oligomerization; GO:0051291 protein heterool…	GO:0005576 extracellular region; GO:0005581 collagen trimer; GO:0031012 extracellular matrix; GO:0032991 protein-containing complex;		PF00092	PF00092 von Willebrand factor type A domain	PF00092 von Willebrand factor type A domain	W	KOG3544	Collagens (type IV and type XIII), and related proteins				R-MMU-1266738 Developmental Biology;R-MMU-1442490 Collagen degradation;R-MMU-1474228 Degradation of the extracellular matrix;R-MMU-1474244 Extracellular matrix organization;R-MMU-1474290 Collagen formation;R-MMU-162582 Signal Transduction;R-MMU-1650814 Collagen biosynthesis and modifying enzymes;R-MMU-186797 Signaling by PDGF;R-MMU-2022090 Assembly of collagen fibrils and other multimeric structu…	https://reactome.org/PathwayBrowser/#/R-MMU-1266738;https://reactome.org/PathwayBrowser/#/R-MMU-1442490;https://reactome.org/PathwayBrowser/#/R-MMU-1474228;https://reactome.org/PathwayBrowser/#/R-MMU-1474244;https://reactome.org/PathwayBrowser/#/R-MMU-1474290;https://reactome.org/PathwayBrowser/#/R-MMU-162582;https://reactome.org/PathwayBrowser/#/R-MMU-1650814;https://reactome.org/PathwayBrowser/…
A6H584	545	K	1.00233	0.964184	None	Collagen alpha-5(VI) chain OS=Mus musculus OX=10090 GN=Col6a5 PE=1 SV=4	Col6a5	_AVFNIK[Acetyl (K)]QLK_	1	476.367	526.884	595.247	338.272	341.6	397.014	0.881596	1.00528	1.11119	0.926283	0.974939	1.10384	endoplasmic reticulum	K06238	COL6A; collagen type VI alpha	mmu05165 Human papillomavirus infection; mmu04974 Protein digestion and absorption; mmu04151 PI3K-Akt signaling pathway; mmu04512 ECM-receptor interaction; mmu04820 Cytoskeleton in muscle cells; mmu04510 Focal adhesion	GO:0007155 cell adhesion; GO:0009987 cellular process; GO:0016043 cellular component organization; GO:0022607 cellular component assembly; GO:0030198 extracellular matrix organization; GO:0043062 extracellular structure organization; GO:0043933 protein-containing complex organization; GO:0044085 cellular component biogenesis; GO:0051259 protein complex oligomerization; GO:0051291 protein heterool…	GO:0005576 extracellular region; GO:0005581 collagen trimer; GO:0031012 extracellular matrix; GO:0032991 protein-containing complex;		PF00092	PF00092 von Willebrand factor type A domain	PF00092 von Willebrand factor type A domain	W	KOG3544	Collagens (type IV and type XIII), and related proteins				R-MMU-1266738 Developmental Biology;R-MMU-1442490 Collagen degradation;R-MMU-1474228 Degradation of the extracellular matrix;R-MMU-1474244 Extracellular matrix organization;R-MMU-1474290 Collagen formation;R-MMU-162582 Signal Transduction;R-MMU-1650814 Collagen biosynthesis and modifying enzymes;R-MMU-186797 Signaling by PDGF;R-MMU-2022090 Assembly of collagen fibrils and other multimeric structu…	https://reactome.org/PathwayBrowser/#/R-MMU-1266738;https://reactome.org/PathwayBrowser/#/R-MMU-1442490;https://reactome.org/PathwayBrowser/#/R-MMU-1474228;https://reactome.org/PathwayBrowser/#/R-MMU-1474244;https://reactome.org/PathwayBrowser/#/R-MMU-1474290;https://reactome.org/PathwayBrowser/#/R-MMU-162582;https://reactome.org/PathwayBrowser/#/R-MMU-1650814;https://reactome.org/PathwayBrowser/…
A6H584	565	K	2.56936	0.0365041	Up	Collagen alpha-5(VI) chain OS=Mus musculus OX=10090 GN=Col6a5 PE=1 SV=4	Col6a5	_ALDFILPLIK[Acetyl (K)]K_	1	66.9755	32.4403	52.9664	67.2544	65.5207	129.62	0.799495	0.399235	0.637769	1.18787	1.20617	2.32458	endoplasmic reticulum	K06238	COL6A; collagen type VI alpha	mmu05165 Human papillomavirus infection; mmu04974 Protein digestion and absorption; mmu04151 PI3K-Akt signaling pathway; mmu04512 ECM-receptor interaction; mmu04820 Cytoskeleton in muscle cells; mmu04510 Focal adhesion	GO:0007155 cell adhesion; GO:0009987 cellular process; GO:0016043 cellular component organization; GO:0022607 cellular component assembly; GO:0030198 extracellular matrix organization; GO:0043062 extracellular structure organization; GO:0043933 protein-containing complex organization; GO:0044085 cellular component biogenesis; GO:0051259 protein complex oligomerization; GO:0051291 protein heterool…	GO:0005576 extracellular region; GO:0005581 collagen trimer; GO:0031012 extracellular matrix; GO:0032991 protein-containing complex;		PF00092	PF00092 von Willebrand factor type A domain	PF00092 von Willebrand factor type A domain	W	KOG3544	Collagens (type IV and type XIII), and related proteins				R-MMU-1266738 Developmental Biology;R-MMU-1442490 Collagen degradation;R-MMU-1474228 Degradation of the extracellular matrix;R-MMU-1474244 Extracellular matrix organization;R-MMU-1474290 Collagen formation;R-MMU-162582 Signal Transduction;R-MMU-1650814 Collagen biosynthesis and modifying enzymes;R-MMU-186797 Signaling by PDGF;R-MMU-2022090 Assembly of collagen fibrils and other multimeric structu…	https://reactome.org/PathwayBrowser/#/R-MMU-1266738;https://reactome.org/PathwayBrowser/#/R-MMU-1442490;https://reactome.org/PathwayBrowser/#/R-MMU-1474228;https://reactome.org/PathwayBrowser/#/R-MMU-1474244;https://reactome.org/PathwayBrowser/#/R-MMU-1474290;https://reactome.org/PathwayBrowser/#/R-MMU-162582;https://reactome.org/PathwayBrowser/#/R-MMU-1650814;https://reactome.org/PathwayBrowser/…
A6H584	684	K	0.854894	0.206497	None	Collagen alpha-5(VI) chain OS=Mus musculus OX=10090 GN=Col6a5 PE=1 SV=4	Col6a5	_TFMK[Acetyl (K)]NLVGK_	1	169.685	190.848	173.648	97.8911	86.1275	123.371	0.998316	1.15759	1.03052	0.852151	0.781443	1.09046	endoplasmic reticulum	K06238	COL6A; collagen type VI alpha	mmu05165 Human papillomavirus infection; mmu04974 Protein digestion and absorption; mmu04151 PI3K-Akt signaling pathway; mmu04512 ECM-receptor interaction; mmu04820 Cytoskeleton in muscle cells; mmu04510 Focal adhesion	GO:0007155 cell adhesion; GO:0009987 cellular process; GO:0016043 cellular component organization; GO:0022607 cellular component assembly; GO:0030198 extracellular matrix organization; GO:0043062 extracellular structure organization; GO:0043933 protein-containing complex organization; GO:0044085 cellular component biogenesis; GO:0051259 protein complex oligomerization; GO:0051291 protein heterool…	GO:0005576 extracellular region; GO:0005581 collagen trimer; GO:0031012 extracellular matrix; GO:0032991 protein-containing complex;		PF00092	PF00092 von Willebrand factor type A domain	PF00092 von Willebrand factor type A domain	W	KOG3544	Collagens (type IV and type XIII), and related proteins				R-MMU-1266738 Developmental Biology;R-MMU-1442490 Collagen degradation;R-MMU-1474228 Degradation of the extracellular matrix;R-MMU-1474244 Extracellular matrix organization;R-MMU-1474290 Collagen formation;R-MMU-162582 Signal Transduction;R-MMU-1650814 Collagen biosynthesis and modifying enzymes;R-MMU-186797 Signaling by PDGF;R-MMU-2022090 Assembly of collagen fibrils and other multimeric structu…	https://reactome.org/PathwayBrowser/#/R-MMU-1266738;https://reactome.org/PathwayBrowser/#/R-MMU-1442490;https://reactome.org/PathwayBrowser/#/R-MMU-1474228;https://reactome.org/PathwayBrowser/#/R-MMU-1474244;https://reactome.org/PathwayBrowser/#/R-MMU-1474290;https://reactome.org/PathwayBrowser/#/R-MMU-162582;https://reactome.org/PathwayBrowser/#/R-MMU-1650814;https://reactome.org/PathwayBrowser/…
A6H584	689	K	0.924901	0.449048	None	Collagen alpha-5(VI) chain OS=Mus musculus OX=10090 GN=Col6a5 PE=1 SV=4	Col6a5	_NLVGK[Acetyl (K)]IQIGADR_	1	97.8844	106.67	116.852	59.3297	75.1919	64.9116	0.930517	1.04544	1.12049	0.834511	1.10233	0.927058	endoplasmic reticulum	K06238	COL6A; collagen type VI alpha	mmu05165 Human papillomavirus infection; mmu04974 Protein digestion and absorption; mmu04151 PI3K-Akt signaling pathway; mmu04512 ECM-receptor interaction; mmu04820 Cytoskeleton in muscle cells; mmu04510 Focal adhesion	GO:0007155 cell adhesion; GO:0009987 cellular process; GO:0016043 cellular component organization; GO:0022607 cellular component assembly; GO:0030198 extracellular matrix organization; GO:0043062 extracellular structure organization; GO:0043933 protein-containing complex organization; GO:0044085 cellular component biogenesis; GO:0051259 protein complex oligomerization; GO:0051291 protein heterool…	GO:0005576 extracellular region; GO:0005581 collagen trimer; GO:0031012 extracellular matrix; GO:0032991 protein-containing complex;		PF00092	PF00092 von Willebrand factor type A domain	PF00092 von Willebrand factor type A domain	W	KOG3544	Collagens (type IV and type XIII), and related proteins				R-MMU-1266738 Developmental Biology;R-MMU-1442490 Collagen degradation;R-MMU-1474228 Degradation of the extracellular matrix;R-MMU-1474244 Extracellular matrix organization;R-MMU-1474290 Collagen formation;R-MMU-162582 Signal Transduction;R-MMU-1650814 Collagen biosynthesis and modifying enzymes;R-MMU-186797 Signaling by PDGF;R-MMU-2022090 Assembly of collagen fibrils and other multimeric structu…	https://reactome.org/PathwayBrowser/#/R-MMU-1266738;https://reactome.org/PathwayBrowser/#/R-MMU-1442490;https://reactome.org/PathwayBrowser/#/R-MMU-1474228;https://reactome.org/PathwayBrowser/#/R-MMU-1474244;https://reactome.org/PathwayBrowser/#/R-MMU-1474290;https://reactome.org/PathwayBrowser/#/R-MMU-162582;https://reactome.org/PathwayBrowser/#/R-MMU-1650814;https://reactome.org/PathwayBrowser/…
A6H584	828	K	1.01427	0.942259	None	Collagen alpha-5(VI) chain OS=Mus musculus OX=10090 GN=Col6a5 PE=1 SV=4	Col6a5	_AIESK[Acetyl (K)]LIFR_	1	872.184	821.11	981.965	527.091	581.089	713.447	0.960309	0.932068	1.09059	0.858691	0.986682	1.18015	endoplasmic reticulum	K06238	COL6A; collagen type VI alpha	mmu05165 Human papillomavirus infection; mmu04974 Protein digestion and absorption; mmu04151 PI3K-Akt signaling pathway; mmu04512 ECM-receptor interaction; mmu04820 Cytoskeleton in muscle cells; mmu04510 Focal adhesion	GO:0007155 cell adhesion; GO:0009987 cellular process; GO:0016043 cellular component organization; GO:0022607 cellular component assembly; GO:0030198 extracellular matrix organization; GO:0043062 extracellular structure organization; GO:0043933 protein-containing complex organization; GO:0044085 cellular component biogenesis; GO:0051259 protein complex oligomerization; GO:0051291 protein heterool…	GO:0005576 extracellular region; GO:0005581 collagen trimer; GO:0031012 extracellular matrix; GO:0032991 protein-containing complex;		PF00092	PF00092 von Willebrand factor type A domain		W	KOG3544	Collagens (type IV and type XIII), and related proteins				R-MMU-1266738 Developmental Biology;R-MMU-1442490 Collagen degradation;R-MMU-1474228 Degradation of the extracellular matrix;R-MMU-1474244 Extracellular matrix organization;R-MMU-1474290 Collagen formation;R-MMU-162582 Signal Transduction;R-MMU-1650814 Collagen biosynthesis and modifying enzymes;R-MMU-186797 Signaling by PDGF;R-MMU-2022090 Assembly of collagen fibrils and other multimeric structu…	https://reactome.org/PathwayBrowser/#/R-MMU-1266738;https://reactome.org/PathwayBrowser/#/R-MMU-1442490;https://reactome.org/PathwayBrowser/#/R-MMU-1474228;https://reactome.org/PathwayBrowser/#/R-MMU-1474244;https://reactome.org/PathwayBrowser/#/R-MMU-1474290;https://reactome.org/PathwayBrowser/#/R-MMU-162582;https://reactome.org/PathwayBrowser/#/R-MMU-1650814;https://reactome.org/PathwayBrowser/…
A6H584	840	K	0.916032	0.408115	None	Collagen alpha-5(VI) chain OS=Mus musculus OX=10090 GN=Col6a5 PE=1 SV=4	Col6a5	_VC[Carbamidomethyl (C)]ALHDC[Carbamidomethyl (C)]K[Acetyl (K)]R_	1	143.745	162.461	138.399	78.9284	93.5259	101.153	0.990956	1.15466	0.962409	0.805089	0.994318	1.04764	endoplasmic reticulum	K06238	COL6A; collagen type VI alpha	mmu05165 Human papillomavirus infection; mmu04974 Protein digestion and absorption; mmu04151 PI3K-Akt signaling pathway; mmu04512 ECM-receptor interaction; mmu04820 Cytoskeleton in muscle cells; mmu04510 Focal adhesion	GO:0007155 cell adhesion; GO:0009987 cellular process; GO:0016043 cellular component organization; GO:0022607 cellular component assembly; GO:0030198 extracellular matrix organization; GO:0043062 extracellular structure organization; GO:0043933 protein-containing complex organization; GO:0044085 cellular component biogenesis; GO:0051259 protein complex oligomerization; GO:0051291 protein heterool…	GO:0005576 extracellular region; GO:0005581 collagen trimer; GO:0031012 extracellular matrix; GO:0032991 protein-containing complex;		PF00092	PF00092 von Willebrand factor type A domain		W	KOG3544	Collagens (type IV and type XIII), and related proteins				R-MMU-1266738 Developmental Biology;R-MMU-1442490 Collagen degradation;R-MMU-1474228 Degradation of the extracellular matrix;R-MMU-1474244 Extracellular matrix organization;R-MMU-1474290 Collagen formation;R-MMU-162582 Signal Transduction;R-MMU-1650814 Collagen biosynthesis and modifying enzymes;R-MMU-186797 Signaling by PDGF;R-MMU-2022090 Assembly of collagen fibrils and other multimeric structu…	https://reactome.org/PathwayBrowser/#/R-MMU-1266738;https://reactome.org/PathwayBrowser/#/R-MMU-1442490;https://reactome.org/PathwayBrowser/#/R-MMU-1474228;https://reactome.org/PathwayBrowser/#/R-MMU-1474244;https://reactome.org/PathwayBrowser/#/R-MMU-1474290;https://reactome.org/PathwayBrowser/#/R-MMU-162582;https://reactome.org/PathwayBrowser/#/R-MMU-1650814;https://reactome.org/PathwayBrowser/…
A6H584	927	K	0.591226	0.0401631	Down	Collagen alpha-5(VI) chain OS=Mus musculus OX=10090 GN=Col6a5 PE=1 SV=4	Col6a5	_DTGGETYTAK[Acetyl (K)]ALQHSNVLFTEEHGSR_	1	44.0808	61.1463	44.5592	25.9737	16.6812	17.1396	1.04139	1.48928	1.06185	0.907917	0.607746	0.608328	endoplasmic reticulum	K06238	COL6A; collagen type VI alpha	mmu05165 Human papillomavirus infection; mmu04974 Protein digestion and absorption; mmu04151 PI3K-Akt signaling pathway; mmu04512 ECM-receptor interaction; mmu04820 Cytoskeleton in muscle cells; mmu04510 Focal adhesion	GO:0007155 cell adhesion; GO:0009987 cellular process; GO:0016043 cellular component organization; GO:0022607 cellular component assembly; GO:0030198 extracellular matrix organization; GO:0043062 extracellular structure organization; GO:0043933 protein-containing complex organization; GO:0044085 cellular component biogenesis; GO:0051259 protein complex oligomerization; GO:0051291 protein heterool…	GO:0005576 extracellular region; GO:0005581 collagen trimer; GO:0031012 extracellular matrix; GO:0032991 protein-containing complex;		PF00092	PF00092 von Willebrand factor type A domain	PF00092 von Willebrand factor type A domain	W	KOG3544	Collagens (type IV and type XIII), and related proteins				R-MMU-1266738 Developmental Biology;R-MMU-1442490 Collagen degradation;R-MMU-1474228 Degradation of the extracellular matrix;R-MMU-1474244 Extracellular matrix organization;R-MMU-1474290 Collagen formation;R-MMU-162582 Signal Transduction;R-MMU-1650814 Collagen biosynthesis and modifying enzymes;R-MMU-186797 Signaling by PDGF;R-MMU-2022090 Assembly of collagen fibrils and other multimeric structu…	https://reactome.org/PathwayBrowser/#/R-MMU-1266738;https://reactome.org/PathwayBrowser/#/R-MMU-1442490;https://reactome.org/PathwayBrowser/#/R-MMU-1474228;https://reactome.org/PathwayBrowser/#/R-MMU-1474244;https://reactome.org/PathwayBrowser/#/R-MMU-1474290;https://reactome.org/PathwayBrowser/#/R-MMU-162582;https://reactome.org/PathwayBrowser/#/R-MMU-1650814;https://reactome.org/PathwayBrowser/…
A6H584	1011	K	0.986937	0.87985	None	Collagen alpha-5(VI) chain OS=Mus musculus OX=10090 GN=Col6a5 PE=1 SV=4	Col6a5	_ENTVHVDNFDK[Acetyl (K)]LR_	1	159.703	163.061	191.787	101.437	116.723	122.718	0.924366	0.973025	1.11973	0.868709	1.04188	1.06712	endoplasmic reticulum	K06238	COL6A; collagen type VI alpha	mmu05165 Human papillomavirus infection; mmu04974 Protein digestion and absorption; mmu04151 PI3K-Akt signaling pathway; mmu04512 ECM-receptor interaction; mmu04820 Cytoskeleton in muscle cells; mmu04510 Focal adhesion	GO:0007155 cell adhesion; GO:0009987 cellular process; GO:0016043 cellular component organization; GO:0022607 cellular component assembly; GO:0030198 extracellular matrix organization; GO:0043062 extracellular structure organization; GO:0043933 protein-containing complex organization; GO:0044085 cellular component biogenesis; GO:0051259 protein complex oligomerization; GO:0051291 protein heterool…	GO:0005576 extracellular region; GO:0005581 collagen trimer; GO:0031012 extracellular matrix; GO:0032991 protein-containing complex;		PF00092	PF00092 von Willebrand factor type A domain	PF00092 von Willebrand factor type A domain	W	KOG3544	Collagens (type IV and type XIII), and related proteins				R-MMU-1266738 Developmental Biology;R-MMU-1442490 Collagen degradation;R-MMU-1474228 Degradation of the extracellular matrix;R-MMU-1474244 Extracellular matrix organization;R-MMU-1474290 Collagen formation;R-MMU-162582 Signal Transduction;R-MMU-1650814 Collagen biosynthesis and modifying enzymes;R-MMU-186797 Signaling by PDGF;R-MMU-2022090 Assembly of collagen fibrils and other multimeric structu…	https://reactome.org/PathwayBrowser/#/R-MMU-1266738;https://reactome.org/PathwayBrowser/#/R-MMU-1442490;https://reactome.org/PathwayBrowser/#/R-MMU-1474228;https://reactome.org/PathwayBrowser/#/R-MMU-1474244;https://reactome.org/PathwayBrowser/#/R-MMU-1474290;https://reactome.org/PathwayBrowser/#/R-MMU-162582;https://reactome.org/PathwayBrowser/#/R-MMU-1650814;https://reactome.org/PathwayBrowser/…
A6H584	1121	K			None	Collagen alpha-5(VI) chain OS=Mus musculus OX=10090 GN=Col6a5 PE=1 SV=4	Col6a5	_LDFALK[Acetyl (K)]HVSDMFDPSVGGR_	1		77.2767						0.85076					endoplasmic reticulum	K06238	COL6A; collagen type VI alpha	mmu05165 Human papillomavirus infection; mmu04974 Protein digestion and absorption; mmu04151 PI3K-Akt signaling pathway; mmu04512 ECM-receptor interaction; mmu04820 Cytoskeleton in muscle cells; mmu04510 Focal adhesion	GO:0007155 cell adhesion; GO:0009987 cellular process; GO:0016043 cellular component organization; GO:0022607 cellular component assembly; GO:0030198 extracellular matrix organization; GO:0043062 extracellular structure organization; GO:0043933 protein-containing complex organization; GO:0044085 cellular component biogenesis; GO:0051259 protein complex oligomerization; GO:0051291 protein heterool…	GO:0005576 extracellular region; GO:0005581 collagen trimer; GO:0031012 extracellular matrix; GO:0032991 protein-containing complex;		PF00092	PF00092 von Willebrand factor type A domain	PF00092 von Willebrand factor type A domain	W	KOG3544	Collagens (type IV and type XIII), and related proteins				R-MMU-1266738 Developmental Biology;R-MMU-1442490 Collagen degradation;R-MMU-1474228 Degradation of the extracellular matrix;R-MMU-1474244 Extracellular matrix organization;R-MMU-1474290 Collagen formation;R-MMU-162582 Signal Transduction;R-MMU-1650814 Collagen biosynthesis and modifying enzymes;R-MMU-186797 Signaling by PDGF;R-MMU-2022090 Assembly of collagen fibrils and other multimeric structu…	https://reactome.org/PathwayBrowser/#/R-MMU-1266738;https://reactome.org/PathwayBrowser/#/R-MMU-1442490;https://reactome.org/PathwayBrowser/#/R-MMU-1474228;https://reactome.org/PathwayBrowser/#/R-MMU-1474244;https://reactome.org/PathwayBrowser/#/R-MMU-1474290;https://reactome.org/PathwayBrowser/#/R-MMU-162582;https://reactome.org/PathwayBrowser/#/R-MMU-1650814;https://reactome.org/PathwayBrowser/…
A6H584	1291	K	0.95128	0.833429	None	Collagen alpha-5(VI) chain OS=Mus musculus OX=10090 GN=Col6a5 PE=1 SV=4	Col6a5	_VNSDQEFPAK[Acetyl (K)]FQIYQK_	1	57.1502	89.1219	65.8311	51.2343	46.2206	38.5078	0.812963	1.30702	0.944598	1.07836	1.01396	0.822954	endoplasmic reticulum	K06238	COL6A; collagen type VI alpha	mmu05165 Human papillomavirus infection; mmu04974 Protein digestion and absorption; mmu04151 PI3K-Akt signaling pathway; mmu04512 ECM-receptor interaction; mmu04820 Cytoskeleton in muscle cells; mmu04510 Focal adhesion	GO:0007155 cell adhesion; GO:0009987 cellular process; GO:0016043 cellular component organization; GO:0022607 cellular component assembly; GO:0030198 extracellular matrix organization; GO:0043062 extracellular structure organization; GO:0043933 protein-containing complex organization; GO:0044085 cellular component biogenesis; GO:0051259 protein complex oligomerization; GO:0051291 protein heterool…	GO:0005576 extracellular region; GO:0005581 collagen trimer; GO:0031012 extracellular matrix; GO:0032991 protein-containing complex;		PF00092	PF00092 von Willebrand factor type A domain		W	KOG3544	Collagens (type IV and type XIII), and related proteins				R-MMU-1266738 Developmental Biology;R-MMU-1442490 Collagen degradation;R-MMU-1474228 Degradation of the extracellular matrix;R-MMU-1474244 Extracellular matrix organization;R-MMU-1474290 Collagen formation;R-MMU-162582 Signal Transduction;R-MMU-1650814 Collagen biosynthesis and modifying enzymes;R-MMU-186797 Signaling by PDGF;R-MMU-2022090 Assembly of collagen fibrils and other multimeric structu…	https://reactome.org/PathwayBrowser/#/R-MMU-1266738;https://reactome.org/PathwayBrowser/#/R-MMU-1442490;https://reactome.org/PathwayBrowser/#/R-MMU-1474228;https://reactome.org/PathwayBrowser/#/R-MMU-1474244;https://reactome.org/PathwayBrowser/#/R-MMU-1474290;https://reactome.org/PathwayBrowser/#/R-MMU-162582;https://reactome.org/PathwayBrowser/#/R-MMU-1650814;https://reactome.org/PathwayBrowser/…
A6H584	1297	K	1.29005	0.272599	None	Collagen alpha-5(VI) chain OS=Mus musculus OX=10090 GN=Col6a5 PE=1 SV=4	Col6a5	_FQIYQK[Acetyl (K)]AAFDSLLHVTVR_	1	33.6432	23.7045	15.0025	19.9293	22.7319	19.9066	1.23464	0.896849	0.555356	1.08215	1.28651	1.09753	endoplasmic reticulum	K06238	COL6A; collagen type VI alpha	mmu05165 Human papillomavirus infection; mmu04974 Protein digestion and absorption; mmu04151 PI3K-Akt signaling pathway; mmu04512 ECM-receptor interaction; mmu04820 Cytoskeleton in muscle cells; mmu04510 Focal adhesion	GO:0007155 cell adhesion; GO:0009987 cellular process; GO:0016043 cellular component organization; GO:0022607 cellular component assembly; GO:0030198 extracellular matrix organization; GO:0043062 extracellular structure organization; GO:0043933 protein-containing complex organization; GO:0044085 cellular component biogenesis; GO:0051259 protein complex oligomerization; GO:0051291 protein heterool…	GO:0005576 extracellular region; GO:0005581 collagen trimer; GO:0031012 extracellular matrix; GO:0032991 protein-containing complex;		PF00092	PF00092 von Willebrand factor type A domain		W	KOG3544	Collagens (type IV and type XIII), and related proteins				R-MMU-1266738 Developmental Biology;R-MMU-1442490 Collagen degradation;R-MMU-1474228 Degradation of the extracellular matrix;R-MMU-1474244 Extracellular matrix organization;R-MMU-1474290 Collagen formation;R-MMU-162582 Signal Transduction;R-MMU-1650814 Collagen biosynthesis and modifying enzymes;R-MMU-186797 Signaling by PDGF;R-MMU-2022090 Assembly of collagen fibrils and other multimeric structu…	https://reactome.org/PathwayBrowser/#/R-MMU-1266738;https://reactome.org/PathwayBrowser/#/R-MMU-1442490;https://reactome.org/PathwayBrowser/#/R-MMU-1474228;https://reactome.org/PathwayBrowser/#/R-MMU-1474244;https://reactome.org/PathwayBrowser/#/R-MMU-1474290;https://reactome.org/PathwayBrowser/#/R-MMU-162582;https://reactome.org/PathwayBrowser/#/R-MMU-1650814;https://reactome.org/PathwayBrowser/…
A6H584	1865	K	0.88802	0.549154	None	Collagen alpha-5(VI) chain OS=Mus musculus OX=10090 GN=Col6a5 PE=1 SV=4	Col6a5	_HLLQLLSQIK[Acetyl (K)]YQVPR_	1	64.5695	73.1052	76.0602	51.399	22.3179	54.5344	0.934832	1.09118	1.11078	1.10106	0.4983	1.18618	endoplasmic reticulum	K06238	COL6A; collagen type VI alpha	mmu05165 Human papillomavirus infection; mmu04974 Protein digestion and absorption; mmu04151 PI3K-Akt signaling pathway; mmu04512 ECM-receptor interaction; mmu04820 Cytoskeleton in muscle cells; mmu04510 Focal adhesion	GO:0007155 cell adhesion; GO:0009987 cellular process; GO:0016043 cellular component organization; GO:0022607 cellular component assembly; GO:0030198 extracellular matrix organization; GO:0043062 extracellular structure organization; GO:0043933 protein-containing complex organization; GO:0044085 cellular component biogenesis; GO:0051259 protein complex oligomerization; GO:0051291 protein heterool…	GO:0005576 extracellular region; GO:0005581 collagen trimer; GO:0031012 extracellular matrix; GO:0032991 protein-containing complex;		PF00092	PF00092 von Willebrand factor type A domain	PF00092 von Willebrand factor type A domain	W	KOG3544	Collagens (type IV and type XIII), and related proteins				R-MMU-1266738 Developmental Biology;R-MMU-1442490 Collagen degradation;R-MMU-1474228 Degradation of the extracellular matrix;R-MMU-1474244 Extracellular matrix organization;R-MMU-1474290 Collagen formation;R-MMU-162582 Signal Transduction;R-MMU-1650814 Collagen biosynthesis and modifying enzymes;R-MMU-186797 Signaling by PDGF;R-MMU-2022090 Assembly of collagen fibrils and other multimeric structu…	https://reactome.org/PathwayBrowser/#/R-MMU-1266738;https://reactome.org/PathwayBrowser/#/R-MMU-1442490;https://reactome.org/PathwayBrowser/#/R-MMU-1474228;https://reactome.org/PathwayBrowser/#/R-MMU-1474244;https://reactome.org/PathwayBrowser/#/R-MMU-1474290;https://reactome.org/PathwayBrowser/#/R-MMU-162582;https://reactome.org/PathwayBrowser/#/R-MMU-1650814;https://reactome.org/PathwayBrowser/…
A6H584	2130	K	1.40068	0.00701287	None	Collagen alpha-5(VI) chain OS=Mus musculus OX=10090 GN=Col6a5 PE=1 SV=4	Col6a5	_EFVK[Acetyl (K)]TVALR_	1	571.111	554.99	631.12	510.361	534.312	608.33	0.829186	0.830732	0.924287	1.09637	1.19635	1.32692	endoplasmic reticulum	K06238	COL6A; collagen type VI alpha	mmu05165 Human papillomavirus infection; mmu04974 Protein digestion and absorption; mmu04151 PI3K-Akt signaling pathway; mmu04512 ECM-receptor interaction; mmu04820 Cytoskeleton in muscle cells; mmu04510 Focal adhesion	GO:0007155 cell adhesion; GO:0009987 cellular process; GO:0016043 cellular component organization; GO:0022607 cellular component assembly; GO:0030198 extracellular matrix organization; GO:0043062 extracellular structure organization; GO:0043933 protein-containing complex organization; GO:0044085 cellular component biogenesis; GO:0051259 protein complex oligomerization; GO:0051291 protein heterool…	GO:0005576 extracellular region; GO:0005581 collagen trimer; GO:0031012 extracellular matrix; GO:0032991 protein-containing complex;		PF00092	PF00092 von Willebrand factor type A domain	PF00092 von Willebrand factor type A domain	W	KOG3544	Collagens (type IV and type XIII), and related proteins				R-MMU-1266738 Developmental Biology;R-MMU-1442490 Collagen degradation;R-MMU-1474228 Degradation of the extracellular matrix;R-MMU-1474244 Extracellular matrix organization;R-MMU-1474290 Collagen formation;R-MMU-162582 Signal Transduction;R-MMU-1650814 Collagen biosynthesis and modifying enzymes;R-MMU-186797 Signaling by PDGF;R-MMU-2022090 Assembly of collagen fibrils and other multimeric structu…	https://reactome.org/PathwayBrowser/#/R-MMU-1266738;https://reactome.org/PathwayBrowser/#/R-MMU-1442490;https://reactome.org/PathwayBrowser/#/R-MMU-1474228;https://reactome.org/PathwayBrowser/#/R-MMU-1474244;https://reactome.org/PathwayBrowser/#/R-MMU-1474290;https://reactome.org/PathwayBrowser/#/R-MMU-162582;https://reactome.org/PathwayBrowser/#/R-MMU-1650814;https://reactome.org/PathwayBrowser/…
A6H584	2206	K	1.8138	0.0764935	None	Collagen alpha-5(VI) chain OS=Mus musculus OX=10090 GN=Col6a5 PE=1 SV=4	Col6a5	_GFNQYPPPTLK[Acetyl (K)]DDC[Carbamidomethyl (C)]R_	1	58.6459	94.074	45.8288	68.6952	103.435	69.8758	0.659102	1.09	0.519537	1.14233	1.79273	1.17982	endoplasmic reticulum	K06238	COL6A; collagen type VI alpha	mmu05165 Human papillomavirus infection; mmu04974 Protein digestion and absorption; mmu04151 PI3K-Akt signaling pathway; mmu04512 ECM-receptor interaction; mmu04820 Cytoskeleton in muscle cells; mmu04510 Focal adhesion	GO:0007155 cell adhesion; GO:0009987 cellular process; GO:0016043 cellular component organization; GO:0022607 cellular component assembly; GO:0030198 extracellular matrix organization; GO:0043062 extracellular structure organization; GO:0043933 protein-containing complex organization; GO:0044085 cellular component biogenesis; GO:0051259 protein complex oligomerization; GO:0051291 protein heterool…	GO:0005576 extracellular region; GO:0005581 collagen trimer; GO:0031012 extracellular matrix; GO:0032991 protein-containing complex;		PF00092	PF00092 von Willebrand factor type A domain		W	KOG3544	Collagens (type IV and type XIII), and related proteins				R-MMU-1266738 Developmental Biology;R-MMU-1442490 Collagen degradation;R-MMU-1474228 Degradation of the extracellular matrix;R-MMU-1474244 Extracellular matrix organization;R-MMU-1474290 Collagen formation;R-MMU-162582 Signal Transduction;R-MMU-1650814 Collagen biosynthesis and modifying enzymes;R-MMU-186797 Signaling by PDGF;R-MMU-2022090 Assembly of collagen fibrils and other multimeric structu…	https://reactome.org/PathwayBrowser/#/R-MMU-1266738;https://reactome.org/PathwayBrowser/#/R-MMU-1442490;https://reactome.org/PathwayBrowser/#/R-MMU-1474228;https://reactome.org/PathwayBrowser/#/R-MMU-1474244;https://reactome.org/PathwayBrowser/#/R-MMU-1474290;https://reactome.org/PathwayBrowser/#/R-MMU-162582;https://reactome.org/PathwayBrowser/#/R-MMU-1650814;https://reactome.org/PathwayBrowser/…
A6H611	124	K	0.712273	0.214234	None	Mitochondrial intermediate peptidase OS=Mus musculus OX=10090 GN=Mipep PE=1 SV=1	Mipep	_VADLADFVK[Acetyl (K)]IGHPDPAFR_	1	73.7667	52.4138	79.1394	58.7027	69.58	39.6559	1.05212	0.985205	1.55225	0.95063	1.04427	0.561861	mitochondria	K01410			GO:0006508 proteolysis; GO:0006518 peptide metabolic process; GO:0006605 protein targeting; GO:0006626 protein targeting to mitochondrion; GO:0006627 protein processing involved in protein targeting to mitochondrion; GO:0006810 transport; GO:0006839 mitochondrial transport; GO:0006886 intracellular protein transport; GO:0006996 organelle organization; GO:0007005 mitochondrion organization; GO:000…	GO:0005622 intracellular anatomical structure; GO:0005737 cytoplasm; GO:0005739 mitochondrion; GO:0005759 mitochondrial matrix; GO:0031974 membrane-enclosed lumen; GO:0043226 organelle; GO:0043227 membrane-bounded organelle; GO:0043229 intracellular organelle; GO:0043231 intracellular membrane-bounded organelle; GO:0043233 organelle lumen; GO:0070013 intracellular organelle lumen;	GO:0003824 catalytic activity; GO:0004175 endopeptidase activity; GO:0004222 metalloendopeptidase activity; GO:0005488 binding; GO:0008233 peptidase activity; GO:0008237 metallopeptidase activity; GO:0016787 hydrolase activity; GO:0043167 ion binding; GO:0043169 cation binding; GO:0046872 metal ion binding; GO:0140096 catalytic activity, acting on a protein;				O	KOG2090	Metalloendopeptidase family - mitochondrial intermediate peptidase
A6H611	543	K	0.864813	0.486071	None	Mitochondrial intermediate peptidase OS=Mus musculus OX=10090 GN=Mipep PE=1 SV=1	Mipep	_VVSQFAK[Acetyl (K)]HYQTGQPLPK_	1	129.087	131.262	157.793	124.421	163.85	136.12	0.815665	1.09306	1.37113	0.892627	1.08942	0.854407	mitochondria	K01410			GO:0006508 proteolysis; GO:0006518 peptide metabolic process; GO:0006605 protein targeting; GO:0006626 protein targeting to mitochondrion; GO:0006627 protein processing involved in protein targeting to mitochondrion; GO:0006810 transport; GO:0006839 mitochondrial transport; GO:0006886 intracellular protein transport; GO:0006996 organelle organization; GO:0007005 mitochondrion organization; GO:000…	GO:0005622 intracellular anatomical structure; GO:0005737 cytoplasm; GO:0005739 mitochondrion; GO:0005759 mitochondrial matrix; GO:0031974 membrane-enclosed lumen; GO:0043226 organelle; GO:0043227 membrane-bounded organelle; GO:0043229 intracellular organelle; GO:0043231 intracellular membrane-bounded organelle; GO:0043233 organelle lumen; GO:0070013 intracellular organelle lumen;	GO:0003824 catalytic activity; GO:0004175 endopeptidase activity; GO:0004222 metalloendopeptidase activity; GO:0005488 binding; GO:0008233 peptidase activity; GO:0008237 metallopeptidase activity; GO:0016787 hydrolase activity; GO:0043167 ion binding; GO:0043169 cation binding; GO:0046872 metal ion binding; GO:0140096 catalytic activity, acting on a protein;				O	KOG2090	Metalloendopeptidase family - mitochondrial intermediate peptidase
A6H619	1659	K	0.816934	0.430965	None	PHD and RING finger domain-containing protein 1 OS=Mus musculus OX=10090 GN=Phrf1 PE=1 SV=2	Phrf1	_AYVDK[Acetyl (K)]YR_	1	149.621	91.4837	154.349	130.797	117.979	121.301	1.45289	0.76507	1.14197	0.911549	1.01277	0.820524	nucleus	K17586			GO:0003008 system process; GO:0006139 nucleobase-containing compound metabolic process; GO:0006351 DNA-templated transcription; GO:0006366 transcription by RNA polymerase II; GO:0006396 RNA processing; GO:0006397 mRNA processing; GO:0007600 sensory perception; GO:0007605 sensory perception of sound; GO:0008152 metabolic process; GO:0009058 biosynthetic process; GO:0009059 macromolecule biosynthet…	GO:0005622 intracellular anatomical structure; GO:0005634 nucleus; GO:0005737 cytoplasm; GO:0032420 stereocilium; GO:0032421 stereocilium bundle; GO:0032426 stereocilium tip; GO:0042995 cell projection; GO:0043005 neuron projection; GO:0043226 organelle; GO:0043227 membrane-bounded organelle; GO:0043229 intracellular organelle; GO:0043231 intracellular membrane-bounded organelle; GO:0098858 actin…	GO:0005488 binding; GO:0005515 protein binding; GO:0008270 zinc ion binding; GO:0019899 enzyme binding; GO:0019904 protein domain specific binding; GO:0043167 ion binding; GO:0043169 cation binding; GO:0046872 metal ion binding; GO:0046914 transition metal ion binding; GO:0070063 RNA polymerase binding;	PF13639; PF00628	PF13639 Ring finger domain; PF00628 PHD-finger		R	KOG0825	PHD Zn-finger protein			Transcription factor
A6H630	31	K	0.846554	0.523214	None	Damage-control phosphatase ARMT1 OS=Mus musculus OX=10090 GN=Armt1 PE=1 SV=1	Armt1	_DRTPQILTK[Acetyl (K)]VIDTLHR_	1	65.135	72.1037	95.565	35.7364	57.6129	75.9012	0.856777	1.00774	1.41346	0.536635	0.916729	1.32162	cytoplasm	K23114			GO:0006479 protein methylation; GO:0006950 response to stress; GO:0006974 DNA damage response; GO:0008152 metabolic process; GO:0008213 protein alkylation; GO:0009987 cellular process; GO:0019538 protein metabolic process; GO:0032259 methylation; GO:0033554 cellular response to stress; GO:0036211 protein modification process; GO:0043170 macromolecule metabolic process; GO:0043412 macromolecule mo…		GO:0003824 catalytic activity; GO:0005488 binding; GO:0005515 protein binding; GO:0008168 methyltransferase activity; GO:0008171 O-methyltransferase activity; GO:0008276 protein methyltransferase activity; GO:0008757 S-adenosylmethionine-dependent methyltransferase activity; GO:0010340 carboxyl-O-methyltransferase activity; GO:0016740 transferase activity; GO:0016741 transferase activity, transfe…	PF01937	PF01937 Damage-control phosphatase ARMT1-like domain	PF01937 Damage-control phosphatase ARMT1-like domain	S	KOG3870	Uncharacterized conserved protein
A6H690	763	K			None	IQ and AAA domain-containing protein 1-like OS=Mus musculus OX=10090 GN=Iqca1l PE=1 SV=3	Iqca1l	_LLQLIK[Acetyl (K)]K_	1	194.147	215.502	233.775	237.233	183.171	215.445							cytoplasm						GO:0000166 nucleotide binding; GO:0005488 binding; GO:0005524 ATP binding; GO:0017076 purine nucleotide binding; GO:0030554 adenyl nucleotide binding; GO:0032553 ribonucleotide binding; GO:0032555 purine ribonucleotide binding; GO:0032559 adenyl ribonucleotide binding; GO:0035639 purine ribonucleoside triphosphate binding; GO:0036094 small molecule binding; GO:0043167 ion binding; GO:0043168 anio…	PF00004	PF00004 ATPase family associated with various cellular activities (AAA)		O	KOG0740	AAA+-type ATPase
A6H6A9	666	K	0.901911	0.581801	None	Rab GTPase-activating protein 1-like OS=Mus musculus OX=10090 GN=Rabgap1l PE=1 SV=1	Rabgap1l	_NNFEDLHC[Carbamidomethyl (C)]K[Acetyl (K)]FYQLEK_	1	30.8588	38.1018	25.9672	30.6709	32.0192	40.1108	1.00108	1.31892	0.87265	0.76741	0.939169	1.1729	cytoplasm				GO:0001501 skeletal system development; GO:0002376 immune system process; GO:0002520 immune system development; GO:0006810 transport; GO:0006886 intracellular protein transport; GO:0006897 endocytosis; GO:0007049 cell cycle; GO:0007275 multicellular organism development; GO:0008104 protein localization; GO:0009987 cellular process; GO:0015031 protein transport; GO:0015833 peptide transport; GO:00…	GO:0005622 intracellular anatomical structure; GO:0005634 nucleus; GO:0005737 cytoplasm; GO:0005768 endosome; GO:0005769 early endosome; GO:0005794 Golgi apparatus; GO:0005815 microtubule organizing center; GO:0005829 cytosol; GO:0005856 cytoskeleton; GO:0005929 cilium; GO:0012505 endomembrane system; GO:0015630 microtubule cytoskeleton; GO:0031410 cytoplasmic vesicle; GO:0031982 vesicle; GO:0042…	GO:0005096 GTPase activator activity; GO:0005488 binding; GO:0005515 protein binding; GO:0008047 enzyme activator activity; GO:0019899 enzyme binding; GO:0030234 enzyme regulator activity; GO:0030695 GTPase regulator activity; GO:0031267 small GTPase binding; GO:0051020 GTPase binding; GO:0060589 nucleoside-triphosphatase regulator activity; GO:0098772 molecular function regulator activity;				R	KOG1102	Rab6 GTPase activator GAPCenA and related TBC domain proteins						IL2 STAT5 SIGNALING;KRAS SIGNALING UP	https://www.gsea-msigdb.org/gsea/msigdb/mouse/geneset/HALLMARK_IL2_STAT5_SIGNALING;https://www.gsea-msigdb.org/gsea/msigdb/mouse/geneset/HALLMARK_KRAS_SIGNALING_UP
A6H6E2	490	K	1.19688	0.0767765	None	Multimerin-2 OS=Mus musculus OX=10090 GN=Mmrn2 PE=1 SV=1	Mmrn2	_YVK[Acetyl (K)]DC[Carbamidomethyl (C)]NC[Carbamidomethyl (C)]QR_	1	42.1309	49.709	37.9922	48.8783	38.845	47.411	0.927703	0.881941	0.969748	0.968933	1.22484	1.13283	cytoplasm,nucleus	K24247			GO:0001525 angiogenesis; GO:0001568 blood vessel development; GO:0001667 ameboidal-type cell migration; GO:0001944 vasculature development; GO:0002040 sprouting angiogenesis; GO:0002042 cell migration involved in sprouting angiogenesis; GO:0007275 multicellular organism development; GO:0009653 anatomical structure morphogenesis; GO:0009966 regulation of signal transduction; GO:0009968 negative re…	GO:0005576 extracellular region; GO:0005604 basement membrane; GO:0005615 extracellular space; GO:0031012 extracellular matrix; GO:0062023 collagen-containing extracellular matrix;		PF07546; PF00386	PF07546 EMI domain; PF00386 C1q domain
A6H8H2	177	K	0.929453	0.355012	None	DENN domain-containing protein 4C OS=Mus musculus OX=10090 GN=Dennd4c PE=1 SV=1	Dennd4c	_GETPPHTFC[Carbamidomethyl (C)]K[Acetyl (K)]VDK_	1	305.678	314.638	276.281	251.928	257.658	266.397	1.09252	1.05086	0.971625	0.866586	0.947814	1.08085	plasma membrane	K20163			GO:0002790 peptide secretion; GO:0006810 transport; GO:0008104 protein localization; GO:0009306 protein secretion; GO:0009719 response to endogenous stimulus; GO:0009725 response to hormone; GO:0009966 regulation of signal transduction; GO:0009987 cellular process; GO:0010646 regulation of cell communication; GO:0015031 protein transport; GO:0015833 peptide transport; GO:0016043 cellular componen…	GO:0005622 intracellular anatomical structure; GO:0005634 nucleus; GO:0005737 cytoplasm; GO:0005768 endosome; GO:0005794 Golgi apparatus; GO:0005829 cytosol; GO:0005886 plasma membrane; GO:0005938 cell cortex; GO:0012505 endomembrane system; GO:0012506 vesicle membrane; GO:0016020 membrane; GO:0030141 secretory granule; GO:0030659 cytoplasmic vesicle membrane; GO:0030904 retromer complex; GO:0031…	GO:0005085 guanyl-nucleotide exchange factor activity; GO:0005488 binding; GO:0005515 protein binding; GO:0005516 calmodulin binding; GO:0019899 enzyme binding; GO:0031267 small GTPase binding; GO:0051020 GTPase binding; GO:0098772 molecular function regulator activity;	PF03456; PF03455	PF03456 uDENN domain; PF03455 dDENN domain		T	KOG2127	Calmodulin-binding protein CRAG, contains DENN domain				R-MMU-199991 Membrane Trafficking;R-MMU-5653656 Vesicle-mediated transport;R-MMU-8876198 RAB GEFs exchange GTP for GDP on RABs;R-MMU-9007101 Rab regulation of trafficking	https://reactome.org/PathwayBrowser/#/R-MMU-199991;https://reactome.org/PathwayBrowser/#/R-MMU-5653656;https://reactome.org/PathwayBrowser/#/R-MMU-8876198;https://reactome.org/PathwayBrowser/#/R-MMU-9007101
A6H8H2	574	K	0.875701	0.300352	None	DENN domain-containing protein 4C OS=Mus musculus OX=10090 GN=Dennd4c PE=1 SV=1	Dennd4c	_FMASILK[Acetyl (K)]GYR_	1	272.529	258.454	247.385	207.061	184.342	241.636	1.15428	1.02295	1.03099	0.844048	0.803596	1.1618	plasma membrane	K20163			GO:0002790 peptide secretion; GO:0006810 transport; GO:0008104 protein localization; GO:0009306 protein secretion; GO:0009719 response to endogenous stimulus; GO:0009725 response to hormone; GO:0009966 regulation of signal transduction; GO:0009987 cellular process; GO:0010646 regulation of cell communication; GO:0015031 protein transport; GO:0015833 peptide transport; GO:0016043 cellular componen…	GO:0005622 intracellular anatomical structure; GO:0005634 nucleus; GO:0005737 cytoplasm; GO:0005768 endosome; GO:0005794 Golgi apparatus; GO:0005829 cytosol; GO:0005886 plasma membrane; GO:0005938 cell cortex; GO:0012505 endomembrane system; GO:0012506 vesicle membrane; GO:0016020 membrane; GO:0030141 secretory granule; GO:0030659 cytoplasmic vesicle membrane; GO:0030904 retromer complex; GO:0031…	GO:0005085 guanyl-nucleotide exchange factor activity; GO:0005488 binding; GO:0005515 protein binding; GO:0005516 calmodulin binding; GO:0019899 enzyme binding; GO:0031267 small GTPase binding; GO:0051020 GTPase binding; GO:0098772 molecular function regulator activity;	PF03456; PF03455	PF03456 uDENN domain; PF03455 dDENN domain		T	KOG2127	Calmodulin-binding protein CRAG, contains DENN domain				R-MMU-199991 Membrane Trafficking;R-MMU-5653656 Vesicle-mediated transport;R-MMU-8876198 RAB GEFs exchange GTP for GDP on RABs;R-MMU-9007101 Rab regulation of trafficking	https://reactome.org/PathwayBrowser/#/R-MMU-199991;https://reactome.org/PathwayBrowser/#/R-MMU-5653656;https://reactome.org/PathwayBrowser/#/R-MMU-8876198;https://reactome.org/PathwayBrowser/#/R-MMU-9007101
A6H8H2	613	K	1.09237	0.63304	None	DENN domain-containing protein 4C OS=Mus musculus OX=10090 GN=Dennd4c PE=1 SV=1	Dennd4c	_AYTK[Acetyl (K)]FYTLLSK_	1	96.6031	96.3317	137.36	99.135	108.53	127.195	0.868198	0.809035	1.21471	0.857483	1.00391	1.29768	plasma membrane	K20163			GO:0002790 peptide secretion; GO:0006810 transport; GO:0008104 protein localization; GO:0009306 protein secretion; GO:0009719 response to endogenous stimulus; GO:0009725 response to hormone; GO:0009966 regulation of signal transduction; GO:0009987 cellular process; GO:0010646 regulation of cell communication; GO:0015031 protein transport; GO:0015833 peptide transport; GO:0016043 cellular componen…	GO:0005622 intracellular anatomical structure; GO:0005634 nucleus; GO:0005737 cytoplasm; GO:0005768 endosome; GO:0005794 Golgi apparatus; GO:0005829 cytosol; GO:0005886 plasma membrane; GO:0005938 cell cortex; GO:0012505 endomembrane system; GO:0012506 vesicle membrane; GO:0016020 membrane; GO:0030141 secretory granule; GO:0030659 cytoplasmic vesicle membrane; GO:0030904 retromer complex; GO:0031…	GO:0005085 guanyl-nucleotide exchange factor activity; GO:0005488 binding; GO:0005515 protein binding; GO:0005516 calmodulin binding; GO:0019899 enzyme binding; GO:0031267 small GTPase binding; GO:0051020 GTPase binding; GO:0098772 molecular function regulator activity;	PF03456; PF03455	PF03456 uDENN domain; PF03455 dDENN domain	PF03455 dDENN domain	T	KOG2127	Calmodulin-binding protein CRAG, contains DENN domain				R-MMU-199991 Membrane Trafficking;R-MMU-5653656 Vesicle-mediated transport;R-MMU-8876198 RAB GEFs exchange GTP for GDP on RABs;R-MMU-9007101 Rab regulation of trafficking	https://reactome.org/PathwayBrowser/#/R-MMU-199991;https://reactome.org/PathwayBrowser/#/R-MMU-5653656;https://reactome.org/PathwayBrowser/#/R-MMU-8876198;https://reactome.org/PathwayBrowser/#/R-MMU-9007101
A6H8H2	716	K	0.823436	0.0332328	None	DENN domain-containing protein 4C OS=Mus musculus OX=10090 GN=Dennd4c PE=1 SV=1	Dennd4c	_LDLK[Acetyl (K)]LFDSPQK_	1	83.4929	98.8402	89.6517	72.1501	78.1643	59.5117	1.03591	1.14598	1.0945	0.861553	0.998156	0.838198	plasma membrane	K20163			GO:0002790 peptide secretion; GO:0006810 transport; GO:0008104 protein localization; GO:0009306 protein secretion; GO:0009719 response to endogenous stimulus; GO:0009725 response to hormone; GO:0009966 regulation of signal transduction; GO:0009987 cellular process; GO:0010646 regulation of cell communication; GO:0015031 protein transport; GO:0015833 peptide transport; GO:0016043 cellular componen…	GO:0005622 intracellular anatomical structure; GO:0005634 nucleus; GO:0005737 cytoplasm; GO:0005768 endosome; GO:0005794 Golgi apparatus; GO:0005829 cytosol; GO:0005886 plasma membrane; GO:0005938 cell cortex; GO:0012505 endomembrane system; GO:0012506 vesicle membrane; GO:0016020 membrane; GO:0030141 secretory granule; GO:0030659 cytoplasmic vesicle membrane; GO:0030904 retromer complex; GO:0031…	GO:0005085 guanyl-nucleotide exchange factor activity; GO:0005488 binding; GO:0005515 protein binding; GO:0005516 calmodulin binding; GO:0019899 enzyme binding; GO:0031267 small GTPase binding; GO:0051020 GTPase binding; GO:0098772 molecular function regulator activity;	PF03456; PF03455	PF03456 uDENN domain; PF03455 dDENN domain		T	KOG2127	Calmodulin-binding protein CRAG, contains DENN domain				R-MMU-199991 Membrane Trafficking;R-MMU-5653656 Vesicle-mediated transport;R-MMU-8876198 RAB GEFs exchange GTP for GDP on RABs;R-MMU-9007101 Rab regulation of trafficking	https://reactome.org/PathwayBrowser/#/R-MMU-199991;https://reactome.org/PathwayBrowser/#/R-MMU-5653656;https://reactome.org/PathwayBrowser/#/R-MMU-8876198;https://reactome.org/PathwayBrowser/#/R-MMU-9007101
A6H8H2	723	K	0.940369	0.581652	None	DENN domain-containing protein 4C OS=Mus musculus OX=10090 GN=Dennd4c PE=1 SV=1	Dennd4c	_LFDSPQK[Acetyl (K)]LK_	1	134.237	123.384	134.767	100.366	120.741	121.996	1.09105	0.937134	1.07781	0.785109	1.01005	1.12562	plasma membrane	K20163			GO:0002790 peptide secretion; GO:0006810 transport; GO:0008104 protein localization; GO:0009306 protein secretion; GO:0009719 response to endogenous stimulus; GO:0009725 response to hormone; GO:0009966 regulation of signal transduction; GO:0009987 cellular process; GO:0010646 regulation of cell communication; GO:0015031 protein transport; GO:0015833 peptide transport; GO:0016043 cellular componen…	GO:0005622 intracellular anatomical structure; GO:0005634 nucleus; GO:0005737 cytoplasm; GO:0005768 endosome; GO:0005794 Golgi apparatus; GO:0005829 cytosol; GO:0005886 plasma membrane; GO:0005938 cell cortex; GO:0012505 endomembrane system; GO:0012506 vesicle membrane; GO:0016020 membrane; GO:0030141 secretory granule; GO:0030659 cytoplasmic vesicle membrane; GO:0030904 retromer complex; GO:0031…	GO:0005085 guanyl-nucleotide exchange factor activity; GO:0005488 binding; GO:0005515 protein binding; GO:0005516 calmodulin binding; GO:0019899 enzyme binding; GO:0031267 small GTPase binding; GO:0051020 GTPase binding; GO:0098772 molecular function regulator activity;	PF03456; PF03455	PF03456 uDENN domain; PF03455 dDENN domain		T	KOG2127	Calmodulin-binding protein CRAG, contains DENN domain				R-MMU-199991 Membrane Trafficking;R-MMU-5653656 Vesicle-mediated transport;R-MMU-8876198 RAB GEFs exchange GTP for GDP on RABs;R-MMU-9007101 Rab regulation of trafficking	https://reactome.org/PathwayBrowser/#/R-MMU-199991;https://reactome.org/PathwayBrowser/#/R-MMU-5653656;https://reactome.org/PathwayBrowser/#/R-MMU-8876198;https://reactome.org/PathwayBrowser/#/R-MMU-9007101
A6H8H2	725	K	1.04095	0.822917	None	DENN domain-containing protein 4C OS=Mus musculus OX=10090 GN=Dennd4c PE=1 SV=1	Dennd4c	_LK[Acetyl (K)]LC[Carbamidomethyl (C)]FNR_	1	418.953	425.277	451.606	389.845	386.11	475.479	0.983198	0.932648	1.04285	0.880518	0.932615	1.26671	plasma membrane	K20163			GO:0002790 peptide secretion; GO:0006810 transport; GO:0008104 protein localization; GO:0009306 protein secretion; GO:0009719 response to endogenous stimulus; GO:0009725 response to hormone; GO:0009966 regulation of signal transduction; GO:0009987 cellular process; GO:0010646 regulation of cell communication; GO:0015031 protein transport; GO:0015833 peptide transport; GO:0016043 cellular componen…	GO:0005622 intracellular anatomical structure; GO:0005634 nucleus; GO:0005737 cytoplasm; GO:0005768 endosome; GO:0005794 Golgi apparatus; GO:0005829 cytosol; GO:0005886 plasma membrane; GO:0005938 cell cortex; GO:0012505 endomembrane system; GO:0012506 vesicle membrane; GO:0016020 membrane; GO:0030141 secretory granule; GO:0030659 cytoplasmic vesicle membrane; GO:0030904 retromer complex; GO:0031…	GO:0005085 guanyl-nucleotide exchange factor activity; GO:0005488 binding; GO:0005515 protein binding; GO:0005516 calmodulin binding; GO:0019899 enzyme binding; GO:0031267 small GTPase binding; GO:0051020 GTPase binding; GO:0098772 molecular function regulator activity;	PF03456; PF03455	PF03456 uDENN domain; PF03455 dDENN domain		T	KOG2127	Calmodulin-binding protein CRAG, contains DENN domain				R-MMU-199991 Membrane Trafficking;R-MMU-5653656 Vesicle-mediated transport;R-MMU-8876198 RAB GEFs exchange GTP for GDP on RABs;R-MMU-9007101 Rab regulation of trafficking	https://reactome.org/PathwayBrowser/#/R-MMU-199991;https://reactome.org/PathwayBrowser/#/R-MMU-5653656;https://reactome.org/PathwayBrowser/#/R-MMU-8876198;https://reactome.org/PathwayBrowser/#/R-MMU-9007101
A6H8H2	882	K	0.881221	0.589094	None	DENN domain-containing protein 4C OS=Mus musculus OX=10090 GN=Dennd4c PE=1 SV=1	Dennd4c	_SGIFLWTK[Acetyl (K)]VR_	1	187.333	184.728	270.215	88.5095	184.705	243.321	0.966389	0.890517	1.37161	0.439439	0.980689	1.42491	plasma membrane	K20163			GO:0002790 peptide secretion; GO:0006810 transport; GO:0008104 protein localization; GO:0009306 protein secretion; GO:0009719 response to endogenous stimulus; GO:0009725 response to hormone; GO:0009966 regulation of signal transduction; GO:0009987 cellular process; GO:0010646 regulation of cell communication; GO:0015031 protein transport; GO:0015833 peptide transport; GO:0016043 cellular componen…	GO:0005622 intracellular anatomical structure; GO:0005634 nucleus; GO:0005737 cytoplasm; GO:0005768 endosome; GO:0005794 Golgi apparatus; GO:0005829 cytosol; GO:0005886 plasma membrane; GO:0005938 cell cortex; GO:0012505 endomembrane system; GO:0012506 vesicle membrane; GO:0016020 membrane; GO:0030141 secretory granule; GO:0030659 cytoplasmic vesicle membrane; GO:0030904 retromer complex; GO:0031…	GO:0005085 guanyl-nucleotide exchange factor activity; GO:0005488 binding; GO:0005515 protein binding; GO:0005516 calmodulin binding; GO:0019899 enzyme binding; GO:0031267 small GTPase binding; GO:0051020 GTPase binding; GO:0098772 molecular function regulator activity;	PF03456; PF03455	PF03456 uDENN domain; PF03455 dDENN domain		T	KOG2127	Calmodulin-binding protein CRAG, contains DENN domain				R-MMU-199991 Membrane Trafficking;R-MMU-5653656 Vesicle-mediated transport;R-MMU-8876198 RAB GEFs exchange GTP for GDP on RABs;R-MMU-9007101 Rab regulation of trafficking	https://reactome.org/PathwayBrowser/#/R-MMU-199991;https://reactome.org/PathwayBrowser/#/R-MMU-5653656;https://reactome.org/PathwayBrowser/#/R-MMU-8876198;https://reactome.org/PathwayBrowser/#/R-MMU-9007101
A6X935	162	K	1.23621	0.542748	None	Inter alpha-trypsin inhibitor, heavy chain 4 OS=Mus musculus OX=10090 GN=Itih4 PE=1 SV=2	Itih4	_LGMYELLLK[Acetyl (K)]VRPQQLVK_	1	41.1348	38.0436	20.3633	24.3659	14.2932	32.3457	1.17188	1.0343	0.555631	1.24813	0.699286	1.46676	extracellular	K24514			GO:0002526 acute inflammatory response; GO:0002576 platelet degranulation; GO:0006022 aminoglycan metabolic process; GO:0006082 organic acid metabolic process; GO:0006810 transport; GO:0006887 exocytosis; GO:0006950 response to stress; GO:0006952 defense response; GO:0006953 acute-phase response; GO:0006954 inflammatory response; GO:0008152 metabolic process; GO:0009892 negative regulation of met…	GO:0005576 extracellular region; GO:0005622 intracellular anatomical structure; GO:0005737 cytoplasm; GO:0005886 plasma membrane; GO:0012505 endomembrane system; GO:0016020 membrane; GO:0030141 secretory granule; GO:0031089 platelet dense granule lumen; GO:0031410 cytoplasmic vesicle; GO:0031974 membrane-enclosed lumen; GO:0031982 vesicle; GO:0031983 vesicle lumen; GO:0034774 secretory granule lu…	GO:0004857 enzyme inhibitor activity; GO:0004866 endopeptidase inhibitor activity; GO:0004867 serine-type endopeptidase inhibitor activity; GO:0030234 enzyme regulator activity; GO:0030414 peptidase inhibitor activity; GO:0061134 peptidase regulator activity; GO:0061135 endopeptidase regulator activity; GO:0098772 molecular function regulator activity;	PF00092	PF00092 von Willebrand factor type A domain								R-MMU-109582 Hemostasis;R-MMU-114608 Platelet degranulation ;R-MMU-76002 Platelet activation, signaling and aggregation;R-MMU-76005 Response to elevated platelet cytosolic Ca2+	https://reactome.org/PathwayBrowser/#/R-MMU-109582;https://reactome.org/PathwayBrowser/#/R-MMU-114608;https://reactome.org/PathwayBrowser/#/R-MMU-76002;https://reactome.org/PathwayBrowser/#/R-MMU-76005	XENOBIOTIC METABOLISM	https://www.gsea-msigdb.org/gsea/msigdb/mouse/geneset/HALLMARK_XENOBIOTIC_METABOLISM
A6X935	299	K	0.957448	0.735283	None	Inter alpha-trypsin inhibitor, heavy chain 4 OS=Mus musculus OX=10090 GN=Itih4 PE=1 SV=2	Itih4	_EALVK[Acetyl (K)]ILK_	1	54.8261	58.8751	70.722	22.0387	36.3017	43.4576	0.930685	0.953754	1.14983	0.672673	1.05826	1.17422	extracellular	K24514			GO:0002526 acute inflammatory response; GO:0002576 platelet degranulation; GO:0006022 aminoglycan metabolic process; GO:0006082 organic acid metabolic process; GO:0006810 transport; GO:0006887 exocytosis; GO:0006950 response to stress; GO:0006952 defense response; GO:0006953 acute-phase response; GO:0006954 inflammatory response; GO:0008152 metabolic process; GO:0009892 negative regulation of met…	GO:0005576 extracellular region; GO:0005622 intracellular anatomical structure; GO:0005737 cytoplasm; GO:0005886 plasma membrane; GO:0012505 endomembrane system; GO:0016020 membrane; GO:0030141 secretory granule; GO:0031089 platelet dense granule lumen; GO:0031410 cytoplasmic vesicle; GO:0031974 membrane-enclosed lumen; GO:0031982 vesicle; GO:0031983 vesicle lumen; GO:0034774 secretory granule lu…	GO:0004857 enzyme inhibitor activity; GO:0004866 endopeptidase inhibitor activity; GO:0004867 serine-type endopeptidase inhibitor activity; GO:0030234 enzyme regulator activity; GO:0030414 peptidase inhibitor activity; GO:0061134 peptidase regulator activity; GO:0061135 endopeptidase regulator activity; GO:0098772 molecular function regulator activity;	PF00092	PF00092 von Willebrand factor type A domain	PF00092 von Willebrand factor type A domain							R-MMU-109582 Hemostasis;R-MMU-114608 Platelet degranulation ;R-MMU-76002 Platelet activation, signaling and aggregation;R-MMU-76005 Response to elevated platelet cytosolic Ca2+	https://reactome.org/PathwayBrowser/#/R-MMU-109582;https://reactome.org/PathwayBrowser/#/R-MMU-114608;https://reactome.org/PathwayBrowser/#/R-MMU-76002;https://reactome.org/PathwayBrowser/#/R-MMU-76005	XENOBIOTIC METABOLISM	https://www.gsea-msigdb.org/gsea/msigdb/mouse/geneset/HALLMARK_XENOBIOTIC_METABOLISM
A6X935	481	K	4.031	0.000976902	Up	Inter alpha-trypsin inhibitor, heavy chain 4 OS=Mus musculus OX=10090 GN=Itih4 PE=1 SV=2	Itih4	_YK[Acetyl (K)]FQHHFK_	1		29.6039	26.7325	57.0347	56.7479	78.9263		0.459299	0.416258	1.66725	1.58438	2.04243	extracellular	K24514			GO:0002526 acute inflammatory response; GO:0002576 platelet degranulation; GO:0006022 aminoglycan metabolic process; GO:0006082 organic acid metabolic process; GO:0006810 transport; GO:0006887 exocytosis; GO:0006950 response to stress; GO:0006952 defense response; GO:0006953 acute-phase response; GO:0006954 inflammatory response; GO:0008152 metabolic process; GO:0009892 negative regulation of met…	GO:0005576 extracellular region; GO:0005622 intracellular anatomical structure; GO:0005737 cytoplasm; GO:0005886 plasma membrane; GO:0012505 endomembrane system; GO:0016020 membrane; GO:0030141 secretory granule; GO:0031089 platelet dense granule lumen; GO:0031410 cytoplasmic vesicle; GO:0031974 membrane-enclosed lumen; GO:0031982 vesicle; GO:0031983 vesicle lumen; GO:0034774 secretory granule lu…	GO:0004857 enzyme inhibitor activity; GO:0004866 endopeptidase inhibitor activity; GO:0004867 serine-type endopeptidase inhibitor activity; GO:0030234 enzyme regulator activity; GO:0030414 peptidase inhibitor activity; GO:0061134 peptidase regulator activity; GO:0061135 endopeptidase regulator activity; GO:0098772 molecular function regulator activity;	PF00092	PF00092 von Willebrand factor type A domain								R-MMU-109582 Hemostasis;R-MMU-114608 Platelet degranulation ;R-MMU-76002 Platelet activation, signaling and aggregation;R-MMU-76005 Response to elevated platelet cytosolic Ca2+	https://reactome.org/PathwayBrowser/#/R-MMU-109582;https://reactome.org/PathwayBrowser/#/R-MMU-114608;https://reactome.org/PathwayBrowser/#/R-MMU-76002;https://reactome.org/PathwayBrowser/#/R-MMU-76005	XENOBIOTIC METABOLISM	https://www.gsea-msigdb.org/gsea/msigdb/mouse/geneset/HALLMARK_XENOBIOTIC_METABOLISM
A6X935	537	K	1.0176	0.811294	None	Inter alpha-trypsin inhibitor, heavy chain 4 OS=Mus musculus OX=10090 GN=Itih4 PE=1 SV=2	Itih4	_SPK[Acetyl (K)]YIFHNFMER_	1	78.5985	104.561	119.653	55.5795	60.1163	59.6628	0.798634	1.01389	1.16446	1.01543	1.04901	0.964952	extracellular	K24514			GO:0002526 acute inflammatory response; GO:0002576 platelet degranulation; GO:0006022 aminoglycan metabolic process; GO:0006082 organic acid metabolic process; GO:0006810 transport; GO:0006887 exocytosis; GO:0006950 response to stress; GO:0006952 defense response; GO:0006953 acute-phase response; GO:0006954 inflammatory response; GO:0008152 metabolic process; GO:0009892 negative regulation of met…	GO:0005576 extracellular region; GO:0005622 intracellular anatomical structure; GO:0005737 cytoplasm; GO:0005886 plasma membrane; GO:0012505 endomembrane system; GO:0016020 membrane; GO:0030141 secretory granule; GO:0031089 platelet dense granule lumen; GO:0031410 cytoplasmic vesicle; GO:0031974 membrane-enclosed lumen; GO:0031982 vesicle; GO:0031983 vesicle lumen; GO:0034774 secretory granule lu…	GO:0004857 enzyme inhibitor activity; GO:0004866 endopeptidase inhibitor activity; GO:0004867 serine-type endopeptidase inhibitor activity; GO:0030234 enzyme regulator activity; GO:0030414 peptidase inhibitor activity; GO:0061134 peptidase regulator activity; GO:0061135 endopeptidase regulator activity; GO:0098772 molecular function regulator activity;	PF00092	PF00092 von Willebrand factor type A domain								R-MMU-109582 Hemostasis;R-MMU-114608 Platelet degranulation ;R-MMU-76002 Platelet activation, signaling and aggregation;R-MMU-76005 Response to elevated platelet cytosolic Ca2+	https://reactome.org/PathwayBrowser/#/R-MMU-109582;https://reactome.org/PathwayBrowser/#/R-MMU-114608;https://reactome.org/PathwayBrowser/#/R-MMU-76002;https://reactome.org/PathwayBrowser/#/R-MMU-76005	XENOBIOTIC METABOLISM	https://www.gsea-msigdb.org/gsea/msigdb/mouse/geneset/HALLMARK_XENOBIOTIC_METABOLISM
A6X935	635	K	0.771524	0.0217396	None	Inter alpha-trypsin inhibitor, heavy chain 4 OS=Mus musculus OX=10090 GN=Itih4 PE=1 SV=2	Itih4	_GSK[Acetyl (K)]LMTVLK_	1	115.78	96.9018	113.222	43.4477	48.084	52.5476	1.19693	0.955995	1.12106	0.807615	0.853664	0.864682	extracellular	K24514			GO:0002526 acute inflammatory response; GO:0002576 platelet degranulation; GO:0006022 aminoglycan metabolic process; GO:0006082 organic acid metabolic process; GO:0006810 transport; GO:0006887 exocytosis; GO:0006950 response to stress; GO:0006952 defense response; GO:0006953 acute-phase response; GO:0006954 inflammatory response; GO:0008152 metabolic process; GO:0009892 negative regulation of met…	GO:0005576 extracellular region; GO:0005622 intracellular anatomical structure; GO:0005737 cytoplasm; GO:0005886 plasma membrane; GO:0012505 endomembrane system; GO:0016020 membrane; GO:0030141 secretory granule; GO:0031089 platelet dense granule lumen; GO:0031410 cytoplasmic vesicle; GO:0031974 membrane-enclosed lumen; GO:0031982 vesicle; GO:0031983 vesicle lumen; GO:0034774 secretory granule lu…	GO:0004857 enzyme inhibitor activity; GO:0004866 endopeptidase inhibitor activity; GO:0004867 serine-type endopeptidase inhibitor activity; GO:0030234 enzyme regulator activity; GO:0030414 peptidase inhibitor activity; GO:0061134 peptidase regulator activity; GO:0061135 endopeptidase regulator activity; GO:0098772 molecular function regulator activity;	PF00092	PF00092 von Willebrand factor type A domain								R-MMU-109582 Hemostasis;R-MMU-114608 Platelet degranulation ;R-MMU-76002 Platelet activation, signaling and aggregation;R-MMU-76005 Response to elevated platelet cytosolic Ca2+	https://reactome.org/PathwayBrowser/#/R-MMU-109582;https://reactome.org/PathwayBrowser/#/R-MMU-114608;https://reactome.org/PathwayBrowser/#/R-MMU-76002;https://reactome.org/PathwayBrowser/#/R-MMU-76005	XENOBIOTIC METABOLISM	https://www.gsea-msigdb.org/gsea/msigdb/mouse/geneset/HALLMARK_XENOBIOTIC_METABOLISM
A8C756	1434	K	0.860705	0.634664	None	tRNA (32-2'-O)-methyltransferase regulator THADA OS=Mus musculus OX=10090 GN=Thada PE=1 SV=1	Thada	_AK[Acetyl (K)]LWLAMR_	1	41.0312	39.4636	64.0864	45.5374	75.4268	65.7603	0.936577		1.44044	0.633811	1.22097	1.21409	cytoplasm	K24169			GO:0006873 intracellular monoatomic ion homeostasis; GO:0006874 intracellular calcium ion homeostasis; GO:0008152 metabolic process; GO:0009987 cellular process; GO:0010883 regulation of lipid storage; GO:0010888 negative regulation of lipid storage; GO:0010959 regulation of metal ion transport; GO:0019725 cellular homeostasis; GO:0022898 regulation of transmembrane transporter activity; GO:00300…	GO:0005622 intracellular anatomical structure; GO:0005737 cytoplasm; GO:0005783 endoplasmic reticulum; GO:0005789 endoplasmic reticulum membrane; GO:0012505 endomembrane system; GO:0016020 membrane; GO:0031984 organelle subcompartment; GO:0042175 nuclear outer membrane-endoplasmic reticulum membrane network; GO:0043226 organelle; GO:0043227 membrane-bounded organelle; GO:0043229 intracellular org…	GO:0005488 binding; GO:0005515 protein binding; GO:0044325 transmembrane transporter binding;	PF10350	PF10350 THADA/TRM732, DUF2428		D	KOG1810	Cell cycle-associated protein
A8C756	1649	K	0.645139		None	tRNA (32-2'-O)-methyltransferase regulator THADA OS=Mus musculus OX=10090 GN=Thada PE=1 SV=1	Thada	_LASK[Acetyl (K)]IIAYR_	1	123.02	132.265			111.913		1.26679				0.817255		cytoplasm	K24169			GO:0006873 intracellular monoatomic ion homeostasis; GO:0006874 intracellular calcium ion homeostasis; GO:0008152 metabolic process; GO:0009987 cellular process; GO:0010883 regulation of lipid storage; GO:0010888 negative regulation of lipid storage; GO:0010959 regulation of metal ion transport; GO:0019725 cellular homeostasis; GO:0022898 regulation of transmembrane transporter activity; GO:00300…	GO:0005622 intracellular anatomical structure; GO:0005737 cytoplasm; GO:0005783 endoplasmic reticulum; GO:0005789 endoplasmic reticulum membrane; GO:0012505 endomembrane system; GO:0016020 membrane; GO:0031984 organelle subcompartment; GO:0042175 nuclear outer membrane-endoplasmic reticulum membrane network; GO:0043226 organelle; GO:0043227 membrane-bounded organelle; GO:0043229 intracellular org…	GO:0005488 binding; GO:0005515 protein binding; GO:0044325 transmembrane transporter binding;	PF10350	PF10350 THADA/TRM732, DUF2428		D	KOG1810	Cell cycle-associated protein
B1AQJ2	230	K			None	Ubiquitin carboxyl-terminal hydrolase 36 OS=Mus musculus OX=10090 GN=Usp36 PE=1 SV=1	Usp36	_AC[Carbamidomethyl (C)]LNGYAK[Acetyl (K)]LDR_	1	142.421	127.366	131.05	118.89	129.255	85.564							nucleus	K11855			GO:0000075 cell cycle checkpoint signaling; GO:0000278 mitotic cell cycle; GO:0001817 regulation of cytokine production; GO:0001819 positive regulation of cytokine production; GO:0002682 regulation of immune system process; GO:0002683 negative regulation of immune system process; GO:0002684 positive regulation of immune system process; GO:0002697 regulation of immune effector process; GO:0002699 …	GO:0005622 intracellular anatomical structure; GO:0005634 nucleus; GO:0005654 nucleoplasm; GO:0005730 nucleolus; GO:0005737 cytoplasm; GO:0005783 endoplasmic reticulum; GO:0005789 endoplasmic reticulum membrane; GO:0012505 endomembrane system; GO:0016020 membrane; GO:0016604 nuclear body; GO:0016607 nuclear speck; GO:0031974 membrane-enclosed lumen; GO:0031981 nuclear lumen; GO:0031984 organelle …	GO:0003824 catalytic activity; GO:0004843 cysteine-type deubiquitinase activity; GO:0005488 binding; GO:0005515 protein binding; GO:0008233 peptidase activity; GO:0008234 cysteine-type peptidase activity; GO:0016787 hydrolase activity; GO:0019783 ubiquitin-like protein peptidase activity; GO:0101005 deubiquitinase activity; GO:0140096 catalytic activity, acting on a protein;				O	KOG1865	Ubiquitin carboxyl-terminal hydrolase
B1AQJ2	254	K			None	Ubiquitin carboxyl-terminal hydrolase 36 OS=Mus musculus OX=10090 GN=Usp36 PE=1 SV=1	Usp36	_VK[Acetyl (K)]C[Carbamidomethyl (C)]SVC[Carbamidomethyl (C)]K_	1	19.2992			21.109	26.431	21.8617							nucleus	K11855			GO:0000075 cell cycle checkpoint signaling; GO:0000278 mitotic cell cycle; GO:0001817 regulation of cytokine production; GO:0001819 positive regulation of cytokine production; GO:0002682 regulation of immune system process; GO:0002683 negative regulation of immune system process; GO:0002684 positive regulation of immune system process; GO:0002697 regulation of immune effector process; GO:0002699 …	GO:0005622 intracellular anatomical structure; GO:0005634 nucleus; GO:0005654 nucleoplasm; GO:0005730 nucleolus; GO:0005737 cytoplasm; GO:0005783 endoplasmic reticulum; GO:0005789 endoplasmic reticulum membrane; GO:0012505 endomembrane system; GO:0016020 membrane; GO:0016604 nuclear body; GO:0016607 nuclear speck; GO:0031974 membrane-enclosed lumen; GO:0031981 nuclear lumen; GO:0031984 organelle …	GO:0003824 catalytic activity; GO:0004843 cysteine-type deubiquitinase activity; GO:0005488 binding; GO:0005515 protein binding; GO:0008233 peptidase activity; GO:0008234 cysteine-type peptidase activity; GO:0016787 hydrolase activity; GO:0019783 ubiquitin-like protein peptidase activity; GO:0101005 deubiquitinase activity; GO:0140096 catalytic activity, acting on a protein;				O	KOG1865	Ubiquitin carboxyl-terminal hydrolase
B1AR13	44	K	1.05183	0.685031	None	CDGSH iron-sulfur domain-containing protein 3, mitochondrial OS=Mus musculus OX=10090 GN=Cisd3 PE=1 SV=1	Cisd3	_WFPK[Acetyl (K)]DPAKPVVAQK_	0.999991	890.969	1166.37	1200.2	554.945	604.402	723.442	0.850785	1.03402	1.05744	0.866376	1.07874	1.14963	extracellular	K23886					GO:0005488 binding; GO:0043167 ion binding; GO:0043169 cation binding; GO:0046872 metal ion binding; GO:0051536 iron-sulfur cluster binding; GO:0051537 2 iron, 2 sulfur cluster binding; GO:0051540 metal cluster binding;	PF09360	PF09360 Iron-binding zinc finger CDGSH type		S	KOG4605	Uncharacterized conserved protein containing CDGSH-type Zn-finger
B1AR13	65	K	1.11026	0.394753	None	CDGSH iron-sulfur domain-containing protein 3, mitochondrial OS=Mus musculus OX=10090 GN=Cisd3 PE=1 SV=1	Cisd3	_LELVAGK[Acetyl (K)]TYR_	1	11688.5	9051.07	12346.3	6600.41	6879.72	6792.8	1.07523	0.772997	1.04791	0.992686	1.18289	1.0399	extracellular	K23886					GO:0005488 binding; GO:0043167 ion binding; GO:0043169 cation binding; GO:0046872 metal ion binding; GO:0051536 iron-sulfur cluster binding; GO:0051537 2 iron, 2 sulfur cluster binding; GO:0051540 metal cluster binding;	PF09360	PF09360 Iron-binding zinc finger CDGSH type		S	KOG4605	Uncharacterized conserved protein containing CDGSH-type Zn-finger
B1AR13	76	K	1.03808	0.986998	None	CDGSH iron-sulfur domain-containing protein 3, mitochondrial OS=Mus musculus OX=10090 GN=Cisd3 PE=1 SV=1	Cisd3	_SK[Acetyl (K)]NQPFC[Carbamidomethyl (C)]DGSHFFQR_	1	77.814	60.3335	74.999	58.6173	36.5283	28.0314	1.13566	0.817495	1.00994	1.39867	0.996446	0.680822	extracellular	K23886					GO:0005488 binding; GO:0043167 ion binding; GO:0043169 cation binding; GO:0046872 metal ion binding; GO:0051536 iron-sulfur cluster binding; GO:0051537 2 iron, 2 sulfur cluster binding; GO:0051540 metal cluster binding;	PF09360	PF09360 Iron-binding zinc finger CDGSH type	PF09360 Iron-binding zinc finger CDGSH type	S	KOG4605	Uncharacterized conserved protein containing CDGSH-type Zn-finger
B1AR13	96	K	1.11551	0.427409	None	CDGSH iron-sulfur domain-containing protein 3, mitochondrial OS=Mus musculus OX=10090 GN=Cisd3 PE=1 SV=1	Cisd3	_TGLSPLK[Acetyl (K)]FK_	1	2898.74	2022.04	3076.91	1772.48	1566.01	1604.19	1.09954	0.712077	1.07687	1.09921	1.11027	1.01264	extracellular	K23886					GO:0005488 binding; GO:0043167 ion binding; GO:0043169 cation binding; GO:0046872 metal ion binding; GO:0051536 iron-sulfur cluster binding; GO:0051537 2 iron, 2 sulfur cluster binding; GO:0051540 metal cluster binding;	PF09360	PF09360 Iron-binding zinc finger CDGSH type		S	KOG4605	Uncharacterized conserved protein containing CDGSH-type Zn-finger
B1AR13	111	K	1.23386	0.00735906	None	CDGSH iron-sulfur domain-containing protein 3, mitochondrial OS=Mus musculus OX=10090 GN=Cisd3 PE=1 SV=1	Cisd3	_TVALC[Carbamidomethyl (C)]TC[Carbamidomethyl (C)]K[Acetyl (K)]ATQRPPYC[Carbamidomethyl (C)]DGTHK_	1	424.573	484.373	525.955	331.12	305.872	339.165	0.864356	0.915495	0.987955	1.10211	1.16389	1.14908	extracellular	K23886					GO:0005488 binding; GO:0043167 ion binding; GO:0043169 cation binding; GO:0046872 metal ion binding; GO:0051536 iron-sulfur cluster binding; GO:0051537 2 iron, 2 sulfur cluster binding; GO:0051540 metal cluster binding;	PF09360	PF09360 Iron-binding zinc finger CDGSH type	PF09360 Iron-binding zinc finger CDGSH type	S	KOG4605	Uncharacterized conserved protein containing CDGSH-type Zn-finger
B1ARD6	152	K	1.11758	0.58035	None	Schlafen family member 9 OS=Mus musculus OX=10090 GN=Slfn9 PE=2 SV=1	Slfn9	_DAFYFLK[Acetyl (K)]K_	1	45.1063	16.3753	47.6734	32.9575	36.4967	38.6758	1.11659	0.425624	1.30962	0.934156	1.09334	1.15966	nucleus	K24459			GO:0002252 immune effector process; GO:0002376 immune system process; GO:0006139 nucleobase-containing compound metabolic process; GO:0006259 DNA metabolic process; GO:0006260 DNA replication; GO:0006261 DNA-templated DNA replication; GO:0006275 regulation of DNA replication; GO:0006399 tRNA metabolic process; GO:0006401 RNA catabolic process; GO:0006402 mRNA catabolic process; GO:0006950 respons…	GO:0005622 intracellular anatomical structure; GO:0005634 nucleus; GO:0005654 nucleoplasm; GO:0005694 chromosome; GO:0005737 cytoplasm; GO:0005829 cytosol; GO:0016234 inclusion body; GO:0016235 aggresome; GO:0031974 membrane-enclosed lumen; GO:0031981 nuclear lumen; GO:0043226 organelle; GO:0043227 membrane-bounded organelle; GO:0043228 non-membrane-bounded organelle; GO:0043229 intracellular org…	GO:0000049 tRNA binding; GO:0000166 nucleotide binding; GO:0003676 nucleic acid binding; GO:0003723 RNA binding; GO:0003824 catalytic activity; GO:0004386 helicase activity; GO:0004518 nuclease activity; GO:0004519 endonuclease activity; GO:0004521 RNA endonuclease activity; GO:0004540 RNA nuclease activity; GO:0005488 binding; GO:0005524 ATP binding; GO:0008270 zinc ion binding; GO:0016462 pyrop…	PF04326; PF21026; PF09848; PF13538	PF04326 Schlafen, AlbA_2; PF21026 Schlafen, GTPase-like domain; PF09848 Schlafen group 3, DNA/RNA helicase domain; PF13538 UvrD-like helicase C-terminal domain
B1ARD6	495	K			None	Schlafen family member 9 OS=Mus musculus OX=10090 GN=Slfn9 PE=2 SV=1	Slfn9	_TAFTLK[Acetyl (K)]QK_	1	127.867						0.896469						nucleus	K24459			GO:0002252 immune effector process; GO:0002376 immune system process; GO:0006139 nucleobase-containing compound metabolic process; GO:0006259 DNA metabolic process; GO:0006260 DNA replication; GO:0006261 DNA-templated DNA replication; GO:0006275 regulation of DNA replication; GO:0006399 tRNA metabolic process; GO:0006401 RNA catabolic process; GO:0006402 mRNA catabolic process; GO:0006950 respons…	GO:0005622 intracellular anatomical structure; GO:0005634 nucleus; GO:0005654 nucleoplasm; GO:0005694 chromosome; GO:0005737 cytoplasm; GO:0005829 cytosol; GO:0016234 inclusion body; GO:0016235 aggresome; GO:0031974 membrane-enclosed lumen; GO:0031981 nuclear lumen; GO:0043226 organelle; GO:0043227 membrane-bounded organelle; GO:0043228 non-membrane-bounded organelle; GO:0043229 intracellular org…	GO:0000049 tRNA binding; GO:0000166 nucleotide binding; GO:0003676 nucleic acid binding; GO:0003723 RNA binding; GO:0003824 catalytic activity; GO:0004386 helicase activity; GO:0004518 nuclease activity; GO:0004519 endonuclease activity; GO:0004521 RNA endonuclease activity; GO:0004540 RNA nuclease activity; GO:0005488 binding; GO:0005524 ATP binding; GO:0008270 zinc ion binding; GO:0016462 pyrop…	PF04326; PF21026; PF09848; PF13538	PF04326 Schlafen, AlbA_2; PF21026 Schlafen, GTPase-like domain; PF09848 Schlafen group 3, DNA/RNA helicase domain; PF13538 UvrD-like helicase C-terminal domain
B1ARD6	513	K	1.06572	0.84161	None	Schlafen family member 9 OS=Mus musculus OX=10090 GN=Slfn9 PE=2 SV=1	Slfn9	_VC[Carbamidomethyl (C)]VMTK[Acetyl (K)]VLC[Carbamidomethyl (C)]LSSQNNNK_	1	51.3881		34.4449	30.6275	39.5273	49.8238	1.11918		0.832477	0.763758	1.04179	1.31434	nucleus	K24459			GO:0002252 immune effector process; GO:0002376 immune system process; GO:0006139 nucleobase-containing compound metabolic process; GO:0006259 DNA metabolic process; GO:0006260 DNA replication; GO:0006261 DNA-templated DNA replication; GO:0006275 regulation of DNA replication; GO:0006399 tRNA metabolic process; GO:0006401 RNA catabolic process; GO:0006402 mRNA catabolic process; GO:0006950 respons…	GO:0005622 intracellular anatomical structure; GO:0005634 nucleus; GO:0005654 nucleoplasm; GO:0005694 chromosome; GO:0005737 cytoplasm; GO:0005829 cytosol; GO:0016234 inclusion body; GO:0016235 aggresome; GO:0031974 membrane-enclosed lumen; GO:0031981 nuclear lumen; GO:0043226 organelle; GO:0043227 membrane-bounded organelle; GO:0043228 non-membrane-bounded organelle; GO:0043229 intracellular org…	GO:0000049 tRNA binding; GO:0000166 nucleotide binding; GO:0003676 nucleic acid binding; GO:0003723 RNA binding; GO:0003824 catalytic activity; GO:0004386 helicase activity; GO:0004518 nuclease activity; GO:0004519 endonuclease activity; GO:0004521 RNA endonuclease activity; GO:0004540 RNA nuclease activity; GO:0005488 binding; GO:0005524 ATP binding; GO:0008270 zinc ion binding; GO:0016462 pyrop…	PF04326; PF21026; PF09848; PF13538	PF04326 Schlafen, AlbA_2; PF21026 Schlafen, GTPase-like domain; PF09848 Schlafen group 3, DNA/RNA helicase domain; PF13538 UvrD-like helicase C-terminal domain
[truncated: 16,363 more rows]
