# Supplementary material for: Gut Microbiota Dysbiosis Remodels the Lysine Acetylome of the Mouse Cecum in Early Life
Source: Biology (Basel). 2025 Jul 23;14(8):917. doi: 10.3390/biology14080917 (PMC12383627; doi:10.3390/biology14080917)
Supplement: Supplementary file 1 [file biology-14-00917-s001.zip › Table S7.xlsx]

## Sheet: UP DAPs
GO Terms Level 1	GO Terms Description	GO Terms Level	GO Terms ID	Mapping	Background	All Mapping	All Background	Fold Enrichment	Fisher's exact test p value	-log10(p value)	Related proteins	Related Genes
Cellular Component	cytosolic ribosome	6	GO:0022626	34	96	649	5082	2.77	8.07182e-09	8.09	P12970 P14131 P14148 P25444 P27659 P35980 P41105 P47962 P60867 P61255 P61514 P62082 P62264 P62301 P62702 P62717 P62830 P62843 P62849 P62900 P62911 P62918 P62983 P83882 P97351 Q6ZWV7 Q8BP67 Q91VY9 Q9CPR4 Q9CXW4 Q9CZM2 Q9CZX8 Q9D1R9 Q9DB27	Mcts1 Rpl11 Rpl15 Rpl17 Rpl18 Rpl18a Rpl23 Rpl24 Rpl26 Rpl28 Rpl3 Rpl31 Rpl32 Rpl34 Rpl35 Rpl36a Rpl37a Rpl5 Rpl7 Rpl7a Rpl8 Rps13 Rps14 Rps15 Rps16 Rps19 Rps2 Rps20 Rps24 Rps27a Rps3a Rps4x Rps7 Znf622
	ribosome	5	GO:0005840	50	176	649	5082	2.22	2.33558e-08	7.63	O70133 P11531 P12970 P14131 P14148 P24527 P25444 P27659 P28352 P35564 P35980 P41105 P47962 P58252 P60867 P61255 P61514 P62082 P62264 P62301 P62702 P62717 P62830 P62843 P62849 P62900 P62911 P62918 P62983 P83882 P97351 Q61937 Q6ZWV7 Q6ZWX6 Q8BJZ4 Q8BP67 Q91VY9 Q99N84 Q99PL5 Q9CPR4 Q9CQX8 Q9CXW2 Q9CXW4 Q9CZM2 Q9CZX8 Q9D1R9 Q9D338 Q9D773 Q9D7N3 Q9DB27	Apex1 Canx Dhx9 Dmd Eef2 Eif2s1 Kgd4 Lta4h Mcts1 Mrpl19 Mrpl2 Mrps18b Mrps22 Mrps35 Mrps9 Npm1 Rpl11 Rpl15 Rpl17 Rpl18 Rpl18a Rpl23 Rpl24 Rpl26 Rpl28 Rpl3 Rpl31 Rpl32 Rpl34 Rpl35 Rpl36a Rpl37a Rpl5 Rpl7 Rpl7a Rpl8 Rps13 Rps14 Rps15 Rps16 Rps19 Rps2 Rps20 Rps24 Rps27a Rps3a Rps4x Rps7 Rrbp1 Znf622
	ribosomal subunit	3	GO:0044391	42	146	649	5082	2.25	1.8506e-07	6.73	P12970 P14131 P14148 P25444 P27659 P35980 P41105 P47962 P60867 P61255 P61514 P62082 P62264 P62301 P62702 P62717 P62830 P62843 P62849 P62900 P62911 P62918 P62983 P83882 P97351 Q61937 Q6ZWV7 Q8BJZ4 Q8BP67 Q91VY9 Q99N84 Q9CPR4 Q9CQX8 Q9CXW2 Q9CXW4 Q9CZM2 Q9CZX8 Q9D1R9 Q9D338 Q9D773 Q9D7N3 Q9DB27	Kgd4 Mcts1 Mrpl19 Mrpl2 Mrps18b Mrps22 Mrps35 Mrps9 Npm1 Rpl11 Rpl15 Rpl17 Rpl18 Rpl18a Rpl23 Rpl24 Rpl26 Rpl28 Rpl3 Rpl31 Rpl32 Rpl34 Rpl35 Rpl36a Rpl37a Rpl5 Rpl7 Rpl7a Rpl8 Rps13 Rps14 Rps15 Rps16 Rps19 Rps2 Rps20 Rps24 Rps27a Rps3a Rps4x Rps7 Znf622
	cytosolic large ribosomal subunit	5	GO:0022625	21	52	649	5082	3.16	4.96298e-07	6.3	P12970 P14148 P27659 P35980 P41105 P47962 P61255 P61514 P62717 P62830 P62900 P62911 P62918 P83882 Q6ZWV7 Q8BP67 Q91VY9 Q9CPR4 Q9CXW4 Q9CZM2 Q9D1R9	Rpl11 Rpl15 Rpl17 Rpl18 Rpl18a Rpl23 Rpl24 Rpl26 Rpl28 Rpl3 Rpl31 Rpl32 Rpl34 Rpl35 Rpl36a Rpl37a Rpl5 Rpl7 Rpl7a Rpl8 Znf622
	cortical cytoskeleton	6	GO:0030863	27	80	649	5082	2.64	8.71733e-07	6.06	E9Q394 E9Q7G0 O08638 O89053 P16546 P18760 P47754 P48193 P49710 P57780 Q60598 Q60604 Q61768 Q61879 Q62261 Q62468 Q64727 Q7TPR4 Q80X90 Q8BRT1 Q8BTM8 Q8R001 Q8VDD5 Q8VHX6 Q99MI1 Q9CYT6 Q9R0P5	Actn1 Actn4 Akap13 Cap2 Capza2 Cfl1 Clasp2 Coro1a Cttn Dstn Epb41 Erc1 Flna Flnb Flnc Hcls1 Kif5b Mapre2 Myh10 Myh11 Myh9 Numa1 Scin Sptan1 Sptbn1 Vcl Vil1
	cluster of actin-based cell projections	2	GO:0098862	32	116	649	5082	2.16	1.42e-05	4.85	A2AI08 O08638 O89053 P11499 P20444 P47754 P57780 P63001 Q05685 Q08509 Q5SYD0 Q60604 Q61879 Q62468 Q64331 Q64727 Q6URW6 Q7TPR4 Q80X90 Q8BTM8 Q8BUR4 Q8C3J5 Q8K1M6 Q8VDD5 Q8VHX6 Q99JY9 Q99MZ6 Q9EQH2 Q9ERG0 Q9QXS1 Q9QYC0 Q9Z2H7	Actn1 Actn4 Actr3 Add1 Capza2 Coro1a Dnm1l Dock1 Dock2 Eps8 Erap1 Flna Flnb Flnc Folr2 Gipc2 Hsp90ab1 Lima1 Myh10 Myh11 Myh14 Myh9 Myo1d Myo6 Myo7b Plec Prkca Rac1 Scin Tprn Vcl Vil1
	tricarboxylic acid cycle heteromeric enzyme complex	3	GO:0045239	8	13	649	5082	4.82	4.84151e-05	4.32	O08749 O55028 P53395 Q60597 Q9CQX8 Q9WUM5 Q9Z2I8 Q9Z2I9	Bckdk Dbt Dld Kgd4 Ogdh Sucla2 Suclg1 Suclg2
	cell-cell contact zone	5	GO:0044291	20	62	649	5082	2.53	4.86967e-05	4.31	E9Q557 O08638 O54890 O55111 P11835 P14094 P16546 P26231 P70336 Q02248 Q02257 Q61879 Q64727 Q6PHZ2 Q7TPR4 Q8CIB5 Q8VDD5 Q9CQ73 Q9QXS1 Q9Z239	Actn1 Atp1b1 Camk2d Ctnna1 Ctnnb1 Dsg2 Dsp Fermt2 Fxyd1 Itgb2 Itgb3 Jup Myh10 Myh11 Myh9 Pkp2 Plec Rock2 Sptan1 Vcl
Molecular Function	RNA binding	4	GO:0003723	136	675	626	4761	1.53	3.57718e-08	7.45	E9Q394 F6ZDS4 O35286 O35864 O54724 O54879 O70133 O70194 P05213 P09405 P11499 P11928 P12970 P14131 P14148 P14211 P14576 P21570 P23249 P25444 P27659 P28271 P28352 P28659 P29341 P30681 P32067 P35922 P35980 P45481 P47962 P58252 P60867 P61255 P61327 P61514 P62082 P62264 P62301 P62702 P62717 P62830 P62843 P62918 P63038 P63242 P80316 P97351 P97499 P97789 Q00PI9 Q05921 Q08943 Q1HFZ0 Q3UIK4 Q3UYV9 Q501J6 …	Aars1 Aco1 Actn1 Ago2 Ahcyl2 Akap13 Ang Apex1 Aqr Calr Caprin1 Cavin1 Cct5 Cdkn2aip Celf1 Cltc Cluh Cops5 Crebbp Csde1 Cstf3 Cyfip1 Ddx17 Ddx19a Ddx21 Dhx15 Dhx29 Dhx9 Dis3l2 Eef2 Eif2s1 Eif2s3y Eif3c Eif3d Eif3g Eif4g1 Eif5a Eif5a2 Elp1 Eprs1 Fmr1 Hdlbp Hmgb2 Hmgb3 Hnrnpa3 Hnrnpc Hnrnpl Hnrnpu Hnrnpul2 Hsp90ab1 Hspd1 Iars2 Lrpprc Magoh Mcts1 Mecp2 Mettl14 Mov10 Mpst Mrpl2 Mrps9 Mtrex Myh10 Myh9 …
	structural constituent of ribosome	2	GO:0003735	40	131	626	4761	2.32	1.14904e-07	6.94	P12970 P14131 P14148 P24527 P25444 P27659 P35980 P41105 P47962 P60867 P61255 P61514 P62082 P62264 P62301 P62702 P62717 P62830 P62843 P62849 P62900 P62911 P62918 P62983 P83882 P97351 Q6ZWV7 Q8BJZ4 Q8BP67 Q99N84 Q9CPR4 Q9CQX8 Q9CXW2 Q9CXW4 Q9CZM2 Q9CZX8 Q9D1R9 Q9D338 Q9D773 Q9D7N3	Kgd4 Lta4h Mrpl19 Mrpl2 Mrps18b Mrps22 Mrps35 Mrps9 Rpl11 Rpl15 Rpl17 Rpl18 Rpl18a Rpl23 Rpl24 Rpl26 Rpl28 Rpl3 Rpl31 Rpl32 Rpl34 Rpl35 Rpl36a Rpl37a Rpl5 Rpl7 Rpl7a Rpl8 Rps13 Rps14 Rps15 Rps16 Rps19 Rps2 Rps20 Rps24 Rps27a Rps3a Rps4x Rps7
	actin binding	4	GO:0003779	59	238	626	4761	1.89	5.70084e-07	6.24	O08586 O08638 O54890 O89053 P05064 P11531 P11835 P16546 P18760 P19973 P21570 P24452 P26231 P47754 P48193 P49710 P57780 P58252 P62962 P97314 P97315 Q00PI9 Q08091 Q08460 Q08509 Q5SYD0 Q60598 Q60604 Q61879 Q62261 Q62468 Q64331 Q64727 Q6PDN3 Q6URW6 Q7TMB8 Q7TPR4 Q80X90 Q8BRT1 Q8BTM8 Q8CIB5 Q8K4L4 Q8VDD5 Q8VDP3 Q8VEK3 Q8VHX6 Q99JY9 Q99MZ6 Q9CVB6 Q9CYT6 Q9ERG0 Q9ET54 Q9JKF1 Q9JM76 Q9QXS1 Q9QYC0 Q9R0P5 …	Actn1 Actn4 Actr3 Add1 Aldoa Ang Arpc2 Arpc3 Cap2 Capg Capza2 Cfl1 Clasp2 Cnn1 Coro1a Csrp1 Csrp2 Ctnna1 Cttn Cyfip1 Dmd Dstn Eef2 Epb41 Epb41l3 Eps8 Fermt2 Flna Flnb Flnc Gipc2 Hcls1 Hnrnpu Hnrnpul2 Iqgap1 Itgb2 Itgb3 Kcnma1 Lima1 Lsp1 Mical1 Myh10 Myh11 Myh14 Myh9 Mylk Myo1d Myo6 Myo7b Palld Pfn1 Plec Pof1b Pten Scin Sptan1 Sptbn1 Vcl Vil1
	mRNA binding	5	GO:0003729	53	212	626	4761	1.9	1.89073e-06	5.72	F6ZDS4 O70133 O70194 P09405 P14148 P14211 P25444 P28271 P28659 P29341 P32067 P35922 P47962 P61255 P62082 P62264 P62301 P80316 P97351 Q00PI9 Q3UIK4 Q3UYV9 Q501J6 Q5SFM8 Q5SW19 Q61879 Q62376 Q64511 Q6NZJ6 Q6P3D0 Q6PB66 Q6PDM2 Q6ZWV7 Q7TMK9 Q80U78 Q8BG05 Q8BHD7 Q8CJG0 Q8R081 Q8VDD5 Q8VDJ3 Q8VEK3 Q8VIJ6 Q91W50 Q91XD6 Q99JX7 Q99LI7 Q99LX0 Q99NB9 Q9CY58 Q9Z1D1 Q9Z204 Q9Z2D6	Aco1 Ago2 Calr Cct5 Celf1 Cluh Csde1 Cstf3 Ddx17 Dhx9 Eif3d Eif3g Eif4g1 Fmr1 Hdlbp Hnrnpa3 Hnrnpc Hnrnpl Hnrnpu Hnrnpul2 Lrpprc Mecp2 Mettl14 Myh10 Myh9 Ncbp1 Ncl Nudt16 Nxf1 Pabpc1 Park7 Ptbp3 Pum1 Rbm27 Rpl26 Rpl35 Rpl5 Rpl7 Rps13 Rps14 Rps2 Rps3a Rps7 Serbp1 Sf3b1 Sfpq Snrnp70 Srsf1 Ssb Syncrip Top2b Tpr Vps36
	structural molecule activity	1	GO:0005198	84	393	626	4761	1.63	2.38011e-06	5.62	E9PV24 E9Q394 E9Q557 E9Q7G0 F6ZDS4 O08638 O55029 O88735 P05213 P11531 P12970 P14131 P14148 P14733 P16546 P24527 P25444 P26231 P27546 P27659 P35980 P41105 P47962 P48193 P48678 P60867 P61255 P61514 P62082 P62264 P62301 P62702 P62717 P62830 P62843 P62849 P62900 P62911 P62918 P62983 P70336 P83882 P97314 P97315 P97351 Q02248 Q02257 Q05793 Q05895 Q3UPL0 Q60675 Q61554 Q61555 Q61879 Q62261 Q64727 Q68FD5 …	Actr3 Add1 Akap12 Akap13 Arpc2 Arpc3 Cltc Copb2 Csrp1 Csrp2 Ctnna1 Ctnnb1 Dmd Dsp Eif4g1 Epb41 Epb41l3 Fbn1 Fbn2 Fermt2 Fga Hspg2 Jup Kgd4 Lama2 Lmna Lmnb1 Lta4h Map4 Map7 Mrpl19 Mrpl2 Mrps18b Mrps22 Mrps35 Mrps9 Myh10 Myh11 Myh9 Numa1 Pkp2 Plec Reg4 Rock2 Rpl11 Rpl15 Rpl17 Rpl18 Rpl18a Rpl23 Rpl24 Rpl26 Rpl28 Rpl3 Rpl31 Rpl32 Rpl34 Rpl35 Rpl36a Rpl37a Rpl5 Rpl7 Rpl7a Rpl8 Rps13 Rps14 Rps15 Rps16…
	mRNA 5'-UTR binding	6	GO:0048027	14	28	626	4761	3.8	2.72432e-06	5.56	P09405 P28271 P35922 P47962 P61255 P62082 P62264 P62301 P80316 P97351 Q61879 Q7TMK9 Q8BG05 Q8VDD5	Aco1 Cct5 Fmr1 Hnrnpa3 Myh10 Myh9 Ncl Rpl26 Rpl5 Rps13 Rps14 Rps3a Rps7 Syncrip
	actin filament binding	3	GO:0051015	34	118	626	4761	2.19	5.20978e-06	5.28	O08638 O89053 P18760 P24452 P26231 P57780 P58252 Q08509 Q5SYD0 Q60604 Q61879 Q62468 Q64331 Q64727 Q6URW6 Q7TMB8 Q7TPR4 Q80X90 Q8BRT1 Q8BTM8 Q8CIB5 Q8K4L4 Q8VDD5 Q8VHX6 Q99JY9 Q99MZ6 Q9CVB6 Q9ERG0 Q9ET54 Q9JKF1 Q9JM76 Q9QXS1 Q9QYC0 Q9R0P5	Actn1 Actn4 Actr3 Add1 Arpc2 Arpc3 Capg Cfl1 Clasp2 Coro1a Ctnna1 Cyfip1 Dstn Eef2 Eps8 Fermt2 Flna Flnb Flnc Iqgap1 Lima1 Myh10 Myh11 Myh14 Myh9 Myo1d Myo6 Myo7b Palld Plec Pof1b Scin Vcl Vil1
	rRNA binding	5	GO:0019843	20	54	626	4761	2.82	7.20225e-06	5.14	O54724 P09405 P14148 P21570 P27659 P32067 P47962 P58252 P61514 P62264 P62301 P62702 P62830 P62918 Q05921 Q61937 Q99J99 Q9CPR4 Q9CXW4 Q9JIK5	Ang Cavin1 Ddx21 Eef2 Mpst Ncl Npm1 Rnasel Rpl11 Rpl17 Rpl23 Rpl3 Rpl37a Rpl5 Rpl7 Rpl8 Rps13 Rps14 Rps4x Ssb
Biological Process	SRP-dependent cotranslational protein targeting to membrane	6	GO:0006614	26	68	643	5001	2.97	9.25125e-08	7.03	P14131 P14148 P14576 P25444 P35980 P41105 P47962 P61255 P61514 P62082 P62264 P62301 P62702 P62717 P62830 P62843 P62911 P62918 P62983 P83882 P97351 Q6ZWV7 Q8BP67 Q91V04 Q9CXW4 Q9CZM2	Rpl11 Rpl15 Rpl18 Rpl18a Rpl23 Rpl24 Rpl26 Rpl28 Rpl32 Rpl35 Rpl36a Rpl37a Rpl5 Rpl7 Rpl8 Rps13 Rps14 Rps15 Rps16 Rps2 Rps27a Rps3a Rps4x Rps7 Srp54 Tram1
	cotranslational protein targeting to membrane	6	GO:0006613	26	68	643	5001	2.97	9.25125e-08	7.03	P14131 P14148 P14576 P25444 P35980 P41105 P47962 P61255 P61514 P62082 P62264 P62301 P62702 P62717 P62830 P62843 P62911 P62918 P62983 P83882 P97351 Q6ZWV7 Q8BP67 Q91V04 Q9CXW4 Q9CZM2	Rpl11 Rpl15 Rpl18 Rpl18a Rpl23 Rpl24 Rpl26 Rpl28 Rpl32 Rpl35 Rpl36a Rpl37a Rpl5 Rpl7 Rpl8 Rps13 Rps14 Rps15 Rps16 Rps2 Rps27a Rps3a Rps4x Rps7 Srp54 Tram1
	protein localization to endoplasmic reticulum	6	GO:0070972	30	91	643	5001	2.56	4.433e-07	6.35	E9QAT4 P14131 P14148 P14576 P25444 P35980 P41105 P47962 P61255 P61514 P62082 P62264 P62301 P62702 P62717 P62830 P62843 P62911 P62918 P62983 P83882 P97351 Q05685 Q6ZWV7 Q8BP67 Q91V04 Q9CXW4 Q9CZM2 Q9QXS1 Q9QY76	Folr2 Plec Rpl11 Rpl15 Rpl18 Rpl18a Rpl23 Rpl24 Rpl26 Rpl28 Rpl32 Rpl35 Rpl36a Rpl37a Rpl5 Rpl7 Rpl8 Rps13 Rps14 Rps15 Rps16 Rps2 Rps27a Rps3a Rps4x Rps7 Sec16a Srp54 Tram1 Vapb
	nuclear-transcribed mRNA catabolic process	7	GO:0000956	39	140	643	5001	2.17	2.01945e-06	5.69	P14131 P14148 P25444 P29341 P32067 P35980 P41105 P47962 P61222 P61255 P61327 P61514 P62082 P62264 P62301 P62702 P62717 P62830 P62843 P62911 P62918 P62983 P83882 P97351 P97789 Q3UYV9 Q501J6 Q6NZJ6 Q6NZR5 Q6ZWV7 Q80U78 Q8BFV2 Q8BHD7 Q8BP67 Q8CI75 Q8CJG0 Q91W50 Q9CXW4 Q9CZM2	Abce1 Ago2 Csde1 Ddx17 Dis3l2 Eif4g1 Magoh Ncbp1 Pabpc1 Pcid2 Ptbp3 Pum1 Rpl11 Rpl15 Rpl18 Rpl18a Rpl23 Rpl24 Rpl26 Rpl28 Rpl32 Rpl35 Rpl36a Rpl37a Rpl5 Rpl7 Rpl8 Rps13 Rps14 Rps15 Rps16 Rps2 Rps27a Rps3a Rps4x Rps7 Skic2 Ssb Xrn1
	mRNA catabolic process	6	GO:0006402	42	157	643	5001	2.08	2.27973e-06	5.64	P14131 P14148 P25444 P29341 P32067 P35980 P41105 P47962 P61222 P61255 P61327 P61514 P62082 P62264 P62301 P62702 P62717 P62830 P62843 P62911 P62918 P62983 P83882 P97351 P97789 Q3UIK4 Q3UYV9 Q501J6 Q6NZJ6 Q6NZR5 Q6P3D0 Q6ZWV7 Q80U78 Q80YD1 Q8BFV2 Q8BHD7 Q8BP67 Q8CI75 Q8CJG0 Q91W50 Q9CXW4 Q9CZM2	Abce1 Ago2 Csde1 Ddx17 Dis3l2 Eif4g1 Magoh Mettl14 Ncbp1 Nudt16 Pabpc1 Pcid2 Ptbp3 Pum1 Rpl11 Rpl15 Rpl18 Rpl18a Rpl23 Rpl24 Rpl26 Rpl28 Rpl32 Rpl35 Rpl36a Rpl37a Rpl5 Rpl7 Rpl8 Rps13 Rps14 Rps15 Rps16 Rps2 Rps27a Rps3a Rps4x Rps7 Skic2 Ssb Supv3l1 Xrn1
	positive regulation of cell-substrate adhesion	6	GO:0010811	27	88	643	5001	2.39	1.2777e-05	4.89	E9PV24 O54890 O88312 P06802 P11531 P11835 P14211 P18760 P63001 P63089 P70336 Q02257 Q05895 Q61738 Q62432 Q62470 Q6DYE8 Q80X90 Q8BTM8 Q8BUR4 Q8C3J5 Q8CIB5 Q8VDD5 Q8VHX6 Q9CVB6 Q9ERS5 Q9JKF1	Agr2 Arpc2 Calr Cfl1 Dmd Dock1 Dock2 Enpp1 Enpp3 Fermt2 Fga Flna Flnb Flnc Iqgap1 Itga3 Itga7 Itgb2 Itgb3 Jup Myh9 Plekha2 Ptn Rac1 Rock2 Smad2 Thbs3
	desmosome organization	6	GO:0002934	6	7	643	5001	6.67	2.75989e-05	4.56	E9Q557 O55111 P20444 Q02248 Q02257 Q9CQ73	Ctnnb1 Dsg2 Dsp Jup Pkp2 Prkca
	regulation of substrate adhesion-dependent cell spreading	6	GO:1900024	16	45	643	5001	2.77	8.07597e-05	4.09	E9PV24 O54890 O89053 P06802 P11835 P14211 P57780 P63001 Q62009 Q6DYE8 Q80X90 Q8BTM8 Q8BUR4 Q8C3J5 Q8VHX6 Q9CVB6	Actn4 Arpc2 Calr Coro1a Dock1 Dock2 Enpp1 Enpp3 Fga Flna Flnb Flnc Itgb2 Itgb3 Postn Rac1
	regulation of cytoskeleton organization	6	GO:0051493	69	352	643	5001	1.52	0.000189955	3.72	E9Q394 E9Q7G0 F6ZDS4 O54785 O54890 O89001 O89053 P05064 P11835 P14733 P16546 P18760 P24452 P26450 P28867 P30416 P45481 P46935 P47754 P48678 P49710 P62962 P63001 P70336 Q00PI9 Q02248 Q05BC3 Q08509 Q08943 Q60598 Q60604 Q61316 Q61937 Q62261 Q62432 Q62468 Q64331 Q68FD5 Q6PA06 Q7TMB8 Q7TNG5 Q80X90 Q8BRT1 Q8BTM8 Q8BX02 Q8BZ05 Q8CIB5 Q8R001 Q8VEJ9 Q8VEK3 Q8VHX6 Q91YH5 Q91YM2 Q91ZX7 Q99JY9 Q9CU62 Q9CVB6 …	Actr3 Add1 Akap13 Aldoa Arap2 Arhgap35 Arpc2 Arpc3 Atl2 Atl3 Capg Capza2 Cfl1 Clasp2 Cltc Coro1a Cpd Crebbp Ctnnb1 Cttn Cyfip1 Dclk1 Dstn Dync1h1 Eml1 Eml2 Eps8 Fermt2 Fkbp4 Flna Flnb Flnc Hcls1 Hnrnpu Hnrnpul2 Hspa4 Iqgap1 Itgb2 Itgb3 Kank2 Lima1 Limk2 Lmna Lmnb1 Lrp1 Mapre2 Mecp2 Myo6 Nedd4 Npm1 Numa1 Palld Pdcd6ip Pfn1 Pik3r1 Plec Prkcd Rac1 Ranbp2 Rock2 Scin Smad2 Smc1a Sptan1 Sptbn1 Ssrp1 Tp…
	regulation of actin filament organization	6	GO:0110053	40	175	643	5001	1.78	0.000196004	3.71	O54785 O54890 O89001 O89053 P05064 P11835 P14733 P16546 P18760 P24452 P26450 P28867 P47754 P48678 P49710 P62962 P63001 P70336 Q08509 Q08943 Q60598 Q60604 Q62261 Q62432 Q62468 Q7TMB8 Q80X90 Q8BRT1 Q8BTM8 Q8BX02 Q8BZ05 Q8VHX6 Q91YM2 Q99JY9 Q9CVB6 Q9ERG0 Q9JKF1 Q9JM76 Q9QYC0 Q9R0P5	Actr3 Add1 Aldoa Arap2 Arhgap35 Arpc2 Arpc3 Capg Capza2 Cfl1 Clasp2 Coro1a Cpd Cttn Cyfip1 Dstn Eps8 Flna Flnb Flnc Hcls1 Iqgap1 Itgb2 Itgb3 Kank2 Lima1 Limk2 Lmna Lmnb1 Pfn1 Pik3r1 Prkcd Rac1 Rock2 Scin Smad2 Sptan1 Sptbn1 Ssrp1 Vil1
	cardiac muscle tissue development	6	GO:0048738	27	103	643	5001	2.04	0.000250504	3.6	A2BH40 E9Q394 E9Q4N7 E9Q557 O08586 O08638 O54890 O55111 P11835 P14211 P14733 P24549 P47738 P47809 P48678 P97314 P97315 Q00PI9 Q02248 Q09XV5 Q61879 Q6PHZ2 Q8CIB5 Q8VDD5 Q8VEK3 Q9CQ73 Q9ET54	Akap13 Aldh1a1 Aldh2 Arid1a Arid1b Calr Camk2d Chd8 Csrp1 Csrp2 Ctnnb1 Dsg2 Dsp Fermt2 Hnrnpu Hnrnpul2 Itgb2 Itgb3 Lmna Lmnb1 Map2k4 Myh10 Myh11 Myh9 Palld Pkp2 Pten
	actin filament polymerization	7	GO:0030041	9	19	643	5001	3.68	0.000252655	3.6	P21570 P49710 P63001 Q60598 Q60604 Q62468 Q9CVB6 Q9R0P5 Q9WU78	Ang Arpc2 Cttn Dstn Hcls1 Pdcd6ip Rac1 Scin Vil1
	modification of synaptic structure	6	GO:0099563	6	9	643	5001	5.19	0.000262973	3.58	O55022 Q60598 Q61879 Q7TMB8 Q80UU9 Q8VDD5	Cttn Cyfip1 Myh10 Myh9 Pgrmc1 Pgrmc2
	protein localization to bicellular tight junction	7	GO:1902396	4	4	643	5001	7.78	0.000271068	3.57	P57780 Q80X90 Q8BTM8 Q8VHX6	Actn4 Flna Flnb Flnc

## Sheet: DOWN DAPs
GO Terms Level 1	GO Terms Description	GO Terms Level	GO Terms ID	Mapping	Background	All Mapping	All Background	Fold Enrichment	Fisher's exact test p value	-log10(p value)	Related proteins	Related Genes
Cellular Component	mitochondrial matrix	5	GO:0005759	107	335	553	5082	2.94	1.06157e-27	26.97	D3Z7P3 O08749 P05202 P08074 P08249 P09671 P11725 P16332 P22315 P26443 P35486 P38060 P38647 P40630 P42125 P45952 P47738 P47791 P50171 P50544 P51174 P51881 P52196 P53395 P54071 P54869 P56480 P70404 P97807 Q3ULD5 Q3URE1 Q3UUI3 Q3UV70 Q3V3R1 Q60597 Q61425 Q64433 Q6PB66 Q7TSQ8 Q80XN0 Q80YD1 Q8BGV0 Q8BH95 Q8BIJ6 Q8BMF3 Q8BMF4 Q8BMS1 Q8BWF0 Q8BWT1 Q8BYL4 Q8CAK1 Q8CFI5 Q8CGK3 Q8JZM0 Q8K0D5 Q8K215 Q8K370 …	Acaa2 Acad10 Acadl Acadm Acadvl Acat1 Aco2 Acot9 Acsf3 Ak3 Aldh1b1 Aldh2 Aldh5a1 Aldh6a1 Atad3a Atp5f1b Atp5f1c Auh Bdh1 Cbr2 Cbr4 Chchd1 Dbt Dlat Dld Dlst Dnaja3 Echs1 Eci1 Ethe1 Fahd1 Fastkd2 Fech Fh Gfm1 Gls Glud1 Got2 Grpel1 Gsr Gstk1 Hadh Hadha Hadhb Hibch Hmgcl Hmgcs2 Hsd17b8 Hspa9 Hspe1 Iars2 Iba57 Idh2 Idh3a Idh3g Ivd Lactb2 Lars2 Lonp1 Lrpprc Lyrm4 Mcat Mccc1 Mccc2 Mcee Mdh2 Me2 Me3 Mecr…
	mitochondrion	5	GO:0005739	203	943	553	5082	1.98	5.37763e-27	26.27	A2APY7 B7ZMP1 D0QMC3 D3Z7P3 E9Q912 O08749 O55125 O55126 O88844 P05202 P08074 P08249 P09671 P10605 P11499 P11531 P11725 P14824 P16330 P16332 P18572 P18653 P21981 P22315 P26150 P26443 P27773 P30416 P32020 P35235 P35486 P38060 P38647 P40630 P41216 P42125 P45952 P47738 P47791 P50171 P50431 P50544 P51174 P51881 P52196 P52503 P53395 P54071 P54869 P56480 P70404 P97450 P97807 P97864 Q03265 Q05512 Q3TL44 …	Abcb7 Acaa2 Acad10 Acad11 Acad9 Acadl Acadm Acadvl Acat1 Acat2 Aco2 Acot13 Acot9 Acsf3 Acsl1 Acsl3 Afg3l2 Ak3 Aldh1b1 Aldh2 Aldh5a1 Aldh6a1 Aldob Anxa6 Atad3a Atp5f1a Atp5f1b Atp5f1c Atp5mg Atp5mk Atp5pd Atp5pf Atp5po Atpaf2 Auh Bdh1 Bphl Bsg Casp7 Cbr2 Cbr4 Cds2 Chchd1 Cltc Clybl Cnp Ctsb Cttn Dbt Dctpp1 Ddx3x Ddx3y Dhx32 Dlat Dld Dlst Dmd Dnaja2 Dnaja3 Echs1 Eci1 Eci2 Ethe1 Fahd1 Fastkd2 Fech F…
	mitochondrial nucleoid	3	GO:0042645	17	35	553	5082	4.46	2.30398e-08	7.64	P09671 P38647 P40630 P50544 P51881 P53395 P56480 Q6PB66 Q80YD1 Q8BMS1 Q8CGK3 Q8JZM0 Q922E6 Q925I1 Q99JY0 Q99M87 Q9CZN7	Acadvl Atad3a Atp5f1b Dbt Dnaja3 Fastkd2 Hadha Hadhb Hspa9 Lonp1 Lrpprc Shmt2 Slc25a5 Sod2 Supv3l1 Tfam Tfb1m
	nucleoid	2	GO:0009295	17	35	553	5082	4.46	2.30398e-08	7.64	P09671 P38647 P40630 P50544 P51881 P53395 P56480 Q6PB66 Q80YD1 Q8BMS1 Q8CGK3 Q8JZM0 Q922E6 Q925I1 Q99JY0 Q99M87 Q9CZN7	Acadvl Atad3a Atp5f1b Dbt Dnaja3 Fastkd2 Hadha Hadhb Hspa9 Lonp1 Lrpprc Shmt2 Slc25a5 Sod2 Supv3l1 Tfam Tfb1m
	mitochondrial envelope	3	GO:0005740	82	443	553	5082	1.7	5.55648e-07	6.26	A2APY7 O55125 O55126 P05202 P09671 P11531 P11725 P14824 P16330 P22315 P26150 P26443 P27773 P32020 P41216 P45952 P50171 P50544 P51174 P51881 P52503 P54071 P56480 P97450 Q03265 Q3TL44 Q3TUH1 Q3ULF4 Q3UUI3 Q60597 Q61102 Q62095 Q62167 Q64133 Q78IK2 Q80XL6 Q80XN0 Q8BH59 Q8BMD8 Q8BMS1 Q8BW75 Q8BX70 Q8CCM6 Q8JZN5 Q8JZQ2 Q8JZU2 Q8K1R3 Q8K2B3 Q8R035 Q8R164 Q8R1X6 Q8VDQ8 Q91VD9 Q91VR2 Q91WD5 Q925I1 Q99JY0 …	Abcb7 Acad11 Acad9 Acadl Acadm Acadvl Acsl1 Acsl3 Afg3l2 Ak3 Anxa6 Atad3a Atp5f1a Atp5f1b Atp5f1c Atp5mg Atp5mk Atp5pd Atp5pf Atp5po Bdh1 Bphl Cds2 Chchd1 Cnp Ddx3x Ddx3y Dmd Dnaja3 Fech Glud1 Got2 Grpel1 Hadha Hadhb Hsd17b8 Hsd3b3 Idh2 Ivd Maoa Maob Mrpl11 Mrpl39 Mrpl49 Mrpl58 Mtor Ndufa5 Ndufaf4 Ndufaf5 Ndufs1 Ndufs2 Ndufs6 Ndufv2 Nipsnap1 Nipsnap2 Nlrx1 Ogdh Otc Pdia3 Pnpt1 Ppif Scp2 Sdha Shmt…
	mitochondrial membrane	4	GO:0031966	78	416	553	5082	1.72	6.15343e-07	6.21	A2APY7 O55125 O55126 P05202 P09671 P11531 P11725 P14824 P16330 P22315 P26150 P26443 P32020 P41216 P45952 P50544 P51174 P51881 P52503 P54071 P56480 P97450 Q03265 Q3TL44 Q3TUH1 Q3ULF4 Q3UUI3 Q60597 Q61102 Q62095 Q62167 Q64133 Q78IK2 Q80XL6 Q80XN0 Q8BH59 Q8BMD8 Q8BMS1 Q8BW75 Q8BX70 Q8CCM6 Q8JZN5 Q8JZQ2 Q8JZU2 Q8K2B3 Q8R035 Q8R164 Q8R1X6 Q8VDQ8 Q91VD9 Q91VR2 Q91WD5 Q925I1 Q99JY0 Q99KR7 Q99L43 Q99LP6 …	Abcb7 Acad11 Acad9 Acadl Acadm Acadvl Acsl1 Acsl3 Afg3l2 Anxa6 Atad3a Atp5f1a Atp5f1b Atp5f1c Atp5mg Atp5mk Atp5pd Atp5pf Atp5po Bdh1 Bphl Cds2 Chchd1 Cnp Ddx3x Ddx3y Dmd Dnaja3 Fech Glud1 Got2 Grpel1 Hadha Hadhb Hsd3b3 Idh2 Ivd Maoa Maob Mrpl11 Mrpl39 Mrpl49 Mrpl58 Mtor Ndufa5 Ndufaf4 Ndufaf5 Ndufs1 Ndufs2 Ndufs6 Ndufv2 Nipsnap1 Nipsnap2 Nlrx1 Ogdh Otc Ppif Scp2 Sdha Shmt2 Sirt2 Slc25a1 Slc25a10…
	mitochondrial inner membrane	5	GO:0005743	59	285	553	5082	1.9	6.28669e-07	6.2	A2APY7 P05202 P09671 P11531 P11725 P14824 P16330 P22315 P26150 P26443 P50544 P51881 P52503 P54071 P56480 P97450 Q03265 Q3TUH1 Q3ULF4 Q3UUI3 Q61102 Q78IK2 Q80XL6 Q80XN0 Q8BH59 Q8BMD8 Q8BMS1 Q8CCM6 Q8JZN5 Q8JZQ2 Q8JZU2 Q8K2B3 Q8R035 Q8VDQ8 Q91VD9 Q91VR2 Q91WD5 Q925I1 Q99JY0 Q99KR7 Q99L43 Q99LP6 Q9CPP6 Q9CPQ8 Q9CQ40 Q9CQA6 Q9CQF0 Q9CQN1 Q9CZN7 Q9D1H6 Q9D6J6 Q9D855 Q9D880 Q9DB20 Q9DCX2 Q9JKF7 Q9QZD8 …	Abcb7 Acad11 Acad9 Acadvl Afg3l2 Anxa6 Atad3a Atp5f1a Atp5f1b Atp5f1c Atp5mg Atp5mk Atp5pd Atp5pf Atp5po Bdh1 Cds2 Chchd1 Cnp Dmd Fech Glud1 Got2 Grpel1 Hadha Hadhb Hsd3b3 Idh2 Mrpl11 Mrpl39 Mrpl49 Mrpl58 Ndufa5 Ndufaf4 Ndufaf5 Ndufs1 Ndufs2 Ndufs6 Ndufv2 Otc Ppif Sdha Shmt2 Sirt2 Slc25a1 Slc25a10 Slc25a12 Slc25a15 Slc25a24 Slc25a5 Sod2 Spg7 Sqor Tamm41 Them4 Timm21 Timm50 Trap1 Uqcrb
	organelle inner membrane	4	GO:0019866	63	315	553	5082	1.84	8.32685e-07	6.08	A2APY7 P05202 P09671 P11531 P11725 P14733 P14824 P16330 P22315 P26150 P26443 P50544 P51881 P52503 P54071 P56480 P97450 Q03265 Q3TUH1 Q3ULF4 Q3UUI3 Q61102 Q6PB66 Q78IK2 Q80XL6 Q80XN0 Q8BH59 Q8BMD8 Q8BMS1 Q8CCM6 Q8JZN5 Q8JZQ2 Q8JZU2 Q8K2B3 Q8R035 Q8VDQ8 Q91VD9 Q91VR2 Q91WD5 Q923E4 Q925I1 Q99JY0 Q99KR7 Q99L43 Q99LP6 Q9CPP6 Q9CPQ8 Q9CQ40 Q9CQA6 Q9CQF0 Q9CQN1 Q9CZN7 Q9D1H6 Q9D6J6 Q9D855 Q9D880 Q9DB20 …	Abcb7 Acad11 Acad9 Acadvl Afg3l2 Anxa6 Atad3a Atp5f1a Atp5f1b Atp5f1c Atp5mg Atp5mk Atp5pd Atp5pf Atp5po Bdh1 Cds2 Chchd1 Cnp Dmd Fech Glud1 Got2 Grpel1 Hadha Hadhb Hsd3b3 Idh2 Lemd3 Lmnb1 Lrpprc Mrpl11 Mrpl39 Mrpl49 Mrpl58 Ndufa5 Ndufaf4 Ndufaf5 Ndufs1 Ndufs2 Ndufs6 Ndufv2 Otc Ppif Sdha Shmt2 Sirt1 Sirt2 Slc25a1 Slc25a10 Slc25a12 Slc25a15 Slc25a24 Slc25a5 Sod2 Spg7 Sqor Tamm41 Them4 Timm21 Timm5…
Molecular Function	NAD binding	7	GO:0051287	20	54	522	4761	3.38	3.94906e-07	6.4	O08749 O70475 O88844 P26443 P47738 P50171 P54071 P70404 Q61425 Q8BMF3 Q8BMS1 Q8BWF0 Q8VDQ8 Q91WD5 Q923E4 Q99JY0 Q99KE1 Q9CZS1 Q9D6R2 Q9JHW9	Aldh1a3 Aldh1b1 Aldh2 Aldh5a1 Dld Glud1 Hadh Hadha Hadhb Hsd17b8 Idh1 Idh2 Idh3a Idh3g Me2 Me3 Ndufs2 Sirt1 Sirt2 Ugdh
	lyase activity	2	GO:0016829	27	94	522	4761	2.62	1.43179e-06	5.84	P16015 P22315 P30681 P38060 P42125 P50431 P97807 Q5RKZ7 Q71RI9 Q8BH95 Q8BJM7 Q8BMF3 Q8BMS1 Q8QZT1 Q8R0F8 Q8R1K4 Q8R4N0 Q8VCN5 Q91Y97 Q99J39 Q99JY0 Q99KE1 Q99KI0 Q9CZL5 Q9CZN7 Q9JLZ3 Q9QYC7	Acat1 Aco2 Aldob Auh Ca3 Clybl Cth Echs1 Eci1 Fahd1 Fech Fh Ggcx Hadha Hadhb Hmgb2 Hmgcl Kyat3 Me2 Me3 Mlycd Mocs1 Pcbd2 Phykpl Shmt1 Shmt2 Tyw1
	carbon-carbon lyase activity	3	GO:0016830	13	30	522	4761	3.95	5.86408e-06	5.23	P38060 P50431 Q5RKZ7 Q8BJM7 Q8BMF3 Q8QZT1 Q8R0F8 Q8R4N0 Q91Y97 Q99J39 Q99KE1 Q9CZN7 Q9QYC7	Acat1 Aldob Clybl Fahd1 Ggcx Hmgcl Me2 Me3 Mlycd Mocs1 Shmt1 Shmt2 Tyw1
	acetyl-CoA C-acyltransferase activity	6	GO:0003988	6	8	522	4761	6.84	3.90054e-05	4.41	P32020 Q8BMS1 Q8BWT1 Q8CAY6 Q8QZT1 Q99JY0	Acaa2 Acat1 Acat2 Hadha Hadhb Scp2
	oxidoreductase activity	2	GO:0016491	69	396	522	4761	1.59	4.99005e-05	4.3	A2APY7 E9Q816 O08749 O54750 O70475 O88844 P08074 P08249 P09103 P09671 P13011 P26150 P26443 P27773 P35486 P45952 P47738 P47791 P50171 P50544 P51174 P52503 P54071 P70404 Q3V3R1 Q5M8N4 Q60597 Q61425 Q64133 Q7TSQ8 Q80XL6 Q80XN0 Q8BMF3 Q8BMF4 Q8BMS1 Q8BW75 Q8BWF0 Q8JZN5 Q8K2B3 Q8K370 Q8R0Y6 Q8R4Y4 Q8VC28 Q91VD9 Q91VT4 Q91WD5 Q91ZE0 Q922J9 Q99JY0 Q99KE1 Q9CPP6 Q9CQM9 Q9CZL5 Q9CZS1 Q9D051 Q9D6J6 Q9D6R2 …	Acad10 Acad11 Acad9 Acadl Acadm Acadvl Akr1c13 Aldh1a3 Aldh1b1 Aldh1l1 Aldh2 Aldh5a1 Aldh6a1 Bdh1 Cbr2 Cbr4 Cyp2j6 Cyp2w1 Dlat Dld Dnajc10 Ethe1 Far1 Glrx3 Glud1 Gpx8 Gsr Gstk1 Hadh Hadha Hadhb Hsd17b8 Hsd3b3 Idh1 Idh2 Idh3a Idh3g Ivd Maoa Maob Mdh2 Me2 Me3 Mecr Msra Mthfd1l Ndufa5 Ndufaf5 Ndufs1 Ndufs2 Ndufs6 Ndufv2 Ogdh P4hb Pcbd2 Pdha1 Pdhb Pdia3 Pdpr Scd2 Sdha Sdr39u1 Sod2 Sqor Stab1 Suclg2 T…
	fatty-acyl-CoA binding	4	GO:0000062	9	20	522	4761	4.1	0.000118115	3.93	P32020 P38060 P45952 P50544 P51174 Q8BMS1 Q99JY0 Q9EQ20 Q9WUR2	Acadl Acadm Acadvl Aldh6a1 Eci2 Hadha Hadhb Hmgcl Scp2
	isocitrate dehydrogenase [NAD(P)+] activity	5	GO:0004448	4	4	522	4761	9.12	0.000143032	3.84	O88844 P54071 P70404 Q9D6R2	Idh1 Idh2 Idh3a Idh3g
	acyl-CoA dehydrogenase activity	5	GO:0003995	7	13	522	4761	4.91	0.000173873	3.76	P45952 P50544 P51174 Q80XL6 Q8JZN5 Q8K370 Q9JHI5	Acad10 Acad11 Acad9 Acadl Acadm Acadvl Ivd
Biological Process	citrate metabolic process	7	GO:0006101	22	36	542	5001	5.64	3.4737e-13	12.46	E9Q912 O08749 O88844 P08249 P35486 P53395 P54071 P70404 P97807 Q60597 Q8BMF3 Q8BMF4 Q8K2B3 Q8R0F8 Q91V92 Q99KE1 Q99KI0 Q9D051 Q9D2G2 Q9D6R2 Q9Z2I8 Q9Z2I9	Acly Aco2 Dbt Dlat Dld Dlst Fahd1 Fh Idh1 Idh2 Idh3a Idh3g Mdh2 Me2 Me3 Ogdh Pdha1 Pdhb Rap1gds1 Sdha Sucla2 Suclg2
	tricarboxylic acid metabolic process	6	GO:0072350	23	40	542	5001	5.31	6.18105e-13	12.21	E9Q912 O08749 O88844 P08249 P26443 P35486 P53395 P54071 P70404 P97807 Q60597 Q8BMF3 Q8BMF4 Q8K2B3 Q8R0F8 Q91V92 Q99KE1 Q99KI0 Q9D051 Q9D2G2 Q9D6R2 Q9Z2I8 Q9Z2I9	Acly Aco2 Dbt Dlat Dld Dlst Fahd1 Fh Glud1 Idh1 Idh2 Idh3a Idh3g Mdh2 Me2 Me3 Ogdh Pdha1 Pdhb Rap1gds1 Sdha Sucla2 Suclg2
	dicarboxylic acid metabolic process	6	GO:0043648	28	71	542	5001	3.64	2.52458e-10	9.6	D3Z7P3 O08749 O88844 P05202 P08249 P26443 P50431 P54071 P70404 P97807 Q3URE1 Q3V3R1 Q60597 Q71RI9 Q8BMF3 Q8BWF0 Q8K2B3 Q8R0Y6 Q91V92 Q99KE1 Q9CZN7 Q9D110 Q9D2G2 Q9D6R2 Q9DBP5 Q9JHW2 Q9Z2I8 Q9Z2I9	Acly Acsf3 Aldh1l1 Aldh5a1 Cmpk1 Dld Dlst Fh Gls Glud1 Got2 Idh1 Idh2 Idh3a Idh3g Kyat3 Mdh2 Me2 Me3 Mthfd1l Mthfs Nit2 Ogdh Sdha Shmt1 Shmt2 Sucla2 Suclg2
	monocarboxylic acid metabolic process	6	GO:0032787	68	299	542	5001	2.1	1.02218e-09	8.99	B2RX12 E9Q816 O08749 O54750 O88844 P06745 P13011 P18572 P28654 P32020 P35486 P41216 P42125 P45952 P47738 P50171 P50544 P51174 P52503 P53395 P54071 Q148W0 Q3ULD5 Q3URE1 Q3UUI3 Q3UV70 Q3V3R1 Q60597 Q61425 Q62087 Q63886 Q64176 Q71RI9 Q80XL6 Q8BH95 Q8BMF3 Q8BMF4 Q8BMS1 Q8BWF0 Q8BWT1 Q8CAY6 Q8JZN5 Q8K370 Q8QZT1 Q8R3F5 Q8VC28 Q91V92 Q91VT4 Q91Y97 Q91ZA3 Q99J39 Q99JY0 Q99KE1 Q99MR8 Q9CZS1 Q9CZW4 Q9D051 …	Abcc3 Acaa2 Acad10 Acad11 Acad9 Acadl Acadm Acadvl Acat1 Acat2 Acly Acsf3 Acsl1 Acsl3 Akr1c13 Aldh1a3 Aldh1b1 Aldh2 Aldh5a1 Aldob Atp8b1 Auh Bsg Cbr4 Ces1e Cyp2j6 Cyp2w1 Dbt Dcn Dlat Dld Echs1 Eci1 Eci2 Gpi Hadh Hadha Hadhb Hsd17b8 Idh1 Idh2 Ivd Kyat3 Mcat Mccc1 Mccc2 Mcee Me2 Me3 Mecr Mlycd Mthfd1l Mthfs Ndufs6 Nit2 Ogdh Oxsm Pcca Pdha1 Pdhb Pdp1 Pfkp Pgm1 Pon3 Scd2 Scp2 Them4 Ugt1a1
	fatty acid beta-oxidation	6	GO:0006635	20	46	542	5001	4.01	1.33079e-08	7.88	P32020 P42125 P45952 P50544 P51174 Q61425 Q80XL6 Q8BH95 Q8BMS1 Q8BWT1 Q8CAY6 Q8JZN5 Q8K370 Q8QZT1 Q8R3F5 Q99JY0 Q9DCS3 Q9JHI5 Q9JLZ3 Q9WUR2	Acaa2 Acad10 Acad11 Acad9 Acadl Acadm Acadvl Acat1 Acat2 Auh Echs1 Eci1 Eci2 Hadh Hadha Hadhb Ivd Mcat Mecr Scp2
	aerobic respiration	6	GO:0009060	23	60	542	5001	3.54	1.98741e-08	7.7	E9Q912 O08749 O88844 P08249 P35486 P53395 P54071 P70404 P97807 Q60597 Q8BMF3 Q8BMF4 Q8K2B3 Q8R0F8 Q8VDQ8 Q99KE1 Q99KI0 Q9D051 Q9D2G2 Q9D6R2 Q9D855 Q9Z2I8 Q9Z2I9	Aco2 Dbt Dlat Dld Dlst Fahd1 Fh Idh1 Idh2 Idh3a Idh3g Mdh2 Me2 Me3 Ogdh Pdha1 Pdhb Rap1gds1 Sdha Sirt2 Sucla2 Suclg2 Uqcrb
	ribonucleoside bisphosphate metabolic process	6	GO:0033875	30	94	542	5001	2.94	2.07112e-08	7.68	O08749 P13011 P32020 P35486 P38060 P41216 Q3ULD5 Q3URE1 Q3UUI3 Q60597 Q62273 Q64176 Q80V26 Q8BMF4 Q8BWT1 Q8JZU2 Q8QZT1 Q91V92 Q922J9 Q99J39 Q9CQR4 Q9CZW4 Q9D051 Q9D1I5 Q9D2G2 Q9D404 Q9R0X4 Q9Z0S1 Q9Z2I8 Q9Z2I9	Acaa2 Acat1 Acly Acot13 Acot9 Acsf3 Acsl1 Acsl3 Bpnt1 Bpnt2 Ces1e Dlat Dld Dlst Far1 Hmgcl Mccc2 Mcee Mlycd Ogdh Oxsm Pdha1 Pdhb Scd2 Scp2 Slc25a1 Slc26a2 Sucla2 Suclg2 Them4
	monocarboxylic acid catabolic process	6	GO:0072329	25	85	542	5001	2.71	1.78734e-06	5.75	P32020 P42125 P45952 P50544 P51174 Q61425 Q62087 Q64176 Q80XL6 Q8BH95 Q8BMS1 Q8BWF0 Q8BWT1 Q8CAY6 Q8JZN5 Q8K370 Q8QZT1 Q8R3F5 Q91ZA3 Q99JY0 Q9D1I5 Q9DCS3 Q9JHI5 Q9JLZ3 Q9WUR2	Acaa2 Acad10 Acad11 Acad9 Acadl Acadm Acadvl Acat1 Acat2 Aldh5a1 Auh Ces1e Echs1 Eci1 Eci2 Hadh Hadha Hadhb Ivd Mcat Mcee Mecr Pcca Pon3 Scp2
	purine nucleoside triphosphate metabolic process	6	GO:0009144	39	171	542	5001	2.1	4.04436e-06	5.39	O08749 O55125 O55126 P06745 P14094 P35486 P52503 P55264 P56480 P62814 P62827 P63017 P97450 Q03265 Q5RKZ7 Q60597 Q61879 Q80YD1 Q8BH59 Q8BMD8 Q8BMF4 Q8K2B3 Q8VDD5 Q8VDN2 Q91VD9 Q91VR2 Q91WD5 Q91Y97 Q9CPP6 Q9CPQ8 Q9D051 Q9D0F9 Q9D6J6 Q9D855 Q9DB20 Q9DCX2 Q9WTP7 Q9WUA3 Q9WUZ9	Adk Ak3 Aldob Atp1a1 Atp1b1 Atp5f1a Atp5f1b Atp5f1c Atp5mg Atp5pd Atp5pf Atp5po Atp6v1b2 Dlat Dld Entpd5 Gpi Hspa8 Mocs1 Myh10 Myh9 Ndufa5 Ndufs1 Ndufs2 Ndufs6 Ndufv2 Nipsnap1 Nipsnap2 Ogdh Pdha1 Pdhb Pfkp Pgm1 Ran Sdha Slc25a12 Slc25a24 Supv3l1 Uqcrb
	purine ribonucleoside triphosphate metabolic process	7	GO:0009205	38	166	542	5001	2.11	5.19006e-06	5.28	O08749 O55125 O55126 P06745 P14094 P35486 P52503 P56480 P62814 P62827 P63017 P97450 Q03265 Q5RKZ7 Q60597 Q61879 Q80YD1 Q8BH59 Q8BMD8 Q8BMF4 Q8K2B3 Q8VDD5 Q8VDN2 Q91VD9 Q91VR2 Q91WD5 Q91Y97 Q9CPP6 Q9CPQ8 Q9D051 Q9D0F9 Q9D6J6 Q9D855 Q9DB20 Q9DCX2 Q9WTP7 Q9WUA3 Q9WUZ9	Ak3 Aldob Atp1a1 Atp1b1 Atp5f1a Atp5f1b Atp5f1c Atp5mg Atp5pd Atp5pf Atp5po Atp6v1b2 Dlat Dld Entpd5 Gpi Hspa8 Mocs1 Myh10 Myh9 Ndufa5 Ndufs1 Ndufs2 Ndufs6 Ndufv2 Nipsnap1 Nipsnap2 Ogdh Pdha1 Pdhb Pfkp Pgm1 Ran Sdha Slc25a12 Slc25a24 Supv3l1 Uqcrb
	ATP biosynthetic process	6	GO:0006754	19	58	542	5001	3.02	5.518e-06	5.26	O55125 O55126 P06745 P35486 P56480 P97450 Q03265 Q60597 Q8BH59 Q8BMF4 Q91VR2 Q91Y97 Q9CPQ8 Q9D051 Q9D0F9 Q9DB20 Q9DCX2 Q9WTP7 Q9WUA3	Ak3 Aldob Atp5f1a Atp5f1b Atp5f1c Atp5mg Atp5pd Atp5pf Atp5po Dlat Gpi Nipsnap1 Nipsnap2 Ogdh Pdha1 Pdhb Pfkp Pgm1 Slc25a12
	purine nucleoside triphosphate biosynthetic process	6	GO:0009145	20	64	542	5001	2.88	7.06903e-06	5.15	O55125 O55126 P06745 P35486 P55264 P56480 P97450 Q03265 Q60597 Q8BH59 Q8BMF4 Q91VR2 Q91Y97 Q9CPQ8 Q9D051 Q9D0F9 Q9DB20 Q9DCX2 Q9WTP7 Q9WUA3	Adk Ak3 Aldob Atp5f1a Atp5f1b Atp5f1c Atp5mg Atp5pd Atp5pf Atp5po Dlat Gpi Nipsnap1 Nipsnap2 Ogdh Pdha1 Pdhb Pfkp Pgm1 Slc25a12
	2-oxoglutarate metabolic process	7	GO:0006103	10	19	542	5001	4.86	7.68245e-06	5.11	O08749 O88844 P05202 P26443 P54071 P70404 Q60597 Q71RI9 Q9D2G2 Q9D6R2	Dld Dlst Glud1 Got2 Idh1 Idh2 Idh3a Idh3g Kyat3 Ogdh
	ribonucleoside triphosphate metabolic process	6	GO:0009199	38	171	542	5001	2.05	1.30151e-05	4.89	O08749 O55125 O55126 P06745 P14094 P35486 P52503 P56480 P62814 P62827 P63017 P97450 Q03265 Q5RKZ7 Q60597 Q61879 Q80YD1 Q8BH59 Q8BMD8 Q8BMF4 Q8K2B3 Q8VDD5 Q8VDN2 Q91VD9 Q91VR2 Q91WD5 Q91Y97 Q9CPP6 Q9CPQ8 Q9D051 Q9D0F9 Q9D6J6 Q9D855 Q9DB20 Q9DCX2 Q9WTP7 Q9WUA3 Q9WUZ9	Ak3 Aldob Atp1a1 Atp1b1 Atp5f1a Atp5f1b Atp5f1c Atp5mg Atp5pd Atp5pf Atp5po Atp6v1b2 Dlat Dld Entpd5 Gpi Hspa8 Mocs1 Myh10 Myh9 Ndufa5 Ndufs1 Ndufs2 Ndufs6 Ndufv2 Nipsnap1 Nipsnap2 Ogdh Pdha1 Pdhb Pfkp Pgm1 Ran Sdha Slc25a12 Slc25a24 Supv3l1 Uqcrb
