# Supplementary material for: Gut Microbiota Dysbiosis Remodels the Lysine Acetylome of the Mouse Cecum in Early Life
Source: Biology (Basel). 2025 Jul 23;14(8):917. doi: 10.3390/biology14080917 (PMC12383627; doi:10.3390/biology14080917)
Supplement: Supplementary file 1 [file biology-14-00917-s001.zip › Table S8.xlsx]

## Sheet: Q1_GO_enrich_all
GO Terms Level 1	GO Terms Description	GO Terms Level	GO Terms ID	Mapping	Background	All Mapping	All Background	Fold Enrichment	Fisher's exact test p value	#NAME?	Related proteins	Related Genes
Cellular Component	mitochondrial matrix	5	GO:0005759	49	335	218	5082	3.41	4.191452151316667e-15	14.38	O08749 P05202 P08249 P09671 P16332 P35486 P38060 P45952 P47738 P50544 P51174 P52196 P53395 P54869 Q3URE1 Q3UUI3 Q3V3R1 Q60597 Q61425 Q8BGV0 Q8BIJ6 Q8BMF4 Q8BMS1 Q8CFI5 Q8K215 Q8K370 Q8K411 Q8QZT1 Q8R1K4 Q8VDC0 Q91VR2 Q91VT4 Q91ZA3 Q99JY0 Q99KI0 Q99M87 Q99MR8 Q9CZN7 Q9CZS1 Q9D0K2 Q9D110 Q9D1I5 Q9D6R2 Q9DCS3 Q9JKF7 Q9JLZ3 Q9R0X4 Q9WTP7 Q9Z2I8	Acad10 Acadl Acadm Acadvl Acat1 Aco2 Acot9 Acsf3 Ak3 Aldh1b1 Aldh2 Atp5f1c Auh Cbr4 Dbt Dlat Dld Dnaja3 Got2 Hadh Hadha Hadhb Hmgcl Hmgcs2 Iars2 Idh3a Lars2 Lyrm4 Mccc1 Mcee Mdh2 Mecr Mmut Mrpl39 Mthfd1l Mthfs Nars2 Ogdh Oxct1 Pars2 Pcca Pdha1 Phykpl Pitrm1 Shmt2 Sod2 Suclg2 Them4 Tst
Cellular Component	mitochondrion	5	GO:0005739	79	943	218	5082	1.95	3.1564851404374896e-10	9.5	A2APY7 O08749 O55125 O55126 P05202 P08249 P09671 P16332 P18572 P35486 P38060 P45952 P47738 P50431 P50544 P51174 P52196 P53395 P54869 P97864 Q03265 Q05512 Q3TL44 Q3URE1 Q3UUI3 Q3V3R1 Q60597 Q61102 Q61425 Q76MZ3 Q78IK2 Q80WC3 Q8BGV0 Q8BIJ6 Q8BMD8 Q8BMF4 Q8BMS1 Q8BZS9 Q8CAY6 Q8CFI5 Q8JZN5 Q8K0Z7 Q8K215 Q8K2B3 Q8K370 Q8K411 Q8QZT1 Q8R164 Q8R1K4 Q8R4N0 Q8VDC0 Q91VR2 Q91VT4 Q91ZA3 Q99JY0 Q99KI0 Q99M87 …	Abcb7 Acad10 Acad9 Acadl Acadm Acadvl Acat1 Acat2 Aco2 Acot9 Acsf3 Ak3 Aldh1b1 Aldh2 Atp5f1a Atp5f1c Atp5mk Atp5pd Atp5po Auh Bphl Bsg Casp7 Cbr4 Clybl Dbt Dhx32 Dlat Dld Dnaja3 Eci2 Got2 Hadh Hadha Hadhb Hmgcl Hmgcs2 Iars2 Idh3a Lap3 Lars2 Lyrm4 Mark2 Mccc1 Mcee Mdh2 Mecr Mmut Mrpl39 Mthfd1l Mthfs Nars2 Ndufa5 Ndufaf5 Nipsnap1 Nipsnap2 Nipsnap3b Nlrx1 Ogdh Oxct1 Pars2 Pcca Pdha1 Phykpl Pitrm1 Pn…
Cellular Component	intracellular organelle lumen	4	GO:0070013	144	2461	218	5082	1.36	1.074184783925346e-07	6.97	A2AGH6 A2AN08 B2RRD7 B2RWS6 E9PZJ8 E9Q5C9 O08749 O09000 O35127 O88491 P05202 P06797 P07758 P08121 P08249 P09671 P09926 P11679 P13011 P14733 P16332 P16546 P16675 P17156 P20152 P25785 P28654 P31001 P33174 P35486 P38060 P45481 P45952 P47738 P50544 P51174 P52196 P52482 P53395 P53762 P54869 P55264 P56959 P61161 P62242 P63017 P63323 P70122 P70662 P82347 P97474 P97801 P97864 Q05512 Q2VPQ9 Q3TKT4 Q3UH06 …	Acad10 Acadl Acadm Acadvl Acat1 Acat2 Aco2 Acot9 Acsf3 Actr2 Adk Ak3 Aldh1b1 Aldh2 Arnt Ascc3 Atp5f1c Atp5pd Atrx Atxn2l Auh Bpnt2 Brpf1 Casp7 Casz1 Cbll1 Cbr4 Ces1e Chd4 Chd9 Cmpk1 Col3a1 Crebbp Ctsa Ctsl Dbt Dcn Ddx42 Ddx52 Des Dlat Dld Dnaja3 Eci2 Ep300 Filip1 Flna Flnb Fus Ganab Got2 Gpx8 Grcc10 Gtf2i Hadh Hadha Hadhb Hmgcl Hmgcs2 Hnrnpab Hspa2 Hspa4 Hspa8 Iars2 Idh3a Ipo5 Kif4 Klf4 Kmt2d Krt…
Cellular Component	membrane-enclosed lumen	2	GO:0031974	144	2462	218	5082	1.36	1.0801416817668524e-07	6.97	A2AGH6 A2AN08 B2RRD7 B2RWS6 E9PZJ8 E9Q5C9 O08749 O09000 O35127 O88491 P05202 P06797 P07758 P08121 P08249 P09671 P09926 P11679 P13011 P14733 P16332 P16546 P16675 P17156 P20152 P25785 P28654 P31001 P33174 P35486 P38060 P45481 P45952 P47738 P50544 P51174 P52196 P52482 P53395 P53762 P54869 P55264 P56959 P61161 P62242 P63017 P63323 P70122 P70662 P82347 P97474 P97801 P97864 Q05512 Q2VPQ9 Q3TKT4 Q3UH06 …	Acad10 Acadl Acadm Acadvl Acat1 Acat2 Aco2 Acot9 Acsf3 Actr2 Adk Ak3 Aldh1b1 Aldh2 Arnt Ascc3 Atp5f1c Atp5pd Atrx Atxn2l Auh Bpnt2 Brpf1 Casp7 Casz1 Cbll1 Cbr4 Ces1e Chd4 Chd9 Cmpk1 Col3a1 Crebbp Ctsa Ctsl Dbt Dcn Ddx42 Ddx52 Des Dlat Dld Dnaja3 Eci2 Ep300 Filip1 Flna Flnb Fus Ganab Got2 Gpx8 Grcc10 Gtf2i Hadh Hadha Hadhb Hmgcl Hmgcs2 Hnrnpab Hspa2 Hspa4 Hspa8 Iars2 Idh3a Ipo5 Kif4 Klf4 Kmt2d Krt…
Cellular Component	organelle lumen	3	GO:0043233	144	2462	218	5082	1.36	1.0801416817668524e-07	6.97	A2AGH6 A2AN08 B2RRD7 B2RWS6 E9PZJ8 E9Q5C9 O08749 O09000 O35127 O88491 P05202 P06797 P07758 P08121 P08249 P09671 P09926 P11679 P13011 P14733 P16332 P16546 P16675 P17156 P20152 P25785 P28654 P31001 P33174 P35486 P38060 P45481 P45952 P47738 P50544 P51174 P52196 P52482 P53395 P53762 P54869 P55264 P56959 P61161 P62242 P63017 P63323 P70122 P70662 P82347 P97474 P97801 P97864 Q05512 Q2VPQ9 Q3TKT4 Q3UH06 …	Acad10 Acadl Acadm Acadvl Acat1 Acat2 Aco2 Acot9 Acsf3 Actr2 Adk Ak3 Aldh1b1 Aldh2 Arnt Ascc3 Atp5f1c Atp5pd Atrx Atxn2l Auh Bpnt2 Brpf1 Casp7 Casz1 Cbll1 Cbr4 Ces1e Chd4 Chd9 Cmpk1 Col3a1 Crebbp Ctsa Ctsl Dbt Dcn Ddx42 Ddx52 Des Dlat Dld Dnaja3 Eci2 Ep300 Filip1 Flna Flnb Fus Ganab Got2 Gpx8 Grcc10 Gtf2i Hadh Hadha Hadhb Hmgcl Hmgcs2 Hnrnpab Hspa2 Hspa4 Hspa8 Iars2 Idh3a Ipo5 Kif4 Klf4 Kmt2d Krt…
Cellular Component	endomembrane system	2	GO:0012505	50	1887	218	5082	0.62	5.582019658014033e-06	5.25	A2AN08 A3KGB4 E9Q557 O08749 O09000 P06797 P07758 P08121 P13011 P14733 P16546 P16675 P18572 P25785 P28654 P38060 P42567 P60766 P61161 P62242 P63017 P63323 Q61026 Q61166 Q64176 Q76MZ3 Q7TQH0 Q80V26 Q80WC3 Q80X90 Q8BHN3 Q8BKC5 Q8BTM8 Q8BWW9 Q8BXQ2 Q8K1E0 Q8R1Q8 Q91VH2 Q91XT4 Q99JY0 Q99NH0 Q9CPY7 Q9D240 Q9D662 Q9D7B7 Q9D8E6 Q9EQK5 Q9JMH9 Q9WU40 Q9WUZ9	Actr2 Ankrd17 Atxn2l Bpnt2 Bsg Cdc42 Ces1e Col3a1 Ctsa Ctsl Dcn Dld Dsp Dync1li1 Entpd5 Eps15 Flna Flnb Ganab Gpx8 Hadhb Hmgcl Hspa8 Ipo5 Lap3 Lemd3 Lmnb1 Mapre1 Mvp Myo18a Ncoa2 Ncoa3 Pigt Pkn2 Plekhj1 Ppp2r1a Rpl4 Rps12 Rps8 Scd2 Sec16b Sec23b Serpina1a Snx9 Sptan1 Stx5 Tbc1d8b Timp2 Tnrc18 Ubr4
Cellular Component	fascia adherens	5	GO:0005916	5	11	218	5082	10.6	5.188246940905873e-05	4.28	E9Q557 P16546 P20152 P26039 P31001	Des Dsp Sptan1 Tln1 Vim
Cellular Component	tricarboxylic acid cycle heteromeric enzyme complex	3	GO:0045239	5	13	218	5082	8.97	0.00013465688560002577	3.87	O08749 P53395 Q60597 Q9D6R2 Q9Z2I8	Dbt Dld Idh3a Ogdh Suclg2
Cellular Component	intracellular membrane-bounded organelle	4	GO:0043231	195	4051	218	5082	1.12	0.00013621854622441313	3.87	A2AGH6 A2AN08 A2APY7 B2RRD7 B2RUR8 B2RWS6 E9PZJ8 E9Q5C9 O08749 O09000 O35127 O55125 O55126 O88271 O88491 P05202 P06797 P07758 P08121 P08249 P09671 P09926 P11679 P13011 P14733 P16332 P16546 P16675 P17156 P18572 P20152 P28654 P31001 P33174 P35486 P38060 P42567 P45481 P45952 P47738 P50431 P50544 P51174 P52196 P52482 P53395 P53762 P54869 P55264 P56959 P60766 P61161 P62242 P63017 P63323 P70122 P70662 …	Abcb7 Acad10 Acad9 Acadl Acadm Acadvl Acat1 Acat2 Aco2 Acot9 Acsf3 Actr2 Adk Adnp Ak3 Aldh1b1 Aldh2 Ankrd17 Arnt Ascc3 Atp5f1a Atp5f1c Atp5mk Atp5pd Atp5po Atrx Atxn2l Auh Bphl Bpnt2 Brpf1 Bsg Casp7 Casz1 Cbll1 Cbr4 Cdc42 Ces1e Cfdp1 Chd4 Chd9 Clybl Cmpk1 Col3a1 Crebbp Ctsa Ctsl Dbt Dcn Ddx42 Ddx52 Des Dhx32 Dlat Dld Dnaja3 Dync1li1 Eci2 Eif4g1 Entpd5 Ep300 Epcam Eps15 Fhl1 Filip1 Flna Flnb Fus G…
Cellular Component	proton-transporting ATP synthase complex	3	GO:0045259	5	15	218	5082	7.77	0.00029277569294289995	3.53	Q03265 Q78IK2 Q91VR2 Q9DB20 Q9DCX2	Atp5f1a Atp5f1c Atp5mk Atp5pd Atp5po
Cellular Component	nuclear outer membrane-endoplasmic reticulum membrane network	3	GO:0042175	7	480	218	5082	0.34	0.0005149994169220751	3.29	P13011 P38060 P60766 Q8BXQ2 Q8K1E0 Q91XT4 Q9D662	Cdc42 Hmgcl Pigt Scd2 Sec16b Sec23b Stx5
Cellular Component	nucleoid	2	GO:0009295	7	35	218	5082	4.66	0.0005839862733097569	3.23	P09671 P50544 P53395 Q8BMS1 Q99JY0 Q99M87 Q9CZN7	Acadvl Dbt Dnaja3 Hadha Hadhb Shmt2 Sod2
Cellular Component	mitochondrial nucleoid	3	GO:0042645	7	35	218	5082	4.66	0.0005839862733097569	3.23	P09671 P50544 P53395 Q8BMS1 Q99JY0 Q99M87 Q9CZN7	Acadvl Dbt Dnaja3 Hadha Hadhb Shmt2 Sod2
Cellular Component	mitochondrial protein-containing complex	2	GO:0098798	19	188	218	5082	2.36	0.0006106830371094459	3.21	O08749 P09671 P35486 P53395 Q03265 Q60597 Q78IK2 Q8BMF4 Q8BMS1 Q8K2B3 Q91VR2 Q99JY0 Q99MR8 Q9CPP6 Q9D6R2 Q9DB20 Q9DCX2 Q9JKF7 Q9Z2I8	Atp5f1a Atp5f1c Atp5mk Atp5pd Atp5po Dbt Dlat Dld Hadha Hadhb Idh3a Mccc1 Mrpl39 Ndufa5 Ogdh Pdha1 Sdha Sod2 Suclg2
Cellular Component	endoplasmic reticulum	5	GO:0005783	18	828	218	5082	0.51	0.0006735772381464629	3.17	P07758 P08121 P13011 P16675 P38060 P60766 P62242 Q61026 Q64176 Q8BHN3 Q8BXQ2 Q8K1E0 Q91XT4 Q99JY0 Q9D662 Q9D7B7 Q9D8E6 Q9WUZ9	Cdc42 Ces1e Col3a1 Ctsa Entpd5 Ganab Gpx8 Hadhb Hmgcl Ncoa2 Pigt Rpl4 Rps8 Scd2 Sec16b Sec23b Serpina1a Stx5
Cellular Component	endoplasmic reticulum subcompartment	3	GO:0098827	7	466	218	5082	0.35	0.0007117045966185857	3.15	P13011 P38060 P60766 Q8BXQ2 Q8K1E0 Q91XT4 Q9D662	Cdc42 Hmgcl Pigt Scd2 Sec16b Sec23b Stx5
Cellular Component	oxoglutarate dehydrogenase complex	4	GO:0045252	3	5	218	5082	13.99	0.000730344541704114	3.14	O08749 P53395 Q60597	Dbt Dld Ogdh
Cellular Component	endoplasmic reticulum membrane	4	GO:0005789	7	464	218	5082	0.35	0.001016065362927275	2.99	P13011 P38060 P60766 Q8BXQ2 Q8K1E0 Q91XT4 Q9D662	Cdc42 Hmgcl Pigt Scd2 Sec16b Sec23b Stx5
Cellular Component	polytene chromosome	6	GO:0005700	12	100	218	5082	2.8	0.0010646722033681093	2.97	A2AGH6 B2RWS6 O88271 O88491 P45481 Q3UH06 Q61687 Q6PDK2 Q6PDQ2 Q8BHJ5 Q9CY58 Q9Z2E1	Atrx Cfdp1 Chd4 Crebbp Ep300 Kmt2d Mbd2 Med12 Nsd1 Rreb1 Serbp1 Tbl1xr1
Cellular Component	endosome	7	GO:0005768	7	454	218	5082	0.36	0.0014011259137010944	2.85	P06797 P42567 P63017 Q8BWW9 Q8R1Q8 Q91VH2 Q9D240	Ctsl Dync1li1 Eps15 Hspa8 Pkn2 Plekhj1 Snx9
Cellular Component	proton-transporting ATP synthase complex, catalytic core F(1)	4	GO:0045261	3	6	218	5082	11.66	0.0014145036737946628	2.85	Q03265 Q91VR2 Q9DB20	Atp5f1a Atp5f1c Atp5po
Cellular Component	RNA polymerase II transcription regulator complex	3	GO:0090575	9	64	218	5082	3.28	0.0014659788409135946	2.83	A2AGH6 B2RWS6 O09000 P45481 P53762 P56959 P70662 Q6PDK2 Q99020	Arnt Crebbp Ep300 Fus Hnrnpab Kmt2d Ldb1 Med12 Ncoa3
Cellular Component	bounding membrane of organelle	4	GO:0098588	20	850	218	5082	0.55	0.0015299966576354574	2.82	A2AN08 E9Q557 O55125 O55126 P07758 P18572 P42567 P60766 P63017 Q3TL44 Q8K1E0 Q8R164 Q8R1Q8 Q8R4Y4 Q91VH2 Q91XT4 Q99JY0 Q99M87 Q9D662 Q9JMH9	Bphl Bsg Cdc42 Dnaja3 Dsp Dync1li1 Eps15 Hadhb Hspa8 Myo18a Nipsnap1 Nipsnap2 Nlrx1 Sec16b Sec23b Serpina1a Snx9 Stab1 Stx5 Ubr4
Cellular Component	myelin sheath	2	GO:0043209	18	194	218	5082	2.16	0.0016751743389930144	2.78	O08749 P05202 P08249 P09671 P14094 P16546 P17156 P35486 P60766 P63017 Q03265 Q8BMF4 Q8K2B3 Q91VR2 Q99KI0 Q9D6R2 Q9DB20 Q9DCX2	Aco2 Atp1b1 Atp5f1a Atp5f1c Atp5pd Atp5po Cdc42 Dlat Dld Got2 Hspa2 Hspa8 Idh3a Mdh2 Pdha1 Sdha Sod2 Sptan1
Cellular Component	mitochondrial fatty acid beta-oxidation multienzyme complex	3	GO:0016507	2	2	218	5082	23.31	0.001832029117270239	2.74	Q8BMS1 Q99JY0	Hadha Hadhb
Cellular Component	fatty acid beta-oxidation multienzyme complex	4	GO:0036125	2	2	218	5082	23.31	0.001832029117270239	2.74	Q8BMS1 Q99JY0	Hadha Hadhb
Cellular Component	organelle subcompartment	2	GO:0031984	16	727	218	5082	0.51	0.002022514264236074	2.69	P07758 P13011 P18572 P38060 P60766 Q7TQH0 Q80X90 Q8BTM8 Q8BXQ2 Q8K1E0 Q91VH2 Q91XT4 Q9CPY7 Q9D240 Q9D662 Q9JMH9	Atxn2l Bsg Cdc42 Flna Flnb Hmgcl Lap3 Myo18a Pigt Plekhj1 Scd2 Sec16b Sec23b Serpina1a Snx9 Stx5
Cellular Component	alpha-ketoacid dehydrogenase complex	4	GO:0045240	3	7	218	5082	9.99	0.0023972748148007516	2.62	O08749 P53395 Q60597	Dbt Dld Ogdh
Cellular Component	proton-transporting two-sector ATPase complex	3	GO:0016469	5	23	218	5082	5.07	0.0024767130499814896	2.61	Q03265 Q78IK2 Q91VR2 Q9DB20 Q9DCX2	Atp5f1a Atp5f1c Atp5mk Atp5pd Atp5po
Cellular Component	intracellular organelle	3	GO:0043229	205	4462	218	5082	1.07	0.00286035372280152	2.54	A2AGH6 A2AN08 A2APY7 B2RRD7 B2RUR8 B2RWS6 E9PZJ8 E9Q557 E9Q5C9 F8VPU2 O08749 O09000 O35127 O55125 O55126 O88271 O88491 P05202 P06797 P07758 P08121 P08249 P09671 P09926 P11679 P13011 P14733 P16332 P16546 P16675 P17156 P18572 P20152 P25785 P26039 P28654 P31001 P33174 P35486 P38060 P42567 P45481 P45952 P47738 P50431 P50544 P51174 P52196 P52482 P53395 P53762 P54227 P54869 P55264 P56959 P60766 P61161 …	Abcb7 Acad10 Acad9 Acadl Acadm Acadvl Acat1 Acat2 Aco2 Acot9 Acsf3 Actr2 Adk Adnp Ak3 Aldh1b1 Aldh2 Ankrd17 Arnt Ascc3 Atp5f1a Atp5f1c Atp5mk Atp5pd Atp5po Atrx Atxn2l Auh Bphl Bpnt2 Brpf1 Bsg Casp7 Casz1 Cbll1 Cbr4 Cdc42 Cdc42bpb Ces1e Cfdp1 Chd4 Chd9 Clybl Cmpk1 Col3a1 Crebbp Ctsa Ctsl Dbt Dcn Ddx42 Ddx52 Des Dhx32 Dlat Dld Dnaja3 Dsp Dync1li1 Eci2 Eif4g1 Entpd5 Ep300 Epcam Eps15 Farp1 Fhl1 Fil…
Cellular Component	membrane-bounded organelle	3	GO:0043227	198	4258	218	5082	1.08	0.003407303611287784	2.47	A2AGH6 A2AN08 A2APY7 B2RRD7 B2RUR8 B2RWS6 E9PZJ8 E9Q557 E9Q5C9 O08749 O09000 O35127 O55125 O55126 O88271 O88491 P05202 P06797 P07758 P08121 P08249 P09671 P09926 P11679 P13011 P14733 P16332 P16546 P16675 P17156 P18572 P20152 P25785 P28654 P31001 P33174 P35486 P38060 P42567 P45481 P45952 P47738 P50431 P50544 P51174 P52196 P52482 P53395 P53762 P54869 P55264 P56959 P60766 P61161 P62242 P63017 P63323 …	Abcb7 Acad10 Acad9 Acadl Acadm Acadvl Acat1 Acat2 Aco2 Acot9 Acsf3 Actr2 Adk Adnp Ak3 Aldh1b1 Aldh2 Ankrd17 Arnt Ascc3 Atp5f1a Atp5f1c Atp5mk Atp5pd Atp5po Atrx Atxn2l Auh Bphl Bpnt2 Brpf1 Bsg Casp7 Casz1 Cbll1 Cbr4 Cdc42 Ces1e Cfdp1 Chd4 Chd9 Clybl Cmpk1 Col3a1 Crebbp Ctsa Ctsl Dbt Dcn Ddx42 Ddx52 Des Dhx32 Dlat Dld Dnaja3 Dsp Dync1li1 Eci2 Eif4g1 Entpd5 Ep300 Epcam Eps15 Fhl1 Filip1 Flna Flnb F…
Cellular Component	pyruvate dehydrogenase complex	5	GO:0045254	3	8	218	5082	8.74	0.003714865916924029	2.43	O08749 P35486 Q8BMF4	Dlat Dld Pdha1
Cellular Component	oxidoreductase complex	3	GO:1990204	9	76	218	5082	2.76	0.004859358904719813	2.31	O08749 P35486 P53395 Q60597 Q8BMF4 Q8K2B3 Q91VT4 Q9CPP6 Q9D6R2	Cbr4 Dbt Dlat Dld Idh3a Ndufa5 Ogdh Pdha1 Sdha
Cellular Component	organelle	2	GO:0043226	205	4495	218	5082	1.06	0.006495559134341361	2.19	A2AGH6 A2AN08 A2APY7 B2RRD7 B2RUR8 B2RWS6 E9PZJ8 E9Q557 E9Q5C9 F8VPU2 O08749 O09000 O35127 O55125 O55126 O88271 O88491 P05202 P06797 P07758 P08121 P08249 P09671 P09926 P11679 P13011 P14733 P16332 P16546 P16675 P17156 P18572 P20152 P25785 P26039 P28654 P31001 P33174 P35486 P38060 P42567 P45481 P45952 P47738 P50431 P50544 P51174 P52196 P52482 P53395 P53762 P54227 P54869 P55264 P56959 P60766 P61161 …	Abcb7 Acad10 Acad9 Acadl Acadm Acadvl Acat1 Acat2 Aco2 Acot9 Acsf3 Actr2 Adk Adnp Ak3 Aldh1b1 Aldh2 Ankrd17 Arnt Ascc3 Atp5f1a Atp5f1c Atp5mk Atp5pd Atp5po Atrx Atxn2l Auh Bphl Bpnt2 Brpf1 Bsg Casp7 Casz1 Cbll1 Cbr4 Cdc42 Cdc42bpb Ces1e Cfdp1 Chd4 Chd9 Clybl Cmpk1 Col3a1 Crebbp Ctsa Ctsl Dbt Dcn Ddx42 Ddx52 Des Dhx32 Dlat Dld Dnaja3 Dsp Dync1li1 Eci2 Eif4g1 Entpd5 Ep300 Epcam Eps15 Farp1 Fhl1 Fil…
Cellular Component	intermediate filament cytoskeleton	6	GO:0045111	8	67	218	5082	2.78	0.007410079759157062	2.13	E9Q557 P11679 P14733 P20152 P31001 P63017 Q3TKT4 Q8BWW9	Des Dsp Hspa8 Krt8 Lmnb1 Pkn2 Smarca4 Vim
Cellular Component	proton-transporting two-sector ATPase complex, catalytic domain	3	GO:0033178	3	10	218	5082	6.99	0.007468561278723257	2.13	Q03265 Q91VR2 Q9DB20	Atp5f1a Atp5f1c Atp5po
Cellular Component	endosome membrane	5	GO:0010008	2	213	218	5082	0.22	0.008533114639697987	2.07	P42567 Q91VH2	Eps15 Snx9
Cellular Component	vesicle	4	GO:0031982	33	1124	218	5082	0.68	0.009695537131782303	2.01	A2AN08 E9Q557 O08749 P06797 P07758 P08121 P13011 P16546 P16675 P18572 P20152 P25785 P31001 P42567 P60766 P61161 P63017 Q61316 Q80X90 Q8BHN3 Q8BTM8 Q8BWW9 Q8BXQ2 Q8K1E0 Q8R1Q8 Q8R4Y4 Q91VH2 Q9D240 Q9D662 Q9EQK5 Q9JIY2 Q9JMH9 Q9WUZ9	Actr2 Bsg Cbll1 Cdc42 Col3a1 Ctsa Ctsl Des Dld Dsp Dync1li1 Entpd5 Eps15 Flna Flnb Ganab Hspa4 Hspa8 Mvp Myo18a Pigt Pkn2 Plekhj1 Scd2 Sec23b Serpina1a Snx9 Sptan1 Stab1 Stx5 Timp2 Ubr4 Vim
Cellular Component	membrane	2	GO:0016020	94	2631	218	5082	0.83	0.010242365525403425	1.99	A2AN08 A2APY7 B1AZA5 B2RRD7 E9Q557 F8VPU2 O55125 O55126 O88343 P05202 P06797 P07758 P08249 P09671 P09926 P0C8K7 P11679 P13011 P14094 P14733 P16546 P17156 P18572 P20152 P26039 P31001 P38060 P42567 P45952 P50544 P51174 P54227 P60766 P62242 P63017 P82347 P97447 Q03265 Q05512 Q3TKT4 Q3TL44 Q3UUI3 Q60597 Q61102 Q61166 Q64176 Q76MZ3 Q78IK2 Q7TQH0 Q7TT50 Q80V26 Q80WC3 Q80X90 Q8BKC5 Q8BMD8 Q8BMS1 Q8BPB0 …	Abcb7 Acad9 Acadl Acadm Acadvl Ankrd17 Atp1b1 Atp5f1a Atp5f1c Atp5mk Atp5pd Atp5po Atxn2l Bphl Bpnt2 Brpf1 Bsg Cbll1 Cdc42 Cdc42bpb Ces1e Ctsl Des Dnaja3 Dsp Dync1li1 Entpd5 Epcam Eps15 Farp1 Fhl1 Filip1 Flna Flnb Got2 Gpr180 Gpx8 Hadha Hadhb Hmgcl Hspa2 Hspa8 Ipo5 Krt8 Lemd3 Lmnb1 Lmod1 Mapre1 Mark2 Mdh2 Mob1b Mrpl39 Myo18a Ndufa5 Ndufaf5 Ngef Nipsnap1 Nipsnap2 Nlrx1 Ogdh Pfkp Pigt Pkn2 Ppp2r1a …
Cellular Component	type III intermediate filament	7	GO:0045098	2	4	218	5082	11.66	0.010378888746390218	1.98	P20152 P31001	Des Vim
Cellular Component	cell periphery	2	GO:0071944	52	1608	218	5082	0.75	0.01129087281437434	1.95	A2AN08 B2RRD7 E9Q557 F8VPU2 O55125 O55126 O88343 P05202 P06797 P09926 P0C8K7 P11679 P14094 P16546 P17156 P18572 P20152 P26039 P31001 P42567 P60766 P61161 P63017 P82347 P97447 Q03265 Q05512 Q3TL44 Q3UUI3 Q61166 Q61792 Q64176 Q76MZ3 Q7TT50 Q80X90 Q8BPB0 Q8BTM8 Q8BWW9 Q8K1E0 Q8R1Q8 Q8R4Y4 Q91VH2 Q99JW5 Q99M87 Q9CS72 Q9CY58 Q9D708 Q9DB20 Q9JIQ8 Q9JIY2 Q9WUA3 Q9Z2I8	Actr2 Atp1b1 Atp5f1a Atp5po Brpf1 Bsg Cbll1 Cdc42 Cdc42bpb Ces1e Ctsl Des Dnaja3 Dsp Dync1li1 Epcam Eps15 Farp1 Fhl1 Filip1 Flna Flnb Got2 Hspa2 Hspa8 Krt8 Lasp1 Mapre1 Mark2 Mob1b Nipsnap1 Nipsnap2 Nlrx1 Pfkp Pkn2 Ppp2r1a S100a16 Serbp1 Sgcd Slc4a4 Smim1 Snx9 Sptan1 Stab1 Stx5 Suclg2 Surf2 Them4 Tln1 Tmprss2 Ubr4 Vim
Cellular Component	intermediate filament	6	GO:0005882	6	45	218	5082	3.11	0.011674477938589473	1.93	E9Q557 P11679 P14733 P20152 P31001 P63017	Des Dsp Hspa8 Krt8 Lmnb1 Vim
Cellular Component	myofibril	6	GO:0030016	15	177	218	5082	1.98	0.011931383954557874	1.92	P11679 P16546 P20152 P26039 P31001 P82347 P97801 Q61792 Q80X90 Q8BTM8 Q8BVA4 Q8BWW9 Q99NH0 Q9D8E6 Q9JMH9	Ankrd17 Des Flna Flnb Krt8 Lasp1 Lmod1 Myo18a Pkn2 Rpl4 Sgcd Smn1 Sptan1 Tln1 Vim
Cellular Component	intracellular vesicle	5	GO:0097708	32	1079	218	5082	0.69	0.014063111471655731	1.85	A2AN08 E9Q557 O08749 P06797 P07758 P08121 P13011 P16546 P16675 P18572 P20152 P25785 P31001 P42567 P60766 P61161 P63017 Q80X90 Q8BHN3 Q8BTM8 Q8BWW9 Q8BXQ2 Q8K1E0 Q8R1Q8 Q8R4Y4 Q91VH2 Q9D240 Q9D662 Q9EQK5 Q9JIY2 Q9JMH9 Q9WUZ9	Actr2 Bsg Cbll1 Cdc42 Col3a1 Ctsa Ctsl Des Dld Dsp Dync1li1 Entpd5 Eps15 Flna Flnb Ganab Hspa8 Mvp Myo18a Pigt Pkn2 Plekhj1 Scd2 Sec23b Serpina1a Snx9 Sptan1 Stab1 Stx5 Timp2 Ubr4 Vim
Cellular Component	cytoplasmic vesicle	6	GO:0031410	32	1078	218	5082	0.69	0.014085778634712536	1.85	A2AN08 E9Q557 O08749 P06797 P07758 P08121 P13011 P16546 P16675 P18572 P20152 P25785 P31001 P42567 P60766 P61161 P63017 Q80X90 Q8BHN3 Q8BTM8 Q8BWW9 Q8BXQ2 Q8K1E0 Q8R1Q8 Q8R4Y4 Q91VH2 Q9D240 Q9D662 Q9EQK5 Q9JIY2 Q9JMH9 Q9WUZ9	Actr2 Bsg Cbll1 Cdc42 Col3a1 Ctsa Ctsl Des Dld Dsp Dync1li1 Entpd5 Eps15 Flna Flnb Ganab Hspa8 Mvp Myo18a Pigt Pkn2 Plekhj1 Scd2 Sec23b Serpina1a Snx9 Sptan1 Stab1 Stx5 Timp2 Ubr4 Vim
Cellular Component	intercalated disc	6	GO:0014704	6	47	218	5082	2.98	0.014338729493468491	1.84	E9Q557 P14094 P16546 P20152 P26039 P31001	Atp1b1 Des Dsp Sptan1 Tln1 Vim
Cellular Component	mitochondrial membrane	4	GO:0031966	28	416	218	5082	1.57	0.01565100347486882	1.81	A2APY7 O55125 O55126 P05202 P09671 P45952 P50544 P51174 Q03265 Q3TL44 Q3UUI3 Q60597 Q61102 Q78IK2 Q8BMD8 Q8BMS1 Q8JZN5 Q8K2B3 Q8R164 Q91VR2 Q99JY0 Q99M87 Q9CPP6 Q9CZN7 Q9DB20 Q9DCX2 Q9JKF7 Q9R112	Abcb7 Acad9 Acadl Acadm Acadvl Atp5f1a Atp5f1c Atp5mk Atp5pd Atp5po Bphl Dnaja3 Got2 Hadha Hadhb Mrpl39 Ndufa5 Ndufaf5 Nipsnap1 Nipsnap2 Nlrx1 Ogdh Sdha Shmt2 Slc25a24 Sod2 Sqor Them4
Cellular Component	sarcomere	2	GO:0030017	14	163	218	5082	2	0.01570371126686161	1.8	P11679 P16546 P20152 P26039 P31001 P97801 Q61792 Q80X90 Q8BTM8 Q8BVA4 Q8BWW9 Q99NH0 Q9D8E6 Q9JMH9	Ankrd17 Des Flna Flnb Krt8 Lasp1 Lmod1 Myo18a Pkn2 Rpl4 Smn1 Sptan1 Tln1 Vim
Cellular Component	plasma membrane	3	GO:0005886	50	1535	218	5082	0.76	0.015887912541214366	1.8	A2AN08 B2RRD7 E9Q557 F8VPU2 O55125 O55126 O88343 P05202 P06797 P09926 P0C8K7 P11679 P14094 P16546 P17156 P18572 P20152 P26039 P31001 P42567 P60766 P63017 P82347 P97447 Q03265 Q05512 Q3TL44 Q3UUI3 Q61166 Q64176 Q76MZ3 Q7TT50 Q80X90 Q8BPB0 Q8BTM8 Q8BWW9 Q8K1E0 Q8R1Q8 Q8R4Y4 Q91VH2 Q99JW5 Q99M87 Q9CS72 Q9CY58 Q9D708 Q9DB20 Q9JIQ8 Q9JIY2 Q9WUA3 Q9Z2I8	Atp1b1 Atp5f1a Atp5po Brpf1 Bsg Cbll1 Cdc42 Cdc42bpb Ces1e Ctsl Des Dnaja3 Dsp Dync1li1 Epcam Eps15 Farp1 Fhl1 Filip1 Flna Flnb Got2 Hspa2 Hspa8 Krt8 Mapre1 Mark2 Mob1b Nipsnap1 Nipsnap2 Nlrx1 Pfkp Pkn2 Ppp2r1a S100a16 Serbp1 Sgcd Slc4a4 Smim1 Snx9 Sptan1 Stab1 Stx5 Suclg2 Surf2 Them4 Tln1 Tmprss2 Ubr4 Vim
Cellular Component	contractile muscle fiber	5	GO:0043292	15	187	218	5082	1.87	0.016021200613786757	1.8	P11679 P16546 P20152 P26039 P31001 P82347 P97801 Q61792 Q80X90 Q8BTM8 Q8BVA4 Q8BWW9 Q99NH0 Q9D8E6 Q9JMH9	Ankrd17 Des Flna Flnb Krt8 Lasp1 Lmod1 Myo18a Pkn2 Rpl4 Sgcd Smn1 Sptan1 Tln1 Vim
Cellular Component	cardiac myofibril	7	GO:0097512	2	5	218	5082	9.32	0.016811251549453836	1.77	P20152 P31001	Des Vim
Cellular Component	polytene chromosome chromocenter	6	GO:0005701	2	5	218	5082	9.32	0.016811251549453836	1.77	Q61687 Q9CY58	Atrx Serbp1
Cellular Component	mitochondrial envelope	3	GO:0005740	29	443	218	5082	1.53	0.01914664320009027	1.72	A2APY7 O55125 O55126 P05202 P09671 P45952 P50544 P51174 Q03265 Q3TL44 Q3UUI3 Q60597 Q61102 Q78IK2 Q8BMD8 Q8BMS1 Q8JZN5 Q8K2B3 Q8R164 Q91VR2 Q99JY0 Q99M87 Q9CPP6 Q9CZN7 Q9DB20 Q9DCX2 Q9JKF7 Q9R112 Q9WTP7	Abcb7 Acad9 Acadl Acadm Acadvl Ak3 Atp5f1a Atp5f1c Atp5mk Atp5pd Atp5po Bphl Dnaja3 Got2 Hadha Hadhb Mrpl39 Ndufa5 Ndufaf5 Nipsnap1 Nipsnap2 Nlrx1 Ogdh Sdha Shmt2 Slc25a24 Sod2 Sqor Them4
Cellular Component	organelle inner membrane	4	GO:0019866	22	315	218	5082	1.63	0.020768315746030618	1.68	A2APY7 P05202 P09671 P14733 P50544 Q03265 Q3UUI3 Q61102 Q78IK2 Q8BMD8 Q8BMS1 Q8JZN5 Q8K2B3 Q91VR2 Q99JY0 Q9CPP6 Q9CZN7 Q9DB20 Q9DCX2 Q9JKF7 Q9R112 Q9WU40	Abcb7 Acad9 Acadvl Atp5f1a Atp5f1c Atp5mk Atp5pd Atp5po Got2 Hadha Hadhb Lemd3 Lmnb1 Mrpl39 Ndufa5 Ndufaf5 Sdha Shmt2 Slc25a24 Sod2 Sqor Them4
Cellular Component	supramolecular fiber	4	GO:0099512	30	459	218	5082	1.52	0.02079207492233891	1.68	E9Q557 P08121 P11679 P14733 P16546 P20152 P26039 P28654 P31001 P33174 P54227 P61161 P63017 P82347 P97801 Q05512 Q61026 Q61166 Q61792 Q80X90 Q8BHJ5 Q8BTM8 Q8BVA4 Q8BWW9 Q8R1Q8 Q99JN2 Q99M87 Q99NH0 Q9D8E6 Q9JMH9	Actr2 Ankrd17 Col3a1 Dcn Des Dnaja3 Dsp Dync1li1 Flna Flnb Hspa8 Kif4 Klhl22 Krt8 Lasp1 Lmnb1 Lmod1 Mapre1 Mark2 Myo18a Ncoa2 Pkn2 Rpl4 Sgcd Smn1 Sptan1 Stmn1 Tbl1xr1 Tln1 Vim
Cellular Component	supramolecular polymer	3	GO:0099081	30	462	218	5082	1.51	0.021222748627208007	1.67	E9Q557 P08121 P11679 P14733 P16546 P20152 P26039 P28654 P31001 P33174 P54227 P61161 P63017 P82347 P97801 Q05512 Q61026 Q61166 Q61792 Q80X90 Q8BHJ5 Q8BTM8 Q8BVA4 Q8BWW9 Q8R1Q8 Q99JN2 Q99M87 Q99NH0 Q9D8E6 Q9JMH9	Actr2 Ankrd17 Col3a1 Dcn Des Dnaja3 Dsp Dync1li1 Flna Flnb Hspa8 Kif4 Klhl22 Krt8 Lasp1 Lmnb1 Lmod1 Mapre1 Mark2 Myo18a Ncoa2 Pkn2 Rpl4 Sgcd Smn1 Sptan1 Stmn1 Tbl1xr1 Tln1 Vim
Cellular Component	supramolecular complex	2	GO:0099080	30	466	218	5082	1.5	0.02198962172325737	1.66	E9Q557 P08121 P11679 P14733 P16546 P20152 P26039 P28654 P31001 P33174 P54227 P61161 P63017 P82347 P97801 Q05512 Q61026 Q61166 Q61792 Q80X90 Q8BHJ5 Q8BTM8 Q8BVA4 Q8BWW9 Q8R1Q8 Q99JN2 Q99M87 Q99NH0 Q9D8E6 Q9JMH9	Actr2 Ankrd17 Col3a1 Dcn Des Dnaja3 Dsp Dync1li1 Flna Flnb Hspa8 Kif4 Klhl22 Krt8 Lasp1 Lmnb1 Lmod1 Mapre1 Mark2 Myo18a Ncoa2 Pkn2 Rpl4 Sgcd Smn1 Sptan1 Stmn1 Tbl1xr1 Tln1 Vim
Cellular Component	early endosome	8	GO:0005769	2	187	218	5082	0.25	0.02485238007902777	1.6	P42567 Q9D240	Eps15 Plekhj1
Cellular Component	mitochondrial inner membrane	5	GO:0005743	20	285	218	5082	1.64	0.03317860821127834	1.48	A2APY7 P05202 P09671 P50544 Q03265 Q3UUI3 Q61102 Q78IK2 Q8BMD8 Q8BMS1 Q8JZN5 Q8K2B3 Q91VR2 Q99JY0 Q9CPP6 Q9CZN7 Q9DB20 Q9DCX2 Q9JKF7 Q9R112	Abcb7 Acad9 Acadvl Atp5f1a Atp5f1c Atp5mk Atp5pd Atp5po Got2 Hadha Hadhb Mrpl39 Ndufa5 Ndufaf5 Sdha Shmt2 Slc25a24 Sod2 Sqor Them4
Cellular Component	eukaryotic translation initiation factor 4F complex	4	GO:0016281	2	7	218	5082	6.66	0.03335456575613812	1.48	Q6NZJ6 Q8BGD9	Eif4b Eif4g1
Cellular Component	ficolin-1-rich granule membrane	6	GO:0101003	3	17	218	5082	4.11	0.0339302076751191	1.47	A2AN08 E9Q557 Q8R1Q8	Dsp Dync1li1 Ubr4
Cellular Component	transcription regulator complex	2	GO:0005667	12	147	218	5082	1.9	0.03443441865796318	1.46	A2AGH6 B2RWS6 O09000 P45481 P53762 P56959 P70662 P97474 Q60793 Q6PDK2 Q8BHJ5 Q99020	Arnt Crebbp Ep300 Fus Hnrnpab Klf4 Kmt2d Ldb1 Med12 Ncoa3 Pitx2 Tbl1xr1
Cellular Component	condensed chromosome, centromeric region	4	GO:0000779	6	58	218	5082	2.41	0.03670852696627327	1.44	B2RWS6 O88271 P45481 Q2VPQ9 Q61687 Q8R1Q8	Atrx Cfdp1 Crebbp Dync1li1 Ep300 Meaf6
Cellular Component	nuclear lumen	5	GO:0031981	95	1871	218	5082	1.18	0.037338768862760725	1.43	A2AGH6 A2AN08 B2RRD7 B2RWS6 E9PZJ8 E9Q5C9 O08749 O09000 O35127 O88491 P06797 P09926 P11679 P13011 P14733 P16675 P17156 P20152 P31001 P33174 P35486 P45481 P45952 P47738 P50544 P52482 P53762 P55264 P56959 P62242 P63017 P63323 P70122 P70662 P82347 P97474 P97801 P97864 Q05512 Q2VPQ9 Q3TKT4 Q3UH06 Q60793 Q61026 Q61316 Q61425 Q61464 Q61687 Q61937 Q64213 Q6P8I4 Q6PDK2 Q6PDQ2 Q7TQH0 Q80V26 Q80WC3 Q80X90 …	Acadm Acadvl Acat2 Adk Aldh1b1 Aldh2 Arnt Ascc3 Atp5pd Atrx Atxn2l Bpnt2 Brpf1 Casp7 Casz1 Cbll1 Chd4 Chd9 Cmpk1 Crebbp Ctsa Ctsl Ddx42 Ddx52 Des Dld Eci2 Ep300 Filip1 Flna Flnb Fus Grcc10 Gtf2i Hadh Hnrnpab Hspa2 Hspa4 Hspa8 Ipo5 Kif4 Klf4 Kmt2d Krt8 Lap3 Ldb1 Lmnb1 Lyrm4 Mark2 Mbd2 Meaf6 Med12 Mob1b Nars2 Nasp Ncoa2 Ncoa3 Nmd3 Nolc1 Npm1 Nsd1 Nucks1 Oxct1 Pcbd2 Pcnp Pdha1 Pitx2 Pkn2 Pnkp Ppan R…
Cellular Component	Z disc	2	GO:0030018	9	102	218	5082	2.06	0.04094644287684305	1.39	P11679 P16546 P20152 P31001 P97801 Q61792 Q80X90 Q8BTM8 Q99NH0	Ankrd17 Des Flna Flnb Krt8 Lasp1 Smn1 Sptan1 Vim
Cellular Component	H3 histone acetyltransferase complex	5	GO:0070775	2	8	218	5082	5.83	0.04323446570255248	1.36	B2RRD7 Q2VPQ9	Brpf1 Meaf6
Cellular Component	outer kinetochore	2	GO:0000940	2	8	218	5082	5.83	0.04323446570255248	1.36	B2RWS6 P45481	Crebbp Ep300
Cellular Component	MOZ/MORF histone acetyltransferase complex	6	GO:0070776	2	8	218	5082	5.83	0.04323446570255248	1.36	B2RRD7 Q2VPQ9	Brpf1 Meaf6
Cellular Component	sarcolemma	4	GO:0042383	9	104	218	5082	2.02	0.043469944032140696	1.36	P05202 P11679 P14094 P18572 P20152 P31001 P82347 Q80X90 Q8BTM8	Atp1b1 Bsg Des Flna Flnb Got2 Krt8 Sgcd Vim
Cellular Component	histone methyltransferase complex	3	GO:0035097	5	46	218	5082	2.53	0.045588643796409915	1.34	B2RWS6 O88491 P45481 Q6PDK2 Q8BYH8	Chd9 Crebbp Ep300 Kmt2d Nsd1
Cellular Component	cell-cell contact zone	5	GO:0044291	6	62	218	5082	2.26	0.04848705717442356	1.31	E9Q557 P14094 P16546 P20152 P26039 P31001	Atp1b1 Des Dsp Sptan1 Tln1 Vim
Cellular Component	nucleolus	5	GO:0005730	31	517	218	5082	1.4	0.05084360935610989	1.29	E9PZJ8 E9Q5C9 P06797 P09926 P13011 P35486 P50544 P63017 P70122 P97801 Q2VPQ9 Q3TKT4 Q3UH06 Q61937 Q80X90 Q80XU3 Q810A7 Q8BKC5 Q8BPB0 Q8BTM8 Q8BYH8 Q8CAY6 Q8CBY1 Q8K2B3 Q8K301 Q91YU8 Q99L48 Q9CS72 Q9D708 Q9DBP5 Q9JLV6	Acadvl Acat2 Ascc3 Chd9 Cmpk1 Ctsl Ddx42 Ddx52 Filip1 Flna Flnb Hspa8 Ipo5 Meaf6 Mob1b Nmd3 Nolc1 Npm1 Nucks1 Pdha1 Pnkp Ppan Rreb1 S100a16 Samd4a Sbds Scd2 Sdha Smarca4 Smn1 Surf2
Cellular Component	Cajal body	3	GO:0015030	4	33	218	5082	2.83	0.05090978659952258	1.29	E9Q5C9 P97801 Q810A7 Q8BTI8	Ddx42 Nolc1 Smn1 Srrm2
Cellular Component	histone deacetylase complex	3	GO:0000118	4	33	218	5082	2.83	0.05090978659952258	1.29	Q6PDQ2 Q8BHJ5 Q8BIH0 Q9Z2E1	Chd4 Mbd2 Sap130 Tbl1xr1
Cellular Component	collagen trimer	2	GO:0005581	3	20	218	5082	3.5	0.051799495834444945	1.29	P08121 P14106 P28654	C1qb Col3a1 Dcn
Cellular Component	nuclear body	2	GO:0016604	25	402	218	5082	1.45	0.053663679943288564	1.27	B2RWS6 E9Q5C9 O35127 P09926 P45481 P45952 P53762 P97801 Q3UH06 Q61026 Q61464 Q61687 Q61937 Q64213 Q6P8I4 Q6PDQ2 Q7TQH0 Q80V26 Q810A7 Q8BIH0 Q8BTI8 Q8BWW9 Q8K215 Q8VEE4 Q9JIY2	Acadm Arnt Atrx Atxn2l Bpnt2 Cbll1 Chd4 Crebbp Ddx42 Ep300 Grcc10 Lyrm4 Ncoa2 Nolc1 Npm1 Pcnp Pkn2 Rpa1 Rreb1 Sap130 Sf1 Smn1 Srrm2 Surf2 Znf638
Cellular Component	gap junction	5	GO:0005921	2	9	218	5082	5.18	0.05404510908199819	1.27	P20152 P31001	Des Vim
Cellular Component	proton-transporting ATP synthase complex, coupling factor F(o)	4	GO:0045263	2	9	218	5082	5.18	0.05404510908199819	1.27	Q9DB20 Q9DCX2	Atp5pd Atp5po
Cellular Component	I band	2	GO:0031674	9	111	218	5082	1.89	0.05503653277488446	1.26	P11679 P16546 P20152 P31001 P97801 Q61792 Q80X90 Q8BTM8 Q99NH0	Ankrd17 Des Flna Flnb Krt8 Lasp1 Smn1 Sptan1 Vim
Cellular Component	inner mitochondrial membrane protein complex	3	GO:0098800	8	89	218	5082	2.1	0.055589409372750406	1.26	P09671 Q03265 Q78IK2 Q8K2B3 Q91VR2 Q9CPP6 Q9DB20 Q9DCX2	Atp5f1a Atp5f1c Atp5mk Atp5pd Atp5po Ndufa5 Sdha Sod2
Cellular Component	side of membrane	2	GO:0098552	5	259	218	5082	0.45	0.05739078510683312	1.24	F8VPU2 P06797 P63017 Q8R4Y4 Q91VH2	Ctsl Farp1 Hspa8 Snx9 Stab1
Cellular Component	methyltransferase complex	4	GO:0034708	6	66	218	5082	2.12	0.06236030254491188	1.21	B2RWS6 O88491 P45481 Q6PDK2 Q8BYH8 Q9JIY2	Cbll1 Chd9 Crebbp Ep300 Kmt2d Nsd1
Cellular Component	chromocenter	5	GO:0010369	2	10	218	5082	4.66	0.0656892460325872	1.18	Q61687 Q9CY58	Atrx Serbp1
Cellular Component	neuromuscular junction	4	GO:0031594	8	96	218	5082	1.94	0.06693280276271804	1.17	P16546 P20152 P31001 P54227 P97801 Q05512 Q8CHT1 Q99M87	Des Dnaja3 Mark2 Ngef Smn1 Sptan1 Stmn1 Vim
Cellular Component	peroxisome	6	GO:0005777	8	97	218	5082	1.92	0.06902025282237861	1.16	P20152 P31001 P38060 Q8BMD8 Q8BMS1 Q8CAY6 Q8QZT1 Q9WUR2	Acat1 Acat2 Des Eci2 Hadha Hmgcl Slc25a24 Vim
Cellular Component	microbody	5	GO:0042579	8	97	218	5082	1.92	0.06902025282237861	1.16	P20152 P31001 P38060 Q8BMD8 Q8BMS1 Q8CAY6 Q8QZT1 Q9WUR2	Acat1 Acat2 Des Eci2 Hadha Hmgcl Slc25a24 Vim
Cellular Component	polymeric cytoskeletal fiber	5	GO:0099513	19	290	218	5082	1.53	0.07074211089675805	1.15	E9Q557 P11679 P14733 P20152 P31001 P33174 P54227 P61161 P63017 Q05512 Q61026 Q61166 Q80X90 Q8BHJ5 Q8BTM8 Q8BVA4 Q8R1Q8 Q99JN2 Q99M87	Actr2 Des Dnaja3 Dsp Dync1li1 Flna Flnb Hspa8 Kif4 Klhl22 Krt8 Lmnb1 Lmod1 Mapre1 Mark2 Ncoa2 Stmn1 Tbl1xr1 Vim
Cellular Component	cytosol	2	GO:0005829	94	2505	218	5082	0.87	0.0716183959537107	1.14	A2AN08 B2RRD7 B2RUR8 B2RWS6 E9PZJ8 F8VPU2 O09000 P11679 P16546 P17156 P20152 P26039 P31001 P33174 P38060 P42567 P45481 P47738 P50431 P50544 P52196 P52482 P53395 P54227 P54869 P55264 P60766 P61161 P62242 P63017 P63323 P70122 P97447 P97801 P97864 Q3UUI3 Q3V3R1 Q5RKZ7 Q61166 Q61316 Q61937 Q62348 Q64176 Q6NZJ6 Q6P1B1 Q6PDQ2 Q76MZ3 Q7TQH0 Q80V26 Q80WC3 Q80X90 Q810A7 Q8BGD9 Q8BGV0 Q8BIJ6 Q8BKC5 Q8BPB0 …	Acadvl Acat2 Actr2 Adk Aldh1b1 Aldh2 Ascc3 Atxn2l Bpnt1 Bpnt2 Brpf1 Casp7 Casz1 Cbll1 Cdc42 Ces1e Chd4 Cmpk1 Crebbp Dbt Ddx42 Des Dnaja3 Dync1li1 Eci2 Eif4b Eif4g1 Ep300 Eps15 Farp1 Fhl1 Flna Flnb Gne Hmgcl Hmgcs2 Hspa2 Hspa4 Hspa8 Iars2 Ipo5 Kif4 Klhl22 Krt8 Lap3 Lmod1 Lyrm4 Mapre1 Mbd2 Mccc1 Mecr Mob1b Mocs1 Mthfd1l Mthfs Mvp Nars2 Ncoa3 Ngef Nipsnap3b Npm1 Otud7b Pcbd2 Pcca Pfkp Pkn2 Plekhj1 P…
Cellular Component	costamere	2	GO:0043034	3	23	218	5082	3.04	0.07332933873669915	1.13	P11679 P16546 P82347	Krt8 Sgcd Sptan1
Cellular Component	tertiary granule	9	GO:0070820	5	53	218	5082	2.2	0.075281543429365	1.12	A2AN08 E9Q557 P16546 P25785 Q8R1Q8	Dsp Dync1li1 Sptan1 Timp2 Ubr4
Cellular Component	chromosome	5	GO:0005694	32	555	218	5082	1.34	0.07532069063124952	1.12	A2AGH6 B2RWS6 O09000 O88271 O88491 P17156 P33174 P45481 P70662 Q2VPQ9 Q3TKT4 Q3UH06 Q60793 Q61166 Q61687 Q6PDK2 Q6PDQ2 Q76MZ3 Q80WC3 Q80X90 Q80XU3 Q8BHJ5 Q8BIH0 Q8BTI8 Q8BTM8 Q8R1Q8 Q8VEE4 Q99MD9 Q99NH0 Q9CY58 Q9WU40 Q9Z2E1	Ankrd17 Atrx Cfdp1 Chd4 Crebbp Dync1li1 Ep300 Flna Flnb Hspa2 Kif4 Klf4 Kmt2d Ldb1 Lemd3 Mapre1 Mbd2 Meaf6 Med12 Nasp Ncoa3 Nsd1 Nucks1 Ppp2r1a Rpa1 Rreb1 Sap130 Serbp1 Smarca4 Srrm2 Tbl1xr1 Tnrc18
Cellular Component	condensed nuclear chromosome	7	GO:0000794	4	38	218	5082	2.45	0.0779843528458286	1.11	P17156 P33174 Q61687 Q8VEE4	Atrx Hspa2 Kif4 Rpa1
Cellular Component	Myb complex	3	GO:0031523	2	11	218	5082	4.24	0.07807619157924023	1.11	Q80X90 Q8BTM8	Flna Flnb
Cellular Component	germ cell nucleus	6	GO:0043073	3	25	218	5082	2.8	0.08954611801399015	1.05	P17156 Q61687 Q8VEE4	Atrx Hspa2 Rpa1
Cellular Component	lateral plasma membrane	2	GO:0016328	5	56	218	5082	2.08	0.09058194837476811	1.04	P16546 P26039 Q05512 Q76MZ3 Q99JW5	Epcam Mark2 Ppp2r1a Sptan1 Tln1
Cellular Component	NuRD complex	3	GO:0016581	2	12	218	5082	3.89	0.09112144551139335	1.04	Q6PDQ2 Q9Z2E1	Chd4 Mbd2
Cellular Component	CHD-type complex	4	GO:0090545	2	12	218	5082	3.89	0.09112144551139335	1.04	Q6PDQ2 Q9Z2E1	Chd4 Mbd2
Cellular Component	proton-transporting two-sector ATPase complex, proton-transporting domain	3	GO:0033177	2	12	218	5082	3.89	0.09112144551139335	1.04	Q9DB20 Q9DCX2	Atp5pd Atp5po
Cellular Component	synaptonemal complex	3	GO:0000795	2	12	218	5082	3.89	0.09112144551139335	1.04	P17156 Q8VEE4	Hspa2 Rpa1
Cellular Component	synaptonemal structure	2	GO:0099086	2	12	218	5082	3.89	0.09112144551139335	1.04	P17156 Q8VEE4	Hspa2 Rpa1
Cellular Component	transport vesicle	7	GO:0030133	3	184	218	5082	0.38	0.09114168689789462	1.04	P63017 Q8K1E0 Q9D662	Hspa8 Sec23b Stx5
Cellular Component	cytoplasmic side of membrane	3	GO:0098562	2	146	218	5082	0.32	0.09353894904995017	1.03	F8VPU2 Q91VH2	Farp1 Snx9
Cellular Component	condensed chromosome	6	GO:0000793	9	118	218	5082	1.78	0.09973241557855798	1	B2RWS6 O88271 P17156 P33174 P45481 Q2VPQ9 Q61687 Q8R1Q8 Q8VEE4	Atrx Cfdp1 Crebbp Dync1li1 Ep300 Hspa2 Kif4 Meaf6 Rpa1
Cellular Component	presynapse	2	GO:0098793	5	241	218	5082	0.48	0.10071155316442157	1	P63017 Q05512 Q61026 Q8K1E0 Q91VH2	Hspa8 Mark2 Ncoa2 Snx9 Stx5
Cellular Component	vacuole	5	GO:0005773	9	351	218	5082	0.6	0.10219466725068088	0.99	O08749 P06797 P16675 P28654 P60766 P61161 P63017 Q8BHN3 Q8R1Q8	Actr2 Cdc42 Ctsa Ctsl Dcn Dld Dync1li1 Ganab Hspa8
Cellular Component	lytic vacuole	6	GO:0000323	7	302	218	5082	0.54	0.10469764099672578	0.98	P06797 P16675 P28654 P61161 P63017 Q8BHN3 Q8R1Q8	Actr2 Ctsa Ctsl Dcn Dync1li1 Ganab Hspa8
Cellular Component	Golgi membrane	5	GO:0000139	7	302	218	5082	0.54	0.10469764099672578	0.98	P07758 P18572 P60766 Q8K1E0 Q91XT4 Q9D662 Q9JMH9	Bsg Cdc42 Myo18a Sec16b Sec23b Serpina1a Stx5
Cellular Component	lysosome	7	GO:0005764	7	302	218	5082	0.54	0.10469764099672578	0.98	P06797 P16675 P28654 P61161 P63017 Q8BHN3 Q8R1Q8	Actr2 Ctsa Ctsl Dcn Dync1li1 Ganab Hspa8
Cellular Component	male germ cell nucleus	7	GO:0001673	2	13	218	5082	3.59	0.10474633256673356	0.98	P17156 Q8VEE4	Hspa2 Rpa1
Cellular Component	membrane raft	4	GO:0045121	4	202	218	5082	0.46	0.11019050116007156	0.96	P14094 P18572 P63017 Q03265	Atp1b1 Atp5f1a Bsg Hspa8
Cellular Component	membrane microdomain	3	GO:0098857	4	202	218	5082	0.46	0.11019050116007156	0.96	P14094 P18572 P63017 Q03265	Atp1b1 Atp5f1a Bsg Hspa8
Cellular Component	apical plasma membrane	4	GO:0016324	4	206	218	5082	0.45	0.11117475772560348	0.95	P14094 P42567 Q99JW5 Q9WUA3	Atp1b1 Epcam Eps15 Pfkp
Cellular Component	transcription repressor complex	3	GO:0017053	4	44	218	5082	2.12	0.11810236915330506	0.93	Q6PDQ2 Q80WC3 Q8BHJ5 Q9Z2E1	Chd4 Mbd2 Tbl1xr1 Tnrc18
Cellular Component	chromosome, centromeric region	3	GO:0000775	9	127	218	5082	1.65	0.11825243234540356	0.93	B2RWS6 O88271 O88491 P45481 Q2VPQ9 Q61166 Q61687 Q76MZ3 Q8R1Q8	Atrx Cfdp1 Crebbp Dync1li1 Ep300 Mapre1 Meaf6 Nsd1 Ppp2r1a
Cellular Component	Prp19 complex	2	GO:0000974	2	14	218	5082	3.33	0.11887766188151577	0.92	P63017 Q9DCD2	Hspa8 Xab2
Cellular Component	extracellular region	2	GO:0005576	25	774	218	5082	0.75	0.1232847627167017	0.91	O88271 P06797 P07758 P08121 P14106 P16546 P16675 P25785 P26039 P28654 P33174 P61161 P63017 Q05512 Q61316 Q62087 Q64176 Q8BTM8 Q91VH2 Q99JW5 Q9D708 Q9EQK5 Q9JIQ8 Q9WUZ9 Q9Z103	Actr2 Adnp C1qb Ces1e Cfdp1 Col3a1 Ctsa Ctsl Dcn Entpd5 Epcam Flna Hspa4 Hspa8 Kif4 Mark2 Mvp Pon3 S100a16 Serpina1a Snx9 Sptan1 Timp2 Tln1 Tmprss2
Cellular Component	nuclear chromosome	6	GO:0000228	17	276	218	5082	1.44	0.12466653233312905	0.9	B2RWS6 O09000 O88491 P17156 P33174 P45481 P70662 Q3TKT4 Q60793 Q61687 Q6PDQ2 Q80XU3 Q8BIH0 Q8BTI8 Q8VEE4 Q99MD9 Q9Z2E1	Atrx Chd4 Crebbp Ep300 Hspa2 Kif4 Klf4 Ldb1 Mbd2 Nasp Ncoa3 Nsd1 Nucks1 Rpa1 Sap130 Smarca4 Srrm2
Cellular Component	late endosome	8	GO:0005770	2	133	218	5082	0.35	0.12801362750563877	0.89	P63017 Q8R1Q8	Dync1li1 Hspa8
Cellular Component	apical part of cell	2	GO:0045177	7	288	218	5082	0.57	0.13248897940449908	0.88	P06797 P14094 P42567 P60766 Q8BWW9 Q99JW5 Q9WUA3	Atp1b1 Cdc42 Ctsl Epcam Eps15 Pfkp Pkn2
Cellular Component	glycoprotein complex	2	GO:0090665	2	15	218	5082	3.11	0.1334474047238488	0.87	P11679 P82347	Krt8 Sgcd
Cellular Component	dystrophin-associated glycoprotein complex	3	GO:0016010	2	15	218	5082	3.11	0.1334474047238488	0.87	P11679 P82347	Krt8 Sgcd
Cellular Component	actin filament	6	GO:0005884	6	75	218	5082	1.86	0.13770904619086766	0.86	P61161 Q05512 Q80X90 Q8BTM8 Q8BVA4 Q99M87	Actr2 Dnaja3 Flna Flnb Lmod1 Mark2
Cellular Component	COPII-coated ER to Golgi transport vesicle	8	GO:0030134	3	32	218	5082	2.19	0.15606093219353637	0.81	P07758 Q8K1E0 Q9D662	Sec23b Serpina1a Stx5
Cellular Component	cortical cytoskeleton	6	GO:0030863	6	80	218	5082	1.75	0.1565384898432374	0.81	P16546 P61161 Q61166 Q61792 Q80X90 Q8BTM8	Actr2 Flna Flnb Lasp1 Mapre1 Sptan1
Cellular Component	spindle microtubule	7	GO:0005876	4	49	218	5082	1.9	0.15705456241636986	0.8	P33174 Q61166 Q8BHJ5 Q99JN2	Kif4 Klhl22 Mapre1 Tbl1xr1
Cellular Component	PML body	3	GO:0016605	4	49	218	5082	1.9	0.15705456241636986	0.8	B2RWS6 P45481 Q61687 Q8VEE4	Atrx Crebbp Ep300 Rpa1
Cellular Component	ficolin-1-rich granule	9	GO:0101002	8	115	218	5082	1.62	0.1576393547251503	0.8	A2AN08 E9Q557 P07758 P25785 P61161 P63017 Q8R1Q8 Q9EQK5	Actr2 Dsp Dync1li1 Hspa8 Mvp Serpina1a Timp2 Ubr4
Cellular Component	kinetochore	3	GO:0000776	6	81	218	5082	1.73	0.16084750152421795	0.79	B2RWS6 O88271 P45481 Q2VPQ9 Q61166 Q8R1Q8	Cfdp1 Crebbp Dync1li1 Ep300 Mapre1 Meaf6
Cellular Component	postsynaptic specialization	3	GO:0099572	3	158	218	5082	0.44	0.16162795218093784	0.79	P61161 P63017 Q61026	Actr2 Hspa8 Ncoa2
Cellular Component	nuclear envelope	3	GO:0005635	7	279	218	5082	0.58	0.16896361774182037	0.77	P14733 Q76MZ3 Q80WC3 Q8BKC5 Q99NH0 Q9EQK5 Q9WU40	Ankrd17 Ipo5 Lemd3 Lmnb1 Mvp Ppp2r1a Tnrc18
Cellular Component	pericentric heterochromatin	4	GO:0005721	2	18	218	5082	2.59	0.17917797083633197	0.75	O88491 Q61687	Atrx Nsd1
Cellular Component	phagocytic vesicle	8	GO:0045335	7	96	218	5082	1.7	0.19361405100761764	0.71	P20152 P31001 P60766 Q80X90 Q8BTM8 Q91VH2 Q9JMH9	Cdc42 Des Flna Flnb Myo18a Snx9 Vim
Cellular Component	microtubule plus-end	3	GO:0035371	2	19	218	5082	2.45	0.19491399189362335	0.71	Q61166 Q8R1Q8	Dync1li1 Mapre1
Cellular Component	secretory vesicle	7	GO:0099503	15	482	218	5082	0.73	0.19512617621151834	0.71	A2AN08 E9Q557 O08749 P06797 P07758 P08121 P16546 P16675 P18572 P25785 P60766 P61161 P63017 Q8R1Q8 Q9EQK5	Actr2 Bsg Cdc42 Col3a1 Ctsa Ctsl Dld Dsp Dync1li1 Hspa8 Mvp Serpina1a Sptan1 Timp2 Ubr4
Cellular Component	A band	2	GO:0031672	5	64	218	5082	1.82	0.19779430319237906	0.7	P26039 Q61792 Q8BWW9 Q99NH0 Q9D8E6	Ankrd17 Lasp1 Pkn2 Rpl4 Tln1
Cellular Component	postsynaptic density	4	GO:0014069	3	151	218	5082	0.46	0.217306511040987	0.66	P61161 P63017 Q61026	Actr2 Hspa8 Ncoa2
Cellular Component	actin-based cell projection	4	GO:0098858	3	151	218	5082	0.46	0.217306511040987	0.66	F8VPU2 P06797 P60766	Cdc42 Ctsl Farp1
Cellular Component	asymmetric synapse	5	GO:0032279	3	153	218	5082	0.46	0.21899584481030826	0.66	P61161 P63017 Q61026	Actr2 Hspa8 Ncoa2
Cellular Component	neuron to neuron synapse	4	GO:0098984	3	154	218	5082	0.45	0.2200422338225143	0.66	P61161 P63017 Q61026	Actr2 Hspa8 Ncoa2
Cellular Component	heterochromatin	3	GO:0000792	5	69	218	5082	1.69	0.22049523284090888	0.66	O88491 Q3TKT4 Q61687 Q6PDQ2 Q9Z2E1	Atrx Chd4 Mbd2 Nsd1 Smarca4
Cellular Component	plasma membrane region	3	GO:0098590	18	561	218	5082	0.75	0.22320640837195832	0.65	E9Q557 O55125 O55126 O88343 P11679 P14094 P16546 P26039 P42567 P60766 Q05512 Q3UUI3 Q61166 Q8BWW9 Q91VH2 Q99JW5 Q99M87 Q9WUA3	Atp1b1 Cdc42 Dnaja3 Dsp Epcam Eps15 Krt8 Mapre1 Mark2 Nipsnap1 Nipsnap2 Pfkp Pkn2 Slc4a4 Snx9 Sptan1 Them4 Tln1
Cellular Component	ER to Golgi transport vesicle membrane	6	GO:0012507	2	21	218	5082	2.22	0.22683989197154383	0.64	Q8K1E0 Q9D662	Sec23b Stx5
Cellular Component	apical dendrite	6	GO:0097440	2	21	218	5082	2.22	0.22683989197154383	0.64	Q80X90 Q8BTM8	Flna Flnb
Cellular Component	aster	3	GO:0005818	2	21	218	5082	2.22	0.22683989197154383	0.64	P33174 Q61166	Kif4 Mapre1
Cellular Component	intracellular non-membrane-bounded organelle	4	GO:0043232	93	1968	218	5082	1.1	0.2275559208267235	0.64	A2AGH6 A2AN08 B2RWS6 E9PZJ8 E9Q557 E9Q5C9 F8VPU2 O09000 O88271 O88491 P06797 P09671 P09926 P11679 P13011 P14733 P16546 P17156 P20152 P26039 P31001 P33174 P35486 P45481 P50544 P53395 P54227 P60766 P61161 P62242 P63017 P63323 P70122 P70662 P82347 P97801 Q05512 Q2VPQ9 Q3TKT4 Q3UH06 Q60793 Q61026 Q61166 Q61316 Q61687 Q61792 Q61937 Q64176 Q64213 Q6PDK2 Q6PDQ2 Q76MZ3 Q7TQH0 Q7TT50 Q80WC3 Q80X90 Q80XU3 …	Acadvl Acat2 Actr2 Ankrd17 Ascc3 Atrx Atxn2l Cdc42 Cdc42bpb Ces1e Cfdp1 Chd4 Chd9 Cmpk1 Crebbp Ctsl Dbt Ddx42 Ddx52 Des Dnaja3 Dsp Dync1li1 Ep300 Farp1 Filip1 Flna Flnb Hadha Hadhb Hspa2 Hspa4 Hspa8 Ipo5 Kif4 Klf4 Klhl22 Kmt2d Krt8 Lasp1 Ldb1 Lemd3 Lmnb1 Lmod1 Mapre1 Mark2 Mbd2 Meaf6 Med12 Mob1b Mrpl39 Mvp Myo18a Nasp Ncoa2 Ncoa3 Nmd3 Nolc1 Npm1 Nsd1 Nucks1 Pdha1 Pkn2 Pnkp Ppan Ppp2r1a Rpa1 Rpl4 …
Cellular Component	non-membrane-bounded organelle	3	GO:0043228	93	1968	218	5082	1.1	0.2275559208267235	0.64	A2AGH6 A2AN08 B2RWS6 E9PZJ8 E9Q557 E9Q5C9 F8VPU2 O09000 O88271 O88491 P06797 P09671 P09926 P11679 P13011 P14733 P16546 P17156 P20152 P26039 P31001 P33174 P35486 P45481 P50544 P53395 P54227 P60766 P61161 P62242 P63017 P63323 P70122 P70662 P82347 P97801 Q05512 Q2VPQ9 Q3TKT4 Q3UH06 Q60793 Q61026 Q61166 Q61316 Q61687 Q61792 Q61937 Q64176 Q64213 Q6PDK2 Q6PDQ2 Q76MZ3 Q7TQH0 Q7TT50 Q80WC3 Q80X90 Q80XU3 …	Acadvl Acat2 Actr2 Ankrd17 Ascc3 Atrx Atxn2l Cdc42 Cdc42bpb Ces1e Cfdp1 Chd4 Chd9 Cmpk1 Crebbp Ctsl Dbt Ddx42 Ddx52 Des Dnaja3 Dsp Dync1li1 Ep300 Farp1 Filip1 Flna Flnb Hadha Hadhb Hspa2 Hspa4 Hspa8 Ipo5 Kif4 Klf4 Klhl22 Kmt2d Krt8 Lasp1 Ldb1 Lemd3 Lmnb1 Lmod1 Mapre1 Mark2 Mbd2 Meaf6 Med12 Mob1b Mrpl39 Mvp Myo18a Nasp Ncoa2 Ncoa3 Nmd3 Nolc1 Npm1 Nsd1 Nucks1 Pdha1 Pkn2 Pnkp Ppan Ppp2r1a Rpa1 Rpl4 …
Cellular Component	organelle membrane	3	GO:0031090	49	1321	218	5082	0.86	0.23737484922381005	0.62	A2AN08 A2APY7 E9Q557 O55125 O55126 P05202 P07758 P09671 P13011 P14733 P18572 P42567 P45952 P50544 P51174 P60766 P63017 Q03265 Q3TL44 Q3UUI3 Q60597 Q61102 Q78IK2 Q80WC3 Q8BKC5 Q8BMD8 Q8BMS1 Q8JZN5 Q8K1E0 Q8K2B3 Q8R164 Q8R1Q8 Q8R4Y4 Q91VH2 Q91VR2 Q91XT4 Q99JY0 Q99M87 Q99NH0 Q9CPP6 Q9CZN7 Q9D662 Q9DB20 Q9DCX2 Q9JKF7 Q9JMH9 Q9R112 Q9WU40 Q9WUZ9	Abcb7 Acad9 Acadl Acadm Acadvl Ankrd17 Atp5f1a Atp5f1c Atp5mk Atp5pd Atp5po Bphl Bsg Cdc42 Dnaja3 Dsp Dync1li1 Entpd5 Eps15 Got2 Hadha Hadhb Hspa8 Ipo5 Lemd3 Lmnb1 Mrpl39 Myo18a Ndufa5 Ndufaf5 Nipsnap1 Nipsnap2 Nlrx1 Ogdh Scd2 Sdha Sec16b Sec23b Serpina1a Shmt2 Slc25a24 Snx9 Sod2 Sqor Stab1 Stx5 Them4 Tnrc18 Ubr4
Cellular Component	cytoplasmic side of plasma membrane	4	GO:0009898	2	115	218	5082	0.41	0.241350951963339	0.62	F8VPU2 Q91VH2	Farp1 Snx9
Cellular Component	protein-DNA complex	2	GO:0032993	5	73	218	5082	1.6	0.24251232607640774	0.62	B2RWS6 P45481 Q61937 Q6PDQ2 Q8VEE4	Chd4 Crebbp Ep300 Npm1 Rpa1
Cellular Component	microtubule end	2	GO:1990752	2	22	218	5082	2.12	0.24294729491194877	0.61	Q61166 Q8R1Q8	Dync1li1 Mapre1
Cellular Component	nuclear periphery	2	GO:0034399	8	122	218	5082	1.53	0.25031274171913775	0.6	P11679 P14733 P20152 P31001 P33174 Q61937 Q8BKC5 Q8CGF7	Des Ipo5 Kif4 Krt8 Lmnb1 Npm1 Tcerg1 Vim
Cellular Component	plasma membrane bounded cell projection	3	GO:0120025	36	1000	218	5082	0.84	0.2576815350556172	0.59	F8VPU2 O08749 P06797 P16546 P20152 P25785 P26039 P31001 P33174 P42567 P45952 P52196 P53395 P54227 P56959 P60766 P61161 P63017 P97801 Q05512 Q3UUI3 Q61026 Q61166 Q76MZ3 Q7TT50 Q80X90 Q8BGD9 Q8BTM8 Q8BWW9 Q8CBY1 Q8CHT1 Q8JZN5 Q8R1Q8 Q91VH2 Q9WUA3 Q9Z103	Acad9 Acadm Actr2 Adnp Cdc42 Cdc42bpb Ctsl Dbt Des Dld Dync1li1 Eif4b Eps15 Farp1 Flna Flnb Fus Hspa8 Kif4 Mapre1 Mark2 Ncoa2 Ngef Pfkp Pkn2 Ppp2r1a Samd4a Smn1 Snx9 Sptan1 Stmn1 Them4 Timp2 Tln1 Tst Vim
Cellular Component	tertiary granule lumen	5	GO:1904724	2	23	218	5082	2.03	0.25910138597490523	0.59	P16546 P25785	Sptan1 Timp2
Cellular Component	type I terminal bouton	4	GO:0061174	2	23	218	5082	2.03	0.25910138597490523	0.59	Q05512 Q91VH2	Mark2 Snx9
Cellular Component	cell projection	2	GO:0042995	37	1022	218	5082	0.84	0.26182742554157923	0.58	F8VPU2 O08749 P06797 P16546 P20152 P25785 P26039 P31001 P33174 P42567 P45952 P52196 P53395 P54227 P56959 P60766 P61161 P63017 P97801 Q05512 Q3UUI3 Q61026 Q61166 Q76MZ3 Q7TT50 Q80X90 Q8BGD9 Q8BTM8 Q8BWW9 Q8CBY1 Q8CHT1 Q8JZN5 Q8R1Q8 Q91VH2 Q9ESZ8 Q9WUA3 Q9Z103	Acad9 Acadm Actr2 Adnp Cdc42 Cdc42bpb Ctsl Dbt Des Dld Dync1li1 Eif4b Eps15 Farp1 Flna Flnb Fus Gtf2i Hspa8 Kif4 Mapre1 Mark2 Ncoa2 Ngef Pfkp Pkn2 Ppp2r1a Samd4a Smn1 Snx9 Sptan1 Stmn1 Them4 Timp2 Tln1 Tst Vim
Cellular Component	postsynapse	2	GO:0098794	7	260	218	5082	0.63	0.2683541013768521	0.57	F8VPU2 P56959 P60766 P61161 P63017 Q61026 Q99M87	Actr2 Cdc42 Dnaja3 Farp1 Fus Hspa8 Ncoa2
Cellular Component	organelle envelope	2	GO:0031967	36	707	218	5082	1.19	0.2705026655128498	0.57	A2APY7 O55125 O55126 P05202 P09671 P14733 P45952 P50544 P51174 Q03265 Q3TL44 Q3UUI3 Q60597 Q61102 Q76MZ3 Q78IK2 Q80WC3 Q8BKC5 Q8BMD8 Q8BMS1 Q8JZN5 Q8K2B3 Q8R164 Q91VR2 Q99JY0 Q99M87 Q99NH0 Q9CPP6 Q9CZN7 Q9DB20 Q9DCX2 Q9EQK5 Q9JKF7 Q9R112 Q9WTP7 Q9WU40	Abcb7 Acad9 Acadl Acadm Acadvl Ak3 Ankrd17 Atp5f1a Atp5f1c Atp5mk Atp5pd Atp5po Bphl Dnaja3 Got2 Hadha Hadhb Ipo5 Lemd3 Lmnb1 Mrpl39 Mvp Ndufa5 Ndufaf5 Nipsnap1 Nipsnap2 Nlrx1 Ogdh Ppp2r1a Sdha Shmt2 Slc25a24 Sod2 Sqor Them4 Tnrc18
Cellular Component	nuclear matrix	2	GO:0016363	6	88	218	5082	1.59	0.2774168743002198	0.56	P11679 P14733 P20152 P31001 P33174 Q61937	Des Kif4 Krt8 Lmnb1 Npm1 Vim
Cellular Component	catalytic complex	2	GO:1902494	37	733	218	5082	1.18	0.27819186657489514	0.56	A2AGH6 B2RRD7 B2RWS6 E9Q5C9 O08749 O88491 P14094 P35486 P45481 P52482 P53395 P56959 P63017 Q2VPQ9 Q3TKT4 Q60597 Q6PDK2 Q6PDQ2 Q76MZ3 Q8BHJ5 Q8BIH0 Q8BMF4 Q8BTI8 Q8BXQ2 Q8BYH8 Q8K2B3 Q8R1Q8 Q91VT4 Q99JN2 Q99MR8 Q9CPP6 Q9D6R2 Q9DCD2 Q9JIY2 Q9WUA3 Q9Z2E1 Q9Z2I8	Atp1b1 Brpf1 Cbll1 Cbr4 Chd4 Chd9 Crebbp Dbt Dlat Dld Dync1li1 Ep300 Fus Hspa8 Idh3a Klhl22 Kmt2d Mbd2 Mccc1 Meaf6 Med12 Ndufa5 Nolc1 Nsd1 Ogdh Pdha1 Pfkp Pigt Ppp2r1a Sap130 Sdha Smarca4 Srrm2 Suclg2 Tbl1xr1 Ube2e1 Xab2
Cellular Component	histone acetyltransferase complex	4	GO:0000123	4	51	218	5082	1.83	0.27950336108861573	0.55	B2RRD7 B2RWS6 P45481 Q2VPQ9	Brpf1 Crebbp Ep300 Meaf6
Cellular Component	plasma membrane protein complex	3	GO:0098797	5	201	218	5082	0.58	0.2828506669379429	0.55	P11679 P14094 P17156 P42567 P82347	Atp1b1 Eps15 Hspa2 Krt8 Sgcd
Cellular Component	membrane protein complex	2	GO:0098796	16	492	218	5082	0.76	0.29086356309400097	0.54	P09671 P11679 P14094 P17156 P42567 P82347 Q03265 Q78IK2 Q8BXQ2 Q8K1E0 Q8K2B3 Q91VR2 Q9CPP6 Q9D662 Q9DB20 Q9DCX2	Atp1b1 Atp5f1a Atp5f1c Atp5mk Atp5pd Atp5po Eps15 Hspa2 Krt8 Ndufa5 Pigt Sdha Sec23b Sgcd Sod2 Stx5
Cellular Component	U2-type catalytic step 2 spliceosome	4	GO:0071007	2	25	218	5082	1.86	0.2914184734610787	0.54	Q8BTI8 Q9DCD2	Srrm2 Xab2
Cellular Component	specific granule lumen	7	GO:0035580	2	25	218	5082	1.86	0.2914184734610787	0.54	P16546 P25785	Sptan1 Timp2
Cellular Component	nucleus	5	GO:0005634	126	2755	218	5082	1.07	0.2975192503811743	0.53	A2AGH6 A2AN08 B2RRD7 B2RUR8 B2RWS6 E9PZJ8 E9Q5C9 O08749 O09000 O35127 O88271 O88491 P06797 P09926 P11679 P13011 P14733 P16675 P17156 P20152 P31001 P33174 P35486 P42567 P45481 P45952 P47738 P50431 P50544 P52482 P53762 P55264 P56959 P60766 P62242 P63017 P63323 P70122 P70662 P82347 P85094 P97447 P97474 P97801 P97864 Q03265 Q05512 Q2VPQ9 Q3TKT4 Q3UH06 Q3UMU9 Q5RKZ7 Q60597 Q60793 Q61026 Q61316 Q61425 …	Acad9 Acadm Acadvl Acat2 Adk Adnp Aldh1b1 Aldh2 Ankrd17 Arnt Ascc3 Atp5f1a Atp5pd Atrx Atxn2l Bpnt2 Brpf1 Casp7 Casz1 Cbll1 Cdc42 Cfdp1 Chd4 Chd9 Cmpk1 Crebbp Ctsa Ctsl Ddx42 Ddx52 Des Dhx32 Dld Dnaja3 Eci2 Eif4g1 Ep300 Epcam Eps15 Fhl1 Filip1 Flna Flnb Fus Grcc10 Gtf2i Hadh Hdgfl2 Hnrnpab Hspa2 Hspa4 Hspa8 Ipo5 Isoc2a Kif4 Klf4 Kmt2d Krt8 Lap3 Ldb1 Lemd3 Lmnb1 Lyrm4 Mark2 Mbd2 Meaf6 Mecr Med12 M…
Cellular Component	lysosomal lumen	6	GO:0043202	4	55	218	5082	1.7	0.29757094966530223	0.53	P06797 P16675 P28654 P63017	Ctsa Ctsl Dcn Hspa8
Cellular Component	nucleoplasm	2	GO:0005654	77	1629	218	5082	1.1	0.2993525482921922	0.52	A2AGH6 A2AN08 B2RRD7 B2RWS6 E9PZJ8 E9Q5C9 O08749 O09000 O35127 O88491 P09926 P11679 P14733 P16675 P17156 P33174 P45481 P45952 P47738 P52482 P53762 P55264 P56959 P62242 P63017 P63323 P70122 P70662 P82347 P97474 P97801 P97864 Q05512 Q2VPQ9 Q3TKT4 Q3UH06 Q60793 Q61026 Q61316 Q61425 Q61464 Q61687 Q61937 Q64213 Q6P8I4 Q6PDK2 Q6PDQ2 Q7TQH0 Q80V26 Q80WC3 Q810A7 Q8BGV0 Q8BHJ5 Q8BIH0 Q8BTI8 Q8BWW9 Q8BYH8 …	Acadm Adk Aldh1b1 Aldh2 Arnt Ascc3 Atp5pd Atrx Atxn2l Bpnt2 Brpf1 Casp7 Casz1 Cbll1 Chd4 Chd9 Crebbp Ctsa Ddx42 Ddx52 Dld Eci2 Ep300 Fus Grcc10 Gtf2i Hadh Hnrnpab Hspa2 Hspa4 Hspa8 Kif4 Klf4 Kmt2d Krt8 Lap3 Ldb1 Lmnb1 Lyrm4 Mark2 Mbd2 Meaf6 Med12 Nars2 Nasp Ncoa2 Ncoa3 Nmd3 Nolc1 Npm1 Nsd1 Oxct1 Pcbd2 Pcnp Pitx2 Pkn2 Pnkp Rpa1 Rps12 Rps8 Rreb1 Sap130 Sbds Sf1 Sgcd Smarca4 Smn1 Srrm2 Surf2 Tbl1xr1…
Cellular Component	Golgi apparatus	5	GO:0005794	23	667	218	5082	0.8	0.30451567691201165	0.52	O09000 P06797 P07758 P08121 P16546 P18572 P28654 P60766 P63323 Q61026 Q61166 Q7TQH0 Q80V26 Q80X90 Q8BHN3 Q8BTM8 Q8K1E0 Q91VH2 Q91XT4 Q9CPY7 Q9D240 Q9D662 Q9JMH9	Atxn2l Bpnt2 Bsg Cdc42 Col3a1 Ctsl Dcn Flna Flnb Ganab Lap3 Mapre1 Myo18a Ncoa2 Ncoa3 Plekhj1 Rps12 Sec16b Sec23b Serpina1a Snx9 Sptan1 Stx5
Cellular Component	extracellular space	2	GO:0005615	13	410	218	5082	0.74	0.30785983834545283	0.51	P06797 P07758 P08121 P14106 P25785 P63017 Q61316 Q62087 Q64176 Q91VH2 Q99JW5 Q9D708 Q9Z103	Adnp C1qb Ces1e Col3a1 Ctsl Epcam Hspa4 Hspa8 Pon3 S100a16 Serpina1a Snx9 Timp2
Cellular Component	protein acetyltransferase complex	3	GO:0031248	4	57	218	5082	1.64	0.3083925781622455	0.51	B2RRD7 B2RWS6 P45481 Q2VPQ9	Brpf1 Crebbp Ep300 Meaf6
Cellular Component	acetyltransferase complex	4	GO:1902493	4	57	218	5082	1.64	0.3083925781622455	0.51	B2RRD7 B2RWS6 P45481 Q2VPQ9	Brpf1 Crebbp Ep300 Meaf6
Cellular Component	ATPase complex	3	GO:1904949	4	58	218	5082	1.61	0.31419553551003215	0.5	P14094 Q3TKT4 Q6PDQ2 Q9Z2E1	Atp1b1 Chd4 Mbd2 Smarca4
Cellular Component	external side of plasma membrane	3	GO:0009897	2	107	218	5082	0.44	0.3292452403891052	0.48	P06797 Q8R4Y4	Ctsl Stab1
Cellular Component	polytene chromosome puff	3	GO:0005703	2	28	218	5082	1.67	0.33949343609935645	0.47	Q6PDK2 Q9CY58	Kmt2d Serbp1
Cellular Component	striated muscle dense body	2	GO:0055120	2	29	218	5082	1.61	0.35531535452626345	0.45	P26039 Q8BWW9	Pkn2 Tln1
Cellular Component	fusome	2	GO:0045169	2	29	218	5082	1.61	0.35531535452626345	0.45	P16546 Q05512	Mark2 Sptan1
Cellular Component	cell projection membrane	4	GO:0031253	5	183	218	5082	0.64	0.35542693322641694	0.45	P26039 P42567 P60766 Q3UUI3 Q61166	Cdc42 Eps15 Mapre1 Them4 Tln1
Cellular Component	cilium	4	GO:0005929	5	187	218	5082	0.62	0.35624997546856174	0.45	O08749 P42567 P53395 Q61166 Q9WUA3	Dbt Dld Eps15 Mapre1 Pfkp
Cellular Component	microtubule associated complex	2	GO:0005875	4	66	218	5082	1.41	0.36813816340121275	0.43	P33174 P54227 Q61166 Q8R1Q8	Dync1li1 Kif4 Mapre1 Stmn1
Cellular Component	chromatin	2	GO:0000785	16	304	218	5082	1.23	0.3798796833304711	0.42	B2RWS6 O09000 O88491 P45481 P70662 Q3TKT4 Q60793 Q61687 Q6PDQ2 Q80WC3 Q80XU3 Q8BIH0 Q8BTI8 Q99MD9 Q99NH0 Q9Z2E1	Ankrd17 Atrx Chd4 Crebbp Ep300 Klf4 Ldb1 Mbd2 Nasp Ncoa3 Nsd1 Nucks1 Sap130 Smarca4 Srrm2 Tnrc18
Cellular Component	ruffle	4	GO:0001726	3	134	218	5082	0.52	0.3816085498860316	0.42	P26039 Q3UUI3 Q91VH2	Snx9 Them4 Tln1
Cellular Component	nuclear inner membrane	5	GO:0005637	2	31	218	5082	1.5	0.3865354483561444	0.41	P14733 Q9WU40	Lemd3 Lmnb1
Cellular Component	Golgi lumen	5	GO:0005796	2	31	218	5082	1.5	0.3865354483561444	0.41	P28654 Q80V26	Bpnt2 Dcn
Cellular Component	endoplasmic reticulum-Golgi intermediate compartment membrane	5	GO:0033116	2	31	218	5082	1.5	0.3865354483561444	0.41	P07758 Q8K1E0	Serpina1a Stx5
Cellular Component	basement membrane	5	GO:0005604	5	82	218	5082	1.42	0.40124993366238315	0.4	O88271 P08121 P25785 P26039 Q64176	Ces1e Cfdp1 Col3a1 Timp2 Tln1
Cellular Component	cell-substrate junction	4	GO:0030055	4	151	218	5082	0.62	0.4148387737791285	0.38	P26039 Q61792 Q80X90 Q8BTM8	Flna Flnb Lasp1 Tln1
Cellular Component	lamellipodium	4	GO:0030027	4	153	218	5082	0.61	0.4157108838766883	0.38	P60766 P61161 Q7TT50 Q8BWW9	Actr2 Cdc42 Cdc42bpb Pkn2
Cellular Component	SWI/SNF superfamily-type complex	3	GO:0070603	3	42	218	5082	1.67	0.4257038667467524	0.37	Q3TKT4 Q6PDQ2 Q9Z2E1	Chd4 Mbd2 Smarca4
Cellular Component	M band	2	GO:0031430	3	43	218	5082	1.63	0.4307044141597116	0.37	P26039 Q8BWW9 Q99NH0	Ankrd17 Pkn2 Tln1
Cellular Component	dendritic shaft	2	GO:0043198	3	44	218	5082	1.59	0.4360457272185923	0.36	P63017 Q80X90 Q8BTM8	Flna Flnb Hspa8
Cellular Component	primary lysosome	8	GO:0005766	2	91	218	5082	0.51	0.4382407545571075	0.36	P16675 P61161	Actr2 Ctsa
Cellular Component	azurophil granule	9	GO:0042582	2	91	218	5082	0.51	0.4382407545571075	0.36	P16675 P61161	Actr2 Ctsa
Cellular Component	apical junction complex	5	GO:0043296	2	99	218	5082	0.47	0.4454251860666073	0.35	Q8BWW9 Q99JW5	Epcam Pkn2
Cellular Component	extrinsic component of membrane	2	GO:0019898	5	173	218	5082	0.67	0.447015053959861	0.35	A2APY7 F8VPU2 Q91VH2 Q99M87 Q9D662	Dnaja3 Farp1 Ndufaf5 Sec23b Snx9
Cellular Component	nuclear membrane	4	GO:0031965	5	172	218	5082	0.68	0.44702242983720086	0.35	P14733 Q80WC3 Q8BKC5 Q99NH0 Q9WU40	Ankrd17 Ipo5 Lemd3 Lmnb1 Tnrc18
Cellular Component	receptor complex	2	GO:0043235	2	100	218	5082	0.47	0.44723985100611335	0.35	P17156 Q6PDK2	Hspa2 Kmt2d
Cellular Component	perikaryon	2	GO:0043204	6	102	218	5082	1.37	0.45142212209909055	0.35	P05202 P06797 P17156 P56959 P63017 P97801	Ctsl Fus Got2 Hspa2 Hspa8 Smn1
Cellular Component	microtubule organizing center	2	GO:0005815	10	300	218	5082	0.78	0.4647678910372098	0.33	A2AN08 P60766 Q61166 Q61937 Q6PDQ2 Q76MZ3 Q8BPB0 Q8BWW9 Q8R1Q8 Q99JN2	Cdc42 Chd4 Dync1li1 Klhl22 Mapre1 Mob1b Npm1 Pkn2 Ppp2r1a Ubr4
Cellular Component	intracellular anatomical structure	2	GO:0005622	212	4885	218	5082	1.01	0.47437750637077297	0.32	A2AGH6 A2AN08 A2APY7 A3KGB4 B2RRD7 B2RUR8 B2RWS6 E9PZJ8 E9Q557 E9Q5C9 F8VPU2 O08749 O09000 O35127 O55125 O55126 O88271 O88491 P05202 P06797 P07758 P08121 P08249 P09671 P09926 P11679 P13011 P14094 P14733 P16332 P16546 P16675 P17156 P18572 P20152 P25785 P26039 P28654 P31001 P33174 P35486 P38060 P42567 P45481 P45952 P47738 P50431 P50544 P51174 P52196 P52482 P53395 P53762 P54227 P54869 P55264 P56959 …	Abcb7 Acad10 Acad9 Acadl Acadm Acadvl Acat1 Acat2 Aco2 Acot9 Acsf3 Actr2 Adk Adnp Ak3 Aldh1b1 Aldh2 Ankrd17 Arnt Ascc3 Atp1b1 Atp5f1a Atp5f1c Atp5mk Atp5pd Atp5po Atrx Atxn2l Auh Bphl Bpnt1 Bpnt2 Brpf1 Bsg Casp7 Casz1 Cbll1 Cbr4 Cdc42 Cdc42bpb Ces1e Cfdp1 Chd4 Chd9 Clybl Cmpk1 Col3a1 Crebbp Ctsa Ctsl Dbt Dcn Ddx42 Ddx52 Des Dhx32 Dlat Dld Dnaja3 Dsp Dync1li1 Eci2 Eif4b Eif4g1 Entpd5 Ep300 Epcam E…
Cellular Component	vesicle membrane	4	GO:0012506	11	332	218	5082	0.77	0.48199260403340655	0.32	A2AN08 E9Q557 P18572 P42567 P63017 Q8K1E0 Q8R1Q8 Q8R4Y4 Q91VH2 Q9D662 Q9WUZ9	Bsg Dsp Dync1li1 Entpd5 Eps15 Hspa8 Sec23b Snx9 Stab1 Stx5 Ubr4
Cellular Component	mitochondrial intermembrane space	6	GO:0005758	3	52	218	5082	1.34	0.48817403164404605	0.31	Q3UUI3 Q9CZN7 Q9WTP7	Ak3 Shmt2 Them4
Cellular Component	cluster of actin-based cell projections	2	GO:0098862	3	116	218	5082	0.6	0.488237027667045	0.31	Q80X90 Q8BTM8 Q9JMH9	Flna Flnb Myo18a
Cellular Component	axon terminus	3	GO:0043679	3	117	218	5082	0.6	0.48856350082475913	0.31	P63017 Q05512 Q91VH2	Hspa8 Mark2 Snx9
Cellular Component	chromosomal region	2	GO:0098687	11	216	218	5082	1.19	0.49370263012591487	0.31	B2RWS6 O88271 O88491 P45481 Q2VPQ9 Q61166 Q61687 Q6PDK2 Q76MZ3 Q8R1Q8 Q9CY58	Atrx Cfdp1 Crebbp Dync1li1 Ep300 Kmt2d Mapre1 Meaf6 Nsd1 Ppp2r1a Serbp1
Cellular Component	neuron projection terminus	2	GO:0044306	3	123	218	5082	0.57	0.49395302670970787	0.31	P63017 Q05512 Q91VH2	Hspa8 Mark2 Snx9
Cellular Component	microtubule cytoskeleton	6	GO:0015630	19	521	218	5082	0.85	0.4949509653014167	0.31	A2AN08 P16546 P17156 P33174 P54227 P60766 P63017 P70122 Q61026 Q61166 Q61937 Q6PDQ2 Q76MZ3 Q8BHJ5 Q8BPB0 Q8BWW9 Q8R1Q8 Q99JN2 Q9CZN7	Cdc42 Chd4 Dync1li1 Hspa2 Hspa8 Kif4 Klhl22 Mapre1 Mob1b Ncoa2 Npm1 Pkn2 Ppp2r1a Sbds Shmt2 Sptan1 Stmn1 Tbl1xr1 Ubr4
Cellular Component	transferase complex, transferring phosphorus-containing groups	4	GO:0061695	3	124	218	5082	0.56	0.49539238180604284	0.31	A2AGH6 P56959 Q9WUA3	Fus Med12 Pfkp
Cellular Component	Sm-like protein family complex	2	GO:0120114	3	53	218	5082	1.32	0.4955460282922188	0.3	E9PZJ8 E9Q5C9 P97801	Ascc3 Nolc1 Smn1
Cellular Component	neuron projection	4	GO:0043005	29	765	218	5082	0.88	0.4992066046844693	0.3	F8VPU2 P06797 P16546 P20152 P25785 P31001 P33174 P42567 P45952 P52196 P53395 P54227 P56959 P60766 P63017 P97801 Q05512 Q61026 Q61166 Q76MZ3 Q80X90 Q8BGD9 Q8BTM8 Q8CBY1 Q8CHT1 Q8JZN5 Q8R1Q8 Q91VH2 Q9Z103	Acad9 Acadm Adnp Cdc42 Ctsl Dbt Des Dync1li1 Eif4b Eps15 Farp1 Flna Flnb Fus Hspa8 Kif4 Mapre1 Mark2 Ncoa2 Ngef Ppp2r1a Samd4a Smn1 Snx9 Sptan1 Stmn1 Timp2 Tst Vim
Cellular Component	Golgi apparatus subcompartment	3	GO:0098791	13	372	218	5082	0.81	0.5070257925899175	0.29	P07758 P18572 P60766 Q7TQH0 Q80X90 Q8BTM8 Q8K1E0 Q91VH2 Q91XT4 Q9CPY7 Q9D240 Q9D662 Q9JMH9	Atxn2l Bsg Cdc42 Flna Flnb Lap3 Myo18a Plekhj1 Sec16b Sec23b Serpina1a Snx9 Stx5
Cellular Component	trans-Golgi network	4	GO:0005802	7	132	218	5082	1.24	0.5118402294210032	0.29	Q7TQH0 Q80X90 Q8BTM8 Q91VH2 Q9CPY7 Q9D240 Q9JMH9	Atxn2l Flna Flnb Lap3 Myo18a Plekhj1 Snx9
Cellular Component	secretory granule	8	GO:0030141	15	423	218	5082	0.83	0.5302179851056508	0.28	A2AN08 E9Q557 O08749 P06797 P07758 P08121 P16546 P16675 P18572 P25785 P60766 P61161 P63017 Q8R1Q8 Q9EQK5	Actr2 Bsg Cdc42 Col3a1 Ctsa Ctsl Dld Dsp Dync1li1 Hspa8 Mvp Serpina1a Sptan1 Timp2 Ubr4
Cellular Component	cell-cell junction	4	GO:0005911	13	261	218	5082	1.16	0.5304816712227676	0.28	E9Q557 P11679 P14094 P16546 P20152 P26039 P31001 P60766 Q7TT50 Q80X90 Q8BTM8 Q8BWW9 Q99JW5	Atp1b1 Cdc42 Cdc42bpb Des Dsp Epcam Flna Flnb Krt8 Pkn2 Sptan1 Tln1 Vim
Cellular Component	cytoplasmic vesicle membrane	5	GO:0030659	11	314	218	5082	0.82	0.5660362194003737	0.25	A2AN08 E9Q557 P18572 P42567 P63017 Q8K1E0 Q8R1Q8 Q8R4Y4 Q91VH2 Q9D662 Q9WUZ9	Bsg Dsp Dync1li1 Entpd5 Eps15 Hspa8 Sec23b Snx9 Stab1 Stx5 Ubr4
Cellular Component	perinuclear region of cytoplasm	2	GO:0048471	20	535	218	5082	0.87	0.5734038011678493	0.24	O09000 P06797 P14733 P20152 P31001 P38060 P47738 P56959 P63017 Q61166 Q7TQH0 Q80X90 Q8BTM8 Q8BWW9 Q91VH2 Q9CY58 Q9CZS1 Q9D662 Q9EQK5 Q9JIY2	Aldh1b1 Aldh2 Atxn2l Cbll1 Ctsl Des Flna Flnb Fus Hmgcl Hspa8 Lmnb1 Mapre1 Mvp Ncoa3 Pkn2 Sec23b Serbp1 Snx9 Vim
Cellular Component	endocytic vesicle	7	GO:0030139	9	182	218	5082	1.15	0.5778408242431468	0.24	P20152 P31001 P42567 P60766 Q80X90 Q8BTM8 Q8R4Y4 Q91VH2 Q9JMH9	Cdc42 Des Eps15 Flna Flnb Myo18a Snx9 Stab1 Vim
Cellular Component	cytoplasmic region	3	GO:0099568	12	343	218	5082	0.82	0.5798873756862369	0.24	P16546 P33174 P60766 P61161 Q05512 Q61166 Q61792 Q80X90 Q8BTM8 Q8BWW9 Q8R1Q8 Q91VH2	Actr2 Cdc42 Dync1li1 Flna Flnb Kif4 Lasp1 Mapre1 Mark2 Pkn2 Snx9 Sptan1
Cellular Component	transporter complex	2	GO:1990351	2	81	218	5082	0.58	0.5840033171176044	0.23	P14094 P17156	Atp1b1 Hspa2
Cellular Component	filopodium	5	GO:0030175	2	87	218	5082	0.54	0.5885192514375961	0.23	F8VPU2 P60766	Cdc42 Farp1
Cellular Component	vesicle lumen	4	GO:0031983	7	209	218	5082	0.78	0.6024371091821384	0.22	P07758 P16546 P16675 P25785 P61161 P63017 Q9EQK5	Actr2 Ctsa Hspa8 Mvp Serpina1a Sptan1 Timp2
Cellular Component	collagen-containing extracellular matrix	4	GO:0062023	5	97	218	5082	1.2	0.6097824890826731	0.21	O88271 P08121 P25785 P26039 Q64176	Ces1e Cfdp1 Col3a1 Timp2 Tln1
Cellular Component	ficolin-1-rich granule lumen	5	GO:1904813	5	98	218	5082	1.19	0.612671633753075	0.21	P07758 P25785 P61161 P63017 Q9EQK5	Actr2 Hspa8 Mvp Serpina1a Timp2
Cellular Component	vacuolar lumen	5	GO:0005775	5	101	218	5082	1.15	0.6220104476755146	0.21	P06797 P16675 P28654 P61161 P63017	Actr2 Ctsa Ctsl Dcn Hspa8
Cellular Component	nuclear speck	3	GO:0016607	12	246	218	5082	1.14	0.6270458028179571	0.2	O35127 P09926 P45952 Q3UH06 Q61464 Q61937 Q6PDQ2 Q7TQH0 Q810A7 Q8BIH0 Q8BTI8 Q9JIY2	Acadm Atxn2l Cbll1 Chd4 Ddx42 Grcc10 Npm1 Rreb1 Sap130 Srrm2 Surf2 Znf638
Cellular Component	axon	5	GO:0030424	17	457	218	5082	0.87	0.6281429879873104	0.2	P16546 P20152 P25785 P31001 P33174 P42567 P45952 P60766 P63017 Q05512 Q61166 Q80X90 Q8BTM8 Q8CHT1 Q8R1Q8 Q91VH2 Q9Z103	Acadm Adnp Cdc42 Des Dync1li1 Eps15 Flna Flnb Hspa8 Kif4 Mapre1 Mark2 Ngef Snx9 Sptan1 Timp2 Vim
Cellular Component	leading edge membrane	2	GO:0031256	3	110	218	5082	0.64	0.6310052728171927	0.2	P26039 P60766 Q3UUI3	Cdc42 Them4 Tln1
Cellular Component	midbody	2	GO:0030496	6	119	218	5082	1.18	0.64402775392293	0.19	P20152 P33174 P60766 Q61166 Q8BWW9 Q9CPY7	Cdc42 Kif4 Lap3 Mapre1 Pkn2 Vim
Cellular Component	mitochondrial outer membrane	5	GO:0005741	6	120	218	5082	1.17	0.6460339579756018	0.19	O55125 O55126 Q3TL44 Q8R164 Q99JY0 Q99M87	Bphl Dnaja3 Hadhb Nipsnap1 Nipsnap2 Nlrx1
Cellular Component	cell junction	2	GO:0030054	20	526	218	5082	0.89	0.649442890049879	0.19	E9Q557 F8VPU2 P06797 P11679 P14094 P16546 P20152 P26039 P31001 P52196 P60766 Q3TL44 Q61792 Q7TT50 Q80X90 Q8BTM8 Q8BWW9 Q8CBY1 Q99JW5 Q99M87	Atp1b1 Cdc42 Cdc42bpb Ctsl Des Dnaja3 Dsp Epcam Farp1 Flna Flnb Krt8 Lasp1 Nlrx1 Pkn2 Samd4a Sptan1 Tln1 Tst Vim
Cellular Component	cell cortex	3	GO:0005938	10	282	218	5082	0.83	0.6498052338001818	0.19	P16546 P60766 P61161 Q05512 Q61166 Q61792 Q80X90 Q8BTM8 Q8BWW9 Q91VH2	Actr2 Cdc42 Flna Flnb Lasp1 Mapre1 Mark2 Pkn2 Snx9 Sptan1
Cellular Component	cell surface	2	GO:0009986	10	285	218	5082	0.82	0.6505935821482169	0.19	P05202 P06797 P17156 P25785 P26039 P63017 Q64176 Q8R4Y4 Q99JW5 Q9JMH9	Ces1e Ctsl Epcam Got2 Hspa2 Hspa8 Myo18a Stab1 Timp2 Tln1
Cellular Component	cell leading edge	2	GO:0031252	10	286	218	5082	0.82	0.6509633112108402	0.19	P20152 P26039 P31001 P60766 P61161 P70662 Q3UUI3 Q7TT50 Q8BWW9 Q91VH2	Actr2 Cdc42 Cdc42bpb Des Ldb1 Pkn2 Snx9 Them4 Tln1 Vim
Cellular Component	microbody lumen	5	GO:0031907	2	33	218	5082	1.41	0.6512965628860206	0.19	P38060 Q9WUR2	Eci2 Hmgcl
Cellular Component	peroxisomal matrix	6	GO:0005782	2	33	218	5082	1.41	0.6512965628860206	0.19	P38060 Q9WUR2	Eci2 Hmgcl
Cellular Component	secretory granule membrane	5	GO:0030667	4	127	218	5082	0.73	0.6604433680508861	0.18	A2AN08 E9Q557 P18572 Q8R1Q8	Bsg Dsp Dync1li1 Ubr4
Cellular Component	spindle midzone	2	GO:0051233	2	35	218	5082	1.33	0.661273184782961	0.18	P33174 P60766	Cdc42 Kif4
Cellular Component	focal adhesion	5	GO:0005925	4	137	218	5082	0.68	0.6656702827176857	0.18	P26039 Q61792 Q80X90 Q8BTM8	Flna Flnb Lasp1 Tln1
Cellular Component	synaptic membrane	4	GO:0097060	4	137	218	5082	0.68	0.6656702827176857	0.18	O55125 O55126 Q91VH2 Q99M87	Dnaja3 Nipsnap1 Nipsnap2 Snx9
Cellular Component	P granule	5	GO:0043186	2	38	218	5082	1.23	0.6776742460690437	0.17	A2AN08 Q76MZ3	Ppp2r1a Ubr4
Cellular Component	cytosolic small ribosomal subunit	5	GO:0022627	2	39	218	5082	1.2	0.6834238169634856	0.17	P62242 P63323	Rps12 Rps8
Cellular Component	transferase complex	3	GO:1990234	17	363	218	5082	1.09	0.6862120810065007	0.16	A2AGH6 B2RRD7 B2RWS6 O08749 O88491 P45481 P52482 P53395 P56959 P63017 Q2VPQ9 Q60597 Q6PDK2 Q8BYH8 Q99JN2 Q9JIY2 Q9WUA3	Brpf1 Cbll1 Chd9 Crebbp Dbt Dld Ep300 Fus Hspa8 Klhl22 Kmt2d Meaf6 Med12 Nsd1 Ogdh Pfkp Ube2e1
Cellular Component	cytoplasm	2	GO:0005737	186	4384	218	5082	0.99	0.6872531180385533	0.16	A2AN08 A2APY7 B2RRD7 B2RUR8 B2RWS6 E9PZJ8 E9Q557 E9Q5C9 F8VPU2 O08749 O09000 O35127 O55125 O55126 P05202 P06797 P07758 P08121 P08249 P09671 P11679 P13011 P14733 P16332 P16546 P16675 P17156 P18572 P20152 P25785 P26039 P28654 P31001 P33174 P35486 P38060 P42567 P45481 P45952 P47738 P50431 P50544 P51174 P52196 P52482 P53395 P53762 P54227 P54869 P55264 P56959 P60766 P61161 P62242 P63017 P63323 P70122 …	Abcb7 Acad10 Acad9 Acadl Acadm Acadvl Acat1 Acat2 Aco2 Acot9 Acsf3 Actr2 Adk Adnp Ak3 Aldh1b1 Aldh2 Ankrd17 Arnt Ascc3 Atp5f1a Atp5f1c Atp5mk Atp5pd Atp5po Atrx Atxn2l Auh Bphl Bpnt1 Bpnt2 Brpf1 Bsg Casp7 Casz1 Cbll1 Cbr4 Cdc42 Cdc42bpb Ces1e Chd4 Chd9 Clybl Cmpk1 Col3a1 Crebbp Ctsa Ctsl Dbt Dcn Ddx42 Ddx52 Des Dhx32 Dlat Dld Dnaja3 Dsp Dync1li1 Eci2 Eif4b Eif4g1 Entpd5 Ep300 Eps15 Farp1 Fhl1 Fil…
Cellular Component	germ plasm	4	GO:0060293	2	40	218	5082	1.17	0.689278022479221	0.16	A2AN08 Q76MZ3	Ppp2r1a Ubr4
Cellular Component	axon cytoplasm	6	GO:1904115	2	40	218	5082	1.17	0.689278022479221	0.16	P33174 Q8R1Q8	Dync1li1 Kif4
Cellular Component	neuronal cell body	3	GO:0043025	15	402	218	5082	0.87	0.6997457250841315	0.16	P05202 P06797 P17156 P25785 P56959 P60766 P63017 P97801 Q61026 Q80X90 Q8BGD9 Q8BTM8 Q91VH2 Q9ESZ8 Q9Z103	Adnp Cdc42 Ctsl Eif4b Flna Flnb Fus Got2 Gtf2i Hspa2 Hspa8 Ncoa2 Smn1 Snx9 Timp2
Cellular Component	ribosome	5	GO:0005840	6	176	218	5082	0.79	0.7053330806396481	0.15	P62242 P63323 Q61937 Q64213 Q9D8E6 Q9JKF7	Mrpl39 Npm1 Rpl4 Rps12 Rps8 Sf1
Cellular Component	vesicle coat	4	GO:0030120	2	44	218	5082	1.06	0.7133715411468537	0.15	P42567 Q9D662	Eps15 Sec23b
Cellular Component	basal plasma membrane	4	GO:0009925	2	44	218	5082	1.06	0.7133715411468537	0.15	P42567 Q99JW5	Epcam Eps15
Cellular Component	cell body	2	GO:0044297	17	450	218	5082	0.88	0.7140784101013583	0.15	P05202 P06797 P17156 P20152 P25785 P31001 P56959 P60766 P63017 P97801 Q61026 Q80X90 Q8BGD9 Q8BTM8 Q91VH2 Q9ESZ8 Q9Z103	Adnp Cdc42 Ctsl Des Eif4b Flna Flnb Fus Got2 Gtf2i Hspa2 Hspa8 Ncoa2 Smn1 Snx9 Timp2 Vim
Cellular Component	acrosomal vesicle	9	GO:0001669	2	45	218	5082	1.04	0.7194836920975609	0.14	O08749 P18572	Bsg Dld
Cellular Component	cytoplasmic vesicle lumen	5	GO:0060205	7	203	218	5082	0.8	0.722558651468244	0.14	P07758 P16546 P16675 P25785 P61161 P63017 Q9EQK5	Actr2 Ctsa Hspa8 Mvp Serpina1a Sptan1 Timp2
Cellular Component	spindle	5	GO:0005819	10	209	218	5082	1.12	0.7256791592540149	0.14	P17156 P33174 P60766 P70122 Q61166 Q61937 Q76MZ3 Q8BHJ5 Q8R1Q8 Q99JN2	Cdc42 Dync1li1 Hspa2 Kif4 Klhl22 Mapre1 Npm1 Ppp2r1a Sbds Tbl1xr1
Cellular Component	cortical actin cytoskeleton	7	GO:0030864	3	56	218	5082	1.25	0.7333183453870824	0.13	P16546 P61161 Q61792	Actr2 Lasp1 Sptan1
Cellular Component	specific granule	9	GO:0042581	3	56	218	5082	1.25	0.7333183453870824	0.13	A2AN08 P16546 P25785	Sptan1 Timp2 Ubr4
Cellular Component	centrosome	3	GO:0005813	10	218	218	5082	1.07	0.7339588192522837	0.13	A2AN08 P60766 Q61166 Q61937 Q6PDQ2 Q76MZ3 Q8BPB0 Q8BWW9 Q8R1Q8 Q99JN2	Cdc42 Chd4 Dync1li1 Klhl22 Mapre1 Mob1b Npm1 Pkn2 Ppp2r1a Ubr4
Cellular Component	organelle envelope lumen	5	GO:0031970	3	61	218	5082	1.15	0.745611401111198	0.13	Q3UUI3 Q9CZN7 Q9WTP7	Ak3 Shmt2 Them4
Cellular Component	distal axon	2	GO:0150034	9	248	218	5082	0.85	0.7475465523586287	0.13	P25785 P60766 P63017 Q05512 Q61166 Q80X90 Q8BTM8 Q8CHT1 Q91VH2	Cdc42 Flna Flnb Hspa8 Mapre1 Mark2 Ngef Snx9 Timp2
Cellular Component	small ribosomal subunit	4	GO:0015935	3	62	218	5082	1.13	0.7484401928711494	0.13	P62242 P63323 Q61937	Npm1 Rps12 Rps8
Cellular Component	mitotic spindle	6	GO:0072686	3	68	218	5082	1.03	0.7672762306924478	0.12	P60766 Q76MZ3 Q99JN2	Cdc42 Klhl22 Ppp2r1a
Cellular Component	contractile actin filament bundle	3	GO:0097517	2	72	218	5082	0.65	0.7698716912613078	0.11	Q80X90 Q8BTM8	Flna Flnb
Cellular Component	stress fiber	3	GO:0001725	2	72	218	5082	0.65	0.7698716912613078	0.11	Q80X90 Q8BTM8	Flna Flnb
Cellular Component	plasma membrane bounded cell projection cytoplasm	4	GO:0032838	2	74	218	5082	0.63	0.7708783540379485	0.11	P33174 Q8R1Q8	Dync1li1 Kif4
Cellular Component	catalytic step 2 spliceosome	3	GO:0071013	2	74	218	5082	0.63	0.7708783540379485	0.11	Q8BTI8 Q9DCD2	Srrm2 Xab2
Cellular Component	transmembrane transporter complex	3	GO:1902495	2	76	218	5082	0.61	0.7724022594142517	0.11	P14094 P17156	Atp1b1 Hspa2
Cellular Component	ruffle membrane	3	GO:0032587	2	76	218	5082	0.61	0.7724022594142517	0.11	P26039 Q3UUI3	Them4 Tln1
Cellular Component	rough endoplasmic reticulum	6	GO:0005791	2	77	218	5082	0.61	0.7733465795432182	0.11	Q61026 Q9D8E6	Ncoa2 Rpl4
Cellular Component	actin filament bundle	2	GO:0032432	2	79	218	5082	0.59	0.7755766280356537	0.11	Q80X90 Q8BTM8	Flna Flnb
Cellular Component	actomyosin	2	GO:0042641	4	80	218	5082	1.17	0.7768530351988328	0.11	Q7TT50 Q80X90 Q8BTM8 Q9JMH9	Cdc42bpb Flna Flnb Myo18a
Cellular Component	spindle pole	2	GO:0000922	4	81	218	5082	1.15	0.7782308457063702	0.11	P70122 Q61937 Q8R1Q8 Q99JN2	Dync1li1 Klhl22 Npm1 Sbds
Cellular Component	coated vesicle membrane	5	GO:0030662	4	84	218	5082	1.11	0.7829268613625237	0.11	P42567 P63017 Q8K1E0 Q9D662	Eps15 Hspa8 Sec23b Stx5
Cellular Component	large ribosomal subunit	4	GO:0015934	4	88	218	5082	1.06	0.7903338597338657	0.1	P63323 Q61937 Q9D8E6 Q9JKF7	Mrpl39 Npm1 Rpl4 Rps12
Cellular Component	Golgi-associated vesicle	7	GO:0005798	3	95	218	5082	0.74	0.7986858004221071	0.1	P07758 Q8K1E0 Q9D662	Sec23b Serpina1a Stx5
Cellular Component	extrinsic component of plasma membrane	3	GO:0019897	3	95	218	5082	0.74	0.7986858004221071	0.1	F8VPU2 Q91VH2 Q99M87	Dnaja3 Farp1 Snx9
Cellular Component	cytosolic ribosome	6	GO:0022626	3	96	218	5082	0.73	0.7989473135346439	0.1	P62242 P63323 Q9D8E6	Rpl4 Rps12 Rps8
Cellular Component	brush border	3	GO:0005903	3	96	218	5082	0.73	0.7989473135346439	0.1	Q80X90 Q8BTM8 Q9JMH9	Flna Flnb Myo18a
Cellular Component	clathrin-coated vesicle	8	GO:0030136	3	99	218	5082	0.71	0.8002709493347764	0.1	P42567 P63017 Q91VH2	Eps15 Hspa8 Snx9
Cellular Component	ubiquitin ligase complex	3	GO:0000151	5	103	218	5082	1.13	0.8032031989479661	0.1	A2AGH6 P52482 P63017 Q99JN2 Q9JIY2	Cbll1 Hspa8 Klhl22 Med12 Ube2e1
Cellular Component	ribonucleoprotein complex	2	GO:1990904	26	590	218	5082	1.03	0.8294846125325015	0.08	A2AN08 E9PZJ8 E9Q5C9 P20152 P31001 P56959 P60766 P62242 P63017 P63323 P97801 Q61937 Q64213 Q6NZJ6 Q76MZ3 Q7TQH0 Q8BGD9 Q8BTI8 Q8BZS9 Q8CBY1 Q91YU8 Q99020 Q9CY58 Q9D8E6 Q9DCD2 Q9JKF7	Ascc3 Atxn2l Cdc42 Des Dhx32 Eif4b Eif4g1 Fus Hnrnpab Hspa8 Mrpl39 Nolc1 Npm1 Ppan Ppp2r1a Rpl4 Rps12 Rps8 Samd4a Serbp1 Sf1 Smn1 Srrm2 Ubr4 Vim Xab2
Cellular Component	endoplasmic reticulum lumen	5	GO:0005788	5	141	218	5082	0.83	0.833579591366159	0.08	P07758 P08121 Q64176 Q8BHN3 Q9D7B7	Ces1e Col3a1 Ganab Gpx8 Serpina1a
Cellular Component	ribosomal subunit	3	GO:0044391	5	146	218	5082	0.8	0.8346646227352101	0.08	P62242 P63323 Q61937 Q9D8E6 Q9JKF7	Mrpl39 Npm1 Rpl4 Rps12 Rps8
Cellular Component	basolateral plasma membrane	4	GO:0016323	7	150	218	5082	1.09	0.8364194625495565	0.08	E9Q557 O88343 P14094 P16546 P42567 Q05512 Q99JW5	Atp1b1 Dsp Epcam Eps15 Mark2 Slc4a4 Sptan1
Cellular Component	growth cone	3	GO:0030426	7	156	218	5082	1.05	0.8403762933221055	0.08	P25785 P60766 Q61166 Q80X90 Q8BTM8 Q8CHT1 Q91VH2	Cdc42 Flna Flnb Mapre1 Ngef Snx9 Timp2
Cellular Component	site of polarized growth	2	GO:0030427	7	161	218	5082	1.01	0.8447366658098456	0.07	P25785 P60766 Q61166 Q80X90 Q8BTM8 Q8CHT1 Q91VH2	Cdc42 Flna Flnb Mapre1 Ngef Snx9 Timp2
Cellular Component	microtubule	6	GO:0005874	8	178	218	5082	1.05	0.8499491088453381	0.07	P33174 P54227 P63017 Q61026 Q61166 Q8BHJ5 Q8R1Q8 Q99JN2	Dync1li1 Hspa8 Kif4 Klhl22 Mapre1 Ncoa2 Stmn1 Tbl1xr1
Cellular Component	secretory granule lumen	6	GO:0034774	7	193	218	5082	0.85	0.8554851757919053	0.07	P07758 P16546 P16675 P25785 P61161 P63017 Q9EQK5	Actr2 Ctsa Hspa8 Mvp Serpina1a Sptan1 Timp2
Cellular Component	anchoring junction	3	GO:0070161	9	234	218	5082	0.9	0.8691042168976703	0.06	E9Q557 P16546 P20152 P26039 P31001 P60766 Q61792 Q80X90 Q8BTM8	Cdc42 Des Dsp Flna Flnb Lasp1 Sptan1 Tln1 Vim
Cellular Component	actin cytoskeleton	6	GO:0015629	11	286	218	5082	0.9	0.880192761570306	0.06	P16546 P61161 Q05512 Q61792 Q7TT50 Q80X90 Q8BTM8 Q8BVA4 Q99M87 Q9CS72 Q9JMH9	Actr2 Cdc42bpb Dnaja3 Filip1 Flna Flnb Lasp1 Lmod1 Mark2 Myo18a Sptan1
Cellular Component	protein-containing complex	1	GO:0032991	102	2403	218	5082	0.99	0.8899603951556887	0.05	A2AGH6 A2AN08 B2RRD7 B2RWS6 E9PZJ8 E9Q5C9 O08749 O09000 O88271 O88491 P05202 P08121 P09671 P11679 P14094 P14106 P16546 P17156 P20152 P28654 P31001 P33174 P35486 P42567 P45481 P52482 P53395 P53762 P54227 P56959 P60766 P61161 P62242 P63017 P63323 P70662 P82347 P97474 P97801 Q03265 Q2VPQ9 Q3TKT4 Q5RKZ7 Q60597 Q60793 Q61026 Q61166 Q61316 Q61792 Q61937 Q64213 Q6NZJ6 Q6PDK2 Q6PDQ2 Q76MZ3 Q78IK2 Q7TQH0 …	Actr2 Arnt Ascc3 Atp1b1 Atp5f1a Atp5f1c Atp5mk Atp5pd Atp5po Atxn2l Brpf1 C1qb Cbll1 Cbr4 Cdc42 Cfdp1 Chd4 Chd9 Col3a1 Crebbp Dbt Dcn Des Dhx32 Dlat Dld Dync1li1 Eif4b Eif4g1 Ep300 Eps15 Flna Flnb Fus Ganab Got2 Hadha Hadhb Hnrnpab Hspa2 Hspa4 Hspa8 Idh3a Ipo5 Kif4 Klf4 Klhl22 Kmt2d Krt8 Lasp1 Ldb1 Lyrm4 Mapre1 Mbd2 Mccc1 Meaf6 Med12 Mocs1 Mrpl39 Mvp Myo18a Nasp Ncoa2 Ncoa3 Ndufa5 Nolc1 Npm1 Nsd1…
Cellular Component	dendritic tree	5	GO:0097447	15	381	218	5082	0.92	0.8951245387977632	0.05	F8VPU2 P53395 P56959 P60766 P63017 Q05512 Q61026 Q76MZ3 Q80X90 Q8BGD9 Q8BTM8 Q8CBY1 Q8CHT1 Q8JZN5 Q9Z103	Acad9 Adnp Cdc42 Dbt Eif4b Farp1 Flna Flnb Fus Hspa8 Mark2 Ncoa2 Ngef Ppp2r1a Samd4a
Cellular Component	dendrite	5	GO:0030425	15	381	218	5082	0.92	0.8951245387977632	0.05	F8VPU2 P53395 P56959 P60766 P63017 Q05512 Q61026 Q76MZ3 Q80X90 Q8BGD9 Q8BTM8 Q8CBY1 Q8CHT1 Q8JZN5 Q9Z103	Acad9 Adnp Cdc42 Dbt Eif4b Farp1 Flna Flnb Fus Hspa8 Mark2 Ncoa2 Ngef Ppp2r1a Samd4a
Cellular Component	synapse	3	GO:0045202	23	522	218	5082	1.03	0.9090592661548285	0.04	F8VPU2 O55125 O55126 P16546 P20152 P26039 P31001 P42567 P52196 P54227 P56959 P60766 P61161 P63017 P97801 Q05512 Q61026 Q64176 Q8CBY1 Q8CHT1 Q8K1E0 Q91VH2 Q99M87	Actr2 Cdc42 Ces1e Des Dnaja3 Eps15 Farp1 Fus Hspa8 Mark2 Ncoa2 Ngef Nipsnap1 Nipsnap2 Samd4a Smn1 Snx9 Sptan1 Stmn1 Stx5 Tln1 Tst Vim
Cellular Component	somatodendritic compartment	2	GO:0036477	22	544	218	5082	0.94	0.9107051276582873	0.04	F8VPU2 P05202 P06797 P17156 P25785 P53395 P56959 P60766 P63017 P97801 Q05512 Q61026 Q76MZ3 Q80X90 Q8BGD9 Q8BTM8 Q8CBY1 Q8CHT1 Q8JZN5 Q91VH2 Q9ESZ8 Q9Z103	Acad9 Adnp Cdc42 Ctsl Dbt Eif4b Farp1 Flna Flnb Fus Got2 Gtf2i Hspa2 Hspa8 Mark2 Ncoa2 Ngef Ppp2r1a Samd4a Smn1 Snx9 Timp2
Cellular Component	cytoskeleton	5	GO:0005856	39	902	218	5082	1.01	0.9279607069593444	0.03	A2AN08 E9Q557 F8VPU2 P11679 P14733 P16546 P17156 P20152 P26039 P31001 P33174 P54227 P60766 P61161 P63017 P70122 P82347 Q05512 Q3TKT4 Q61026 Q61166 Q61792 Q61937 Q6PDQ2 Q76MZ3 Q7TT50 Q80X90 Q8BHJ5 Q8BPB0 Q8BTM8 Q8BVA4 Q8BWW9 Q8R1Q8 Q99JN2 Q99M87 Q9CS72 Q9CZN7 Q9EQK5 Q9JMH9	Actr2 Cdc42 Cdc42bpb Chd4 Des Dnaja3 Dsp Dync1li1 Farp1 Filip1 Flna Flnb Hspa2 Hspa8 Kif4 Klhl22 Krt8 Lasp1 Lmnb1 Lmod1 Mapre1 Mark2 Mob1b Mvp Myo18a Ncoa2 Npm1 Pkn2 Ppp2r1a Sbds Sgcd Shmt2 Smarca4 Sptan1 Stmn1 Tbl1xr1 Tln1 Ubr4 Vim
Cellular Component	cell cortex region	4	GO:0099738	2	63	218	5082	0.74	1	0	Q05512 Q8BWW9	Mark2 Pkn2
Cellular Component	transport vesicle membrane	5	GO:0030658	2	68	218	5082	0.69	1	0	Q8K1E0 Q9D662	Sec23b Stx5
Cellular Component	Golgi-associated vesicle membrane	5	GO:0030660	2	52	218	5082	0.9	1	0	Q8K1E0 Q9D662	Sec23b Stx5
Cellular Component	small nuclear ribonucleoprotein complex	3	GO:0030532	2	50	218	5082	0.93	1	0	E9PZJ8 E9Q5C9	Ascc3 Nolc1
Cellular Component	outer membrane	3	GO:0019867	6	140	218	5082	1	1	0	O55125 O55126 Q3TL44 Q8R164 Q99JY0 Q99M87	Bphl Dnaja3 Hadhb Nipsnap1 Nipsnap2 Nlrx1
Cellular Component	membrane coat	3	GO:0030117	2	65	218	5082	0.72	1	0	P42567 Q9D662	Eps15 Sec23b
Cellular Component	neuron projection cytoplasm	5	GO:0120111	2	53	218	5082	0.88	1	0	P33174 Q8R1Q8	Dync1li1 Kif4
Cellular Component	cytosolic large ribosomal subunit	5	GO:0022625	2	52	218	5082	0.9	1	0	P63323 Q9D8E6	Rpl4 Rps12
Cellular Component	clathrin-coated vesicle membrane	6	GO:0030665	2	50	218	5082	0.93	1	0	P42567 P63017	Eps15 Hspa8
Cellular Component	RNA polymerase II, holoenzyme	4	GO:0016591	2	53	218	5082	0.88	1	0	A2AGH6 P56959	Fus Med12
Cellular Component	sarcoplasm	3	GO:0016528	2	52	218	5082	0.9	1	0	Q80X90 Q8BTM8	Flna Flnb
Cellular Component	extracellular vesicle	5	GO:1903561	3	71	218	5082	0.99	1	0	P63017 Q61316 Q91VH2	Hspa4 Hspa8 Snx9
Cellular Component	endoplasmic reticulum-Golgi intermediate compartment	5	GO:0005793	3	72	218	5082	0.97	1	0	P07758 Q8K1E0 Q9JMH9	Myo18a Serpina1a Stx5
Cellular Component	lipid droplet	5	GO:0005811	2	54	218	5082	0.86	1	0	Q61316 Q64176	Ces1e Hspa4
Cellular Component	adherens junction	5	GO:0005912	9	227	218	5082	0.92	1	0	E9Q557 P16546 P20152 P26039 P31001 P60766 Q61792 Q80X90 Q8BTM8	Cdc42 Des Dsp Flna Flnb Lasp1 Sptan1 Tln1 Vim
Cellular Component	coated vesicle	7	GO:0030135	6	150	218	5082	0.93	1	0	P07758 P42567 P63017 Q8K1E0 Q91VH2 Q9D662	Eps15 Hspa8 Sec23b Serpina1a Snx9 Stx5
Cellular Component	endocytic vesicle membrane	5	GO:0030666	3	82	218	5082	0.85	1	0	P42567 Q8R4Y4 Q91VH2	Eps15 Snx9 Stab1
Cellular Component	extracellular exosome	6	GO:0070062	3	71	218	5082	0.99	1	0	P63017 Q61316 Q91VH2	Hspa4 Hspa8 Snx9
Cellular Component	extracellular matrix	3	GO:0031012	6	148	218	5082	0.95	1	0	O88271 P08121 P25785 P26039 P28654 Q64176	Ces1e Cfdp1 Col3a1 Dcn Timp2 Tln1
Cellular Component	nuclear DNA-directed RNA polymerase complex	3	GO:0055029	2	60	218	5082	0.78	1	0	A2AGH6 P56959	Fus Med12
Cellular Component	pigment granule	7	GO:0048770	3	78	218	5082	0.9	1	0	P18572 P63017 Q8BHN3	Bsg Ganab Hspa8
Cellular Component	coated membrane	3	GO:0048475	2	65	218	5082	0.72	1	0	P42567 Q9D662	Eps15 Sec23b
Cellular Component	pole plasm	3	GO:0045495	2	46	218	5082	1.01	1	0	A2AN08 Q76MZ3	Ppp2r1a Ubr4
Cellular Component	fibrillar center	2	GO:0001650	3	76	218	5082	0.92	1	0	E9Q5C9 Q3UH06 Q8CBY1	Nolc1 Rreb1 Samd4a
Cellular Component	basal part of cell	2	GO:0045178	3	76	218	5082	0.92	1	0	P42567 Q05512 Q99JW5	Epcam Eps15 Mark2
Cellular Component	intercellular bridge	2	GO:0045171	2	48	218	5082	0.97	1	0	P33174 Q05512	Kif4 Mark2
Cellular Component	euchromatin	3	GO:0000791	2	46	218	5082	1.01	1	0	Q3TKT4 Q60793	Klf4 Smarca4
Cellular Component	neuron spine	5	GO:0044309	5	117	218	5082	1	1	0	F8VPU2 P56959 P60766 P63017 Q61026	Cdc42 Farp1 Fus Hspa8 Ncoa2
Cellular Component	extracellular organelle	3	GO:0043230	3	76	218	5082	0.92	1	0	P63017 Q61316 Q91VH2	Hspa4 Hspa8 Snx9
Cellular Component	nuclear pore	3	GO:0005643	2	53	218	5082	0.88	1	0	Q8BKC5 Q9EQK5	Ipo5 Mvp
Cellular Component	dendritic spine	3	GO:0043197	5	116	218	5082	1	1	0	F8VPU2 P56959 P60766 P63017 Q61026	Cdc42 Farp1 Fus Hspa8 Ncoa2
Cellular Component	terminal bouton	3	GO:0043195	3	88	218	5082	0.79	1	0	P63017 Q05512 Q91VH2	Hspa8 Mark2 Snx9
Cellular Component	spliceosomal complex	3	GO:0005681	6	142	218	5082	0.99	1	0	P63017 P97801 Q64213 Q8BTI8 Q8BZS9 Q9DCD2	Dhx32 Hspa8 Sf1 Smn1 Srrm2 Xab2
Cellular Component	melanosome	8	GO:0042470	3	78	218	5082	0.9	1	0	P18572 P63017 Q8BHN3	Bsg Ganab Hspa8
Cellular Component	U2-type spliceosomal complex	4	GO:0005684	2	52	218	5082	0.9	1	0	Q8BTI8 Q9DCD2	Srrm2 Xab2
Cellular Component	cytoplasmic ribonucleoprotein granule	4	GO:0036464	6	145	218	5082	0.96	1	0	A2AN08 P60766 P97801 Q76MZ3 Q7TQH0 Q8CBY1	Atxn2l Cdc42 Ppp2r1a Samd4a Smn1 Ubr4
Cellular Component	ribonucleoprotein granule	3	GO:0035770	6	158	218	5082	0.89	1	0	A2AN08 P60766 P97801 Q76MZ3 Q7TQH0 Q8CBY1	Atxn2l Cdc42 Ppp2r1a Samd4a Smn1 Ubr4
Cellular Component	azurophil granule lumen	6	GO:0035578	2	59	218	5082	0.79	1	0	P16675 P61161	Actr2 Ctsa
Cellular Component	respiratory chain complex	2	GO:0098803	2	51	218	5082	0.91	1	0	Q8K2B3 Q9CPP6	Ndufa5 Sdha
Cellular Component	DNA-directed RNA polymerase complex	4	GO:0000428	2	60	218	5082	0.78	1	0	A2AGH6 P56959	Fus Med12
Cellular Component	organelle outer membrane	4	GO:0031968	6	139	218	5082	1.01	1	0	O55125 O55126 Q3TL44 Q8R164 Q99JY0 Q99M87	Bphl Dnaja3 Hadhb Nipsnap1 Nipsnap2 Nlrx1
Cellular Component	motile cilium	5	GO:0031514	2	59	218	5082	0.79	1	0	O08749 Q9WUA3	Dld Pfkp
Cellular Component	RNA polymerase complex	3	GO:0030880	2	61	218	5082	0.76	1	0	A2AGH6 P56959	Fus Med12
Cellular Component	extrinsic component of cytoplasmic side of plasma membrane	4	GO:0031234	2	52	218	5082	0.9	1	0	F8VPU2 Q91VH2	Farp1 Snx9
Molecular Function	fatty acid derivative binding	3	GO:1901567	8	27	206	4761	6.85	1.1696467145349807e-05	4.93	P38060 P45952 P50544 P51174 P63017 Q8BMS1 Q99JY0 Q9WUR2	Acadl Acadm Acadvl Eci2 Hadha Hadhb Hmgcl Hspa8
Molecular Function	fatty-acyl-CoA binding	4	GO:0000062	7	20	206	4761	8.09	1.2292907314465206e-05	4.91	P38060 P45952 P50544 P51174 Q8BMS1 Q99JY0 Q9WUR2	Acadl Acadm Acadvl Eci2 Hadha Hadhb Hmgcl
Molecular Function	oxo-acid-lyase activity	4	GO:0016833	3	3	206	4761	23.11	7.987859361720682e-05	4.1	P38060 Q8BJM7 Q8R4N0	Clybl Hmgcl Tyw1
Molecular Function	acyl-CoA dehydrogenase activity	5	GO:0003995	5	13	206	4761	8.89	0.00013993327583424451	3.85	P45952 P50544 P51174 Q8JZN5 Q8K370	Acad10 Acad9 Acadl Acadm Acadvl
Molecular Function	lyase activity	2	GO:0016829	13	94	206	4761	3.2	0.00017253608954242053	3.76	P38060 P50431 Q5RKZ7 Q8BJM7 Q8BMS1 Q8QZT1 Q8R1K4 Q8R4N0 Q99JY0 Q99KI0 Q9CZL5 Q9CZN7 Q9JLZ3	Acat1 Aco2 Auh Clybl Hadha Hadhb Hmgcl Mocs1 Pcbd2 Phykpl Shmt1 Shmt2 Tyw1
Molecular Function	acetyl-CoA C-acyltransferase activity	6	GO:0003988	4	8	206	4761	11.56	0.0002078163974488257	3.68	Q8BMS1 Q8CAY6 Q8QZT1 Q99JY0	Acat1 Acat2 Hadha Hadhb
Molecular Function	carbon-carbon lyase activity	3	GO:0016830	7	30	206	4761	5.39	0.00022296701170206108	3.65	P38060 P50431 Q5RKZ7 Q8BJM7 Q8QZT1 Q8R4N0 Q9CZN7	Acat1 Clybl Hmgcl Mocs1 Shmt1 Shmt2 Tyw1
Molecular Function	vitamin binding	3	GO:0019842	11	74	206	4761	3.44	0.0002886890657316228	3.54	P05202 P16332 P47738 P50431 Q60597 Q8R1K4 Q91ZA3 Q99MR8 Q9CZN7 Q9CZS1 Q9D110	Aldh1b1 Aldh2 Got2 Mccc1 Mmut Mthfs Ogdh Pcca Phykpl Shmt1 Shmt2
Molecular Function	small molecule binding	2	GO:0036094	77	1267	206	4761	1.4	0.0005116002810866049	3.29	E9PZJ8 E9Q5C9 O08749 P05202 P09671 P14094 P16332 P17156 P18572 P33174 P38060 P45952 P47738 P50431 P50544 P51174 P52482 P54869 P55264 P60766 P61161 P63017 Q03265 Q05512 Q3TKT4 Q3TL44 Q3URE1 Q3V3R1 Q5RKZ7 Q60597 Q61102 Q61316 Q61425 Q61687 Q61937 Q6NZJ6 Q6PDQ2 Q7TT50 Q810A7 Q8BGV0 Q8BIJ6 Q8BJM7 Q8BMF4 Q8BMS1 Q8BWW9 Q8BYH8 Q8BZS9 Q8CBY1 Q8CFI5 Q8JZN5 Q8K2B3 Q8K301 Q8K370 Q8R1K4 Q8R1Q8 Q8R4Y4 Q8VDC0 …	Abcb7 Acad10 Acad9 Acadl Acadm Acadvl Acsf3 Actr2 Adk Ak3 Aldh1b1 Aldh2 Ascc3 Atp1b1 Atp5f1a Atrx Bsg Cbr4 Cdc42 Cdc42bpb Chd4 Chd9 Cmpk1 Ddx42 Ddx52 Dhx32 Dlat Dld Dnaja3 Dync1li1 Eci2 Eif4g1 Gne Got2 Hadh Hadha Hadhb Hmgcl Hmgcs2 Hspa2 Hspa4 Hspa8 Iars2 Idh3a Kif4 Lars2 Mark2 Mbd2 Mccc1 Mmut Mocs1 Mrpl39 Mthfd1l Mthfs Myo18a Nars2 Nlrx1 Nolc1 Npm1 Ogdh Pars2 Pcca Pfkp Phykpl Pkn2 Pnkp Samd4a Sd…
Molecular Function	chromatin binding	2	GO:0003682	25	283	206	4761	2.04	0.0006967774779070544	3.16	A2AGH6 B2RWS6 O09000 O88491 P45481 P70662 P97474 Q3TKT4 Q3UMU9 Q60793 Q61026 Q61687 Q6PDK2 Q6PDQ2 Q80WC3 Q80XU3 Q8BHJ5 Q8BWW9 Q8BYH8 Q8VEE4 Q99NH0 Q9CZN7 Q9WU40 Q9Z103 Q9Z2E1	Adnp Ankrd17 Atrx Chd4 Chd9 Crebbp Ep300 Hdgfl2 Klf4 Kmt2d Ldb1 Lemd3 Mbd2 Med12 Ncoa2 Ncoa3 Nsd1 Nucks1 Pitx2 Pkn2 Rpa1 Shmt2 Smarca4 Tbl1xr1 Tnrc18
Molecular Function	oxidoreductase activity, acting on the aldehyde or oxo group of donors, NAD or NADP as acceptor	4	GO:0016620	7	36	206	4761	4.49	0.000732891566901001	3.13	O08749 P35486 P47738 Q60597 Q8BMF4 Q9CZS1 Q9Z2I8	Aldh1b1 Aldh2 Dlat Dld Ogdh Pdha1 Suclg2
Molecular Function	proton-transporting ATP synthase activity, rotational mechanism	3	GO:0046933	3	5	206	4761	13.87	0.0007485339542009946	3.13	Q03265 Q91VR2 Q9DB20	Atp5f1a Atp5f1c Atp5po
Molecular Function	pyruvate dehydrogenase [NAD(P)+] activity	5	GO:0034603	3	5	206	4761	13.87	0.0007485339542009946	3.13	O08749 P35486 Q8BMF4	Dlat Dld Pdha1
Molecular Function	acetyl-CoA C-acetyltransferase activity	7	GO:0003985	3	5	206	4761	13.87	0.0007485339542009946	3.13	Q8BMS1 Q8CAY6 Q8QZT1	Acat1 Acat2 Hadha
Molecular Function	pyruvate dehydrogenase activity	4	GO:0004738	3	5	206	4761	13.87	0.0007485339542009946	3.13	O08749 P35486 Q8BMF4	Dlat Dld Pdha1
Molecular Function	long-chain fatty acyl-CoA dehydrogenase activity	6	GO:0004466	3	5	206	4761	13.87	0.0007485339542009946	3.13	P50544 P51174 Q8JZN5	Acad9 Acadl Acadvl
Molecular Function	pyruvate dehydrogenase (NAD+) activity	6	GO:0034604	3	5	206	4761	13.87	0.0007485339542009946	3.13	O08749 P35486 Q8BMF4	Dlat Dld Pdha1
Molecular Function	adenyl ribonucleotide binding	5	GO:0032559	51	754	206	4761	1.56	0.0008253301827691462	3.08	E9PZJ8 E9Q5C9 P14094 P17156 P33174 P38060 P45952 P50544 P51174 P52482 P55264 P61161 P63017 Q03265 Q05512 Q3TKT4 Q3TL44 Q3URE1 Q3V3R1 Q61102 Q61316 Q61687 Q61937 Q6NZJ6 Q6PDQ2 Q7TT50 Q810A7 Q8BGV0 Q8BIJ6 Q8BMS1 Q8BWW9 Q8BYH8 Q8BZS9 Q8CBY1 Q8CFI5 Q8K301 Q8R1Q8 Q8VDC0 Q91WG8 Q91ZA3 Q99JY0 Q99M87 Q99MR8 Q9D110 Q9DBP5 Q9JLV6 Q9JMH9 Q9WTP7 Q9WUA3 Q9WUR2 Q9Z2I8	Abcb7 Acadl Acadm Acadvl Acsf3 Actr2 Adk Ak3 Ascc3 Atp1b1 Atp5f1a Atrx Cdc42bpb Chd4 Chd9 Cmpk1 Ddx42 Ddx52 Dhx32 Dnaja3 Dync1li1 Eci2 Eif4g1 Gne Hadha Hadhb Hmgcl Hspa2 Hspa4 Hspa8 Iars2 Kif4 Lars2 Mark2 Mccc1 Mthfd1l Mthfs Myo18a Nars2 Nlrx1 Nolc1 Npm1 Pars2 Pcca Pfkp Pkn2 Pnkp Samd4a Smarca4 Suclg2 Ube2e1
Molecular Function	oxidoreductase activity, acting on the CH-CH group of donors	3	GO:0016627	7	37	206	4761	4.37	0.0008712574813876725	3.06	P45952 P50544 P51174 Q8JZN5 Q8K2B3 Q8K370 Q9DCS3	Acad10 Acad9 Acadl Acadm Acadvl Mecr Sdha
Molecular Function	adenyl nucleotide binding	6	GO:0030554	51	763	206	4761	1.54	0.0009024707586885244	3.04	E9PZJ8 E9Q5C9 P14094 P17156 P33174 P38060 P45952 P50544 P51174 P52482 P55264 P61161 P63017 Q03265 Q05512 Q3TKT4 Q3TL44 Q3URE1 Q3V3R1 Q61102 Q61316 Q61687 Q61937 Q6NZJ6 Q6PDQ2 Q7TT50 Q810A7 Q8BGV0 Q8BIJ6 Q8BMS1 Q8BWW9 Q8BYH8 Q8BZS9 Q8CBY1 Q8CFI5 Q8K301 Q8R1Q8 Q8VDC0 Q91WG8 Q91ZA3 Q99JY0 Q99M87 Q99MR8 Q9D110 Q9DBP5 Q9JLV6 Q9JMH9 Q9WTP7 Q9WUA3 Q9WUR2 Q9Z2I8	Abcb7 Acadl Acadm Acadvl Acsf3 Actr2 Adk Ak3 Ascc3 Atp1b1 Atp5f1a Atrx Cdc42bpb Chd4 Chd9 Cmpk1 Ddx42 Ddx52 Dhx32 Dnaja3 Dync1li1 Eci2 Eif4g1 Gne Hadha Hadhb Hmgcl Hspa2 Hspa4 Hspa8 Iars2 Kif4 Lars2 Mark2 Mccc1 Mthfd1l Mthfs Myo18a Nars2 Nlrx1 Nolc1 Npm1 Pars2 Pcca Pfkp Pkn2 Pnkp Samd4a Smarca4 Suclg2 Ube2e1
Molecular Function	organic cyclic compound binding	2	GO:0097159	118	2195	206	4761	1.24	0.0012533025116060349	2.9	A2A6A1 A2AGH6 B2RRD7 B2RUR8 B2RWS6 E9PZJ8 E9Q5C9 O08749 O09000 O88491 P05202 P09671 P14094 P16332 P17156 P20152 P31001 P33174 P38060 P45481 P45952 P47738 P50431 P50544 P51174 P52196 P52482 P53762 P55264 P56959 P60766 P61161 P63017 P70122 P70662 P97474 P97801 Q03265 Q05512 Q3TKT4 Q3TL44 Q3UH06 Q3URE1 Q3V3R1 Q5RKZ7 Q60597 Q60793 Q61026 Q61102 Q61316 Q61425 Q61464 Q61687 Q61937 Q62348 Q64213 Q6NZJ6 …	Abcb7 Acad10 Acad9 Acadl Acadm Acadvl Acsf3 Actr2 Adk Adnp Ak3 Aldh1b1 Aldh2 Ankrd17 Arnt Ascc3 Atp1b1 Atp5f1a Atp5po Atrx Atxn2l Auh Brpf1 Casz1 Cbr4 Cdc42 Cdc42bpb Chd4 Chd9 Cmpk1 Crebbp Ddx42 Ddx52 Des Dhx32 Dlat Dld Dnaja3 Dync1li1 Eci2 Eif4b Eif4g1 Ep300 Fus Gne Got2 Gpatch8 Gtf2i Hadh Hadha Hadhb Hmgcl Hnrnpab Hspa2 Hspa4 Hspa8 Iars2 Idh3a Kif4 Klf4 Kmt2d Lars2 Ldb1 Lemd3 Mark2 Mbd2 Mccc1 M…
Molecular Function	C-acyltransferase activity	5	GO:0016408	4	12	206	4761	7.7	0.0012811243011493375	2.89	Q8BMS1 Q8CAY6 Q8QZT1 Q99JY0	Acat1 Acat2 Hadha Hadhb
Molecular Function	oxidoreductase activity, acting on the aldehyde or oxo group of donors	3	GO:0016903	7	40	206	4761	4.04	0.0014130711521265858	2.85	O08749 P35486 P47738 Q60597 Q8BMF4 Q9CZS1 Q9Z2I8	Aldh1b1 Aldh2 Dlat Dld Ogdh Pdha1 Suclg2
Molecular Function	C-acetyltransferase activity	6	GO:0016453	3	6	206	4761	11.56	0.0014493596755231638	2.84	Q8BMS1 Q8CAY6 Q8QZT1	Acat1 Acat2 Hadha
Molecular Function	heterocyclic compound binding	3	GO:1901363	116	2164	206	4761	1.24	0.0015985836693627824	2.8	A2A6A1 A2AGH6 B2RRD7 B2RUR8 B2RWS6 E9PZJ8 E9Q5C9 O08749 O09000 O88491 P05202 P09671 P14094 P16332 P17156 P20152 P31001 P33174 P38060 P45481 P45952 P47738 P50431 P50544 P51174 P52196 P52482 P53762 P55264 P56959 P60766 P61161 P63017 P70122 P70662 P97474 P97801 Q03265 Q05512 Q3TKT4 Q3TL44 Q3UH06 Q3URE1 Q3V3R1 Q5RKZ7 Q60597 Q60793 Q61026 Q61102 Q61316 Q61425 Q61464 Q61687 Q61937 Q62348 Q64213 Q6NZJ6 …	Abcb7 Acad10 Acad9 Acadl Acadm Acadvl Acsf3 Actr2 Adk Adnp Ak3 Aldh1b1 Aldh2 Ankrd17 Arnt Ascc3 Atp1b1 Atp5f1a Atrx Atxn2l Auh Brpf1 Casz1 Cbr4 Cdc42 Cdc42bpb Chd4 Chd9 Cmpk1 Crebbp Ddx42 Ddx52 Des Dhx32 Dlat Dld Dnaja3 Dync1li1 Eci2 Eif4b Eif4g1 Ep300 Fus Gne Got2 Gpatch8 Gtf2i Hadh Hadha Hadhb Hmgcl Hnrnpab Hspa2 Hspa4 Hspa8 Iars2 Idh3a Kif4 Klf4 Kmt2d Lars2 Ldb1 Lemd3 Mark2 Mbd2 Mccc1 Med12 Mm…
Molecular Function	histone H3K27 acetyltransferase activity	6	GO:0044017	2	2	206	4761	23.11	0.0018634422893223923	2.73	B2RWS6 P45481	Crebbp Ep300
Molecular Function	threonine aldolase activity	5	GO:0004793	2	2	206	4761	23.11	0.0018634422893223923	2.73	P50431 Q9CZN7	Shmt1 Shmt2
Molecular Function	3'(2'),5'-bisphosphate nucleotidase activity	7	GO:0008441	2	2	206	4761	23.11	0.0018634422893223923	2.73	Q80V26 Q9Z0S1	Bpnt1 Bpnt2
Molecular Function	L-allo-threonine aldolase activity	6	GO:0008732	2	2	206	4761	23.11	0.0018634422893223923	2.73	P50431 Q9CZN7	Shmt1 Shmt2
Molecular Function	nuclear progesterone receptor binding	7	GO:0033142	2	2	206	4761	23.11	0.0018634422893223923	2.73	P17156 Q61026	Hspa2 Ncoa2
Molecular Function	peptide crotonyltransferase activity	6	GO:0140064	2	2	206	4761	23.11	0.0018634422893223923	2.73	B2RWS6 P45481	Crebbp Ep300
Molecular Function	peptide butyryltransferase activity	6	GO:0140065	2	2	206	4761	23.11	0.0018634422893223923	2.73	B2RWS6 P45481	Crebbp Ep300
Molecular Function	histone butyryltransferase activity	4	GO:0140069	2	2	206	4761	23.11	0.0018634422893223923	2.73	B2RWS6 P45481	Crebbp Ep300
Molecular Function	acetaldehyde dehydrogenase (acetylating) activity	5	GO:0008774	2	2	206	4761	23.11	0.0018634422893223923	2.73	P47738 Q9CZS1	Aldh1b1 Aldh2
Molecular Function	glycine hydroxymethyltransferase activity	5	GO:0004372	2	2	206	4761	23.11	0.0018634422893223923	2.73	P50431 Q9CZN7	Shmt1 Shmt2
Molecular Function	protein propionyltransferase activity	6	GO:0061920	2	2	206	4761	23.11	0.0018634422893223923	2.73	B2RWS6 P45481	Crebbp Ep300
Molecular Function	histone H3K18 acetyltransferase activity	6	GO:0043993	2	2	206	4761	23.11	0.0018634422893223923	2.73	B2RWS6 P45481	Crebbp Ep300
Molecular Function	histone crotonyltransferase activity	4	GO:0140068	2	2	206	4761	23.11	0.0018634422893223923	2.73	B2RWS6 P45481	Crebbp Ep300
Molecular Function	inositol-1,4-bisphosphate 1-phosphatase activity	8	GO:0004441	2	2	206	4761	23.11	0.0018634422893223923	2.73	Q80V26 Q9Z0S1	Bpnt1 Bpnt2
Molecular Function	nucleotide binding	4	GO:0000166	66	1089	206	4761	1.4	0.0021637816350661507	2.66	E9PZJ8 E9Q5C9 O08749 P14094 P17156 P33174 P38060 P45952 P47738 P50544 P51174 P52482 P55264 P60766 P61161 P63017 Q03265 Q05512 Q3TKT4 Q3TL44 Q3URE1 Q3V3R1 Q5RKZ7 Q61102 Q61316 Q61425 Q61687 Q61937 Q6NZJ6 Q6PDQ2 Q7TT50 Q810A7 Q8BGV0 Q8BIJ6 Q8BJM7 Q8BMF4 Q8BMS1 Q8BWW9 Q8BYH8 Q8BZS9 Q8CBY1 Q8CFI5 Q8JZN5 Q8K2B3 Q8K301 Q8K370 Q8R1Q8 Q8VDC0 Q91VT4 Q91WG8 Q91ZA3 Q99JY0 Q99M87 Q99MR8 Q9CZS1 Q9D110 Q9D6R2 …	Abcb7 Acad10 Acad9 Acadl Acadm Acadvl Acsf3 Actr2 Adk Ak3 Aldh1b1 Aldh2 Ascc3 Atp1b1 Atp5f1a Atrx Cbr4 Cdc42 Cdc42bpb Chd4 Chd9 Cmpk1 Ddx42 Ddx52 Dhx32 Dlat Dld Dnaja3 Dync1li1 Eci2 Eif4g1 Gne Hadh Hadha Hadhb Hmgcl Hspa2 Hspa4 Hspa8 Iars2 Idh3a Kif4 Lars2 Mark2 Mbd2 Mccc1 Mocs1 Mrpl39 Mthfd1l Mthfs Myo18a Nars2 Nlrx1 Nolc1 Npm1 Pars2 Pcca Pfkp Pkn2 Pnkp Samd4a Sdha Smarca4 Suclg2 Tyw1 Ube2e1
Molecular Function	nucleoside phosphate binding	3	GO:1901265	66	1090	206	4761	1.4	0.0021759238275817997	2.66	E9PZJ8 E9Q5C9 O08749 P14094 P17156 P33174 P38060 P45952 P47738 P50544 P51174 P52482 P55264 P60766 P61161 P63017 Q03265 Q05512 Q3TKT4 Q3TL44 Q3URE1 Q3V3R1 Q5RKZ7 Q61102 Q61316 Q61425 Q61687 Q61937 Q6NZJ6 Q6PDQ2 Q7TT50 Q810A7 Q8BGV0 Q8BIJ6 Q8BJM7 Q8BMF4 Q8BMS1 Q8BWW9 Q8BYH8 Q8BZS9 Q8CBY1 Q8CFI5 Q8JZN5 Q8K2B3 Q8K301 Q8K370 Q8R1Q8 Q8VDC0 Q91VT4 Q91WG8 Q91ZA3 Q99JY0 Q99M87 Q99MR8 Q9CZS1 Q9D110 Q9D6R2 …	Abcb7 Acad10 Acad9 Acadl Acadm Acadvl Acsf3 Actr2 Adk Ak3 Aldh1b1 Aldh2 Ascc3 Atp1b1 Atp5f1a Atrx Cbr4 Cdc42 Cdc42bpb Chd4 Chd9 Cmpk1 Ddx42 Ddx52 Dhx32 Dlat Dld Dnaja3 Dync1li1 Eci2 Eif4g1 Gne Hadh Hadha Hadhb Hmgcl Hspa2 Hspa4 Hspa8 Iars2 Idh3a Kif4 Lars2 Mark2 Mbd2 Mccc1 Mocs1 Mrpl39 Mthfd1l Mthfs Myo18a Nars2 Nlrx1 Nolc1 Npm1 Pars2 Pcca Pfkp Pkn2 Pnkp Samd4a Sdha Smarca4 Suclg2 Tyw1 Ube2e1
Molecular Function	enoyl-CoA hydratase activity	5	GO:0004300	3	7	206	4761	9.9	0.00245571888164346	2.61	Q8BMS1 Q99JY0 Q9JLZ3	Auh Hadha Hadhb
Molecular Function	oxidoreductase activity	2	GO:0016491	30	396	206	4761	1.75	0.0026590668701166557	2.58	A2APY7 O08749 P08249 P09671 P13011 P35486 P45952 P47738 P50544 P51174 Q3V3R1 Q5M8N4 Q60597 Q61425 Q8BMF4 Q8BMS1 Q8JZN5 Q8K2B3 Q8K370 Q8R4Y4 Q91VT4 Q99JY0 Q9CPP6 Q9CZL5 Q9CZS1 Q9D6R2 Q9D7B7 Q9DCS3 Q9R112 Q9Z2I8	Acad10 Acad9 Acadl Acadm Acadvl Aldh1b1 Aldh2 Cbr4 Dlat Dld Gpx8 Hadh Hadha Hadhb Idh3a Mdh2 Mecr Mthfd1l Ndufa5 Ndufaf5 Ogdh Pcbd2 Pdha1 Scd2 Sdha Sdr39u1 Sod2 Sqor Stab1 Suclg2
Molecular Function	nuclear androgen receptor binding	7	GO:0050681	6	34	206	4761	4.08	0.0029693498881519956	2.53	B2RWS6 O09000 O88491 P45481 Q3TKT4 Q8BWW9	Crebbp Ep300 Ncoa3 Nsd1 Pkn2 Smarca4
Molecular Function	acyltransferase activity	3	GO:0016746	12	113	206	4761	2.45	0.00326447602584559	2.49	B2RWS6 O09000 P45481 P53395 P54869 Q6PDK2 Q8BMF4 Q8BMS1 Q8CAY6 Q8QZT1 Q8R4N0 Q99JY0	Acat1 Acat2 Clybl Crebbp Dbt Dlat Ep300 Hadha Hadhb Hmgcs2 Kmt2d Ncoa3
Molecular Function	nuclear thyroid hormone receptor binding	7	GO:0046966	5	25	206	4761	4.62	0.0037774396194726265	2.42	A2AGH6 O09000 O88491 P56959 Q61026	Fus Med12 Ncoa2 Ncoa3 Nsd1
Molecular Function	ligase activity, forming carbon-carbon bonds	3	GO:0016885	3	8	206	4761	8.67	0.003804460372165091	2.42	Q8QZT1 Q91ZA3 Q99MR8	Acat1 Mccc1 Pcca
Molecular Function	flavin adenine dinucleotide binding	5	GO:0050660	7	49	206	4761	3.3	0.0046834007248374955	2.33	O08749 P45952 P50544 P51174 Q8JZN5 Q8K2B3 Q8K370	Acad10 Acad9 Acadl Acadm Acadvl Dld Sdha
Molecular Function	ligase activity	2	GO:0016874	12	119	206	4761	2.33	0.004992186923857229	2.3	A2AN08 Q3URE1 Q3V3R1 Q8BGV0 Q8BIJ6 Q8CFI5 Q8QZT1 Q8VDC0 Q91ZA3 Q99MR8 Q9D110 Q9Z2I8	Acat1 Acsf3 Iars2 Lars2 Mccc1 Mthfd1l Mthfs Nars2 Pars2 Pcca Suclg2 Ubr4
Molecular Function	long-chain-3-hydroxyacyl-CoA dehydrogenase activity	6	GO:0016509	2	3	206	4761	15.41	0.0054305696807658175	2.27	Q8BMS1 Q99JY0	Hadha Hadhb
Molecular Function	medium-chain fatty acyl-CoA dehydrogenase activity	6	GO:0070991	2	3	206	4761	15.41	0.0054305696807658175	2.27	P45952 Q8JZN5	Acad9 Acadm
Molecular Function	ribosomal large subunit binding	5	GO:0043023	2	3	206	4761	15.41	0.0054305696807658175	2.27	Q61937 Q99L48	Nmd3 Npm1
Molecular Function	TFIIB-class transcription factor binding	6	GO:0001093	2	3	206	4761	15.41	0.0054305696807658175	2.27	B2RWS6 P45481	Crebbp Ep300
Molecular Function	3-hydroxyacyl-CoA dehydrogenase activity	5	GO:0003857	3	9	206	4761	7.7	0.005525976265783934	2.26	Q61425 Q8BMS1 Q99JY0	Hadh Hadha Hadhb
Molecular Function	acetyltransferase activity	5	GO:0016407	7	51	206	4761	3.17	0.005868119023617873	2.23	B2RWS6 O09000 P45481 Q8BMF4 Q8BMS1 Q8CAY6 Q8QZT1	Acat1 Acat2 Crebbp Dlat Ep300 Hadha Ncoa3
Molecular Function	helicase activity	2	GO:0004386	9	79	206	4761	2.63	0.006610373550275673	2.18	E9PZJ8 Q3TKT4 Q61687 Q6PDQ2 Q810A7 Q8BGD9 Q8BYH8 Q8BZS9 Q8K301	Ascc3 Atrx Chd4 Chd9 Ddx42 Ddx52 Dhx32 Eif4b Smarca4
Molecular Function	carbon-oxygen lyase activity	3	GO:0016835	6	40	206	4761	3.47	0.006831196153217057	2.17	Q8BMS1 Q8R1K4 Q99JY0 Q99KI0 Q9CZL5 Q9JLZ3	Aco2 Auh Hadha Hadhb Pcbd2 Phykpl
Molecular Function	protein antigen binding	3	GO:1990405	3	10	206	4761	6.93	0.007644800887072767	2.12	B2RWS6 P45481 Q76MZ3	Crebbp Ep300 Ppp2r1a
Molecular Function	amide binding	2	GO:0033218	16	184	206	4761	2.01	0.007992406626980343	2.1	E9Q5C9 O08749 P06797 P38060 P45952 P50544 P51174 P63017 Q8BKC5 Q8BMS1 Q91ZA3 Q99JY0 Q99MR8 Q9D110 Q9WUR2 Q9Z103	Acadl Acadm Acadvl Adnp Ctsl Dld Eci2 Hadha Hadhb Hmgcl Hspa8 Ipo5 Mccc1 Mthfs Nolc1 Pcca
Molecular Function	NAD binding	7	GO:0051287	7	54	206	4761	3	0.008047504124591901	2.09	O08749 P47738 Q61425 Q8BMS1 Q99JY0 Q9CZS1 Q9D6R2	Aldh1b1 Aldh2 Dld Hadh Hadha Hadhb Idh3a
Molecular Function	beta-catenin binding	3	GO:0008013	6	43	206	4761	3.22	0.009745265121895896	2.01	A2AGH6 B2RWS6 P45481 Q60793 Q8BHJ5 Q8BYH8	Chd9 Crebbp Ep300 Klf4 Med12 Tbl1xr1
Molecular Function	ion binding	3	GO:0043167	116	2261	206	4761	1.19	0.010181715330209808	1.99	A2A6A1 A2AN08 A3KGB4 B2RRD7 B2RUR8 B2RWS6 E9PZJ8 E9Q5C9 O08749 O88491 P05202 P08121 P09671 P13011 P14094 P16332 P16546 P17156 P25785 P26039 P33174 P38060 P42567 P45481 P45952 P47738 P50431 P50544 P51174 P52482 P55264 P56959 P60766 P61161 P63017 P97447 Q03265 Q05512 Q3TKT4 Q3TL44 Q3UH06 Q3URE1 Q3V3R1 Q5RKZ7 Q60597 Q60793 Q61102 Q61316 Q61425 Q61464 Q61687 Q61792 Q61937 Q62087 Q64213 Q6NZJ6 Q6P1B1 …	Abcb7 Acad10 Acad9 Acadl Acadm Acadvl Acat1 Aco2 Acsf3 Actr2 Adk Adnp Ak3 Aldh1b1 Aldh2 Ascc3 Atp1b1 Atp5f1a Atrx Bpnt1 Bpnt2 Brpf1 Casz1 Cbll1 Cbr4 Cdc42 Cdc42bpb Chd4 Chd9 Clybl Cmpk1 Col3a1 Crebbp Ddx42 Ddx52 Dhx32 Dld Dnaja3 Dync1li1 Eci2 Eif4g1 Entpd5 Ep300 Eps15 Fhl1 Fus Gne Got2 Gpatch8 Hadh Hadha Hadhb Hmgcl Hspa2 Hspa4 Hspa8 Iars2 Idh3a Kif4 Klf4 Kmt2d Lap3 Lars2 Lasp1 Mark2 Mccc1 Mcee M…
Molecular Function	oxidoreductase activity, acting on the aldehyde or oxo group of donors, disulfide as acceptor	4	GO:0016624	2	4	206	4761	11.56	0.010551849044044569	1.98	P35486 Q60597	Ogdh Pdha1
Molecular Function	lysine N-acetyltransferase activity, acting on acetyl phosphate as donor	7	GO:0004468	2	4	206	4761	11.56	0.010551849044044569	1.98	B2RWS6 P45481	Crebbp Ep300
Molecular Function	Fc-gamma receptor I complex binding	3	GO:0034988	2	4	206	4761	11.56	0.010551849044044569	1.98	Q80X90 Q8BTM8	Flna Flnb
Molecular Function	keratin filament binding	3	GO:1990254	2	4	206	4761	11.56	0.010551849044044569	1.98	P20152 P31001	Des Vim
Molecular Function	hydro-lyase activity	4	GO:0016836	5	32	206	4761	3.61	0.011202721190809705	1.95	Q8BMS1 Q99JY0 Q99KI0 Q9CZL5 Q9JLZ3	Aco2 Auh Hadha Hadhb Pcbd2
Molecular Function	transcription factor binding	3	GO:0008134	26	371	206	4761	1.62	0.011462425487671641	1.94	A2AGH6 B2RWS6 E9Q5C9 O09000 O88491 P17156 P45481 P53762 P56959 P63017 P70662 P97474 Q3TKT4 Q60793 Q61026 Q61316 Q61937 Q6PDQ2 Q80X90 Q80XU3 Q8BHJ5 Q8BTM8 Q8BWW9 Q8CGF7 Q99M87 Q9DCS3	Arnt Chd4 Crebbp Dnaja3 Ep300 Flna Flnb Fus Hspa2 Hspa4 Hspa8 Klf4 Ldb1 Mecr Med12 Ncoa2 Ncoa3 Nolc1 Npm1 Nsd1 Nucks1 Pitx2 Pkn2 Smarca4 Tbl1xr1 Tcerg1
Molecular Function	ATP binding	5	GO:0005524	44	710	206	4761	1.43	0.011989018380095808	1.92	E9PZJ8 E9Q5C9 P14094 P17156 P33174 P52482 P55264 P61161 P63017 Q03265 Q05512 Q3TKT4 Q3TL44 Q3URE1 Q3V3R1 Q61102 Q61316 Q61687 Q61937 Q6NZJ6 Q6PDQ2 Q7TT50 Q810A7 Q8BGV0 Q8BIJ6 Q8BWW9 Q8BYH8 Q8BZS9 Q8CBY1 Q8CFI5 Q8K301 Q8R1Q8 Q8VDC0 Q91WG8 Q91ZA3 Q99M87 Q99MR8 Q9D110 Q9DBP5 Q9JLV6 Q9JMH9 Q9WTP7 Q9WUA3 Q9Z2I8	Abcb7 Acsf3 Actr2 Adk Ak3 Ascc3 Atp1b1 Atp5f1a Atrx Cdc42bpb Chd4 Chd9 Cmpk1 Ddx42 Ddx52 Dhx32 Dnaja3 Dync1li1 Eif4g1 Gne Hspa2 Hspa4 Hspa8 Iars2 Kif4 Lars2 Mark2 Mccc1 Mthfd1l Mthfs Myo18a Nars2 Nlrx1 Nolc1 Npm1 Pars2 Pcca Pfkp Pkn2 Pnkp Samd4a Smarca4 Suclg2 Ube2e1
Molecular Function	peroxisome proliferator activated receptor binding	4	GO:0042975	3	12	206	4761	5.78	0.013146512761575975	1.88	B2RWS6 O09000 P45481	Crebbp Ep300 Ncoa3
Molecular Function	ATPase activity, coupled to transmembrane movement of ions, rotational mechanism	4	GO:0044769	3	12	206	4761	5.78	0.013146512761575975	1.88	Q03265 Q91VR2 Q9DB20	Atp5f1a Atp5f1c Atp5po
Molecular Function	transcription coregulator activity	2	GO:0003712	19	248	206	4761	1.77	0.014690958886529382	1.83	A2AGH6 B2RWS6 O09000 O88491 P45481 P53762 P56959 P70662 P97474 Q3TKT4 Q61026 Q61937 Q64213 Q6PDK2 Q8BHJ5 Q8BWW9 Q8CGF7 Q9CZL5 Q9Z2E1	Arnt Crebbp Ep300 Fus Kmt2d Ldb1 Mbd2 Med12 Ncoa2 Ncoa3 Npm1 Nsd1 Pcbd2 Pitx2 Pkn2 Sf1 Smarca4 Tbl1xr1 Tcerg1
Molecular Function	ribonucleotide binding	3	GO:0032553	54	927	206	4761	1.35	0.015025021110736647	1.82	E9PZJ8 E9Q5C9 P14094 P17156 P33174 P38060 P45952 P50544 P51174 P52482 P55264 P60766 P61161 P63017 Q03265 Q05512 Q3TKT4 Q3TL44 Q3URE1 Q3V3R1 Q5RKZ7 Q61102 Q61316 Q61687 Q61937 Q6NZJ6 Q6PDQ2 Q7TT50 Q810A7 Q8BGV0 Q8BIJ6 Q8BJM7 Q8BMS1 Q8BWW9 Q8BYH8 Q8BZS9 Q8CBY1 Q8CFI5 Q8K301 Q8R1Q8 Q8VDC0 Q91WG8 Q91ZA3 Q99JY0 Q99M87 Q99MR8 Q9D110 Q9DBP5 Q9JLV6 Q9JMH9 Q9WTP7 Q9WUA3 Q9WUR2 Q9Z2I8	Abcb7 Acadl Acadm Acadvl Acsf3 Actr2 Adk Ak3 Ascc3 Atp1b1 Atp5f1a Atrx Cdc42 Cdc42bpb Chd4 Chd9 Cmpk1 Ddx42 Ddx52 Dhx32 Dnaja3 Dync1li1 Eci2 Eif4g1 Gne Hadha Hadhb Hmgcl Hspa2 Hspa4 Hspa8 Iars2 Kif4 Lars2 Mark2 Mccc1 Mocs1 Mthfd1l Mthfs Myo18a Nars2 Nlrx1 Nolc1 Npm1 Pars2 Pcca Pfkp Pkn2 Pnkp Samd4a Smarca4 Suclg2 Tyw1 Ube2e1
Molecular Function	catalytic activity, acting on a protein	2	GO:0140096	24	851	206	4761	0.65	0.015518327741136376	1.81	A2AGH6 A2AN08 B2RUR8 O88491 P06797 P14106 P16675 P52482 P60766 P97864 Q05512 Q6P1B1 Q6PDK2 Q6PDQ2 Q76MZ3 Q7TT50 Q8BMF4 Q8BWW9 Q8BXQ2 Q8CBY1 Q8K411 Q9CPY7 Q9JIQ8 Q9JIY2	C1qb Casp7 Cbll1 Cdc42 Cdc42bpb Chd4 Ctsa Ctsl Dlat Kmt2d Lap3 Mark2 Med12 Nsd1 Otud7b Pigt Pitrm1 Pkn2 Ppp2r1a Samd4a Tmprss2 Ube2e1 Ubr4 Xpnpep1
Molecular Function	nuclear glucocorticoid receptor binding	7	GO:0035259	3	13	206	4761	5.33	0.016553970496239547	1.78	B2RWS6 P45481 Q61026	Crebbp Ep300 Ncoa2
Molecular Function	histone binding	3	GO:0042393	11	117	206	4761	2.17	0.017082928166200332	1.77	P06797 P14733 Q3TKT4 Q61687 Q61937 Q6PDK2 Q6PDQ2 Q8BHJ5 Q8BWW9 Q8BYH8 Q99MD9	Atrx Chd4 Chd9 Ctsl Kmt2d Lmnb1 Nasp Npm1 Pkn2 Smarca4 Tbl1xr1
Molecular Function	MRF binding	6	GO:0043426	2	5	206	4761	9.24	0.017087392437395977	1.77	B2RWS6 P45481	Crebbp Ep300
Molecular Function	acyltransferase activity, acyl groups converted into alkyl on transfer	4	GO:0046912	2	5	206	4761	9.24	0.017087392437395977	1.77	P54869 Q8R4N0	Clybl Hmgcs2
Molecular Function	transcription coactivator activity	3	GO:0003713	14	168	206	4761	1.93	0.017905857970164734	1.75	A2AGH6 B2RWS6 O09000 P45481 P53762 P56959 P97474 Q3TKT4 Q61026 Q61937 Q6PDK2 Q8BWW9 Q8CGF7 Q9CZL5	Arnt Crebbp Ep300 Fus Kmt2d Med12 Ncoa2 Ncoa3 Npm1 Pcbd2 Pitx2 Pkn2 Smarca4 Tcerg1
Molecular Function	disordered domain specific binding	4	GO:0097718	5	36	206	4761	3.21	0.018245164874658402	1.74	B2RWS6 O09000 P17156 P45481 Q9CPY7	Crebbp Ep300 Hspa2 Lap3 Ncoa3
Molecular Function	organic acid binding	3	GO:0043177	11	120	206	4761	2.12	0.018709569370546884	1.73	P05202 P38060 P50431 P54869 P63017 Q8R4Y4 Q91ZA3 Q99MR8 Q9CZN7 Q9D110 Q9EPQ7	Got2 Hmgcl Hmgcs2 Hspa8 Mccc1 Mthfs Pcca Shmt1 Shmt2 Stab1 Stard5
Molecular Function	hormone receptor binding	4	GO:0051427	11	121	206	4761	2.1	0.019342323402973132	1.71	A2AGH6 B2RWS6 O09000 O88491 P17156 P45481 P56959 Q3TKT4 Q61026 Q8BWW9 Q9DCS3	Crebbp Ep300 Fus Hspa2 Mecr Med12 Ncoa2 Ncoa3 Nsd1 Pkn2 Smarca4
Molecular Function	purine ribonucleotide binding	4	GO:0032555	53	920	206	4761	1.33	0.023660898732945128	1.63	E9PZJ8 E9Q5C9 P14094 P17156 P33174 P38060 P45952 P50544 P51174 P52482 P55264 P60766 P61161 P63017 Q03265 Q05512 Q3TKT4 Q3TL44 Q3URE1 Q3V3R1 Q5RKZ7 Q61102 Q61316 Q61687 Q61937 Q6NZJ6 Q6PDQ2 Q7TT50 Q810A7 Q8BGV0 Q8BIJ6 Q8BMS1 Q8BWW9 Q8BYH8 Q8BZS9 Q8CBY1 Q8CFI5 Q8K301 Q8R1Q8 Q8VDC0 Q91WG8 Q91ZA3 Q99JY0 Q99M87 Q99MR8 Q9D110 Q9DBP5 Q9JLV6 Q9JMH9 Q9WTP7 Q9WUA3 Q9WUR2 Q9Z2I8	Abcb7 Acadl Acadm Acadvl Acsf3 Actr2 Adk Ak3 Ascc3 Atp1b1 Atp5f1a Atrx Cdc42 Cdc42bpb Chd4 Chd9 Cmpk1 Ddx42 Ddx52 Dhx32 Dnaja3 Dync1li1 Eci2 Eif4g1 Gne Hadha Hadhb Hmgcl Hspa2 Hspa4 Hspa8 Iars2 Kif4 Lars2 Mark2 Mccc1 Mocs1 Mthfd1l Mthfs Myo18a Nars2 Nlrx1 Nolc1 Npm1 Pars2 Pcca Pfkp Pkn2 Pnkp Samd4a Smarca4 Suclg2 Ube2e1
Molecular Function	NF-kappaB binding	6	GO:0051059	4	26	206	4761	3.56	0.02408656097785406	1.62	B2RWS6 P45481 Q61937 Q99M87	Crebbp Dnaja3 Ep300 Npm1
Molecular Function	purine nucleotide binding	5	GO:0017076	53	930	206	4761	1.32	0.024681634441545613	1.61	E9PZJ8 E9Q5C9 P14094 P17156 P33174 P38060 P45952 P50544 P51174 P52482 P55264 P60766 P61161 P63017 Q03265 Q05512 Q3TKT4 Q3TL44 Q3URE1 Q3V3R1 Q5RKZ7 Q61102 Q61316 Q61687 Q61937 Q6NZJ6 Q6PDQ2 Q7TT50 Q810A7 Q8BGV0 Q8BIJ6 Q8BMS1 Q8BWW9 Q8BYH8 Q8BZS9 Q8CBY1 Q8CFI5 Q8K301 Q8R1Q8 Q8VDC0 Q91WG8 Q91ZA3 Q99JY0 Q99M87 Q99MR8 Q9D110 Q9DBP5 Q9JLV6 Q9JMH9 Q9WTP7 Q9WUA3 Q9WUR2 Q9Z2I8	Abcb7 Acadl Acadm Acadvl Acsf3 Actr2 Adk Ak3 Ascc3 Atp1b1 Atp5f1a Atrx Cdc42 Cdc42bpb Chd4 Chd9 Cmpk1 Ddx42 Ddx52 Dhx32 Dnaja3 Dync1li1 Eci2 Eif4g1 Gne Hadha Hadhb Hmgcl Hspa2 Hspa4 Hspa8 Iars2 Kif4 Lars2 Mark2 Mccc1 Mocs1 Mthfd1l Mthfs Myo18a Nars2 Nlrx1 Nolc1 Npm1 Pars2 Pcca Pfkp Pkn2 Pnkp Samd4a Smarca4 Suclg2 Ube2e1
Molecular Function	nuclear retinoid X receptor binding	8	GO:0046965	3	15	206	4761	4.62	0.02471376316318608	1.61	O88491 P56959 Q61026	Fus Ncoa2 Nsd1
Molecular Function	LIM domain binding	4	GO:0030274	2	6	206	4761	7.7	0.02490640881844902	1.6	P26039 P70662	Ldb1 Tln1
Molecular Function	aldehyde-lyase activity	4	GO:0016832	2	6	206	4761	7.7	0.02490640881844902	1.6	P50431 Q9CZN7	Shmt1 Shmt2
Molecular Function	histone H3 acetyltransferase activity	5	GO:0010484	2	6	206	4761	7.7	0.02490640881844902	1.6	B2RWS6 P45481	Crebbp Ep300
Molecular Function	nucleoside kinase activity	6	GO:0019206	2	6	206	4761	7.7	0.02490640881844902	1.6	P55264 Q9DBP5	Adk Cmpk1
Molecular Function	hydroxymethyl-, formyl- and related transferase activity	4	GO:0016742	2	6	206	4761	7.7	0.02490640881844902	1.6	P50431 Q9CZN7	Shmt1 Shmt2
Molecular Function	biotin binding	3	GO:0009374	2	6	206	4761	7.7	0.02490640881844902	1.6	Q91ZA3 Q99MR8	Mccc1 Pcca
Molecular Function	STAT family protein binding	6	GO:0097677	2	6	206	4761	7.7	0.02490640881844902	1.6	B2RWS6 P45481	Crebbp Ep300
Molecular Function	aryl hydrocarbon receptor binding	4	GO:0017162	2	6	206	4761	7.7	0.02490640881844902	1.6	P53762 Q61026	Arnt Ncoa2
Molecular Function	C2H2 zinc finger domain binding	4	GO:0070742	2	6	206	4761	7.7	0.02490640881844902	1.6	Q8BTI8 Q9Z2E1	Mbd2 Srrm2
Molecular Function	NADH binding	5	GO:0070404	2	6	206	4761	7.7	0.02490640881844902	1.6	P47738 Q9CZS1	Aldh1b1 Aldh2
Molecular Function	CoA carboxylase activity	4	GO:0016421	2	6	206	4761	7.7	0.02490640881844902	1.6	Q91ZA3 Q99MR8	Mccc1 Pcca
Molecular Function	sulfur compound binding	2	GO:1901681	11	129	206	4761	1.97	0.026114881535880066	1.58	O08749 P38060 P45952 P50544 P51174 Q60597 Q8BMS1 Q91ZA3 Q99JY0 Q99MR8 Q9WUR2	Acadl Acadm Acadvl Dld Eci2 Hadha Hadhb Hmgcl Mccc1 Ogdh Pcca
Molecular Function	catalytic activity, acting on a tRNA	4	GO:0140101	7	68	206	4761	2.38	0.0265403993314645	1.58	Q8BGV0 Q8BIJ6 Q8BJM7 Q8BW00 Q8CFI5 Q8VDC0 Q9CWH5	Iars2 Lars2 Nars2 Pars2 Ptrh1 Trmt11 Tyw1
Molecular Function	catalytic activity	1	GO:0003824	122	2453	206	4761	1.15	0.026964719135527435	1.57	A2AGH6 A2AN08 A2APY7 B2RUR8 B2RWS6 E9PZJ8 O08749 O09000 O55125 O55126 O88491 P05202 P06797 P08249 P09671 P13011 P14094 P14106 P16332 P16675 P33174 P35486 P38060 P45481 P45952 P47738 P50431 P50544 P51174 P52196 P52482 P53395 P54869 P55264 P60766 P63017 P85094 P97864 Q03265 Q05512 Q3TKT4 Q3URE1 Q3UUI3 Q3V3R1 Q5M8N4 Q5RKZ7 Q60597 Q61102 Q61425 Q61687 Q62087 Q62348 Q64176 Q6P1B1 Q6PDK2 Q6PDQ2 Q76MZ3 …	Abcb7 Acad10 Acad9 Acadl Acadm Acadvl Acat1 Acat2 Aco2 Acot9 Acsf3 Adk Ak3 Aldh1b1 Aldh2 Ascc3 Atp1b1 Atp5f1a Atp5f1c Atp5pd Atp5po Atrx Auh Bphl Bpnt1 Bpnt2 C1qb Casp7 Cbll1 Cbr4 Cdc42 Cdc42bpb Ces1e Chd4 Chd9 Clybl Cmpk1 Crebbp Ctsa Ctsl Dbt Ddx42 Ddx52 Dhx32 Dlat Dld Dync1li1 Eci2 Eif4b Entpd5 Ep300 Ganab Gne Got2 Gpx8 Hadh Hadha Hadhb Hmgcl Hmgcs2 Hspa8 Iars2 Idh3a Isoc2a Kif4 Kmt2d Lap3 Lars…
Molecular Function	ATP hydrolysis activity	7	GO:0016887	17	226	206	4761	1.74	0.027054300209888277	1.57	E9PZJ8 P14094 P33174 P63017 Q03265 Q3TKT4 Q61102 Q61687 Q6PDQ2 Q810A7 Q8BYH8 Q8BZS9 Q8K301 Q91VR2 Q9DB20 Q9DCX2 Q9JMH9	Abcb7 Ascc3 Atp1b1 Atp5f1a Atp5f1c Atp5pd Atp5po Atrx Chd4 Chd9 Ddx42 Ddx52 Dhx32 Hspa8 Kif4 Myo18a Smarca4
Molecular Function	ATP-dependent activity, acting on DNA	2	GO:0008094	5	41	206	4761	2.82	0.03050081314674011	1.52	E9PZJ8 Q3TKT4 Q61687 Q6PDQ2 Q8BYH8	Ascc3 Atrx Chd4 Chd9 Smarca4
Molecular Function	carboxylic acid binding	4	GO:0031406	10	115	206	4761	2.01	0.03202773734136603	1.49	P05202 P38060 P50431 P63017 Q8R4Y4 Q91ZA3 Q99MR8 Q9CZN7 Q9D110 Q9EPQ7	Got2 Hmgcl Hspa8 Mccc1 Mthfs Pcca Shmt1 Shmt2 Stab1 Stard5
Molecular Function	SMAD binding	3	GO:0046332	5	42	206	4761	2.75	0.03344811820414125	1.48	B2RWS6 P08121 P45481 Q80X90 Q8BTM8	Col3a1 Crebbp Ep300 Flna Flnb
Molecular Function	p53 binding	3	GO:0002039	5	42	206	4761	2.75	0.03344811820414125	1.48	B2RWS6 P45481 Q3TKT4 Q61937 Q8BYH8	Chd9 Crebbp Ep300 Npm1 Smarca4
Molecular Function	retinal binding	4	GO:0016918	2	7	206	4761	6.6	0.0338866847927056	1.47	P47738 Q9CZS1	Aldh1b1 Aldh2
Molecular Function	structural constituent of eye lens	2	GO:0005212	2	7	206	4761	6.6	0.0338866847927056	1.47	P20152 P31001	Des Vim
Molecular Function	ATPase-coupled monoatomic cation transmembrane transporter activity	3	GO:0019829	4	29	206	4761	3.19	0.034617228386349806	1.46	P14094 Q03265 Q91VR2 Q9DB20	Atp1b1 Atp5f1a Atp5f1c Atp5po
Molecular Function	mitogen-activated protein kinase binding	6	GO:0051019	3	17	206	4761	4.08	0.034670160826679126	1.46	B2RWS6 P45481 Q9ESZ8	Crebbp Ep300 Gtf2i
Molecular Function	nuclear receptor coactivator activity	4	GO:0030374	5	43	206	4761	2.69	0.03656691466195164	1.44	A2AGH6 O09000 Q61026 Q6PDK2 Q8BWW9	Kmt2d Med12 Ncoa2 Ncoa3 Pkn2
Molecular Function	acyltransferase activity, transferring groups other than amino-acyl groups	4	GO:0016747	9	97	206	4761	2.14	0.036662733694490614	1.44	B2RWS6 O09000 P45481 P53395 Q8BMF4 Q8BMS1 Q8CAY6 Q8QZT1 Q99JY0	Acat1 Acat2 Crebbp Dbt Dlat Ep300 Hadha Hadhb Ncoa3
Molecular Function	ATPase-coupled ion transmembrane transporter activity	3	GO:0042625	4	30	206	4761	3.08	0.03863500587114362	1.41	P14094 Q03265 Q91VR2 Q9DB20	Atp1b1 Atp5f1a Atp5f1c Atp5po
Molecular Function	active monoatomic ion transmembrane transporter activity	4	GO:0022853	4	30	206	4761	3.08	0.03863500587114362	1.41	P14094 Q03265 Q91VR2 Q9DB20	Atp1b1 Atp5f1a Atp5f1c Atp5po
Molecular Function	carboxylic ester hydrolase activity	4	GO:0052689	7	74	206	4761	2.19	0.039716513575912646	1.4	Q62087 Q64176 Q8BIJ6 Q8BW00 Q8R164 Q8VDC0 Q9R0X4	Acot9 Bphl Ces1e Iars2 Lars2 Pon3 Ptrh1
Molecular Function	nucleoside monophosphate kinase activity	5	GO:0050145	3	18	206	4761	3.85	0.04031303616962105	1.39	Q9DBP5 Q9JLV6 Q9WTP7	Ak3 Cmpk1 Pnkp
Molecular Function	fatty acyl-CoA hydrolase activity	6	GO:0047617	3	18	206	4761	3.85	0.04031303616962105	1.39	Q3UUI3 Q64176 Q9R0X4	Acot9 Ces1e Them4
Molecular Function	protein kinase activity	3	GO:0004672	5	268	206	4761	0.43	0.04287436445162528	1.37	P60766 Q05512 Q7TT50 Q8BWW9 Q8CBY1	Cdc42 Cdc42bpb Mark2 Pkn2 Samd4a
Molecular Function	pyridoxal phosphate binding	4	GO:0030170	4	31	206	4761	2.98	0.04290859478252584	1.37	P05202 P50431 Q8R1K4 Q9CZN7	Got2 Phykpl Shmt1 Shmt2
Molecular Function	DNA helicase activity	3	GO:0003678	4	31	206	4761	2.98	0.04290859478252584	1.37	E9PZJ8 Q61687 Q6PDQ2 Q8BYH8	Ascc3 Atrx Chd4 Chd9
Molecular Function	vitamin B6 binding	3	GO:0070279	4	31	206	4761	2.98	0.04290859478252584	1.37	P05202 P50431 Q8R1K4 Q9CZN7	Got2 Phykpl Shmt1 Shmt2
Molecular Function	nucleobase-containing compound kinase activity	5	GO:0019205	4	31	206	4761	2.98	0.04290859478252584	1.37	P55264 Q9DBP5 Q9JLV6 Q9WTP7	Adk Ak3 Cmpk1 Pnkp
Molecular Function	ATPase-coupled transmembrane transporter activity	2	GO:0042626	5	45	206	4761	2.57	0.04332616990521635	1.36	P14094 Q03265 Q61102 Q91VR2 Q9DB20	Abcb7 Atp1b1 Atp5f1a Atp5f1c Atp5po
Molecular Function	mu-type opioid receptor binding	6	GO:0031852	2	8	206	4761	5.78	0.04391409293308502	1.36	Q80X90 Q8BTM8	Flna Flnb
Molecular Function	benzaldehyde dehydrogenase (NAD+) activity	7	GO:0018479	2	8	206	4761	5.78	0.04391409293308502	1.36	P47738 Q9CZS1	Aldh1b1 Aldh2
Molecular Function	histone methyltransferase binding	4	GO:1990226	2	8	206	4761	5.78	0.04391409293308502	1.36	B2RWS6 P45481	Crebbp Ep300
Molecular Function	transcription corepressor activity	3	GO:0003714	7	76	206	4761	2.13	0.04491550420093502	1.35	O88491 P70662 Q3TKT4 Q64213 Q8BHJ5 Q8CGF7 Q9Z2E1	Ldb1 Mbd2 Nsd1 Sf1 Smarca4 Tbl1xr1 Tcerg1
Molecular Function	transferase activity, transferring phosphorus-containing groups	3	GO:0016772	11	439	206	4761	0.58	0.04855474049030273	1.31	P55264 P60766 Q05512 Q7TT50 Q8BWW9 Q8CBY1 Q91WG8 Q9DBP5 Q9JLV6 Q9WTP7 Q9WUA3	Adk Ak3 Cdc42 Cdc42bpb Cmpk1 Gne Mark2 Pfkp Pkn2 Pnkp Samd4a
Molecular Function	promoter-specific chromatin binding	3	GO:1990841	4	33	206	4761	2.8	0.05222248641049257	1.28	B2RWS6 P45481 Q60793 Q8BYH8	Chd9 Crebbp Ep300 Klf4
Molecular Function	nuclear estrogen receptor binding	7	GO:0030331	4	33	206	4761	2.8	0.05222248641049257	1.28	O09000 O88491 P56959 Q61026	Fus Ncoa2 Ncoa3 Nsd1
Molecular Function	opioid receptor binding	5	GO:0031628	2	9	206	4761	5.14	0.054882126266844224	1.26	Q80X90 Q8BTM8	Flna Flnb
Molecular Function	inositol bisphosphate phosphatase activity	7	GO:0016312	2	9	206	4761	5.14	0.054882126266844224	1.26	Q80V26 Q9Z0S1	Bpnt1 Bpnt2
Molecular Function	cAMP response element binding protein binding	5	GO:0008140	2	9	206	4761	5.14	0.054882126266844224	1.26	B2RWS6 P45481	Crebbp Ep300
Molecular Function	cell-cell adhesion mediator activity	5	GO:0098632	2	9	206	4761	5.14	0.054882126266844224	1.26	E9Q557 Q99JW5	Dsp Epcam
Molecular Function	manganese ion binding	7	GO:0030145	4	34	206	4761	2.72	0.05726056121537054	1.24	P09671 P38060 Q6P1B1 Q9CPY7	Hmgcl Lap3 Sod2 Xpnpep1
Molecular Function	anion binding	4	GO:0043168	71	1352	206	4761	1.21	0.05763267965259276	1.24	E9PZJ8 E9Q5C9 O08749 P05202 P14094 P17156 P26039 P33174 P38060 P45952 P47738 P50431 P50544 P51174 P52482 P55264 P60766 P61161 P63017 Q03265 Q05512 Q3TKT4 Q3TL44 Q3URE1 Q3V3R1 Q5RKZ7 Q60597 Q61102 Q61316 Q61425 Q61687 Q61937 Q6NZJ6 Q6PDQ2 Q7TT50 Q810A7 Q8BGV0 Q8BIJ6 Q8BJM7 Q8BMS1 Q8BWW9 Q8BYH8 Q8BZS9 Q8CBY1 Q8CFI5 Q8JZN5 Q8K2B3 Q8K301 Q8K370 Q8R1K4 Q8R1Q8 Q8R4Y4 Q8VDC0 Q91VH2 Q91VT4 Q91WG8 Q91ZA3 …	Abcb7 Acad10 Acad9 Acadl Acadm Acadvl Acsf3 Actr2 Adk Ak3 Aldh1b1 Aldh2 Ascc3 Atp1b1 Atp5f1a Atrx Cbr4 Cdc42 Cdc42bpb Chd4 Chd9 Cmpk1 Ddx42 Ddx52 Dhx32 Dld Dnaja3 Dync1li1 Eci2 Eif4g1 Gne Got2 Hadh Hadha Hadhb Hmgcl Hspa2 Hspa4 Hspa8 Iars2 Kif4 Lars2 Mark2 Mccc1 Mocs1 Mthfd1l Mthfs Myo18a Nars2 Nlrx1 Nolc1 Npm1 Ogdh Pars2 Pcca Pfkp Phykpl Pkn2 Pnkp Samd4a Sdha Shmt1 Shmt2 Smarca4 Snx9 Stab1 Stard…
Molecular Function	transcription regulator activity	1	GO:0140110	29	480	206	4761	1.4	0.05789381792069427	1.24	A2AGH6 B2RWS6 E9Q5C9 O09000 O88491 P45481 P53762 P56959 P70662 P97474 Q3TKT4 Q3UH06 Q60793 Q61026 Q61687 Q61937 Q64213 Q6PDK2 Q80XU3 Q8BHJ5 Q8BHZ4 Q8BWW9 Q8CGF7 Q9CWL2 Q9CZL5 Q9ESZ8 Q9R020 Q9Z103 Q9Z2E1	Adnp Arnt Atrx Casz1 Crebbp Ep300 Fus Gtf2i Klf4 Kmt2d Ldb1 Mbd2 Med12 Ncoa2 Ncoa3 Nolc1 Npm1 Nsd1 Nucks1 Pcbd2 Pitx2 Pkn2 Rreb1 Sf1 Smarca4 Tbl1xr1 Tcerg1 Znf592 Zranb2
Molecular Function	nuclear retinoic acid receptor binding	7	GO:0042974	3	21	206	4761	3.3	0.05980395869479136	1.22	O88491 P56959 Q61026	Fus Ncoa2 Nsd1
Molecular Function	nuclear receptor binding	6	GO:0016922	3	21	206	4761	3.3	0.05980395869479136	1.22	O09000 Q61026 Q9DCS3	Mecr Ncoa2 Ncoa3
Molecular Function	acyl-CoA hydrolase activity	5	GO:0016289	3	21	206	4761	3.3	0.05980395869479136	1.22	Q3UUI3 Q64176 Q9R0X4	Acot9 Ces1e Them4
Molecular Function	structural constituent of cytoskeleton	2	GO:0005200	6	65	206	4761	2.13	0.0606330079492293	1.22	E9Q557 P16546 P20152 P26039 P31001 P61161	Actr2 Des Dsp Sptan1 Tln1 Vim
Molecular Function	DNA binding	4	GO:0003677	38	667	206	4761	1.32	0.06473980254009246	1.19	A2AGH6 B2RRD7 B2RUR8 B2RWS6 E9Q5C9 O09000 O88491 P09671 P33174 P45481 P53762 P56959 P70662 P97474 Q3TKT4 Q3UH06 Q60793 Q61026 Q61464 Q61687 Q61937 Q62348 Q6PDK2 Q6PDQ2 Q80WC3 Q80XU3 Q8BHJ5 Q8BHZ4 Q8BYH8 Q8VEE4 Q99020 Q9CWL2 Q9ESZ8 Q9JLV6 Q9JMH9 Q9WU40 Q9Z103 Q9Z2E1	Adnp Arnt Atrx Brpf1 Casz1 Chd4 Chd9 Crebbp Ep300 Fus Gtf2i Hnrnpab Kif4 Klf4 Kmt2d Ldb1 Lemd3 Mbd2 Med12 Myo18a Ncoa2 Ncoa3 Nolc1 Npm1 Nsd1 Nucks1 Otud7b Pitx2 Pnkp Rpa1 Rreb1 Smarca4 Sod2 Tbl1xr1 Tnrc18 Tsn Znf592 Znf638
Molecular Function	DNA-binding transcription activator activity, RNA polymerase II-specific	4	GO:0001228	8	95	206	4761	1.95	0.06639307936986007	1.18	B2RWS6 O09000 P45481 P53762 P97474 Q3UH06 Q60793 Q80XU3	Arnt Crebbp Ep300 Klf4 Ncoa3 Nucks1 Pitx2 Rreb1
Molecular Function	3-chloroallyl aldehyde dehydrogenase activity	5	GO:0004028	2	10	206	4761	4.62	0.06669145761128081	1.18	P47738 Q9CZS1	Aldh1b1 Aldh2
Molecular Function	quinone binding	3	GO:0048038	2	10	206	4761	4.62	0.06669145761128081	1.18	Q91VT4 Q9R112	Cbr4 Sqor
Molecular Function	retinal dehydrogenase activity	5	GO:0001758	2	10	206	4761	4.62	0.06669145761128081	1.18	P47738 Q9CZS1	Aldh1b1 Aldh2
Molecular Function	glyceraldehyde-3-phosphate dehydrogenase (NAD+) (non-phosphorylating) activity	5	GO:0043878	2	10	206	4761	4.62	0.06669145761128081	1.18	P47738 Q9CZS1	Aldh1b1 Aldh2
Molecular Function	nucleotidase activity	6	GO:0008252	2	10	206	4761	4.62	0.06669145761128081	1.18	Q80V26 Q9Z0S1	Bpnt1 Bpnt2
Molecular Function	4 iron, 4 sulfur cluster binding	5	GO:0051539	3	22	206	4761	3.15	0.06711816452695958	1.17	Q5RKZ7 Q8BJM7 Q99KI0	Aco2 Mocs1 Tyw1
Molecular Function	carbohydrate derivative binding	2	GO:0097367	56	1047	206	4761	1.24	0.07085144277485209	1.15	E9PZJ8 E9Q5C9 P14094 P17156 P28654 P33174 P38060 P45952 P50544 P51174 P52482 P55264 P60766 P61161 P63017 Q03265 Q05512 Q3TKT4 Q3TL44 Q3URE1 Q3V3R1 Q5RKZ7 Q61102 Q61316 Q61687 Q61937 Q6NZJ6 Q6PDQ2 Q7TT50 Q810A7 Q8BGV0 Q8BIJ6 Q8BJM7 Q8BMS1 Q8BWW9 Q8BYH8 Q8BZS9 Q8CBY1 Q8CFI5 Q8K301 Q8R1Q8 Q8R4Y4 Q8VDC0 Q91WG8 Q91ZA3 Q99JY0 Q99M87 Q99MR8 Q9D110 Q9DBP5 Q9JLV6 Q9JMH9 Q9WTP7 Q9WUA3 Q9WUR2 Q9Z2I8	Abcb7 Acadl Acadm Acadvl Acsf3 Actr2 Adk Ak3 Ascc3 Atp1b1 Atp5f1a Atrx Cdc42 Cdc42bpb Chd4 Chd9 Cmpk1 Dcn Ddx42 Ddx52 Dhx32 Dnaja3 Dync1li1 Eci2 Eif4g1 Gne Hadha Hadhb Hmgcl Hspa2 Hspa4 Hspa8 Iars2 Kif4 Lars2 Mark2 Mccc1 Mocs1 Mthfd1l Mthfs Myo18a Nars2 Nlrx1 Nolc1 Npm1 Pars2 Pcca Pfkp Pkn2 Pnkp Samd4a Smarca4 Stab1 Suclg2 Tyw1 Ube2e1
Molecular Function	primary active transmembrane transporter activity	4	GO:0015399	5	52	206	4761	2.22	0.07254608311946718	1.14	P14094 Q03265 Q61102 Q91VR2 Q9DB20	Abcb7 Atp1b1 Atp5f1a Atp5f1c Atp5po
Molecular Function	damaged DNA binding	5	GO:0003684	4	37	206	4761	2.5	0.07387146760881626	1.13	B2RWS6 P45481 Q8VEE4 Q9JLV6	Crebbp Ep300 Pnkp Rpa1
Molecular Function	aminoacyl-tRNA ligase activity	4	GO:0004812	4	37	206	4761	2.5	0.07387146760881626	1.13	Q8BGV0 Q8BIJ6 Q8CFI5 Q8VDC0	Iars2 Lars2 Nars2 Pars2
Molecular Function	ligase activity, forming carbon-oxygen bonds	3	GO:0016875	4	37	206	4761	2.5	0.07387146760881626	1.13	Q8BGV0 Q8BIJ6 Q8CFI5 Q8VDC0	Iars2 Lars2 Nars2 Pars2
Molecular Function	Tat protein binding	6	GO:0030957	2	11	206	4761	4.2	0.07924952249277041	1.1	Q3TKT4 Q61937	Npm1 Smarca4
Molecular Function	5S rRNA binding	6	GO:0008097	2	11	206	4761	4.2	0.07924952249277041	1.1	P52196 Q9D8E6	Rpl4 Tst
Molecular Function	racemase and epimerase activity	3	GO:0016854	2	11	206	4761	4.2	0.07924952249277041	1.1	Q91WG8 Q9D1I5	Gne Mcee
Molecular Function	pre-mRNA intronic binding	6	GO:0097157	2	11	206	4761	4.2	0.07924952249277041	1.1	B2RWS6 P45481	Crebbp Ep300
Molecular Function	RNA helicase activity	3	GO:0003724	4	38	206	4761	2.43	0.07989593382024096	1.1	E9PZJ8 Q810A7 Q8BZS9 Q8K301	Ascc3 Ddx42 Ddx52 Dhx32
Molecular Function	DNA-binding transcription factor activity	2	GO:0003700	20	313	206	4761	1.48	0.08219035565883134	1.09	A2AGH6 B2RWS6 E9Q5C9 O09000 P45481 P53762 P70662 P97474 Q3UH06 Q60793 Q61026 Q61687 Q6PDK2 Q80XU3 Q8BHZ4 Q8CGF7 Q9CWL2 Q9ESZ8 Q9R020 Q9Z103	Adnp Arnt Atrx Casz1 Crebbp Ep300 Gtf2i Klf4 Kmt2d Ldb1 Med12 Ncoa2 Ncoa3 Nolc1 Nucks1 Pitx2 Rreb1 Tcerg1 Znf592 Zranb2
Molecular Function	rRNA binding	5	GO:0019843	5	54	206	4761	2.14	0.08247649328527505	1.08	P52196 P70122 Q61937 Q91YU8 Q9D8E6	Npm1 Ppan Rpl4 Sbds Tst
Molecular Function	GTPase activity	7	GO:0003924	2	141	206	4761	0.33	0.0921794395609973	1.04	P16332 P60766	Cdc42 Mmut
Molecular Function	nuclear localization sequence binding	4	GO:0008139	2	12	206	4761	3.85	0.09247012443907755	1.03	E9Q5C9 Q8BKC5	Ipo5 Nolc1
Molecular Function	immunoglobulin receptor binding	4	GO:0034987	2	12	206	4761	3.85	0.09247012443907755	1.03	Q80X90 Q8BTM8	Flna Flnb
Molecular Function	aminoacyl-tRNA editing activity	5	GO:0002161	2	12	206	4761	3.85	0.09247012443907755	1.03	Q8BIJ6 Q8VDC0	Iars2 Lars2
Molecular Function	carbohydrate kinase activity	5	GO:0019200	2	12	206	4761	3.85	0.09247012443907755	1.03	Q91WG8 Q9WUA3	Gne Pfkp
Molecular Function	ATP-dependent activity, acting on RNA	2	GO:0008186	4	40	206	4761	2.31	0.09264973312060162	1.03	E9PZJ8 Q810A7 Q8BZS9 Q8K301	Ascc3 Ddx42 Ddx52 Dhx32
Molecular Function	double-stranded DNA binding	5	GO:0003690	18	283	206	4761	1.47	0.09540055347000968	1.02	A2AGH6 B2RWS6 O88491 P45481 P53762 P70662 P97474 Q3TKT4 Q3UH06 Q60793 Q61026 Q61464 Q80WC3 Q80XU3 Q8BYH8 Q8VEE4 Q9JLV6 Q9Z2E1	Arnt Chd9 Crebbp Ep300 Klf4 Ldb1 Mbd2 Med12 Ncoa2 Nsd1 Nucks1 Pitx2 Pnkp Rpa1 Rreb1 Smarca4 Tnrc18 Znf638
Molecular Function	chromatin DNA binding	3	GO:0031490	5	57	206	4761	2.03	0.0986498669376087	1.01	B2RWS6 O88491 P45481 P97474 Q9WU40	Crebbp Ep300 Lemd3 Nsd1 Pitx2
Molecular Function	proton transmembrane transporter activity	5	GO:0015078	4	41	206	4761	2.25	0.09936853528007887	1	Q03265 Q91VR2 Q9DB20 Q9DCX2	Atp5f1a Atp5f1c Atp5pd Atp5po
Molecular Function	antigen binding	2	GO:0003823	3	26	206	4761	2.67	0.10009152533355976	1	B2RWS6 P45481 Q76MZ3	Crebbp Ep300 Ppp2r1a
Molecular Function	histone acetyltransferase activity	4	GO:0004402	3	26	206	4761	2.67	0.10009152533355976	1	B2RWS6 O09000 P45481	Crebbp Ep300 Ncoa3
Molecular Function	nucleic acid binding	3	GO:0003676	64	1247	206	4761	1.19	0.10562448863899067	0.98	A2A6A1 A2AGH6 B2RRD7 B2RUR8 B2RWS6 E9PZJ8 E9Q5C9 O09000 O88491 P09671 P20152 P31001 P33174 P45481 P50431 P52196 P53762 P56959 P63017 P70122 P70662 P97474 P97801 Q3TKT4 Q3UH06 Q60793 Q61026 Q61464 Q61687 Q61937 Q62348 Q64213 Q6NZJ6 Q6PDK2 Q6PDQ2 Q7TQH0 Q80WC3 Q80XU3 Q810A7 Q8BGD9 Q8BGV0 Q8BHJ5 Q8BHZ4 Q8BIJ6 Q8BYH8 Q8BZS9 Q8CBY1 Q8K301 Q8VEE4 Q91YU8 Q99020 Q99NH0 Q9CWH5 Q9CWL2 Q9CY58 Q9D8E6 Q9ESZ8 …	Adnp Ankrd17 Arnt Ascc3 Atrx Atxn2l Auh Brpf1 Casz1 Chd4 Chd9 Crebbp Ddx42 Ddx52 Des Dhx32 Eif4b Eif4g1 Ep300 Fus Gpatch8 Gtf2i Hnrnpab Hspa8 Iars2 Kif4 Klf4 Kmt2d Ldb1 Lemd3 Mbd2 Med12 Myo18a Nars2 Ncoa2 Ncoa3 Nolc1 Npm1 Nsd1 Nucks1 Otud7b Pitx2 Pnkp Ppan Rpa1 Rpl4 Rreb1 Samd4a Sbds Serbp1 Sf1 Shmt1 Smarca4 Smn1 Sod2 Tbl1xr1 Tnrc18 Trmt11 Tsn Tst Vim Znf592 Znf638 Zranb2
Molecular Function	S-acyltransferase activity	5	GO:0016417	2	13	206	4761	3.56	0.10627306151930108	0.97	P53395 Q8BMF4	Dbt Dlat
Molecular Function	histone H3K4 methyltransferase activity	5	GO:0042800	2	13	206	4761	3.56	0.10627306151930108	0.97	O88491 Q6PDK2	Kmt2d Nsd1
Molecular Function	peptide-lysine-N-acetyltransferase activity	3	GO:0061733	3	27	206	4761	2.57	0.109184833106598	0.96	B2RWS6 O09000 P45481	Crebbp Ep300 Ncoa3
Molecular Function	phosphotransferase activity, phosphate group as acceptor	4	GO:0016776	3	27	206	4761	2.57	0.109184833106598	0.96	Q9DBP5 Q9JLV6 Q9WTP7	Ak3 Cmpk1 Pnkp
Molecular Function	identical protein binding	3	GO:0042802	52	994	206	4761	1.21	0.11532313912969677	0.94	O88343 P05202 P07758 P08121 P08249 P09671 P14106 P14733 P16332 P20152 P28654 P31001 P38060 P42567 P45952 P47738 P50431 P52196 P53762 P54869 P56959 P60766 P70662 P97474 P97801 Q3V3R1 Q61166 Q61937 Q62087 Q62348 Q64213 Q6NZJ6 Q6P1B1 Q80X90 Q8BHJ5 Q8BMF4 Q8BTM8 Q8CGF7 Q8K1E0 Q8QZT1 Q8R1K4 Q91VH2 Q9CZL5 Q9CZN7 Q9CZS1 Q9D0K2 Q9D708 Q9EQK5 Q9JIY2 Q9WTP7 Q9WUA3 Q9Z2E1	Acadm Acat1 Ak3 Aldh1b1 Aldh2 Arnt C1qb Cbll1 Cdc42 Col3a1 Dcn Des Dlat Eif4g1 Eps15 Flna Flnb Fus Got2 Hmgcl Hmgcs2 Ldb1 Lmnb1 Mapre1 Mbd2 Mdh2 Mmut Mthfd1l Mvp Npm1 Oxct1 Pcbd2 Pfkp Phykpl Pitx2 Pon3 S100a16 Serpina1a Sf1 Shmt1 Shmt2 Slc4a4 Smn1 Snx9 Sod2 Stx5 Tbl1xr1 Tcerg1 Tsn Tst Vim Xpnpep1
Molecular Function	transcription regulatory region nucleic acid binding	4	GO:0001067	17	267	206	4761	1.47	0.1184779032303824	0.93	A2AGH6 B2RWS6 O09000 O88491 P45481 P53762 P70662 P97474 Q3TKT4 Q3UH06 Q60793 Q61026 Q61937 Q6PDK2 Q80WC3 Q8BHJ5 Q8BYH8	Arnt Chd9 Crebbp Ep300 Klf4 Kmt2d Ldb1 Med12 Ncoa2 Ncoa3 Npm1 Nsd1 Pitx2 Rreb1 Smarca4 Tbl1xr1 Tnrc18
Molecular Function	mRNA regulatory element binding translation repressor activity	3	GO:0000900	2	14	206	4761	3.3	0.12058377303312928	0.92	P50431 Q8CBY1	Samd4a Shmt1
Molecular Function	transaminase activity	4	GO:0008483	2	14	206	4761	3.3	0.12058377303312928	0.92	P05202 Q8R1K4	Got2 Phykpl
Molecular Function	bHLH transcription factor binding	5	GO:0043425	2	14	206	4761	3.3	0.12058377303312928	0.92	B2RWS6 P45481	Crebbp Ep300
Molecular Function	DNA polymerase binding	4	GO:0070182	2	14	206	4761	3.3	0.12058377303312928	0.92	Q3TKT4 Q61026	Ncoa2 Smarca4
Molecular Function	ankyrin binding	4	GO:0030506	2	14	206	4761	3.3	0.12058377303312928	0.92	Q80X90 Q8BTM8	Flna Flnb
Molecular Function	molecular function regulator activity	1	GO:0098772	21	667	206	4761	0.73	0.12307266190675582	0.91	A3KGB4 F8VPU2 P07758 P14094 P16546 P16675 P25785 P28654 Q05512 Q60793 Q61316 Q61937 Q76MZ3 Q80X90 Q8BKC5 Q8BPB0 Q8BTM8 Q8CHT1 Q8K411 Q99M87 Q9D662	Atp1b1 Ctsa Dcn Dnaja3 Farp1 Flna Flnb Hspa4 Ipo5 Klf4 Mark2 Mob1b Ngef Npm1 Pitrm1 Ppp2r1a Sec23b Serpina1a Sptan1 Tbc1d8b Timp2
Molecular Function	aminopeptidase activity	5	GO:0004177	3	29	206	4761	2.39	0.12827300699048083	0.89	P06797 Q6P1B1 Q9CPY7	Ctsl Lap3 Xpnpep1
Molecular Function	scaffold protein binding	3	GO:0097110	4	45	206	4761	2.05	0.12838096826663045	0.89	E9Q557 P11679 P20152 P31001	Des Dsp Krt8 Vim
Molecular Function	carboxypeptidase activity	5	GO:0004180	2	15	206	4761	3.08	0.1353330053217079	0.87	P06797 P16675	Ctsa Ctsl
Molecular Function	intermediate filament binding	2	GO:0019215	2	15	206	4761	3.08	0.1353330053217079	0.87	P20152 P31001	Des Vim
Molecular Function	acid-thiol ligase activity	4	GO:0016878	2	15	206	4761	3.08	0.1353330053217079	0.87	Q3URE1 Q9Z2I8	Acsf3 Suclg2
Molecular Function	scavenger receptor activity	2	GO:0005044	2	15	206	4761	3.08	0.1353330053217079	0.87	Q8R4Y4 Q9JIQ8	Stab1 Tmprss2
Molecular Function	serine-type peptidase activity	4	GO:0008236	4	46	206	4761	2.01	0.1361344591142935	0.87	P06797 P14106 P16675 Q9JIQ8	C1qb Ctsa Ctsl Tmprss2
Molecular Function	amino acid binding	2	GO:0016597	3	30	206	4761	2.31	0.1382327848931563	0.86	P05202 P50431 Q9CZN7	Got2 Shmt1 Shmt2
Molecular Function	purine ribonucleoside triphosphate binding	4	GO:0035639	46	874	206	4761	1.22	0.1406976988542932	0.85	E9PZJ8 E9Q5C9 P14094 P17156 P33174 P52482 P55264 P60766 P61161 P63017 Q03265 Q05512 Q3TKT4 Q3TL44 Q3URE1 Q3V3R1 Q5RKZ7 Q61102 Q61316 Q61687 Q61937 Q6NZJ6 Q6PDQ2 Q7TT50 Q810A7 Q8BGV0 Q8BIJ6 Q8BWW9 Q8BYH8 Q8BZS9 Q8CBY1 Q8CFI5 Q8K301 Q8R1Q8 Q8VDC0 Q91WG8 Q91ZA3 Q99M87 Q99MR8 Q9D110 Q9DBP5 Q9JLV6 Q9JMH9 Q9WTP7 Q9WUA3 Q9Z2I8	Abcb7 Acsf3 Actr2 Adk Ak3 Ascc3 Atp1b1 Atp5f1a Atrx Cdc42 Cdc42bpb Chd4 Chd9 Cmpk1 Ddx42 Ddx52 Dhx32 Dnaja3 Dync1li1 Eif4g1 Gne Hspa2 Hspa4 Hspa8 Iars2 Kif4 Lars2 Mark2 Mccc1 Mocs1 Mthfd1l Mthfs Myo18a Nars2 Nlrx1 Nolc1 Npm1 Pars2 Pcca Pfkp Pkn2 Pnkp Samd4a Smarca4 Suclg2 Ube2e1
Molecular Function	RNA polymerase II cis-regulatory region sequence-specific DNA binding	7	GO:0000978	10	147	206	4761	1.57	0.1449715838292242	0.84	B2RWS6 O88491 P45481 P53762 P97474 Q3TKT4 Q3UH06 Q60793 Q61026 Q8BYH8	Arnt Chd9 Crebbp Ep300 Klf4 Ncoa2 Nsd1 Pitx2 Rreb1 Smarca4
Molecular Function	ubiquitin-like protein ligase binding	4	GO:0044389	4	188	206	4761	0.49	0.14529877151331191	0.84	P53395 P63017 Q05512 Q91VH2	Dbt Hspa8 Mark2 Snx9
Molecular Function	peptide N-acetyltransferase activity	7	GO:0034212	3	31	206	4761	2.24	0.14844609097466888	0.83	B2RWS6 O09000 P45481	Crebbp Ep300 Ncoa3
Molecular Function	MHC protein binding	4	GO:0042287	2	16	206	4761	2.89	0.1504564957155166	0.82	P08121 Q03265	Atp5f1a Col3a1
Molecular Function	ribosomal small subunit binding	5	GO:0043024	2	16	206	4761	2.89	0.1504564957155166	0.82	Q61937 Q8BGD9	Eif4b Npm1
Molecular Function	aldehyde dehydrogenase (NAD+) activity	6	GO:0004029	2	16	206	4761	2.89	0.1504564957155166	0.82	P47738 Q9CZS1	Aldh1b1 Aldh2
Molecular Function	exopeptidase activity	4	GO:0008238	4	48	206	4761	1.93	0.1521905306998902	0.82	P06797 P16675 Q6P1B1 Q9CPY7	Ctsa Ctsl Lap3 Xpnpep1
Molecular Function	ligase activity, forming carbon-nitrogen bonds	3	GO:0016879	3	32	206	4761	2.17	0.15889520328729265	0.8	Q3V3R1 Q99MR8 Q9D110	Mccc1 Mthfd1l Mthfs
Molecular Function	cis-regulatory region sequence-specific DNA binding	6	GO:0000987	10	153	206	4761	1.51	0.15925953886342492	0.8	B2RWS6 O88491 P45481 P53762 P97474 Q3TKT4 Q3UH06 Q60793 Q61026 Q8BYH8	Arnt Chd9 Crebbp Ep300 Klf4 Ncoa2 Nsd1 Pitx2 Rreb1 Smarca4
Molecular Function	phosphotransferase activity, alcohol group as acceptor	4	GO:0016773	9	334	206	4761	0.62	0.16126224761407243	0.79	P55264 P60766 Q05512 Q7TT50 Q8BWW9 Q8CBY1 Q91WG8 Q9JLV6 Q9WUA3	Adk Cdc42 Cdc42bpb Gne Mark2 Pfkp Pkn2 Pnkp Samd4a
Molecular Function	retinoid binding	4	GO:0005501	2	17	206	4761	2.72	0.16589467370069302	0.78	P47738 Q9CZS1	Aldh1b1 Aldh2
Molecular Function	transferase activity, transferring nitrogenous groups	3	GO:0016769	2	17	206	4761	2.72	0.16589467370069302	0.78	P05202 Q8R1K4	Got2 Phykpl
Molecular Function	inositol phosphate phosphatase activity	6	GO:0052745	2	17	206	4761	2.72	0.16589467370069302	0.78	Q80V26 Q9Z0S1	Bpnt1 Bpnt2
Molecular Function	oxidoreductase activity, acting on the CH-OH group of donors, NAD or NADP as acceptor	4	GO:0016616	6	82	206	4761	1.69	0.1684086675972508	0.77	P08249 Q61425 Q8BMS1 Q91VT4 Q99JY0 Q9D6R2	Cbr4 Hadh Hadha Hadhb Idh3a Mdh2
Molecular Function	serine hydrolase activity	3	GO:0017171	4	50	206	4761	1.85	0.16892662833204153	0.77	P06797 P14106 P16675 Q9JIQ8	C1qb Ctsa Ctsl Tmprss2
Molecular Function	thiolester hydrolase activity	4	GO:0016790	3	33	206	4761	2.1	0.16956247497424806	0.77	Q3UUI3 Q64176 Q9R0X4	Acot9 Ces1e Them4
Molecular Function	modification-dependent protein binding	3	GO:0140030	6	83	206	4761	1.67	0.17321140645272032	0.76	B2RUR8 P42567 Q3TKT4 Q61687 Q6PDQ2 Q8BYH8	Atrx Chd4 Chd9 Eps15 Otud7b Smarca4
Molecular Function	phosphatidylserine binding	3	GO:0001786	3	34	206	4761	2.04	0.1804304021129897	0.74	P26039 P63017 Q05512	Hspa8 Mark2 Tln1
Molecular Function	RNA polymerase II general transcription initiation factor binding	5	GO:0001091	2	18	206	4761	2.57	0.1815923783923432	0.74	B2RWS6 P45481	Crebbp Ep300
Molecular Function	cell adhesion mediator activity	4	GO:0098631	2	18	206	4761	2.57	0.1815923783923432	0.74	E9Q557 Q99JW5	Dsp Epcam
Molecular Function	modified amino acid binding	2	GO:0072341	5	60	206	4761	1.93	0.18548906250171576	0.73	P16332 P26039 P63017 Q05512 Q9D110	Hspa8 Mark2 Mmut Mthfs Tln1
Molecular Function	kinase activity	4	GO:0016301	11	374	206	4761	0.68	0.1869926258427803	0.73	P55264 P60766 Q05512 Q7TT50 Q8BWW9 Q8CBY1 Q91WG8 Q9DBP5 Q9JLV6 Q9WTP7 Q9WUA3	Adk Ak3 Cdc42 Cdc42bpb Cmpk1 Gne Mark2 Pfkp Pkn2 Pnkp Samd4a
Molecular Function	sequence-specific double-stranded DNA binding	6	GO:1990837	14	234	206	4761	1.38	0.18861878418552103	0.72	A2AGH6 B2RWS6 O88491 P45481 P53762 P70662 P97474 Q3TKT4 Q3UH06 Q60793 Q61026 Q80WC3 Q8BYH8 Q9Z2E1	Arnt Chd9 Crebbp Ep300 Klf4 Ldb1 Mbd2 Med12 Ncoa2 Nsd1 Pitx2 Rreb1 Smarca4 Tnrc18
Molecular Function	ubiquitin protein ligase binding	5	GO:0031625	4	181	206	4761	0.51	0.1912746539050038	0.72	P53395 P63017 Q05512 Q91VH2	Dbt Hspa8 Mark2 Snx9
Molecular Function	serine-type endopeptidase activity	5	GO:0004252	3	35	206	4761	1.98	0.1914816838506157	0.72	P06797 P14106 Q9JIQ8	C1qb Ctsl Tmprss2
Molecular Function	catalytic activity, acting on RNA	3	GO:0140098	12	189	206	4761	1.47	0.19678677601596	0.71	E9PZJ8 Q62348 Q810A7 Q8BGV0 Q8BIJ6 Q8BJM7 Q8BW00 Q8BZS9 Q8CFI5 Q8K301 Q8VDC0 Q9CWH5	Ascc3 Ddx42 Ddx52 Dhx32 Iars2 Lars2 Nars2 Pars2 Ptrh1 Trmt11 Tsn Tyw1
Molecular Function	translation regulator activity, nucleic acid binding	2	GO:0090079	2	19	206	4761	2.43	0.19749859149550342	0.7	P50431 Q8CBY1	Samd4a Shmt1
Molecular Function	isoprenoid binding	3	GO:0019840	2	19	206	4761	2.43	0.19749859149550342	0.7	P47738 Q9CZS1	Aldh1b1 Aldh2
Molecular Function	translation repressor activity	2	GO:0030371	2	19	206	4761	2.43	0.19749859149550342	0.7	P50431 Q8CBY1	Samd4a Shmt1
Molecular Function	methylation-dependent protein binding	4	GO:0140034	3	36	206	4761	1.93	0.20269927548062142	0.69	Q61687 Q6PDQ2 Q8BYH8	Atrx Chd4 Chd9
Molecular Function	methylated histone binding	4	GO:0035064	3	36	206	4761	1.93	0.20269927548062142	0.69	Q61687 Q6PDQ2 Q8BYH8	Atrx Chd4 Chd9
Molecular Function	N-acetyltransferase activity	6	GO:0008080	3	36	206	4761	1.93	0.20269927548062142	0.69	B2RWS6 O09000 P45481	Crebbp Ep300 Ncoa3
Molecular Function	transcription coregulator binding	4	GO:0001221	2	20	206	4761	2.31	0.2135661849419287	0.67	Q3TKT4 Q60793	Klf4 Smarca4
Molecular Function	N-methyltransferase activity	5	GO:0008170	3	37	206	4761	1.87	0.21406643499821107	0.67	O88491 Q6PDK2 Q9CWH5	Kmt2d Nsd1 Trmt11
Molecular Function	microtubule motor activity	2	GO:0003777	3	37	206	4761	1.87	0.21406643499821107	0.67	P33174 Q8R1Q8 Q9JMH9	Dync1li1 Kif4 Myo18a
Molecular Function	hydrolase activity, hydrolyzing O-glycosyl compounds	4	GO:0004553	3	37	206	4761	1.87	0.21406643499821107	0.67	P16675 Q8BHN3 Q91WG8	Ctsa Ganab Gne
Molecular Function	pre-mRNA binding	5	GO:0036002	3	38	206	4761	1.82	0.22556676366952744	0.65	B2RWS6 P45481 Q64213	Crebbp Ep300 Sf1
Molecular Function	transcription cis-regulatory region binding	5	GO:0000976	13	217	206	4761	1.38	0.22862872673333562	0.64	A2AGH6 B2RWS6 O88491 P45481 P53762 P70662 P97474 Q3TKT4 Q3UH06 Q60793 Q61026 Q80WC3 Q8BYH8	Arnt Chd9 Crebbp Ep300 Klf4 Ldb1 Med12 Ncoa2 Nsd1 Pitx2 Rreb1 Smarca4 Tnrc18
Molecular Function	lipid binding	2	GO:0008289	11	368	206	4761	0.69	0.22917489854767537	0.64	P05202 P17156 P26039 P47738 P63017 Q05512 Q61937 Q91VH2 Q9CZS1 Q9DB20 Q9EPQ7	Aldh1b1 Aldh2 Atp5po Got2 Hspa2 Hspa8 Mark2 Npm1 Snx9 Stard5 Tln1
Molecular Function	transferase activity, transferring sulphur-containing groups	3	GO:0016782	2	21	206	4761	2.2	0.2297516824410842	0.64	P52196 Q9D0K2	Oxct1 Tst
Molecular Function	myosin binding	4	GO:0017022	5	71	206	4761	1.63	0.23435662785764616	0.63	P53762 P56959 Q05512 Q61166 Q8CBY1	Arnt Fus Mapre1 Mark2 Samd4a
Molecular Function	phospholipid binding	3	GO:0005543	6	233	206	4761	0.6	0.24470104143016722	0.61	P05202 P26039 P63017 Q05512 Q61937 Q91VH2	Got2 Hspa8 Mark2 Npm1 Snx9 Tln1
Molecular Function	tau protein binding	4	GO:0048156	2	22	206	4761	2.1	0.24601503423338622	0.61	P17156 Q05512	Hspa2 Mark2
Molecular Function	basal RNA polymerase II transcription machinery binding	4	GO:0001099	3	40	206	4761	1.73	0.2489032552601693	0.6	B2RWS6 O09000 P45481	Crebbp Ep300 Ncoa3
Molecular Function	basal transcription machinery binding	3	GO:0001098	3	40	206	4761	1.73	0.2489032552601693	0.6	B2RWS6 O09000 P45481	Crebbp Ep300 Ncoa3
Molecular Function	iron-sulfur cluster binding	4	GO:0051536	3	41	206	4761	1.69	0.26070862789049715	0.58	Q5RKZ7 Q8BJM7 Q99KI0	Aco2 Mocs1 Tyw1
Molecular Function	metal cluster binding	3	GO:0051540	3	41	206	4761	1.69	0.26070862789049715	0.58	Q5RKZ7 Q8BJM7 Q99KI0	Aco2 Mocs1 Tyw1
Molecular Function	enzyme binding	3	GO:0019899	48	1277	206	4761	0.87	0.2609608747056214	0.58	A3KGB4 B2RWS6 E9Q557 E9Q5C9 F8VPU2 O09000 P05202 P07758 P08121 P09671 P14094 P14733 P16546 P17156 P20152 P25785 P31001 P45481 P53395 P60766 P63017 P70662 Q05512 Q3TKT4 Q60793 Q61026 Q61166 Q61937 Q6PDQ2 Q76MZ3 Q7TT50 Q80X90 Q8BKC5 Q8BPB0 Q8BTM8 Q8BWW9 Q8CBY1 Q8CHT1 Q8QZT1 Q8VEE4 Q91VH2 Q91ZA3 Q99M87 Q99NH0 Q9EQK5 Q9ESZ8 Q9WUA3 Q9Z2E1	Acat1 Ankrd17 Atp1b1 Cdc42 Cdc42bpb Chd4 Col3a1 Crebbp Dbt Des Dnaja3 Dsp Ep300 Farp1 Flna Flnb Got2 Gtf2i Hspa2 Hspa8 Ipo5 Klf4 Ldb1 Lmnb1 Mapre1 Mark2 Mbd2 Mob1b Mvp Ncoa2 Ncoa3 Ngef Nolc1 Npm1 Pcca Pfkp Pkn2 Ppp2r1a Rpa1 Samd4a Serpina1a Smarca4 Snx9 Sod2 Sptan1 Tbc1d8b Timp2 Vim
Molecular Function	lysine N-methyltransferase activity	6	GO:0016278	2	23	206	4761	2.01	0.2623194043345601	0.58	O88491 Q6PDK2	Kmt2d Nsd1
Molecular Function	protein-lysine N-methyltransferase activity	4	GO:0016279	2	23	206	4761	2.01	0.2623194043345601	0.58	O88491 Q6PDK2	Kmt2d Nsd1
Molecular Function	DNA-binding transcription factor activity, RNA polymerase II-specific	3	GO:0000981	15	261	206	4761	1.33	0.2702364454659665	0.57	B2RWS6 O09000 P45481 P53762 P97474 Q3UH06 Q60793 Q61026 Q61687 Q6PDK2 Q80XU3 Q8BHZ4 Q9CWL2 Q9ESZ8 Q9Z103	Adnp Arnt Atrx Casz1 Crebbp Ep300 Gtf2i Klf4 Kmt2d Ncoa2 Ncoa3 Nucks1 Pitx2 Rreb1 Znf592
Molecular Function	protein phosphatase 2A binding	6	GO:0051721	2	24	206	4761	1.93	0.2786309696589244	0.55	P20152 P31001	Des Vim
Molecular Function	GTP binding	5	GO:0005525	5	193	206	4761	0.6	0.2793914447573471	0.55	E9Q5C9 P60766 Q5RKZ7 Q9WTP7 Q9Z2I8	Ak3 Cdc42 Mocs1 Nolc1 Suclg2
Molecular Function	protein serine/threonine kinase activity	4	GO:0004674	5	194	206	4761	0.6	0.279536115030777	0.55	P60766 Q05512 Q7TT50 Q8BWW9 Q8CBY1	Cdc42 Cdc42bpb Mark2 Pkn2 Samd4a
Molecular Function	transferase activity, transferring one-carbon groups	3	GO:0016741	6	89	206	4761	1.56	0.2823479549416562	0.55	A2APY7 O88491 P50431 Q6PDK2 Q9CWH5 Q9CZN7	Kmt2d Ndufaf5 Nsd1 Shmt1 Shmt2 Trmt11
Molecular Function	monocarboxylic acid binding	5	GO:0033293	4	52	206	4761	1.78	0.2852655061191137	0.54	P63017 Q91ZA3 Q99MR8 Q9EPQ7	Hspa8 Mccc1 Pcca Stard5
Molecular Function	sequence-specific DNA binding	5	GO:0043565	16	287	206	4761	1.29	0.2926135489723971	0.53	A2AGH6 B2RWS6 O88491 P45481 P53762 P70662 P97474 Q3TKT4 Q3UH06 Q60793 Q61026 Q62348 Q80WC3 Q8BYH8 Q8VEE4 Q9Z2E1	Arnt Chd9 Crebbp Ep300 Klf4 Ldb1 Mbd2 Med12 Ncoa2 Nsd1 Pitx2 Rpa1 Rreb1 Smarca4 Tnrc18 Tsn
Molecular Function	oxidoreductase activity, acting on CH-OH group of donors	3	GO:0016614	6	92	206	4761	1.51	0.29274273811774065	0.53	P08249 Q61425 Q8BMS1 Q91VT4 Q99JY0 Q9D6R2	Cbr4 Hadh Hadha Hadhb Idh3a Mdh2
Molecular Function	polyubiquitin modification-dependent protein binding	4	GO:0031593	2	25	206	4761	1.85	0.2949187303449325	0.53	B2RUR8 P42567	Eps15 Otud7b
Molecular Function	ligase activity, forming carbon-sulfur bonds	3	GO:0016877	2	25	206	4761	1.85	0.2949187303449325	0.53	Q3URE1 Q9Z2I8	Acsf3 Suclg2
Molecular Function	signal sequence binding	3	GO:0005048	2	25	206	4761	1.85	0.2949187303449325	0.53	E9Q5C9 Q8BKC5	Ipo5 Nolc1
Molecular Function	protein homodimerization activity	4	GO:0042803	26	499	206	4761	1.2	0.2956714406320539	0.53	P05202 P08249 P09671 P14106 P16332 P28654 P38060 P50431 P53762 P54869 P70662 P97474 Q3V3R1 Q61937 Q62087 Q62348 Q6P1B1 Q80X90 Q8BTM8 Q8K1E0 Q8QZT1 Q91VH2 Q9D0K2 Q9D708 Q9WUA3 Q9Z2E1	Acat1 Arnt C1qb Dcn Flna Flnb Got2 Hmgcl Hmgcs2 Ldb1 Mbd2 Mdh2 Mmut Mthfd1l Npm1 Oxct1 Pfkp Pitx2 Pon3 S100a16 Shmt1 Snx9 Sod2 Stx5 Tsn Xpnpep1
Molecular Function	active transmembrane transporter activity	3	GO:0022804	6	93	206	4761	1.49	0.2965925665152649	0.53	O88343 P14094 Q03265 Q61102 Q91VR2 Q9DB20	Abcb7 Atp1b1 Atp5f1a Atp5f1c Atp5po Slc4a4
Molecular Function	protein kinase C binding	6	GO:0005080	4	55	206	4761	1.68	0.2998687826451048	0.52	E9Q557 Q80X90 Q8BTM8 Q8BWW9	Dsp Flna Flnb Pkn2
Molecular Function	ribonucleoside triphosphate phosphatase activity	6	GO:0017111	21	396	206	4761	1.23	0.30272485802346727	0.52	E9PZJ8 P14094 P16332 P33174 P60766 P63017 Q03265 Q3TKT4 Q61102 Q61687 Q6PDQ2 Q810A7 Q8BGD9 Q8BYH8 Q8BZS9 Q8K301 Q8R1Q8 Q91VR2 Q9DB20 Q9DCX2 Q9JMH9	Abcb7 Ascc3 Atp1b1 Atp5f1a Atp5f1c Atp5pd Atp5po Atrx Cdc42 Chd4 Chd9 Ddx42 Ddx52 Dhx32 Dync1li1 Eif4b Hspa8 Kif4 Mmut Myo18a Smarca4
Molecular Function	protein dimerization activity	3	GO:0046983	34	669	206	4761	1.17	0.30510985356326015	0.52	B2RWS6 E9Q5C9 O09000 P05202 P08249 P09671 P14106 P16332 P16546 P28654 P38060 P45481 P50431 P53762 P54869 P70662 P97474 Q3V3R1 Q61026 Q61937 Q62087 Q62348 Q6P1B1 Q76MZ3 Q80X90 Q8BTM8 Q8K1E0 Q8QZT1 Q91VH2 Q9D0K2 Q9D708 Q9WUA3 Q9Z2E1 Q9Z2I8	Acat1 Arnt C1qb Crebbp Dcn Ep300 Flna Flnb Got2 Hmgcl Hmgcs2 Ldb1 Mbd2 Mdh2 Mmut Mthfd1l Ncoa2 Ncoa3 Nolc1 Npm1 Oxct1 Pfkp Pitx2 Pon3 Ppp2r1a S100a16 Shmt1 Snx9 Sod2 Sptan1 Stx5 Suclg2 Tsn Xpnpep1
Molecular Function	binding	1	GO:0005488	188	4230	206	4761	1.03	0.3081494139274964	0.51	A2A6A1 A2AGH6 A2AN08 A3KGB4 B1AZA5 B2RRD7 B2RUR8 B2RWS6 E9PZJ8 E9Q557 E9Q5C9 F8VPU2 O08749 O09000 O55125 O55126 O88271 O88343 O88491 P05202 P06797 P07758 P08121 P08249 P09671 P11679 P13011 P14094 P14106 P14733 P16332 P16546 P17156 P18572 P20152 P25785 P26039 P28654 P31001 P33174 P38060 P42567 P45481 P45952 P47738 P50431 P50544 P51174 P52196 P52482 P53395 P53762 P54227 P54869 P55264 P56959 P60766 …	Abcb7 Acad10 Acad9 Acadl Acadm Acadvl Acat1 Aco2 Acsf3 Actr2 Adk Adnp Ak3 Aldh1b1 Aldh2 Ankrd17 Arnt Ascc3 Atp1b1 Atp5f1a Atp5po Atrx Atxn2l Auh Bpnt1 Bpnt2 Brpf1 Bsg C1qb Casp7 Casz1 Cbll1 Cbr4 Cdc42 Cdc42bpb Ces1e Cfdp1 Chd4 Chd9 Clybl Cmpk1 Col3a1 Crebbp Ctsl Dbt Dcn Ddx42 Ddx52 Des Dhx32 Dlat Dld Dnaja3 Dsp Dync1li1 Eci2 Eif4b Eif4g1 Entpd5 Ep300 Epcam Eps15 Farp1 Fhl1 Flna Flnb Fus Ganab Gne…
Molecular Function	isomerase activity	2	GO:0016853	6	96	206	4761	1.44	0.30920606457510147	0.51	P16332 P45952 P54869 Q91WG8 Q9D1I5 Q9WUR2	Acadm Eci2 Gne Hmgcs2 Mcee Mmut
Molecular Function	histone methyltransferase activity	4	GO:0042054	2	26	206	4761	1.78	0.3111543307602449	0.51	O88491 Q6PDK2	Kmt2d Nsd1
Molecular Function	potassium channel regulator activity	5	GO:0015459	2	26	206	4761	1.78	0.3111543307602449	0.51	Q80X90 Q8BTM8	Flna Flnb
Molecular Function	metalloexopeptidase activity	5	GO:0008235	2	26	206	4761	1.78	0.3111543307602449	0.51	Q6P1B1 Q9CPY7	Lap3 Xpnpep1
Molecular Function	pyrophosphatase activity	5	GO:0016462	22	420	206	4761	1.21	0.31609296849169205	0.5	E9PZJ8 P14094 P16332 P33174 P60766 P63017 Q03265 Q3TKT4 Q61102 Q61687 Q6PDQ2 Q810A7 Q8BGD9 Q8BYH8 Q8BZS9 Q8K301 Q8R1Q8 Q91VR2 Q9DB20 Q9DCX2 Q9JMH9 Q9WUZ9	Abcb7 Ascc3 Atp1b1 Atp5f1a Atp5f1c Atp5pd Atp5po Atrx Cdc42 Chd4 Chd9 Ddx42 Ddx52 Dhx32 Dync1li1 Eif4b Entpd5 Hspa8 Kif4 Mmut Myo18a Smarca4
Molecular Function	calmodulin binding	3	GO:0005516	2	101	206	4761	0.46	0.3254217680497926	0.49	A2AN08 P16546	Sptan1 Ubr4
Molecular Function	sodium ion transmembrane transporter activity	6	GO:0015081	2	28	206	4761	1.65	0.3433678453750543	0.46	O88343 P14094	Atp1b1 Slc4a4
Molecular Function	phosphatase activity	5	GO:0016791	7	118	206	4761	1.37	0.35629678219664385	0.45	O55125 O55126 Q62087 Q76MZ3 Q80V26 Q9JLV6 Q9Z0S1	Bpnt1 Bpnt2 Nipsnap1 Nipsnap2 Pnkp Pon3 Ppp2r1a
Molecular Function	histone deacetylase binding	4	GO:0042826	4	64	206	4761	1.44	0.35743421554157	0.45	Q60793 Q6PDQ2 Q8BWW9 Q9Z2E1	Chd4 Klf4 Mbd2 Pkn2
Molecular Function	cargo receptor activity	1	GO:0038024	2	29	206	4761	1.59	0.35930079636716133	0.44	Q8R4Y4 Q9JIQ8	Stab1 Tmprss2
Molecular Function	cadherin binding	4	GO:0045296	2	29	206	4761	1.59	0.35930079636716133	0.44	Q99JW5 Q9JIY2	Cbll1 Epcam
Molecular Function	RNA polymerase II transcription regulatory region sequence-specific DNA binding	6	GO:0000977	11	194	206	4761	1.31	0.3638045850433027	0.44	A2AGH6 B2RWS6 O88491 P45481 P53762 P97474 Q3TKT4 Q3UH06 Q60793 Q61026 Q8BYH8	Arnt Chd9 Crebbp Ep300 Klf4 Med12 Ncoa2 Nsd1 Pitx2 Rreb1 Smarca4
Molecular Function	protein-containing complex binding	2	GO:0044877	36	729	206	4761	1.14	0.3736130956798651	0.43	B2RWS6 O09000 P06797 P08121 P11679 P16546 P20152 P25785 P26039 P28654 P31001 P45481 P61161 P70122 P97474 Q3TKT4 Q61026 Q61316 Q61792 Q61937 Q62348 Q6PDQ2 Q7TT50 Q80X90 Q8BGD9 Q8BMS1 Q8BTM8 Q8R4Y4 Q91VH2 Q99JW5 Q99JY0 Q99L48 Q99MD9 Q9DB20 Q9JMH9 Q9WUA3	Actr2 Atp5po Cdc42bpb Chd4 Col3a1 Crebbp Ctsl Dcn Des Eif4b Ep300 Epcam Flna Flnb Hadha Hadhb Hspa4 Krt8 Lasp1 Myo18a Nasp Ncoa2 Ncoa3 Nmd3 Npm1 Pfkp Pitx2 Sbds Smarca4 Snx9 Sptan1 Stab1 Timp2 Tln1 Tsn Vim
Molecular Function	hydrolase activity, acting on acid anhydrides	3	GO:0016817	22	423	206	4761	1.2	0.37937332867641604	0.42	E9PZJ8 P14094 P16332 P33174 P60766 P63017 Q03265 Q3TKT4 Q61102 Q61687 Q6PDQ2 Q810A7 Q8BGD9 Q8BYH8 Q8BZS9 Q8K301 Q8R1Q8 Q91VR2 Q9DB20 Q9DCX2 Q9JMH9 Q9WUZ9	Abcb7 Ascc3 Atp1b1 Atp5f1a Atp5f1c Atp5pd Atp5po Atrx Cdc42 Chd4 Chd9 Ddx42 Ddx52 Dhx32 Dync1li1 Eif4b Entpd5 Hspa8 Kif4 Mmut Myo18a Smarca4
Molecular Function	hydrolase activity, acting on acid anhydrides, in phosphorus-containing anhydrides	4	GO:0016818	22	423	206	4761	1.2	0.37937332867641604	0.42	E9PZJ8 P14094 P16332 P33174 P60766 P63017 Q03265 Q3TKT4 Q61102 Q61687 Q6PDQ2 Q810A7 Q8BGD9 Q8BYH8 Q8BZS9 Q8K301 Q8R1Q8 Q91VR2 Q9DB20 Q9DCX2 Q9JMH9 Q9WUZ9	Abcb7 Ascc3 Atp1b1 Atp5f1a Atp5f1c Atp5pd Atp5po Atrx Cdc42 Chd4 Chd9 Ddx42 Ddx52 Dhx32 Dync1li1 Eif4b Entpd5 Hspa8 Kif4 Mmut Myo18a Smarca4
Molecular Function	guanyl nucleotide binding	6	GO:0019001	6	205	206	4761	0.68	0.38242407512308796	0.42	E9Q5C9 P60766 Q5RKZ7 Q8R1Q8 Q9WTP7 Q9Z2I8	Ak3 Cdc42 Dync1li1 Mocs1 Nolc1 Suclg2
Molecular Function	guanyl ribonucleotide binding	5	GO:0032561	6	204	206	4761	0.68	0.3824981138246789	0.42	E9Q5C9 P60766 Q5RKZ7 Q8R1Q8 Q9WTP7 Q9Z2I8	Ak3 Cdc42 Dync1li1 Mocs1 Nolc1 Suclg2
Molecular Function	nucleoside binding	3	GO:0001882	6	208	206	4761	0.67	0.38285932285338975	0.42	E9Q5C9 P60766 Q5RKZ7 Q8R1Q8 Q9WTP7 Q9Z2I8	Ak3 Cdc42 Dync1li1 Mocs1 Nolc1 Suclg2
Molecular Function	core promoter sequence-specific DNA binding	6	GO:0001046	2	31	206	4761	1.49	0.3907220774152513	0.41	Q3TKT4 Q3UH06	Rreb1 Smarca4
Molecular Function	hydrolase activity	2	GO:0016787	51	1062	206	4761	1.11	0.3924418161095457	0.41	B2RUR8 E9PZJ8 O55125 O55126 P06797 P14094 P14106 P16332 P16675 P33174 P60766 P63017 P97864 Q03265 Q3TKT4 Q3UUI3 Q3V3R1 Q61102 Q61687 Q62087 Q62348 Q64176 Q6P1B1 Q6PDQ2 Q76MZ3 Q80V26 Q810A7 Q8BGD9 Q8BHN3 Q8BIJ6 Q8BW00 Q8BXQ2 Q8BYH8 Q8BZS9 Q8K301 Q8K370 Q8K411 Q8R164 Q8R1Q8 Q8VDC0 Q91VR2 Q91WG8 Q9CPY7 Q9DB20 Q9DCX2 Q9JIQ8 Q9JLV6 Q9JMH9 Q9R0X4 Q9WUZ9 Q9Z0S1	Abcb7 Acad10 Acot9 Ascc3 Atp1b1 Atp5f1a Atp5f1c Atp5pd Atp5po Atrx Bphl Bpnt1 Bpnt2 C1qb Casp7 Cdc42 Ces1e Chd4 Chd9 Ctsa Ctsl Ddx42 Ddx52 Dhx32 Dync1li1 Eif4b Entpd5 Ganab Gne Hspa8 Iars2 Kif4 Lap3 Lars2 Mmut Mthfd1l Myo18a Nipsnap1 Nipsnap2 Otud7b Pigt Pitrm1 Pnkp Pon3 Ppp2r1a Ptrh1 Smarca4 Them4 Tmprss2 Tsn Xpnpep1
Molecular Function	enzyme regulator activity	2	GO:0030234	17	487	206	4761	0.81	0.41005495419576804	0.39	A3KGB4 P07758 P14094 P16675 P25785 P28654 Q05512 Q60793 Q61316 Q61937 Q76MZ3 Q8BKC5 Q8BPB0 Q8CHT1 Q8K411 Q99M87 Q9D662	Atp1b1 Ctsa Dcn Dnaja3 Hspa4 Ipo5 Klf4 Mark2 Mob1b Ngef Npm1 Pitrm1 Ppp2r1a Sec23b Serpina1a Tbc1d8b Timp2
Molecular Function	phosphatidylinositol binding	4	GO:0035091	4	149	206	4761	0.62	0.414158378271421	0.38	P26039 Q05512 Q61937 Q91VH2	Mark2 Npm1 Snx9 Tln1
Molecular Function	RNA binding	4	GO:0003723	33	675	206	4761	1.13	0.41530028133436225	0.38	B2RWS6 E9Q5C9 P20152 P31001 P45481 P50431 P52196 P56959 P63017 P70122 P97801 Q3TKT4 Q61464 Q61937 Q62348 Q64213 Q6NZJ6 Q7TQH0 Q810A7 Q8BGD9 Q8BIJ6 Q8BZS9 Q8CBY1 Q8K301 Q91YU8 Q99020 Q99NH0 Q9CWH5 Q9CY58 Q9D8E6 Q9JLZ3 Q9R020 Q9Z2E1	Ankrd17 Atxn2l Auh Crebbp Ddx42 Ddx52 Des Dhx32 Eif4b Eif4g1 Ep300 Fus Hnrnpab Hspa8 Iars2 Mbd2 Nolc1 Npm1 Ppan Rpl4 Samd4a Sbds Serbp1 Sf1 Shmt1 Smarca4 Smn1 Trmt11 Tsn Tst Vim Znf638 Zranb2
Molecular Function	transferase activity	2	GO:0016740	36	944	206	4761	0.88	0.4220984404931905	0.37	A2AGH6 A2AN08 A2APY7 B2RWS6 O09000 O88491 P05202 P45481 P50431 P52196 P52482 P53395 P54869 P55264 P60766 Q05512 Q6PDK2 Q7TT50 Q8BMF4 Q8BMS1 Q8BWW9 Q8CAY6 Q8CBY1 Q8QZT1 Q8R1K4 Q8R4N0 Q91WG8 Q99JY0 Q9CWH5 Q9CZN7 Q9D0K2 Q9DBP5 Q9JIY2 Q9JLV6 Q9WTP7 Q9WUA3	Acat1 Acat2 Adk Ak3 Cbll1 Cdc42 Cdc42bpb Clybl Cmpk1 Crebbp Dbt Dlat Ep300 Gne Got2 Hadha Hadhb Hmgcs2 Kmt2d Mark2 Med12 Ncoa3 Ndufaf5 Nsd1 Oxct1 Pfkp Phykpl Pkn2 Pnkp Samd4a Shmt1 Shmt2 Trmt11 Tst Ube2e1 Ubr4
Molecular Function	nuclease activity	4	GO:0004518	2	90	206	4761	0.51	0.43790339698087777	0.36	Q62348 Q9JLV6	Pnkp Tsn
Molecular Function	ADP binding	5	GO:0043531	3	44	206	4761	1.58	0.43802581850965805	0.36	P63017 Q03265 Q9JMH9	Atp5f1a Hspa8 Myo18a
Molecular Function	N-acyltransferase activity	5	GO:0016410	3	45	206	4761	1.54	0.4438534042149631	0.35	B2RWS6 O09000 P45481	Crebbp Ep300 Ncoa3
Molecular Function	cytoskeletal motor activity	1	GO:0003774	3	45	206	4761	1.54	0.4438534042149631	0.35	P33174 Q8R1Q8 Q9JMH9	Dync1li1 Kif4 Myo18a
Molecular Function	oxidoreductase activity, acting on a sulfur group of donors	3	GO:0016667	3	46	206	4761	1.51	0.44996724960284645	0.35	O08749 Q8R4Y4 Q9R112	Dld Sqor Stab1
Molecular Function	RNA polymerase binding	4	GO:0070063	3	46	206	4761	1.51	0.44996724960284645	0.35	E9Q5C9 O09000 Q8BWW9	Ncoa3 Nolc1 Pkn2
Molecular Function	hydrolase activity, acting on glycosyl bonds	3	GO:0016798	3	46	206	4761	1.51	0.44996724960284645	0.35	P16675 Q8BHN3 Q91WG8	Ctsa Ganab Gne
Molecular Function	protein binding	2	GO:0005515	123	2959	206	4761	0.96	0.46347263907464953	0.33	A2AGH6 A2AN08 A3KGB4 B1AZA5 B2RUR8 B2RWS6 E9Q557 E9Q5C9 F8VPU2 O09000 O88271 O88343 O88491 P05202 P06797 P07758 P08121 P08249 P09671 P11679 P14094 P14106 P14733 P16332 P16546 P17156 P20152 P25785 P26039 P28654 P31001 P33174 P38060 P42567 P45481 P45952 P47738 P50431 P52196 P53395 P53762 P54227 P54869 P55264 P56959 P60766 P61161 P63017 P70122 P70662 P97447 P97474 P97801 P97864 Q03265 Q05512 Q3TKT4 …	Acadm Acat1 Actr2 Adk Adnp Ak3 Aldh1b1 Aldh2 Ankrd17 Arnt Atp1b1 Atp5f1a Atrx Atxn2l C1qb Casp7 Cbll1 Cdc42 Cdc42bpb Ces1e Cfdp1 Chd4 Chd9 Col3a1 Crebbp Ctsl Dbt Dcn Des Dlat Dnaja3 Dsp Dync1li1 Eci2 Eif4g1 Ep300 Epcam Eps15 Farp1 Fhl1 Flna Flnb Fus Got2 Gtf2i Hmgcl Hmgcs2 Hspa2 Hspa4 Hspa8 Ipo5 Kif4 Klf4 Kmt2d Krt8 Lap3 Lasp1 Ldb1 Lemd3 Lmnb1 Lmod1 Mapre1 Mark2 Mbd2 Mdh2 Mecr Med12 Mmut Mob1b Mt…
Molecular Function	purine ribonucleoside binding	5	GO:0032550	6	199	206	4761	0.7	0.4748405268927125	0.32	E9Q5C9 P60766 Q5RKZ7 Q8R1Q8 Q9WTP7 Q9Z2I8	Ak3 Cdc42 Dync1li1 Mocs1 Nolc1 Suclg2
Molecular Function	purine nucleoside binding	4	GO:0001883	6	200	206	4761	0.69	0.47537431739865016	0.32	E9Q5C9 P60766 Q5RKZ7 Q8R1Q8 Q9WTP7 Q9Z2I8	Ak3 Cdc42 Dync1li1 Mocs1 Nolc1 Suclg2
Molecular Function	organic anion transmembrane transporter activity	3	GO:0008514	3	50	206	4761	1.39	0.4768227209879924	0.32	O88343 P18572 Q8BMD8	Bsg Slc25a24 Slc4a4
Molecular Function	calcium ion binding	6	GO:0005509	6	203	206	4761	0.68	0.47757992878639305	0.32	A3KGB4 P16546 P42567 Q8BMD8 Q8R4Y4 Q9D708	Eps15 S100a16 Slc25a24 Sptan1 Stab1 Tbc1d8b
Molecular Function	ribonucleoside binding	4	GO:0032549	6	203	206	4761	0.68	0.47757992878639305	0.32	E9Q5C9 P60766 Q5RKZ7 Q8R1Q8 Q9WTP7 Q9Z2I8	Ak3 Cdc42 Dync1li1 Mocs1 Nolc1 Suclg2
Molecular Function	transporter activity	1	GO:0005215	12	344	206	4761	0.81	0.4931995514727948	0.31	O88343 P14094 P18572 Q03265 Q61102 Q61792 Q8BKC5 Q8BMD8 Q91VR2 Q9DB20 Q9DCX2 Q9EPQ7	Abcb7 Atp1b1 Atp5f1a Atp5f1c Atp5pd Atp5po Bsg Ipo5 Lasp1 Slc25a24 Slc4a4 Stard5
Molecular Function	metal ion binding	5	GO:0046872	63	1358	206	4761	1.07	0.5280182892314287	0.28	A2A6A1 A2AN08 A3KGB4 B2RRD7 B2RUR8 B2RWS6 O88491 P08121 P09671 P13011 P14094 P16332 P16546 P25785 P38060 P42567 P45481 P55264 P56959 P97447 Q05512 Q3UH06 Q5RKZ7 Q60597 Q60793 Q61464 Q61687 Q61792 Q62087 Q64213 Q6P1B1 Q6PDK2 Q6PDQ2 Q7TT50 Q80V26 Q8BHZ4 Q8BJM7 Q8BMD8 Q8BPB0 Q8K411 Q8QZT1 Q8R4N0 Q8R4Y4 Q8VEE4 Q91WG8 Q91ZA3 Q99KI0 Q99M87 Q99MR8 Q9CPY7 Q9CWL2 Q9D110 Q9D1I5 Q9D662 Q9D6R2 Q9D708 Q9JIY2 …	Acat1 Aco2 Adk Adnp Atp1b1 Atrx Bpnt1 Bpnt2 Brpf1 Casz1 Cbll1 Cdc42bpb Chd4 Clybl Col3a1 Crebbp Dnaja3 Entpd5 Ep300 Eps15 Fhl1 Fus Gne Gpatch8 Hmgcl Idh3a Klf4 Kmt2d Lap3 Lasp1 Mark2 Mccc1 Mcee Mmut Mob1b Mocs1 Mthfs Nsd1 Ogdh Otud7b Pcca Pfkp Pitrm1 Pon3 Rpa1 Rreb1 S100a16 Scd2 Sec23b Sf1 Slc25a24 Sod2 Sptan1 Stab1 Suclg2 Tbc1d8b Timp2 Tyw1 Ubr4 Xpnpep1 Znf592 Znf638 Zranb2
Molecular Function	unfolded protein binding	3	GO:0051082	4	66	206	4761	1.4	0.532385127815753	0.27	P17156 P63017 Q61937 Q99M87	Dnaja3 Hspa2 Hspa8 Npm1
Molecular Function	protein-folding chaperone binding	3	GO:0051087	4	66	206	4761	1.4	0.532385127815753	0.27	P08249 P17156 P63017 Q60597	Hspa2 Hspa8 Mdh2 Ogdh
Molecular Function	enzyme activator activity	3	GO:0008047	9	266	206	4761	0.78	0.5353359951204391	0.27	A3KGB4 P14094 P16675 P25785 Q05512 Q8BPB0 Q8CHT1 Q8K411 Q9D662	Atp1b1 Ctsa Mark2 Mob1b Ngef Pitrm1 Sec23b Tbc1d8b Timp2
Molecular Function	transition metal ion binding	6	GO:0046914	21	433	206	4761	1.12	0.5366635638159158	0.27	A2AN08 B2RUR8 B2RWS6 O88491 P09671 P13011 P25785 P38060 P45481 Q60793 Q61464 Q64213 Q6P1B1 Q6PDK2 Q6PDQ2 Q8K411 Q99KI0 Q9CPY7 Q9D662 Q9JIY2 Q9Z103	Aco2 Adnp Cbll1 Chd4 Crebbp Ep300 Hmgcl Klf4 Kmt2d Lap3 Nsd1 Otud7b Pitrm1 Scd2 Sec23b Sf1 Sod2 Timp2 Ubr4 Xpnpep1 Znf638
Molecular Function	tubulin binding	4	GO:0015631	8	159	206	4761	1.16	0.5560453062932609	0.25	P16546 P33174 P54227 P70122 Q61166 Q61316 Q9JMH9 Q9Z103	Adnp Hspa4 Kif4 Mapre1 Myo18a Sbds Sptan1 Stmn1
Molecular Function	enzyme inhibitor activity	3	GO:0004857	5	167	206	4761	0.69	0.5586253400254702	0.25	P07758 P25785 P28654 Q61937 Q8BKC5	Dcn Ipo5 Npm1 Serpina1a Timp2
Molecular Function	cytoskeletal protein binding	3	GO:0008092	24	497	206	4761	1.12	0.5597945936991918	0.25	F8VPU2 O88271 P16546 P17156 P20152 P26039 P31001 P33174 P53762 P54227 P56959 P61161 P70122 P97801 Q05512 Q61166 Q61316 Q61792 Q80X90 Q8BTM8 Q8BVA4 Q8CBY1 Q9JMH9 Q9Z103	Actr2 Adnp Arnt Cfdp1 Des Farp1 Flna Flnb Fus Hspa2 Hspa4 Kif4 Lasp1 Lmod1 Mapre1 Mark2 Myo18a Samd4a Sbds Smn1 Sptan1 Stmn1 Tln1 Vim
Molecular Function	GTPase binding	4	GO:0051020	11	318	206	4761	0.8	0.5668276062224908	0.25	A3KGB4 F8VPU2 P16546 Q7TT50 Q80X90 Q8BKC5 Q8BTM8 Q8BWW9 Q8CBY1 Q8CHT1 Q91VH2	Cdc42bpb Farp1 Flna Flnb Ipo5 Ngef Pkn2 Samd4a Snx9 Sptan1 Tbc1d8b
Molecular Function	catalytic activity, acting on DNA	3	GO:0140097	4	78	206	4761	1.19	0.5800685865374876	0.24	E9PZJ8 Q61687 Q6PDQ2 Q8BYH8	Ascc3 Atrx Chd4 Chd9
Molecular Function	cation binding	4	GO:0043169	64	1393	206	4761	1.06	0.5837301413845397	0.23	A2A6A1 A2AN08 A3KGB4 B2RRD7 B2RUR8 B2RWS6 O88491 P08121 P09671 P13011 P14094 P16332 P16546 P25785 P38060 P42567 P45481 P50431 P55264 P56959 P97447 Q05512 Q3UH06 Q5RKZ7 Q60597 Q60793 Q61464 Q61687 Q61792 Q62087 Q64213 Q6P1B1 Q6PDK2 Q6PDQ2 Q7TT50 Q80V26 Q8BHZ4 Q8BJM7 Q8BMD8 Q8BPB0 Q8K411 Q8QZT1 Q8R4N0 Q8R4Y4 Q8VEE4 Q91WG8 Q91ZA3 Q99KI0 Q99M87 Q99MR8 Q9CPY7 Q9CWL2 Q9D110 Q9D1I5 Q9D662 Q9D6R2 Q9D708 …	Acat1 Aco2 Adk Adnp Atp1b1 Atrx Bpnt1 Bpnt2 Brpf1 Casz1 Cbll1 Cdc42bpb Chd4 Clybl Col3a1 Crebbp Dnaja3 Entpd5 Ep300 Eps15 Fhl1 Fus Gne Gpatch8 Hmgcl Idh3a Klf4 Kmt2d Lap3 Lasp1 Mark2 Mccc1 Mcee Mmut Mob1b Mocs1 Mthfs Nsd1 Ogdh Otud7b Pcca Pfkp Pitrm1 Pon3 Rpa1 Rreb1 S100a16 Scd2 Sec23b Sf1 Shmt1 Slc25a24 Sod2 Sptan1 Stab1 Suclg2 Tbc1d8b Timp2 Tyw1 Ubr4 Xpnpep1 Znf592 Znf638 Zranb2
Molecular Function	metal ion transmembrane transporter activity	5	GO:0046873	2	89	206	4761	0.52	0.5926272452390546	0.23	O88343 P14094	Atp1b1 Slc4a4
Molecular Function	peptidase regulator activity	3	GO:0061134	2	89	206	4761	0.52	0.5926272452390546	0.23	P07758 P25785	Serpina1a Timp2
Molecular Function	actin binding	4	GO:0003779	8	238	206	4761	0.78	0.6220692888986171	0.21	P16546 P26039 P61161 Q61792 Q80X90 Q8BTM8 Q8BVA4 Q9JMH9	Actr2 Flna Flnb Lasp1 Lmod1 Myo18a Sptan1 Tln1
Molecular Function	guanyl-nucleotide exchange factor activity	5	GO:0005085	3	108	206	4761	0.64	0.6298589102495857	0.2	F8VPU2 P16546 Q8CHT1	Farp1 Ngef Sptan1
Molecular Function	carbohydrate binding	2	GO:0030246	3	110	206	4761	0.63	0.6316436901166644	0.2	P18572 Q8BHN3 Q9WUA3	Bsg Ganab Pfkp
Molecular Function	GTPase activator activity	4	GO:0005096	3	111	206	4761	0.62	0.6327379227287359	0.2	A3KGB4 Q8CHT1 Q9D662	Ngef Sec23b Tbc1d8b
Molecular Function	phosphatidylinositol phosphate binding	5	GO:1901981	3	111	206	4761	0.62	0.6327379227287359	0.2	Q05512 Q61937 Q91VH2	Mark2 Npm1 Snx9
Molecular Function	protein heterodimerization activity	4	GO:0046982	9	254	206	4761	0.82	0.6353025266502195	0.2	B2RWS6 E9Q5C9 O09000 P16546 P45481 P53762 Q61937 Q76MZ3 Q9Z2I8	Arnt Crebbp Ep300 Ncoa3 Nolc1 Npm1 Ppp2r1a Sptan1 Suclg2
Molecular Function	actin filament binding	3	GO:0051015	6	118	206	4761	1.18	0.6438310847680933	0.19	P26039 P61161 Q61792 Q80X90 Q8BTM8 Q9JMH9	Actr2 Flna Flnb Lasp1 Myo18a Tln1
Molecular Function	microtubule binding	5	GO:0008017	6	119	206	4761	1.17	0.645862317186035	0.19	P16546 P33174 P54227 P70122 Q61166 Q9JMH9	Kif4 Mapre1 Myo18a Sbds Sptan1 Stmn1
Molecular Function	receptor tyrosine kinase binding	4	GO:0030971	2	32	206	4761	1.44	0.6478517558416058	0.19	Q8CHT1 Q99M87	Dnaja3 Ngef
Molecular Function	RNA polymerase core enzyme binding	5	GO:0043175	2	32	206	4761	1.44	0.6478517558416058	0.19	E9Q5C9 O09000	Ncoa3 Nolc1
Molecular Function	small GTPase binding	5	GO:0031267	10	278	206	4761	0.83	0.6489640103791031	0.19	A3KGB4 F8VPU2 P16546 Q7TT50 Q80X90 Q8BKC5 Q8BTM8 Q8BWW9 Q8CBY1 Q8CHT1	Cdc42bpb Farp1 Flna Flnb Ipo5 Ngef Pkn2 Samd4a Sptan1 Tbc1d8b
Molecular Function	ATPase regulator activity	2	GO:0060590	2	34	206	4761	1.36	0.657581777792862	0.18	P14094 Q61316	Atp1b1 Hspa4
Molecular Function	translation regulator activity	1	GO:0045182	2	34	206	4761	1.36	0.657581777792862	0.18	P50431 Q8CBY1	Samd4a Shmt1
Molecular Function	structural constituent of ribosome	2	GO:0003735	4	131	206	4761	0.71	0.6614923459612825	0.18	P62242 P63323 Q9D8E6 Q9JKF7	Mrpl39 Rpl4 Rps12 Rps8
Molecular Function	protein methyltransferase activity	3	GO:0008276	2	37	206	4761	1.25	0.6737864153613327	0.17	O88491 Q6PDK2	Kmt2d Nsd1
Molecular Function	oxidoreductase activity, acting on NAD(P)H, quinone or similar compound as acceptor	4	GO:0016655	2	37	206	4761	1.25	0.6737864153613327	0.17	Q91VT4 Q9CPP6	Cbr4 Ndufa5
Molecular Function	cysteine-type endopeptidase activity	5	GO:0004197	2	38	206	4761	1.22	0.6795086093952082	0.17	P06797 P97864	Casp7 Ctsl
Molecular Function	deacetylase activity	3	GO:0019213	2	38	206	4761	1.22	0.6795086093952082	0.17	Q64176 Q6PDQ2	Ces1e Chd4
Molecular Function	protein kinase inhibitor activity	5	GO:0004860	2	39	206	4761	1.19	0.6853515049188806	0.16	P28654 Q61937	Dcn Npm1
Molecular Function	phosphatidylinositol-3,4,5-trisphosphate binding	5	GO:0005547	2	40	206	4761	1.16	0.6912939427382854	0.16	Q61937 Q91VH2	Npm1 Snx9
Molecular Function	kinase inhibitor activity	4	GO:0019210	2	40	206	4761	1.16	0.6912939427382854	0.16	P28654 Q61937	Dcn Npm1
Molecular Function	structural molecule activity	1	GO:0005198	15	393	206	4761	0.88	0.6982531167510417	0.16	E9Q557 P08121 P11679 P14733 P16546 P20152 P26039 P31001 P61161 P62242 P63323 P82347 Q6NZJ6 Q9D8E6 Q9JKF7	Actr2 Col3a1 Des Dsp Eif4g1 Krt8 Lmnb1 Mrpl39 Rpl4 Rps12 Rps8 Sgcd Sptan1 Tln1 Vim
Molecular Function	protein kinase binding	5	GO:0019901	19	410	206	4761	1.07	0.7038394704964531	0.15	B2RWS6 E9Q557 P14094 P14733 P20152 P31001 P45481 P60766 Q61166 Q61937 Q80X90 Q8BPB0 Q8BTM8 Q8BWW9 Q8CHT1 Q99M87 Q99NH0 Q9EQK5 Q9ESZ8	Ankrd17 Atp1b1 Cdc42 Crebbp Des Dnaja3 Dsp Ep300 Flna Flnb Gtf2i Lmnb1 Mapre1 Mob1b Mvp Ngef Npm1 Pkn2 Vim
Molecular Function	protein tyrosine kinase binding	6	GO:1990782	2	43	206	4761	1.07	0.709530269657717	0.15	Q8CHT1 Q99M87	Dnaja3 Ngef
Molecular Function	protein kinase activator activity	5	GO:0030295	2	44	206	4761	1.05	0.7156897616665833	0.15	Q05512 Q8BPB0	Mark2 Mob1b
Molecular Function	inorganic molecular entity transmembrane transporter activity	3	GO:0015318	7	195	206	4761	0.83	0.7212183545904974	0.14	O88343 P14094 P18572 Q03265 Q91VR2 Q9DB20 Q9DCX2	Atp1b1 Atp5f1a Atp5f1c Atp5pd Atp5po Bsg Slc4a4
Molecular Function	translation initiation factor activity	4	GO:0003743	2	45	206	4761	1.03	0.7218650587243965	0.14	Q6NZJ6 Q8BGD9	Eif4b Eif4g1
Molecular Function	mRNA binding	5	GO:0003729	10	212	206	4761	1.09	0.7292903368686419	0.14	P50431 P56959 Q62348 Q6NZJ6 Q8BGD9 Q8CBY1 Q99020 Q9CY58 Q9JLZ3 Q9Z2E1	Auh Eif4b Eif4g1 Fus Hnrnpab Mbd2 Samd4a Serbp1 Shmt1 Tsn
Molecular Function	mRNA 3'-UTR binding	6	GO:0003730	3	60	206	4761	1.16	0.7442047984941611	0.13	Q8CBY1 Q9CY58 Q9JLZ3	Auh Samd4a Serbp1
Molecular Function	double-stranded RNA binding	5	GO:0003725	3	61	206	4761	1.14	0.7470102924714199	0.13	P20152 P31001 Q8BGD9	Des Eif4b Vim
Molecular Function	metallopeptidase activity	4	GO:0008237	3	64	206	4761	1.08	0.7560420123324194	0.12	Q6P1B1 Q8K411 Q9CPY7	Lap3 Pitrm1 Xpnpep1
Molecular Function	DNA-binding transcription repressor activity, RNA polymerase II-specific	4	GO:0001227	3	65	206	4761	1.07	0.7592292597775347	0.12	B2RWS6 P45481 P97474	Crebbp Ep300 Pitx2
Molecular Function	oxidoreductase activity, acting on NAD(P)H	3	GO:0016651	3	66	206	4761	1.05	0.7624914059446333	0.12	O08749 Q91VT4 Q9CPP6	Cbr4 Dld Ndufa5
Molecular Function	S-adenosylmethionine-dependent methyltransferase activity	5	GO:0008757	3	68	206	4761	1.02	0.7692102768080119	0.11	O88491 Q6PDK2 Q9CWH5	Kmt2d Nsd1 Trmt11
Molecular Function	endopeptidase regulator activity	4	GO:0061135	2	69	206	4761	0.67	0.769259454245577	0.11	P07758 P25785	Serpina1a Timp2
Molecular Function	phosphatidylinositol bisphosphate binding	6	GO:1902936	2	76	206	4761	0.61	0.7728823349120713	0.11	Q05512 Q91VH2	Mark2 Snx9
Molecular Function	glycosaminoglycan binding	3	GO:0005539	2	77	206	4761	0.6	0.7739147772696499	0.11	P28654 Q8R4Y4	Dcn Stab1
Molecular Function	methyltransferase activity	4	GO:0008168	4	80	206	4761	1.16	0.7776793292325903	0.11	A2APY7 O88491 Q6PDK2 Q9CWH5	Kmt2d Ndufaf5 Nsd1 Trmt11
Molecular Function	hydrolase activity, acting on ester bonds	3	GO:0016788	15	327	206	4761	1.06	0.778020978905321	0.11	O55125 O55126 Q3UUI3 Q62087 Q62348 Q64176 Q76MZ3 Q80V26 Q8BIJ6 Q8BW00 Q8R164 Q8VDC0 Q9JLV6 Q9R0X4 Q9Z0S1	Acot9 Bphl Bpnt1 Bpnt2 Ces1e Iars2 Lars2 Nipsnap1 Nipsnap2 Pnkp Pon3 Ppp2r1a Ptrh1 Them4 Tsn
Molecular Function	protein-macromolecule adaptor activity	2	GO:0030674	4	90	206	4761	1.03	0.7960384492600987	0.1	E9Q557 P63017 Q61792 Q99L48	Dsp Hspa8 Lasp1 Nmd3
Molecular Function	G protein-coupled receptor binding	4	GO:0001664	3	93	206	4761	0.75	0.7983480916163597	0.1	P63017 Q80X90 Q8BTM8	Flna Flnb Hspa8
Molecular Function	kinase regulator activity	3	GO:0019207	5	103	206	4761	1.12	0.8038919077036107	0.09	P28654 Q05512 Q60793 Q61937 Q8BPB0	Dcn Klf4 Mark2 Mob1b Npm1
Molecular Function	protein domain specific binding	3	GO:0019904	22	487	206	4761	1.04	0.8140244935024119	0.09	A2AGH6 B2RWS6 E9Q5C9 O09000 P17156 P20152 P26039 P31001 P42567 P45481 P60766 P63017 P70662 P97864 Q61026 Q61687 Q8BHJ5 Q8BTI8 Q8BYH8 Q8CHT1 Q9CPY7 Q9Z2E1	Atrx Casp7 Cdc42 Chd9 Crebbp Des Ep300 Eps15 Hspa2 Hspa8 Lap3 Ldb1 Mbd2 Med12 Ncoa2 Ncoa3 Ngef Nolc1 Srrm2 Tbl1xr1 Tln1 Vim
Molecular Function	ribonucleoprotein complex binding	3	GO:0043021	5	113	206	4761	1.02	0.8167620633858595	0.09	P70122 P97474 Q61937 Q8BGD9 Q99L48	Eif4b Nmd3 Npm1 Pitx2 Sbds
Molecular Function	magnesium ion binding	6	GO:0000287	6	129	206	4761	1.07	0.8248098546887594	0.08	P38060 Q05512 Q7TT50 Q8R4N0 Q9D6R2 Q9Z0S1	Bpnt1 Cdc42bpb Clybl Hmgcl Idh3a Mark2
Molecular Function	inorganic cation transmembrane transporter activity	4	GO:0022890	6	134	206	4761	1.03	0.8297864344299959	0.08	O88343 P14094 Q03265 Q91VR2 Q9DB20 Q9DCX2	Atp1b1 Atp5f1a Atp5f1c Atp5pd Atp5po Slc4a4
Molecular Function	phosphatase binding	4	GO:0019902	5	140	206	4761	0.83	0.8334302708079279	0.08	P14733 P20152 P31001 Q91VH2 Q9EQK5	Des Lmnb1 Mvp Snx9 Vim
Molecular Function	ubiquitin-like protein transferase activity	3	GO:0019787	5	142	206	4761	0.81	0.8337369665040905	0.08	A2AGH6 A2AN08 P52482 P60766 Q9JIY2	Cbll1 Cdc42 Med12 Ube2e1 Ubr4
Molecular Function	peptide binding	2	GO:0042277	5	146	206	4761	0.79	0.8349744420959921	0.08	E9Q5C9 P06797 P63017 Q8BKC5 Q9Z103	Adnp Ctsl Hspa8 Ipo5 Nolc1
Molecular Function	phosphoric ester hydrolase activity	4	GO:0042578	7	152	206	4761	1.06	0.8382696610604272	0.08	O55125 O55126 Q62087 Q76MZ3 Q80V26 Q9JLV6 Q9Z0S1	Bpnt1 Bpnt2 Nipsnap1 Nipsnap2 Pnkp Pon3 Ppp2r1a
Molecular Function	nucleoside-triphosphatase regulator activity	3	GO:0060589	7	157	206	4761	1.03	0.8421842824906522	0.07	A3KGB4 P14094 Q61316 Q8BKC5 Q8CHT1 Q99M87 Q9D662	Atp1b1 Dnaja3 Hspa4 Ipo5 Ngef Sec23b Tbc1d8b
Molecular Function	zinc ion binding	7	GO:0008270	14	320	206	4761	1.01	0.8874007394627415	0.05	A2AN08 B2RUR8 B2RWS6 O88491 P25785 P45481 Q60793 Q61464 Q64213 Q6PDK2 Q6PDQ2 Q8K411 Q9D662 Q9JIY2	Cbll1 Chd4 Crebbp Ep300 Klf4 Kmt2d Nsd1 Otud7b Pitrm1 Sec23b Sf1 Timp2 Ubr4 Znf638
Molecular Function	kinase binding	4	GO:0019900	20	456	206	4761	1.01	0.9038294295138329	0.04	B2RWS6 E9Q557 P14094 P14733 P20152 P31001 P45481 P60766 Q61166 Q61937 Q80X90 Q8BPB0 Q8BTM8 Q8BWW9 Q8CHT1 Q99M87 Q99NH0 Q9EQK5 Q9ESZ8 Q9WUA3	Ankrd17 Atp1b1 Cdc42 Crebbp Des Dnaja3 Dsp Ep300 Flna Flnb Gtf2i Lmnb1 Mapre1 Mob1b Mvp Ngef Npm1 Pfkp Pkn2 Vim
Molecular Function	endopeptidase inhibitor activity	5	GO:0004866	2	64	206	4761	0.72	1	0	P07758 P25785	Serpina1a Timp2
Molecular Function	endopeptidase activity	4	GO:0004175	5	127	206	4761	0.91	1	0	P06797 P14106 P97864 Q8K411 Q9JIQ8	C1qb Casp7 Ctsl Pitrm1 Tmprss2
Molecular Function	SNARE binding	3	GO:0000149	2	61	206	4761	0.76	1	0	P16546 Q8K1E0	Sptan1 Stx5
Molecular Function	ubiquitin-protein transferase activity	4	GO:0004842	5	131	206	4761	0.88	1	0	A2AGH6 A2AN08 P52482 P60766 Q9JIY2	Cbll1 Cdc42 Med12 Ube2e1 Ubr4
Molecular Function	endonuclease activity	5	GO:0004519	2	48	206	4761	0.96	1	0	Q62348 Q9JLV6	Pnkp Tsn
Molecular Function	ion channel regulator activity	4	GO:0099106	2	58	206	4761	0.8	1	0	Q80X90 Q8BTM8	Flna Flnb
Molecular Function	protease binding	4	GO:0002020	3	89	206	4761	0.78	1	0	P07758 P08121 P25785	Col3a1 Serpina1a Timp2
Molecular Function	single-stranded DNA binding	5	GO:0003697	3	70	206	4761	0.99	1	0	Q62348 Q80XU3 Q8VEE4	Nucks1 Rpa1 Tsn
Molecular Function	peptidase inhibitor activity	4	GO:0030414	2	64	206	4761	0.72	1	0	P07758 P25785	Serpina1a Timp2
Molecular Function	integrin binding	3	GO:0005178	3	85	206	4761	0.82	1	0	P08121 P25785 P26039	Col3a1 Timp2 Tln1
Molecular Function	GTPase regulator activity	4	GO:0030695	5	123	206	4761	0.94	1	0	A3KGB4 Q8BKC5 Q8CHT1 Q99M87 Q9D662	Dnaja3 Ipo5 Ngef Sec23b Tbc1d8b
Molecular Function	PDZ domain binding	4	GO:0030165	2	63	206	4761	0.73	1	0	Q61026 Q8CHT1	Ncoa2 Ngef
Molecular Function	heat shock protein binding	3	GO:0031072	3	84	206	4761	0.83	1	0	P63017 Q60597 Q99M87	Dnaja3 Hspa8 Ogdh
Molecular Function	transmembrane transporter activity	2	GO:0022857	10	250	206	4761	0.92	1	0	O88343 P14094 P18572 Q03265 Q61102 Q61792 Q8BMD8 Q91VR2 Q9DB20 Q9DCX2	Abcb7 Atp1b1 Atp5f1a Atp5f1c Atp5pd Atp5po Bsg Lasp1 Slc25a24 Slc4a4
Molecular Function	protein phosphatase binding	5	GO:0019903	4	108	206	4761	0.86	1	0	P14733 P20152 P31001 Q9EQK5	Des Lmnb1 Mvp Vim
Molecular Function	protein kinase regulator activity	4	GO:0019887	4	94	206	4761	0.98	1	0	P28654 Q05512 Q61937 Q8BPB0	Dcn Mark2 Mob1b Npm1
Molecular Function	growth factor binding	3	GO:0019838	2	55	206	4761	0.84	1	0	P08121 P97801	Col3a1 Smn1
Molecular Function	kinase activator activity	4	GO:0019209	2	48	206	4761	0.96	1	0	Q05512 Q8BPB0	Mark2 Mob1b
Molecular Function	GDP binding	5	GO:0019003	2	50	206	4761	0.92	1	0	Q8R1Q8 Q9Z2I8	Dync1li1 Suclg2
Molecular Function	hydrolase activity, acting on carbon-nitrogen (but not peptide) bonds	3	GO:0016810	2	68	206	4761	0.68	1	0	Q3V3R1 Q6PDQ2	Chd4 Mthfd1l
Molecular Function	oxidoreductase activity, acting on paired donors, with incorporation or reduction of molecular oxygen	3	GO:0016705	2	60	206	4761	0.77	1	0	P13011 Q9CZL5	Pcbd2 Scd2
Molecular Function	channel regulator activity	3	GO:0016247	2	67	206	4761	0.69	1	0	Q80X90 Q8BTM8	Flna Flnb
Molecular Function	antioxidant activity	1	GO:0016209	2	49	206	4761	0.94	1	0	P09671 Q9D7B7	Gpx8 Sod2
Molecular Function	monoatomic ion transmembrane transporter activity	3	GO:0015075	9	215	206	4761	0.97	1	0	O88343 P14094 P18572 Q03265 Q61792 Q8BMD8 Q91VR2 Q9DB20 Q9DCX2	Atp1b1 Atp5f1a Atp5f1c Atp5pd Atp5po Bsg Lasp1 Slc25a24 Slc4a4
Molecular Function	signaling receptor binding	3	GO:0005102	29	668	206	4761	1	1	0	A2AGH6 B2RWS6 F8VPU2 O09000 O88491 P08121 P14733 P17156 P25785 P26039 P38060 P45481 P53762 P56959 P60766 P63017 Q03265 Q3TKT4 Q61026 Q64176 Q6PDK2 Q7TQH0 Q80X90 Q8BTM8 Q8BWW9 Q8CHT1 Q99M87 Q9DCS3 Q9WUR2	Arnt Atp5f1a Atxn2l Cdc42 Ces1e Col3a1 Crebbp Dnaja3 Eci2 Ep300 Farp1 Flna Flnb Fus Hmgcl Hspa2 Hspa8 Kmt2d Lmnb1 Mecr Med12 Ncoa2 Ncoa3 Ngef Nsd1 Pkn2 Smarca4 Timp2 Tln1
Molecular Function	electron transfer activity	1	GO:0009055	3	75	206	4761	0.92	1	0	O08749 P47738 Q8K2B3	Aldh2 Dld Sdha
Molecular Function	monoatomic anion transmembrane transporter activity	4	GO:0008509	3	84	206	4761	0.83	1	0	O88343 P18572 Q8BMD8	Bsg Slc25a24 Slc4a4
Molecular Function	monoatomic cation transmembrane transporter activity	4	GO:0008324	6	147	206	4761	0.94	1	0	O88343 P14094 Q03265 Q91VR2 Q9DB20 Q9DCX2	Atp1b1 Atp5f1a Atp5f1c Atp5pd Atp5po Slc4a4
Molecular Function	monosaccharide binding	3	GO:0048029	2	48	206	4761	0.96	1	0	P18572 Q9WUA3	Bsg Pfkp
Molecular Function	cysteine-type peptidase activity	4	GO:0008234	3	80	206	4761	0.87	1	0	B2RUR8 P06797 P97864	Casp7 Ctsl Otud7b
Molecular Function	peptidase activity	3	GO:0008233	9	210	206	4761	0.99	1	0	B2RUR8 P06797 P14106 P16675 P97864 Q6P1B1 Q8K411 Q9CPY7 Q9JIQ8	C1qb Casp7 Ctsa Ctsl Lap3 Otud7b Pitrm1 Tmprss2 Xpnpep1
Molecular Function	translation factor activity, RNA binding	3	GO:0008135	2	66	206	4761	0.7	1	0	Q6NZJ6 Q8BGD9	Eif4b Eif4g1
Molecular Function	cell adhesion molecule binding	3	GO:0050839	6	143	206	4761	0.97	1	0	E9Q557 P08121 P25785 P26039 Q99JW5 Q9JIY2	Cbll1 Col3a1 Dsp Epcam Timp2 Tln1
Molecular Function	phosphoprotein binding	3	GO:0051219	2	58	206	4761	0.8	1	0	P63017 P97474	Hspa8 Pitx2
Molecular Function	phosphatidylinositol-4,5-bisphosphate binding	5	GO:0005546	2	54	206	4761	0.86	1	0	Q05512 Q91VH2	Mark2 Snx9
Molecular Function	iron ion binding	7	GO:0005506	2	61	206	4761	0.76	1	0	P13011 Q99KI0	Aco2 Scd2
Molecular Function	steroid binding	3	GO:0005496	2	49	206	4761	0.94	1	0	Q9DB20 Q9EPQ7	Atp5po Stard5
Molecular Function	molecular adaptor activity	1	GO:0060090	4	100	206	4761	0.92	1	0	E9Q557 P63017 Q61792 Q99L48	Dsp Hspa8 Lasp1 Nmd3
Molecular Function	ubiquitin protein ligase activity	5	GO:0061630	3	89	206	4761	0.78	1	0	A2AGH6 P60766 Q9JIY2	Cbll1 Cdc42 Med12
Molecular Function	ubiquitin-like protein ligase activity	4	GO:0061659	3	91	206	4761	0.76	1	0	A2AGH6 P60766 Q9JIY2	Cbll1 Cdc42 Med12
Molecular Function	transmembrane transporter binding	3	GO:0044325	3	78	206	4761	0.89	1	0	P97447 Q80X90 Q8BTM8	Fhl1 Flna Flnb
Molecular Function	tRNA binding	5	GO:0000049	2	49	206	4761	0.94	1	0	Q8BIJ6 Q9CWH5	Iars2 Trmt11
Biological Process	carboxylic acid metabolic process	5	GO:0019752	54	526	214	5001	2.4	3.1407182478452275e-10	9.5	O08749 P05202 P08249 P13011 P16332 P18572 P28654 P35486 P38060 P45952 P47738 P50431 P50544 P51174 P52196 P53395 Q3URE1 Q3UUI3 Q3V3R1 Q60597 Q61425 Q62087 Q64176 Q8BGV0 Q8BIJ6 Q8BMF4 Q8BMS1 Q8CAY6 Q8CFI5 Q8JZN5 Q8K2B3 Q8K370 Q8QZT1 Q8R164 Q8R1K4 Q8VDC0 Q91VT4 Q91WG8 Q91ZA3 Q99JY0 Q99KI0 Q99MR8 Q9CZL5 Q9CZN7 Q9CZS1 Q9D110 Q9D1I5 Q9D6R2 Q9DBP5 Q9DCS3 Q9JLZ3 Q9WUA3 Q9WUR2 Q9Z2I8	Acad10 Acad9 Acadl Acadm Acadvl Acat1 Acat2 Aco2 Acsf3 Aldh1b1 Aldh2 Auh Bphl Bsg Cbr4 Ces1e Cmpk1 Dbt Dcn Dlat Dld Eci2 Gne Got2 Hadh Hadha Hadhb Hmgcl Iars2 Idh3a Lars2 Mccc1 Mcee Mdh2 Mecr Mmut Mthfd1l Mthfs Nars2 Ogdh Pars2 Pcbd2 Pcca Pdha1 Pfkp Phykpl Pon3 Scd2 Sdha Shmt1 Shmt2 Suclg2 Them4 Tst
Biological Process	oxoacid metabolic process	4	GO:0043436	56	558	214	5001	2.35	4.581589867570523e-10	9.34	O08749 P05202 P08249 P13011 P16332 P18572 P28654 P35486 P38060 P45952 P47738 P50431 P50544 P51174 P52196 P53395 Q3URE1 Q3UUI3 Q3V3R1 Q60597 Q61425 Q62087 Q64176 Q80V26 Q8BGV0 Q8BIJ6 Q8BMF4 Q8BMS1 Q8CAY6 Q8CFI5 Q8JZN5 Q8K2B3 Q8K370 Q8QZT1 Q8R164 Q8R1K4 Q8VDC0 Q91VT4 Q91WG8 Q91ZA3 Q99JY0 Q99KI0 Q99MR8 Q9CZL5 Q9CZN7 Q9CZS1 Q9D110 Q9D1I5 Q9D6R2 Q9DBP5 Q9DCS3 Q9JLZ3 Q9WUA3 Q9WUR2 Q9Z0S1 Q9Z2I8	Acad10 Acad9 Acadl Acadm Acadvl Acat1 Acat2 Aco2 Acsf3 Aldh1b1 Aldh2 Auh Bphl Bpnt1 Bpnt2 Bsg Cbr4 Ces1e Cmpk1 Dbt Dcn Dlat Dld Eci2 Gne Got2 Hadh Hadha Hadhb Hmgcl Iars2 Idh3a Lars2 Mccc1 Mcee Mdh2 Mecr Mmut Mthfd1l Mthfs Nars2 Ogdh Pars2 Pcbd2 Pcca Pdha1 Pfkp Phykpl Pon3 Scd2 Sdha Shmt1 Shmt2 Suclg2 Them4 Tst
Biological Process	organic acid metabolic process	3	GO:0006082	56	565	214	5001	2.32	5.973247948868379e-10	9.22	O08749 P05202 P08249 P13011 P16332 P18572 P28654 P35486 P38060 P45952 P47738 P50431 P50544 P51174 P52196 P53395 Q3URE1 Q3UUI3 Q3V3R1 Q60597 Q61425 Q62087 Q64176 Q80V26 Q8BGV0 Q8BIJ6 Q8BMF4 Q8BMS1 Q8CAY6 Q8CFI5 Q8JZN5 Q8K2B3 Q8K370 Q8QZT1 Q8R164 Q8R1K4 Q8VDC0 Q91VT4 Q91WG8 Q91ZA3 Q99JY0 Q99KI0 Q99MR8 Q9CZL5 Q9CZN7 Q9CZS1 Q9D110 Q9D1I5 Q9D6R2 Q9DBP5 Q9DCS3 Q9JLZ3 Q9WUA3 Q9WUR2 Q9Z0S1 Q9Z2I8	Acad10 Acad9 Acadl Acadm Acadvl Acat1 Acat2 Aco2 Acsf3 Aldh1b1 Aldh2 Auh Bphl Bpnt1 Bpnt2 Bsg Cbr4 Ces1e Cmpk1 Dbt Dcn Dlat Dld Eci2 Gne Got2 Hadh Hadha Hadhb Hmgcl Iars2 Idh3a Lars2 Mccc1 Mcee Mdh2 Mecr Mmut Mthfd1l Mthfs Nars2 Ogdh Pars2 Pcbd2 Pcca Pdha1 Pfkp Phykpl Pon3 Scd2 Sdha Shmt1 Shmt2 Suclg2 Them4 Tst
Biological Process	carboxylic acid catabolic process	5	GO:0046395	26	157	214	5001	3.87	1.4587557700684771e-09	8.84	O08749 P05202 P38060 P45952 P50431 P50544 P51174 P52196 Q3URE1 Q61425 Q62087 Q64176 Q8BMS1 Q8CAY6 Q8JZN5 Q8K370 Q8QZT1 Q8R1K4 Q91ZA3 Q99JY0 Q99MR8 Q9D110 Q9D1I5 Q9DCS3 Q9JLZ3 Q9WUR2	Acad10 Acad9 Acadl Acadm Acadvl Acat1 Acat2 Acsf3 Auh Ces1e Dld Eci2 Got2 Hadh Hadha Hadhb Hmgcl Mccc1 Mcee Mecr Mthfs Pcca Phykpl Pon3 Shmt1 Tst
Biological Process	organic acid catabolic process	4	GO:0016054	26	157	214	5001	3.87	1.4587557700684771e-09	8.84	O08749 P05202 P38060 P45952 P50431 P50544 P51174 P52196 Q3URE1 Q61425 Q62087 Q64176 Q8BMS1 Q8CAY6 Q8JZN5 Q8K370 Q8QZT1 Q8R1K4 Q91ZA3 Q99JY0 Q99MR8 Q9D110 Q9D1I5 Q9DCS3 Q9JLZ3 Q9WUR2	Acad10 Acad9 Acadl Acadm Acadvl Acat1 Acat2 Acsf3 Auh Ces1e Dld Eci2 Got2 Hadh Hadha Hadhb Hmgcl Mccc1 Mcee Mecr Mthfs Pcca Phykpl Pon3 Shmt1 Tst
Biological Process	fatty acid beta-oxidation	6	GO:0006635	13	46	214	5001	6.6	3.267438399447531e-08	7.49	P45952 P50544 P51174 Q61425 Q8BMS1 Q8CAY6 Q8JZN5 Q8K370 Q8QZT1 Q99JY0 Q9DCS3 Q9JLZ3 Q9WUR2	Acad10 Acad9 Acadl Acadm Acadvl Acat1 Acat2 Auh Eci2 Hadh Hadha Hadhb Mecr
Biological Process	small molecule metabolic process	2	GO:0044281	76	994	214	5001	1.79	5.62059293155767e-08	7.25	O08749 O55125 O55126 P05202 P08249 P13011 P14094 P16332 P18572 P28654 P35486 P38060 P45952 P47738 P50431 P50544 P51174 P52196 P53395 P54869 P55264 P63017 Q03265 Q3URE1 Q3UUI3 Q3V3R1 Q5RKZ7 Q60597 Q61425 Q62087 Q64176 Q80V26 Q8BGV0 Q8BHN3 Q8BIJ6 Q8BMD8 Q8BMF4 Q8BMS1 Q8CAY6 Q8CFI5 Q8JZN5 Q8K215 Q8K2B3 Q8K370 Q8QZT1 Q8R164 Q8R1K4 Q8VDC0 Q91VR2 Q91VT4 Q91WG8 Q91ZA3 Q99JY0 Q99KI0 Q99MR8 Q9CPP6 Q9CZL5 …	Acad10 Acad9 Acadl Acadm Acadvl Acat1 Acat2 Aco2 Acot9 Acsf3 Adk Ak3 Aldh1b1 Aldh2 Atp1b1 Atp5f1a Atp5f1c Atp5pd Atp5po Auh Bphl Bpnt1 Bpnt2 Bsg Cbr4 Ces1e Cmpk1 Dbt Dcn Dlat Dld Eci2 Entpd5 Ganab Gne Got2 Hadh Hadha Hadhb Hmgcl Hmgcs2 Hspa8 Iars2 Idh3a Lars2 Lyrm4 Mccc1 Mcee Mdh2 Mecr Mmut Mocs1 Mthfd1l Mthfs Nars2 Ndufa5 Nipsnap1 Nipsnap2 Ogdh Oxct1 Pars2 Pcbd2 Pcca Pdha1 Pfkp Phykpl Pnkp Pon3 …
Biological Process	small molecule catabolic process	3	GO:0044282	31	253	214	5001	2.86	6.417653717864051e-08	7.19	O08749 P05202 P38060 P45952 P47738 P50431 P50544 P51174 P52196 Q3URE1 Q61425 Q62087 Q64176 Q8BMS1 Q8CAY6 Q8JZN5 Q8K370 Q8QZT1 Q8R1K4 Q91ZA3 Q99JY0 Q99MR8 Q9CZS1 Q9D0K2 Q9D110 Q9D1I5 Q9DCS3 Q9JLZ3 Q9WUA3 Q9WUR2 Q9WUZ9	Acad10 Acad9 Acadl Acadm Acadvl Acat1 Acat2 Acsf3 Aldh1b1 Aldh2 Auh Ces1e Dld Eci2 Entpd5 Got2 Hadh Hadha Hadhb Hmgcl Mccc1 Mcee Mecr Mthfs Oxct1 Pcca Pfkp Phykpl Pon3 Shmt1 Tst
Biological Process	monocarboxylic acid catabolic process	6	GO:0072329	17	85	214	5001	4.67	6.91881617848873e-08	7.16	P45952 P50544 P51174 Q61425 Q62087 Q64176 Q8BMS1 Q8CAY6 Q8JZN5 Q8K370 Q8QZT1 Q91ZA3 Q99JY0 Q9D1I5 Q9DCS3 Q9JLZ3 Q9WUR2	Acad10 Acad9 Acadl Acadm Acadvl Acat1 Acat2 Auh Ces1e Eci2 Hadh Hadha Hadhb Mcee Mecr Pcca Pon3
Biological Process	fatty acid catabolic process	5	GO:0009062	16	76	214	5001	4.92	8.000522275828222e-08	7.1	P45952 P50544 P51174 Q61425 Q64176 Q8BMS1 Q8CAY6 Q8JZN5 Q8K370 Q8QZT1 Q91ZA3 Q99JY0 Q9D1I5 Q9DCS3 Q9JLZ3 Q9WUR2	Acad10 Acad9 Acadl Acadm Acadvl Acat1 Acat2 Auh Ces1e Eci2 Hadh Hadha Hadhb Mcee Mecr Pcca
Biological Process	monocarboxylic acid metabolic process	6	GO:0032787	34	299	214	5001	2.66	8.972208890321396e-08	7.05	O08749 P13011 P18572 P28654 P35486 P45952 P47738 P50544 P51174 P53395 Q3URE1 Q3UUI3 Q3V3R1 Q60597 Q61425 Q62087 Q64176 Q8BMF4 Q8BMS1 Q8CAY6 Q8JZN5 Q8K370 Q8QZT1 Q91VT4 Q91ZA3 Q99JY0 Q99MR8 Q9CZS1 Q9D110 Q9D1I5 Q9DCS3 Q9JLZ3 Q9WUA3 Q9WUR2	Acad10 Acad9 Acadl Acadm Acadvl Acat1 Acat2 Acsf3 Aldh1b1 Aldh2 Auh Bsg Cbr4 Ces1e Dbt Dcn Dlat Dld Eci2 Hadh Hadha Hadhb Mccc1 Mcee Mecr Mthfd1l Mthfs Ogdh Pcca Pdha1 Pfkp Pon3 Scd2 Them4
Biological Process	tricarboxylic acid cycle	3	GO:0006099	10	33	214	5001	7.08	6.510561535999966e-07	6.19	O08749 P08249 P35486 P53395 Q60597 Q8BMF4 Q8K2B3 Q99KI0 Q9D6R2 Q9Z2I8	Aco2 Dbt Dlat Dld Idh3a Mdh2 Ogdh Pdha1 Sdha Suclg2
Biological Process	fatty acid oxidation	5	GO:0019395	13	61	214	5001	4.98	1.1907997123439717e-06	5.92	P45952 P50544 P51174 Q61425 Q8BMS1 Q8CAY6 Q8JZN5 Q8K370 Q8QZT1 Q99JY0 Q9DCS3 Q9JLZ3 Q9WUR2	Acad10 Acad9 Acadl Acadm Acadvl Acat1 Acat2 Auh Eci2 Hadh Hadha Hadhb Mecr
Biological Process	citrate metabolic process	7	GO:0006101	10	36	214	5001	6.49	1.5966324030288707e-06	5.8	O08749 P08249 P35486 P53395 Q60597 Q8BMF4 Q8K2B3 Q99KI0 Q9D6R2 Q9Z2I8	Aco2 Dbt Dlat Dld Idh3a Mdh2 Ogdh Pdha1 Sdha Suclg2
Biological Process	lipid oxidation	5	GO:0034440	13	64	214	5001	4.75	2.1253375424146745e-06	5.67	P45952 P50544 P51174 Q61425 Q8BMS1 Q8CAY6 Q8JZN5 Q8K370 Q8QZT1 Q99JY0 Q9DCS3 Q9JLZ3 Q9WUR2	Acad10 Acad9 Acadl Acadm Acadvl Acat1 Acat2 Auh Eci2 Hadh Hadha Hadhb Mecr
Biological Process	antibiotic metabolic process	2	GO:0016999	17	108	214	5001	3.68	2.4794962445481286e-06	5.61	O08749 P08249 P09671 P35486 P47738 P53395 Q3V3R1 Q60597 Q8BMF4 Q8K2B3 Q91VT4 Q91WG8 Q99KI0 Q9CZS1 Q9D110 Q9D6R2 Q9Z2I8	Aco2 Aldh1b1 Aldh2 Cbr4 Dbt Dlat Dld Gne Idh3a Mdh2 Mthfd1l Mthfs Ogdh Pdha1 Sdha Sod2 Suclg2
Biological Process	ribonucleotide metabolic process	4	GO:0009259	32	309	214	5001	2.42	2.7621567002533446e-06	5.56	O08749 O55125 O55126 P13011 P14094 P35486 P38060 P55264 P63017 Q03265 Q3URE1 Q3UUI3 Q5RKZ7 Q60597 Q64176 Q80V26 Q8BMD8 Q8BMF4 Q8K2B3 Q8QZT1 Q91VR2 Q9CPP6 Q9D1I5 Q9DB20 Q9DBP5 Q9DCX2 Q9R0X4 Q9WTP7 Q9WUA3 Q9WUZ9 Q9Z0S1 Q9Z2I8	Acat1 Acot9 Acsf3 Adk Ak3 Atp1b1 Atp5f1a Atp5f1c Atp5pd Atp5po Bpnt1 Bpnt2 Ces1e Cmpk1 Dlat Dld Entpd5 Hmgcl Hspa8 Mcee Mocs1 Ndufa5 Nipsnap1 Nipsnap2 Ogdh Pdha1 Pfkp Scd2 Sdha Slc25a24 Suclg2 Them4
Biological Process	purine nucleotide metabolic process	3	GO:0006163	32	311	214	5001	2.4	2.974255639470347e-06	5.53	O08749 O55125 O55126 P13011 P14094 P35486 P38060 P55264 P63017 Q03265 Q3URE1 Q3UUI3 Q3V3R1 Q5RKZ7 Q60597 Q64176 Q80V26 Q8BMD8 Q8BMF4 Q8K2B3 Q8QZT1 Q91VR2 Q9CPP6 Q9D1I5 Q9DB20 Q9DCX2 Q9R0X4 Q9WTP7 Q9WUA3 Q9WUZ9 Q9Z0S1 Q9Z2I8	Acat1 Acot9 Acsf3 Adk Ak3 Atp1b1 Atp5f1a Atp5f1c Atp5pd Atp5po Bpnt1 Bpnt2 Ces1e Dlat Dld Entpd5 Hmgcl Hspa8 Mcee Mocs1 Mthfd1l Ndufa5 Nipsnap1 Nipsnap2 Ogdh Pdha1 Pfkp Scd2 Sdha Slc25a24 Suclg2 Them4
Biological Process	purine-containing compound metabolic process	2	GO:0072521	33	330	214	5001	2.34	3.1387234079374334e-06	5.5	O08749 O55125 O55126 P13011 P14094 P35486 P38060 P50431 P55264 P63017 Q03265 Q3URE1 Q3UUI3 Q3V3R1 Q5RKZ7 Q60597 Q64176 Q80V26 Q8BMD8 Q8BMF4 Q8K2B3 Q8QZT1 Q91VR2 Q9CPP6 Q9D1I5 Q9DB20 Q9DCX2 Q9R0X4 Q9WTP7 Q9WUA3 Q9WUZ9 Q9Z0S1 Q9Z2I8	Acat1 Acot9 Acsf3 Adk Ak3 Atp1b1 Atp5f1a Atp5f1c Atp5pd Atp5po Bpnt1 Bpnt2 Ces1e Dlat Dld Entpd5 Hmgcl Hspa8 Mcee Mocs1 Mthfd1l Ndufa5 Nipsnap1 Nipsnap2 Ogdh Pdha1 Pfkp Scd2 Sdha Shmt1 Slc25a24 Suclg2 Them4
Biological Process	purine ribonucleotide metabolic process	4	GO:0009150	31	298	214	5001	2.43	3.993246513793381e-06	5.4	O08749 O55125 O55126 P13011 P14094 P35486 P38060 P55264 P63017 Q03265 Q3URE1 Q3UUI3 Q5RKZ7 Q60597 Q64176 Q80V26 Q8BMD8 Q8BMF4 Q8K2B3 Q8QZT1 Q91VR2 Q9CPP6 Q9D1I5 Q9DB20 Q9DCX2 Q9R0X4 Q9WTP7 Q9WUA3 Q9WUZ9 Q9Z0S1 Q9Z2I8	Acat1 Acot9 Acsf3 Adk Ak3 Atp1b1 Atp5f1a Atp5f1c Atp5pd Atp5po Bpnt1 Bpnt2 Ces1e Dlat Dld Entpd5 Hmgcl Hspa8 Mcee Mocs1 Ndufa5 Nipsnap1 Nipsnap2 Ogdh Pdha1 Pfkp Scd2 Sdha Slc25a24 Suclg2 Them4
Biological Process	generation of precursor metabolites and energy	3	GO:0006091	29	276	214	5001	2.46	4.5588541974660115e-06	5.34	O08749 O55125 O55126 P08249 P09671 P35486 P38060 P45952 P47738 P50544 P53395 P54869 Q60597 Q8BHN3 Q8BMD8 Q8BMF4 Q8CAY6 Q8K2B3 Q8QZT1 Q91VR2 Q99KI0 Q9CPP6 Q9CZS1 Q9D0K2 Q9D6R2 Q9DB20 Q9DCX2 Q9WUA3 Q9Z2I8	Acadm Acadvl Acat1 Acat2 Aco2 Aldh1b1 Aldh2 Atp5f1c Atp5pd Atp5po Dbt Dlat Dld Ganab Hmgcl Hmgcs2 Idh3a Mdh2 Ndufa5 Nipsnap1 Nipsnap2 Ogdh Oxct1 Pdha1 Pfkp Sdha Slc25a24 Sod2 Suclg2
Biological Process	tricarboxylic acid metabolic process	6	GO:0072350	10	40	214	5001	5.84	4.5793239100781795e-06	5.34	O08749 P08249 P35486 P53395 Q60597 Q8BMF4 Q8K2B3 Q99KI0 Q9D6R2 Q9Z2I8	Aco2 Dbt Dlat Dld Idh3a Mdh2 Ogdh Pdha1 Sdha Suclg2
Biological Process	ribose phosphate metabolic process	3	GO:0019693	32	321	214	5001	2.33	4.844303251910026e-06	5.31	O08749 O55125 O55126 P13011 P14094 P35486 P38060 P55264 P63017 Q03265 Q3URE1 Q3UUI3 Q5RKZ7 Q60597 Q64176 Q80V26 Q8BMD8 Q8BMF4 Q8K2B3 Q8QZT1 Q91VR2 Q9CPP6 Q9D1I5 Q9DB20 Q9DBP5 Q9DCX2 Q9R0X4 Q9WTP7 Q9WUA3 Q9WUZ9 Q9Z0S1 Q9Z2I8	Acat1 Acot9 Acsf3 Adk Ak3 Atp1b1 Atp5f1a Atp5f1c Atp5pd Atp5po Bpnt1 Bpnt2 Ces1e Cmpk1 Dlat Dld Entpd5 Hmgcl Hspa8 Mcee Mocs1 Ndufa5 Nipsnap1 Nipsnap2 Ogdh Pdha1 Pfkp Scd2 Sdha Slc25a24 Suclg2 Them4
Biological Process	sulfur compound metabolic process	3	GO:0006790	25	219	214	5001	2.67	5.073950681427239e-06	5.29	O08749 P09671 P13011 P16332 P28654 P35486 P38060 P52196 Q3URE1 Q3UUI3 Q3V3R1 Q60597 Q61102 Q64176 Q80V26 Q8BMF4 Q8K215 Q8QZT1 Q91ZA3 Q99MR8 Q9D1I5 Q9R0X4 Q9R112 Q9Z0S1 Q9Z2I8	Abcb7 Acat1 Acot9 Acsf3 Bpnt1 Bpnt2 Ces1e Dcn Dlat Dld Hmgcl Lyrm4 Mccc1 Mcee Mmut Mthfd1l Ogdh Pcca Pdha1 Scd2 Sod2 Sqor Suclg2 Them4 Tst
Biological Process	dicarboxylic acid metabolic process	6	GO:0043648	13	71	214	5001	4.28	7.2026191911964855e-06	5.14	O08749 P05202 P08249 P50431 Q3URE1 Q3V3R1 Q60597 Q8K2B3 Q9CZN7 Q9D110 Q9D6R2 Q9DBP5 Q9Z2I8	Acsf3 Cmpk1 Dld Got2 Idh3a Mdh2 Mthfd1l Mthfs Ogdh Sdha Shmt1 Shmt2 Suclg2
Biological Process	nucleoside triphosphate biosynthetic process	5	GO:0009142	13	71	214	5001	4.28	7.2026191911964855e-06	5.14	O55125 O55126 P35486 P55264 Q03265 Q60597 Q8BMF4 Q91VR2 Q9DB20 Q9DBP5 Q9DCX2 Q9WTP7 Q9WUA3	Adk Ak3 Atp5f1a Atp5f1c Atp5pd Atp5po Cmpk1 Dlat Nipsnap1 Nipsnap2 Ogdh Pdha1 Pfkp
Biological Process	nucleotide metabolic process	5	GO:0009117	37	403	214	5001	2.15	7.283766140782192e-06	5.14	O08749 O55125 O55126 P08249 P13011 P14094 P35486 P38060 P50431 P55264 P63017 Q03265 Q3URE1 Q3UUI3 Q3V3R1 Q5RKZ7 Q60597 Q64176 Q80V26 Q8BMD8 Q8BMF4 Q8K2B3 Q8QZT1 Q91VR2 Q9CPP6 Q9D1I5 Q9D6R2 Q9DB20 Q9DBP5 Q9DCX2 Q9JLV6 Q9R0X4 Q9WTP7 Q9WUA3 Q9WUZ9 Q9Z0S1 Q9Z2I8	Acat1 Acot9 Acsf3 Adk Ak3 Atp1b1 Atp5f1a Atp5f1c Atp5pd Atp5po Bpnt1 Bpnt2 Ces1e Cmpk1 Dlat Dld Entpd5 Hmgcl Hspa8 Idh3a Mcee Mdh2 Mocs1 Mthfd1l Ndufa5 Nipsnap1 Nipsnap2 Ogdh Pdha1 Pfkp Pnkp Scd2 Sdha Shmt1 Slc25a24 Suclg2 Them4
Biological Process	nucleoside bisphosphate metabolic process	5	GO:0033865	15	94	214	5001	3.73	8.32657008256876e-06	5.08	O08749 P13011 P35486 P38060 Q3URE1 Q3UUI3 Q60597 Q64176 Q80V26 Q8BMF4 Q8QZT1 Q9D1I5 Q9R0X4 Q9Z0S1 Q9Z2I8	Acat1 Acot9 Acsf3 Bpnt1 Bpnt2 Ces1e Dlat Dld Hmgcl Mcee Ogdh Pdha1 Scd2 Suclg2 Them4
Biological Process	ribonucleoside bisphosphate metabolic process	6	GO:0033875	15	94	214	5001	3.73	8.32657008256876e-06	5.08	O08749 P13011 P35486 P38060 Q3URE1 Q3UUI3 Q60597 Q64176 Q80V26 Q8BMF4 Q8QZT1 Q9D1I5 Q9R0X4 Q9Z0S1 Q9Z2I8	Acat1 Acot9 Acsf3 Bpnt1 Bpnt2 Ces1e Dlat Dld Hmgcl Mcee Ogdh Pdha1 Scd2 Suclg2 Them4
Biological Process	purine nucleoside bisphosphate metabolic process	3	GO:0034032	15	94	214	5001	3.73	8.32657008256876e-06	5.08	O08749 P13011 P35486 P38060 Q3URE1 Q3UUI3 Q60597 Q64176 Q80V26 Q8BMF4 Q8QZT1 Q9D1I5 Q9R0X4 Q9Z0S1 Q9Z2I8	Acat1 Acot9 Acsf3 Bpnt1 Bpnt2 Ces1e Dlat Dld Hmgcl Mcee Ogdh Pdha1 Scd2 Suclg2 Them4
Biological Process	thioester metabolic process	4	GO:0035383	13	72	214	5001	4.22	8.461628707843354e-06	5.07	O08749 P13011 P35486 P38060 Q3URE1 Q3UUI3 Q60597 Q64176 Q8BMF4 Q8QZT1 Q9D1I5 Q9R0X4 Q9Z2I8	Acat1 Acot9 Acsf3 Ces1e Dlat Dld Hmgcl Mcee Ogdh Pdha1 Scd2 Suclg2 Them4
Biological Process	acyl-CoA metabolic process	3	GO:0006637	13	72	214	5001	4.22	8.461628707843354e-06	5.07	O08749 P13011 P35486 P38060 Q3URE1 Q3UUI3 Q60597 Q64176 Q8BMF4 Q8QZT1 Q9D1I5 Q9R0X4 Q9Z2I8	Acat1 Acot9 Acsf3 Ces1e Dlat Dld Hmgcl Mcee Ogdh Pdha1 Scd2 Suclg2 Them4
Biological Process	fatty acid metabolic process	4	GO:0006631	23	197	214	5001	2.73	8.546655955659608e-06	5.07	O08749 P13011 P45952 P50544 P51174 P53395 Q3URE1 Q3UUI3 Q61425 Q62087 Q64176 Q8BMS1 Q8CAY6 Q8JZN5 Q8K370 Q8QZT1 Q91VT4 Q91ZA3 Q99JY0 Q9D1I5 Q9DCS3 Q9JLZ3 Q9WUR2	Acad10 Acad9 Acadl Acadm Acadvl Acat1 Acat2 Acsf3 Auh Cbr4 Ces1e Dbt Dld Eci2 Hadh Hadha Hadhb Mcee Mecr Pcca Pon3 Scd2 Them4
Biological Process	nucleoside phosphate metabolic process	4	GO:0006753	37	409	214	5001	2.11	8.906647694359486e-06	5.05	O08749 O55125 O55126 P08249 P13011 P14094 P35486 P38060 P50431 P55264 P63017 Q03265 Q3URE1 Q3UUI3 Q3V3R1 Q5RKZ7 Q60597 Q64176 Q80V26 Q8BMD8 Q8BMF4 Q8K2B3 Q8QZT1 Q91VR2 Q9CPP6 Q9D1I5 Q9D6R2 Q9DB20 Q9DBP5 Q9DCX2 Q9JLV6 Q9R0X4 Q9WTP7 Q9WUA3 Q9WUZ9 Q9Z0S1 Q9Z2I8	Acat1 Acot9 Acsf3 Adk Ak3 Atp1b1 Atp5f1a Atp5f1c Atp5pd Atp5po Bpnt1 Bpnt2 Ces1e Cmpk1 Dlat Dld Entpd5 Hmgcl Hspa8 Idh3a Mcee Mdh2 Mocs1 Mthfd1l Ndufa5 Nipsnap1 Nipsnap2 Ogdh Pdha1 Pfkp Pnkp Scd2 Sdha Shmt1 Slc25a24 Suclg2 Them4
Biological Process	purine nucleoside triphosphate biosynthetic process	6	GO:0009145	12	64	214	5001	4.38	1.2687045840146206e-05	4.9	O55125 O55126 P35486 P55264 Q03265 Q60597 Q8BMF4 Q91VR2 Q9DB20 Q9DCX2 Q9WTP7 Q9WUA3	Adk Ak3 Atp5f1a Atp5f1c Atp5pd Atp5po Dlat Nipsnap1 Nipsnap2 Ogdh Pdha1 Pfkp
Biological Process	ketone body metabolic process	4	GO:1902224	5	9	214	5001	12.98	1.4997767383517113e-05	4.82	P38060 P54869 Q8CAY6 Q8QZT1 Q9D0K2	Acat1 Acat2 Hmgcl Hmgcs2 Oxct1
Biological Process	cellular ketone body metabolic process	3	GO:0046950	5	9	214	5001	12.98	1.4997767383517113e-05	4.82	P38060 P54869 Q8CAY6 Q8QZT1 Q9D0K2	Acat1 Acat2 Hmgcl Hmgcs2 Oxct1
Biological Process	purine-containing compound biosynthetic process	3	GO:0072522	18	137	214	5001	3.07	1.721449218315069e-05	4.76	O08749 O55125 O55126 P13011 P35486 P50431 P55264 Q03265 Q3URE1 Q3V3R1 Q60597 Q8BMF4 Q8QZT1 Q91VR2 Q9DB20 Q9DCX2 Q9WTP7 Q9WUA3	Acat1 Acsf3 Adk Ak3 Atp5f1a Atp5f1c Atp5pd Atp5po Dlat Dld Mthfd1l Nipsnap1 Nipsnap2 Ogdh Pdha1 Pfkp Scd2 Shmt1
Biological Process	nucleoside monophosphate biosynthetic process	5	GO:0009124	14	89	214	5001	3.68	1.989506084853408e-05	4.7	O55125 O55126 P35486 P50431 P55264 Q03265 Q60597 Q8BMF4 Q91VR2 Q9DB20 Q9DBP5 Q9DCX2 Q9WTP7 Q9WUA3	Adk Ak3 Atp5f1a Atp5f1c Atp5pd Atp5po Cmpk1 Dlat Nipsnap1 Nipsnap2 Ogdh Pdha1 Pfkp Shmt1
Biological Process	nucleoside monophosphate metabolic process	5	GO:0009123	22	194	214	5001	2.65	2.1651963915157653e-05	4.66	O08749 O55125 O55126 P14094 P35486 P50431 P55264 P63017 Q03265 Q60597 Q8BMD8 Q8BMF4 Q8K2B3 Q91VR2 Q9CPP6 Q9DB20 Q9DBP5 Q9DCX2 Q9JLV6 Q9WTP7 Q9WUA3 Q9WUZ9	Adk Ak3 Atp1b1 Atp5f1a Atp5f1c Atp5pd Atp5po Cmpk1 Dlat Dld Entpd5 Hspa8 Ndufa5 Nipsnap1 Nipsnap2 Ogdh Pdha1 Pfkp Pnkp Sdha Shmt1 Slc25a24
Biological Process	nucleoside triphosphate metabolic process	5	GO:0009141	21	181	214	5001	2.71	2.3753572936113165e-05	4.62	O08749 O55125 O55126 P14094 P35486 P55264 P63017 Q03265 Q5RKZ7 Q60597 Q8BMD8 Q8BMF4 Q8K2B3 Q91VR2 Q9CPP6 Q9DB20 Q9DBP5 Q9DCX2 Q9WTP7 Q9WUA3 Q9WUZ9	Adk Ak3 Atp1b1 Atp5f1a Atp5f1c Atp5pd Atp5po Cmpk1 Dlat Dld Entpd5 Hspa8 Mocs1 Ndufa5 Nipsnap1 Nipsnap2 Ogdh Pdha1 Pfkp Sdha Slc25a24
Biological Process	ATP biosynthetic process	6	GO:0006754	11	58	214	5001	4.43	2.6294474804567895e-05	4.58	O55125 O55126 P35486 Q03265 Q60597 Q8BMF4 Q91VR2 Q9DB20 Q9DCX2 Q9WTP7 Q9WUA3	Ak3 Atp5f1a Atp5f1c Atp5pd Atp5po Dlat Nipsnap1 Nipsnap2 Ogdh Pdha1 Pfkp
Biological Process	purine nucleoside triphosphate metabolic process	6	GO:0009144	20	171	214	5001	2.73	3.3325136205808e-05	4.48	O08749 O55125 O55126 P14094 P35486 P55264 P63017 Q03265 Q5RKZ7 Q60597 Q8BMD8 Q8BMF4 Q8K2B3 Q91VR2 Q9CPP6 Q9DB20 Q9DCX2 Q9WTP7 Q9WUA3 Q9WUZ9	Adk Ak3 Atp1b1 Atp5f1a Atp5f1c Atp5pd Atp5po Dlat Dld Entpd5 Hspa8 Mocs1 Ndufa5 Nipsnap1 Nipsnap2 Ogdh Pdha1 Pfkp Sdha Slc25a24
Biological Process	purine nucleotide biosynthetic process	4	GO:0006164	17	131	214	5001	3.03	3.5013722605655994e-05	4.46	O08749 O55125 O55126 P13011 P35486 P55264 Q03265 Q3URE1 Q3V3R1 Q60597 Q8BMF4 Q8QZT1 Q91VR2 Q9DB20 Q9DCX2 Q9WTP7 Q9WUA3	Acat1 Acsf3 Adk Ak3 Atp5f1a Atp5f1c Atp5pd Atp5po Dlat Dld Mthfd1l Nipsnap1 Nipsnap2 Ogdh Pdha1 Pfkp Scd2
Biological Process	ATP metabolic process	5	GO:0046034	18	145	214	5001	2.9	3.767029576326127e-05	4.42	O08749 O55125 O55126 P14094 P35486 P63017 Q03265 Q60597 Q8BMD8 Q8BMF4 Q8K2B3 Q91VR2 Q9CPP6 Q9DB20 Q9DCX2 Q9WTP7 Q9WUA3 Q9WUZ9	Ak3 Atp1b1 Atp5f1a Atp5f1c Atp5pd Atp5po Dlat Dld Entpd5 Hspa8 Ndufa5 Nipsnap1 Nipsnap2 Ogdh Pdha1 Pfkp Sdha Slc25a24
Biological Process	ribonucleotide biosynthetic process	5	GO:0009260	17	132	214	5001	3.01	3.868363804531198e-05	4.41	O08749 O55125 O55126 P13011 P35486 P55264 Q03265 Q3URE1 Q60597 Q8BMF4 Q8QZT1 Q91VR2 Q9DB20 Q9DBP5 Q9DCX2 Q9WTP7 Q9WUA3	Acat1 Acsf3 Adk Ak3 Atp5f1a Atp5f1c Atp5pd Atp5po Cmpk1 Dlat Dld Nipsnap1 Nipsnap2 Ogdh Pdha1 Pfkp Scd2
Biological Process	ribonucleoside monophosphate biosynthetic process	6	GO:0009156	13	83	214	5001	3.66	4.155243046548858e-05	4.38	O55125 O55126 P35486 P55264 Q03265 Q60597 Q8BMF4 Q91VR2 Q9DB20 Q9DBP5 Q9DCX2 Q9WTP7 Q9WUA3	Adk Ak3 Atp5f1a Atp5f1c Atp5pd Atp5po Cmpk1 Dlat Nipsnap1 Nipsnap2 Ogdh Pdha1 Pfkp
Biological Process	purine ribonucleotide biosynthetic process	5	GO:0009152	16	123	214	5001	3.04	5.812754917804237e-05	4.24	O08749 O55125 O55126 P13011 P35486 P55264 Q03265 Q3URE1 Q60597 Q8BMF4 Q8QZT1 Q91VR2 Q9DB20 Q9DCX2 Q9WTP7 Q9WUA3	Acat1 Acsf3 Adk Ak3 Atp5f1a Atp5f1c Atp5pd Atp5po Dlat Dld Nipsnap1 Nipsnap2 Ogdh Pdha1 Pfkp Scd2
Biological Process	purine ribonucleoside triphosphate biosynthetic process	7	GO:0009206	11	63	214	5001	4.08	5.8878260855245134e-05	4.23	O55125 O55126 P35486 Q03265 Q60597 Q8BMF4 Q91VR2 Q9DB20 Q9DCX2 Q9WTP7 Q9WUA3	Ak3 Atp5f1a Atp5f1c Atp5pd Atp5po Dlat Nipsnap1 Nipsnap2 Ogdh Pdha1 Pfkp
Biological Process	ribose phosphate biosynthetic process	4	GO:0046390	17	137	214	5001	2.9	6.264570688332296e-05	4.2	O08749 O55125 O55126 P13011 P35486 P55264 Q03265 Q3URE1 Q60597 Q8BMF4 Q8QZT1 Q91VR2 Q9DB20 Q9DBP5 Q9DCX2 Q9WTP7 Q9WUA3	Acat1 Acsf3 Adk Ak3 Atp5f1a Atp5f1c Atp5pd Atp5po Cmpk1 Dlat Dld Nipsnap1 Nipsnap2 Ogdh Pdha1 Pfkp Scd2
Biological Process	cellular lipid catabolic process	4	GO:0044242	16	125	214	5001	2.99	7.091197232276516e-05	4.15	P45952 P50544 P51174 Q61425 Q64176 Q8BMS1 Q8CAY6 Q8JZN5 Q8K370 Q8QZT1 Q91ZA3 Q99JY0 Q9D1I5 Q9DCS3 Q9JLZ3 Q9WUR2	Acad10 Acad9 Acadl Acadm Acadvl Acat1 Acat2 Auh Ces1e Eci2 Hadh Hadha Hadhb Mcee Mecr Pcca
Biological Process	purine ribonucleoside triphosphate metabolic process	7	GO:0009205	19	166	214	5001	2.67	7.128944423468876e-05	4.15	O08749 O55125 O55126 P14094 P35486 P63017 Q03265 Q5RKZ7 Q60597 Q8BMD8 Q8BMF4 Q8K2B3 Q91VR2 Q9CPP6 Q9DB20 Q9DCX2 Q9WTP7 Q9WUA3 Q9WUZ9	Ak3 Atp1b1 Atp5f1a Atp5f1c Atp5pd Atp5po Dlat Dld Entpd5 Hspa8 Mocs1 Ndufa5 Nipsnap1 Nipsnap2 Ogdh Pdha1 Pfkp Sdha Slc25a24
Biological Process	purine ribonucleoside monophosphate biosynthetic process	7	GO:0009168	12	76	214	5001	3.69	7.604971365017345e-05	4.12	O55125 O55126 P35486 P55264 Q03265 Q60597 Q8BMF4 Q91VR2 Q9DB20 Q9DCX2 Q9WTP7 Q9WUA3	Adk Ak3 Atp5f1a Atp5f1c Atp5pd Atp5po Dlat Nipsnap1 Nipsnap2 Ogdh Pdha1 Pfkp
Biological Process	purine nucleoside monophosphate biosynthetic process	6	GO:0009127	12	76	214	5001	3.69	7.604971365017345e-05	4.12	O55125 O55126 P35486 P55264 Q03265 Q60597 Q8BMF4 Q91VR2 Q9DB20 Q9DCX2 Q9WTP7 Q9WUA3	Adk Ak3 Atp5f1a Atp5f1c Atp5pd Atp5po Dlat Nipsnap1 Nipsnap2 Ogdh Pdha1 Pfkp
Biological Process	nucleobase-containing small molecule metabolic process	3	GO:0055086	38	468	214	5001	1.9	9.368826719193218e-05	4.03	O08749 O55125 O55126 P08249 P13011 P14094 P35486 P38060 P50431 P55264 P63017 Q03265 Q3URE1 Q3UUI3 Q3V3R1 Q5RKZ7 Q60597 Q64176 Q80V26 Q8BMD8 Q8BMF4 Q8K2B3 Q8QZT1 Q91VR2 Q91WG8 Q9CPP6 Q9D1I5 Q9D6R2 Q9DB20 Q9DBP5 Q9DCX2 Q9JLV6 Q9R0X4 Q9WTP7 Q9WUA3 Q9WUZ9 Q9Z0S1 Q9Z2I8	Acat1 Acot9 Acsf3 Adk Ak3 Atp1b1 Atp5f1a Atp5f1c Atp5pd Atp5po Bpnt1 Bpnt2 Ces1e Cmpk1 Dlat Dld Entpd5 Gne Hmgcl Hspa8 Idh3a Mcee Mdh2 Mocs1 Mthfd1l Ndufa5 Nipsnap1 Nipsnap2 Ogdh Pdha1 Pfkp Pnkp Scd2 Sdha Shmt1 Slc25a24 Suclg2 Them4
Biological Process	ribonucleoside monophosphate metabolic process	6	GO:0009161	20	184	214	5001	2.54	9.554698126569259e-05	4.02	O08749 O55125 O55126 P14094 P35486 P55264 P63017 Q03265 Q60597 Q8BMD8 Q8BMF4 Q8K2B3 Q91VR2 Q9CPP6 Q9DB20 Q9DBP5 Q9DCX2 Q9WTP7 Q9WUA3 Q9WUZ9	Adk Ak3 Atp1b1 Atp5f1a Atp5f1c Atp5pd Atp5po Cmpk1 Dlat Dld Entpd5 Hspa8 Ndufa5 Nipsnap1 Nipsnap2 Ogdh Pdha1 Pfkp Sdha Slc25a24
Biological Process	ribonucleoside triphosphate biosynthetic process	6	GO:0009201	11	67	214	5001	3.84	0.00010565903507228409	3.98	O55125 O55126 P35486 Q03265 Q60597 Q8BMF4 Q91VR2 Q9DB20 Q9DCX2 Q9WTP7 Q9WUA3	Ak3 Atp5f1a Atp5f1c Atp5pd Atp5po Dlat Nipsnap1 Nipsnap2 Ogdh Pdha1 Pfkp
Biological Process	ribonucleoside triphosphate metabolic process	6	GO:0009199	19	171	214	5001	2.6	0.00010691099258107056	3.97	O08749 O55125 O55126 P14094 P35486 P63017 Q03265 Q5RKZ7 Q60597 Q8BMD8 Q8BMF4 Q8K2B3 Q91VR2 Q9CPP6 Q9DB20 Q9DCX2 Q9WTP7 Q9WUA3 Q9WUZ9	Ak3 Atp1b1 Atp5f1a Atp5f1c Atp5pd Atp5po Dlat Dld Entpd5 Hspa8 Mocs1 Ndufa5 Nipsnap1 Nipsnap2 Ogdh Pdha1 Pfkp Sdha Slc25a24
Biological Process	organic acid biosynthetic process	4	GO:0016053	20	186	214	5001	2.51	0.00011119946540040303	3.95	O08749 P05202 P13011 P28654 P35486 P47738 P50431 P53395 Q3URE1 Q3V3R1 Q60597 Q8BMF4 Q8QZT1 Q91VT4 Q91WG8 Q9CZN7 Q9CZS1 Q9D110 Q9DCS3 Q9WUA3	Acat1 Acsf3 Aldh1b1 Aldh2 Cbr4 Dbt Dcn Dlat Dld Gne Got2 Mecr Mthfd1l Mthfs Ogdh Pdha1 Pfkp Scd2 Shmt1 Shmt2
Biological Process	carboxylic acid biosynthetic process	5	GO:0046394	20	186	214	5001	2.51	0.00011119946540040303	3.95	O08749 P05202 P13011 P28654 P35486 P47738 P50431 P53395 Q3URE1 Q3V3R1 Q60597 Q8BMF4 Q8QZT1 Q91VT4 Q91WG8 Q9CZN7 Q9CZS1 Q9D110 Q9DCS3 Q9WUA3	Acat1 Acsf3 Aldh1b1 Aldh2 Cbr4 Dbt Dcn Dlat Dld Gne Got2 Mecr Mthfd1l Mthfs Ogdh Pdha1 Pfkp Scd2 Shmt1 Shmt2
Biological Process	hindbrain development	3	GO:0030902	13	93	214	5001	3.27	0.00013948348505073965	3.86	A2AGH6 P47738 P63017 P70662 Q3TKT4 Q60597 Q61026 Q7TQH0 Q80X90 Q8BTM8 Q8CBY1 Q9CZS1 Q9WTP7	Ak3 Aldh1b1 Aldh2 Atxn2l Flna Flnb Hspa8 Ldb1 Med12 Ncoa2 Ogdh Samd4a Smarca4
Biological Process	purine ribonucleoside monophosphate metabolic process	7	GO:0009167	19	176	214	5001	2.52	0.00015744396177883176	3.8	O08749 O55125 O55126 P14094 P35486 P55264 P63017 Q03265 Q60597 Q8BMD8 Q8BMF4 Q8K2B3 Q91VR2 Q9CPP6 Q9DB20 Q9DCX2 Q9WTP7 Q9WUA3 Q9WUZ9	Adk Ak3 Atp1b1 Atp5f1a Atp5f1c Atp5pd Atp5po Dlat Dld Entpd5 Hspa8 Ndufa5 Nipsnap1 Nipsnap2 Ogdh Pdha1 Pfkp Sdha Slc25a24
Biological Process	purine nucleoside monophosphate metabolic process	6	GO:0009126	19	176	214	5001	2.52	0.00015744396177883176	3.8	O08749 O55125 O55126 P14094 P35486 P55264 P63017 Q03265 Q60597 Q8BMD8 Q8BMF4 Q8K2B3 Q91VR2 Q9CPP6 Q9DB20 Q9DCX2 Q9WTP7 Q9WUA3 Q9WUZ9	Adk Ak3 Atp1b1 Atp5f1a Atp5f1c Atp5pd Atp5po Dlat Dld Entpd5 Hspa8 Ndufa5 Nipsnap1 Nipsnap2 Ogdh Pdha1 Pfkp Sdha Slc25a24
Biological Process	nucleotide biosynthetic process	5	GO:0009165	20	191	214	5001	2.45	0.00016068350425046412	3.79	O08749 O55125 O55126 P13011 P35486 P50431 P55264 Q03265 Q3URE1 Q3V3R1 Q60597 Q8BMF4 Q8QZT1 Q91VR2 Q9DB20 Q9DBP5 Q9DCX2 Q9JLV6 Q9WTP7 Q9WUA3	Acat1 Acsf3 Adk Ak3 Atp5f1a Atp5f1c Atp5pd Atp5po Cmpk1 Dlat Dld Mthfd1l Nipsnap1 Nipsnap2 Ogdh Pdha1 Pfkp Pnkp Scd2 Shmt1
Biological Process	aerobic respiration	6	GO:0009060	10	60	214	5001	3.89	0.00019205321442593146	3.72	O08749 P08249 P35486 P53395 Q60597 Q8BMF4 Q8K2B3 Q99KI0 Q9D6R2 Q9Z2I8	Aco2 Dbt Dlat Dld Idh3a Mdh2 Ogdh Pdha1 Sdha Suclg2
Biological Process	nucleoside phosphate biosynthetic process	4	GO:1901293	20	194	214	5001	2.41	0.00019892607222115816	3.7	O08749 O55125 O55126 P13011 P35486 P50431 P55264 Q03265 Q3URE1 Q3V3R1 Q60597 Q8BMF4 Q8QZT1 Q91VR2 Q9DB20 Q9DBP5 Q9DCX2 Q9JLV6 Q9WTP7 Q9WUA3	Acat1 Acsf3 Adk Ak3 Atp5f1a Atp5f1c Atp5pd Atp5po Cmpk1 Dlat Dld Mthfd1l Nipsnap1 Nipsnap2 Ogdh Pdha1 Pfkp Pnkp Scd2 Shmt1
Biological Process	tetrahydrofolate interconversion	4	GO:0035999	4	8	214	5001	11.68	0.0001993021767434689	3.7	P50431 Q3V3R1 Q9CZN7 Q9D110	Mthfd1l Mthfs Shmt1 Shmt2
Biological Process	nucleobase-containing compound metabolic process	3	GO:0006139	105	1840	214	5001	1.33	0.00020563201941011487	3.69	A2AGH6 A2AN08 B2RRD7 B2RWS6 E9PZJ8 E9Q5C9 O08749 O09000 O55125 O55126 O88491 P08249 P13011 P14094 P33174 P35486 P38060 P45481 P50431 P53762 P55264 P56959 P62242 P63017 P63323 P70122 P70662 P97474 P97801 Q03265 Q2VPQ9 Q3TKT4 Q3UH06 Q3URE1 Q3UUI3 Q3V3R1 Q5RKZ7 Q60597 Q60793 Q61026 Q61464 Q61687 Q61937 Q62348 Q64176 Q64213 Q6NZJ6 Q6PDK2 Q6PDQ2 Q76MZ3 Q80V26 Q80X90 Q80XU3 Q810A7 Q8BGV0 Q8BHJ5 Q8BHZ4 …	Acat1 Acot9 Acsf3 Adk Adnp Ak3 Arnt Ascc3 Atp1b1 Atp5f1a Atp5f1c Atp5pd Atp5po Atrx Auh Bpnt1 Bpnt2 Brpf1 Casz1 Cbll1 Ces1e Chd4 Chd9 Cmpk1 Crebbp Ddx42 Ddx52 Dhx32 Dlat Dld Dnaja3 Eif4g1 Entpd5 Ep300 Flna Flnb Fus Gne Gtf2i Hmgcl Hnrnpab Hspa8 Iars2 Idh3a Kif4 Klf4 Kmt2d Lars2 Ldb1 Mbd2 Mcee Mdh2 Meaf6 Med12 Mocs1 Mthfd1l Myo18a Nars2 Nasp Ncoa2 Ncoa3 Ndufa5 Nipsnap1 Nipsnap2 Nolc1 Npm1 Nsd1 Nuc…
Biological Process	cell fate determination	3	GO:0001709	10	61	214	5001	3.83	0.00022125763251418227	3.66	P16546 P60766 Q05512 Q3TKT4 Q3UH06 Q60793 Q6PDQ2 Q7TQH0 Q9CWL2 Q9DCD2	Atxn2l Casz1 Cdc42 Chd4 Klf4 Mark2 Rreb1 Smarca4 Sptan1 Xab2
Biological Process	amino acid metabolic process	3	GO:0006520	20	196	214	5001	2.38	0.00022867572042395236	3.64	O08749 P05202 P16332 P38060 P50431 P52196 Q3V3R1 Q8BGV0 Q8BIJ6 Q8CFI5 Q8QZT1 Q8R164 Q8R1K4 Q8VDC0 Q91ZA3 Q99MR8 Q9CZL5 Q9CZN7 Q9D110 Q9JLZ3	Acat1 Auh Bphl Dld Got2 Hmgcl Iars2 Lars2 Mccc1 Mmut Mthfd1l Mthfs Nars2 Pars2 Pcbd2 Pcca Phykpl Shmt1 Shmt2 Tst
Biological Process	lipid modification	4	GO:0030258	16	140	214	5001	2.67	0.0002743003450799085	3.56	P13011 P45952 P50544 P51174 Q61425 Q80V26 Q8BMS1 Q8CAY6 Q8JZN5 Q8K370 Q8QZT1 Q99JY0 Q9DCS3 Q9JLZ3 Q9WUR2 Q9Z0S1	Acad10 Acad9 Acadl Acadm Acadvl Acat1 Acat2 Auh Bpnt1 Bpnt2 Eci2 Hadh Hadha Hadhb Mecr Scd2
Biological Process	ketone body catabolic process	4	GO:0046952	3	4	214	5001	17.53	0.00029943730826838445	3.52	Q8CAY6 Q8QZT1 Q9D0K2	Acat1 Acat2 Oxct1
Biological Process	muscle organ development	4	GO:0007517	19	185	214	5001	2.4	0.0003028953117374821	3.52	B2RWS6 E9Q557 P08121 P14733 P20152 P26039 P28654 P31001 P45481 P63017 P82347 P97447 P97474 Q80X90 Q8BTM8 Q8BYH8 Q9D662 Q9WTP7 Q9WU40	Ak3 Chd9 Col3a1 Crebbp Dcn Des Dsp Ep300 Fhl1 Flna Flnb Hspa8 Lemd3 Lmnb1 Pitx2 Sec23b Sgcd Tln1 Vim
Biological Process	amino acid catabolic process	3	GO:0009063	10	64	214	5001	3.65	0.0003321349849273456	3.48	O08749 P05202 P38060 P50431 P52196 Q8QZT1 Q8R1K4 Q91ZA3 Q99MR8 Q9JLZ3	Acat1 Auh Dld Got2 Hmgcl Mccc1 Pcca Phykpl Shmt1 Tst
Biological Process	brain development	4	GO:0007420	32	390	214	5001	1.92	0.00034002896985572983	3.47	A2AGH6 O35127 P08121 P14106 P47738 P53762 P54227 P54869 P63017 P70662 P97474 Q3TKT4 Q60597 Q61026 Q61687 Q6PDQ2 Q7TQH0 Q80X90 Q8BTM8 Q8BYH8 Q8CAY6 Q8CBY1 Q8QZT1 Q9CPY7 Q9CWL2 Q9CZS1 Q9D0K2 Q9D8E6 Q9DCD2 Q9EQK5 Q9WTP7 Q9Z2E1	Acat1 Acat2 Ak3 Aldh1b1 Aldh2 Arnt Atrx Atxn2l C1qb Casz1 Chd4 Chd9 Col3a1 Flna Flnb Grcc10 Hmgcs2 Hspa8 Lap3 Ldb1 Mbd2 Med12 Mvp Ncoa2 Ogdh Oxct1 Pitx2 Rpl4 Samd4a Smarca4 Stmn1 Xab2
Biological Process	protein acylation	5	GO:0043543	12	91	214	5001	3.08	0.0004385856861947899	3.36	B2RRD7 B2RWS6 O08749 O09000 P08249 P45481 P70662 Q2VPQ9 Q3TKT4 Q60597 Q6PDQ2 Q9Z2E1	Brpf1 Chd4 Crebbp Dld Ep300 Ldb1 Mbd2 Mdh2 Meaf6 Ncoa3 Ogdh Smarca4
Biological Process	central nervous system development	4	GO:0007417	38	507	214	5001	1.75	0.00045363068033661984	3.34	A2AGH6 O35127 P08121 P14106 P14733 P16546 P20152 P25785 P31001 P47738 P53762 P54227 P54869 P63017 P70662 P97474 P97801 Q3TKT4 Q60597 Q61026 Q61687 Q6PDQ2 Q7TQH0 Q80X90 Q8BTM8 Q8BYH8 Q8CAY6 Q8CBY1 Q8QZT1 Q9CPY7 Q9CWL2 Q9CZS1 Q9D0K2 Q9D8E6 Q9DCD2 Q9EQK5 Q9WTP7 Q9Z2E1	Acat1 Acat2 Ak3 Aldh1b1 Aldh2 Arnt Atrx Atxn2l C1qb Casz1 Chd4 Chd9 Col3a1 Des Flna Flnb Grcc10 Hmgcs2 Hspa8 Lap3 Ldb1 Lmnb1 Mbd2 Med12 Mvp Ncoa2 Ogdh Oxct1 Pitx2 Rpl4 Samd4a Smarca4 Smn1 Sptan1 Stmn1 Timp2 Vim Xab2
Biological Process	small molecule biosynthetic process	3	GO:0044283	29	352	214	5001	1.93	0.00052143737586303	3.28	O08749 P05202 P08249 P13011 P28654 P35486 P38060 P47738 P50431 P53395 P54869 P55264 Q3URE1 Q3V3R1 Q60597 Q64176 Q80V26 Q8BMF4 Q8CAY6 Q8QZT1 Q91VT4 Q91WG8 Q9CZL5 Q9CZN7 Q9CZS1 Q9D110 Q9DBP5 Q9DCS3 Q9WUA3	Acat1 Acat2 Acsf3 Adk Aldh1b1 Aldh2 Bpnt2 Cbr4 Ces1e Cmpk1 Dbt Dcn Dlat Dld Gne Got2 Hmgcl Hmgcs2 Mdh2 Mecr Mthfd1l Mthfs Ogdh Pcbd2 Pdha1 Pfkp Scd2 Shmt1 Shmt2
Biological Process	lipid catabolic process	3	GO:0016042	17	164	214	5001	2.42	0.0005675898494087228	3.25	P45952 P50544 P51174 Q61425 Q64176 Q8BHJ5 Q8BMS1 Q8CAY6 Q8JZN5 Q8K370 Q8QZT1 Q91ZA3 Q99JY0 Q9D1I5 Q9DCS3 Q9JLZ3 Q9WUR2	Acad10 Acad9 Acadl Acadm Acadvl Acat1 Acat2 Auh Ces1e Eci2 Hadh Hadha Hadhb Mcee Mecr Pcca Tbl1xr1
Biological Process	internal protein amino acid acetylation	7	GO:0006475	10	70	214	5001	3.34	0.0006948991399729343	3.16	B2RRD7 B2RWS6 O09000 P08249 P45481 P70662 Q2VPQ9 Q3TKT4 Q6PDQ2 Q9Z2E1	Brpf1 Chd4 Crebbp Ep300 Ldb1 Mbd2 Mdh2 Meaf6 Ncoa3 Smarca4
Biological Process	protein homotetramerization	8	GO:0051289	10	70	214	5001	3.34	0.0006948991399729343	3.16	P09671 P45952 P47738 P50431 P51174 Q91VT4 Q9CZL5 Q9CZN7 Q9CZS1 Q9WUA3	Acadl Acadm Aldh1b1 Aldh2 Cbr4 Pcbd2 Pfkp Shmt1 Shmt2 Sod2
Biological Process	pyruvate metabolic process	7	GO:0006090	9	58	214	5001	3.63	0.0006951484237097576	3.16	O08749 P18572 P35486 P47738 Q60597 Q8BMF4 Q8QZT1 Q9CZS1 Q9WUA3	Acat1 Aldh1b1 Aldh2 Bsg Dlat Dld Ogdh Pdha1 Pfkp
Biological Process	2'-deoxyribonucleotide biosynthetic process	5	GO:0009265	3	5	214	5001	14.02	0.0007249387275044979	3.14	P50431 P55264 Q9DBP5	Adk Cmpk1 Shmt1
Biological Process	L-leucine catabolic process	5	GO:0006552	3	5	214	5001	14.02	0.0007249387275044979	3.14	P38060 Q99MR8 Q9JLZ3	Auh Hmgcl Mccc1
Biological Process	deoxyribose phosphate biosynthetic process	4	GO:0046385	3	5	214	5001	14.02	0.0007249387275044979	3.14	P50431 P55264 Q9DBP5	Adk Cmpk1 Shmt1
Biological Process	monocarboxylic acid biosynthetic process	6	GO:0072330	14	124	214	5001	2.64	0.0007492553164390545	3.13	O08749 P13011 P28654 P35486 P47738 P53395 Q3URE1 Q60597 Q8BMF4 Q8QZT1 Q91VT4 Q9CZS1 Q9DCS3 Q9WUA3	Acat1 Acsf3 Aldh1b1 Aldh2 Cbr4 Dbt Dcn Dlat Dld Mecr Ogdh Pdha1 Pfkp Scd2
Biological Process	limb development	4	GO:0060173	10	71	214	5001	3.29	0.0007791347886542721	3.11	P08121 P45481 P47738 P53762 P97474 Q3TKT4 Q61687 Q80V26 Q8BYH8 Q9CZS1	Aldh1b1 Aldh2 Arnt Atrx Bpnt2 Chd9 Col3a1 Crebbp Pitx2 Smarca4
Biological Process	limb morphogenesis	4	GO:0035108	9	59	214	5001	3.56	0.0007903662646816505	3.1	P08121 P45481 P47738 P97474 Q3TKT4 Q61687 Q80V26 Q8BYH8 Q9CZS1	Aldh1b1 Aldh2 Atrx Bpnt2 Chd9 Col3a1 Crebbp Pitx2 Smarca4
Biological Process	energy derivation by oxidation of organic compounds	4	GO:0015980	17	169	214	5001	2.35	0.000802303411398307	3.1	O08749 P08249 P09671 P35486 P45952 P50544 P53395 Q60597 Q8BHN3 Q8BMD8 Q8BMF4 Q8K2B3 Q99KI0 Q9CPP6 Q9D6R2 Q9WUA3 Q9Z2I8	Acadm Acadvl Aco2 Dbt Dlat Dld Ganab Idh3a Mdh2 Ndufa5 Ogdh Pdha1 Pfkp Sdha Slc25a24 Sod2 Suclg2
Biological Process	embryonic appendage morphogenesis	4	GO:0035113	8	48	214	5001	3.89	0.0008469703432644923	3.07	A2AGH6 P45481 P47738 P97474 Q3TKT4 Q80V26 Q8BYH8 Q9CZS1	Aldh1b1 Aldh2 Bpnt2 Chd9 Crebbp Med12 Pitx2 Smarca4
Biological Process	head development	3	GO:0060322	32	417	214	5001	1.79	0.0009080807466883092	3.04	A2AGH6 O35127 P08121 P14106 P47738 P53762 P54227 P54869 P63017 P70662 P97474 Q3TKT4 Q60597 Q61026 Q61687 Q6PDQ2 Q7TQH0 Q80X90 Q8BTM8 Q8BYH8 Q8CAY6 Q8CBY1 Q8QZT1 Q9CPY7 Q9CWL2 Q9CZS1 Q9D0K2 Q9D8E6 Q9DCD2 Q9EQK5 Q9WTP7 Q9Z2E1	Acat1 Acat2 Ak3 Aldh1b1 Aldh2 Arnt Atrx Atxn2l C1qb Casz1 Chd4 Chd9 Col3a1 Flna Flnb Grcc10 Hmgcs2 Hspa8 Lap3 Ldb1 Mbd2 Med12 Mvp Ncoa2 Ogdh Oxct1 Pitx2 Rpl4 Samd4a Smarca4 Stmn1 Xab2
Biological Process	carbohydrate derivative metabolic process	2	GO:1901135	41	579	214	5001	1.65	0.0009456097501704502	3.02	O08749 O55125 O55126 P07758 P08121 P13011 P14094 P16675 P28654 P35486 P38060 P50431 P55264 P63017 Q03265 Q3URE1 Q3UUI3 Q5RKZ7 Q60597 Q64176 Q80V26 Q8BHN3 Q8BMD8 Q8BMF4 Q8BXQ2 Q8K2B3 Q8QZT1 Q91VR2 Q91VT4 Q91WG8 Q9CPP6 Q9D1I5 Q9DB20 Q9DBP5 Q9DCX2 Q9R0X4 Q9WTP7 Q9WUA3 Q9WUZ9 Q9Z0S1 Q9Z2I8	Acat1 Acot9 Acsf3 Adk Ak3 Atp1b1 Atp5f1a Atp5f1c Atp5pd Atp5po Bpnt1 Bpnt2 Cbr4 Ces1e Cmpk1 Col3a1 Ctsa Dcn Dlat Dld Entpd5 Ganab Gne Hmgcl Hspa8 Mcee Mocs1 Ndufa5 Nipsnap1 Nipsnap2 Ogdh Pdha1 Pfkp Pigt Scd2 Sdha Serpina1a Shmt1 Slc25a24 Suclg2 Them4
Biological Process	embryo development ending in birth or egg hatching	4	GO:0009792	39	547	214	5001	1.67	0.0010693000470449509	2.97	A2AGH6 B2RRD7 B2RWS6 E9Q5C9 O09000 P06797 P07758 P08121 P11679 P14733 P20152 P26039 P45481 P47738 P50431 P53762 P54869 P60766 P63017 P70122 P97474 P97801 Q3TKT4 Q3UH06 Q3V3R1 Q61026 Q61166 Q61687 Q6PDK2 Q76MZ3 Q8BWW9 Q8BYH8 Q8VEE4 Q99M87 Q99MD9 Q9CZS1 Q9DCD2 Q9JIY2 Q9Z2E1	Aldh1b1 Aldh2 Arnt Atrx Brpf1 Cbll1 Cdc42 Chd9 Col3a1 Crebbp Ctsl Dnaja3 Ep300 Hmgcs2 Hspa8 Kmt2d Krt8 Lmnb1 Mapre1 Mbd2 Med12 Mthfd1l Nasp Ncoa2 Ncoa3 Nolc1 Pitx2 Pkn2 Ppp2r1a Rpa1 Rreb1 Sbds Serpina1a Shmt1 Smarca4 Smn1 Tln1 Vim Xab2
Biological Process	alpha-amino acid metabolic process	4	GO:1901605	14	130	214	5001	2.52	0.0011992650206536116	2.92	O08749 P05202 P16332 P38060 P50431 P52196 Q3V3R1 Q8QZT1 Q8R1K4 Q99MR8 Q9CZL5 Q9CZN7 Q9D110 Q9JLZ3	Acat1 Auh Dld Got2 Hmgcl Mccc1 Mmut Mthfd1l Mthfs Pcbd2 Phykpl Shmt1 Shmt2 Tst
Biological Process	protein acetylation	6	GO:0006473	10	75	214	5001	3.12	0.0012045729737127245	2.92	B2RRD7 B2RWS6 O09000 P08249 P45481 P70662 Q2VPQ9 Q3TKT4 Q6PDQ2 Q9Z2E1	Brpf1 Chd4 Crebbp Ep300 Ldb1 Mbd2 Mdh2 Meaf6 Ncoa3 Smarca4
Biological Process	acetyl-CoA biosynthetic process	5	GO:0006085	4	12	214	5001	7.79	0.0012304014454533614	2.91	O08749 P35486 Q8BMF4 Q8QZT1	Acat1 Dlat Dld Pdha1
Biological Process	positive regulation by host of viral transcription	5	GO:0043923	4	12	214	5001	7.79	0.0012304014454533614	2.91	B2RWS6 P45481 Q3TKT4 Q80XU3	Crebbp Ep300 Nucks1 Smarca4
Biological Process	fatty acid beta-oxidation using acyl-CoA dehydrogenase	7	GO:0033539	4	12	214	5001	7.79	0.0012304014454533614	2.91	P45952 P50544 P51174 Q8K370	Acad10 Acadl Acadm Acadvl
Biological Process	folic acid metabolic process	3	GO:0046655	4	12	214	5001	7.79	0.0012304014454533614	2.91	P50431 Q3V3R1 Q9CZN7 Q9D110	Mthfd1l Mthfs Shmt1 Shmt2
Biological Process	nucleobase-containing compound biosynthetic process	3	GO:0034654	63	1018	214	5001	1.45	0.0012542080913838932	2.9	A2AGH6 B2RRD7 B2RWS6 E9PZJ8 E9Q5C9 O08749 O09000 O55125 O55126 O88491 P13011 P35486 P45481 P50431 P53762 P55264 P56959 P63017 P70662 P97474 P97801 Q03265 Q2VPQ9 Q3TKT4 Q3UH06 Q3URE1 Q3V3R1 Q60597 Q60793 Q61026 Q61464 Q61687 Q61937 Q64213 Q6PDK2 Q6PDQ2 Q80X90 Q80XU3 Q8BHJ5 Q8BHZ4 Q8BIH0 Q8BMF4 Q8BTM8 Q8BWW9 Q8BYH8 Q8CBY1 Q8CGF7 Q8QZT1 Q8VEE4 Q91VR2 Q99020 Q9CWL2 Q9CZL5 Q9DB20 Q9DBP5 Q9DCD2 Q9DCX2 …	Acat1 Acsf3 Adk Adnp Ak3 Arnt Ascc3 Atp5f1a Atp5f1c Atp5pd Atp5po Atrx Brpf1 Casz1 Chd4 Chd9 Cmpk1 Crebbp Dlat Dld Ep300 Flna Flnb Fus Gtf2i Hnrnpab Hspa8 Klf4 Kmt2d Ldb1 Mbd2 Meaf6 Med12 Mthfd1l Ncoa2 Ncoa3 Nipsnap1 Nipsnap2 Nolc1 Npm1 Nsd1 Nucks1 Ogdh Pcbd2 Pdha1 Pfkp Pitx2 Pkn2 Pnkp Rpa1 Rreb1 Samd4a Sap130 Scd2 Sf1 Shmt1 Smarca4 Smn1 Tbl1xr1 Tcerg1 Xab2 Znf592 Znf638
Biological Process	heart development	4	GO:0007507	26	315	214	5001	1.93	0.0012605390395949816	2.9	A2AGH6 B2RWS6 E9Q557 O88491 P08121 P09671 P14733 P45481 P45952 P47738 P53762 P60766 P70662 P82347 P97474 P97864 Q3TKT4 Q3V3R1 Q80X90 Q8BTM8 Q8BYH8 Q8VEE4 Q9CZS1 Q9D0K2 Q9DCD2 Q9Z2E1	Acadm Aldh1b1 Aldh2 Arnt Casp7 Cdc42 Chd9 Col3a1 Crebbp Dsp Ep300 Flna Flnb Ldb1 Lmnb1 Mbd2 Med12 Mthfd1l Nsd1 Oxct1 Pitx2 Rpa1 Sgcd Smarca4 Sod2 Xab2
Biological Process	alpha-amino acid catabolic process	4	GO:1901606	8	51	214	5001	3.67	0.0012798918217684088	2.89	O08749 P05202 P38060 P50431 Q8QZT1 Q8R1K4 Q99MR8 Q9JLZ3	Acat1 Auh Dld Got2 Hmgcl Mccc1 Phykpl Shmt1
Biological Process	L-leucine metabolic process	5	GO:0006551	3	6	214	5001	11.68	0.0014041568657048354	2.85	P38060 Q99MR8 Q9JLZ3	Auh Hmgcl Mccc1
Biological Process	lens fiber cell development	5	GO:0070307	3	6	214	5001	11.68	0.0014041568657048354	2.85	P20152 P31001 Q3TKT4	Des Smarca4 Vim
Biological Process	deoxyribonucleotide biosynthetic process	4	GO:0009263	3	6	214	5001	11.68	0.0014041568657048354	2.85	P50431 P55264 Q9DBP5	Adk Cmpk1 Shmt1
Biological Process	cellular respiration	5	GO:0045333	13	119	214	5001	2.55	0.0015675865733771142	2.8	O08749 P08249 P09671 P35486 P53395 Q60597 Q8BMD8 Q8BMF4 Q8K2B3 Q99KI0 Q9CPP6 Q9D6R2 Q9Z2I8	Aco2 Dbt Dlat Dld Idh3a Mdh2 Ndufa5 Ogdh Pdha1 Sdha Slc25a24 Sod2 Suclg2
Biological Process	muscle tissue development	4	GO:0060537	17	175	214	5001	2.27	0.00160210757784206	2.8	B2RWS6 E9Q557 P08121 P14733 P28654 P45481 P45952 P47738 P60766 P63017 P82347 P97474 Q80X90 Q8BTM8 Q8BYH8 Q9CZS1 Q9WU40	Acadm Aldh1b1 Aldh2 Cdc42 Chd9 Col3a1 Crebbp Dcn Dsp Ep300 Flna Flnb Hspa8 Lemd3 Lmnb1 Pitx2 Sgcd
Biological Process	male gonad development	5	GO:0008584	10	78	214	5001	3	0.0016348581594041556	2.79	O09000 P06797 P54869 P97474 Q61026 Q61687 Q64213 Q80X90 Q8BTM8 Q99MD9	Atrx Ctsl Flna Flnb Hmgcs2 Nasp Ncoa2 Ncoa3 Pitx2 Sf1
Biological Process	development of primary male sexual characteristics	4	GO:0046546	10	78	214	5001	3	0.0016348581594041556	2.79	O09000 P06797 P54869 P97474 Q61026 Q61687 Q64213 Q80X90 Q8BTM8 Q99MD9	Atrx Ctsl Flna Flnb Hmgcs2 Nasp Ncoa2 Ncoa3 Pitx2 Sf1
Biological Process	thioester biosynthetic process	5	GO:0035384	6	31	214	5001	4.52	0.0017150381741723364	2.77	O08749 P13011 P35486 Q3URE1 Q8BMF4 Q8QZT1	Acat1 Acsf3 Dlat Dld Pdha1 Scd2
Biological Process	acyl-CoA biosynthetic process	4	GO:0071616	6	31	214	5001	4.52	0.0017150381741723364	2.77	O08749 P13011 P35486 Q3URE1 Q8BMF4 Q8QZT1	Acat1 Acsf3 Dlat Dld Pdha1 Scd2
Biological Process	positive regulation of collagen biosynthetic process	6	GO:0032967	4	13	214	5001	7.19	0.001718129135637472	2.76	B2RWS6 P20152 P31001 P45481	Crebbp Des Ep300 Vim
Biological Process	positive regulation of collagen metabolic process	5	GO:0010714	4	13	214	5001	7.19	0.001718129135637472	2.76	B2RWS6 P20152 P31001 P45481	Crebbp Des Ep300 Vim
Biological Process	tetrahydrofolate metabolic process	4	GO:0046653	4	13	214	5001	7.19	0.001718129135637472	2.76	P50431 Q3V3R1 Q9CZN7 Q9D110	Mthfd1l Mthfs Shmt1 Shmt2
Biological Process	water-soluble vitamin metabolic process	4	GO:0006767	7	42	214	5001	3.89	0.00178782244332555	2.75	P16332 P50431 Q3V3R1 Q91ZA3 Q99MR8 Q9CZN7 Q9D110	Mccc1 Mmut Mthfd1l Mthfs Pcca Shmt1 Shmt2
Biological Process	peptidyl-lysine acetylation	7	GO:0018394	9	66	214	5001	3.19	0.0017958122002679174	2.75	B2RRD7 B2RWS6 O09000 P45481 P70662 Q2VPQ9 Q3TKT4 Q6PDQ2 Q9Z2E1	Brpf1 Chd4 Crebbp Ep300 Ldb1 Mbd2 Meaf6 Ncoa3 Smarca4
Biological Process	internal peptidyl-lysine acetylation	8	GO:0018393	9	66	214	5001	3.19	0.0017958122002679174	2.75	B2RRD7 B2RWS6 O09000 P45481 P70662 Q2VPQ9 Q3TKT4 Q6PDQ2 Q9Z2E1	Brpf1 Chd4 Crebbp Ep300 Ldb1 Mbd2 Meaf6 Ncoa3 Smarca4
Biological Process	peptidyl-lysine propionylation	6	GO:0061921	2	2	214	5001	23.37	0.0018229154169202332	2.74	B2RWS6 P45481	Crebbp Ep300
Biological Process	peptidyl-lysine crotonylation	6	GO:0140066	2	2	214	5001	23.37	0.0018229154169202332	2.74	B2RWS6 P45481	Crebbp Ep300
Biological Process	positive regulation of muscle atrophy	6	GO:0014737	2	2	214	5001	23.37	0.0018229154169202332	2.74	B2RWS6 P45481	Crebbp Ep300
Biological Process	intermediate filament polymerization	6	GO:0045107	2	2	214	5001	23.37	0.0018229154169202332	2.74	P20152 P31001	Des Vim
Biological Process	peptidyl-lysine butyrylation	6	GO:0140067	2	2	214	5001	23.37	0.0018229154169202332	2.74	B2RWS6 P45481	Crebbp Ep300
Biological Process	N-terminal peptidyl-lysine acetylation	6	GO:0018076	2	2	214	5001	23.37	0.0018229154169202332	2.74	B2RWS6 P45481	Crebbp Ep300
Biological Process	glycine biosynthetic process from serine	7	GO:0019264	2	2	214	5001	23.37	0.0018229154169202332	2.74	P50431 Q9CZN7	Shmt1 Shmt2
Biological Process	cellular biosynthetic process	3	GO:0044249	98	1787	214	5001	1.28	0.002139188434380175	2.67	A2AGH6 A2AN08 B2RRD7 B2RWS6 E9PZJ8 E9Q5C9 O08749 O09000 O55125 O55126 O88491 P05202 P07758 P09671 P13011 P28654 P35486 P38060 P45481 P45952 P47738 P50431 P52196 P53395 P53762 P54869 P55264 P56959 P62242 P63017 P63323 P70662 P97474 P97801 Q03265 Q2VPQ9 Q3TKT4 Q3UH06 Q3URE1 Q3V3R1 Q5RKZ7 Q60597 Q60793 Q61026 Q61464 Q61687 Q61937 Q64176 Q64213 Q6NZJ6 Q6PDK2 Q6PDQ2 Q80V26 Q80X90 Q80XU3 Q8BGD9 Q8BGV0 …	Acadm Acat1 Acat2 Acsf3 Adk Adnp Ak3 Aldh1b1 Aldh2 Arnt Ascc3 Atp5f1a Atp5f1c Atp5pd Atp5po Atrx Bpnt2 Brpf1 Casz1 Cbr4 Ces1e Chd4 Chd9 Cmpk1 Crebbp Dbt Dcn Dlat Dld Dnaja3 Eif4b Eif4g1 Entpd5 Ep300 Flna Flnb Fus Gne Got2 Gtf2i Hmgcl Hmgcs2 Hnrnpab Hspa8 Iars2 Klf4 Kmt2d Lars2 Ldb1 Mbd2 Meaf6 Mecr Med12 Mocs1 Mrpl39 Mthfd1l Mthfs Nars2 Nasp Ncoa2 Ncoa3 Nipsnap1 Nipsnap2 Nolc1 Npm1 Nsd1 Nucks1 Ogd…
Biological Process	striated muscle tissue development	5	GO:0014706	16	163	214	5001	2.29	0.0021933109308408857	2.66	B2RWS6 E9Q557 P14733 P28654 P45481 P45952 P47738 P60766 P63017 P82347 P97474 Q80X90 Q8BTM8 Q8BYH8 Q9CZS1 Q9WU40	Acadm Aldh1b1 Aldh2 Cdc42 Chd9 Crebbp Dcn Dsp Ep300 Flna Flnb Hspa8 Lemd3 Lmnb1 Pitx2 Sgcd
Biological Process	liver development	5	GO:0001889	14	139	214	5001	2.35	0.0022850035553241923	2.64	P09671 P38060 P45952 P47738 P52196 P53762 P54869 Q3TKT4 Q61937 Q8CAY6 Q8QZT1 Q99KI0 Q9CZS1 Q9WTP7	Acadm Acat1 Acat2 Aco2 Ak3 Aldh1b1 Aldh2 Arnt Hmgcl Hmgcs2 Npm1 Smarca4 Sod2 Tst
Biological Process	embryonic viscerocranium morphogenesis	4	GO:0048703	3	7	214	5001	10.02	0.0023799465272992667	2.62	A2AGH6 P97474 Q3V3R1	Med12 Mthfd1l Pitx2
Biological Process	ketone body biosynthetic process	4	GO:0046951	3	7	214	5001	10.02	0.0023799465272992667	2.62	P38060 P54869 Q8QZT1	Acat1 Hmgcl Hmgcs2
Biological Process	acetyl-CoA biosynthetic process from pyruvate	6	GO:0006086	3	7	214	5001	10.02	0.0023799465272992667	2.62	O08749 P35486 Q8BMF4	Dlat Dld Pdha1
Biological Process	hepaticobiliary system development	4	GO:0061008	14	140	214	5001	2.34	0.0024445375484255325	2.61	P09671 P38060 P45952 P47738 P52196 P53762 P54869 Q3TKT4 Q61937 Q8CAY6 Q8QZT1 Q99KI0 Q9CZS1 Q9WTP7	Acadm Acat1 Acat2 Aco2 Ak3 Aldh1b1 Aldh2 Arnt Hmgcl Hmgcs2 Npm1 Smarca4 Sod2 Tst
Biological Process	muscle structure development	3	GO:0061061	27	354	214	5001	1.78	0.00256386395766972	2.59	B2RWS6 E9Q557 P08121 P11679 P14733 P20152 P26039 P28654 P31001 P45481 P45952 P63017 P82347 P97447 P97474 P97801 Q3TKT4 Q61792 Q80X90 Q8BTM8 Q8BVA4 Q8BYH8 Q99NH0 Q9D662 Q9WTP7 Q9WU40 Q9WUA3	Acadm Ak3 Ankrd17 Chd9 Col3a1 Crebbp Dcn Des Dsp Ep300 Fhl1 Flna Flnb Hspa8 Krt8 Lasp1 Lemd3 Lmnb1 Lmod1 Pfkp Pitx2 Sec23b Sgcd Smarca4 Smn1 Tln1 Vim
Biological Process	synapse assembly	6	GO:0007416	9	70	214	5001	3	0.0027210746699885564	2.57	B2RWS6 F8VPU2 P05202 P45481 P54227 P56959 P70662 Q05512 Q64176	Ces1e Crebbp Ep300 Farp1 Fus Got2 Ldb1 Mark2 Stmn1
Biological Process	diencephalon development	3	GO:0021536	6	34	214	5001	4.12	0.0028145847352472426	2.55	A2AGH6 P47738 P53762 P97474 Q60597 Q9CZS1	Aldh1b1 Aldh2 Arnt Med12 Ogdh Pitx2
Biological Process	carbohydrate derivative biosynthetic process	3	GO:1901137	24	301	214	5001	1.86	0.002836134635149588	2.55	O08749 O55125 O55126 P07758 P13011 P28654 P35486 P50431 P55264 Q03265 Q3URE1 Q60597 Q64176 Q8BMF4 Q8BXQ2 Q8QZT1 Q91VR2 Q91WG8 Q9DB20 Q9DBP5 Q9DCX2 Q9WTP7 Q9WUA3 Q9WUZ9	Acat1 Acsf3 Adk Ak3 Atp5f1a Atp5f1c Atp5pd Atp5po Ces1e Cmpk1 Dcn Dlat Dld Entpd5 Gne Nipsnap1 Nipsnap2 Ogdh Pdha1 Pfkp Pigt Scd2 Serpina1a Shmt1
Biological Process	pteridine-containing compound metabolic process	2	GO:0042558	5	24	214	5001	4.87	0.0029873811552369126	2.52	P50431 Q3V3R1 Q9CZL5 Q9CZN7 Q9D110	Mthfd1l Mthfs Pcbd2 Shmt1 Shmt2
Biological Process	branched-chain amino acid catabolic process	4	GO:0009083	4	15	214	5001	6.23	0.0030659242336381664	2.51	P38060 Q8QZT1 Q99MR8 Q9JLZ3	Acat1 Auh Hmgcl Mccc1
Biological Process	2'-deoxyribonucleotide metabolic process	4	GO:0009394	4	15	214	5001	6.23	0.0030659242336381664	2.51	P50431 P55264 Q9DBP5 Q9WTP7	Adk Ak3 Cmpk1 Shmt1
Biological Process	embryonic limb morphogenesis	5	GO:0030326	7	46	214	5001	3.56	0.0030682540930026952	2.51	P45481 P47738 P97474 Q3TKT4 Q80V26 Q8BYH8 Q9CZS1	Aldh1b1 Aldh2 Bpnt2 Chd9 Crebbp Pitx2 Smarca4
Biological Process	response to cold	3	GO:0009409	6	35	214	5001	4.01	0.0032779826649030155	2.48	P09671 P17156 P45952 P50544 P51174 Q9JLZ3	Acadl Acadm Acadvl Auh Hspa2 Sod2
Biological Process	eye development	5	GO:0001654	26	341	214	5001	1.78	0.0032889181515830465	2.48	A2AGH6 B2RWS6 O35127 P08121 P14733 P20152 P31001 P45481 P47738 P56959 P70662 P97474 Q3TKT4 Q3UH06 Q60793 Q6PDK2 Q7TQH0 Q8BHJ5 Q8BMD8 Q8BYH8 Q8CHT1 Q8JZN5 Q99NH0 Q9CWL2 Q9CZS1 Q9EQK5	Acad9 Aldh1b1 Aldh2 Ankrd17 Atxn2l Casz1 Chd9 Col3a1 Crebbp Des Ep300 Fus Grcc10 Klf4 Kmt2d Ldb1 Lmnb1 Med12 Mvp Ngef Pitx2 Rreb1 Slc25a24 Smarca4 Tbl1xr1 Vim
Biological Process	primitive hemopoiesis	6	GO:0060215	3	8	214	5001	8.76	0.003688333137605716	2.43	P61161 P70662 Q61026	Actr2 Ldb1 Ncoa2
Biological Process	lens fiber cell differentiation	5	GO:0070306	3	8	214	5001	8.76	0.003688333137605716	2.43	P20152 P31001 Q3TKT4	Des Smarca4 Vim
Biological Process	fatty acid derivative catabolic process	4	GO:1901569	3	8	214	5001	8.76	0.003688333137605716	2.43	Q8CAY6 Q8QZT1 Q9D0K2	Acat1 Acat2 Oxct1
Biological Process	keratinocyte development	5	GO:0003334	3	8	214	5001	8.76	0.003688333137605716	2.43	P60766 Q80X90 Q8BTM8	Cdc42 Flna Flnb
Biological Process	positive regulation of binding	4	GO:0051099	13	131	214	5001	2.32	0.0037053908814042853	2.43	B2RWS6 P45481 P54227 P97474 Q05512 Q3TKT4 Q60793 Q61166 Q61316 Q6NZJ6 Q7TQH0 Q99L48 Q9Z2E1	Atxn2l Crebbp Eif4g1 Ep300 Hspa4 Klf4 Mapre1 Mark2 Mbd2 Nmd3 Pitx2 Smarca4 Stmn1
Biological Process	connective tissue development	4	GO:0061448	10	87	214	5001	2.69	0.0037174373387966636	2.43	B2RWS6 P08121 P14733 P45481 P54869 Q80V26 Q8BHJ5 Q8BMD8 Q8QZT1 Q9D0K2	Acat1 Bpnt2 Col3a1 Crebbp Ep300 Hmgcs2 Lmnb1 Oxct1 Slc25a24 Tbl1xr1
Biological Process	biosynthetic process	2	GO:0009058	100	1860	214	5001	1.26	0.003768657311366047	2.42	A2AGH6 A2AN08 B2RRD7 B2RWS6 E9PZJ8 E9Q5C9 O08749 O09000 O55125 O55126 O88491 P05202 P07758 P08121 P08249 P09671 P13011 P28654 P35486 P38060 P45481 P45952 P47738 P50431 P52196 P53395 P53762 P54869 P55264 P56959 P62242 P63017 P63323 P70662 P97474 P97801 Q03265 Q2VPQ9 Q3TKT4 Q3UH06 Q3URE1 Q3V3R1 Q5RKZ7 Q60597 Q60793 Q61026 Q61464 Q61687 Q61937 Q64176 Q64213 Q6NZJ6 Q6PDK2 Q6PDQ2 Q80V26 Q80X90 Q80XU3 …	Acadm Acat1 Acat2 Acsf3 Adk Adnp Ak3 Aldh1b1 Aldh2 Arnt Ascc3 Atp5f1a Atp5f1c Atp5pd Atp5po Atrx Bpnt2 Brpf1 Casz1 Cbr4 Ces1e Chd4 Chd9 Cmpk1 Col3a1 Crebbp Dbt Dcn Dlat Dld Dnaja3 Eif4b Eif4g1 Entpd5 Ep300 Flna Flnb Fus Gne Got2 Gtf2i Hmgcl Hmgcs2 Hnrnpab Hspa8 Iars2 Klf4 Kmt2d Lars2 Ldb1 Mbd2 Mdh2 Meaf6 Mecr Med12 Mocs1 Mrpl39 Mthfd1l Mthfs Nars2 Nasp Ncoa2 Ncoa3 Nipsnap1 Nipsnap2 Nolc1 Npm1 Nsd…
Biological Process	folic acid-containing compound metabolic process	3	GO:0006760	4	16	214	5001	5.84	0.003952495693015955	2.4	P50431 Q3V3R1 Q9CZN7 Q9D110	Mthfd1l Mthfs Shmt1 Shmt2
Biological Process	positive regulation of viral transcription	5	GO:0050434	4	16	214	5001	5.84	0.003952495693015955	2.4	B2RWS6 P45481 Q3TKT4 Q80XU3	Crebbp Ep300 Nucks1 Smarca4
Biological Process	vesicle-mediated transport	2	GO:0016192	25	955	214	5001	0.61	0.0042734160527472444	2.37	A2AN08 E9Q557 P07758 P16546 P16675 P25785 P26039 P33174 P42567 P60766 P61161 P63017 Q64176 Q80X90 Q8BTM8 Q8K1E0 Q8R1Q8 Q8R4Y4 Q91VH2 Q91XT4 Q9D240 Q9D662 Q9EQK5 Q9JIQ8 Q9JMH9	Actr2 Cdc42 Ces1e Ctsa Dsp Dync1li1 Eps15 Flna Flnb Hspa8 Kif4 Mvp Myo18a Plekhj1 Sec16b Sec23b Serpina1a Snx9 Sptan1 Stab1 Stx5 Timp2 Tln1 Tmprss2 Ubr4
Biological Process	positive regulation of G1/S transition of mitotic cell cycle	8	GO:1900087	5	26	214	5001	4.49	0.0043123087433770595	2.37	B2RWS6 P45481 P52482 Q6NZJ6 Q99NH0	Ankrd17 Crebbp Eif4g1 Ep300 Ube2e1
Biological Process	deoxyribose phosphate metabolic process	3	GO:0019692	4	17	214	5001	5.5	0.004997693740918551	2.3	P50431 P55264 Q9DBP5 Q9WTP7	Adk Ak3 Cmpk1 Shmt1
Biological Process	energy coupled proton transport, down electrochemical gradient	6	GO:0015985	4	17	214	5001	5.5	0.004997693740918551	2.3	Q03265 Q91VR2 Q9DB20 Q9DCX2	Atp5f1a Atp5f1c Atp5pd Atp5po
Biological Process	proton motive force-driven ATP synthesis	7	GO:0015986	4	17	214	5001	5.5	0.004997693740918551	2.3	Q03265 Q91VR2 Q9DB20 Q9DCX2	Atp5f1a Atp5f1c Atp5pd Atp5po
Biological Process	beta-catenin-TCF complex assembly	6	GO:1904837	4	17	214	5001	5.5	0.004997693740918551	2.3	B2RWS6 P45481 Q3TKT4 Q6PDK2	Crebbp Ep300 Kmt2d Smarca4
Biological Process	deoxyribonucleotide metabolic process	3	GO:0009262	4	17	214	5001	5.5	0.004997693740918551	2.3	P50431 P55264 Q9DBP5 Q9WTP7	Adk Ak3 Cmpk1 Shmt1
Biological Process	branched-chain amino acid metabolic process	4	GO:0009081	4	17	214	5001	5.5	0.004997693740918551	2.3	P38060 Q8QZT1 Q99MR8 Q9JLZ3	Acat1 Auh Hmgcl Mccc1
Biological Process	adipose tissue development	5	GO:0060612	5	27	214	5001	4.33	0.005111552485440098	2.29	P54869 Q8BHJ5 Q8BMD8 Q8QZT1 Q9D0K2	Acat1 Hmgcs2 Oxct1 Slc25a24 Tbl1xr1
Biological Process	negative regulation of miRNA metabolic process	7	GO:2000629	2	3	214	5001	15.58	0.005314132100565311	2.27	B2RWS6 P45481	Crebbp Ep300
Biological Process	pyrimidine deoxyribonucleotide biosynthetic process	5	GO:0009221	2	3	214	5001	15.58	0.005314132100565311	2.27	P50431 Q9DBP5	Cmpk1 Shmt1
Biological Process	positive regulation of hemoglobin biosynthetic process	7	GO:0046985	2	3	214	5001	15.58	0.005314132100565311	2.27	P70662 Q60793	Klf4 Ldb1
Biological Process	pyrimidine ribonucleoside diphosphate metabolic process	7	GO:0009193	2	3	214	5001	15.58	0.005314132100565311	2.27	Q9DBP5 Q9WUZ9	Cmpk1 Entpd5
Biological Process	UDP metabolic process	5	GO:0046048	2	3	214	5001	15.58	0.005314132100565311	2.27	Q9DBP5 Q9WUZ9	Cmpk1 Entpd5
Biological Process	carnitine metabolic process, CoA-linked	6	GO:0019254	2	3	214	5001	15.58	0.005314132100565311	2.27	P45952 P51174	Acadl Acadm
Biological Process	regulation of ATP citrate synthase activity	5	GO:2000983	2	3	214	5001	15.58	0.005314132100565311	2.27	O55125 O55126	Nipsnap1 Nipsnap2
Biological Process	negative regulation of ATP citrate synthase activity	6	GO:2000984	2	3	214	5001	15.58	0.005314132100565311	2.27	O55125 O55126	Nipsnap1 Nipsnap2
Biological Process	formate metabolic process	7	GO:0015942	2	3	214	5001	15.58	0.005314132100565311	2.27	Q3V3R1 Q9D110	Mthfd1l Mthfs
Biological Process	regulation of membrane repolarization during atrial cardiac muscle cell action potential	6	GO:1905000	2	3	214	5001	15.58	0.005314132100565311	2.27	Q80X90 Q8BTM8	Flna Flnb
Biological Process	regulation of muscle atrophy	5	GO:0014735	2	3	214	5001	15.58	0.005314132100565311	2.27	B2RWS6 P45481	Crebbp Ep300
Biological Process	regulation of angiotensin metabolic process	6	GO:0060177	2	3	214	5001	15.58	0.005314132100565311	2.27	B2RWS6 P45481	Crebbp Ep300
Biological Process	protein succinylation	6	GO:0018335	2	3	214	5001	15.58	0.005314132100565311	2.27	O08749 Q60597	Dld Ogdh
Biological Process	intermediate filament polymerization or depolymerization	5	GO:0045105	2	3	214	5001	15.58	0.005314132100565311	2.27	P20152 P31001	Des Vim
Biological Process	carnitine metabolic process	5	GO:0009437	3	9	214	5001	7.79	0.005359126854387953	2.27	P45952 P50431 P51174	Acadl Acadm Shmt1
Biological Process	negative regulation of interferon-beta production	7	GO:0032688	3	9	214	5001	7.79	0.005359126854387953	2.27	B2RWS6 P45481 Q3TL44	Crebbp Ep300 Nlrx1
Biological Process	transport	3	GO:0006810	59	1821	214	5001	0.76	0.0057463723406044375	2.24	A2AN08 A3KGB4 B2RWS6 E9Q557 O88343 P05202 P07758 P08121 P14094 P14733 P16546 P16675 P18572 P25785 P26039 P33174 P38060 P42567 P45481 P52196 P54227 P60766 P61161 P62242 P63017 P63323 P97801 P97864 Q03265 Q3UUI3 Q61026 Q61102 Q61316 Q61792 Q61937 Q64176 Q80X90 Q8BKC5 Q8BMD8 Q8BTM8 Q8K1E0 Q8K411 Q8R1Q8 Q8R4Y4 Q91VH2 Q91VR2 Q91XT4 Q99L48 Q99MD9 Q9D240 Q9D662 Q9D8E6 Q9DB20 Q9DCX2 Q9EPQ7 Q9EQK5 Q9JIQ8 …	Abcb7 Actr2 Atp1b1 Atp5f1a Atp5f1c Atp5pd Atp5po Bsg Casp7 Cdc42 Ces1e Col3a1 Crebbp Ctsa Dsp Dync1li1 Eci2 Ep300 Eps15 Flna Flnb Got2 Hmgcl Hspa4 Hspa8 Ipo5 Kif4 Lasp1 Lmnb1 Mvp Myo18a Nasp Ncoa2 Nmd3 Npm1 Pitrm1 Plekhj1 Rpl4 Rps12 Rps8 Sec16b Sec23b Serpina1a Slc25a24 Slc4a4 Smn1 Snx9 Sptan1 Stab1 Stard5 Stmn1 Stx5 Tbc1d8b Them4 Timp2 Tln1 Tmprss2 Tst Ubr4
Biological Process	receptor clustering	5	GO:0043113	5	28	214	5001	4.17	0.00601037159383368	2.22	F8VPU2 P97801 Q80X90 Q8BTM8 Q99M87	Dnaja3 Farp1 Flna Flnb Smn1
Biological Process	postsynaptic membrane organization	5	GO:0001941	4	18	214	5001	5.19	0.00621338657481002	2.21	F8VPU2 P97801 Q64176 Q99M87	Ces1e Dnaja3 Farp1 Smn1
Biological Process	Sertoli cell differentiation	3	GO:0060008	4	18	214	5001	5.19	0.00621338657481002	2.21	P06797 Q61687 Q80X90 Q8BTM8	Atrx Ctsl Flna Flnb
Biological Process	one-carbon metabolic process	3	GO:0006730	4	18	214	5001	5.19	0.00621338657481002	2.21	P50431 Q3V3R1 Q9CZN7 Q9D110	Mthfd1l Mthfs Shmt1 Shmt2
Biological Process	isoprenoid biosynthetic process	4	GO:0008299	4	18	214	5001	5.19	0.00621338657481002	2.21	P47738 P54869 Q8CAY6 Q9CZS1	Acat2 Aldh1b1 Aldh2 Hmgcs2
Biological Process	regulation of collagen biosynthetic process	5	GO:0032965	4	18	214	5001	5.19	0.00621338657481002	2.21	B2RWS6 P20152 P31001 P45481	Crebbp Des Ep300 Vim
Biological Process	skeletal muscle tissue development	6	GO:0007519	8	66	214	5001	2.83	0.006664845081541592	2.18	B2RWS6 P28654 P45481 P63017 P97474 Q80X90 Q8BTM8 Q9WU40	Crebbp Dcn Ep300 Flna Flnb Hspa8 Lemd3 Pitx2
Biological Process	regulation of binding	3	GO:0051098	19	236	214	5001	1.88	0.007315266916454659	2.14	B2RWS6 O88491 P45481 P54227 P60766 P97474 Q05512 Q3TKT4 Q60793 Q61166 Q61316 Q6NZJ6 Q6PDQ2 Q7TQH0 Q80XU3 Q99L48 Q9CZL5 Q9Z103 Q9Z2E1	Adnp Atxn2l Cdc42 Chd4 Crebbp Eif4g1 Ep300 Hspa4 Klf4 Mapre1 Mark2 Mbd2 Nmd3 Nsd1 Nucks1 Pcbd2 Pitx2 Smarca4 Stmn1
Biological Process	nucleoside bisphosphate biosynthetic process	5	GO:0033866	6	41	214	5001	3.42	0.007336851921800653	2.13	O08749 P13011 P35486 Q3URE1 Q8BMF4 Q8QZT1	Acat1 Acsf3 Dlat Dld Pdha1 Scd2
Biological Process	purine nucleoside bisphosphate biosynthetic process	4	GO:0034033	6	41	214	5001	3.42	0.007336851921800653	2.13	O08749 P13011 P35486 Q3URE1 Q8BMF4 Q8QZT1	Acat1 Acsf3 Dlat Dld Pdha1 Scd2
Biological Process	ribonucleoside bisphosphate biosynthetic process	6	GO:0034030	6	41	214	5001	3.42	0.007336851921800653	2.13	O08749 P13011 P35486 Q3URE1 Q8BMF4 Q8QZT1	Acat1 Acsf3 Dlat Dld Pdha1 Scd2
Biological Process	mRNA transcription by RNA polymerase II	7	GO:0042789	3	10	214	5001	7.01	0.007416492434613653	2.13	P53762 Q80X90 Q8BTM8	Arnt Flna Flnb
Biological Process	homocysteine metabolic process	5	GO:0050667	3	10	214	5001	7.01	0.007416492434613653	2.13	P16332 P52196 Q3V3R1	Mmut Mthfd1l Tst
Biological Process	embryonic organ development	4	GO:0048568	19	237	214	5001	1.87	0.007499447348168855	2.12	A2AGH6 O09000 P06797 P08121 P11679 P47738 P53762 P60766 P61161 P63017 P70662 P97474 Q3TKT4 Q3V3R1 Q61026 Q6PDQ2 Q8BYH8 Q9CZS1 Q9Z2E1	Actr2 Aldh1b1 Aldh2 Arnt Cdc42 Chd4 Chd9 Col3a1 Ctsl Hspa8 Krt8 Ldb1 Mbd2 Med12 Mthfd1l Ncoa2 Ncoa3 Pitx2 Smarca4
Biological Process	animal organ development	3	GO:0048513	90	1672	214	5001	1.26	0.007563406927295242	2.12	A2AGH6 B2RWS6 E9Q557 E9Q5C9 F8VPU2 O09000 O35127 O88491 P05202 P06797 P08121 P09671 P11679 P13011 P14106 P14733 P18572 P20152 P26039 P28654 P31001 P38060 P45481 P45952 P47738 P52196 P53762 P54227 P54869 P56959 P60766 P61161 P62242 P63017 P70122 P70662 P82347 P97447 P97474 P97801 P97864 Q05512 Q3TKT4 Q3UH06 Q3V3R1 Q60597 Q60793 Q61026 Q61166 Q61316 Q61687 Q61937 Q64213 Q6PDK2 Q6PDQ2 Q7TQH0 Q80V26 …	Acad9 Acadm Acat1 Acat2 Aco2 Actr2 Ak3 Aldh1b1 Aldh2 Ankrd17 Arnt Atrx Atxn2l Bpnt2 Bsg C1qb Casp7 Casz1 Cdc42 Chd4 Chd9 Col3a1 Crebbp Ctsl Dcn Des Dnaja3 Dsp Ep300 Epcam Farp1 Fhl1 Flna Flnb Fus Got2 Grcc10 Hmgcl Hmgcs2 Hnrnpab Hspa4 Hspa8 Klf4 Kmt2d Krt8 Lap3 Ldb1 Lemd3 Lmnb1 Mapre1 Mark2 Mbd2 Mecr Med12 Mthfd1l Mvp Nasp Ncoa2 Ncoa3 Ngef Nolc1 Npm1 Nsd1 Ogdh Oxct1 Pitx2 Pkn2 Ppan Rpa1 Rpl4 Rps8…
Biological Process	modulation by host of symbiont transcription	5	GO:0052472	4	19	214	5001	4.92	0.007610738024729291	2.12	B2RWS6 P45481 Q3TKT4 Q80XU3	Crebbp Ep300 Nucks1 Smarca4
Biological Process	modulation by host of viral transcription	6	GO:0043921	4	19	214	5001	4.92	0.007610738024729291	2.12	B2RWS6 P45481 Q3TKT4 Q80XU3	Crebbp Ep300 Nucks1 Smarca4
Biological Process	2-oxoglutarate metabolic process	7	GO:0006103	4	19	214	5001	4.92	0.007610738024729291	2.12	O08749 P05202 Q60597 Q9D6R2	Dld Got2 Idh3a Ogdh
Biological Process	protein tetramerization	7	GO:0051262	11	113	214	5001	2.27	0.008513762995238655	2.07	P09671 P38060 P45952 P47738 P50431 P51174 Q91VT4 Q9CZL5 Q9CZN7 Q9CZS1 Q9WUA3	Acadl Acadm Aldh1b1 Aldh2 Cbr4 Hmgcl Pcbd2 Pfkp Shmt1 Shmt2 Sod2
Biological Process	chordate embryonic development	5	GO:0043009	25	347	214	5001	1.68	0.008541826352377777	2.07	A2AGH6 B2RRD7 B2RWS6 E9Q5C9 O09000 P06797 P07758 P08121 P11679 P20152 P45481 P47738 P53762 P70122 P97474 Q3TKT4 Q3V3R1 Q61026 Q6PDK2 Q8BYH8 Q8VEE4 Q99MD9 Q9CZS1 Q9DCD2 Q9Z2E1	Aldh1b1 Aldh2 Arnt Brpf1 Chd9 Col3a1 Crebbp Ctsl Ep300 Kmt2d Krt8 Mbd2 Med12 Mthfd1l Nasp Ncoa2 Ncoa3 Nolc1 Pitx2 Rpa1 Sbds Serpina1a Smarca4 Vim Xab2
Biological Process	regulation of response to external stimulus	4	GO:0032101	7	389	214	5001	0.42	0.008639021444568294	2.06	B2RUR8 P14106 P97801 Q3TL44 Q60793 Q8BYH8 Q99NH0	Ankrd17 C1qb Chd9 Klf4 Nlrx1 Otud7b Smn1
Biological Process	protein phosphorylation	5	GO:0006468	7	391	214	5001	0.42	0.008680157623986592	2.06	P16546 P60766 P63017 Q05512 Q7TT50 Q8BWW9 Q8CBY1	Cdc42 Cdc42bpb Hspa8 Mark2 Pkn2 Samd4a Sptan1
Biological Process	positive regulation of cell cycle phase transition	7	GO:1901989	8	69	214	5001	2.71	0.008697589926170039	2.06	B2RWS6 P14733 P17156 P45481 P52482 Q61937 Q6NZJ6 Q99NH0	Ankrd17 Crebbp Eif4g1 Ep300 Hspa2 Lmnb1 Npm1 Ube2e1
Biological Process	forebrain development	3	GO:0030900	16	189	214	5001	1.98	0.00870099785296655	2.06	A2AGH6 O35127 P08121 P47738 P53762 P63017 P97474 Q3TKT4 Q60597 Q61687 Q6PDQ2 Q8BTM8 Q8BYH8 Q9CZS1 Q9DCD2 Q9WTP7	Ak3 Aldh1b1 Aldh2 Arnt Atrx Chd4 Chd9 Col3a1 Flna Grcc10 Hspa8 Med12 Ogdh Pitx2 Smarca4 Xab2
Biological Process	macromolecule methylation	3	GO:0043414	11	114	214	5001	2.25	0.009078364259313474	2.04	B2RWS6 E9Q5C9 O88491 P45481 Q3TKT4 Q61687 Q6PDK2 Q6PDQ2 Q9CWH5 Q9CY58 Q9JIY2	Atrx Cbll1 Chd4 Crebbp Ep300 Kmt2d Nolc1 Nsd1 Serbp1 Smarca4 Trmt11
Biological Process	organophosphate metabolic process	4	GO:0019637	38	592	214	5001	1.5	0.009098319607186184	2.04	O08749 O55125 O55126 P08249 P13011 P14094 P35486 P38060 P50431 P55264 P63017 Q03265 Q3URE1 Q3UUI3 Q3V3R1 Q5RKZ7 Q60597 Q64176 Q80V26 Q8BMD8 Q8BMF4 Q8BXQ2 Q8K2B3 Q8QZT1 Q91VR2 Q9CPP6 Q9D1I5 Q9D6R2 Q9DB20 Q9DBP5 Q9DCX2 Q9JLV6 Q9R0X4 Q9WTP7 Q9WUA3 Q9WUZ9 Q9Z0S1 Q9Z2I8	Acat1 Acot9 Acsf3 Adk Ak3 Atp1b1 Atp5f1a Atp5f1c Atp5pd Atp5po Bpnt1 Bpnt2 Ces1e Cmpk1 Dlat Dld Entpd5 Hmgcl Hspa8 Idh3a Mcee Mdh2 Mocs1 Mthfd1l Ndufa5 Nipsnap1 Nipsnap2 Ogdh Pdha1 Pfkp Pigt Pnkp Scd2 Sdha Shmt1 Slc25a24 Suclg2 Them4
Biological Process	vitamin metabolic process	3	GO:0006766	7	56	214	5001	2.92	0.009267252492890145	2.03	P16332 P50431 Q3V3R1 Q91ZA3 Q99MR8 Q9CZN7 Q9D110	Mccc1 Mmut Mthfd1l Mthfs Pcca Shmt1 Shmt2
Biological Process	positive regulation of cell cycle G1/S phase transition	8	GO:1902808	5	31	214	5001	3.77	0.009365101934308421	2.03	B2RWS6 P45481 P52482 Q6NZJ6 Q99NH0	Ankrd17 Crebbp Eif4g1 Ep300 Ube2e1
Biological Process	regulation of DNA binding	4	GO:0051101	8	70	214	5001	2.67	0.009468753185010557	2.02	B2RWS6 O88491 P45481 P97474 Q3TKT4 Q60793 Q61316 Q6PDQ2	Chd4 Crebbp Ep300 Hspa4 Klf4 Nsd1 Pitx2 Smarca4
Biological Process	negative regulation of transport	4	GO:0051051	4	281	214	5001	0.33	0.009556821232599794	2.02	Q61425 Q7TQH0 Q91VH2 Q9WUA3	Atxn2l Hadh Pfkp Snx9
Biological Process	circulatory system development	4	GO:0072359	30	444	214	5001	1.58	0.009731209282767404	2.01	A2AGH6 B2RRD7 B2RWS6 E9Q557 O88491 P08121 P09671 P14733 P45481 P45952 P47738 P53762 P60766 P70662 P82347 P97474 P97864 Q3TKT4 Q3V3R1 Q80X90 Q8BTM8 Q8BYH8 Q8CHT1 Q8VEE4 Q99NH0 Q9CZS1 Q9D0K2 Q9DCD2 Q9WU40 Q9Z2E1	Acadm Aldh1b1 Aldh2 Ankrd17 Arnt Brpf1 Casp7 Cdc42 Chd9 Col3a1 Crebbp Dsp Ep300 Flna Flnb Ldb1 Lemd3 Lmnb1 Mbd2 Med12 Mthfd1l Ngef Nsd1 Oxct1 Pitx2 Rpa1 Sgcd Smarca4 Sod2 Xab2
Biological Process	embryonic camera-type eye formation	3	GO:0060900	3	11	214	5001	6.37	0.009879477676363114	2.01	P47738 P97474 Q9CZS1	Aldh1b1 Aldh2 Pitx2
Biological Process	optic cup morphogenesis involved in camera-type eye development	5	GO:0002072	3	11	214	5001	6.37	0.009879477676363114	2.01	P47738 P97474 Q9CZS1	Aldh1b1 Aldh2 Pitx2
Biological Process	decidualization	3	GO:0046697	3	11	214	5001	6.37	0.009879477676363114	2.01	P06797 P18572 P20152	Bsg Ctsl Vim
Biological Process	amide metabolic process	2	GO:0043603	33	502	214	5001	1.54	0.010313289854720693	1.99	O08749 P09671 P13011 P35486 P38060 P50431 P62242 P63017 P63323 Q3URE1 Q3UUI3 Q3V3R1 Q60597 Q64176 Q6NZJ6 Q6P1B1 Q76MZ3 Q8BGD9 Q8BGV0 Q8BIJ6 Q8BMF4 Q8CFI5 Q8QZT1 Q8VDC0 Q91ZA3 Q99MR8 Q9CZN7 Q9D110 Q9D1I5 Q9D8E6 Q9JKF7 Q9R0X4 Q9Z2I8	Acat1 Acot9 Acsf3 Ces1e Dlat Dld Eif4b Eif4g1 Hmgcl Hspa8 Iars2 Lars2 Mccc1 Mcee Mrpl39 Mthfd1l Mthfs Nars2 Ogdh Pars2 Pcca Pdha1 Ppp2r1a Rpl4 Rps12 Rps8 Scd2 Shmt1 Shmt2 Sod2 Suclg2 Them4 Xpnpep1
Biological Process	carnitine biosynthetic process	5	GO:0045329	2	4	214	5001	11.68	0.0103288268929664	1.99	P45952 P50431	Acadm Shmt1
Biological Process	ureter maturation	5	GO:0035799	2	4	214	5001	11.68	0.0103288268929664	1.99	P47738 Q9CZS1	Aldh1b1 Aldh2
Biological Process	positive regulation of cell adhesion molecule production	5	GO:0060355	2	4	214	5001	11.68	0.0103288268929664	1.99	B2RWS6 P45481	Crebbp Ep300
Biological Process	adenylate cyclase-inhibiting dopamine receptor signaling pathway	5	GO:0007195	2	4	214	5001	11.68	0.0103288268929664	1.99	Q80X90 Q8BTM8	Flna Flnb
Biological Process	protein localization to bicellular tight junction	7	GO:1902396	2	4	214	5001	11.68	0.0103288268929664	1.99	Q80X90 Q8BTM8	Flna Flnb
Biological Process	L-serine biosynthetic process	7	GO:0006564	2	4	214	5001	11.68	0.0103288268929664	1.99	P50431 Q9CZN7	Shmt1 Shmt2
Biological Process	glycine biosynthetic process	7	GO:0006545	2	4	214	5001	11.68	0.0103288268929664	1.99	P50431 Q9CZN7	Shmt1 Shmt2
Biological Process	regulation of hemoglobin biosynthetic process	6	GO:0046984	2	4	214	5001	11.68	0.0103288268929664	1.99	P70662 Q60793	Klf4 Ldb1
Biological Process	acetaldehyde metabolic process	4	GO:0006117	2	4	214	5001	11.68	0.0103288268929664	1.99	P47738 Q9CZS1	Aldh1b1 Aldh2
Biological Process	pyrimidine nucleoside diphosphate metabolic process	6	GO:0009138	2	4	214	5001	11.68	0.0103288268929664	1.99	Q9DBP5 Q9WUZ9	Cmpk1 Entpd5
Biological Process	uterus morphogenesis	3	GO:0061038	2	4	214	5001	11.68	0.0103288268929664	1.99	Q80X90 Q8BTM8	Flna Flnb
Biological Process	macrophage derived foam cell differentiation	5	GO:0010742	2	4	214	5001	11.68	0.0103288268929664	1.99	B2RWS6 P45481	Crebbp Ep300
Biological Process	positive regulation of meiosis I	7	GO:0060903	2	4	214	5001	11.68	0.0103288268929664	1.99	Q6NZJ6 Q7TQH0	Atxn2l Eif4g1
Biological Process	habenula development	3	GO:0021986	2	4	214	5001	11.68	0.0103288268929664	1.99	A2AGH6 P97474	Med12 Pitx2
Biological Process	positive regulation of muscle adaptation	5	GO:0014744	2	4	214	5001	11.68	0.0103288268929664	1.99	B2RWS6 P45481	Crebbp Ep300
Biological Process	cellular lipid metabolic process	3	GO:0044255	31	464	214	5001	1.56	0.01096145097342615	1.96	O08749 P13011 P16675 P45952 P47738 P50544 P51174 P53395 P54869 Q3URE1 Q3UUI3 Q61425 Q62087 Q64176 Q76MZ3 Q80V26 Q8BMS1 Q8BXQ2 Q8CAY6 Q8JZN5 Q8K370 Q8QZT1 Q91VT4 Q91ZA3 Q99JY0 Q9CZS1 Q9D1I5 Q9DCS3 Q9JLZ3 Q9WUR2 Q9Z0S1	Acad10 Acad9 Acadl Acadm Acadvl Acat1 Acat2 Acsf3 Aldh1b1 Aldh2 Auh Bpnt1 Bpnt2 Cbr4 Ces1e Ctsa Dbt Dld Eci2 Hadh Hadha Hadhb Hmgcs2 Mcee Mecr Pcca Pigt Pon3 Ppp2r1a Scd2 Them4
Biological Process	ribonucleoside diphosphate metabolic process	6	GO:0009185	7	58	214	5001	2.82	0.011181438572756617	1.95	P35486 Q60597 Q8BMF4 Q9DBP5 Q9WTP7 Q9WUA3 Q9WUZ9	Ak3 Cmpk1 Dlat Entpd5 Ogdh Pdha1 Pfkp
Biological Process	skeletal muscle organ development	5	GO:0060538	10	102	214	5001	2.29	0.011347275707701976	1.95	B2RWS6 P26039 P28654 P45481 P63017 P97474 Q80X90 Q8BTM8 Q9D662 Q9WU40	Crebbp Dcn Ep300 Flna Flnb Hspa8 Lemd3 Pitx2 Sec23b Tln1
Biological Process	oxidative phosphorylation	7	GO:0006119	8	73	214	5001	2.56	0.012088981858901893	1.92	O08749 O55125 O55126 Q8K2B3 Q91VR2 Q9CPP6 Q9DB20 Q9DCX2	Atp5f1c Atp5pd Atp5po Dld Ndufa5 Nipsnap1 Nipsnap2 Sdha
Biological Process	embryonic hindlimb morphogenesis	6	GO:0035116	3	12	214	5001	5.84	0.012762503086820707	1.89	P97474 Q3TKT4 Q8BYH8	Chd9 Pitx2 Smarca4
Biological Process	serine family amino acid biosynthetic process	6	GO:0009070	3	12	214	5001	5.84	0.012762503086820707	1.89	P50431 Q3V3R1 Q9CZN7	Mthfd1l Shmt1 Shmt2
Biological Process	medium-chain fatty acid metabolic process	5	GO:0051791	3	12	214	5001	5.84	0.012762503086820707	1.89	P45952 Q64176 Q8JZN5	Acad9 Acadm Ces1e
Biological Process	retinoic acid receptor signaling pathway	4	GO:0048384	3	12	214	5001	5.84	0.012762503086820707	1.89	P47738 P97474 Q9CZS1	Aldh1b1 Aldh2 Pitx2
Biological Process	amino-acid betaine metabolic process	4	GO:0006577	3	12	214	5001	5.84	0.012762503086820707	1.89	P45952 P50431 P51174	Acadl Acadm Shmt1
Biological Process	animal organ maturation	4	GO:0048799	3	12	214	5001	5.84	0.012762503086820707	1.89	P47738 P53762 Q9CZS1	Aldh1b1 Aldh2 Arnt
Biological Process	presynapse organization	4	GO:0099172	4	22	214	5001	4.25	0.012992661972919728	1.89	P61161 P97801 Q64176 Q6PDQ2	Actr2 Ces1e Chd4 Smn1
Biological Process	blood vessel remodeling	3	GO:0001974	4	22	214	5001	4.25	0.012992661972919728	1.89	P06797 Q80X90 Q8BTM8 Q8BYH8	Chd9 Ctsl Flna Flnb
Biological Process	positive regulation of potassium ion transport	6	GO:0043268	4	22	214	5001	4.25	0.012992661972919728	1.89	P14094 P97447 Q80X90 Q8BTM8	Atp1b1 Fhl1 Flna Flnb
Biological Process	acetyl-CoA metabolic process	4	GO:0006084	4	22	214	5001	4.25	0.012992661972919728	1.89	O08749 P35486 Q8BMF4 Q8QZT1	Acat1 Dlat Dld Pdha1
Biological Process	secondary metabolic process	2	GO:0019748	8	74	214	5001	2.53	0.013070785075506828	1.88	P13011 P52196 P60766 Q61166 Q62087 Q8CHT1 Q91VT4 Q9R112	Cbr4 Cdc42 Mapre1 Ngef Pon3 Scd2 Sqor Tst
Biological Process	localization within membrane	3	GO:0051668	8	74	214	5001	2.53	0.013070785075506828	1.88	F8VPU2 P14094 P14733 P97801 Q80X90 Q8BTM8 Q99M87 Q9D662	Atp1b1 Dnaja3 Farp1 Flna Flnb Lmnb1 Sec23b Smn1
Biological Process	protein homooligomerization	7	GO:0051260	15	181	214	5001	1.94	0.013084908577318395	1.88	P09671 P45952 P47738 P50431 P51174 Q61937 Q8QZT1 Q8R1Q8 Q8R4N0 Q91VT4 Q9CZL5 Q9CZN7 Q9CZS1 Q9WTP7 Q9WUA3	Acadl Acadm Acat1 Ak3 Aldh1b1 Aldh2 Cbr4 Clybl Dync1li1 Npm1 Pcbd2 Pfkp Shmt1 Shmt2 Sod2
Biological Process	tissue development	3	GO:0009888	61	1077	214	5001	1.32	0.013578103687424443	1.87	A2AGH6 B2RRD7 B2RWS6 E9Q557 E9Q5C9 O09000 P06797 P08121 P11679 P14733 P16546 P18572 P20152 P26039 P28654 P31001 P45481 P45952 P47738 P50544 P52196 P54227 P54869 P60766 P61161 P63017 P70122 P70662 P82347 P97474 Q05512 Q3TKT4 Q3UH06 Q3V3R1 Q60793 Q61026 Q61687 Q64176 Q6PDK2 Q80V26 Q80WC3 Q80X90 Q8BHJ5 Q8BMD8 Q8BPB0 Q8BTM8 Q8BWW9 Q8BYH8 Q8CHT1 Q8QZT1 Q91YU8 Q99020 Q99JW5 Q99NH0 Q9CZS1 Q9D0K2 Q9DCD2 …	Acadm Acadvl Acat1 Actr2 Aldh1b1 Aldh2 Ankrd17 Atrx Bpnt2 Brpf1 Bsg Cbll1 Cdc42 Ces1e Chd9 Col3a1 Crebbp Ctsl Dcn Des Dsp Ep300 Epcam Flna Flnb Hmgcs2 Hnrnpab Hspa8 Klf4 Kmt2d Krt8 Ldb1 Lemd3 Lmnb1 Mark2 Mbd2 Mecr Med12 Mob1b Mthfd1l Ncoa2 Ncoa3 Ngef Nolc1 Oxct1 Pitx2 Pkn2 Ppan Rreb1 Sbds Sgcd Slc25a24 Smarca4 Sptan1 Stmn1 Tbl1xr1 Tln1 Tnrc18 Tst Vim Xab2
Biological Process	sulfur compound biosynthetic process	4	GO:0044272	9	90	214	5001	2.34	0.01415070870599924	1.85	O08749 P13011 P28654 P35486 P52196 Q3URE1 Q3V3R1 Q8BMF4 Q8QZT1	Acat1 Acsf3 Dcn Dlat Dld Mthfd1l Pdha1 Scd2 Tst
Biological Process	methylation	2	GO:0032259	12	134	214	5001	2.09	0.014257909483302234	1.85	A2APY7 B2RWS6 E9Q5C9 O88491 P45481 Q3TKT4 Q61687 Q6PDK2 Q6PDQ2 Q9CWH5 Q9CY58 Q9JIY2	Atrx Cbll1 Chd4 Crebbp Ep300 Kmt2d Ndufaf5 Nolc1 Nsd1 Serbp1 Smarca4 Trmt11
Biological Process	establishment of localization	2	GO:0051234	64	1891	214	5001	0.79	0.014337141266760046	1.84	A2AN08 A3KGB4 B2RWS6 E9Q557 O88343 P05202 P07758 P08121 P14094 P14733 P16546 P16675 P18572 P25785 P26039 P33174 P38060 P42567 P45481 P52196 P54227 P60766 P61161 P62242 P63017 P63323 P97801 P97864 Q03265 Q05512 Q3UUI3 Q61026 Q61102 Q61166 Q61316 Q61792 Q61937 Q64176 Q7TQH0 Q80X90 Q8BKC5 Q8BMD8 Q8BTM8 Q8CBY1 Q8K1E0 Q8K411 Q8R1Q8 Q8R4Y4 Q91VH2 Q91VR2 Q91XT4 Q99L48 Q99MD9 Q9D240 Q9D662 Q9D8E6 Q9DB20 …	Abcb7 Actr2 Atp1b1 Atp5f1a Atp5f1c Atp5pd Atp5po Atxn2l Bsg Casp7 Cdc42 Ces1e Col3a1 Crebbp Ctsa Dsp Dync1li1 Eci2 Ep300 Eps15 Flna Flnb Got2 Hmgcl Hspa4 Hspa8 Ipo5 Kif4 Lasp1 Lemd3 Lmnb1 Mapre1 Mark2 Mvp Myo18a Nasp Ncoa2 Nmd3 Npm1 Pitrm1 Plekhj1 Rpl4 Rps12 Rps8 Samd4a Sec16b Sec23b Serpina1a Slc25a24 Slc4a4 Smn1 Snx9 Sptan1 Stab1 Stard5 Stmn1 Stx5 Tbc1d8b Them4 Timp2 Tln1 Tmprss2 Tst Ubr4
Biological Process	positive regulation of mitotic cell cycle phase transition	7	GO:1901992	7	61	214	5001	2.68	0.014568588362742057	1.84	B2RWS6 P14733 P17156 P45481 P52482 Q6NZJ6 Q99NH0	Ankrd17 Crebbp Eif4g1 Ep300 Hspa2 Lmnb1 Ube2e1
Biological Process	regulation of transport	4	GO:0051049	26	920	214	5001	0.66	0.01472695815033689	1.83	A3KGB4 B2RWS6 E9Q5C9 O55125 O55126 P14094 P17156 P45481 P60766 P63017 P97447 Q61425 Q7TQH0 Q80X90 Q8BKC5 Q8BTM8 Q8BYH8 Q8CAY6 Q8CHT1 Q91VH2 Q91XT4 Q9D0K2 Q9D662 Q9JIY2 Q9JMH9 Q9WUA3	Acat2 Atp1b1 Atxn2l Cbll1 Cdc42 Chd9 Crebbp Ep300 Fhl1 Flna Flnb Hadh Hspa2 Hspa8 Ipo5 Myo18a Ngef Nipsnap1 Nipsnap2 Nolc1 Oxct1 Pfkp Sec16b Sec23b Snx9 Tbc1d8b
Biological Process	heart morphogenesis	4	GO:0003007	12	135	214	5001	2.08	0.01480857149164746	1.83	E9Q557 O88491 P08121 P09671 P47738 P53762 P97474 Q3TKT4 Q80X90 Q8BTM8 Q8BYH8 Q9CZS1	Aldh1b1 Aldh2 Arnt Chd9 Col3a1 Dsp Flna Flnb Nsd1 Pitx2 Smarca4 Sod2
Biological Process	epidermis morphogenesis	5	GO:0048730	4	23	214	5001	4.06	0.015212391356807159	1.82	P06797 P60766 Q3TKT4 Q60793	Cdc42 Ctsl Klf4 Smarca4
Biological Process	peptidyl-lysine modification	6	GO:0018205	12	136	214	5001	2.06	0.015393282030777927	1.81	B2RRD7 B2RWS6 O09000 O88491 P45481 P70662 Q2VPQ9 Q3TKT4 Q6PDK2 Q6PDQ2 Q9CY58 Q9Z2E1	Brpf1 Chd4 Crebbp Ep300 Kmt2d Ldb1 Mbd2 Meaf6 Ncoa3 Nsd1 Serbp1 Smarca4
Biological Process	serine family amino acid metabolic process	5	GO:0009069	5	35	214	5001	3.34	0.01558574298797546	1.81	O08749 P50431 P52196 Q3V3R1 Q9CZN7	Dld Mthfd1l Shmt1 Shmt2 Tst
Biological Process	peptidyl-lysine methylation	5	GO:0018022	6	48	214	5001	2.92	0.015635612831058906	1.81	B2RWS6 O88491 P45481 Q6PDK2 Q6PDQ2 Q9CY58	Chd4 Crebbp Ep300 Kmt2d Nsd1 Serbp1
Biological Process	cerebellum development	3	GO:0021549	7	62	214	5001	2.64	0.015844884119411068	1.8	P63017 P70662 Q60597 Q61026 Q7TQH0 Q8CBY1 Q9WTP7	Ak3 Atxn2l Hspa8 Ldb1 Ncoa2 Ogdh Samd4a
Biological Process	terminal button organization	5	GO:0072553	3	13	214	5001	5.39	0.0160758152720842	1.79	P61161 P97801 Q6PDQ2	Actr2 Chd4 Smn1
Biological Process	positive regulation of intracellular steroid hormone receptor signaling pathway	7	GO:0033145	3	13	214	5001	5.39	0.0160758152720842	1.79	O09000 Q61026 Q6PDK2	Kmt2d Ncoa2 Ncoa3
Biological Process	proton motive force-driven mitochondrial ATP synthesis	8	GO:0042776	3	13	214	5001	5.39	0.0160758152720842	1.79	Q91VR2 Q9DB20 Q9DCX2	Atp5f1c Atp5pd Atp5po
Biological Process	dicarboxylic acid catabolic process	6	GO:0043649	3	13	214	5001	5.39	0.0160758152720842	1.79	P05202 Q3URE1 Q9D110	Acsf3 Got2 Mthfs
Biological Process	protein localization to cell junction	5	GO:1902414	3	13	214	5001	5.39	0.0160758152720842	1.79	E9Q557 Q80X90 Q8BTM8	Dsp Flna Flnb
Biological Process	peptide cross-linking	5	GO:0018149	3	13	214	5001	5.39	0.0160758152720842	1.79	E9Q557 P08121 P28654	Col3a1 Dcn Dsp
Biological Process	glycine metabolic process	6	GO:0006544	3	13	214	5001	5.39	0.0160758152720842	1.79	O08749 P50431 Q9CZN7	Dld Shmt1 Shmt2
Biological Process	mesenchymal cell differentiation	4	GO:0048762	8	77	214	5001	2.43	0.01636678997939805	1.79	A2AGH6 E9Q5C9 P47738 P97474 Q80X90 Q8BTM8 Q99020 Q9CZS1	Aldh1b1 Aldh2 Flna Flnb Hnrnpab Med12 Nolc1 Pitx2
Biological Process	fatty acid derivative metabolic process	4	GO:1901568	8	77	214	5001	2.43	0.01636678997939805	1.79	P13011 P38060 P54869 Q3URE1 Q62087 Q8CAY6 Q8QZT1 Q9D0K2	Acat1 Acat2 Acsf3 Hmgcl Hmgcs2 Oxct1 Pon3 Scd2
Biological Process	foam cell differentiation	4	GO:0090077	2	5	214	5001	9.35	0.016731419003278868	1.78	B2RWS6 P45481	Crebbp Ep300
Biological Process	9-cis-retinoic acid metabolic process	4	GO:0042905	2	5	214	5001	9.35	0.016731419003278868	1.78	P47738 Q9CZS1	Aldh1b1 Aldh2
Biological Process	L-serine metabolic process	6	GO:0006563	2	5	214	5001	9.35	0.016731419003278868	1.78	P50431 Q9CZN7	Shmt1 Shmt2
Biological Process	epithalamus development	3	GO:0021538	2	5	214	5001	9.35	0.016731419003278868	1.78	A2AGH6 P97474	Med12 Pitx2
Biological Process	R3/R4 cell fate commitment	8	GO:0007464	2	5	214	5001	9.35	0.016731419003278868	1.78	B2RWS6 P45481	Crebbp Ep300
Biological Process	9-cis-retinoic acid biosynthetic process	5	GO:0042904	2	5	214	5001	9.35	0.016731419003278868	1.78	P47738 Q9CZS1	Aldh1b1 Aldh2
Biological Process	embryonic neurocranium morphogenesis	4	GO:0048702	2	5	214	5001	9.35	0.016731419003278868	1.78	A2AGH6 Q3V3R1	Med12 Mthfd1l
Biological Process	regulation of protein ADP-ribosylation	5	GO:0010835	2	5	214	5001	9.35	0.016731419003278868	1.78	Q9JLV6 Q9Z103	Adnp Pnkp
Biological Process	negative regulation of interleukin-8 production	6	GO:0032717	2	5	214	5001	9.35	0.016731419003278868	1.78	B2RUR8 Q60793	Klf4 Otud7b
Biological Process	isocitrate metabolic process	5	GO:0006102	2	5	214	5001	9.35	0.016731419003278868	1.78	Q99KI0 Q9D6R2	Aco2 Idh3a
Biological Process	response to triglyceride	4	GO:0034014	2	5	214	5001	9.35	0.016731419003278868	1.78	P07758 P54869	Hmgcs2 Serpina1a
Biological Process	ribonucleoside diphosphate biosynthetic process	6	GO:0009188	2	5	214	5001	9.35	0.016731419003278868	1.78	Q9DBP5 Q9WTP7	Ak3 Cmpk1
Biological Process	establishment of Sertoli cell barrier	4	GO:0097368	2	5	214	5001	9.35	0.016731419003278868	1.78	Q80X90 Q8BTM8	Flna Flnb
Biological Process	regulation of cell adhesion molecule production	4	GO:0060353	2	5	214	5001	9.35	0.016731419003278868	1.78	B2RWS6 P45481	Crebbp Ep300
Biological Process	negative regulation of fatty acid biosynthetic process	7	GO:0045717	2	5	214	5001	9.35	0.016731419003278868	1.78	P50544 P51174	Acadl Acadvl
Biological Process	primitive erythrocyte differentiation	6	GO:0060319	2	5	214	5001	9.35	0.016731419003278868	1.78	P61161 P70662	Actr2 Ldb1
Biological Process	inflammatory response	4	GO:0006954	2	190	214	5001	0.25	0.01703290444924569	1.77	P07758 Q8R4Y4	Serpina1a Stab1
Biological Process	myofibril assembly	4	GO:0030239	7	63	214	5001	2.6	0.017198703408372117	1.76	P11679 P26039 P82347 P97801 Q61792 Q8BVA4 Q99NH0	Ankrd17 Krt8 Lasp1 Lmod1 Sgcd Smn1 Tln1
Biological Process	mitotic spindle organization	4	GO:0007052	7	63	214	5001	2.6	0.017198703408372117	1.76	P33174 P54227 P70122 Q61166 Q80X90 Q8BTM8 Q8R1Q8	Dync1li1 Flna Flnb Kif4 Mapre1 Sbds Stmn1
Biological Process	stem cell differentiation	4	GO:0048863	9	93	214	5001	2.26	0.017266812552358332	1.76	A2AGH6 E9Q5C9 P47738 P97474 P97801 Q99JW5 Q9CWL2 Q9CZS1 Q9DCD2	Aldh1b1 Aldh2 Casz1 Epcam Med12 Nolc1 Pitx2 Smn1 Xab2
Biological Process	embryo development	3	GO:0009790	48	813	214	5001	1.38	0.01746119851641769	1.76	A2AGH6 B2RRD7 B2RWS6 E9Q5C9 O08749 O09000 O88491 P06797 P07758 P08121 P11679 P14733 P16546 P20152 P26039 P45481 P47738 P50431 P53762 P54869 P60766 P61161 P63017 P70122 P70662 P97474 P97801 Q05512 Q3TKT4 Q3UH06 Q3V3R1 Q60793 Q61026 Q61166 Q61687 Q6PDK2 Q6PDQ2 Q76MZ3 Q80V26 Q8BWW9 Q8BYH8 Q8VEE4 Q99M87 Q99MD9 Q9CZS1 Q9DCD2 Q9JIY2 Q9Z2E1	Actr2 Aldh1b1 Aldh2 Arnt Atrx Bpnt2 Brpf1 Cbll1 Cdc42 Chd4 Chd9 Col3a1 Crebbp Ctsl Dld Dnaja3 Ep300 Hmgcs2 Hspa8 Klf4 Kmt2d Krt8 Ldb1 Lmnb1 Mapre1 Mark2 Mbd2 Med12 Mthfd1l Nasp Ncoa2 Ncoa3 Nolc1 Nsd1 Pitx2 Pkn2 Ppp2r1a Rpa1 Rreb1 Sbds Serpina1a Shmt1 Smarca4 Smn1 Sptan1 Tln1 Vim Xab2
Biological Process	skin development	4	GO:0043588	11	119	214	5001	2.16	0.01750175422716122	1.76	E9Q557 P06797 P08121 P11679 P13011 P54227 P60766 P70662 Q3TKT4 Q80X90 Q8BTM8	Cdc42 Col3a1 Ctsl Dsp Flna Flnb Krt8 Ldb1 Scd2 Smarca4 Stmn1
Biological Process	cell fate commitment	3	GO:0045165	16	199	214	5001	1.88	0.017928765641428257	1.75	B2RWS6 P16546 P26039 P45481 P53762 P60766 P97801 Q05512 Q3TKT4 Q3UH06 Q60793 Q6PDQ2 Q7TQH0 Q8BHJ5 Q9CWL2 Q9DCD2	Arnt Atxn2l Casz1 Cdc42 Chd4 Crebbp Ep300 Klf4 Mark2 Rreb1 Smarca4 Smn1 Sptan1 Tbl1xr1 Tln1 Xab2
Biological Process	synapse organization	5	GO:0050808	16	201	214	5001	1.86	0.01842023384908888	1.73	B2RWS6 F8VPU2 P05202 P16546 P45481 P54227 P56959 P60766 P61161 P70662 P97801 Q05512 Q64176 Q6PDQ2 Q91VH2 Q99M87	Actr2 Cdc42 Ces1e Chd4 Crebbp Dnaja3 Ep300 Farp1 Fus Got2 Ldb1 Mark2 Smn1 Snx9 Sptan1 Stmn1
Biological Process	nucleoside diphosphate metabolic process	5	GO:0009132	7	64	214	5001	2.56	0.01863230427190644	1.73	P35486 Q60597 Q8BMF4 Q9DBP5 Q9WTP7 Q9WUA3 Q9WUZ9	Ak3 Cmpk1 Dlat Entpd5 Ogdh Pdha1 Pfkp
Biological Process	metencephalon development	3	GO:0022037	7	64	214	5001	2.56	0.01863230427190644	1.73	P63017 P70662 Q60597 Q61026 Q7TQH0 Q8CBY1 Q9WTP7	Ak3 Atxn2l Hspa8 Ldb1 Ncoa2 Ogdh Samd4a
Biological Process	regulation of protein serine/threonine kinase activity	7	GO:0071900	3	234	214	5001	0.3	0.018718768667514415	1.73	Q61166 Q76MZ3 Q8BKC5	Ipo5 Mapre1 Ppp2r1a
Biological Process	face development	3	GO:0060324	5	37	214	5001	3.16	0.01953654082763777	1.71	P08121 P47738 P97474 Q8BYH8 Q9CZS1	Aldh1b1 Aldh2 Chd9 Col3a1 Pitx2
Biological Process	muscle tissue morphogenesis	4	GO:0060415	5	37	214	5001	3.16	0.01953654082763777	1.71	E9Q557 P08121 P14733 P97474 Q8BYH8	Chd9 Col3a1 Dsp Lmnb1 Pitx2
Biological Process	chromosome organization involved in meiotic cell cycle	3	GO:0070192	5	37	214	5001	3.16	0.01953654082763777	1.71	O88271 P33174 Q61687 Q76MZ3 Q9WU40	Atrx Cfdp1 Kif4 Lemd3 Ppp2r1a
Biological Process	pteridine-containing compound biosynthetic process	3	GO:0042559	3	14	214	5001	5.01	0.01982590640039085	1.7	Q3V3R1 Q9CZL5 Q9D110	Mthfd1l Mthfs Pcbd2
Biological Process	pyrimidine ribonucleotide metabolic process	4	GO:0009218	3	14	214	5001	5.01	0.01982590640039085	1.7	Q9DBP5 Q9WTP7 Q9WUZ9	Ak3 Cmpk1 Entpd5
Biological Process	Sertoli cell development	3	GO:0060009	3	14	214	5001	5.01	0.01982590640039085	1.7	Q61687 Q80X90 Q8BTM8	Atrx Flna Flnb
Biological Process	pituitary gland development	5	GO:0021983	3	14	214	5001	5.01	0.01982590640039085	1.7	P47738 P97474 Q9CZS1	Aldh1b1 Aldh2 Pitx2
Biological Process	regulation of cytokinetic process	6	GO:0032954	3	14	214	5001	5.01	0.01982590640039085	1.7	P14733 Q7TQH0 Q8BWW9	Atxn2l Lmnb1 Pkn2
Biological Process	forelimb morphogenesis	5	GO:0035136	3	14	214	5001	5.01	0.01982590640039085	1.7	P47738 Q61687 Q9CZS1	Aldh1b1 Aldh2 Atrx
Biological Process	fatty acid biosynthetic process	4	GO:0006633	7	65	214	5001	2.52	0.02014788211613732	1.7	O08749 P13011 P53395 Q3URE1 Q8QZT1 Q91VT4 Q9DCS3	Acat1 Acsf3 Cbr4 Dbt Dld Mecr Scd2
Biological Process	positive regulation of cytokinesis	6	GO:0032467	4	25	214	5001	3.74	0.02033377899386845	1.69	P14733 P60766 Q7TQH0 Q8BWW9	Atxn2l Cdc42 Lmnb1 Pkn2
Biological Process	regulation of intracellular steroid hormone receptor signaling pathway	6	GO:0033143	6	51	214	5001	2.75	0.020648334838775796	1.69	B2RWS6 O09000 P45481 Q3TKT4 Q61026 Q6PDK2	Crebbp Ep300 Kmt2d Ncoa2 Ncoa3 Smarca4
Biological Process	appendage development	3	GO:0048736	18	242	214	5001	1.74	0.020892720306105107	1.68	A2AGH6 P08121 P26039 P45481 P47738 P53762 P60766 P70662 P97474 Q05512 Q3TKT4 Q61687 Q6PDK2 Q80V26 Q8BHJ5 Q8BYH8 Q8CHT1 Q9CZS1	Aldh1b1 Aldh2 Arnt Atrx Bpnt2 Cdc42 Chd9 Col3a1 Crebbp Kmt2d Ldb1 Mark2 Med12 Ngef Pitx2 Smarca4 Tbl1xr1 Tln1
Biological Process	chromosome organization	5	GO:0051276	33	520	214	5001	1.48	0.02122349804210475	1.67	A2AGH6 B2RRD7 B2RWS6 E9PZJ8 O09000 O88271 O88491 P14733 P17156 P33174 P45481 P52482 P70662 P97801 Q2VPQ9 Q3TKT4 Q61166 Q61687 Q61937 Q6PDK2 Q6PDQ2 Q76MZ3 Q80WC3 Q80XU3 Q8BHJ5 Q8BWW9 Q8BYH8 Q8VEE4 Q99JN2 Q99MD9 Q9CY58 Q9WU40 Q9Z2E1	Ascc3 Atrx Brpf1 Cfdp1 Chd4 Chd9 Crebbp Ep300 Hspa2 Kif4 Klhl22 Kmt2d Ldb1 Lemd3 Lmnb1 Mapre1 Mbd2 Meaf6 Med12 Nasp Ncoa3 Npm1 Nsd1 Nucks1 Pkn2 Ppp2r1a Rpa1 Serbp1 Smarca4 Smn1 Tbl1xr1 Tnrc18 Ube2e1
Biological Process	positive regulation of DNA binding	5	GO:0043388	5	38	214	5001	3.07	0.02173741607111553	1.66	B2RWS6 P45481 P97474 Q3TKT4 Q60793	Crebbp Ep300 Klf4 Pitx2 Smarca4
Biological Process	ADP metabolic process	5	GO:0046031	5	38	214	5001	3.07	0.02173741607111553	1.66	P35486 Q60597 Q8BMF4 Q9WTP7 Q9WUA3	Ak3 Dlat Ogdh Pdha1 Pfkp
Biological Process	positive regulation of viral process	4	GO:0048524	7	66	214	5001	2.48	0.021747564476003976	1.66	B2RWS6 P45481 P63017 Q3TKT4 Q80XU3 Q8BWW9 Q9JIQ8	Crebbp Ep300 Hspa8 Nucks1 Pkn2 Smarca4 Tmprss2
Biological Process	tissue morphogenesis	3	GO:0048729	33	528	214	5001	1.46	0.022595611877628066	1.65	A2AGH6 B2RRD7 B2RWS6 E9Q557 O09000 P06797 P08121 P14733 P26039 P45481 P47738 P60766 P61161 P70662 P97474 Q05512 Q3TKT4 Q3UH06 Q3V3R1 Q60793 Q61687 Q6PDK2 Q80WC3 Q80X90 Q8BHJ5 Q8BTM8 Q8BWW9 Q8BYH8 Q8CHT1 Q99JW5 Q9CZS1 Q9DCD2 Q9JIY2	Actr2 Aldh1b1 Aldh2 Atrx Brpf1 Cbll1 Cdc42 Chd9 Col3a1 Crebbp Ctsl Dsp Ep300 Epcam Flna Flnb Klf4 Kmt2d Ldb1 Lmnb1 Mark2 Med12 Mthfd1l Ncoa3 Ngef Pitx2 Pkn2 Rreb1 Smarca4 Tbl1xr1 Tln1 Tnrc18 Xab2
Biological Process	animal organ morphogenesis	3	GO:0009887	40	662	214	5001	1.41	0.022681301892621717	1.64	A2AGH6 B2RWS6 E9Q557 O09000 O35127 O88491 P08121 P09671 P14733 P18572 P26039 P28654 P45481 P47738 P53762 P60766 P70662 P97447 P97474 P97864 Q05512 Q3TKT4 Q3UH06 Q3V3R1 Q6PDK2 Q6PDQ2 Q7TQH0 Q80V26 Q80WC3 Q80X90 Q8BHJ5 Q8BTM8 Q8BWW9 Q8BYH8 Q8CHT1 Q8JZN5 Q99JW5 Q99NH0 Q9CWL2 Q9CZS1	Acad9 Aldh1b1 Aldh2 Ankrd17 Arnt Atxn2l Bpnt2 Bsg Casp7 Casz1 Cdc42 Chd4 Chd9 Col3a1 Crebbp Dcn Dsp Ep300 Epcam Fhl1 Flna Flnb Grcc10 Kmt2d Ldb1 Lmnb1 Mark2 Med12 Mthfd1l Ncoa3 Ngef Nsd1 Pitx2 Pkn2 Rreb1 Smarca4 Sod2 Tbl1xr1 Tln1 Tnrc18
Biological Process	organophosphate biosynthetic process	3	GO:0090407	23	331	214	5001	1.62	0.023093100605311286	1.64	O08749 O55125 O55126 P13011 P35486 P50431 P55264 Q03265 Q3URE1 Q3V3R1 Q5RKZ7 Q60597 Q80V26 Q8BMF4 Q8BXQ2 Q8QZT1 Q91VR2 Q9DB20 Q9DBP5 Q9DCX2 Q9JLV6 Q9WTP7 Q9WUA3	Acat1 Acsf3 Adk Ak3 Atp5f1a Atp5f1c Atp5pd Atp5po Bpnt2 Cmpk1 Dlat Dld Mocs1 Mthfd1l Nipsnap1 Nipsnap2 Ogdh Pdha1 Pfkp Pigt Pnkp Scd2 Shmt1
Biological Process	regulation of collagen metabolic process	4	GO:0010712	4	26	214	5001	3.6	0.023246773584639183	1.63	B2RWS6 P20152 P31001 P45481	Crebbp Des Ep300 Vim
Biological Process	positive regulation of protein binding	5	GO:0032092	7	67	214	5001	2.44	0.023433406019623886	1.63	B2RWS6 P45481 Q05512 Q61166 Q61316 Q7TQH0 Q99L48	Atxn2l Crebbp Ep300 Hspa4 Mapre1 Mark2 Nmd3
Biological Process	cytoskeleton-dependent cytokinesis	4	GO:0061640	10	106	214	5001	2.2	0.02385834539610282	1.62	P13011 P14733 P33174 P54227 P61161 Q7TQH0 Q8BWW9 Q8K1E0 Q91VH2 Q9WU40	Actr2 Atxn2l Kif4 Lemd3 Lmnb1 Pkn2 Scd2 Snx9 Stmn1 Stx5
Biological Process	positive regulation of potassium ion transmembrane transport	7	GO:1901381	3	15	214	5001	4.67	0.024015901942007086	1.62	P14094 Q80X90 Q8BTM8	Atp1b1 Flna Flnb
Biological Process	intermediate filament organization	4	GO:0045109	3	15	214	5001	4.67	0.024015901942007086	1.62	E9Q557 P20152 P31001	Des Dsp Vim
Biological Process	spindle elongation	3	GO:0051231	3	15	214	5001	4.67	0.024015901942007086	1.62	P33174 Q61166 Q76MZ3	Kif4 Mapre1 Ppp2r1a
Biological Process	meiotic chromosome condensation	4	GO:0010032	2	6	214	5001	7.79	0.024395050071805133	1.61	O88271 P33174	Cfdp1 Kif4
Biological Process	regulation of tubulin deacetylation	8	GO:0090043	2	6	214	5001	7.79	0.024395050071805133	1.61	B2RWS6 P45481	Crebbp Ep300
Biological Process	serine family amino acid catabolic process	6	GO:0009071	2	6	214	5001	7.79	0.024395050071805133	1.61	O08749 P50431	Dld Shmt1
Biological Process	R3/R4 cell differentiation	8	GO:0048056	2	6	214	5001	7.79	0.024395050071805133	1.61	B2RWS6 P45481	Crebbp Ep300
Biological Process	negative regulation of transcription by RNA polymerase I	9	GO:0016479	2	6	214	5001	7.79	0.024395050071805133	1.61	Q80X90 Q8BTM8	Flna Flnb
Biological Process	amino-acid betaine biosynthetic process	4	GO:0006578	2	6	214	5001	7.79	0.024395050071805133	1.61	P45952 P50431	Acadm Shmt1
Biological Process	rRNA transport	5	GO:0051029	2	6	214	5001	7.79	0.024395050071805133	1.61	P52196 Q61937	Npm1 Tst
Biological Process	retinoic acid biosynthetic process	4	GO:0002138	2	6	214	5001	7.79	0.024395050071805133	1.61	P47738 Q9CZS1	Aldh1b1 Aldh2
Biological Process	negative regulation of centrosome cycle	6	GO:0046606	2	6	214	5001	7.79	0.024395050071805133	1.61	Q61937 Q7TQH0	Atxn2l Npm1
Biological Process	negative regulation of sister chromatid cohesion	7	GO:0045875	2	6	214	5001	7.79	0.024395050071805133	1.61	Q61687 Q6PDQ2	Atrx Chd4
Biological Process	regulation of Schwann cell migration	7	GO:1900147	2	6	214	5001	7.79	0.024395050071805133	1.61	P20152 P31001	Des Vim
Biological Process	formation of radial glial scaffolds	4	GO:0021943	2	6	214	5001	7.79	0.024395050071805133	1.61	Q80X90 Q8BTM8	Flna Flnb
Biological Process	regulation of meiosis I	6	GO:0060631	2	6	214	5001	7.79	0.024395050071805133	1.61	Q6NZJ6 Q7TQH0	Atxn2l Eif4g1
Biological Process	pyrimidine deoxyribonucleotide metabolic process	4	GO:0009219	2	6	214	5001	7.79	0.024395050071805133	1.61	P50431 Q9DBP5	Cmpk1 Shmt1
Biological Process	negative regulation of centrosome duplication	7	GO:0010826	2	6	214	5001	7.79	0.024395050071805133	1.61	Q61937 Q7TQH0	Atxn2l Npm1
Biological Process	regulation of membrane repolarization during cardiac muscle cell action potential	5	GO:1905031	2	6	214	5001	7.79	0.024395050071805133	1.61	Q80X90 Q8BTM8	Flna Flnb
Biological Process	hydrogen sulfide metabolic process	4	GO:0070813	2	6	214	5001	7.79	0.024395050071805133	1.61	P52196 Q9R112	Sqor Tst
Biological Process	regulation of atrial cardiac muscle cell membrane repolarization	5	GO:0060372	2	6	214	5001	7.79	0.024395050071805133	1.61	Q80X90 Q8BTM8	Flna Flnb
Biological Process	transsulfuration	6	GO:0019346	2	6	214	5001	7.79	0.024395050071805133	1.61	P52196 Q3V3R1	Mthfd1l Tst
Biological Process	homoserine metabolic process	6	GO:0009092	2	6	214	5001	7.79	0.024395050071805133	1.61	P52196 Q3V3R1	Mthfd1l Tst
Biological Process	dATP metabolic process	5	GO:0046060	2	6	214	5001	7.79	0.024395050071805133	1.61	P55264 Q9WTP7	Adk Ak3
Biological Process	response to isolation stress	3	GO:0035900	2	6	214	5001	7.79	0.024395050071805133	1.61	P09671 Q99KI0	Aco2 Sod2
Biological Process	neurotransmitter-gated ion channel clustering	6	GO:0072578	2	6	214	5001	7.79	0.024395050071805133	1.61	F8VPU2 P97801	Farp1 Smn1
Biological Process	positive regulation of protein localization to nucleolus	7	GO:1904751	2	6	214	5001	7.79	0.024395050071805133	1.61	Q61937 Q99L48	Nmd3 Npm1
Biological Process	stem cell development	4	GO:0048864	6	53	214	5001	2.65	0.024537231524196988	1.61	A2AGH6 E9Q5C9 P47738 P97474 Q9CWL2 Q9CZS1	Aldh1b1 Aldh2 Casz1 Med12 Nolc1 Pitx2
Biological Process	response to type II interferon	5	GO:0034341	8	83	214	5001	2.25	0.02469266043927318	1.61	P20152 P31001 P60766 P61161 Q80X90 Q8BTM8 Q99M87 Q9JMH9	Actr2 Cdc42 Des Dnaja3 Flna Flnb Myo18a Vim
Biological Process	sensory organ development	4	GO:0007423	28	434	214	5001	1.51	0.024888885191739776	1.6	A2AGH6 B2RWS6 O35127 P08121 P14106 P14733 P20152 P31001 P45481 P47738 P56959 P70662 P97474 Q3TKT4 Q3UH06 Q60793 Q61166 Q6PDK2 Q7TQH0 Q8BHJ5 Q8BMD8 Q8BYH8 Q8CHT1 Q8JZN5 Q99NH0 Q9CWL2 Q9CZS1 Q9EQK5	Acad9 Aldh1b1 Aldh2 Ankrd17 Atxn2l C1qb Casz1 Chd9 Col3a1 Crebbp Des Ep300 Fus Grcc10 Klf4 Kmt2d Ldb1 Lmnb1 Mapre1 Med12 Mvp Ngef Pitx2 Rreb1 Slc25a24 Smarca4 Tbl1xr1 Vim
Biological Process	metabolic process	1	GO:0008152	173	3717	214	5001	1.09	0.02511374817815002	1.6	A2AGH6 A2AN08 A2APY7 B2RRD7 B2RUR8 B2RWS6 E9PZJ8 E9Q557 E9Q5C9 O08749 O09000 O55125 O55126 O88491 P05202 P06797 P07758 P08121 P08249 P09671 P13011 P14094 P14106 P16332 P16546 P16675 P18572 P28654 P33174 P35486 P38060 P45481 P45952 P47738 P50431 P50544 P51174 P52196 P52482 P53395 P53762 P54869 P55264 P56959 P60766 P62242 P63017 P63323 P70122 P70662 P85094 P97474 P97801 P97864 Q03265 Q05512 Q2VPQ9 …	Abcb7 Acad10 Acad9 Acadl Acadm Acadvl Acat1 Acat2 Aco2 Acot9 Acsf3 Adk Adnp Ak3 Aldh1b1 Aldh2 Arnt Ascc3 Atp1b1 Atp5f1a Atp5f1c Atp5pd Atp5po Atrx Auh Bphl Bpnt1 Bpnt2 Brpf1 Bsg C1qb Casp7 Casz1 Cbll1 Cbr4 Cdc42 Cdc42bpb Ces1e Chd4 Chd9 Cmpk1 Col3a1 Crebbp Ctsa Ctsl Dbt Dcn Ddx42 Ddx52 Dhx32 Dlat Dld Dnaja3 Dsp Eci2 Eif4b Eif4g1 Entpd5 Ep300 Flna Flnb Fus Ganab Gne Got2 Gpx8 Gtf2i Hadh Hadha Hadh…
Biological Process	striated muscle cell development	5	GO:0055002	11	130	214	5001	1.98	0.02577506833186455	1.59	P11679 P14733 P26039 P82347 P97474 P97801 Q61792 Q80X90 Q8BTM8 Q8BVA4 Q99NH0	Ankrd17 Flna Flnb Krt8 Lasp1 Lmnb1 Lmod1 Pitx2 Sgcd Smn1 Tln1
Biological Process	chromatin organization	4	GO:0006325	23	341	214	5001	1.58	0.025855362329424925	1.59	A2AGH6 B2RRD7 B2RWS6 O09000 O88491 P14733 P45481 P52482 P70662 Q2VPQ9 Q3TKT4 Q61687 Q61937 Q6PDK2 Q6PDQ2 Q80WC3 Q80XU3 Q8BHJ5 Q8BWW9 Q8BYH8 Q99MD9 Q9CY58 Q9Z2E1	Atrx Brpf1 Chd4 Chd9 Crebbp Ep300 Kmt2d Ldb1 Lmnb1 Mbd2 Meaf6 Med12 Nasp Ncoa3 Npm1 Nsd1 Nucks1 Pkn2 Serbp1 Smarca4 Tbl1xr1 Tnrc18 Ube2e1
Biological Process	morphogenesis of an epithelium	4	GO:0002009	31	495	214	5001	1.46	0.026013304570916485	1.58	A2AGH6 B2RRD7 B2RWS6 O09000 P06797 P14733 P26039 P45481 P47738 P60766 P61161 P70662 P97474 Q05512 Q3TKT4 Q3UH06 Q3V3R1 Q60793 Q61687 Q6PDK2 Q80WC3 Q80X90 Q8BHJ5 Q8BTM8 Q8BWW9 Q8BYH8 Q8CHT1 Q99JW5 Q9CZS1 Q9DCD2 Q9JIY2	Actr2 Aldh1b1 Aldh2 Atrx Brpf1 Cbll1 Cdc42 Chd9 Crebbp Ctsl Ep300 Epcam Flna Flnb Klf4 Kmt2d Ldb1 Lmnb1 Mark2 Med12 Mthfd1l Ncoa3 Ngef Pitx2 Pkn2 Rreb1 Smarca4 Tbl1xr1 Tln1 Tnrc18 Xab2
Biological Process	cytokinesis	3	GO:0000910	10	110	214	5001	2.12	0.026304928822493787	1.58	P13011 P14733 P33174 P54227 P61161 Q7TQH0 Q8BWW9 Q8K1E0 Q91VH2 Q9WU40	Actr2 Atxn2l Kif4 Lemd3 Lmnb1 Pkn2 Scd2 Snx9 Stmn1 Stx5
Biological Process	regulation of G1/S transition of mitotic cell cycle	7	GO:2000045	8	84	214	5001	2.23	0.026324210270316707	1.58	B2RWS6 P45481 P52482 P97447 Q3TKT4 Q60793 Q6NZJ6 Q99NH0	Ankrd17 Crebbp Eif4g1 Ep300 Fhl1 Klf4 Smarca4 Ube2e1
Biological Process	heterochromatin organization	5	GO:0070828	4	27	214	5001	3.46	0.02640072508038661	1.58	P14733 Q61687 Q80WC3 Q9CY58	Atrx Lmnb1 Serbp1 Tnrc18
Biological Process	vulval development	4	GO:0040025	5	40	214	5001	2.92	0.0266085425833321	1.57	P26039 P70662 P97801 Q05512 Q61687	Atrx Ldb1 Mark2 Smn1 Tln1
Biological Process	purine ribonucleoside diphosphate metabolic process	7	GO:0009179	6	54	214	5001	2.6	0.026653764752070618	1.57	P35486 Q60597 Q8BMF4 Q9WTP7 Q9WUA3 Q9WUZ9	Ak3 Dlat Entpd5 Ogdh Pdha1 Pfkp
Biological Process	purine nucleoside diphosphate metabolic process	6	GO:0009135	6	54	214	5001	2.6	0.026653764752070618	1.57	P35486 Q60597 Q8BMF4 Q9WTP7 Q9WUA3 Q9WUZ9	Ak3 Dlat Entpd5 Ogdh Pdha1 Pfkp
Biological Process	cardiac chamber morphogenesis	3	GO:0003206	6	54	214	5001	2.6	0.026653764752070618	1.57	E9Q557 O88491 P53762 P97474 Q3TKT4 Q8BYH8	Arnt Chd9 Dsp Nsd1 Pitx2 Smarca4
Biological Process	embryonic morphogenesis	3	GO:0048598	26	396	214	5001	1.53	0.026759998281498883	1.57	A2AGH6 B2RRD7 O08749 O09000 O88491 P08121 P16546 P26039 P45481 P47738 P60766 P61161 P63017 P70662 P97474 Q3TKT4 Q3UH06 Q3V3R1 Q60793 Q6PDQ2 Q80V26 Q8BWW9 Q8BYH8 Q9CZS1 Q9DCD2 Q9JIY2	Actr2 Aldh1b1 Aldh2 Bpnt2 Brpf1 Cbll1 Cdc42 Chd4 Chd9 Col3a1 Crebbp Dld Hspa8 Klf4 Ldb1 Med12 Mthfd1l Ncoa3 Nsd1 Pitx2 Pkn2 Rreb1 Smarca4 Sptan1 Tln1 Xab2
Biological Process	protein-containing complex assembly	5	GO:0065003	50	875	214	5001	1.34	0.026847015985392415	1.57	A2APY7 B2RWS6 F8VPU2 P07758 P08121 P09671 P20152 P26039 P31001 P38060 P42567 P45481 P45952 P47738 P50431 P51174 P60766 P70122 P97801 Q3TKT4 Q61316 Q61687 Q61937 Q64176 Q64213 Q6PDK2 Q76MZ3 Q7TQH0 Q8BGD9 Q8JZN5 Q8K1E0 Q8QZT1 Q8R1Q8 Q8R4N0 Q8VEE4 Q91VH2 Q91VT4 Q91XT4 Q91YU8 Q99MD9 Q99MR8 Q9CPP6 Q9CZL5 Q9CZN7 Q9CZS1 Q9D662 Q9DCD2 Q9WTP7 Q9WUA3 Q9Z2E1	Acad9 Acadl Acadm Acat1 Ak3 Aldh1b1 Aldh2 Atrx Atxn2l Cbr4 Cdc42 Ces1e Clybl Col3a1 Crebbp Des Dync1li1 Eif4b Ep300 Eps15 Farp1 Hmgcl Hspa4 Kmt2d Mbd2 Mccc1 Nasp Ndufa5 Ndufaf5 Npm1 Pcbd2 Pfkp Ppan Ppp2r1a Rpa1 Sbds Sec16b Sec23b Serpina1a Sf1 Shmt1 Shmt2 Smarca4 Smn1 Snx9 Sod2 Stx5 Tln1 Vim Xab2
Biological Process	cellular metabolic process	2	GO:0044237	164	3492	214	5001	1.1	0.02718679013280132	1.57	A2AGH6 A2AN08 A2APY7 B2RRD7 B2RUR8 B2RWS6 E9PZJ8 E9Q557 E9Q5C9 O08749 O09000 O55125 O55126 O88491 P05202 P06797 P07758 P08121 P08249 P09671 P13011 P14094 P16332 P16546 P16675 P18572 P28654 P33174 P35486 P38060 P45481 P45952 P47738 P50431 P50544 P51174 P52196 P52482 P53395 P53762 P54869 P55264 P56959 P60766 P62242 P63017 P63323 P70122 P70662 P97474 P97801 P97864 Q03265 Q05512 Q2VPQ9 Q3TKT4 Q3UH06 …	Abcb7 Acad10 Acad9 Acadl Acadm Acadvl Acat1 Acat2 Aco2 Acot9 Acsf3 Adk Adnp Ak3 Aldh1b1 Aldh2 Arnt Ascc3 Atp1b1 Atp5f1a Atp5f1c Atp5pd Atp5po Atrx Auh Bphl Bpnt1 Bpnt2 Brpf1 Bsg Casp7 Casz1 Cbll1 Cbr4 Cdc42 Cdc42bpb Ces1e Chd4 Chd9 Cmpk1 Col3a1 Crebbp Ctsa Ctsl Dbt Dcn Ddx42 Ddx52 Dhx32 Dlat Dld Dnaja3 Dsp Eci2 Eif4b Eif4g1 Entpd5 Ep300 Flna Flnb Fus Ganab Gne Got2 Gtf2i Hadh Hadha Hadhb Hmgcl Hm…
Biological Process	appendage morphogenesis	3	GO:0035107	17	229	214	5001	1.73	0.0274139221946045	1.56	A2AGH6 P08121 P26039 P45481 P47738 P60766 P70662 P97474 Q05512 Q3TKT4 Q61687 Q6PDK2 Q80V26 Q8BHJ5 Q8BYH8 Q8CHT1 Q9CZS1	Aldh1b1 Aldh2 Atrx Bpnt2 Cdc42 Chd9 Col3a1 Crebbp Kmt2d Ldb1 Mark2 Med12 Ngef Pitx2 Smarca4 Tbl1xr1 Tln1
Biological Process	regulation of cellular process	3	GO:0050794	133	3453	214	5001	0.9	0.028347978833155547	1.55	A2AGH6 A3KGB4 B2RRD7 B2RUR8 B2RWS6 E9PZJ8 E9Q557 E9Q5C9 F8VPU2 O08749 O09000 O88271 O88343 O88491 P06797 P07758 P08121 P09671 P11679 P13011 P14094 P14733 P16546 P16675 P17156 P18572 P20152 P25785 P26039 P28654 P31001 P33174 P42567 P45481 P45952 P47738 P50431 P50544 P51174 P52482 P53395 P53762 P54227 P55264 P56959 P60766 P61161 P63017 P70662 P97447 P97474 P97801 P97864 Q03265 Q05512 Q2VPQ9 Q3TKT4 …	Acad9 Acadl Acadm Acadvl Actr2 Adk Adnp Aldh1b1 Aldh2 Ankrd17 Arnt Ascc3 Atp1b1 Atp5f1a Atp5pd Atrx Atxn2l Bpnt2 Brpf1 Bsg Casp7 Casz1 Cbll1 Cdc42 Cdc42bpb Ces1e Cfdp1 Chd4 Chd9 Clybl Col3a1 Crebbp Ctsa Ctsl Dbt Dcn Ddx42 Des Dld Dnaja3 Dsp Dync1li1 Eif4b Eif4g1 Entpd5 Ep300 Epcam Eps15 Farp1 Fhl1 Flna Flnb Fus Gpr180 Gtf2i Hadh Hdgfl2 Hnrnpab Hspa2 Hspa4 Hspa8 Ipo5 Kif4 Klf4 Klhl22 Kmt2d Krt8 La…
Biological Process	negative regulation of receptor signaling pathway via STAT	6	GO:1904893	3	16	214	5001	4.38	0.028645918768541875	1.54	P28654 Q3UH06 Q76MZ3	Dcn Ppp2r1a Rreb1
Biological Process	negative regulation of receptor signaling pathway via JAK-STAT	7	GO:0046426	3	16	214	5001	4.38	0.028645918768541875	1.54	P28654 Q3UH06 Q76MZ3	Dcn Ppp2r1a Rreb1
Biological Process	hindlimb morphogenesis	5	GO:0035137	3	16	214	5001	4.38	0.028645918768541875	1.54	P97474 Q3TKT4 Q8BYH8	Chd9 Pitx2 Smarca4
Biological Process	negative regulation of microtubule polymerization	7	GO:0031115	3	16	214	5001	4.38	0.028645918768541875	1.54	P54227 Q61166 Q7TQH0	Atxn2l Mapre1 Stmn1
Biological Process	mRNA transcription	6	GO:0009299	3	16	214	5001	4.38	0.028645918768541875	1.54	P53762 Q80X90 Q8BTM8	Arnt Flna Flnb
Biological Process	extracellular matrix disassembly	5	GO:0022617	3	16	214	5001	4.38	0.028645918768541875	1.54	P06797 P18572 P25785	Bsg Ctsl Timp2
Biological Process	protein localization to cell surface	5	GO:0034394	3	16	214	5001	4.38	0.028645918768541875	1.54	Q80X90 Q8BTM8 Q9D662	Flna Flnb Sec23b
Biological Process	pyrimidine ribonucleoside metabolic process	4	GO:0046131	3	16	214	5001	4.38	0.028645918768541875	1.54	Q9DBP5 Q9WTP7 Q9WUZ9	Ak3 Cmpk1 Entpd5
Biological Process	fat cell differentiation	4	GO:0045444	6	55	214	5001	2.55	0.028888198947704554	1.54	B2RWS6 P13011 P20152 P45481 Q60793 Q8BHJ5	Crebbp Ep300 Klf4 Scd2 Tbl1xr1 Vim
Biological Process	somite development	5	GO:0061053	6	55	214	5001	2.55	0.028888198947704554	1.54	A2AGH6 B2RWS6 P45481 P47738 Q3V3R1 Q9CZS1	Aldh1b1 Aldh2 Crebbp Ep300 Med12 Mthfd1l
Biological Process	meiotic cytokinesis	3	GO:0033206	5	41	214	5001	2.85	0.029285166286442108	1.53	P14733 P33174 P61161 Q7TQH0 Q8K1E0	Actr2 Atxn2l Kif4 Lmnb1 Stx5
Biological Process	muscle organ morphogenesis	4	GO:0048644	5	41	214	5001	2.85	0.029285166286442108	1.53	E9Q557 P08121 P14733 P97474 Q8BYH8	Chd9 Col3a1 Dsp Lmnb1 Pitx2
Biological Process	embryonic digestive tract development	5	GO:0048566	4	28	214	5001	3.34	0.029799117328234367	1.53	P47738 P97474 Q6PDQ2 Q9CZS1	Aldh1b1 Aldh2 Chd4 Pitx2
Biological Process	organelle fission	5	GO:0048285	15	199	214	5001	1.76	0.029827413125905672	1.53	O88271 P14733 P17156 P33174 P61161 Q61166 Q6NZJ6 Q76MZ3 Q7TQH0 Q80X90 Q8BTM8 Q8K1E0 Q91XT4 Q99JN2 Q9WU40	Actr2 Atxn2l Cfdp1 Eif4g1 Flna Flnb Hspa2 Kif4 Klhl22 Lemd3 Lmnb1 Mapre1 Ppp2r1a Sec16b Stx5
Biological Process	positive regulation of cell cycle process	6	GO:0090068	13	166	214	5001	1.83	0.030084445065829718	1.52	B2RWS6 P14733 P17156 P45481 P52482 P60766 Q61687 Q61937 Q6NZJ6 Q7TQH0 Q8BWW9 Q8R1Q8 Q99NH0	Ankrd17 Atrx Atxn2l Cdc42 Crebbp Dync1li1 Eif4g1 Ep300 Hspa2 Lmnb1 Npm1 Pkn2 Ube2e1
Biological Process	positive regulation of mitotic cell cycle	6	GO:0045931	10	115	214	5001	2.03	0.030750004262652526	1.51	B2RWS6 P14733 P17156 P45481 P52482 Q6NZJ6 Q7TQH0 Q8BWW9 Q8R1Q8 Q99NH0	Ankrd17 Atxn2l Crebbp Dync1li1 Eif4g1 Ep300 Hspa2 Lmnb1 Pkn2 Ube2e1
Biological Process	camera-type eye development	6	GO:0043010	13	168	214	5001	1.81	0.03191239114851619	1.5	O35127 P20152 P31001 P47738 P97474 Q3TKT4 Q60793 Q6PDK2 Q8BMD8 Q8BYH8 Q8CHT1 Q9CWL2 Q9CZS1	Aldh1b1 Aldh2 Casz1 Chd9 Des Grcc10 Klf4 Kmt2d Ngef Pitx2 Slc25a24 Smarca4 Vim
Biological Process	regulation of vesicle-mediated transport	4	GO:0060627	8	373	214	5001	0.5	0.03260362869315727	1.49	A3KGB4 P60766 P63017 Q7TQH0 Q91VH2 Q9D662 Q9JIY2 Q9JMH9	Atxn2l Cbll1 Cdc42 Hspa8 Myo18a Sec23b Snx9 Tbc1d8b
Biological Process	folic acid-containing compound biosynthetic process	4	GO:0009396	2	7	214	5001	6.68	0.03320109148951986	1.48	Q3V3R1 Q9D110	Mthfd1l Mthfs
Biological Process	ventricular compact myocardium morphogenesis	7	GO:0003223	2	7	214	5001	6.68	0.03320109148951986	1.48	E9Q557 Q8BYH8	Chd9 Dsp
Biological Process	regulation of microtubule binding	5	GO:1904526	2	7	214	5001	6.68	0.03320109148951986	1.48	Q05512 Q61166	Mapre1 Mark2
Biological Process	positive regulation of high voltage-gated calcium channel activity	8	GO:1901843	2	7	214	5001	6.68	0.03320109148951986	1.48	O55125 O55126	Nipsnap1 Nipsnap2
Biological Process	Bergmann glial cell differentiation	6	GO:0060020	2	7	214	5001	6.68	0.03320109148951986	1.48	P20152 P31001	Des Vim
Biological Process	positive regulation of integrin-mediated signaling pathway	6	GO:2001046	2	7	214	5001	6.68	0.03320109148951986	1.48	Q80X90 Q8BTM8	Flna Flnb
Biological Process	regulation of atrial cardiac muscle cell action potential	5	GO:0098910	2	7	214	5001	6.68	0.03320109148951986	1.48	Q80X90 Q8BTM8	Flna Flnb
Biological Process	regulation of protein localization to nucleolus	7	GO:1904749	2	7	214	5001	6.68	0.03320109148951986	1.48	Q61937 Q99L48	Nmd3 Npm1
Biological Process	biotin metabolic process	3	GO:0006768	2	7	214	5001	6.68	0.03320109148951986	1.48	Q91ZA3 Q99MR8	Mccc1 Pcca
Biological Process	cerebellar Purkinje cell layer morphogenesis	3	GO:0021692	2	7	214	5001	6.68	0.03320109148951986	1.48	P70662 Q7TQH0	Atxn2l Ldb1
Biological Process	cerebellar Purkinje cell layer formation	3	GO:0021694	2	7	214	5001	6.68	0.03320109148951986	1.48	P70662 Q7TQH0	Atxn2l Ldb1
Biological Process	diterpenoid biosynthetic process	6	GO:0016102	2	7	214	5001	6.68	0.03320109148951986	1.48	P47738 Q9CZS1	Aldh1b1 Aldh2
Biological Process	pyrimidine nucleoside monophosphate biosynthetic process	6	GO:0009130	2	7	214	5001	6.68	0.03320109148951986	1.48	P50431 Q9DBP5	Cmpk1 Shmt1
Biological Process	cerebellar Purkinje cell differentiation	5	GO:0021702	2	7	214	5001	6.68	0.03320109148951986	1.48	P70662 Q7TQH0	Atxn2l Ldb1
Biological Process	ribosomal large subunit export from nucleus	4	GO:0000055	2	7	214	5001	6.68	0.03320109148951986	1.48	Q61937 Q99L48	Nmd3 Npm1
Biological Process	positive regulation of embryonic development	5	GO:0040019	4	29	214	5001	3.22	0.03344458834149374	1.48	P53395 P97474 Q61792 Q7TQH0	Atxn2l Dbt Lasp1 Pitx2
Biological Process	regulation of viral transcription	4	GO:0046782	4	29	214	5001	3.22	0.03344458834149374	1.48	B2RWS6 P45481 Q3TKT4 Q80XU3	Crebbp Ep300 Nucks1 Smarca4
Biological Process	ventricular system development	4	GO:0021591	3	17	214	5001	4.12	0.033713395560174	1.47	A2AGH6 O35127 P53762	Arnt Grcc10 Med12
Biological Process	spindle organization	3	GO:0007051	10	118	214	5001	1.98	0.034177554271260166	1.47	P33174 P54227 P70122 Q61166 Q61687 Q76MZ3 Q7TQH0 Q80X90 Q8BTM8 Q8R1Q8	Atrx Atxn2l Dync1li1 Flna Flnb Kif4 Mapre1 Ppp2r1a Sbds Stmn1
Biological Process	positive regulation of Wnt signaling pathway	6	GO:0030177	7	73	214	5001	2.24	0.035462538628713736	1.45	A2AGH6 B2RWS6 P08121 P45481 Q3TKT4 Q8BHJ5 Q9Z2E1	Col3a1 Crebbp Ep300 Mbd2 Med12 Smarca4 Tbl1xr1
Biological Process	primary metabolic process	2	GO:0044238	159	3389	214	5001	1.1	0.036473935071268615	1.44	A2AGH6 A2AN08 A2APY7 B2RRD7 B2RUR8 B2RWS6 E9PZJ8 E9Q557 E9Q5C9 O08749 O09000 O55125 O55126 O88491 P05202 P06797 P07758 P08121 P08249 P13011 P14094 P14106 P16332 P16546 P16675 P28654 P33174 P35486 P38060 P45481 P45952 P47738 P50431 P50544 P51174 P52196 P52482 P53395 P53762 P54869 P55264 P56959 P60766 P62242 P63017 P63323 P70122 P70662 P97474 P97801 P97864 Q03265 Q05512 Q2VPQ9 Q3TKT4 Q3UH06 Q3URE1 …	Acad10 Acad9 Acadl Acadm Acadvl Acat1 Acat2 Aco2 Acot9 Acsf3 Adk Adnp Ak3 Aldh1b1 Aldh2 Arnt Ascc3 Atp1b1 Atp5f1a Atp5f1c Atp5pd Atp5po Atrx Auh Bphl Bpnt1 Bpnt2 Brpf1 C1qb Casp7 Casz1 Cbll1 Cbr4 Cdc42 Cdc42bpb Ces1e Chd4 Chd9 Cmpk1 Col3a1 Crebbp Ctsa Ctsl Dbt Dcn Ddx42 Ddx52 Dhx32 Dlat Dld Dnaja3 Dsp Eci2 Eif4b Eif4g1 Entpd5 Ep300 Flna Flnb Fus Ganab Gne Got2 Gtf2i Hadh Hadha Hadhb Hmgcl Hmgcs2 …
Biological Process	DNA-templated transcription	6	GO:0006351	42	728	214	5001	1.35	0.037111710201627214	1.43	A2AGH6 B2RRD7 B2RWS6 E9PZJ8 E9Q5C9 O09000 O88491 P45481 P53762 P56959 P63017 P70662 P97474 P97801 Q2VPQ9 Q3TKT4 Q3UH06 Q60793 Q61026 Q61464 Q61687 Q61937 Q64213 Q6PDK2 Q6PDQ2 Q80X90 Q80XU3 Q8BHJ5 Q8BHZ4 Q8BIH0 Q8BTM8 Q8BWW9 Q8BYH8 Q8CBY1 Q8CGF7 Q99020 Q9CWL2 Q9CZL5 Q9DCD2 Q9ESZ8 Q9Z103 Q9Z2E1	Adnp Arnt Ascc3 Atrx Brpf1 Casz1 Chd4 Chd9 Crebbp Ep300 Flna Flnb Fus Gtf2i Hnrnpab Hspa8 Klf4 Kmt2d Ldb1 Mbd2 Meaf6 Med12 Ncoa2 Ncoa3 Nolc1 Npm1 Nsd1 Nucks1 Pcbd2 Pitx2 Pkn2 Rreb1 Samd4a Sap130 Sf1 Smarca4 Smn1 Tbl1xr1 Tcerg1 Xab2 Znf592 Znf638
Biological Process	negative regulation of cellular response to oxidative stress	5	GO:1900408	4	30	214	5001	3.12	0.03733895259667557	1.43	P09671 P63017 Q61316 Q8JZN5	Acad9 Hspa4 Hspa8 Sod2
Biological Process	nuclear division	6	GO:0000280	14	184	214	5001	1.78	0.03771153513350285	1.42	O88271 P14733 P17156 P33174 P61161 Q61166 Q6NZJ6 Q76MZ3 Q7TQH0 Q80X90 Q8BTM8 Q8K1E0 Q99JN2 Q9WU40	Actr2 Atxn2l Cfdp1 Eif4g1 Flna Flnb Hspa2 Kif4 Klhl22 Lemd3 Lmnb1 Mapre1 Ppp2r1a Stx5
Biological Process	RNA biosynthetic process	5	GO:0032774	42	731	214	5001	1.34	0.037784054857925777	1.42	A2AGH6 B2RRD7 B2RWS6 E9PZJ8 E9Q5C9 O09000 O88491 P45481 P53762 P56959 P63017 P70662 P97474 P97801 Q2VPQ9 Q3TKT4 Q3UH06 Q60793 Q61026 Q61464 Q61687 Q61937 Q64213 Q6PDK2 Q6PDQ2 Q80X90 Q80XU3 Q8BHJ5 Q8BHZ4 Q8BIH0 Q8BTM8 Q8BWW9 Q8BYH8 Q8CBY1 Q8CGF7 Q99020 Q9CWL2 Q9CZL5 Q9DCD2 Q9ESZ8 Q9Z103 Q9Z2E1	Adnp Arnt Ascc3 Atrx Brpf1 Casz1 Chd4 Chd9 Crebbp Ep300 Flna Flnb Fus Gtf2i Hnrnpab Hspa8 Klf4 Kmt2d Ldb1 Mbd2 Meaf6 Med12 Ncoa2 Ncoa3 Nolc1 Npm1 Nsd1 Nucks1 Pcbd2 Pitx2 Pkn2 Rreb1 Samd4a Sap130 Sf1 Smarca4 Smn1 Tbl1xr1 Tcerg1 Xab2 Znf592 Znf638
Biological Process	mitotic cytokinesis	4	GO:0000281	7	74	214	5001	2.21	0.03780197556701928	1.42	P13011 P33174 P54227 Q8BWW9 Q8K1E0 Q91VH2 Q9WU40	Kif4 Lemd3 Pkn2 Scd2 Snx9 Stmn1 Stx5
Biological Process	central nervous system neuron differentiation	5	GO:0021953	7	74	214	5001	2.21	0.03780197556701928	1.42	A2AGH6 O35127 P70662 Q60597 Q6PDQ2 Q7TQH0 Q8CBY1	Atxn2l Chd4 Grcc10 Ldb1 Med12 Ogdh Samd4a
Biological Process	Golgi vesicle budding	6	GO:0048194	5	44	214	5001	2.66	0.03831031760388564	1.42	P07758 Q8K1E0 Q91XT4 Q9D662 Q9JMH9	Myo18a Sec16b Sec23b Serpina1a Stx5
Biological Process	regulation of DNA replication	6	GO:0006275	6	59	214	5001	2.38	0.03904594189702244	1.41	P60766 Q61687 Q61937 Q76MZ3 Q80XU3 Q99NH0	Ankrd17 Atrx Cdc42 Npm1 Nucks1 Ppp2r1a
Biological Process	regulation of androgen receptor signaling pathway	7	GO:0060765	3	18	214	5001	3.89	0.03921339735728431	1.41	B2RWS6 P45481 Q3TKT4	Crebbp Ep300 Smarca4
Biological Process	nucleoside monophosphate phosphorylation	6	GO:0046940	3	18	214	5001	3.89	0.03921339735728431	1.41	Q9DBP5 Q9JLV6 Q9WTP7	Ak3 Cmpk1 Pnkp
Biological Process	metallo-sulfur cluster assembly	5	GO:0031163	3	18	214	5001	3.89	0.03921339735728431	1.41	P52196 Q61102 Q8K215	Abcb7 Lyrm4 Tst
Biological Process	olfactory bulb development	3	GO:0021772	3	18	214	5001	3.89	0.03921339735728431	1.41	Q60597 Q8BYH8 Q9WTP7	Ak3 Chd9 Ogdh
Biological Process	iron-sulfur cluster assembly	6	GO:0016226	3	18	214	5001	3.89	0.03921339735728431	1.41	P52196 Q61102 Q8K215	Abcb7 Lyrm4 Tst
Biological Process	male sex differentiation	4	GO:0046661	10	122	214	5001	1.92	0.03966063510417202	1.4	O09000 P06797 P54869 P97474 Q61026 Q61687 Q64213 Q80X90 Q8BTM8 Q99MD9	Atrx Ctsl Flna Flnb Hmgcs2 Nasp Ncoa2 Ncoa3 Pitx2 Sf1
Biological Process	bone development	4	GO:0060348	7	75	214	5001	2.18	0.04024087327927863	1.4	B2RWS6 O88491 P08121 P45481 P70122 P97474 Q80V26	Bpnt2 Col3a1 Crebbp Ep300 Nsd1 Pitx2 Sbds
Biological Process	post-embryonic development	2	GO:0009791	29	468	214	5001	1.45	0.04036063105600209	1.39	A2AGH6 E9Q5C9 O35127 P09671 P16332 P16546 P26039 P45952 P60766 P62242 P70662 P97801 P97864 Q05512 Q3TKT4 Q60793 Q61687 Q6PDK2 Q80V26 Q80WC3 Q8BHJ5 Q8BWW9 Q8BYH8 Q8CHT1 Q8K1E0 Q91YU8 Q99M87 Q9CWL2 Q9D662	Acadm Atrx Bpnt2 Casp7 Casz1 Cdc42 Chd9 Dnaja3 Grcc10 Klf4 Kmt2d Ldb1 Mark2 Med12 Mmut Ngef Nolc1 Pkn2 Ppan Rps8 Sec23b Smarca4 Smn1 Sod2 Sptan1 Stx5 Tbl1xr1 Tln1 Tnrc18
Biological Process	cellular catabolic process	3	GO:0044248	53	960	214	5001	1.29	0.04090306783802175	1.39	A2AN08 B2RUR8 O08749 P05202 P06797 P16675 P28654 P35486 P38060 P45952 P47738 P50431 P50544 P51174 P52196 P52482 P62242 P63017 P63323 Q05512 Q3URE1 Q60597 Q61425 Q62087 Q64176 Q6NZJ6 Q6P1B1 Q6P8I4 Q76MZ3 Q8BHJ5 Q8BHN3 Q8BMF4 Q8BMS1 Q8CAY6 Q8CBY1 Q8JZN5 Q8K370 Q8QZT1 Q8R1K4 Q91VH2 Q91ZA3 Q99JY0 Q99MR8 Q9CZS1 Q9D0K2 Q9D110 Q9D1I5 Q9D8E6 Q9DCS3 Q9JLZ3 Q9WUA3 Q9WUR2 Q9WUZ9	Acad10 Acad9 Acadl Acadm Acadvl Acat1 Acat2 Acsf3 Aldh1b1 Aldh2 Auh Ces1e Ctsa Ctsl Dcn Dlat Dld Eci2 Eif4g1 Entpd5 Ganab Got2 Hadh Hadha Hadhb Hmgcl Hspa8 Mark2 Mccc1 Mcee Mecr Mthfs Ogdh Otud7b Oxct1 Pcca Pcnp Pdha1 Pfkp Phykpl Pon3 Ppp2r1a Rpl4 Rps12 Rps8 Samd4a Shmt1 Snx9 Tbl1xr1 Tst Ube2e1 Ubr4 Xpnpep1
Biological Process	regulation of muscle system process	5	GO:0090257	12	155	214	5001	1.81	0.0410614424631549	1.39	B2RWS6 E9Q557 O35127 P14094 P14733 P45481 P55264 Q60793 Q61792 Q80X90 Q8BTM8 Q9ESZ8	Adk Atp1b1 Crebbp Dsp Ep300 Flna Flnb Grcc10 Gtf2i Klf4 Lasp1 Lmnb1
Biological Process	cellular modified amino acid biosynthetic process	3	GO:0042398	4	31	214	5001	3.02	0.041483226768621186	1.38	P45952 P50431 Q3V3R1 Q9D110	Acadm Mthfd1l Mthfs Shmt1
Biological Process	glycolytic process	4	GO:0006096	4	31	214	5001	3.02	0.041483226768621186	1.38	P35486 Q60597 Q8BMF4 Q9WUA3	Dlat Ogdh Pdha1 Pfkp
Biological Process	response to progesterone	5	GO:0032570	4	31	214	5001	3.02	0.041483226768621186	1.38	P17156 P47738 P63017 Q61026	Aldh2 Hspa2 Hspa8 Ncoa2
Biological Process	pyruvate biosynthetic process	7	GO:0042866	4	31	214	5001	3.02	0.041483226768621186	1.38	P35486 Q60597 Q8BMF4 Q9WUA3	Dlat Ogdh Pdha1 Pfkp
Biological Process	regulation of oogenesis	4	GO:1905879	5	45	214	5001	2.6	0.041657057596983176	1.38	Q05512 Q3UH06 Q61792 Q76MZ3 Q7TQH0	Atxn2l Lasp1 Mark2 Ppp2r1a Rreb1
Biological Process	neural crest cell development	5	GO:0014032	5	45	214	5001	2.6	0.041657057596983176	1.38	A2AGH6 E9Q5C9 P47738 P97474 Q9CZS1	Aldh1b1 Aldh2 Med12 Nolc1 Pitx2
Biological Process	modulation by host of symbiont process	4	GO:0051851	5	45	214	5001	2.6	0.041657057596983176	1.38	B2RWS6 P45481 P63017 Q3TKT4 Q80XU3	Crebbp Ep300 Hspa8 Nucks1 Smarca4
Biological Process	regulation of substrate adhesion-dependent cell spreading	6	GO:1900024	5	45	214	5001	2.6	0.041657057596983176	1.38	P60766 Q3UH06 Q80X90 Q8BTM8 Q99JW5	Cdc42 Epcam Flna Flnb Rreb1
Biological Process	cardiac muscle tissue development	6	GO:0048738	9	103	214	5001	2.04	0.041822882548328985	1.38	E9Q557 P14733 P45952 P47738 P60766 P82347 P97474 Q8BYH8 Q9CZS1	Acadm Aldh1b1 Aldh2 Cdc42 Chd9 Dsp Lmnb1 Pitx2 Sgcd
Biological Process	localization	1	GO:0051179	84	2302	214	5001	0.85	0.04232275734162877	1.37	A2AN08 A3KGB4 B2RWS6 E9PZJ8 E9Q557 F8VPU2 O88343 P05202 P07758 P08121 P14094 P14733 P16546 P16675 P18572 P25785 P26039 P33174 P38060 P42567 P45481 P52196 P52482 P53762 P54227 P60766 P61161 P62242 P63017 P63323 P70122 P70662 P82347 P97474 P97801 P97864 Q03265 Q05512 Q3UUI3 Q60597 Q61026 Q61102 Q61166 Q61316 Q61687 Q61792 Q61937 Q64176 Q76MZ3 Q7TQH0 Q7TT50 Q80X90 Q810A7 Q8BKC5 Q8BMD8 Q8BTM8 Q8BWW9 …	Abcb7 Actr2 Arnt Ascc3 Atp1b1 Atp5f1a Atp5f1c Atp5pd Atp5po Atrx Atxn2l Bsg Casp7 Cbll1 Cdc42 Cdc42bpb Ces1e Chd9 Col3a1 Crebbp Ctsa Ddx42 Dnaja3 Dsp Dync1li1 Eci2 Ep300 Epcam Eps15 Farp1 Flna Flnb Got2 Hmgcl Hspa4 Hspa8 Ipo5 Kif4 Lasp1 Ldb1 Lemd3 Lmnb1 Mapre1 Mark2 Mvp Myo18a Nasp Ncoa2 Ngef Nmd3 Npm1 Ogdh Pitrm1 Pitx2 Pkn2 Plekhj1 Ppp2r1a Rpa1 Rpl4 Rps12 Rps8 Samd4a Sbds Sec16b Sec23b Serpina1a…
Biological Process	DNA replication checkpoint signaling	6	GO:0000076	2	8	214	5001	5.84	0.043038677607062564	1.37	B2RWS6 P45481	Crebbp Ep300
Biological Process	DNA methylation-dependent heterochromatin formation	10	GO:0006346	2	8	214	5001	5.84	0.043038677607062564	1.37	Q3TKT4 Q9Z2E1	Mbd2 Smarca4
Biological Process	regulation of glial cell migration	6	GO:1903975	2	8	214	5001	5.84	0.043038677607062564	1.37	P20152 P31001	Des Vim
Biological Process	response to odorant	3	GO:1990834	2	8	214	5001	5.84	0.043038677607062564	1.37	P06797 P63017	Ctsl Hspa8
Biological Process	pyrimidine nucleoside monophosphate metabolic process	6	GO:0009129	2	8	214	5001	5.84	0.043038677607062564	1.37	P50431 Q9DBP5	Cmpk1 Shmt1
Biological Process	cardiac muscle cell-cardiac muscle cell adhesion	5	GO:0086042	2	8	214	5001	5.84	0.043038677607062564	1.37	E9Q557 P26039	Dsp Tln1
Biological Process	dicarboxylic acid biosynthetic process	6	GO:0043650	2	8	214	5001	5.84	0.043038677607062564	1.37	P05202 Q3V3R1	Got2 Mthfd1l
Biological Process	succinyl-CoA metabolic process	4	GO:0006104	2	8	214	5001	5.84	0.043038677607062564	1.37	Q60597 Q9Z2I8	Ogdh Suclg2
Biological Process	hair follicle morphogenesis	3	GO:0031069	2	8	214	5001	5.84	0.043038677607062564	1.37	P06797 P60766	Cdc42 Ctsl
Biological Process	succinate metabolic process	7	GO:0006105	2	8	214	5001	5.84	0.043038677607062564	1.37	Q8K2B3 Q9Z2I8	Sdha Suclg2
Biological Process	N-terminal protein amino acid acetylation	5	GO:0006474	2	8	214	5001	5.84	0.043038677607062564	1.37	B2RWS6 P45481	Crebbp Ep300
Biological Process	negative regulation of fatty acid oxidation	7	GO:0046322	2	8	214	5001	5.84	0.043038677607062564	1.37	P50544 P51174	Acadl Acadvl
Biological Process	amide transport	5	GO:0042886	23	783	214	5001	0.69	0.04336487886171903	1.36	A3KGB4 P08121 P14094 P14733 P16675 P38060 P42567 P62242 P63017 P63323 Q61316 Q61937 Q8BKC5 Q8K1E0 Q8K411 Q91VH2 Q91XT4 Q99L48 Q99MD9 Q9D662 Q9D8E6 Q9EQK5 Q9WUR2	Atp1b1 Col3a1 Ctsa Eci2 Eps15 Hmgcl Hspa4 Hspa8 Ipo5 Lmnb1 Mvp Nasp Nmd3 Npm1 Pitrm1 Rpl4 Rps12 Rps8 Sec16b Sec23b Snx9 Stx5 Tbc1d8b
Biological Process	positive regulation of hydrolase activity	5	GO:0051345	10	421	214	5001	0.56	0.043485204742896404	1.36	A3KGB4 P14094 P16332 P17156 P97864 Q8CHT1 Q8VEE4 Q91VH2 Q99M87 Q9D662	Atp1b1 Casp7 Dnaja3 Hspa2 Mmut Ngef Rpa1 Sec23b Snx9 Tbc1d8b
Biological Process	keratinocyte differentiation	6	GO:0030216	6	61	214	5001	2.3	0.044880612584524825	1.35	E9Q557 P11679 P60766 Q3TKT4 Q80X90 Q8BTM8	Cdc42 Dsp Flna Flnb Krt8 Smarca4
Biological Process	positive regulation of oogenesis	5	GO:1905881	3	19	214	5001	3.69	0.04513889598226898	1.35	Q3UH06 Q61792 Q7TQH0	Atxn2l Lasp1 Rreb1
Biological Process	regulation of oxidative phosphorylation	8	GO:0002082	3	19	214	5001	3.69	0.04513889598226898	1.35	P97801 Q8BMD8 Q9CZN7	Shmt2 Slc25a24 Smn1
Biological Process	photoreceptor cell fate commitment	5	GO:0046552	3	19	214	5001	3.69	0.04513889598226898	1.35	B2RWS6 P45481 Q9CWL2	Casz1 Crebbp Ep300
Biological Process	toxin metabolic process	3	GO:0009404	3	19	214	5001	3.69	0.04513889598226898	1.35	P52196 Q62087 Q9R112	Pon3 Sqor Tst
Biological Process	benzene-containing compound metabolic process	2	GO:0042537	3	19	214	5001	3.69	0.04513889598226898	1.35	P05202 Q62087 Q9DBP5	Cmpk1 Got2 Pon3
Biological Process	eye photoreceptor cell fate commitment	6	GO:0042706	3	19	214	5001	3.69	0.04513889598226898	1.35	B2RWS6 P45481 Q9CWL2	Casz1 Crebbp Ep300
Biological Process	mesenchymal cell development	4	GO:0014031	5	46	214	5001	2.54	0.045175403743155075	1.35	A2AGH6 E9Q5C9 P47738 P97474 Q9CZS1	Aldh1b1 Aldh2 Med12 Nolc1 Pitx2
Biological Process	response to vitamin	4	GO:0033273	7	77	214	5001	2.12	0.04542181594603617	1.34	P08121 P09671 P20152 P47738 P54869 P97474 Q9CZS1	Aldh1b1 Aldh2 Col3a1 Hmgcs2 Pitx2 Sod2 Vim
Biological Process	cellular response to peptide	4	GO:1901653	4	232	214	5001	0.4	0.0457237678170207	1.34	E9Q5C9 P53762 P54869 Q60793	Arnt Hmgcs2 Klf4 Nolc1
Biological Process	compound eye development	6	GO:0048749	12	159	214	5001	1.76	0.04585957665649115	1.34	A2AGH6 B2RWS6 P14733 P45481 P56959 P70662 Q3UH06 Q6PDK2 Q7TQH0 Q8BHJ5 Q8JZN5 Q99NH0	Acad9 Ankrd17 Atxn2l Crebbp Ep300 Fus Kmt2d Ldb1 Lmnb1 Med12 Rreb1 Tbl1xr1
Biological Process	canonical Wnt signaling pathway	5	GO:0060070	4	32	214	5001	2.92	0.04587765833587738	1.34	A2AGH6 P60766 Q60793 Q8BYH8	Cdc42 Chd9 Klf4 Med12
Biological Process	lipid metabolic process	3	GO:0006629	34	570	214	5001	1.39	0.04678361817311753	1.33	O08749 P13011 P16675 P38060 P45952 P47738 P50544 P51174 P53395 P54869 Q03265 Q3URE1 Q3UUI3 Q61425 Q62087 Q64176 Q76MZ3 Q80V26 Q8BHJ5 Q8BMS1 Q8BXQ2 Q8CAY6 Q8JZN5 Q8K370 Q8QZT1 Q91VT4 Q91ZA3 Q99JY0 Q9CZS1 Q9D1I5 Q9DCS3 Q9JLZ3 Q9WUR2 Q9Z0S1	Acad10 Acad9 Acadl Acadm Acadvl Acat1 Acat2 Acsf3 Aldh1b1 Aldh2 Atp5f1a Auh Bpnt1 Bpnt2 Cbr4 Ces1e Ctsa Dbt Dld Eci2 Hadh Hadha Hadhb Hmgcl Hmgcs2 Mcee Mecr Pcca Pigt Pon3 Ppp2r1a Scd2 Tbl1xr1 Them4
Biological Process	actomyosin structure organization	4	GO:0031032	9	107	214	5001	1.97	0.047457112005166426	1.32	P11679 P26039 P82347 P97801 Q61792 Q7TT50 Q8BVA4 Q99NH0 Q9JMH9	Ankrd17 Cdc42bpb Krt8 Lasp1 Lmod1 Myo18a Sgcd Smn1 Tln1
Biological Process	post-translational protein modification	5	GO:0043687	2	161	214	5001	0.29	0.04760069067352254	1.32	P07758 Q99JN2	Klhl22 Serpina1a
Biological Process	kidney development	4	GO:0001822	11	136	214	5001	1.89	0.04779566962907467	1.32	A2AGH6 P28654 P47738 P52196 P54869 P63017 Q61316 Q8QZT1 Q99JW5 Q9CZS1 Q9DCS3	Acat1 Aldh1b1 Aldh2 Dcn Epcam Hmgcs2 Hspa4 Hspa8 Mecr Med12 Tst
Biological Process	cardiac ventricle development	4	GO:0003231	6	62	214	5001	2.26	0.04799158349122967	1.32	E9Q557 O88491 P53762 P97474 Q3TKT4 Q8BYH8	Arnt Chd9 Dsp Nsd1 Pitx2 Smarca4
Biological Process	multicellular organism growth	2	GO:0035264	6	62	214	5001	2.26	0.04799158349122967	1.32	O09000 P60766 Q61687 Q6PDK2 Q8BHJ5 Q8BMD8	Atrx Cdc42 Kmt2d Ncoa3 Slc25a24 Tbl1xr1
Biological Process	cellular response to type II interferon	6	GO:0071346	7	78	214	5001	2.1	0.048165971911983435	1.32	P20152 P31001 P60766 P61161 Q80X90 Q8BTM8 Q9JMH9	Actr2 Cdc42 Des Flna Flnb Myo18a Vim
Biological Process	protein metabolic process	3	GO:0019538	62	1766	214	5001	0.82	0.04851503473031233	1.31	A2AGH6 A2AN08 A2APY7 B2RRD7 B2RUR8 B2RWS6 E9Q557 O08749 O09000 O88491 P06797 P07758 P08121 P08249 P14106 P16546 P16675 P28654 P45481 P52482 P60766 P62242 P63017 P63323 P70662 P97864 Q05512 Q2VPQ9 Q3TKT4 Q5RKZ7 Q60597 Q64176 Q6NZJ6 Q6P1B1 Q6P8I4 Q6PDK2 Q6PDQ2 Q76MZ3 Q7TT50 Q80V26 Q8BGD9 Q8BGV0 Q8BHJ5 Q8BHN3 Q8BIJ6 Q8BWW9 Q8BXQ2 Q8CBY1 Q8CFI5 Q8K411 Q8VDC0 Q99JN2 Q9CPY7 Q9CY58 Q9CZN7 Q9D8E6 Q9EQK5 …	Bpnt2 Brpf1 C1qb Casp7 Cbll1 Cdc42 Cdc42bpb Ces1e Chd4 Col3a1 Crebbp Ctsa Ctsl Dcn Dld Dsp Eif4b Eif4g1 Entpd5 Ep300 Ganab Hspa8 Iars2 Klhl22 Kmt2d Lap3 Lars2 Ldb1 Mark2 Mbd2 Mdh2 Meaf6 Med12 Mocs1 Mrpl39 Mvp Nars2 Ncoa3 Ndufaf5 Nsd1 Ogdh Otud7b Pars2 Pcnp Pigt Pitrm1 Pkn2 Ppp2r1a Rpl4 Rps12 Rps8 Samd4a Serbp1 Serpina1a Shmt2 Smarca4 Sptan1 Tbl1xr1 Tmprss2 Ube2e1 Ubr4 Xpnpep1
Biological Process	cellular response to peptide hormone stimulus	5	GO:0071375	3	203	214	5001	0.35	0.048600424897920214	1.31	E9Q5C9 P53762 P54869	Arnt Hmgcs2 Nolc1
Biological Process	somitogenesis	3	GO:0001756	5	47	214	5001	2.49	0.048866294413196815	1.31	A2AGH6 B2RWS6 P45481 P47738 Q9CZS1	Aldh1b1 Aldh2 Crebbp Ep300 Med12
Biological Process	sarcomere organization	5	GO:0045214	5	47	214	5001	2.49	0.048866294413196815	1.31	P11679 P26039 P82347 Q61792 Q99NH0	Ankrd17 Krt8 Lasp1 Sgcd Tln1
Biological Process	fatty acid derivative biosynthetic process	4	GO:1901570	5	47	214	5001	2.49	0.048866294413196815	1.31	P13011 P38060 P54869 Q3URE1 Q8QZT1	Acat1 Acsf3 Hmgcl Hmgcs2 Scd2
Biological Process	positive regulation of MAPK cascade	7	GO:0043410	3	204	214	5001	0.34	0.04894281921733936	1.31	P14733 P25785 P60766	Cdc42 Lmnb1 Timp2
Biological Process	muscle cell development	4	GO:0055001	11	139	214	5001	1.85	0.05040151973988317	1.3	P11679 P14733 P26039 P82347 P97474 P97801 Q61792 Q80X90 Q8BTM8 Q8BVA4 Q99NH0	Ankrd17 Flna Flnb Krt8 Lasp1 Lmnb1 Lmod1 Pitx2 Sgcd Smn1 Tln1
Biological Process	regulation of protein binding	4	GO:0043393	11	139	214	5001	1.85	0.05040151973988317	1.3	B2RWS6 P45481 P54227 P60766 Q05512 Q61166 Q61316 Q7TQH0 Q99L48 Q9CZL5 Q9Z103	Adnp Atxn2l Cdc42 Crebbp Ep300 Hspa4 Mapre1 Mark2 Nmd3 Pcbd2 Stmn1
Biological Process	meiotic cell cycle process	2	GO:1903046	11	139	214	5001	1.85	0.05040151973988317	1.3	O88271 P14733 P17156 P33174 P61161 Q61687 Q6NZJ6 Q76MZ3 Q7TQH0 Q8K1E0 Q9WU40	Actr2 Atrx Atxn2l Cfdp1 Eif4g1 Hspa2 Kif4 Lemd3 Lmnb1 Ppp2r1a Stx5
Biological Process	positive regulation of substrate adhesion-dependent cell spreading	7	GO:1900026	4	33	214	5001	2.83	0.0505217565341492	1.3	P60766 Q3UH06 Q80X90 Q8BTM8	Cdc42 Flna Flnb Rreb1
Biological Process	negative regulation of response to oxidative stress	5	GO:1902883	4	33	214	5001	2.83	0.0505217565341492	1.3	P09671 P63017 Q61316 Q8JZN5	Acad9 Hspa4 Hspa8 Sod2
Biological Process	positive regulation of calcium ion transmembrane transporter activity	6	GO:1901021	4	33	214	5001	2.83	0.0505217565341492	1.3	O55125 O55126 P14094 P17156	Atp1b1 Hspa2 Nipsnap1 Nipsnap2
Biological Process	intracellular signal transduction	3	GO:0035556	19	667	214	5001	0.67	0.05066176521372502	1.3	B2RWS6 F8VPU2 P09671 P14094 P16546 P45481 P54227 P60766 Q05512 Q3UH06 Q3UUI3 Q61026 Q61687 Q76MZ3 Q7TT50 Q8BPB0 Q8BWW9 Q8CBY1 Q99M87	Atp1b1 Atrx Cdc42 Cdc42bpb Crebbp Dnaja3 Ep300 Farp1 Mark2 Mob1b Ncoa2 Pkn2 Ppp2r1a Rreb1 Samd4a Sod2 Sptan1 Stmn1 Them4
Biological Process	response to nitrogen compound	3	GO:1901698	19	673	214	5001	0.66	0.050946103522389256	1.29	E9Q5C9 P05202 P07758 P08121 P17156 P18572 P50431 P53762 P54869 P61161 P63323 P97864 Q60793 Q61425 Q61687 Q61937 Q8BKC5 Q8BMS1 Q9D8E6	Actr2 Arnt Atrx Bsg Casp7 Col3a1 Got2 Hadh Hadha Hmgcs2 Hspa2 Ipo5 Klf4 Nolc1 Npm1 Rpl4 Rps12 Serpina1a Shmt1
Biological Process	maternal placenta development	3	GO:0001893	3	20	214	5001	3.51	0.05148102794889797	1.29	P06797 P18572 P20152	Bsg Ctsl Vim
Biological Process	response to vitamin A	4	GO:0033189	3	20	214	5001	3.51	0.05148102794889797	1.29	P47738 P97474 Q9CZS1	Aldh1b1 Aldh2 Pitx2
Biological Process	nucleobase biosynthetic process	3	GO:0046112	3	20	214	5001	3.51	0.05148102794889797	1.29	P50431 Q3V3R1 Q9DBP5	Cmpk1 Mthfd1l Shmt1
Biological Process	olfactory lobe development	3	GO:0021988	3	20	214	5001	3.51	0.05148102794889797	1.29	Q60597 Q8BYH8 Q9WTP7	Ak3 Chd9 Ogdh
Biological Process	fatty-acyl-CoA biosynthetic process	5	GO:0046949	3	20	214	5001	3.51	0.05148102794889797	1.29	P13011 Q3URE1 Q8QZT1	Acat1 Acsf3 Scd2
Biological Process	eye morphogenesis	5	GO:0048592	15	210	214	5001	1.67	0.052065094759894355	1.28	B2RWS6 O35127 P08121 P14733 P45481 P47738 P97474 Q3UH06 Q6PDK2 Q7TQH0 Q8BHJ5 Q8JZN5 Q99NH0 Q9CWL2 Q9CZS1	Acad9 Aldh1b1 Aldh2 Ankrd17 Atxn2l Casz1 Col3a1 Crebbp Ep300 Grcc10 Kmt2d Lmnb1 Pitx2 Rreb1 Tbl1xr1
Biological Process	intracellular chemical homeostasis	3	GO:0055082	6	291	214	5001	0.48	0.05216146878072738	1.28	O88343 P14094 Q61102 Q80XU3 Q8K1E0 Q9ESZ8	Abcb7 Atp1b1 Gtf2i Nucks1 Slc4a4 Stx5
Biological Process	DNA conformation change	6	GO:0071103	11	141	214	5001	1.82	0.05250336365757409	1.28	E9PZJ8 O88271 P33174 Q3TKT4 Q61687 Q61937 Q6PDQ2 Q80WC3 Q8BYH8 Q99MD9 Q9Z2E1	Ascc3 Atrx Cfdp1 Chd4 Chd9 Kif4 Mbd2 Nasp Npm1 Smarca4 Tnrc18
Biological Process	neural crest cell differentiation	5	GO:0014033	5	48	214	5001	2.43	0.052730327155661845	1.28	A2AGH6 E9Q5C9 P47738 P97474 Q9CZS1	Aldh1b1 Aldh2 Med12 Nolc1 Pitx2
Biological Process	nervous system development	4	GO:0007399	66	1256	214	5001	1.23	0.05305556074977005	1.28	A2AGH6 A2AN08 B2RRD7 B2RWS6 F8VPU2 O35127 P05202 P06797 P08121 P09671 P13011 P14106 P14733 P16546 P20152 P25785 P31001 P45481 P47738 P53762 P54227 P54869 P56959 P60766 P61161 P63017 P70662 P97474 P97801 P97864 Q05512 Q3TKT4 Q3UH06 Q3V3R1 Q60597 Q60793 Q61026 Q61687 Q64176 Q6NZJ6 Q6PDQ2 Q7TQH0 Q80X90 Q8BHJ5 Q8BTM8 Q8BXQ2 Q8BYH8 Q8CAY6 Q8CBY1 Q8CHT1 Q8K2B3 Q8QZT1 Q8R1Q8 Q99NH0 Q9CPY7 Q9CWL2 Q9CZS1 …	Acat1 Acat2 Actr2 Adnp Ak3 Aldh1b1 Aldh2 Ankrd17 Arnt Atrx Atxn2l Bpnt1 Brpf1 C1qb Casp7 Casz1 Cdc42 Ces1e Chd4 Chd9 Col3a1 Crebbp Ctsl Des Dync1li1 Eif4g1 Ep300 Farp1 Flna Flnb Fus Got2 Grcc10 Hmgcs2 Hspa8 Klf4 Lap3 Ldb1 Lmnb1 Mark2 Mbd2 Med12 Mthfd1l Mvp Ncoa2 Ngef Ogdh Oxct1 Pigt Pitx2 Rpl4 Rreb1 Samd4a Scd2 Sdha Sec23b Smarca4 Smn1 Sod2 Sptan1 Stmn1 Tbl1xr1 Timp2 Ubr4 Vim Xab2
Biological Process	peptide transport	6	GO:0015833	23	776	214	5001	0.69	0.05308764056228059	1.28	A3KGB4 P08121 P14094 P14733 P16675 P38060 P42567 P62242 P63017 P63323 Q61316 Q61937 Q8BKC5 Q8K1E0 Q8K411 Q91VH2 Q91XT4 Q99L48 Q99MD9 Q9D662 Q9D8E6 Q9EQK5 Q9WUR2	Atp1b1 Col3a1 Ctsa Eci2 Eps15 Hmgcl Hspa4 Hspa8 Ipo5 Lmnb1 Mvp Nasp Nmd3 Npm1 Pitrm1 Rpl4 Rps12 Rps8 Sec16b Sec23b Snx9 Stx5 Tbc1d8b
Biological Process	nitrogen compound transport	4	GO:0071705	27	881	214	5001	0.72	0.05369765904187854	1.27	A3KGB4 P08121 P14094 P14733 P16675 P38060 P42567 P52196 P62242 P63017 P63323 Q61102 Q61316 Q61937 Q8BKC5 Q8BMD8 Q8K1E0 Q8K411 Q8R1Q8 Q91VH2 Q91XT4 Q99L48 Q99MD9 Q9D662 Q9D8E6 Q9EQK5 Q9WUR2	Abcb7 Atp1b1 Col3a1 Ctsa Dync1li1 Eci2 Eps15 Hmgcl Hspa4 Hspa8 Ipo5 Lmnb1 Mvp Nasp Nmd3 Npm1 Pitrm1 Rpl4 Rps12 Rps8 Sec16b Sec23b Slc25a24 Snx9 Stx5 Tbc1d8b Tst
Biological Process	cellular response to stress	3	GO:0033554	27	882	214	5001	0.72	0.05373319906011687	1.27	B2RWS6 E9PZJ8 P06797 P09671 P14733 P26039 P45481 P50544 P52482 P53762 P60766 P63017 P97864 Q60793 Q61687 Q61937 Q80XU3 Q8BMD8 Q8BYH8 Q8CBY1 Q8JZN5 Q8VEE4 Q91VH2 Q9D7B7 Q9DCD2 Q9EQK5 Q9JLV6	Acad9 Acadvl Arnt Ascc3 Atrx Casp7 Cdc42 Chd9 Crebbp Ctsl Ep300 Gpx8 Hspa8 Klf4 Lmnb1 Mvp Npm1 Nucks1 Pnkp Rpa1 Samd4a Slc25a24 Snx9 Sod2 Tln1 Ube2e1 Xab2
Biological Process	positive regulation of intracellular estrogen receptor signaling pathway	8	GO:0033148	2	9	214	5001	5.19	0.05380426353709678	1.27	O09000 Q6PDK2	Kmt2d Ncoa3
Biological Process	dendrite guidance	8	GO:0070983	2	9	214	5001	5.19	0.05380426353709678	1.27	P70662 Q3TKT4	Ldb1 Smarca4
Biological Process	P-body assembly	7	GO:0033962	2	9	214	5001	5.19	0.05380426353709678	1.27	P97801 Q7TQH0	Atxn2l Smn1
Biological Process	regulation of miRNA metabolic process	6	GO:2000628	2	9	214	5001	5.19	0.05380426353709678	1.27	B2RWS6 P45481	Crebbp Ep300
Biological Process	aspartate family amino acid catabolic process	6	GO:0009068	2	9	214	5001	5.19	0.05380426353709678	1.27	P05202 Q8R1K4	Got2 Phykpl
Biological Process	purine deoxyribonucleoside triphosphate metabolic process	7	GO:0009215	2	9	214	5001	5.19	0.05380426353709678	1.27	P55264 Q9WTP7	Adk Ak3
Biological Process	replication fork processing	6	GO:0031297	2	9	214	5001	5.19	0.05380426353709678	1.27	Q61687 Q80XU3	Atrx Nucks1
Biological Process	presynaptic active zone organization	4	GO:1990709	2	9	214	5001	5.19	0.05380426353709678	1.27	P16546 Q91VH2	Snx9 Sptan1
Biological Process	negative regulation of fibroblast apoptotic process	7	GO:2000270	2	9	214	5001	5.19	0.05380426353709678	1.27	O88271 Q8BYH8	Cfdp1 Chd9
Biological Process	nucleoside diphosphate biosynthetic process	5	GO:0009133	2	9	214	5001	5.19	0.05380426353709678	1.27	Q9DBP5 Q9WTP7	Ak3 Cmpk1
Biological Process	purine deoxyribonucleotide metabolic process	4	GO:0009151	2	9	214	5001	5.19	0.05380426353709678	1.27	P55264 Q9WTP7	Adk Ak3
Biological Process	regulation of integrin-mediated signaling pathway	5	GO:2001044	2	9	214	5001	5.19	0.05380426353709678	1.27	Q80X90 Q8BTM8	Flna Flnb
Biological Process	positive regulation by host of viral genome replication	7	GO:0044829	2	9	214	5001	5.19	0.05380426353709678	1.27	P63017 Q80XU3	Hspa8 Nucks1
Biological Process	ventricular cardiac muscle cell development	6	GO:0055015	2	9	214	5001	5.19	0.05380426353709678	1.27	P14733 P97474	Lmnb1 Pitx2
Biological Process	regulation of synapse structural plasticity	6	GO:0051823	2	9	214	5001	5.19	0.05380426353709678	1.27	P60766 Q7TQH0	Atxn2l Cdc42
Biological Process	muscle filament sliding	6	GO:0030049	2	9	214	5001	5.19	0.05380426353709678	1.27	P20152 P31001	Des Vim
Biological Process	positive regulation of protein localization to nucleus	6	GO:1900182	6	64	214	5001	2.19	0.054605418773794406	1.26	B2RWS6 P14733 P45481 Q61937 Q8BKC5 Q99L48	Crebbp Ep300 Ipo5 Lmnb1 Nmd3 Npm1
Biological Process	response to temperature stimulus	3	GO:0009266	13	177	214	5001	1.72	0.05495014410705791	1.26	B2RWS6 P09671 P17156 P45481 P45952 P50544 P51174 P54869 P63017 Q61316 Q7TQH0 Q99M87 Q9JLZ3	Acadl Acadm Acadvl Atxn2l Auh Crebbp Dnaja3 Ep300 Hmgcs2 Hspa2 Hspa4 Hspa8 Sod2
Biological Process	regulation of cell cycle phase transition	6	GO:1901987	15	214	214	5001	1.64	0.05515963956335054	1.26	B2RWS6 P14733 P17156 P45481 P52482 P97447 Q3TKT4 Q60793 Q61166 Q61937 Q6NZJ6 Q76MZ3 Q8R1Q8 Q99JN2 Q99NH0	Ankrd17 Crebbp Dync1li1 Eif4g1 Ep300 Fhl1 Hspa2 Klf4 Klhl22 Lmnb1 Mapre1 Npm1 Ppp2r1a Smarca4 Ube2e1
Biological Process	embryonic skeletal system morphogenesis	5	GO:0048704	4	34	214	5001	2.75	0.055414325203454684	1.26	A2AGH6 P08121 P97474 Q3V3R1	Col3a1 Med12 Mthfd1l Pitx2
Biological Process	negative regulation of microtubule polymerization or depolymerization	7	GO:0031111	4	34	214	5001	2.75	0.055414325203454684	1.26	P16546 P54227 Q61166 Q7TQH0	Atxn2l Mapre1 Sptan1 Stmn1
Biological Process	pyrimidine nucleotide metabolic process	3	GO:0006220	4	34	214	5001	2.75	0.055414325203454684	1.26	P50431 Q9DBP5 Q9WTP7 Q9WUZ9	Ak3 Cmpk1 Entpd5 Shmt1
Biological Process	regulation of cellular response to heat	5	GO:1900034	4	34	214	5001	2.75	0.055414325203454684	1.26	B2RWS6 P45481 P63017 Q8VEE4	Crebbp Ep300 Hspa8 Rpa1
Biological Process	circadian regulation of gene expression	3	GO:0032922	4	34	214	5001	2.75	0.055414325203454684	1.26	B2RWS6 P45481 P55264 Q61026	Adk Crebbp Ep300 Ncoa2
Biological Process	endocytosis	3	GO:0006897	8	358	214	5001	0.52	0.05598398340833294	1.25	P42567 P60766 P61161 P63017 Q64176 Q8R4Y4 Q91VH2 Q9JIQ8	Actr2 Cdc42 Ces1e Eps15 Hspa8 Snx9 Stab1 Tmprss2
Biological Process	gland development	4	GO:0048732	23	359	214	5001	1.5	0.056248641006629095	1.25	A2AGH6 O09000 P05202 P09671 P13011 P38060 P45952 P47738 P52196 P53762 P54869 P60766 P62242 P97474 P97864 Q3TKT4 Q61937 Q8CAY6 Q8K1E0 Q8QZT1 Q99KI0 Q9CZS1 Q9WTP7	Acadm Acat1 Acat2 Aco2 Ak3 Aldh1b1 Aldh2 Arnt Casp7 Cdc42 Got2 Hmgcl Hmgcs2 Med12 Ncoa3 Npm1 Pitx2 Rps8 Scd2 Smarca4 Sod2 Stx5 Tst
Biological Process	regulation of epidermal growth factor receptor signaling pathway	6	GO:0042058	6	65	214	5001	2.16	0.058109575044604116	1.24	A2AGH6 P26039 P42567 P60766 Q3TKT4 Q8BHJ5	Cdc42 Eps15 Med12 Smarca4 Tbl1xr1 Tln1
Biological Process	phosphatidylinositol 3-kinase/protein kinase B signal transduction	5	GO:0043491	3	21	214	5001	3.34	0.058229331388140224	1.23	B2RWS6 P45481 Q3UUI3	Crebbp Ep300 Them4
Biological Process	post-embryonic hemopoiesis	5	GO:0035166	3	21	214	5001	3.34	0.058229331388140224	1.23	P62242 Q60793 Q8K1E0	Klf4 Rps8 Stx5
Biological Process	negative regulation of smooth muscle cell proliferation	6	GO:0048662	3	21	214	5001	3.34	0.058229331388140224	1.23	P09671 Q60793 Q64213	Klf4 Sf1 Sod2
Biological Process	cellular component assembly	4	GO:0022607	70	1345	214	5001	1.22	0.058273989721136725	1.23	A2APY7 B2RWS6 F8VPU2 P05202 P07758 P08121 P09671 P11679 P20152 P26039 P31001 P33174 P38060 P42567 P45481 P45952 P47738 P50431 P51174 P52196 P54227 P56959 P60766 P61161 P70122 P70662 P82347 P97801 Q05512 Q3TKT4 Q61102 Q61166 Q61316 Q61687 Q61792 Q61937 Q64176 Q64213 Q6PDK2 Q76MZ3 Q7TQH0 Q80WC3 Q80X90 Q8BGD9 Q8BTM8 Q8BVA4 Q8BWW9 Q8JZN5 Q8K1E0 Q8K215 Q8QZT1 Q8R1Q8 Q8R4N0 Q8VEE4 Q91VH2 Q91VT4 Q91XT4 …	Abcb7 Acad9 Acadl Acadm Acat1 Actr2 Ak3 Aldh1b1 Aldh2 Ankrd17 Atrx Atxn2l Cbr4 Cdc42 Ces1e Clybl Col3a1 Crebbp Des Dync1li1 Eif4b Ep300 Eps15 Farp1 Flna Flnb Fus Got2 Hmgcl Hspa4 Kif4 Kmt2d Krt8 Lasp1 Ldb1 Lmod1 Lyrm4 Mapre1 Mark2 Mbd2 Mccc1 Nasp Ndufa5 Ndufaf5 Npm1 Pcbd2 Pfkp Pkn2 Ppan Ppp2r1a Rpa1 Sbds Sec16b Sec23b Serpina1a Sf1 Sgcd Shmt1 Shmt2 Smarca4 Smn1 Snx9 Sod2 Stmn1 Stx5 Tln1 Tnrc18 Ts…
Biological Process	negative regulation of RNA biosynthetic process	7	GO:1902679	29	486	214	5001	1.39	0.05875888212701448	1.23	B2RUR8 B2RWS6 O88491 P14733 P26039 P45481 P53762 P63017 P70662 P97474 Q3TKT4 Q3UH06 Q60793 Q61026 Q61687 Q64213 Q6PDK2 Q6PDQ2 Q80WC3 Q80X90 Q8BHJ5 Q8BIH0 Q8BTM8 Q8BYH8 Q8CGF7 Q99020 Q99M87 Q9CWL2 Q9Z2E1	Arnt Atrx Casz1 Chd4 Chd9 Crebbp Dnaja3 Ep300 Flna Flnb Hnrnpab Hspa8 Klf4 Kmt2d Ldb1 Lmnb1 Mbd2 Ncoa2 Nsd1 Otud7b Pitx2 Rreb1 Sap130 Sf1 Smarca4 Tbl1xr1 Tcerg1 Tln1 Tnrc18
Biological Process	in utero embryonic development	6	GO:0001701	15	218	214	5001	1.61	0.05906181421005896	1.23	O09000 P06797 P07758 P11679 P20152 P53762 P70122 P97474 Q3TKT4 Q6PDK2 Q8BYH8 Q8VEE4 Q99MD9 Q9DCD2 Q9Z2E1	Arnt Chd9 Ctsl Kmt2d Krt8 Mbd2 Nasp Ncoa3 Pitx2 Rpa1 Sbds Serpina1a Smarca4 Vim Xab2
Biological Process	establishment of protein localization	3	GO:0045184	25	827	214	5001	0.71	0.059303409830514416	1.23	A3KGB4 P08121 P14094 P14733 P16675 P38060 P42567 P62242 P63017 P63323 Q61316 Q61937 Q80X90 Q8BKC5 Q8BTM8 Q8K1E0 Q8K411 Q91VH2 Q91XT4 Q99L48 Q99MD9 Q9D662 Q9D8E6 Q9EQK5 Q9WUR2	Atp1b1 Col3a1 Ctsa Eci2 Eps15 Flna Flnb Hmgcl Hspa4 Hspa8 Ipo5 Lmnb1 Mvp Nasp Nmd3 Npm1 Pitrm1 Rpl4 Rps12 Rps8 Sec16b Sec23b Snx9 Stx5 Tbc1d8b
Biological Process	regulation of cell cycle G1/S phase transition	7	GO:1902806	8	92	214	5001	2.03	0.059367855873387276	1.23	B2RWS6 P45481 P52482 P97447 Q3TKT4 Q60793 Q6NZJ6 Q99NH0	Ankrd17 Crebbp Eif4g1 Ep300 Fhl1 Klf4 Smarca4 Ube2e1
Biological Process	regulation of mitotic cell cycle	5	GO:0007346	23	368	214	5001	1.46	0.06009749401865692	1.22	B2RWS6 P06797 P14733 P17156 P25785 P33174 P45481 P52482 P60766 P97447 Q3TKT4 Q60793 Q61166 Q61687 Q6NZJ6 Q76MZ3 Q7TQH0 Q8BWW9 Q8CBY1 Q8K1E0 Q8R1Q8 Q99JN2 Q99NH0	Ankrd17 Atrx Atxn2l Cdc42 Crebbp Ctsl Dync1li1 Eif4g1 Ep300 Fhl1 Hspa2 Kif4 Klf4 Klhl22 Lmnb1 Mapre1 Pkn2 Ppp2r1a Samd4a Smarca4 Stx5 Timp2 Ube2e1
Biological Process	protein modification process	4	GO:0036211	40	1210	214	5001	0.77	0.06029105384362772	1.22	A2AGH6 A2AN08 A2APY7 B2RRD7 B2RUR8 B2RWS6 E9Q557 O08749 O09000 O88491 P07758 P08121 P08249 P16546 P28654 P45481 P52482 P60766 P63017 P70662 Q05512 Q2VPQ9 Q3TKT4 Q60597 Q64176 Q6P8I4 Q6PDK2 Q6PDQ2 Q76MZ3 Q7TT50 Q8BHJ5 Q8BWW9 Q8BXQ2 Q8CBY1 Q99JN2 Q9CY58 Q9CZN7 Q9JIY2 Q9WUZ9 Q9Z2E1	Brpf1 Cbll1 Cdc42 Cdc42bpb Ces1e Chd4 Col3a1 Crebbp Dcn Dld Dsp Entpd5 Ep300 Hspa8 Klhl22 Kmt2d Ldb1 Mark2 Mbd2 Mdh2 Meaf6 Med12 Ncoa3 Ndufaf5 Nsd1 Ogdh Otud7b Pcnp Pigt Pkn2 Ppp2r1a Samd4a Serbp1 Serpina1a Shmt2 Smarca4 Sptan1 Tbl1xr1 Ube2e1 Ubr4
Biological Process	embryonic hemopoiesis	5	GO:0035162	4	35	214	5001	2.67	0.06055349710224051	1.22	P60766 P61161 P70662 Q61026	Actr2 Cdc42 Ldb1 Ncoa2
Biological Process	response to estradiol	4	GO:0032355	9	114	214	5001	1.84	0.060651294577568196	1.22	O09000 P07758 P08121 P20152 P47738 P53762 P63017 Q9CZS1 Q9Z2E1	Aldh1b1 Aldh2 Arnt Col3a1 Hspa8 Mbd2 Ncoa3 Serpina1a Vim
Biological Process	meiotic nuclear division	3	GO:0140013	9	114	214	5001	1.84	0.060651294577568196	1.22	P14733 P17156 P33174 P61161 Q6NZJ6 Q76MZ3 Q7TQH0 Q8K1E0 Q9WU40	Actr2 Atxn2l Eif4g1 Hspa2 Kif4 Lemd3 Lmnb1 Ppp2r1a Stx5
Biological Process	proton transmembrane transport	5	GO:1902600	5	50	214	5001	2.34	0.06097853609640346	1.21	O88343 Q03265 Q91VR2 Q9DB20 Q9DCX2	Atp5f1a Atp5f1c Atp5pd Atp5po Slc4a4
Biological Process	biological process involved in interaction with symbiont	3	GO:0051702	5	50	214	5001	2.34	0.06097853609640346	1.21	B2RWS6 P45481 P63017 Q3TKT4 Q80XU3	Crebbp Ep300 Hspa8 Nucks1 Smarca4
Biological Process	secretion	4	GO:0046903	16	578	214	5001	0.65	0.062388611186052684	1.2	A2AN08 B2RWS6 E9Q557 P05202 P07758 P16546 P16675 P25785 P26039 P45481 P61161 P63017 Q8BTM8 Q8K1E0 Q8R1Q8 Q9EQK5	Actr2 Crebbp Ctsa Dsp Dync1li1 Ep300 Flna Got2 Hspa8 Mvp Serpina1a Sptan1 Stx5 Timp2 Tln1 Ubr4
Biological Process	negative regulation of protein-containing complex assembly	6	GO:0031333	8	94	214	5001	1.99	0.06266562217642845	1.2	B2RWS6 P16546 P45481 P54227 P60766 Q61166 Q7TQH0 Q8BVA4	Atxn2l Cdc42 Crebbp Ep300 Lmod1 Mapre1 Sptan1 Stmn1
Biological Process	import into cell	4	GO:0098657	9	376	214	5001	0.56	0.0629360730463141	1.2	P14094 P42567 P60766 P61161 P63017 Q64176 Q8R4Y4 Q91VH2 Q9JIQ8	Actr2 Atp1b1 Cdc42 Ces1e Eps15 Hspa8 Snx9 Stab1 Tmprss2
Biological Process	protein transport	4	GO:0015031	23	769	214	5001	0.7	0.06496241087066837	1.19	A3KGB4 P08121 P14094 P14733 P16675 P38060 P42567 P62242 P63017 P63323 Q61316 Q61937 Q8BKC5 Q8K1E0 Q8K411 Q91VH2 Q91XT4 Q99L48 Q99MD9 Q9D662 Q9D8E6 Q9EQK5 Q9WUR2	Atp1b1 Col3a1 Ctsa Eci2 Eps15 Hmgcl Hspa4 Hspa8 Ipo5 Lmnb1 Mvp Nasp Nmd3 Npm1 Pitrm1 Rpl4 Rps12 Rps8 Sec16b Sec23b Snx9 Stx5 Tbc1d8b
Biological Process	cellular component biogenesis	3	GO:0044085	75	1466	214	5001	1.2	0.06534079213097527	1.18	A2APY7 B2RWS6 E9Q5C9 F8VPU2 P05202 P07758 P08121 P09671 P11679 P20152 P26039 P31001 P33174 P38060 P42567 P45481 P45952 P47738 P50431 P51174 P52196 P54227 P56959 P60766 P61161 P62242 P70122 P70662 P82347 P97801 Q05512 Q3TKT4 Q61102 Q61166 Q61316 Q61687 Q61792 Q61937 Q64176 Q64213 Q6PDK2 Q76MZ3 Q7TQH0 Q80WC3 Q80X90 Q8BGD9 Q8BTM8 Q8BVA4 Q8BWW9 Q8BYH8 Q8JZN5 Q8K1E0 Q8K215 Q8K301 Q8QZT1 Q8R1Q8 Q8R4N0 …	Abcb7 Acad9 Acadl Acadm Acat1 Actr2 Ak3 Aldh1b1 Aldh2 Ankrd17 Atrx Atxn2l Cbr4 Cdc42 Ces1e Chd9 Clybl Col3a1 Crebbp Ddx52 Des Dync1li1 Eif4b Ep300 Eps15 Farp1 Flna Flnb Fus Got2 Hmgcl Hspa4 Kif4 Kmt2d Krt8 Lasp1 Ldb1 Lmod1 Lyrm4 Mapre1 Mark2 Mbd2 Mccc1 Nasp Ndufa5 Ndufaf5 Nmd3 Nolc1 Npm1 Pcbd2 Pfkp Pkn2 Ppan Ppp2r1a Rpa1 Rps8 Sbds Sec16b Sec23b Serpina1a Sf1 Sgcd Shmt1 Shmt2 Smarca4 Smn1 Snx9 Sod…
Biological Process	nephron tubule development	5	GO:0072080	3	22	214	5001	3.19	0.06537196340092387	1.18	Q8QZT1 Q99JW5 Q9DCS3	Acat1 Epcam Mecr
Biological Process	pyrimidine nucleoside metabolic process	3	GO:0006213	3	22	214	5001	3.19	0.06537196340092387	1.18	Q9DBP5 Q9WTP7 Q9WUZ9	Ak3 Cmpk1 Entpd5
Biological Process	cristae formation	7	GO:0042407	3	22	214	5001	3.19	0.06537196340092387	1.18	Q91VR2 Q9DB20 Q9DCX2	Atp5f1c Atp5pd Atp5po
Biological Process	embryonic camera-type eye morphogenesis	6	GO:0048596	3	22	214	5001	3.19	0.06537196340092387	1.18	P47738 P97474 Q9CZS1	Aldh1b1 Aldh2 Pitx2
Biological Process	cardiac atrium morphogenesis	4	GO:0003209	2	10	214	5001	4.67	0.06540120631148759	1.18	O88491 P97474	Nsd1 Pitx2
Biological Process	hindbrain radial glia guided cell migration	5	GO:0021932	2	10	214	5001	4.67	0.06540120631148759	1.18	Q80X90 Q8BTM8	Flna Flnb
Biological Process	lymphocyte apoptotic process	6	GO:0070227	2	10	214	5001	4.67	0.06540120631148759	1.18	Q8BWW9 Q99M87	Dnaja3 Pkn2
Biological Process	microtubule depolymerization	5	GO:0007019	2	10	214	5001	4.67	0.06540120631148759	1.18	P54227 P97801	Smn1 Stmn1
Biological Process	dedifferentiation	2	GO:0043696	2	10	214	5001	4.67	0.06540120631148759	1.18	O09000 Q3TKT4	Ncoa3 Smarca4
Biological Process	uterus development	4	GO:0060065	2	10	214	5001	4.67	0.06540120631148759	1.18	Q80X90 Q8BTM8	Flna Flnb
Biological Process	protein refolding	3	GO:0042026	2	10	214	5001	4.67	0.06540120631148759	1.18	P17156 P63017	Hspa2 Hspa8
Biological Process	regulation of fibroblast apoptotic process	6	GO:2000269	2	10	214	5001	4.67	0.06540120631148759	1.18	O88271 Q8BYH8	Cfdp1 Chd9
Biological Process	regulation of RIG-I signaling pathway	7	GO:0039535	2	10	214	5001	4.67	0.06540120631148759	1.18	Q3TL44 Q99NH0	Ankrd17 Nlrx1
Biological Process	white fat cell differentiation	5	GO:0050872	2	10	214	5001	4.67	0.06540120631148759	1.18	P13011 Q8BHJ5	Scd2 Tbl1xr1
Biological Process	regulation of membrane repolarization during action potential	4	GO:0098903	2	10	214	5001	4.67	0.06540120631148759	1.18	Q80X90 Q8BTM8	Flna Flnb
Biological Process	actin-myosin filament sliding	5	GO:0033275	2	10	214	5001	4.67	0.06540120631148759	1.18	P20152 P31001	Des Vim
Biological Process	ribosomal subunit export from nucleus	3	GO:0000054	2	10	214	5001	4.67	0.06540120631148759	1.18	Q61937 Q99L48	Nmd3 Npm1
Biological Process	ribosome localization	3	GO:0033750	2	10	214	5001	4.67	0.06540120631148759	1.18	Q61937 Q99L48	Nmd3 Npm1
Biological Process	positive regulation of imaginal disc growth	6	GO:0045572	2	10	214	5001	4.67	0.06540120631148759	1.18	P13011 Q8BHJ5	Scd2 Tbl1xr1
Biological Process	cell dedifferentiation	3	GO:0043697	2	10	214	5001	4.67	0.06540120631148759	1.18	O09000 Q3TKT4	Ncoa3 Smarca4
Biological Process	negative regulation of muscle adaptation	5	GO:0014745	2	10	214	5001	4.67	0.06540120631148759	1.18	P14733 Q60793	Klf4 Lmnb1
Biological Process	ureter development	4	GO:0072189	2	10	214	5001	4.67	0.06540120631148759	1.18	P47738 Q9CZS1	Aldh1b1 Aldh2
Biological Process	positive regulation of sarcomere organization	7	GO:0060298	2	10	214	5001	4.67	0.06540120631148759	1.18	B2RWS6 P45481	Crebbp Ep300
Biological Process	leukocyte apoptotic process	5	GO:0071887	2	10	214	5001	4.67	0.06540120631148759	1.18	Q8BWW9 Q99M87	Dnaja3 Pkn2
Biological Process	hair cycle process	3	GO:0022405	4	36	214	5001	2.6	0.06593676931691934	1.18	F8VPU2 P06797 P60766 P70662	Cdc42 Ctsl Farp1 Ldb1
Biological Process	neuron fate commitment	4	GO:0048663	4	36	214	5001	2.6	0.06593676931691934	1.18	B2RWS6 P45481 P60766 Q9CWL2	Casz1 Cdc42 Crebbp Ep300
Biological Process	response to steroid hormone	4	GO:0048545	16	235	214	5001	1.59	0.06628956554407878	1.18	A2AGH6 B2RWS6 O09000 P06797 P08121 P14106 P14733 P17156 P45481 P45952 P47738 P54869 P63017 Q61026 Q6PDK2 Q8BHJ5	Acadm Aldh2 C1qb Col3a1 Crebbp Ctsl Ep300 Hmgcs2 Hspa2 Hspa8 Kmt2d Lmnb1 Med12 Ncoa2 Ncoa3 Tbl1xr1
Biological Process	calcium ion homeostasis	4	GO:0055074	2	156	214	5001	0.3	0.06721736370335693	1.17	P14094 Q9ESZ8	Atp1b1 Gtf2i
Biological Process	regulation of mitotic cell cycle phase transition	6	GO:1901990	14	197	214	5001	1.66	0.068506935807413	1.16	B2RWS6 P14733 P17156 P45481 P52482 P97447 Q3TKT4 Q60793 Q61166 Q6NZJ6 Q76MZ3 Q8R1Q8 Q99JN2 Q99NH0	Ankrd17 Crebbp Dync1li1 Eif4g1 Ep300 Fhl1 Hspa2 Klf4 Klhl22 Lmnb1 Mapre1 Ppp2r1a Smarca4 Ube2e1
Biological Process	positive regulation of intracellular signal transduction	6	GO:1902533	12	460	214	5001	0.61	0.06892294936471541	1.16	B2RWS6 P08121 P14733 P25785 P28654 P45481 P60766 Q6PDQ2 Q80X90 Q8BTM8 Q8CHT1 Q99NH0	Ankrd17 Cdc42 Chd4 Col3a1 Crebbp Dcn Ep300 Flna Flnb Lmnb1 Ngef Timp2
Biological Process	regulation of muscle adaptation	4	GO:0043502	6	68	214	5001	2.06	0.06941486615167937	1.16	B2RWS6 P14733 P45481 P55264 Q60793 Q9ESZ8	Adk Crebbp Ep300 Gtf2i Klf4 Lmnb1
Biological Process	postsynapse organization	4	GO:0099173	5	52	214	5001	2.25	0.06991821083358887	1.16	F8VPU2 P60766 P97801 Q64176 Q99M87	Cdc42 Ces1e Dnaja3 Farp1 Smn1
Biological Process	DNA-templated DNA replication	6	GO:0006261	5	52	214	5001	2.25	0.06991821083358887	1.16	Q61687 Q80XU3 Q8VEE4 Q99M87 Q9JLV6	Atrx Dnaja3 Nucks1 Pnkp Rpa1
Biological Process	molting cycle process	2	GO:0022404	5	52	214	5001	2.25	0.06991821083358887	1.16	F8VPU2 P06797 P60766 P70662 Q6PDK2	Cdc42 Ctsl Farp1 Kmt2d Ldb1
Biological Process	transcription by RNA polymerase II	7	GO:0006366	16	240	214	5001	1.56	0.07045540217514465	1.15	A2AGH6 B2RWS6 O09000 P45481 P53762 P56959 P70662 P97474 Q3UH06 Q60793 Q6PDQ2 Q80X90 Q80XU3 Q8BTM8 Q8CGF7 Q9ESZ8	Arnt Chd4 Crebbp Ep300 Flna Flnb Fus Gtf2i Klf4 Ldb1 Med12 Ncoa3 Nucks1 Pitx2 Rreb1 Tcerg1
Biological Process	regulation of supramolecular fiber organization	5	GO:1902903	16	241	214	5001	1.55	0.07144433984639918	1.15	B2RWS6 P14733 P16546 P28654 P45481 P54227 P60766 P61161 P63017 Q61166 Q7TQH0 Q80X90 Q8BTM8 Q8BVA4 Q8CHT1 Q99JW5	Actr2 Atxn2l Cdc42 Crebbp Dcn Ep300 Epcam Flna Flnb Hspa8 Lmnb1 Lmod1 Mapre1 Ngef Sptan1 Stmn1
Biological Process	positive regulation of apoptotic process	6	GO:0043065	8	348	214	5001	0.54	0.07222558045132388	1.14	P09671 P47738 P60766 P97864 Q76MZ3 Q8CHT1 Q99M87 Q9CZS1	Aldh1b1 Aldh2 Casp7 Cdc42 Dnaja3 Ngef Ppp2r1a Sod2
Biological Process	embryonic camera-type eye development	5	GO:0031076	3	23	214	5001	3.05	0.07289589920806379	1.14	P47738 P97474 Q9CZS1	Aldh1b1 Aldh2 Pitx2
Biological Process	regulation of fatty acid biosynthetic process	6	GO:0042304	3	23	214	5001	3.05	0.07289589920806379	1.14	P50544 P51174 P53395	Acadl Acadvl Dbt
Biological Process	'de novo' post-translational protein folding	4	GO:0051084	3	23	214	5001	3.05	0.07289589920806379	1.14	P63017 Q61316 Q9WUZ9	Entpd5 Hspa4 Hspa8
Biological Process	negative regulation of sister chromatid segregation	8	GO:0033046	3	23	214	5001	3.05	0.07289589920806379	1.14	Q61687 Q6PDQ2 Q99JN2	Atrx Chd4 Klhl22
Biological Process	fatty-acyl-CoA metabolic process	4	GO:0035337	3	23	214	5001	3.05	0.07289589920806379	1.14	P13011 Q3URE1 Q8QZT1	Acat1 Acsf3 Scd2
Biological Process	proteoglycan metabolic process	4	GO:0006029	3	23	214	5001	3.05	0.07289589920806379	1.14	P08121 P28654 Q80V26	Bpnt2 Col3a1 Dcn
Biological Process	melanotic encapsulation of foreign target	4	GO:0035011	3	23	214	5001	3.05	0.07289589920806379	1.14	P60766 Q61166 Q8CHT1	Cdc42 Mapre1 Ngef
Biological Process	negative regulation of type I interferon production	6	GO:0032480	3	23	214	5001	3.05	0.07289589920806379	1.14	B2RWS6 P45481 Q3TL44	Crebbp Ep300 Nlrx1
Biological Process	sensory organ morphogenesis	4	GO:0090596	16	244	214	5001	1.53	0.07472057746143902	1.13	B2RWS6 O35127 P08121 P14733 P45481 P47738 P97474 Q3UH06 Q6PDK2 Q7TQH0 Q8BHJ5 Q8BYH8 Q8JZN5 Q99NH0 Q9CWL2 Q9CZS1	Acad9 Aldh1b1 Aldh2 Ankrd17 Atxn2l Casz1 Chd9 Col3a1 Crebbp Ep300 Grcc10 Kmt2d Lmnb1 Pitx2 Rreb1 Tbl1xr1
Biological Process	negative regulation of DNA-templated transcription	8	GO:0045892	28	478	214	5001	1.37	0.07511105041135888	1.12	B2RUR8 B2RWS6 O88491 P14733 P26039 P45481 P53762 P63017 P70662 P97474 Q3TKT4 Q3UH06 Q60793 Q61026 Q61687 Q6PDK2 Q6PDQ2 Q80WC3 Q80X90 Q8BHJ5 Q8BIH0 Q8BTM8 Q8BYH8 Q8CGF7 Q99020 Q99M87 Q9CWL2 Q9Z2E1	Arnt Atrx Casz1 Chd4 Chd9 Crebbp Dnaja3 Ep300 Flna Flnb Hnrnpab Hspa8 Klf4 Kmt2d Ldb1 Lmnb1 Mbd2 Ncoa2 Nsd1 Otud7b Pitx2 Rreb1 Sap130 Smarca4 Tbl1xr1 Tcerg1 Tln1 Tnrc18
Biological Process	positive regulation of cytoskeleton organization	7	GO:0051495	12	167	214	5001	1.68	0.07575105880812034	1.12	B2RWS6 P14733 P45481 P60766 P61161 Q61166 Q61937 Q7TQH0 Q80X90 Q8BTM8 Q8BVA4 Q8CHT1	Actr2 Atxn2l Cdc42 Crebbp Ep300 Flna Flnb Lmnb1 Lmod1 Mapre1 Ngef Npm1
Biological Process	defense response to other organism	3	GO:0098542	5	254	214	5001	0.46	0.07719887948811421	1.11	P13011 Q64176 Q8R4Y4 Q99NH0 Q9WUR2	Ankrd17 Ces1e Eci2 Scd2 Stab1
Biological Process	regulation of potassium ion transmembrane transport	7	GO:1901379	4	38	214	5001	2.46	0.07742264218628568	1.11	P14094 P97447 Q80X90 Q8BTM8	Atp1b1 Fhl1 Flna Flnb
Biological Process	alpha-amino acid biosynthetic process	4	GO:1901607	4	38	214	5001	2.46	0.07742264218628568	1.11	P05202 P50431 Q3V3R1 Q9CZN7	Got2 Mthfd1l Shmt1 Shmt2
Biological Process	chromosome condensation	6	GO:0030261	4	38	214	5001	2.46	0.07742264218628568	1.11	O88271 P33174 Q6PDQ2 Q9Z2E1	Cfdp1 Chd4 Kif4 Mbd2
Biological Process	regulation of oocyte development	5	GO:0060281	4	38	214	5001	2.46	0.07742264218628568	1.11	Q05512 Q61792 Q76MZ3 Q7TQH0	Atxn2l Lasp1 Mark2 Ppp2r1a
Biological Process	positive regulation of voltage-gated calcium channel activity	7	GO:1901387	2	11	214	5001	4.25	0.07773936823071921	1.11	O55125 O55126	Nipsnap1 Nipsnap2
Biological Process	ventricular cardiac muscle cell differentiation	6	GO:0055012	2	11	214	5001	4.25	0.07773936823071921	1.11	P14733 P97474	Lmnb1 Pitx2
Biological Process	regulation of high voltage-gated calcium channel activity	8	GO:1901841	2	11	214	5001	4.25	0.07773936823071921	1.11	O55125 O55126	Nipsnap1 Nipsnap2
Biological Process	cytoplasmic sequestering of protein	4	GO:0051220	2	11	214	5001	4.25	0.07773936823071921	1.11	Q80X90 Q8BTM8	Flna Flnb
Biological Process	estrous cycle	3	GO:0044849	2	11	214	5001	4.25	0.07773936823071921	1.11	P63017 Q9Z103	Adnp Hspa8
Biological Process	terpenoid biosynthetic process	5	GO:0016114	2	11	214	5001	4.25	0.07773936823071921	1.11	P47738 Q9CZS1	Aldh1b1 Aldh2
Biological Process	cardiac atrium development	4	GO:0003230	2	11	214	5001	4.25	0.07773936823071921	1.11	O88491 P97474	Nsd1 Pitx2
Biological Process	short-chain fatty acid catabolic process	6	GO:0019626	2	11	214	5001	4.25	0.07773936823071921	1.11	Q64176 Q9D1I5	Ces1e Mcee
Biological Process	germ-band shortening	4	GO:0007390	2	11	214	5001	4.25	0.07773936823071921	1.11	P26039 Q3UH06	Rreb1 Tln1
Biological Process	bile acid and bile salt transport	5	GO:0015721	2	11	214	5001	4.25	0.07773936823071921	1.11	Q61026 Q9EPQ7	Ncoa2 Stard5
Biological Process	purine nucleobase biosynthetic process	4	GO:0009113	2	11	214	5001	4.25	0.07773936823071921	1.11	P50431 Q3V3R1	Mthfd1l Shmt1
Biological Process	chondroitin sulfate metabolic process	4	GO:0030204	2	11	214	5001	4.25	0.07773936823071921	1.11	P28654 Q80V26	Bpnt2 Dcn
Biological Process	platelet formation	3	GO:0030220	2	11	214	5001	4.25	0.07773936823071921	1.11	B2RWS6 P45481	Crebbp Ep300
Biological Process	cell differentiation in hindbrain	4	GO:0021533	2	11	214	5001	4.25	0.07773936823071921	1.11	P70662 Q7TQH0	Atxn2l Ldb1
Biological Process	negative regulation of vulval development	5	GO:0040027	2	11	214	5001	4.25	0.07773936823071921	1.11	A2AGH6 Q6PDQ2	Chd4 Med12
Biological Process	deoxyribonucleoside triphosphate metabolic process	6	GO:0009200	2	11	214	5001	4.25	0.07773936823071921	1.11	P55264 Q9WTP7	Adk Ak3
Biological Process	vascular associated smooth muscle cell differentiation	6	GO:0035886	2	11	214	5001	4.25	0.07773936823071921	1.11	P97474 Q3TKT4	Pitx2 Smarca4
Biological Process	hypothalamus development	3	GO:0021854	2	11	214	5001	4.25	0.07773936823071921	1.11	P53762 P97474	Arnt Pitx2
Biological Process	epithelium development	4	GO:0060429	46	852	214	5001	1.26	0.07787521734248685	1.11	A2AGH6 B2RRD7 B2RWS6 E9Q557 O09000 P06797 P08121 P11679 P14733 P16546 P20152 P26039 P31001 P45481 P47738 P50544 P52196 P54227 P60766 P61161 P70662 P97474 Q05512 Q3TKT4 Q3UH06 Q3V3R1 Q60793 Q61026 Q61687 Q64176 Q6PDK2 Q80WC3 Q80X90 Q8BHJ5 Q8BPB0 Q8BTM8 Q8BWW9 Q8BYH8 Q8CHT1 Q8QZT1 Q91YU8 Q99JW5 Q9CZS1 Q9DCD2 Q9DCS3 Q9JIY2	Acadvl Acat1 Actr2 Aldh1b1 Aldh2 Atrx Brpf1 Cbll1 Cdc42 Ces1e Chd9 Col3a1 Crebbp Ctsl Des Dsp Ep300 Epcam Flna Flnb Klf4 Kmt2d Krt8 Ldb1 Lmnb1 Mark2 Mecr Med12 Mob1b Mthfd1l Ncoa2 Ncoa3 Ngef Pitx2 Pkn2 Ppan Rreb1 Smarca4 Sptan1 Stmn1 Tbl1xr1 Tln1 Tnrc18 Tst Vim Xab2
Biological Process	digestive tract development	4	GO:0048565	10	134	214	5001	1.74	0.07881936270496318	1.1	P08121 P14733 P47738 P54869 P97474 Q6PDQ2 Q8BYH8 Q9CZS1 Q9DCD2 Q9JIY2	Aldh1b1 Aldh2 Cbll1 Chd4 Chd9 Col3a1 Hmgcs2 Lmnb1 Pitx2 Xab2
Biological Process	macromolecule modification	3	GO:0043412	44	1293	214	5001	0.8	0.0788732828376098	1.1	A2AGH6 A2AN08 A2APY7 B2RRD7 B2RUR8 B2RWS6 E9PZJ8 E9Q557 E9Q5C9 O08749 O09000 O88491 P07758 P08121 P08249 P16546 P28654 P45481 P52482 P60766 P63017 P70662 Q05512 Q2VPQ9 Q3TKT4 Q60597 Q61687 Q64176 Q6P8I4 Q6PDK2 Q6PDQ2 Q76MZ3 Q7TT50 Q8BHJ5 Q8BWW9 Q8BXQ2 Q8CBY1 Q99JN2 Q9CWH5 Q9CY58 Q9CZN7 Q9JIY2 Q9WUZ9 Q9Z2E1	Ascc3 Atrx Brpf1 Cbll1 Cdc42 Cdc42bpb Ces1e Chd4 Col3a1 Crebbp Dcn Dld Dsp Entpd5 Ep300 Hspa8 Klhl22 Kmt2d Ldb1 Mark2 Mbd2 Mdh2 Meaf6 Med12 Ncoa3 Ndufaf5 Nolc1 Nsd1 Ogdh Otud7b Pcnp Pigt Pkn2 Ppp2r1a Samd4a Serbp1 Serpina1a Shmt2 Smarca4 Sptan1 Tbl1xr1 Trmt11 Ube2e1 Ubr4
Biological Process	renal system development	4	GO:0072001	12	170	214	5001	1.65	0.07969168723048933	1.1	A2AGH6 P28654 P47738 P52196 P54869 P63017 Q61316 Q8QZT1 Q99JW5 Q9CZS1 Q9DCD2 Q9DCS3	Acat1 Aldh1b1 Aldh2 Dcn Epcam Hmgcs2 Hspa4 Hspa8 Mecr Med12 Tst Xab2
Biological Process	response to growth factor	3	GO:0070848	7	309	214	5001	0.53	0.08012304242353285	1.1	B2RWS6 P08121 P20152 P45481 P60766 Q60793 Q8R1Q8	Cdc42 Col3a1 Crebbp Dync1li1 Ep300 Klf4 Vim
Biological Process	positive regulation of programmed cell death	5	GO:0043068	9	365	214	5001	0.58	0.08031524978523502	1.1	A2AGH6 P09671 P47738 P60766 P97864 Q76MZ3 Q8CHT1 Q99M87 Q9CZS1	Aldh1b1 Aldh2 Casp7 Cdc42 Dnaja3 Med12 Ngef Ppp2r1a Sod2
Biological Process	regulation of protein localization to nucleus	6	GO:1900180	8	102	214	5001	1.83	0.08046053267633727	1.09	B2RUR8 B2RWS6 E9Q5C9 P14733 P45481 Q61937 Q8BKC5 Q99L48	Crebbp Ep300 Ipo5 Lmnb1 Nmd3 Nolc1 Npm1 Otud7b
Biological Process	positive regulation of DNA replication	7	GO:0045740	3	24	214	5001	2.92	0.08078711432336734	1.09	P60766 Q61687 Q61937	Atrx Cdc42 Npm1
Biological Process	semaphorin-plexin signaling pathway	4	GO:0071526	3	24	214	5001	2.92	0.08078711432336734	1.09	F8VPU2 Q80X90 Q8BTM8	Farp1 Flna Flnb
Biological Process	protein destabilization	4	GO:0031648	3	24	214	5001	2.92	0.08078711432336734	1.09	B2RWS6 P45481 P85094	Crebbp Ep300 Isoc2a
Biological Process	negative regulation of chromosome segregation	7	GO:0051985	3	24	214	5001	2.92	0.08078711432336734	1.09	Q61687 Q6PDQ2 Q99JN2	Atrx Chd4 Klhl22
Biological Process	regulation of interferon-beta production	6	GO:0032648	3	24	214	5001	2.92	0.08078711432336734	1.09	B2RWS6 P45481 Q3TL44	Crebbp Ep300 Nlrx1
Biological Process	COPII-coated vesicle budding	6	GO:0090114	4	39	214	5001	2.4	0.08351738625678273	1.08	P07758 Q8K1E0 Q91XT4 Q9D662	Sec16b Sec23b Serpina1a Stx5
Biological Process	regulation of vulval development	4	GO:0040028	4	39	214	5001	2.4	0.08351738625678273	1.08	A2AGH6 P26039 Q6PDK2 Q6PDQ2	Chd4 Kmt2d Med12 Tln1
Biological Process	hair cycle	3	GO:0042633	4	39	214	5001	2.4	0.08351738625678273	1.08	F8VPU2 P06797 P60766 P70662	Cdc42 Ctsl Farp1 Ldb1
Biological Process	learning or memory	3	GO:0007611	4	218	214	5001	0.43	0.0839254840156913	1.08	P61161 Q7TQH0 Q8BYH8 Q9Z103	Actr2 Adnp Atxn2l Chd9
Biological Process	gliogenesis	5	GO:0042063	10	139	214	5001	1.68	0.08860176669995103	1.05	A2AGH6 A2AN08 B2RWS6 P20152 P31001 P45481 P53762 Q3TKT4 Q61687 Q9CWL2	Arnt Atrx Casz1 Crebbp Des Ep300 Med12 Smarca4 Ubr4 Vim
Biological Process	positive regulation of cell morphogenesis	6	GO:0010770	10	139	214	5001	1.68	0.08860176669995103	1.05	B2RWS6 P45481 P60766 P61161 Q3UH06 Q80X90 Q8BTM8 Q9D662 Q9D8E6 Q9Z103	Actr2 Adnp Cdc42 Crebbp Ep300 Flna Flnb Rpl4 Rreb1 Sec23b
Biological Process	microtubule cytoskeleton organization involved in mitosis	4	GO:1902850	8	105	214	5001	1.78	0.08898500916334473	1.05	P33174 P54227 P70122 Q61166 Q7TQH0 Q80X90 Q8BTM8 Q8R1Q8	Atxn2l Dync1li1 Flna Flnb Kif4 Mapre1 Sbds Stmn1
Biological Process	regulation of transcription by RNA polymerase I	8	GO:0006356	3	25	214	5001	2.8	0.08903075095932635	1.05	Q3TKT4 Q80X90 Q8BTM8	Flna Flnb Smarca4
Biological Process	oocyte fate determination	4	GO:0030716	3	25	214	5001	2.8	0.08903075095932635	1.05	P16546 Q05512 Q7TQH0	Atxn2l Mark2 Sptan1
Biological Process	positive regulation of cell cycle G2/M phase transition	8	GO:1902751	3	25	214	5001	2.8	0.08903075095932635	1.05	P14733 P17156 Q61937	Hspa2 Lmnb1 Npm1
Biological Process	synaptic assembly at neuromuscular junction	3	GO:0051124	3	25	214	5001	2.8	0.08903075095932635	1.05	P54227 P56959 Q05512	Fus Mark2 Stmn1
Biological Process	embryonic cranial skeleton morphogenesis	6	GO:0048701	3	25	214	5001	2.8	0.08903075095932635	1.05	A2AGH6 P97474 Q3V3R1	Med12 Mthfd1l Pitx2
Biological Process	phospholipid metabolic process	4	GO:0006644	3	182	214	5001	0.39	0.08977349751752377	1.05	Q80V26 Q8BXQ2 Q9Z0S1	Bpnt1 Bpnt2 Pigt
Biological Process	midgut development	5	GO:0007494	4	40	214	5001	2.34	0.08984059110987609	1.05	P47738 P54869 Q9CZS1 Q9JIY2	Aldh1b1 Aldh2 Cbll1 Hmgcs2
Biological Process	NADH metabolic process	5	GO:0006734	4	40	214	5001	2.34	0.08984059110987609	1.05	P08249 Q60597 Q9D6R2 Q9WUA3	Idh3a Mdh2 Ogdh Pfkp
Biological Process	DNA duplex unwinding	8	GO:0032508	4	40	214	5001	2.34	0.08984059110987609	1.05	E9PZJ8 Q61687 Q6PDQ2 Q8BYH8	Ascc3 Atrx Chd4 Chd9
Biological Process	response to dietary excess	3	GO:0002021	2	12	214	5001	3.89	0.09073474126008907	1.04	Q8BHJ5 Q8BMD8	Slc25a24 Tbl1xr1
Biological Process	endochondral ossification	4	GO:0001958	2	12	214	5001	3.89	0.09073474126008907	1.04	P08121 Q80V26	Bpnt2 Col3a1
Biological Process	negative regulation of protein oligomerization	7	GO:0032460	2	12	214	5001	3.89	0.09073474126008907	1.04	B2RWS6 P45481	Crebbp Ep300
Biological Process	AMP metabolic process	5	GO:0046033	2	12	214	5001	3.89	0.09073474126008907	1.04	P55264 Q9WTP7	Adk Ak3
Biological Process	DNA-templated DNA replication maintenance of fidelity	5	GO:0045005	2	12	214	5001	3.89	0.09073474126008907	1.04	Q61687 Q80XU3	Atrx Nucks1
Biological Process	antibiotic biosynthetic process	3	GO:0017000	2	12	214	5001	3.89	0.09073474126008907	1.04	P09671 Q91WG8	Gne Sod2
Biological Process	mitotic spindle elongation	4	GO:0000022	2	12	214	5001	3.89	0.09073474126008907	1.04	P33174 Q61166	Kif4 Mapre1
Biological Process	embryonic forelimb morphogenesis	6	GO:0035115	2	12	214	5001	3.89	0.09073474126008907	1.04	P47738 Q9CZS1	Aldh1b1 Aldh2
Biological Process	aminoacyl-tRNA metabolism involved in translational fidelity	4	GO:0106074	2	12	214	5001	3.89	0.09073474126008907	1.04	Q8BIJ6 Q8VDC0	Iars2 Lars2
Biological Process	megakaryocyte development	6	GO:0035855	2	12	214	5001	3.89	0.09073474126008907	1.04	B2RWS6 P45481	Crebbp Ep300
Biological Process	oxaloacetate metabolic process	7	GO:0006107	2	12	214	5001	3.89	0.09073474126008907	1.04	P05202 P08249	Got2 Mdh2
Biological Process	replacement ossification	3	GO:0036075	2	12	214	5001	3.89	0.09073474126008907	1.04	P08121 Q80V26	Bpnt2 Col3a1
Biological Process	positive regulation of transcription of Notch receptor target	10	GO:0007221	2	12	214	5001	3.89	0.09073474126008907	1.04	B2RWS6 P45481	Crebbp Ep300
Biological Process	chondroitin sulfate proteoglycan metabolic process	5	GO:0050654	2	12	214	5001	3.89	0.09073474126008907	1.04	P28654 Q80V26	Bpnt2 Dcn
Biological Process	regulation of membrane protein ectodomain proteolysis	6	GO:0051043	2	12	214	5001	3.89	0.09073474126008907	1.04	P25785 Q91VH2	Snx9 Timp2
Biological Process	interstrand cross-link repair	6	GO:0036297	2	12	214	5001	3.89	0.09073474126008907	1.04	Q80XU3 Q8VEE4	Nucks1 Rpa1
Biological Process	platelet morphogenesis	4	GO:0036344	2	12	214	5001	3.89	0.09073474126008907	1.04	B2RWS6 P45481	Crebbp Ep300
Biological Process	retinoic acid metabolic process	3	GO:0042573	2	12	214	5001	3.89	0.09073474126008907	1.04	P47738 Q9CZS1	Aldh1b1 Aldh2
Biological Process	metal ion transport	6	GO:0030001	3	184	214	5001	0.38	0.09077705525377572	1.04	O88343 P14094 Q8BMD8	Atp1b1 Slc25a24 Slc4a4
Biological Process	regulation of actomyosin structure organization	6	GO:0110020	7	84	214	5001	1.95	0.09142726092843564	1.04	B2RWS6 P14733 P45481 P54227 P60766 Q8CHT1 Q99JW5	Cdc42 Crebbp Ep300 Epcam Lmnb1 Ngef Stmn1
Biological Process	cellular response to stimulus	2	GO:0051716	85	2278	214	5001	0.87	0.09205068697678198	1.04	A2AGH6 B2RWS6 E9PZJ8 E9Q5C9 F8VPU2 O09000 P06797 P08121 P09671 P11679 P13011 P14094 P14733 P16546 P18572 P20152 P25785 P26039 P28654 P31001 P42567 P45481 P47738 P50431 P50544 P52482 P53762 P54227 P54869 P56959 P60766 P61161 P63017 P70122 P70662 P97474 P97801 P97864 Q05512 Q3TKT4 Q3UH06 Q3UUI3 Q60793 Q61026 Q61687 Q61937 Q62087 Q64176 Q6NZJ6 Q6PDK2 Q76MZ3 Q7TT50 Q80V26 Q80X90 Q80XU3 Q8BHJ5 Q8BKC5 …	Acad9 Acadvl Acat2 Actr2 Adnp Aldh1b1 Aldh2 Ankrd17 Arnt Ascc3 Atp1b1 Atrx Bphl Bpnt2 Bsg Casp7 Cdc42 Cdc42bpb Ces1e Chd9 Col3a1 Crebbp Ctsl Dcn Des Dnaja3 Dync1li1 Eif4g1 Ep300 Epcam Eps15 Farp1 Flna Flnb Fus Gpr180 Gpx8 Hmgcs2 Hspa8 Ipo5 Klf4 Kmt2d Krt8 Ldb1 Lmnb1 Mark2 Mbd2 Med12 Mob1b Mvp Myo18a Ncoa2 Ncoa3 Ngef Nolc1 Npm1 Nucks1 Pfkp Pitx2 Pkn2 Pnkp Pon3 Ppan Ppp2r1a Rpa1 Rpl4 Rreb1 Samd4a S…
Biological Process	regulation of hydrolase activity	4	GO:0051336	19	636	214	5001	0.7	0.09298920630459528	1.03	A3KGB4 B2RWS6 F8VPU2 P07758 P14094 P16332 P17156 P25785 P45481 P97864 Q60793 Q61937 Q76MZ3 Q8BKC5 Q8CHT1 Q8VEE4 Q91VH2 Q99M87 Q9D662	Atp1b1 Casp7 Crebbp Dnaja3 Ep300 Farp1 Hspa2 Ipo5 Klf4 Mmut Ngef Npm1 Ppp2r1a Rpa1 Sec23b Serpina1a Snx9 Tbc1d8b Timp2
Biological Process	placenta development	4	GO:0001890	7	85	214	5001	1.92	0.09383900313618694	1.03	O09000 P06797 P11679 P18572 P20152 P28654 P53762	Arnt Bsg Ctsl Dcn Krt8 Ncoa3 Vim
Biological Process	response to unfolded protein	4	GO:0006986	7	85	214	5001	1.92	0.09383900313618694	1.03	B2RWS6 P17156 P26039 P45481 P50544 P63017 Q61316	Acadvl Crebbp Ep300 Hspa2 Hspa4 Hspa8 Tln1
Biological Process	protein-DNA complex assembly	6	GO:0065004	7	85	214	5001	1.92	0.09383900313618694	1.03	B2RWS6 P45481 Q3TKT4 Q61687 Q61937 Q8VEE4 Q99MD9	Atrx Crebbp Ep300 Nasp Npm1 Rpa1 Smarca4
Biological Process	positive regulation of canonical Wnt signaling pathway	7	GO:0090263	5	57	214	5001	2.05	0.09523601800571559	1.02	A2AGH6 B2RWS6 P08121 P45481 Q8BHJ5	Col3a1 Crebbp Ep300 Med12 Tbl1xr1
Biological Process	negative regulation of protein polymerization	7	GO:0032272	5	57	214	5001	2.05	0.09523601800571559	1.02	P16546 P54227 Q61166 Q7TQH0 Q8BVA4	Atxn2l Lmod1 Mapre1 Sptan1 Stmn1
Biological Process	regulation of striated muscle contraction	7	GO:0006942	5	57	214	5001	2.05	0.09523601800571559	1.02	E9Q557 O35127 P14094 Q80X90 Q8BTM8	Atp1b1 Dsp Flna Flnb Grcc10
Biological Process	cellular response to oxygen-containing compound	4	GO:1901701	16	560	214	5001	0.67	0.09530025156083474	1.02	E9Q5C9 O09000 P08121 P09671 P14733 P47738 P50431 P53762 P54869 P61161 Q60793 Q61937 Q6PDK2 Q8BKC5 Q8CAY6 Q9CZS1	Acat2 Actr2 Aldh1b1 Aldh2 Arnt Col3a1 Hmgcs2 Ipo5 Klf4 Kmt2d Lmnb1 Ncoa3 Nolc1 Npm1 Shmt1 Sod2
Biological Process	regulation of biological process	2	GO:0050789	147	3685	214	5001	0.93	0.09565767077835285	1.02	A2AGH6 A3KGB4 B2RRD7 B2RUR8 B2RWS6 E9PZJ8 E9Q557 E9Q5C9 F8VPU2 O08749 O09000 O35127 O55125 O55126 O88271 O88343 O88491 P06797 P07758 P08121 P09671 P11679 P13011 P14094 P14106 P14733 P16546 P16675 P17156 P18572 P20152 P25785 P26039 P28654 P31001 P33174 P42567 P45481 P45952 P47738 P50431 P50544 P51174 P52482 P53395 P53762 P54227 P54869 P55264 P56959 P60766 P61161 P62242 P63017 P63323 P70662 P97447 …	Acad9 Acadl Acadm Acadvl Acat2 Actr2 Adk Adnp Aldh1b1 Aldh2 Ankrd17 Arnt Ascc3 Atp1b1 Atp5f1a Atp5pd Atrx Atxn2l Auh Bpnt2 Brpf1 Bsg C1qb Casp7 Casz1 Cbll1 Cdc42 Cdc42bpb Ces1e Cfdp1 Chd4 Chd9 Clybl Col3a1 Crebbp Ctsa Ctsl Dbt Dcn Ddx42 Des Dld Dnaja3 Dsp Dync1li1 Eif4b Eif4g1 Entpd5 Ep300 Epcam Eps15 Farp1 Fhl1 Flna Flnb Fus Gpr180 Grcc10 Gtf2i Hadh Hdgfl2 Hmgcs2 Hnrnpab Hspa2 Hspa4 Hspa8 Ipo5 K…
Biological Process	striated muscle cell differentiation	5	GO:0051146	13	190	214	5001	1.6	0.09568510771717477	1.02	P11679 P14733 P26039 P45952 P82347 P97474 P97801 Q61792 Q80X90 Q8BTM8 Q8BVA4 Q99NH0 Q9WUA3	Acadm Ankrd17 Flna Flnb Krt8 Lasp1 Lmnb1 Lmod1 Pfkp Pitx2 Sgcd Smn1 Tln1
Biological Process	intracellular calcium ion homeostasis	5	GO:0006874	2	150	214	5001	0.31	0.09582256678699086	1.02	P14094 Q9ESZ8	Atp1b1 Gtf2i
Biological Process	glial cell migration	4	GO:0008347	4	41	214	5001	2.28	0.09638712352376741	1.02	B2RWS6 P45481 P53762 Q61687	Arnt Atrx Crebbp Ep300
Biological Process	embryonic skeletal system development	5	GO:0048706	4	41	214	5001	2.28	0.09638712352376741	1.02	A2AGH6 P08121 P97474 Q3V3R1	Col3a1 Med12 Mthfd1l Pitx2
Biological Process	epithelial to mesenchymal transition	5	GO:0001837	4	41	214	5001	2.28	0.09638712352376741	1.02	E9Q5C9 Q80X90 Q8BTM8 Q99020	Flna Flnb Hnrnpab Nolc1
Biological Process	meiotic chromosome segregation	3	GO:0045132	4	41	214	5001	2.28	0.09638712352376741	1.02	P33174 P61161 Q76MZ3 Q9WU40	Actr2 Kif4 Lemd3 Ppp2r1a
Biological Process	melanization defense response	4	GO:0035006	3	26	214	5001	2.7	0.0976112697468521	1.01	P60766 Q61166 Q8CHT1	Cdc42 Mapre1 Ngef
Biological Process	regulation of protein oligomerization	6	GO:0032459	3	26	214	5001	2.7	0.0976112697468521	1.01	B2RWS6 P45481 Q91VH2	Crebbp Ep300 Snx9
Biological Process	lens development in camera-type eye	3	GO:0002088	3	26	214	5001	2.7	0.0976112697468521	1.01	P20152 P31001 Q3TKT4	Des Smarca4 Vim
Biological Process	smoothened signaling pathway	4	GO:0007224	3	26	214	5001	2.7	0.0976112697468521	1.01	B2RWS6 P45481 Q99M87	Crebbp Dnaja3 Ep300
Biological Process	cellular homeostasis	2	GO:0019725	11	412	214	5001	0.62	0.09852096755592193	1.01	O08749 O88343 P14094 Q61102 Q61937 Q80XU3 Q8BHJ5 Q8K1E0 Q8VEE4 Q9ESZ8 Q9WUA3	Abcb7 Atp1b1 Dld Gtf2i Npm1 Nucks1 Pfkp Rpa1 Slc4a4 Stx5 Tbl1xr1
Biological Process	regulation of chromosome segregation	6	GO:0051983	7	87	214	5001	1.88	0.09911973086075261	1	P14733 P60766 Q61687 Q6PDQ2 Q7TQH0 Q8R1Q8 Q99JN2	Atrx Atxn2l Cdc42 Chd4 Dync1li1 Klhl22 Lmnb1
Biological Process	modification-dependent protein catabolic process	5	GO:0019941	5	236	214	5001	0.5	0.09958995199919238	1	A2AN08 B2RUR8 P52482 Q6P8I4 Q8BHJ5	Otud7b Pcnp Tbl1xr1 Ube2e1 Ubr4
Biological Process	intracellular monoatomic ion homeostasis	4	GO:0006873	5	239	214	5001	0.49	0.09986067351698669	1	O88343 P14094 Q61102 Q8K1E0 Q9ESZ8	Abcb7 Atp1b1 Gtf2i Slc4a4 Stx5
Biological Process	spermatid differentiation	3	GO:0048515	9	119	214	5001	1.77	0.10078932419990452	1	A2AN08 O08749 P17156 P60766 P97864 Q3TKT4 Q61792 Q6NZJ6 Q6PDQ2	Casp7 Cdc42 Chd4 Dld Eif4g1 Hspa2 Lasp1 Smarca4 Ubr4
Biological Process	regulation of ATP metabolic process	7	GO:1903578	5	58	214	5001	2.01	0.1007941481799241	1	P53762 P97801 Q8BMD8 Q9CZN7 Q9WUZ9	Arnt Entpd5 Shmt2 Slc25a24 Smn1
Biological Process	male meiotic nuclear division	4	GO:0007140	5	58	214	5001	2.01	0.1007941481799241	1	P14733 P17156 P33174 Q6NZJ6 Q8K1E0	Eif4g1 Hspa2 Kif4 Lmnb1 Stx5
Biological Process	regulation of nematode larval development	6	GO:0061062	5	58	214	5001	2.01	0.1007941481799241	1	A2AGH6 P26039 P53395 Q6PDK2 Q6PDQ2	Chd4 Dbt Kmt2d Med12 Tln1
Biological Process	modification-dependent macromolecule catabolic process	4	GO:0043632	5	243	214	5001	0.48	0.10114491472419576	1	A2AN08 B2RUR8 P52482 Q6P8I4 Q8BHJ5	Otud7b Pcnp Tbl1xr1 Ube2e1 Ubr4
Biological Process	protein-containing complex organization	4	GO:0043933	54	1037	214	5001	1.22	0.10160942870945265	0.99	A2APY7 B2RWS6 F8VPU2 P07758 P08121 P09671 P20152 P26039 P31001 P38060 P42567 P45481 P45952 P47738 P50431 P51174 P54227 P60766 P63017 P70122 P97801 Q3TKT4 Q61316 Q61687 Q61937 Q64176 Q64213 Q6PDK2 Q6PDQ2 Q76MZ3 Q7TQH0 Q8BGD9 Q8JZN5 Q8K1E0 Q8QZT1 Q8R1Q8 Q8R4N0 Q8VEE4 Q91VH2 Q91VT4 Q91XT4 Q91YU8 Q99MD9 Q99MR8 Q9CPP6 Q9CZL5 Q9CZN7 Q9CZS1 Q9D662 Q9DCD2 Q9JKF7 Q9WTP7 Q9WUA3 Q9Z2E1	Acad9 Acadl Acadm Acat1 Ak3 Aldh1b1 Aldh2 Atrx Atxn2l Cbr4 Cdc42 Ces1e Chd4 Clybl Col3a1 Crebbp Des Dync1li1 Eif4b Ep300 Eps15 Farp1 Hmgcl Hspa4 Hspa8 Kmt2d Mbd2 Mccc1 Mrpl39 Nasp Ndufa5 Ndufaf5 Npm1 Pcbd2 Pfkp Ppan Ppp2r1a Rpa1 Sbds Sec16b Sec23b Serpina1a Sf1 Shmt1 Shmt2 Smarca4 Smn1 Snx9 Sod2 Stmn1 Stx5 Tln1 Vim Xab2
Biological Process	regulation of protein stability	3	GO:0031647	13	195	214	5001	1.56	0.10189579820827434	0.99	B2RWS6 P14094 P16675 P45481 P60766 P63017 P85094 Q61937 Q62348 Q80X90 Q8BHJ5 Q8BTM8 Q99M87	Atp1b1 Cdc42 Crebbp Ctsa Dnaja3 Ep300 Flna Flnb Hspa8 Isoc2a Npm1 Tbl1xr1 Tsn
Biological Process	protein modification by small protein conjugation or removal	6	GO:0070647	9	353	214	5001	0.6	0.10191462265928208	0.99	A2AGH6 A2AN08 B2RUR8 P52482 P60766 Q6P8I4 Q99JN2 Q9CZN7 Q9JIY2	Cbll1 Cdc42 Klhl22 Med12 Otud7b Pcnp Shmt2 Ube2e1 Ubr4
Biological Process	locomotor rhythm	4	GO:0045475	4	42	214	5001	2.23	0.10315143372972861	0.99	B2RWS6 P45481 Q61026 Q7TQH0	Atxn2l Crebbp Ep300 Ncoa2
Biological Process	tRNA aminoacylation for protein translation	6	GO:0006418	4	42	214	5001	2.23	0.10315143372972861	0.99	Q8BGV0 Q8BIJ6 Q8CFI5 Q8VDC0	Iars2 Lars2 Nars2 Pars2
Biological Process	blastocyst development	3	GO:0001824	4	42	214	5001	2.23	0.10315143372972861	0.99	P70122 Q3TKT4 Q99MD9 Q9DCD2	Nasp Sbds Smarca4 Xab2
Biological Process	cellular response to growth factor stimulus	4	GO:0071363	7	301	214	5001	0.54	0.10386030636893781	0.98	B2RWS6 P08121 P20152 P45481 P60766 Q60793 Q8R1Q8	Cdc42 Col3a1 Crebbp Dync1li1 Ep300 Klf4 Vim
Biological Process	modulation by host of viral genome replication	6	GO:0044827	2	13	214	5001	3.6	0.10430909143985025	0.98	P63017 Q80XU3	Hspa8 Nucks1
Biological Process	protein autoprocessing	6	GO:0016540	2	13	214	5001	3.6	0.10430909143985025	0.98	P06797 Q9JIQ8	Ctsl Tmprss2
Biological Process	regulation of cytoplasmic pattern recognition receptor signaling pathway	6	GO:0039531	2	13	214	5001	3.6	0.10430909143985025	0.98	Q3TL44 Q99NH0	Ankrd17 Nlrx1
Biological Process	retinal metabolic process	3	GO:0042574	2	13	214	5001	3.6	0.10430909143985025	0.98	P47738 Q9CZS1	Aldh1b1 Aldh2
Biological Process	purine ribonucleoside bisphosphate metabolic process	4	GO:0034035	2	13	214	5001	3.6	0.10430909143985025	0.98	Q80V26 Q9Z0S1	Bpnt1 Bpnt2
Biological Process	regulation of RNA binding	4	GO:1905214	2	13	214	5001	3.6	0.10430909143985025	0.98	Q6NZJ6 Q80XU3	Eif4g1 Nucks1
Biological Process	positive regulation of Rho protein signal transduction	8	GO:0035025	2	13	214	5001	3.6	0.10430909143985025	0.98	P08121 Q8CHT1	Col3a1 Ngef
Biological Process	3'-phosphoadenosine 5'-phosphosulfate metabolic process	4	GO:0050427	2	13	214	5001	3.6	0.10430909143985025	0.98	Q80V26 Q9Z0S1	Bpnt1 Bpnt2
Biological Process	cysteine metabolic process	5	GO:0006534	2	13	214	5001	3.6	0.10430909143985025	0.98	P52196 Q3V3R1	Mthfd1l Tst
Biological Process	response to ketone	4	GO:1901654	13	197	214	5001	1.54	0.10490582736381647	0.98	A2AGH6 B2RWS6 P14733 P17156 P45481 P47738 P54869 P63017 Q60793 Q61026 Q61937 Q6PDK2 Q99MD9	Aldh2 Crebbp Ep300 Hmgcs2 Hspa2 Hspa8 Klf4 Kmt2d Lmnb1 Med12 Nasp Ncoa2 Npm1
Biological Process	melanin metabolic process	3	GO:0006582	3	27	214	5001	2.6	0.10651258783063393	0.97	P60766 Q61166 Q8CHT1	Cdc42 Mapre1 Ngef
Biological Process	regulation of neuron migration	6	GO:2001222	3	27	214	5001	2.6	0.10651258783063393	0.97	P08121 Q80X90 Q8BTM8	Col3a1 Flna Flnb
Biological Process	establishment of ommatidial planar polarity	3	GO:0042067	3	27	214	5001	2.6	0.10651258783063393	0.97	B2RWS6 P45481 Q3UH06	Crebbp Ep300 Rreb1
Biological Process	sulfur amino acid metabolic process	4	GO:0000096	3	27	214	5001	2.6	0.10651258783063393	0.97	P16332 P52196 Q3V3R1	Mmut Mthfd1l Tst
Biological Process	nicotinamide nucleotide metabolic process	4	GO:0046496	7	90	214	5001	1.82	0.1081530855039335	0.97	O08749 P08249 P35486 Q60597 Q8BMF4 Q9D6R2 Q9WUA3	Dlat Dld Idh3a Mdh2 Ogdh Pdha1 Pfkp
Biological Process	pyridine nucleotide metabolic process	3	GO:0019362	7	90	214	5001	1.82	0.1081530855039335	0.97	O08749 P08249 P35486 Q60597 Q8BMF4 Q9D6R2 Q9WUA3	Dlat Dld Idh3a Mdh2 Ogdh Pdha1 Pfkp
Biological Process	negative regulation of mitotic cell cycle	6	GO:0045930	9	123	214	5001	1.71	0.10816660018234255	0.97	B2RWS6 P06797 P25785 P97447 Q3TKT4 Q60793 Q61687 Q8K1E0 Q99JN2	Atrx Ctsl Ep300 Fhl1 Klf4 Klhl22 Smarca4 Stx5 Timp2
Biological Process	supramolecular fiber organization	4	GO:0097435	19	310	214	5001	1.43	0.1089801471205944	0.96	E9Q557 P08121 P11679 P20152 P26039 P31001 P54227 P60766 P61161 P82347 P97801 P97864 Q61792 Q7TQH0 Q80X90 Q8BTM8 Q8BVA4 Q99NH0 Q9JIY2	Actr2 Ankrd17 Atxn2l Casp7 Cbll1 Cdc42 Col3a1 Des Dsp Flna Flnb Krt8 Lasp1 Lmod1 Sgcd Smn1 Stmn1 Tln1 Vim
Biological Process	negative regulation of angiogenesis	6	GO:0016525	4	43	214	5001	2.17	0.11012759096158406	0.96	P28654 Q60793 Q8R4Y4 Q9ESZ8	Dcn Gtf2i Klf4 Stab1
Biological Process	tRNA aminoacylation	5	GO:0043039	4	43	214	5001	2.17	0.11012759096158406	0.96	Q8BGV0 Q8BIJ6 Q8CFI5 Q8VDC0	Iars2 Lars2 Nars2 Pars2
Biological Process	amino acid activation	4	GO:0043038	4	43	214	5001	2.17	0.11012759096158406	0.96	Q8BGV0 Q8BIJ6 Q8CFI5 Q8VDC0	Iars2 Lars2 Nars2 Pars2
Biological Process	positive regulation of calcium ion transmembrane transport	7	GO:1904427	4	43	214	5001	2.17	0.11012759096158406	0.96	O55125 O55126 P14094 P17156	Atp1b1 Hspa2 Nipsnap1 Nipsnap2
Biological Process	DNA geometric change	7	GO:0032392	4	43	214	5001	2.17	0.11012759096158406	0.96	E9PZJ8 Q61687 Q6PDQ2 Q8BYH8	Ascc3 Atrx Chd4 Chd9
Biological Process	negative regulation of epidermal growth factor receptor signaling pathway	7	GO:0042059	4	43	214	5001	2.17	0.11012759096158406	0.96	A2AGH6 P26039 P42567 P60766	Cdc42 Eps15 Med12 Tln1
Biological Process	response to testosterone	4	GO:0033574	4	43	214	5001	2.17	0.11012759096158406	0.96	P47738 P54869 Q61937 Q99MD9	Aldh2 Hmgcs2 Nasp Npm1
Biological Process	response to lipid	3	GO:0033993	30	532	214	5001	1.32	0.11166490235856957	0.95	A2AGH6 B2RWS6 O09000 P06797 P07758 P08121 P09671 P13011 P14106 P14733 P17156 P20152 P28654 P38060 P45481 P45952 P47738 P53762 P54869 P63017 P97474 Q60793 Q61026 Q61937 Q6PDK2 Q8BHJ5 Q8CAY6 Q99MD9 Q9CZS1 Q9Z2E1	Acadm Acat2 Aldh1b1 Aldh2 Arnt C1qb Col3a1 Crebbp Ctsl Dcn Ep300 Hmgcl Hmgcs2 Hspa2 Hspa8 Klf4 Kmt2d Lmnb1 Mbd2 Med12 Nasp Ncoa2 Ncoa3 Npm1 Pitx2 Scd2 Serpina1a Sod2 Tbl1xr1 Vim
Biological Process	mitochondrial transmembrane transport	3	GO:1990542	5	60	214	5001	1.95	0.11238543584109413	0.95	P52196 Q8BMD8 Q91VR2 Q9DB20 Q9DCX2	Atp5f1c Atp5pd Atp5po Slc25a24 Tst
Biological Process	epidermal cell differentiation	5	GO:0009913	9	125	214	5001	1.68	0.11255657922842927	0.95	E9Q557 P11679 P60766 P97474 Q05512 Q3TKT4 Q60793 Q80X90 Q8BTM8	Cdc42 Dsp Flna Flnb Klf4 Krt8 Mark2 Pitx2 Smarca4
Biological Process	respiratory system development	4	GO:0060541	14	212	214	5001	1.54	0.11446898362606148	0.94	B2RWS6 P14733 P26039 P45481 P47738 P54869 P60766 P97474 P97801 Q3UH06 Q8BYH8 Q9CZS1 Q9D662 Q9JIY2	Aldh1b1 Aldh2 Cbll1 Cdc42 Chd9 Crebbp Ep300 Hmgcs2 Lmnb1 Pitx2 Rreb1 Sec23b Smn1 Tln1
Biological Process	response to nutrient levels	2	GO:0031667	23	389	214	5001	1.38	0.11553222260001808	0.94	P06797 P08121 P09671 P13011 P20152 P38060 P45952 P47738 P54869 P63017 P97474 P97864 Q62348 Q6NZJ6 Q8BHJ5 Q8BMD8 Q8BMS1 Q8CAY6 Q8QZT1 Q9CZS1 Q9D0K2 Q9WTP7 Q9Z2E1	Acadm Acat1 Acat2 Ak3 Aldh1b1 Aldh2 Casp7 Col3a1 Ctsl Eif4g1 Hadha Hmgcl Hmgcs2 Hspa8 Mbd2 Oxct1 Pitx2 Scd2 Slc25a24 Sod2 Tbl1xr1 Tsn Vim
Biological Process	cardiac septum morphogenesis	3	GO:0060411	3	28	214	5001	2.5	0.1157182042910167	0.94	O88491 P97474 Q8BYH8	Chd9 Nsd1 Pitx2
Biological Process	RNA secondary structure unwinding	5	GO:0010501	3	28	214	5001	2.5	0.1157182042910167	0.94	E9PZJ8 Q810A7 Q8K301	Ascc3 Ddx42 Ddx52
Biological Process	negative regulation of canonical NF-kappaB signal transduction	7	GO:0043124	3	28	214	5001	2.5	0.1157182042910167	0.94	B2RUR8 Q3TL44 Q99M87	Dnaja3 Nlrx1 Otud7b
Biological Process	embryonic eye morphogenesis	5	GO:0048048	3	28	214	5001	2.5	0.1157182042910167	0.94	P47738 P97474 Q9CZS1	Aldh1b1 Aldh2 Pitx2
Biological Process	cardiac muscle tissue morphogenesis	5	GO:0055008	3	28	214	5001	2.5	0.1157182042910167	0.94	E9Q557 P97474 Q8BYH8	Chd9 Dsp Pitx2
Biological Process	trabecula morphogenesis	3	GO:0061383	3	28	214	5001	2.5	0.1157182042910167	0.94	P08121 Q3TKT4 Q8BYH8	Chd9 Col3a1 Smarca4
Biological Process	morphogenesis of embryonic epithelium	4	GO:0016331	11	164	214	5001	1.57	0.11674995360038434	0.93	A2AGH6 B2RRD7 P47738 P60766 P61161 P97474 Q3UH06 Q3V3R1 Q8BWW9 Q9CZS1 Q9JIY2	Actr2 Aldh1b1 Aldh2 Brpf1 Cbll1 Cdc42 Med12 Mthfd1l Pitx2 Pkn2 Rreb1
Biological Process	renal tubule development	4	GO:0061326	4	44	214	5001	2.12	0.11730931829822444	0.93	Q8QZT1 Q99JW5 Q9DCD2 Q9DCS3	Acat1 Epcam Mecr Xab2
Biological Process	chaeta development	5	GO:0022416	4	44	214	5001	2.12	0.11730931829822444	0.93	A2AGH6 P70662 Q7TQH0 Q8BHJ5	Atxn2l Ldb1 Med12 Tbl1xr1
Biological Process	compound eye morphogenesis	6	GO:0001745	9	127	214	5001	1.66	0.11740030419556162	0.93	B2RWS6 P14733 P45481 Q3UH06 Q6PDK2 Q7TQH0 Q8BHJ5 Q8JZN5 Q99NH0	Acad9 Ankrd17 Atxn2l Crebbp Ep300 Kmt2d Lmnb1 Rreb1 Tbl1xr1
Biological Process	signaling	3	GO:0023052	59	1634	214	5001	0.84	0.11753082156852196	0.93	A2AGH6 B2RWS6 E9Q557 E9Q5C9 F8VPU2 O09000 O88343 P08121 P09671 P11679 P14094 P14733 P16546 P18572 P20152 P26039 P28654 P31001 P42567 P45481 P47738 P50544 P53762 P54227 P60766 P61161 P63017 P70662 P97474 P97801 P97864 Q05512 Q3TKT4 Q3UH06 Q3UUI3 Q60793 Q61026 Q61687 Q61937 Q6PDK2 Q76MZ3 Q7TT50 Q80V26 Q80X90 Q8BHJ5 Q8BPB0 Q8BPS4 Q8BTM8 Q8BWW9 Q8BYH8 Q8CBY1 Q8CHT1 Q8K1E0 Q8R4Y4 Q99JW5 Q99M87 Q99NH0 …	Acadvl Actr2 Aldh1b1 Aldh2 Ankrd17 Arnt Atp1b1 Atrx Bpnt2 Bsg Casp7 Cdc42 Cdc42bpb Chd9 Col3a1 Crebbp Dcn Des Dnaja3 Dsp Ep300 Epcam Eps15 Farp1 Flna Flnb Gpr180 Hspa8 Klf4 Kmt2d Krt8 Ldb1 Lmnb1 Mark2 Med12 Mob1b Mvp Ncoa2 Ncoa3 Ngef Nolc1 Npm1 Pitx2 Pkn2 Ppp2r1a Rreb1 Samd4a Slc4a4 Smarca4 Smn1 Sod2 Sptan1 Stab1 Stmn1 Stx5 Tbl1xr1 Them4 Tln1 Vim
Biological Process	inorganic ion homeostasis	3	GO:0098771	6	268	214	5001	0.52	0.11787270860970785	0.93	O88343 P09671 P14094 Q61102 Q8K1E0 Q9ESZ8	Abcb7 Atp1b1 Gtf2i Slc4a4 Sod2 Stx5
Biological Process	negative regulation of fatty acid metabolic process	6	GO:0045922	2	14	214	5001	3.34	0.1183896222798597	0.93	P50544 P51174	Acadl Acadvl
Biological Process	response to selenium ion	3	GO:0010269	2	14	214	5001	3.34	0.1183896222798597	0.93	P09671 P20152	Sod2 Vim
Biological Process	negative regulation of response to reactive oxygen species	6	GO:1901032	2	14	214	5001	3.34	0.1183896222798597	0.93	P63017 Q61316	Hspa4 Hspa8
Biological Process	negative regulation of cellular response to drug	5	GO:2001039	2	14	214	5001	3.34	0.1183896222798597	0.93	P63017 Q61316	Hspa4 Hspa8
Biological Process	proximal/distal pattern formation	4	GO:0009954	2	14	214	5001	3.34	0.1183896222798597	0.93	P47738 Q9CZS1	Aldh1b1 Aldh2
Biological Process	positive regulation by host of viral process	6	GO:0044794	2	14	214	5001	3.34	0.1183896222798597	0.93	P63017 Q80XU3	Hspa8 Nucks1
Biological Process	female genitalia development	5	GO:0030540	2	14	214	5001	3.34	0.1183896222798597	0.93	O09000 Q8BYH8	Chd9 Ncoa3
Biological Process	cellular modified amino acid catabolic process	3	GO:0042219	2	14	214	5001	3.34	0.1183896222798597	0.93	P51174 Q9D110	Acadl Mthfs
Biological Process	larval locomotory behavior	4	GO:0008345	2	14	214	5001	3.34	0.1183896222798597	0.93	P56959 P97801	Fus Smn1
Biological Process	thermosensory behavior	3	GO:0040040	2	14	214	5001	3.34	0.1183896222798597	0.93	B2RWS6 P45481	Crebbp Ep300
Biological Process	positive regulation of meiotic nuclear division	6	GO:0045836	2	14	214	5001	3.34	0.1183896222798597	0.93	Q6NZJ6 Q7TQH0	Atxn2l Eif4g1
Biological Process	ethanol catabolic process	6	GO:0006068	2	14	214	5001	3.34	0.1183896222798597	0.93	P47738 Q9CZS1	Aldh1b1 Aldh2
Biological Process	N-terminal protein amino acid modification	5	GO:0031365	2	14	214	5001	3.34	0.1183896222798597	0.93	B2RWS6 P45481	Crebbp Ep300
Biological Process	regulation of sarcomere organization	6	GO:0060297	2	14	214	5001	3.34	0.1183896222798597	0.93	B2RWS6 P45481	Crebbp Ep300
Biological Process	cerebellar cortex formation	3	GO:0021697	2	14	214	5001	3.34	0.1183896222798597	0.93	P70662 Q7TQH0	Atxn2l Ldb1
Biological Process	positive regulation of oocyte development	5	GO:0060282	2	14	214	5001	3.34	0.1183896222798597	0.93	Q61792 Q7TQH0	Atxn2l Lasp1
Biological Process	negative regulation of oxidative stress-induced intrinsic apoptotic signaling pathway	8	GO:1902176	2	14	214	5001	3.34	0.1183896222798597	0.93	P09671 Q61316	Hspa4 Sod2
Biological Process	cell migration in hindbrain	4	GO:0021535	2	14	214	5001	3.34	0.1183896222798597	0.93	Q80X90 Q8BTM8	Flna Flnb
Biological Process	meiosis I cytokinesis	4	GO:0007110	2	14	214	5001	3.34	0.1183896222798597	0.93	P14733 P33174	Kif4 Lmnb1
Biological Process	positive regulation of glial cell proliferation	6	GO:0060252	2	14	214	5001	3.34	0.1183896222798597	0.93	P20152 P31001	Des Vim
Biological Process	megakaryocyte differentiation	5	GO:0030219	2	14	214	5001	3.34	0.1183896222798597	0.93	B2RWS6 P45481	Crebbp Ep300
Biological Process	gastrulation with mouth forming second	5	GO:0001702	2	14	214	5001	3.34	0.1183896222798597	0.93	O88491 P70662	Ldb1 Nsd1
Biological Process	cellular response to endogenous stimulus	3	GO:0071495	20	652	214	5001	0.72	0.11876665136390445	0.93	A2AGH6 E9Q5C9 O09000 P08121 P14733 P20152 P47738 P50431 P53762 P54869 P60766 P61161 P97864 Q60793 Q61026 Q61937 Q6PDK2 Q8BKC5 Q8R1Q8 Q9D8E6	Actr2 Aldh2 Arnt Casp7 Cdc42 Col3a1 Dync1li1 Hmgcs2 Ipo5 Klf4 Kmt2d Lmnb1 Med12 Ncoa2 Ncoa3 Nolc1 Npm1 Rpl4 Shmt1 Vim
Biological Process	Wnt signaling pathway	4	GO:0016055	9	128	214	5001	1.64	0.11998898877479292	0.92	A2AGH6 B2RWS6 P45481 P60766 P70662 P97474 Q05512 Q60793 Q8BYH8	Cdc42 Chd9 Crebbp Ep300 Klf4 Ldb1 Mark2 Med12 Pitx2
Biological Process	system development	3	GO:0048731	102	2123	214	5001	1.12	0.1201613441460699	0.92	A2AGH6 A2AN08 B2RRD7 B2RWS6 E9Q557 E9Q5C9 F8VPU2 O09000 O35127 O88491 P05202 P06797 P08121 P09671 P11679 P13011 P14106 P14733 P16546 P18572 P20152 P25785 P26039 P28654 P31001 P38060 P45481 P45952 P47738 P52196 P53762 P54227 P54869 P56959 P60766 P61161 P62242 P63017 P70122 P70662 P82347 P97447 P97474 P97801 P97864 Q05512 Q3TKT4 Q3UH06 Q3V3R1 Q60597 Q60793 Q61026 Q61166 Q61316 Q61687 Q61937 Q64176 …	Acad9 Acadm Acat1 Acat2 Aco2 Actr2 Adnp Ak3 Aldh1b1 Aldh2 Ankrd17 Arnt Atrx Atxn2l Bpnt1 Bpnt2 Brpf1 Bsg C1qb Casp7 Casz1 Cbll1 Cdc42 Ces1e Chd4 Chd9 Col3a1 Crebbp Ctsl Dcn Des Dnaja3 Dsp Dync1li1 Eif4g1 Ep300 Epcam Farp1 Fhl1 Flna Flnb Fus Got2 Grcc10 Hmgcl Hmgcs2 Hnrnpab Hspa4 Hspa8 Klf4 Kmt2d Krt8 Lap3 Ldb1 Lemd3 Lmnb1 Mapre1 Mark2 Mbd2 Mecr Med12 Mthfd1l Mvp Nasp Ncoa2 Ncoa3 Ngef Nolc1 Npm1 N…
Biological Process	muscle cell differentiation	4	GO:0042692	14	218	214	5001	1.5	0.1208455781150588	0.92	P11679 P14733 P26039 P45952 P82347 P97474 P97801 Q3TKT4 Q61792 Q80X90 Q8BTM8 Q8BVA4 Q99NH0 Q9WUA3	Acadm Ankrd17 Flna Flnb Krt8 Lasp1 Lmnb1 Lmod1 Pfkp Pitx2 Sgcd Smarca4 Smn1 Tln1
Biological Process	positive regulation of defense response	5	GO:0031349	3	174	214	5001	0.4	0.12262640455833877	0.91	B2RWS6 P45481 Q99NH0	Ankrd17 Crebbp Ep300
Biological Process	regulation of secretion	5	GO:0051046	11	404	214	5001	0.64	0.12304600335473985	0.91	B2RWS6 P45481 P60766 Q61425 Q8BYH8 Q8CHT1 Q91VH2 Q9D0K2 Q9D662 Q9JMH9 Q9WUA3	Cdc42 Chd9 Crebbp Ep300 Hadh Myo18a Ngef Oxct1 Pfkp Sec23b Snx9
Biological Process	negative regulation of blood vessel morphogenesis	5	GO:2000181	4	45	214	5001	2.08	0.12469002665828977	0.9	P28654 Q60793 Q8R4Y4 Q9ESZ8	Dcn Gtf2i Klf4 Stab1
Biological Process	amino acid biosynthetic process	3	GO:0008652	4	45	214	5001	2.08	0.12469002665828977	0.9	P05202 P50431 Q3V3R1 Q9CZN7	Got2 Mthfd1l Shmt1 Shmt2
Biological Process	regulation of protein deacetylation	7	GO:0090311	3	29	214	5001	2.42	0.12521131382336817	0.9	B2RWS6 P45481 Q8BHJ5	Crebbp Ep300 Tbl1xr1
Biological Process	response to X-ray	5	GO:0010165	3	29	214	5001	2.42	0.12521131382336817	0.9	P97864 Q80XU3 Q9WU40	Casp7 Lemd3 Nucks1
Biological Process	cerebellar cortex development	3	GO:0021695	3	29	214	5001	2.42	0.12521131382336817	0.9	P70662 Q60597 Q7TQH0	Atxn2l Ldb1 Ogdh
Biological Process	protein methylation	4	GO:0006479	6	71	214	5001	1.97	0.12573293555628512	0.9	B2RWS6 O88491 P45481 Q6PDK2 Q6PDQ2 Q9CY58	Chd4 Crebbp Ep300 Kmt2d Nsd1 Serbp1
Biological Process	protein alkylation	5	GO:0008213	6	71	214	5001	1.97	0.12573293555628512	0.9	B2RWS6 O88491 P45481 Q6PDK2 Q6PDQ2 Q9CY58	Chd4 Crebbp Ep300 Kmt2d Nsd1 Serbp1
Biological Process	macromolecule biosynthetic process	3	GO:0009059	63	1250	214	5001	1.18	0.1257940100342995	0.9	A2AGH6 A2AN08 B2RRD7 B2RWS6 E9PZJ8 E9Q5C9 O09000 O88491 P07758 P28654 P45481 P45952 P53762 P56959 P62242 P63017 P63323 P70662 P97474 P97801 Q2VPQ9 Q3TKT4 Q3UH06 Q60793 Q61026 Q61464 Q61687 Q61937 Q64176 Q64213 Q6NZJ6 Q6PDK2 Q6PDQ2 Q80X90 Q80XU3 Q8BGD9 Q8BGV0 Q8BHJ5 Q8BHZ4 Q8BIH0 Q8BIJ6 Q8BTM8 Q8BWW9 Q8BXQ2 Q8BYH8 Q8CBY1 Q8CFI5 Q8CGF7 Q8VDC0 Q8VEE4 Q99020 Q99M87 Q99MD9 Q9CWL2 Q9CZL5 Q9D8E6 Q9DCD2 …	Acadm Adnp Arnt Ascc3 Atrx Brpf1 Casz1 Ces1e Chd4 Chd9 Crebbp Dcn Dnaja3 Eif4b Eif4g1 Entpd5 Ep300 Flna Flnb Fus Gtf2i Hnrnpab Hspa8 Iars2 Klf4 Kmt2d Lars2 Ldb1 Mbd2 Meaf6 Med12 Mrpl39 Nars2 Nasp Ncoa2 Ncoa3 Nolc1 Npm1 Nsd1 Nucks1 Pars2 Pcbd2 Pigt Pitx2 Pkn2 Pnkp Rpa1 Rpl4 Rps12 Rps8 Rreb1 Samd4a Sap130 Serpina1a Sf1 Smarca4 Smn1 Tbl1xr1 Tcerg1 Ubr4 Xab2 Znf592 Znf638
Biological Process	DNA replication	5	GO:0006260	7	95	214	5001	1.72	0.12603157554727734	0.9	A2AN08 Q61687 Q80XU3 Q8VEE4 Q99M87 Q99MD9 Q9JLV6	Atrx Dnaja3 Nasp Nucks1 Pnkp Rpa1 Ubr4
Biological Process	regulation of actin cytoskeleton organization	5	GO:0032956	14	222	214	5001	1.47	0.12658057028254396	0.9	B2RWS6 P06797 P14733 P16546 P45481 P54227 P60766 P61161 Q7TQH0 Q80X90 Q8BTM8 Q8BVA4 Q8CHT1 Q99JW5	Actr2 Atxn2l Cdc42 Crebbp Ctsl Ep300 Epcam Flna Flnb Lmnb1 Lmod1 Ngef Sptan1 Stmn1
Biological Process	positive regulation of response to stimulus	4	GO:0048584	31	928	214	5001	0.78	0.12668658351297474	0.9	A2AGH6 B2RWS6 O09000 O88491 P08121 P14106 P14733 P25785 P28654 P45481 P53762 P60766 P61161 P63017 P97864 Q3TKT4 Q3UH06 Q61026 Q61792 Q6PDK2 Q6PDQ2 Q76MZ3 Q80X90 Q80XU3 Q8BHJ5 Q8BTM8 Q8BWW9 Q8CHT1 Q99NH0 Q9D0K2 Q9Z2E1	Actr2 Ankrd17 Arnt C1qb Casp7 Cdc42 Chd4 Col3a1 Crebbp Dcn Ep300 Flna Flnb Hspa8 Kmt2d Lasp1 Lmnb1 Mbd2 Med12 Ncoa2 Ncoa3 Ngef Nsd1 Nucks1 Oxct1 Pkn2 Ppp2r1a Rreb1 Smarca4 Tbl1xr1 Timp2
Biological Process	MAPK cascade	5	GO:0000165	2	132	214	5001	0.35	0.12780880835262257	0.89	P16546 P60766	Cdc42 Sptan1
Biological Process	regulation of protein localization to membrane	6	GO:1905475	2	132	214	5001	0.35	0.12780880835262257	0.89	Q3UH06 Q8CHT1	Ngef Rreb1
Biological Process	regulation of ERBB signaling pathway	5	GO:1901184	6	72	214	5001	1.95	0.12825660484530627	0.89	A2AGH6 P26039 P42567 P60766 Q3TKT4 Q8BHJ5	Cdc42 Eps15 Med12 Smarca4 Tbl1xr1 Tln1
Biological Process	negative regulation of gene expression	7	GO:0010629	43	813	214	5001	1.24	0.12930255612254932	0.89	B2RUR8 B2RWS6 O88491 P14733 P26039 P45481 P50431 P53762 P60766 P62242 P63017 P63323 P70662 P97474 Q3TKT4 Q3UH06 Q60793 Q61026 Q61316 Q61687 Q61937 Q62348 Q6NZJ6 Q6PDK2 Q6PDQ2 Q76MZ3 Q7TQH0 Q80WC3 Q80X90 Q8BHJ5 Q8BIH0 Q8BTM8 Q8BYH8 Q8CBY1 Q8CGF7 Q99020 Q99M87 Q9CWL2 Q9CY58 Q9D8E6 Q9JLZ3 Q9Z103 Q9Z2E1	Adnp Arnt Atrx Atxn2l Auh Casz1 Cdc42 Chd4 Chd9 Crebbp Dnaja3 Eif4g1 Ep300 Flna Flnb Hnrnpab Hspa4 Hspa8 Klf4 Kmt2d Ldb1 Lmnb1 Mbd2 Ncoa2 Npm1 Nsd1 Otud7b Pitx2 Ppp2r1a Rpl4 Rps12 Rps8 Rreb1 Samd4a Sap130 Serbp1 Shmt1 Smarca4 Tbl1xr1 Tcerg1 Tln1 Tnrc18 Tsn
Biological Process	response to starvation	3	GO:0042594	12	181	214	5001	1.55	0.13000403639912714	0.89	P06797 P13011 P38060 P45952 P54869 P63017 P97864 Q62348 Q8BMS1 Q8QZT1 Q9D0K2 Q9WTP7	Acadm Acat1 Ak3 Casp7 Ctsl Hadha Hmgcl Hmgcs2 Hspa8 Oxct1 Scd2 Tsn
Biological Process	intracellular monoatomic cation homeostasis	5	GO:0030003	5	228	214	5001	0.51	0.13051522963819412	0.88	O88343 P14094 Q61102 Q8K1E0 Q9ESZ8	Abcb7 Atp1b1 Gtf2i Slc4a4 Stx5
Biological Process	cognition	4	GO:0050890	5	228	214	5001	0.51	0.13051522963819412	0.88	O35127 P61161 Q7TQH0 Q8BYH8 Q9Z103	Actr2 Adnp Atxn2l Chd9 Grcc10
Biological Process	negative regulation of gene expression, epigenetic	7	GO:0045814	6	73	214	5001	1.92	0.13099206920934497	0.88	P14733 Q3TKT4 Q61687 Q6PDK2 Q80WC3 Q9Z2E1	Atrx Kmt2d Lmnb1 Mbd2 Smarca4 Tnrc18
Biological Process	regulation of endocytosis	5	GO:0030100	5	230	214	5001	0.51	0.13101598769960088	0.88	P63017 Q7TQH0 Q91VH2 Q9JIY2 Q9JMH9	Atxn2l Cbll1 Hspa8 Myo18a Snx9
Biological Process	ubiquitin-dependent protein catabolic process	6	GO:0006511	5	231	214	5001	0.51	0.1313829718944063	0.88	A2AN08 B2RUR8 P52482 Q6P8I4 Q8BHJ5	Otud7b Pcnp Tbl1xr1 Ube2e1 Ubr4
Biological Process	meiotic cell cycle	2	GO:0051321	12	182	214	5001	1.54	0.13142983335477443	0.88	O88271 P14733 P17156 P33174 P61161 Q61687 Q6NZJ6 Q76MZ3 Q7TQH0 Q8K1E0 Q8VEE4 Q9WU40	Actr2 Atrx Atxn2l Cfdp1 Eif4g1 Hspa2 Kif4 Lemd3 Lmnb1 Ppp2r1a Rpa1 Stx5
Biological Process	protein modification by small protein removal	7	GO:0070646	2	140	214	5001	0.33	0.13200929933405378	0.88	B2RUR8 Q9CZN7	Otud7b Shmt2
Biological Process	trabecula formation	3	GO:0060343	2	15	214	5001	3.12	0.1329086561770073	0.88	P08121 Q3TKT4	Col3a1 Smarca4
Biological Process	positive regulation of neuron migration	7	GO:2001224	2	15	214	5001	3.12	0.1329086561770073	0.88	Q80X90 Q8BTM8	Flna Flnb
Biological Process	temperature homeostasis	3	GO:0001659	2	15	214	5001	3.12	0.1329086561770073	0.88	P50544 P51174	Acadl Acadvl
Biological Process	maintenance of epithelial integrity, open tracheal system	4	GO:0035160	2	15	214	5001	3.12	0.1329086561770073	0.88	P26039 Q3UH06	Rreb1 Tln1
Biological Process	carbohydrate phosphorylation	4	GO:0046835	2	15	214	5001	3.12	0.1329086561770073	0.88	Q91WG8 Q9WUA3	Gne Pfkp
Biological Process	negative regulation of cardiac muscle cell apoptotic process	9	GO:0010667	2	15	214	5001	3.12	0.1329086561770073	0.88	P63017 Q61937	Hspa8 Npm1
Biological Process	actin crosslink formation	6	GO:0051764	2	15	214	5001	3.12	0.1329086561770073	0.88	Q80X90 Q8BTM8	Flna Flnb
Biological Process	aspartate family amino acid biosynthetic process	6	GO:0009067	2	15	214	5001	3.12	0.1329086561770073	0.88	P05202 Q3V3R1	Got2 Mthfd1l
Biological Process	regulation of translational fidelity	3	GO:0006450	2	15	214	5001	3.12	0.1329086561770073	0.88	Q8BIJ6 Q8VDC0	Iars2 Lars2
Biological Process	response to immobilization stress	3	GO:0035902	2	15	214	5001	3.12	0.1329086561770073	0.88	P09671 P61161	Actr2 Sod2
Biological Process	astrocyte development	5	GO:0014002	2	15	214	5001	3.12	0.1329086561770073	0.88	P20152 P31001	Des Vim
Biological Process	positive regulation of glycoprotein biosynthetic process	7	GO:0010560	2	15	214	5001	3.12	0.1329086561770073	0.88	B2RWS6 P45481	Crebbp Ep300
Biological Process	glutamate metabolic process	6	GO:0006536	2	15	214	5001	3.12	0.1329086561770073	0.88	P05202 Q9D110	Got2 Mthfs
Biological Process	digestive system development	4	GO:0055123	10	141	214	5001	1.66	0.1330956484047024	0.88	P08121 P14733 P47738 P54869 P97474 Q6PDQ2 Q8BYH8 Q9CZS1 Q9DCD2 Q9JIY2	Aldh1b1 Aldh2 Cbll1 Chd4 Chd9 Col3a1 Hmgcs2 Lmnb1 Pitx2 Xab2
Biological Process	secretion by cell	3	GO:0032940	15	515	214	5001	0.68	0.13364856715201437	0.87	A2AN08 B2RWS6 E9Q557 P07758 P16546 P16675 P25785 P26039 P45481 P61161 P63017 Q8BTM8 Q8K1E0 Q8R1Q8 Q9EQK5	Actr2 Crebbp Ctsa Dsp Dync1li1 Ep300 Flna Hspa8 Mvp Serpina1a Sptan1 Stx5 Timp2 Tln1 Ubr4
Biological Process	aorta development	5	GO:0035904	3	30	214	5001	2.34	0.1349749095157868	0.87	P08121 Q3TKT4 Q8BYH8	Chd9 Col3a1 Smarca4
Biological Process	inner mitochondrial membrane organization	6	GO:0007007	3	30	214	5001	2.34	0.1349749095157868	0.87	Q91VR2 Q9DB20 Q9DCX2	Atp5f1c Atp5pd Atp5po
Biological Process	encapsulation of foreign target	3	GO:0035010	3	30	214	5001	2.34	0.1349749095157868	0.87	P60766 Q61166 Q8CHT1	Cdc42 Mapre1 Ngef
Biological Process	keratinization	2	GO:0031424	3	30	214	5001	2.34	0.1349749095157868	0.87	E9Q557 P11679 P60766	Cdc42 Dsp Krt8
Biological Process	sulfur compound catabolic process	4	GO:0044273	3	30	214	5001	2.34	0.1349749095157868	0.87	P28654 P52196 Q8QZT1	Acat1 Dcn Tst
Biological Process	DNA modification	4	GO:0006304	3	30	214	5001	2.34	0.1349749095157868	0.87	E9PZJ8 Q3TKT4 Q61687	Ascc3 Atrx Smarca4
Biological Process	negative regulation of supramolecular fiber organization	6	GO:1902904	8	106	214	5001	1.76	0.1367197484662547	0.86	P16546 P28654 P54227 P63017 Q61166 Q7TQH0 Q8BVA4 Q99JW5	Atxn2l Dcn Epcam Hspa8 Lmod1 Mapre1 Sptan1 Stmn1
Biological Process	regulation of response to stimulus	3	GO:0048583	60	1640	214	5001	0.85	0.13697460297018155	0.86	A2AGH6 B2RRD7 B2RUR8 B2RWS6 F8VPU2 O09000 O88491 P08121 P09671 P14106 P14733 P25785 P26039 P28654 P42567 P45481 P53762 P54227 P55264 P60766 P61161 P63017 P70662 P97801 P97864 Q05512 Q2VPQ9 Q3TKT4 Q3TL44 Q3UH06 Q3UUI3 Q60793 Q61026 Q61316 Q61687 Q61792 Q61937 Q6NZJ6 Q6PDK2 Q6PDQ2 Q76MZ3 Q7TQH0 Q80X90 Q80XU3 Q8BHJ5 Q8BTM8 Q8BWW9 Q8BYH8 Q8CBY1 Q8CHT1 Q8JZN5 Q8VEE4 Q99M87 Q99NH0 Q9D0K2 Q9DCX2 Q9ESZ8 …	Acad9 Actr2 Adk Ankrd17 Arnt Atp5pd Atrx Atxn2l Brpf1 C1qb Casp7 Cdc42 Chd4 Chd9 Col3a1 Crebbp Dcn Dnaja3 Eif4g1 Entpd5 Ep300 Eps15 Farp1 Flna Flnb Gtf2i Hspa4 Hspa8 Klf4 Kmt2d Lasp1 Ldb1 Lemd3 Lmnb1 Mark2 Mbd2 Meaf6 Med12 Ncoa2 Ncoa3 Ngef Nlrx1 Npm1 Nsd1 Nucks1 Otud7b Oxct1 Pkn2 Ppp2r1a Rpa1 Rreb1 Samd4a Smarca4 Smn1 Sod2 Stmn1 Tbl1xr1 Them4 Timp2 Tln1
Biological Process	response to activity	2	GO:0014823	6	75	214	5001	1.87	0.13708008282483003	0.86	P05202 P09671 P63017 Q61425 Q8BMD8 Q9D0K2	Got2 Hadh Hspa8 Oxct1 Slc25a24 Sod2
Biological Process	cytosolic transport	4	GO:0016482	8	107	214	5001	1.75	0.1383462329047912	0.86	P42567 P61161 P97864 Q64176 Q80X90 Q8BTM8 Q8K1E0 Q9D240	Actr2 Casp7 Ces1e Eps15 Flna Flnb Plekhj1 Stx5
Biological Process	pyridine nucleotide biosynthetic process	4	GO:0019363	4	47	214	5001	1.99	0.14002066681563896	0.85	P35486 Q60597 Q8BMF4 Q9WUA3	Dlat Ogdh Pdha1 Pfkp
Biological Process	regulation of potassium ion transport	7	GO:0043266	4	47	214	5001	1.99	0.14002066681563896	0.85	P14094 P97447 Q80X90 Q8BTM8	Atp1b1 Fhl1 Flna Flnb
Biological Process	positive regulation of viral life cycle	5	GO:1903902	4	47	214	5001	1.99	0.14002066681563896	0.85	P63017 Q80XU3 Q8BWW9 Q9JIQ8	Hspa8 Nucks1 Pkn2 Tmprss2
Biological Process	nicotinamide nucleotide biosynthetic process	5	GO:0019359	4	47	214	5001	1.99	0.14002066681563896	0.85	P35486 Q60597 Q8BMF4 Q9WUA3	Dlat Ogdh Pdha1 Pfkp
Biological Process	circadian behavior	3	GO:0048512	4	47	214	5001	1.99	0.14002066681563896	0.85	B2RWS6 P45481 Q61026 Q7TQH0	Atxn2l Crebbp Ep300 Ncoa2
Biological Process	cellular response to retinoic acid	5	GO:0071300	4	47	214	5001	1.99	0.14002066681563896	0.85	P08121 P47738 Q60793 Q9CZS1	Aldh1b1 Aldh2 Col3a1 Klf4
Biological Process	positive regulation of biological process	3	GO:0048518	92	2401	214	5001	0.9	0.14209190662278576	0.85	A2AGH6 B2RRD7 B2RWS6 E9Q5C9 O09000 O55125 O55126 O88491 P08121 P09671 P13011 P14094 P14106 P14733 P16546 P17156 P20152 P25785 P28654 P31001 P42567 P45481 P47738 P52482 P53395 P53762 P54227 P55264 P56959 P60766 P61161 P63017 P70662 P97447 P97474 P97801 P97864 Q03265 Q05512 Q3TKT4 Q3UH06 Q3UMU9 Q60793 Q61026 Q61166 Q61316 Q61687 Q61792 Q61937 Q6NZJ6 Q6PDK2 Q6PDQ2 Q76MZ3 Q7TQH0 Q80X90 Q80XU3 Q8BHJ5 …	Acat2 Actr2 Adk Adnp Aldh1b1 Aldh2 Ankrd17 Arnt Atp1b1 Atp5f1a Atrx Atxn2l Brpf1 C1qb Casp7 Casz1 Cbll1 Cdc42 Chd4 Chd9 Col3a1 Crebbp Dbt Dcn Des Dnaja3 Dync1li1 Eif4g1 Entpd5 Ep300 Epcam Eps15 Fhl1 Flna Flnb Fus Hdgfl2 Hnrnpab Hspa2 Hspa4 Hspa8 Ipo5 Klf4 Kmt2d Lasp1 Ldb1 Lmnb1 Lmod1 Mapre1 Mark2 Mbd2 Med12 Mob1b Myo18a Ncoa2 Ncoa3 Ngef Nipsnap1 Nipsnap2 Nmd3 Nolc1 Npm1 Nsd1 Nucks1 Oxct1 Pcbd2 Pf…
Biological Process	cellular response to hormone stimulus	4	GO:0032870	10	375	214	5001	0.62	0.14238634691174482	0.85	A2AGH6 E9Q5C9 O09000 P14733 P47738 P53762 P54869 Q61026 Q61937 Q6PDK2	Aldh2 Arnt Hmgcs2 Kmt2d Lmnb1 Med12 Ncoa2 Ncoa3 Nolc1 Npm1
Biological Process	development of primary sexual characteristics	3	GO:0045137	12	189	214	5001	1.48	0.14389750302165358	0.84	O09000 P06797 P14733 P54869 P97474 Q61026 Q61687 Q64213 Q7TQH0 Q80X90 Q8BTM8 Q99MD9	Atrx Atxn2l Ctsl Flna Flnb Hmgcs2 Lmnb1 Nasp Ncoa2 Ncoa3 Pitx2 Sf1
Biological Process	gonad development	4	GO:0008406	12	189	214	5001	1.48	0.14389750302165358	0.84	O09000 P06797 P14733 P54869 P97474 Q61026 Q61687 Q64213 Q7TQH0 Q80X90 Q8BTM8 Q99MD9	Atrx Atxn2l Ctsl Flna Flnb Hmgcs2 Lmnb1 Nasp Ncoa2 Ncoa3 Pitx2 Sf1
Biological Process	urogenital system development	4	GO:0001655	12	189	214	5001	1.48	0.14389750302165358	0.84	A2AGH6 P28654 P47738 P52196 P54869 P63017 Q61316 Q8QZT1 Q99JW5 Q9CZS1 Q9DCD2 Q9DCS3	Acat1 Aldh1b1 Aldh2 Dcn Epcam Hmgcs2 Hspa4 Hspa8 Mecr Med12 Tst Xab2
Biological Process	cardiac chamber development	3	GO:0003205	6	77	214	5001	1.82	0.14396027715515788	0.84	E9Q557 O88491 P53762 P97474 Q3TKT4 Q8BYH8	Arnt Chd9 Dsp Nsd1 Pitx2 Smarca4
Biological Process	intracellular receptor signaling pathway	4	GO:0030522	8	110	214	5001	1.7	0.1441509961490069	0.84	A2AGH6 O09000 P47738 P53762 P97474 Q61026 Q6PDK2 Q9CZS1	Aldh1b1 Aldh2 Arnt Kmt2d Med12 Ncoa2 Ncoa3 Pitx2
Biological Process	cranial skeletal system development	3	GO:1904888	3	31	214	5001	2.26	0.14499187552380452	0.84	A2AGH6 P97474 Q3V3R1	Med12 Mthfd1l Pitx2
Biological Process	heart looping	5	GO:0001947	3	31	214	5001	2.26	0.14499187552380452	0.84	P47738 P97474 Q9CZS1	Aldh1b1 Aldh2 Pitx2
Biological Process	regulation of cardiac muscle cell action potential	4	GO:0098901	3	31	214	5001	2.26	0.14499187552380452	0.84	E9Q557 Q80X90 Q8BTM8	Dsp Flna Flnb
Biological Process	positive regulation of ATP metabolic process	8	GO:1903580	3	31	214	5001	2.26	0.14499187552380452	0.84	P53762 P97801 Q9WUZ9	Arnt Entpd5 Smn1
Biological Process	epithelial structure maintenance	5	GO:0010669	3	31	214	5001	2.26	0.14499187552380452	0.84	P26039 P70662 Q3UH06	Ldb1 Rreb1 Tln1
Biological Process	positive regulation of viral genome replication	5	GO:0045070	3	31	214	5001	2.26	0.14499187552380452	0.84	P63017 Q80XU3 Q8BWW9	Hspa8 Nucks1 Pkn2
Biological Process	neuromuscular synaptic transmission	8	GO:0007274	3	31	214	5001	2.26	0.14499187552380452	0.84	P16546 P60766 P97801	Cdc42 Smn1 Sptan1
Biological Process	vasculogenesis	4	GO:0001570	3	31	214	5001	2.26	0.14499187552380452	0.84	B2RRD7 P97474 Q3TKT4	Brpf1 Pitx2 Smarca4
Biological Process	RNA metabolic process	4	GO:0016070	62	1237	214	5001	1.17	0.1452822516487613	0.84	A2AGH6 B2RRD7 B2RWS6 E9PZJ8 E9Q5C9 O09000 O88491 P45481 P53762 P56959 P62242 P63017 P63323 P70122 P70662 P97474 P97801 Q2VPQ9 Q3TKT4 Q3UH06 Q60793 Q61026 Q61464 Q61687 Q61937 Q62348 Q64213 Q6NZJ6 Q6PDK2 Q6PDQ2 Q76MZ3 Q80X90 Q80XU3 Q810A7 Q8BGV0 Q8BHJ5 Q8BHZ4 Q8BIH0 Q8BIJ6 Q8BJM7 Q8BTI8 Q8BTM8 Q8BWW9 Q8BYH8 Q8BZS9 Q8CBY1 Q8CFI5 Q8CGF7 Q8K301 Q8VDC0 Q99020 Q9CWH5 Q9CWL2 Q9CZL5 Q9D8E6 Q9DCD2 Q9ESZ8 …	Adnp Arnt Ascc3 Atrx Auh Brpf1 Casz1 Cbll1 Chd4 Chd9 Crebbp Ddx42 Ddx52 Dhx32 Eif4g1 Ep300 Flna Flnb Fus Gtf2i Hnrnpab Hspa8 Iars2 Klf4 Kmt2d Lars2 Ldb1 Mbd2 Meaf6 Med12 Nars2 Ncoa2 Ncoa3 Nolc1 Npm1 Nsd1 Nucks1 Pars2 Pcbd2 Pitx2 Pkn2 Ppp2r1a Rpl4 Rps12 Rps8 Rreb1 Samd4a Sap130 Sbds Sf1 Smarca4 Smn1 Srrm2 Tbl1xr1 Tcerg1 Trmt11 Tsn Tyw1 Xab2 Znf592 Znf638 Zranb2
Biological Process	positive regulation of supramolecular fiber organization	6	GO:1902905	10	149	214	5001	1.57	0.1460150200543981	0.84	B2RWS6 P14733 P45481 P60766 P61161 Q61166 Q80X90 Q8BTM8 Q8BVA4 Q8CHT1	Actr2 Cdc42 Crebbp Ep300 Flna Flnb Lmnb1 Lmod1 Mapre1 Ngef
Biological Process	protein catabolic process	4	GO:0030163	8	314	214	5001	0.6	0.1477049253639401	0.83	A2AN08 B2RUR8 P06797 P16675 P52482 P63017 Q6P8I4 Q8BHJ5	Ctsa Ctsl Hspa8 Otud7b Pcnp Tbl1xr1 Ube2e1 Ubr4
Biological Process	intrinsic apoptotic signaling pathway in response to DNA damage by p53 class mediator	6	GO:0042771	2	16	214	5001	2.92	0.14780333294983336	0.83	B2RWS6 P45481	Crebbp Ep300
Biological Process	blastocyst growth	3	GO:0001832	2	16	214	5001	2.92	0.14780333294983336	0.83	P70122 Q3TKT4	Sbds Smarca4
Biological Process	response to vitamin E	4	GO:0033197	2	16	214	5001	2.92	0.14780333294983336	0.83	P08121 P54869	Col3a1 Hmgcs2
Biological Process	cytoplasmic translational initiation	4	GO:0002183	2	16	214	5001	2.92	0.14780333294983336	0.83	Q6NZJ6 Q8BGD9	Eif4b Eif4g1
Biological Process	heart trabecula morphogenesis	4	GO:0061384	2	16	214	5001	2.92	0.14780333294983336	0.83	Q3TKT4 Q8BYH8	Chd9 Smarca4
Biological Process	positive regulation of glycolytic process	6	GO:0045821	2	16	214	5001	2.92	0.14780333294983336	0.83	P53762 Q9WUZ9	Arnt Entpd5
Biological Process	cerebellar cortex morphogenesis	3	GO:0021696	2	16	214	5001	2.92	0.14780333294983336	0.83	P70662 Q7TQH0	Atxn2l Ldb1
Biological Process	positive regulation of nucleotide catabolic process	6	GO:0030813	2	16	214	5001	2.92	0.14780333294983336	0.83	P53762 Q9WUZ9	Arnt Entpd5
Biological Process	negative regulation of stress fiber assembly	7	GO:0051497	2	16	214	5001	2.92	0.14780333294983336	0.83	P54227 Q99JW5	Epcam Stmn1
Biological Process	adenylate cyclase-inhibiting G protein-coupled receptor signaling pathway	5	GO:0007193	2	16	214	5001	2.92	0.14780333294983336	0.83	Q80X90 Q8BTM8	Flna Flnb
Biological Process	negative regulation of nematode larval development	6	GO:0061064	2	16	214	5001	2.92	0.14780333294983336	0.83	A2AGH6 Q6PDQ2	Chd4 Med12
Biological Process	mitochondrial genome maintenance	6	GO:0000002	2	16	214	5001	2.92	0.14780333294983336	0.83	Q99M87 Q9JKF7	Dnaja3 Mrpl39
Biological Process	cell differentiation involved in embryonic placenta development	3	GO:0060706	2	16	214	5001	2.92	0.14780333294983336	0.83	P06797 P11679	Ctsl Krt8
Biological Process	positive regulation of glycoprotein metabolic process	7	GO:1903020	2	16	214	5001	2.92	0.14780333294983336	0.83	B2RWS6 P45481	Crebbp Ep300
Biological Process	cellular response to hepatocyte growth factor stimulus	5	GO:0035729	2	16	214	5001	2.92	0.14780333294983336	0.83	B2RWS6 P45481	Crebbp Ep300
Biological Process	regulation of cellular response to oxidative stress	5	GO:1900407	4	48	214	5001	1.95	0.14795615223994	0.83	P09671 P63017 Q61316 Q8JZN5	Acad9 Hspa4 Hspa8 Sod2
Biological Process	central nervous system neuron development	5	GO:0021954	4	48	214	5001	1.95	0.14795615223994	0.83	A2AGH6 O35127 Q60597 Q8CBY1	Grcc10 Med12 Ogdh Samd4a
Biological Process	embryonic placenta development	5	GO:0001892	4	48	214	5001	1.95	0.14795615223994	0.83	O09000 P06797 P11679 P53762	Arnt Ctsl Krt8 Ncoa3
Biological Process	negative regulation of G1/S transition of mitotic cell cycle	8	GO:2000134	4	48	214	5001	1.95	0.14795615223994	0.83	B2RWS6 P97447 Q3TKT4 Q60793	Ep300 Fhl1 Klf4 Smarca4
Biological Process	negative regulation of ERBB signaling pathway	6	GO:1901185	4	48	214	5001	1.95	0.14795615223994	0.83	A2AGH6 P26039 P42567 P60766	Cdc42 Eps15 Med12 Tln1
Biological Process	protein-DNA complex organization	5	GO:0071824	8	113	214	5001	1.65	0.15129376893507196	0.82	B2RWS6 P45481 Q3TKT4 Q61687 Q61937 Q6PDQ2 Q8VEE4 Q99MD9	Atrx Chd4 Crebbp Ep300 Nasp Npm1 Rpa1 Smarca4
Biological Process	monoatomic cation homeostasis	4	GO:0055080	6	257	214	5001	0.55	0.15137542578156138	0.82	O88343 P09671 P14094 Q61102 Q8K1E0 Q9ESZ8	Abcb7 Atp1b1 Gtf2i Slc4a4 Sod2 Stx5
Biological Process	positive regulation of cation transmembrane transport	7	GO:1904064	6	79	214	5001	1.77	0.15159576235246316	0.82	O55125 O55126 P14094 P17156 Q80X90 Q8BTM8	Atp1b1 Flna Flnb Hspa2 Nipsnap1 Nipsnap2
Biological Process	immune effector process	2	GO:0002252	14	472	214	5001	0.69	0.1520155577024298	0.82	A2AN08 E9Q557 P07758 P14106 P16546 P16675 P25785 P60766 P61161 P63017 Q61166 Q8CHT1 Q8R1Q8 Q9EQK5	Actr2 C1qb Cdc42 Ctsa Dsp Dync1li1 Hspa8 Mapre1 Mvp Ngef Serpina1a Sptan1 Timp2 Ubr4
Biological Process	biological regulation	1	GO:0065007	158	3895	214	5001	0.95	0.1522810420697201	0.82	A2AGH6 A3KGB4 B2RRD7 B2RUR8 B2RWS6 E9PZJ8 E9Q557 E9Q5C9 F8VPU2 O08749 O09000 O35127 O55125 O55126 O88271 O88343 O88491 P05202 P06797 P07758 P08121 P09671 P11679 P13011 P14094 P14106 P14733 P16332 P16546 P16675 P17156 P18572 P20152 P25785 P26039 P28654 P31001 P33174 P42567 P45481 P45952 P47738 P50431 P50544 P51174 P52482 P53395 P53762 P54227 P54869 P55264 P56959 P60766 P61161 P62242 P63017 P63323 …	Abcb7 Acad9 Acadl Acadm Acadvl Acat2 Actr2 Adk Adnp Ak3 Aldh1b1 Aldh2 Ankrd17 Arnt Ascc3 Atp1b1 Atp5f1a Atp5pd Atrx Atxn2l Auh Bpnt2 Brpf1 Bsg C1qb Casp7 Casz1 Cbll1 Cdc42 Cdc42bpb Ces1e Cfdp1 Chd4 Chd9 Clybl Col3a1 Crebbp Ctsa Ctsl Dbt Dcn Ddx42 Des Dld Dnaja3 Dsp Dync1li1 Eci2 Eif4b Eif4g1 Entpd5 Ep300 Epcam Eps15 Farp1 Fhl1 Flna Flnb Fus Got2 Gpr180 Grcc10 Gtf2i Hadh Hdgfl2 Hmgcs2 Hnrnpab Hspa…
Biological Process	regulation of protein transport	5	GO:0051223	11	390	214	5001	0.66	0.1523816120434457	0.82	B2RWS6 E9Q5C9 P45481 P60766 P63017 Q61425 Q8BKC5 Q91XT4 Q9D0K2 Q9JMH9 Q9WUA3	Cdc42 Crebbp Ep300 Hadh Hspa8 Ipo5 Myo18a Nolc1 Oxct1 Pfkp Sec16b
Biological Process	regulation of mitotic nuclear division	6	GO:0007088	8	114	214	5001	1.64	0.15396074349261735	0.81	B2RWS6 P33174 P45481 P60766 Q61687 Q7TQH0 Q8R1Q8 Q99JN2	Atrx Atxn2l Cdc42 Crebbp Dync1li1 Ep300 Kif4 Klhl22
Biological Process	mesenchyme development	4	GO:0060485	8	114	214	5001	1.64	0.15396074349261735	0.81	A2AGH6 E9Q5C9 P47738 P97474 Q80X90 Q8BTM8 Q99020 Q9CZS1	Aldh1b1 Aldh2 Flna Flnb Hnrnpab Med12 Nolc1 Pitx2
Biological Process	positive regulation of nucleotide metabolic process	6	GO:0045981	3	32	214	5001	2.19	0.15524507040602975	0.81	P53762 P97801 Q9WUZ9	Arnt Entpd5 Smn1
Biological Process	RNA methylation	4	GO:0001510	3	32	214	5001	2.19	0.15524507040602975	0.81	E9Q5C9 Q9CWH5 Q9JIY2	Cbll1 Nolc1 Trmt11
Biological Process	regulation of extracellular matrix organization	5	GO:1903053	3	32	214	5001	2.19	0.15524507040602975	0.81	P28654 Q9D662 Q9WU40	Dcn Lemd3 Sec23b
Biological Process	positive regulation of purine nucleotide metabolic process	7	GO:1900544	3	32	214	5001	2.19	0.15524507040602975	0.81	P53762 P97801 Q9WUZ9	Arnt Entpd5 Smn1
Biological Process	aspartate family amino acid metabolic process	5	GO:0009066	3	32	214	5001	2.19	0.15524507040602975	0.81	P05202 Q3V3R1 Q8R1K4	Got2 Mthfd1l Phykpl
Biological Process	response to hyperoxia	3	GO:0055093	3	32	214	5001	2.19	0.15524507040602975	0.81	P08121 P09671 P47738	Aldh2 Col3a1 Sod2
Biological Process	regulation of cardiac muscle cell contraction	6	GO:0086004	3	32	214	5001	2.19	0.15524507040602975	0.81	E9Q557 Q80X90 Q8BTM8	Dsp Flna Flnb
Biological Process	negative regulation of vasculature development	5	GO:1901343	4	49	214	5001	1.91	0.1560617867766077	0.81	P28654 Q60793 Q8R4Y4 Q9ESZ8	Dcn Gtf2i Klf4 Stab1
Biological Process	rhythmic behavior	3	GO:0007622	4	49	214	5001	1.91	0.1560617867766077	0.81	B2RWS6 P45481 Q61026 Q7TQH0	Atxn2l Crebbp Ep300 Ncoa2
Biological Process	cardiac septum development	3	GO:0003279	4	49	214	5001	1.91	0.1560617867766077	0.81	O88491 P97474 Q3TKT4 Q8BYH8	Chd9 Nsd1 Pitx2 Smarca4
Biological Process	negative regulation of transcription by RNA polymerase II	9	GO:0000122	19	328	214	5001	1.35	0.15828681858957613	0.8	B2RUR8 B2RWS6 O88491 P45481 P53762 P97474 Q3TKT4 Q3UH06 Q60793 Q61026 Q61687 Q6PDQ2 Q8BHJ5 Q8BIH0 Q8BYH8 Q8CGF7 Q99020 Q99M87 Q9Z2E1	Arnt Atrx Chd4 Chd9 Crebbp Dnaja3 Ep300 Hnrnpab Klf4 Mbd2 Ncoa2 Nsd1 Otud7b Pitx2 Rreb1 Sap130 Smarca4 Tbl1xr1 Tcerg1
Biological Process	positive regulation of RNA metabolic process	6	GO:0051254	37	701	214	5001	1.23	0.15915234176182727	0.8	A2AGH6 B2RRD7 B2RWS6 E9Q5C9 O09000 O88491 P08121 P28654 P45481 P53762 P56959 P63017 P70662 P97474 P97801 P97864 Q3TKT4 Q3UH06 Q60793 Q61026 Q61166 Q61316 Q61687 Q61937 Q6PDK2 Q80XU3 Q8BHJ5 Q8BWW9 Q8BYH8 Q8CBY1 Q8CGF7 Q99020 Q99JW5 Q99L48 Q9CWL2 Q9CZL5 Q9WUA3	Arnt Atrx Brpf1 Casp7 Casz1 Chd9 Col3a1 Crebbp Dcn Ep300 Epcam Fus Hnrnpab Hspa4 Hspa8 Klf4 Kmt2d Ldb1 Mapre1 Med12 Ncoa2 Ncoa3 Nmd3 Nolc1 Npm1 Nsd1 Nucks1 Pcbd2 Pfkp Pitx2 Pkn2 Rreb1 Samd4a Smarca4 Smn1 Tbl1xr1 Tcerg1
Biological Process	cellular component assembly involved in morphogenesis	3	GO:0010927	8	116	214	5001	1.61	0.15970899076637596	0.8	P11679 P26039 P60766 P82347 P97801 Q61792 Q8BVA4 Q99NH0	Ankrd17 Cdc42 Krt8 Lasp1 Lmod1 Sgcd Smn1 Tln1
Biological Process	glucose metabolic process	5	GO:0006006	6	81	214	5001	1.73	0.15994943360661704	0.8	P05202 P08249 P35486 Q8BHN3 Q8BMF4 Q9WUA3	Dlat Ganab Got2 Mdh2 Pdha1 Pfkp
Biological Process	chemical homeostasis	2	GO:0048878	15	497	214	5001	0.71	0.16106883709546443	0.79	O88343 P09671 P13011 P14094 P28654 P54227 P97447 Q61102 Q80XU3 Q8BMD8 Q8JZN5 Q8K1E0 Q9ESZ8 Q9WUA3 Q9Z103	Abcb7 Acad9 Adnp Atp1b1 Dcn Fhl1 Gtf2i Nucks1 Pfkp Scd2 Slc25a24 Slc4a4 Sod2 Stmn1 Stx5
Biological Process	positive regulation of locomotion	4	GO:0040017	9	332	214	5001	0.63	0.16109646789314408	0.79	P08121 P09671 Q03265 Q3UH06 Q61166 Q80X90 Q8BTM8 Q99JW5 Q9JIY2	Atp5f1a Cbll1 Col3a1 Epcam Flna Flnb Mapre1 Rreb1 Sod2
Biological Process	positive regulation of endocytosis	5	GO:0045807	3	157	214	5001	0.45	0.16133833711706688	0.79	P63017 Q9JIY2 Q9JMH9	Cbll1 Hspa8 Myo18a
Biological Process	response to reactive oxygen species	4	GO:0000302	3	156	214	5001	0.45	0.1613495622029004	0.79	P08121 P09671 Q60793	Col3a1 Klf4 Sod2
Biological Process	proteasomal protein catabolic process	5	GO:0010498	3	158	214	5001	0.44	0.16144974662668454	0.79	P52482 Q6P8I4 Q8BHJ5	Pcnp Tbl1xr1 Ube2e1
Biological Process	multicellular organism development	2	GO:0007275	116	2471	214	5001	1.1	0.16235070030923504	0.79	A2AGH6 A2AN08 B2RRD7 B2RWS6 E9Q557 E9Q5C9 F8VPU2 O08749 O09000 O35127 O88271 O88491 P05202 P06797 P07758 P08121 P09671 P11679 P13011 P14106 P14733 P16332 P16546 P17156 P18572 P20152 P25785 P26039 P28654 P31001 P38060 P45481 P45952 P47738 P50431 P52196 P53762 P54227 P54869 P56959 P60766 P61161 P62242 P63017 P70122 P70662 P82347 P97447 P97474 P97801 P97864 Q05512 Q3TKT4 Q3UH06 Q3V3R1 Q60597 Q60793 …	Acad9 Acadm Acat1 Acat2 Aco2 Actr2 Adnp Ak3 Aldh1b1 Aldh2 Ankrd17 Arnt Atp5pd Atp5po Atrx Atxn2l Bpnt1 Bpnt2 Brpf1 Bsg C1qb Casp7 Casz1 Cbll1 Cdc42 Ces1e Cfdp1 Chd4 Chd9 Col3a1 Crebbp Ctsl Dcn Des Dld Dnaja3 Dsp Dync1li1 Eif4g1 Ep300 Epcam Farp1 Fhl1 Flna Flnb Fus Got2 Grcc10 Gtf2i Hadha Hadhb Hmgcl Hmgcs2 Hnrnpab Hspa2 Hspa4 Hspa8 Klf4 Kmt2d Krt8 Lap3 Lasp1 Ldb1 Lemd3 Lmnb1 Mapre1 Mark2 Mbd2 Mec…
Biological Process	organelle organization	4	GO:0006996	84	1732	214	5001	1.13	0.16279708780021446	0.79	A2AGH6 A2APY7 B2RRD7 B2RWS6 E9PZJ8 E9Q557 E9Q5C9 F8VPU2 O09000 O88271 O88491 P07758 P09671 P11679 P14733 P16546 P17156 P20152 P26039 P31001 P33174 P38060 P42567 P45481 P52482 P54227 P60766 P61161 P63017 P70122 P70662 P82347 P97801 P97864 Q05512 Q2VPQ9 Q3TKT4 Q3UUI3 Q61166 Q61316 Q61687 Q61792 Q61937 Q64213 Q6NZJ6 Q6PDK2 Q6PDQ2 Q76MZ3 Q7TQH0 Q7TT50 Q80WC3 Q80X90 Q80XU3 Q8BHJ5 Q8BTM8 Q8BVA4 Q8BWW9 …	Acad9 Actr2 Ankrd17 Ascc3 Atp5f1c Atp5pd Atp5po Atrx Atxn2l Brpf1 Casp7 Cbll1 Cdc42 Cdc42bpb Cfdp1 Chd4 Chd9 Crebbp Des Dnaja3 Dsp Dync1li1 Eci2 Eif4g1 Ep300 Eps15 Farp1 Flna Flnb Hmgcl Hspa2 Hspa4 Hspa8 Kif4 Klhl22 Kmt2d Krt8 Lasp1 Ldb1 Lemd3 Lmnb1 Lmod1 Mapre1 Mark2 Mbd2 Meaf6 Med12 Mrpl39 Myo18a Nasp Ncoa3 Ndufa5 Ndufaf5 Nolc1 Npm1 Nsd1 Nucks1 Pitrm1 Pkn2 Plekhj1 Ppan Ppp2r1a Rpa1 Samd4a Sbds …
Biological Process	negative regulation of hippo signaling	7	GO:0035331	2	17	214	5001	2.75	0.163015324600616	0.79	Q05512 Q76MZ3	Mark2 Ppp2r1a
Biological Process	early endosome to late endosome transport	5	GO:0045022	2	17	214	5001	2.75	0.163015324600616	0.79	Q80X90 Q8BTM8	Flna Flnb
Biological Process	glycogen catabolic process	6	GO:0005980	2	17	214	5001	2.75	0.163015324600616	0.79	Q8BHN3 Q9WUA3	Ganab Pfkp
Biological Process	response to hepatocyte growth factor	4	GO:0035728	2	17	214	5001	2.75	0.163015324600616	0.79	B2RWS6 P45481	Crebbp Ep300
Biological Process	regulation of smooth muscle cell differentiation	6	GO:0051150	2	17	214	5001	2.75	0.163015324600616	0.79	P09671 Q99NH0	Ankrd17 Sod2
Biological Process	compound eye photoreceptor fate commitment	7	GO:0001752	2	17	214	5001	2.75	0.163015324600616	0.79	B2RWS6 P45481	Crebbp Ep300
Biological Process	polysaccharide catabolic process	4	GO:0000272	2	17	214	5001	2.75	0.163015324600616	0.79	Q8BHN3 Q9WUA3	Ganab Pfkp
Biological Process	aorta morphogenesis	6	GO:0035909	2	17	214	5001	2.75	0.163015324600616	0.79	P08121 Q8BYH8	Chd9 Col3a1
Biological Process	chaperone cofactor-dependent protein refolding	4	GO:0051085	2	17	214	5001	2.75	0.163015324600616	0.79	P63017 Q61316	Hspa4 Hspa8
Biological Process	regulation of cardiac muscle cell membrane repolarization	4	GO:0099623	2	17	214	5001	2.75	0.163015324600616	0.79	Q80X90 Q8BTM8	Flna Flnb
Biological Process	protein K63-linked deubiquitination	9	GO:0070536	2	17	214	5001	2.75	0.163015324600616	0.79	B2RUR8 Q9CZN7	Otud7b Shmt2
Biological Process	glucan catabolic process	5	GO:0009251	2	17	214	5001	2.75	0.163015324600616	0.79	Q8BHN3 Q9WUA3	Ganab Pfkp
Biological Process	negative regulation of cell cycle G1/S phase transition	8	GO:1902807	4	50	214	5001	1.87	0.1643298955300468	0.78	B2RWS6 P97447 Q3TKT4 Q60793	Ep300 Fhl1 Klf4 Smarca4
Biological Process	regulation of actin filament bundle assembly	5	GO:0032231	6	82	214	5001	1.71	0.16438393511411664	0.78	P54227 P60766 Q80X90 Q8BTM8 Q8CHT1 Q99JW5	Cdc42 Epcam Flna Flnb Ngef Stmn1
Biological Process	artery morphogenesis	5	GO:0048844	3	33	214	5001	2.12	0.16571740179375405	0.78	P08121 Q3TKT4 Q8BYH8	Chd9 Col3a1 Smarca4
Biological Process	hair follicle development	3	GO:0001942	3	33	214	5001	2.12	0.16571740179375405	0.78	P06797 P60766 P70662	Cdc42 Ctsl Ldb1
Biological Process	positive regulation of protein import into nucleus	7	GO:0042307	3	33	214	5001	2.12	0.16571740179375405	0.78	B2RWS6 P45481 Q8BKC5	Crebbp Ep300 Ipo5
Biological Process	'de novo' protein folding	3	GO:0006458	3	33	214	5001	2.12	0.16571740179375405	0.78	P63017 Q61316 Q9WUZ9	Entpd5 Hspa4 Hspa8
Biological Process	leukocyte homeostasis	2	GO:0001776	3	33	214	5001	2.12	0.16571740179375405	0.78	Q3V3R1 Q8BWW9 Q99M87	Dnaja3 Mthfd1l Pkn2
Biological Process	regulation of actin filament-based movement	5	GO:1903115	3	33	214	5001	2.12	0.16571740179375405	0.78	E9Q557 Q80X90 Q8BTM8	Dsp Flna Flnb
Biological Process	cardiac ventricle morphogenesis	4	GO:0003208	3	33	214	5001	2.12	0.16571740179375405	0.78	E9Q557 P53762 Q8BYH8	Arnt Chd9 Dsp
Biological Process	determination of heart left/right asymmetry	6	GO:0061371	3	33	214	5001	2.12	0.16571740179375405	0.78	P47738 P97474 Q9CZS1	Aldh1b1 Aldh2 Pitx2
Biological Process	ventricular septum development	4	GO:0003281	3	33	214	5001	2.12	0.16571740179375405	0.78	O88491 P97474 Q3TKT4	Nsd1 Pitx2 Smarca4
Biological Process	mitotic spindle assembly	5	GO:0090307	3	33	214	5001	2.12	0.16571740179375405	0.78	P33174 Q80X90 Q8BTM8	Flna Flnb Kif4
Biological Process	catabolic process	2	GO:0009056	53	1046	214	5001	1.18	0.16895502579048277	0.77	A2AN08 B2RUR8 O08749 P05202 P06797 P16675 P28654 P35486 P38060 P45952 P47738 P50431 P50544 P51174 P52196 P52482 P62242 P63017 P63323 Q05512 Q3URE1 Q60597 Q61425 Q62087 Q64176 Q6NZJ6 Q6P1B1 Q6P8I4 Q76MZ3 Q8BHJ5 Q8BHN3 Q8BMF4 Q8BMS1 Q8CAY6 Q8CBY1 Q8JZN5 Q8K370 Q8QZT1 Q8R1K4 Q91VH2 Q91ZA3 Q99JY0 Q99MR8 Q9CZS1 Q9D0K2 Q9D110 Q9D1I5 Q9D8E6 Q9DCS3 Q9JLZ3 Q9WUA3 Q9WUR2 Q9WUZ9	Acad10 Acad9 Acadl Acadm Acadvl Acat1 Acat2 Acsf3 Aldh1b1 Aldh2 Auh Ces1e Ctsa Ctsl Dcn Dlat Dld Eci2 Eif4g1 Entpd5 Ganab Got2 Hadh Hadha Hadhb Hmgcl Hspa8 Mark2 Mccc1 Mcee Mecr Mthfs Ogdh Otud7b Oxct1 Pcca Pcnp Pdha1 Pfkp Phykpl Pon3 Ppp2r1a Rpl4 Rps12 Rps8 Samd4a Shmt1 Snx9 Tbl1xr1 Tst Ube2e1 Ubr4 Xpnpep1
Biological Process	regulation of catalytic activity	3	GO:0050790	37	1055	214	5001	0.82	0.17144562983643058	0.77	A3KGB4 B2RWS6 F8VPU2 O55125 O55126 P07758 P09671 P14094 P16332 P16675 P17156 P25785 P28654 P45481 P60766 P63017 P70662 P97864 Q05512 Q60793 Q61166 Q61316 Q61937 Q76MZ3 Q8BKC5 Q8BPB0 Q8BWW9 Q8CBY1 Q8CHT1 Q8K411 Q8VEE4 Q91VH2 Q99M87 Q9D662 Q9EQK5 Q9JLV6 Q9Z103	Adnp Atp1b1 Casp7 Cdc42 Crebbp Ctsa Dcn Dnaja3 Ep300 Farp1 Hspa2 Hspa4 Hspa8 Ipo5 Klf4 Ldb1 Mapre1 Mark2 Mmut Mob1b Mvp Ngef Nipsnap1 Nipsnap2 Npm1 Pitrm1 Pkn2 Pnkp Ppp2r1a Rpa1 Samd4a Sec23b Serpina1a Snx9 Sod2 Tbc1d8b Timp2
Biological Process	regulation of cell cycle G2/M phase transition	7	GO:1902749	6	84	214	5001	1.67	0.17374485559226968	0.76	P14733 P17156 P97447 Q61166 Q61937 Q76MZ3	Fhl1 Hspa2 Lmnb1 Mapre1 Npm1 Ppp2r1a
Biological Process	molting cycle	2	GO:0042303	6	84	214	5001	1.67	0.17374485559226968	0.76	F8VPU2 P06797 P60766 P70662 Q6PDK2 Q9D662	Cdc42 Ctsl Farp1 Kmt2d Ldb1 Sec23b
Biological Process	positive regulation of cell cycle	5	GO:0045787	14	227	214	5001	1.44	0.17542546571564038	0.76	B2RWS6 P14733 P17156 P45481 P52482 P60766 Q61166 Q61687 Q61937 Q6NZJ6 Q7TQH0 Q8BWW9 Q8R1Q8 Q99NH0	Ankrd17 Atrx Atxn2l Cdc42 Crebbp Dync1li1 Eif4g1 Ep300 Hspa2 Lmnb1 Mapre1 Npm1 Pkn2 Ube2e1
Biological Process	nephron epithelium development	6	GO:0072009	3	34	214	5001	2.06	0.17639189307592582	0.75	Q8QZT1 Q99JW5 Q9DCS3	Acat1 Epcam Mecr
Biological Process	cholesterol biosynthetic process	5	GO:0006695	3	34	214	5001	2.06	0.17639189307592582	0.75	P54869 Q64176 Q8CAY6	Acat2 Ces1e Hmgcs2
Biological Process	chitin-based cuticle development	4	GO:0040003	3	34	214	5001	2.06	0.17639189307592582	0.75	P14733 Q9D662 Q9JIY2	Cbll1 Lmnb1 Sec23b
Biological Process	intrinsic apoptotic signaling pathway in response to DNA damage	5	GO:0008630	3	34	214	5001	2.06	0.17639189307592582	0.75	B2RWS6 P09671 P45481	Crebbp Ep300 Sod2
Biological Process	intermediate filament cytoskeleton organization	3	GO:0045104	3	34	214	5001	2.06	0.17639189307592582	0.75	E9Q557 P20152 P31001	Des Dsp Vim
Biological Process	skin epidermis development	5	GO:0098773	3	34	214	5001	2.06	0.17639189307592582	0.75	P06797 P60766 P70662	Cdc42 Ctsl Ldb1
Biological Process	intermediate filament-based process	2	GO:0045103	3	34	214	5001	2.06	0.17639189307592582	0.75	E9Q557 P20152 P31001	Des Dsp Vim
Biological Process	phospholipid biosynthetic process	4	GO:0008654	2	125	214	5001	0.37	0.1765131604197916	0.75	Q80V26 Q8BXQ2	Bpnt2 Pigt
Biological Process	epithelial cell differentiation	4	GO:0030855	25	448	214	5001	1.3	0.17664464783118272	0.75	B2RWS6 E9Q557 P06797 P11679 P16546 P20152 P26039 P31001 P45481 P50544 P52196 P54227 P60766 P97474 Q05512 Q3TKT4 Q3UH06 Q60793 Q61026 Q61687 Q64176 Q80X90 Q8BPB0 Q8BTM8 Q8BYH8	Acadvl Atrx Cdc42 Ces1e Chd9 Crebbp Ctsl Des Dsp Ep300 Flna Flnb Klf4 Krt8 Mark2 Mob1b Ncoa2 Pitx2 Rreb1 Smarca4 Sptan1 Stmn1 Tln1 Tst Vim
Biological Process	mitotic cell cycle process	3	GO:1903047	21	365	214	5001	1.34	0.17697260116716335	0.75	B2RWS6 O88271 P13011 P14733 P33174 P54227 P63017 P70122 Q61166 Q76MZ3 Q7TQH0 Q80X90 Q8BTM8 Q8BWW9 Q8K1E0 Q8R1Q8 Q8VEE4 Q91VH2 Q99JN2 Q99MD9 Q9WU40	Atxn2l Cfdp1 Dync1li1 Ep300 Flna Flnb Hspa8 Kif4 Klhl22 Lemd3 Lmnb1 Mapre1 Nasp Pkn2 Ppp2r1a Rpa1 Sbds Scd2 Snx9 Stmn1 Stx5
Biological Process	positive regulation of protein metabolic process	6	GO:0051247	26	784	214	5001	0.77	0.177773268081732	0.75	B2RWS6 P14733 P17156 P20152 P25785 P31001 P45481 P53762 P60766 P63017 P70662 P97864 Q05512 Q60793 Q61166 Q61316 Q61937 Q6NZJ6 Q6PDK2 Q8BHJ5 Q8BPB0 Q8CBY1 Q8K1E0 Q91VH2 Q99M87 Q9Z103	Adnp Arnt Casp7 Cdc42 Crebbp Des Dnaja3 Eif4g1 Ep300 Hspa2 Hspa4 Hspa8 Klf4 Kmt2d Ldb1 Lmnb1 Mapre1 Mark2 Mob1b Npm1 Samd4a Snx9 Stx5 Tbl1xr1 Timp2 Vim
Biological Process	learning	4	GO:0007612	2	127	214	5001	0.37	0.1778109458380964	0.75	P61161 Q7TQH0	Actr2 Atxn2l
Biological Process	protein localization to microtubule cytoskeleton	7	GO:0072698	2	18	214	5001	2.6	0.17849056550757086	0.75	Q61166 Q7TQH0	Atxn2l Mapre1
Biological Process	spermatocyte division	3	GO:0048137	2	18	214	5001	2.6	0.17849056550757086	0.75	P14733 Q6NZJ6	Eif4g1 Lmnb1
Biological Process	biological process involved in intraspecies interaction between organisms	1	GO:0051703	2	18	214	5001	2.6	0.17849056550757086	0.75	P53762 Q8BYH8	Arnt Chd9
Biological Process	modulation by host of viral process	5	GO:0044788	2	18	214	5001	2.6	0.17849056550757086	0.75	P63017 Q80XU3	Hspa8 Nucks1
Biological Process	regulation of pole plasm oskar mRNA localization	6	GO:0007317	2	18	214	5001	2.6	0.17849056550757086	0.75	Q05512 Q61792	Lasp1 Mark2
Biological Process	regulation of sister chromatid cohesion	6	GO:0007063	2	18	214	5001	2.6	0.17849056550757086	0.75	Q61687 Q6PDQ2	Atrx Chd4
Biological Process	regulation of embryonic pattern specification	4	GO:1902875	2	18	214	5001	2.6	0.17849056550757086	0.75	Q05512 Q61792	Lasp1 Mark2
Biological Process	G protein-coupled dopamine receptor signaling pathway	4	GO:0007212	2	18	214	5001	2.6	0.17849056550757086	0.75	Q80X90 Q8BTM8	Flna Flnb
Biological Process	ethanol metabolic process	5	GO:0006067	2	18	214	5001	2.6	0.17849056550757086	0.75	P47738 Q9CZS1	Aldh1b1 Aldh2
Biological Process	head involution	4	GO:0008258	2	18	214	5001	2.6	0.17849056550757086	0.75	Q3UH06 Q9JIY2	Cbll1 Rreb1
Biological Process	bone cell development	4	GO:0098751	2	18	214	5001	2.6	0.17849056550757086	0.75	B2RWS6 P45481	Crebbp Ep300
Biological Process	positive regulation of peptidyl-lysine acetylation	9	GO:2000758	2	18	214	5001	2.6	0.17849056550757086	0.75	B2RWS6 P45481	Crebbp Ep300
Biological Process	salivary gland histolysis	3	GO:0035070	2	18	214	5001	2.6	0.17849056550757086	0.75	A2AGH6 P97864	Casp7 Med12
Biological Process	negative regulation of striated muscle cell apoptotic process	8	GO:0010664	2	18	214	5001	2.6	0.17849056550757086	0.75	P63017 Q61937	Hspa8 Npm1
Biological Process	germarium-derived oocyte fate determination	3	GO:0007294	2	18	214	5001	2.6	0.17849056550757086	0.75	P16546 Q05512	Mark2 Sptan1
Biological Process	social behavior	2	GO:0035176	2	18	214	5001	2.6	0.17849056550757086	0.75	P53762 Q8BYH8	Arnt Chd9
Biological Process	larval lymph gland hemopoiesis	6	GO:0035167	2	18	214	5001	2.6	0.17849056550757086	0.75	P62242 Q8K1E0	Rps8 Stx5
Biological Process	pigment cell differentiation	4	GO:0050931	2	18	214	5001	2.6	0.17849056550757086	0.75	A2AGH6 P09671	Med12 Sod2
Biological Process	cerebellar Purkinje cell layer development	3	GO:0021680	2	18	214	5001	2.6	0.17849056550757086	0.75	P70662 Q7TQH0	Atxn2l Ldb1
Biological Process	protein deubiquitination	8	GO:0016579	2	129	214	5001	0.36	0.17971772043268242	0.75	B2RUR8 Q9CZN7	Otud7b Shmt2
Biological Process	negative regulation of RNA metabolic process	6	GO:0051253	30	554	214	5001	1.27	0.18033005668126179	0.74	B2RUR8 B2RWS6 O88491 P14733 P26039 P45481 P53762 P63017 P70662 P97474 Q3TKT4 Q3UH06 Q60793 Q61026 Q61687 Q61937 Q64213 Q6PDK2 Q6PDQ2 Q80WC3 Q80X90 Q8BHJ5 Q8BIH0 Q8BTM8 Q8BYH8 Q8CGF7 Q99020 Q99M87 Q9CWL2 Q9Z2E1	Arnt Atrx Casz1 Chd4 Chd9 Crebbp Dnaja3 Ep300 Flna Flnb Hnrnpab Hspa8 Klf4 Kmt2d Ldb1 Lmnb1 Mbd2 Ncoa2 Npm1 Nsd1 Otud7b Pitx2 Rreb1 Sap130 Sf1 Smarca4 Tbl1xr1 Tcerg1 Tln1 Tnrc18
Biological Process	positive regulation of cellular process	4	GO:0048522	83	2168	214	5001	0.89	0.18057316077850516	0.74	A2AGH6 B2RRD7 B2RWS6 E9Q5C9 O09000 O88491 P08121 P09671 P13011 P14094 P14733 P16546 P17156 P20152 P25785 P28654 P31001 P42567 P45481 P47738 P52482 P53395 P53762 P54227 P55264 P56959 P60766 P61161 P63017 P70662 P97474 P97801 P97864 Q03265 Q05512 Q3TKT4 Q3UH06 Q3UMU9 Q60793 Q61026 Q61166 Q61316 Q61687 Q61792 Q61937 Q6NZJ6 Q6PDK2 Q6PDQ2 Q76MZ3 Q7TQH0 Q80X90 Q80XU3 Q8BHJ5 Q8BPB0 Q8BTM8 Q8BVA4 Q8BWW9 …	Actr2 Adk Adnp Aldh1b1 Aldh2 Ankrd17 Arnt Atp1b1 Atp5f1a Atrx Atxn2l Brpf1 Casp7 Casz1 Cbll1 Cdc42 Chd4 Chd9 Col3a1 Crebbp Dbt Dcn Des Dnaja3 Dync1li1 Eif4g1 Entpd5 Ep300 Epcam Eps15 Flna Flnb Fus Hdgfl2 Hnrnpab Hspa2 Hspa4 Hspa8 Klf4 Kmt2d Lasp1 Ldb1 Lmnb1 Lmod1 Mapre1 Mark2 Mbd2 Med12 Mob1b Myo18a Ncoa2 Ncoa3 Ngef Nmd3 Nolc1 Npm1 Nsd1 Nucks1 Oxct1 Pcbd2 Pfkp Pitx2 Pkn2 Pnkp Ppp2r1a Rpa1 Rpl4 Rr…
Biological Process	positive regulation of protein catabolic process	6	GO:0045732	2	130	214	5001	0.36	0.18089451905176868	0.74	Q8K1E0 Q91VH2	Snx9 Stx5
Biological Process	regulation of actin filament organization	6	GO:0110053	11	175	214	5001	1.47	0.18102282271761874	0.74	P14733 P16546 P54227 P60766 P61161 Q7TQH0 Q80X90 Q8BTM8 Q8BVA4 Q8CHT1 Q99JW5	Actr2 Atxn2l Cdc42 Epcam Flna Flnb Lmnb1 Lmod1 Ngef Sptan1 Stmn1
Biological Process	protein localization	4	GO:0008104	40	1130	214	5001	0.83	0.18127954576380703	0.74	A3KGB4 E9Q557 F8VPU2 P08121 P14094 P14733 P16675 P18572 P26039 P38060 P42567 P60766 P62242 P63017 P63323 P70662 P82347 P97801 Q05512 Q61166 Q61316 Q61687 Q61937 Q7TQH0 Q80X90 Q810A7 Q8BKC5 Q8BTM8 Q8K1E0 Q8K411 Q8VEE4 Q91VH2 Q91XT4 Q99L48 Q99M87 Q99MD9 Q9D662 Q9D8E6 Q9EQK5 Q9WUR2	Atp1b1 Atrx Atxn2l Bsg Cdc42 Col3a1 Ctsa Ddx42 Dnaja3 Dsp Eci2 Eps15 Farp1 Flna Flnb Hmgcl Hspa4 Hspa8 Ipo5 Ldb1 Lmnb1 Mapre1 Mark2 Mvp Nasp Nmd3 Npm1 Pitrm1 Rpa1 Rpl4 Rps12 Rps8 Sec16b Sec23b Sgcd Smn1 Snx9 Stx5 Tbc1d8b Tln1
Biological Process	developmental growth	2	GO:0048589	17	295	214	5001	1.35	0.18316064615966	0.74	A2AGH6 A2AN08 O09000 P20152 P54227 P56959 P60766 P63017 P70122 P97801 Q05512 Q3TKT4 Q61026 Q61687 Q6PDK2 Q8BHJ5 Q8BMD8	Atrx Cdc42 Fus Hspa8 Kmt2d Mark2 Med12 Ncoa2 Ncoa3 Sbds Slc25a24 Smarca4 Smn1 Stmn1 Tbl1xr1 Ubr4 Vim
Biological Process	response to acid chemical	3	GO:0001101	14	234	214	5001	1.4	0.18464878854310662	0.73	P07758 P08121 P09671 P11679 P13011 P38060 P47738 P50431 P54869 P97474 Q60793 Q8BKC5 Q8CAY6 Q9CZS1	Acat2 Aldh1b1 Aldh2 Col3a1 Hmgcl Hmgcs2 Ipo5 Klf4 Krt8 Pitx2 Scd2 Serpina1a Shmt1 Sod2
Biological Process	regulation of epithelial cell proliferation	5	GO:0050678	9	133	214	5001	1.58	0.18529403539709013	0.73	P06797 P47738 P53762 P60766 Q03265 Q3UH06 Q61937 Q99JW5 Q9CZS1	Aldh1b1 Aldh2 Arnt Atp5f1a Cdc42 Ctsl Epcam Npm1 Rreb1
Biological Process	epithelial tube morphogenesis	4	GO:0060562	21	376	214	5001	1.31	0.18584638735180908	0.73	A2AGH6 B2RRD7 O09000 P14733 P26039 P47738 P60766 P70662 P97474 Q05512 Q3TKT4 Q3V3R1 Q6PDK2 Q80WC3 Q8BHJ5 Q8BWW9 Q8BYH8 Q8CHT1 Q99JW5 Q9CZS1 Q9DCD2	Aldh1b1 Aldh2 Brpf1 Cdc42 Chd9 Epcam Kmt2d Ldb1 Lmnb1 Mark2 Med12 Mthfd1l Ncoa3 Ngef Pitx2 Pkn2 Smarca4 Tbl1xr1 Tln1 Tnrc18 Xab2
Biological Process	monoatomic ion homeostasis	3	GO:0050801	8	305	214	5001	0.61	0.18633024070262166	0.73	O88343 P09671 P14094 P28654 P97447 Q61102 Q8K1E0 Q9ESZ8	Abcb7 Atp1b1 Dcn Fhl1 Gtf2i Slc4a4 Sod2 Stx5
Biological Process	tube development	3	GO:0035295	36	687	214	5001	1.22	0.1866686500604051	0.73	A2AGH6 B2RRD7 B2RWS6 O09000 P08121 P14733 P26039 P45481 P47738 P54869 P60766 P70662 P97474 Q05512 Q3TKT4 Q3UH06 Q3V3R1 Q61687 Q6PDK2 Q6PDQ2 Q80WC3 Q80X90 Q8BHJ5 Q8BTM8 Q8BWW9 Q8BYH8 Q8CHT1 Q8QZT1 Q91YU8 Q99JW5 Q9CZS1 Q9D662 Q9DCD2 Q9DCS3 Q9JIY2 Q9WU40	Acat1 Aldh1b1 Aldh2 Atrx Brpf1 Cbll1 Cdc42 Chd4 Chd9 Col3a1 Crebbp Ep300 Epcam Flna Flnb Hmgcs2 Kmt2d Ldb1 Lemd3 Lmnb1 Mark2 Mecr Med12 Mthfd1l Ncoa3 Ngef Pitx2 Pkn2 Ppan Rreb1 Sec23b Smarca4 Tbl1xr1 Tln1 Tnrc18 Xab2
Biological Process	regulation of morphogenesis of an epithelium	5	GO:1905330	5	61	214	5001	1.92	0.18668383035803737	0.73	A2AGH6 P60766 Q05512 Q3UH06 Q99JW5	Cdc42 Epcam Mark2 Med12 Rreb1
Biological Process	protein stabilization	4	GO:0050821	9	134	214	5001	1.57	0.18704327010865868	0.73	B2RWS6 P14094 P45481 Q61937 Q62348 Q80X90 Q8BHJ5 Q8BTM8 Q99M87	Atp1b1 Crebbp Dnaja3 Ep300 Flna Flnb Npm1 Tbl1xr1 Tsn
Biological Process	response to increased oxygen levels	4	GO:0036296	3	35	214	5001	2	0.187251742698564	0.73	P08121 P09671 P47738	Aldh2 Col3a1 Sod2
Biological Process	vesicle targeting, rough ER to cis-Golgi	4	GO:0048207	3	35	214	5001	2	0.187251742698564	0.73	P07758 Q8K1E0 Q91XT4	Sec16b Serpina1a Stx5
Biological Process	response to interleukin-12	5	GO:0070671	3	35	214	5001	2	0.187251742698564	0.73	P09671 P14733 P60766	Cdc42 Lmnb1 Sod2
Biological Process	maternal process involved in female pregnancy	3	GO:0060135	3	35	214	5001	2	0.187251742698564	0.73	P06797 P18572 P20152	Bsg Ctsl Vim
Biological Process	COPII vesicle coating	6	GO:0048208	3	35	214	5001	2	0.187251742698564	0.73	P07758 Q8K1E0 Q91XT4	Sec16b Serpina1a Stx5
Biological Process	cellular response to interleukin-12	6	GO:0071349	3	35	214	5001	2	0.187251742698564	0.73	P09671 P14733 P60766	Cdc42 Lmnb1 Sod2
Biological Process	interleukin-12-mediated signaling pathway	5	GO:0035722	3	35	214	5001	2	0.187251742698564	0.73	P09671 P14733 P60766	Cdc42 Lmnb1 Sod2
Biological Process	protein depolymerization	6	GO:0051261	3	35	214	5001	2	0.187251742698564	0.73	P54227 P63017 P97801	Hspa8 Smn1 Stmn1
Biological Process	post-embryonic appendage morphogenesis	4	GO:0035120	11	178	214	5001	1.44	0.18768540365268688	0.73	A2AGH6 P26039 P60766 P70662 Q05512 Q3TKT4 Q61687 Q6PDK2 Q8BHJ5 Q8BYH8 Q8CHT1	Atrx Cdc42 Chd9 Kmt2d Ldb1 Mark2 Med12 Ngef Smarca4 Tbl1xr1 Tln1
Biological Process	regulation of proteolysis	6	GO:0030162	11	384	214	5001	0.67	0.18817759335113188	0.73	B2RWS6 P07758 P14106 P25785 P45481 P63017 P97864 Q60793 Q8BHJ5 Q91VH2 Q99M87	C1qb Casp7 Crebbp Dnaja3 Ep300 Hspa8 Klf4 Serpina1a Snx9 Tbl1xr1 Timp2
Biological Process	negative regulation of cell cycle process	6	GO:0010948	9	135	214	5001	1.56	0.188930313617951	0.72	B2RWS6 P97447 Q3TKT4 Q60793 Q61687 Q61937 Q6PDQ2 Q7TQH0 Q99JN2	Atrx Atxn2l Chd4 Ep300 Fhl1 Klf4 Klhl22 Npm1 Smarca4
Biological Process	reproductive structure development	3	GO:0048608	18	310	214	5001	1.36	0.18962271023895325	0.72	O09000 P06797 P11679 P14733 P18572 P20152 P28654 P53762 P54869 P97474 Q61026 Q61687 Q64213 Q7TQH0 Q80X90 Q8BTM8 Q8BYH8 Q99MD9	Arnt Atrx Atxn2l Bsg Chd9 Ctsl Dcn Flna Flnb Hmgcs2 Krt8 Lmnb1 Nasp Ncoa2 Ncoa3 Pitx2 Sf1 Vim
Biological Process	response to retinoic acid	4	GO:0032526	5	62	214	5001	1.88	0.18990362070514988	0.72	P08121 P47738 P97474 Q60793 Q9CZS1	Aldh1b1 Aldh2 Col3a1 Klf4 Pitx2
Biological Process	regulation of signal transduction by p53 class mediator	6	GO:1901796	5	62	214	5001	1.88	0.18990362070514988	0.72	B2RRD7 B2RWS6 Q2VPQ9 Q61937 Q6PDQ2	Brpf1 Chd4 Ep300 Meaf6 Npm1
[truncated: 1,597 more rows]

## Sheet: Q2_GO_enrich_all
GO Terms Level 1	GO Terms Description	GO Terms Level	GO Terms ID	Mapping	Background	All Mapping	All Background	Fold Enrichment	Fisher's exact test p value	#NAME?	Related proteins	Related Genes
[truncated: 4,649 more rows]

## Sheet: Q3_GO_enrich_all
GO Terms Level 1	GO Terms Description	GO Terms Level	GO Terms ID	Mapping	Background	All Mapping	All Background	Fold Enrichment	Fisher's exact test p value	#NAME?	Related proteins	Related Genes
[truncated: 5,055 more rows]

[truncated: 1 more sheets: Q4_GO_enrich_all]
