# Supplementary material for: Gut Microbiota Dysbiosis Remodels the Lysine Acetylome of the Mouse Cecum in Early Life
Source: Biology (Basel). 2025 Jul 23;14(8):917. doi: 10.3390/biology14080917 (PMC12383627; doi:10.3390/biology14080917)
Supplement: Supplementary file 1 [file biology-14-00917-s001.zip › Table S9.xlsx]

## Sheet: Q1
Domain description	Mapping	Background	All Mapping	All Background	Fold Enrichment	Fisher's exact test p value	-log10(p value)	Related proteins	Related Genes
PF02771 Acyl-CoA dehydrogenase, N-terminal domain	5	11	162	3551	9.96	6.86883e-05	4.16	P45952 P50544 P51174 Q8JZN5 Q8K370	Acad10 Acad9 Acadl Acadm Acadvl
PF00441 Acyl-CoA dehydrogenase, C-terminal domain	5	11	162	3551	9.96	6.86883e-05	4.16	P45952 P50544 P51174 Q8JZN5 Q8K370	Acad10 Acad9 Acadl Acadm Acadvl
PF07978 NIPSNAP	3	3	162	3551	21.92	9.32773e-05	4.03	O55125 O55126 Q9CQE1	Nipsnap1 Nipsnap2 Nipsnap3b
PF02770 Acyl-CoA dehydrogenase, middle domain	5	12	162	3551	9.13	0.00011343	3.95	P45952 P50544 P51174 Q8JZN5 Q8K370	Acad10 Acad9 Acadl Acadm Acadvl
PF00364 Biotin-requiring enzyme	4	9	162	3551	9.74	0.000439519	3.36	P53395 Q8BMF4 Q91ZA3 Q99MR8	Dbt Dlat Mccc1 Pcca
PF14598 PAS domain	3	5	162	3551	13.15	0.000871188	3.06	O09000 P53762 Q61026	Arnt Ncoa2 Ncoa3
PF00176 SNF2-related domain	4	12	162	3551	7.31	0.00154997	2.81	Q3TKT4 Q61687 Q6PDQ2 Q8BYH8	Atrx Chd4 Chd9 Smarca4
PF02803 Thiolase, C-terminal domain	3	6	162	3551	10.96	0.00168406	2.77	Q8CAY6 Q8QZT1 Q99JY0	Acat1 Acat2 Hadhb
PF00989 PAS fold	3	6	162	3551	10.96	0.00168406	2.77	O09000 P53762 Q61026	Arnt Ncoa2 Ncoa3
PF21343 ACAD9/ACADV, C-terminal domain	2	2	162	3551	21.92	0.00206901	2.68	P50544 Q8JZN5	Acad9 Acadvl
PF07469 Nuclear receptor coactivator, DUF1518	2	2	162	3551	21.92	0.00206901	2.68	O09000 Q61026	Ncoa2 Ncoa3
PF06001 CREB-binding protein/p300, atypical RING domain	2	2	162	3551	21.92	0.00206901	2.68	B2RWS6 P45481	Crebbp Ep300
PF02172 KIX domain	2	2	162	3551	21.92	0.00206901	2.68	B2RWS6 P45481	Crebbp Ep300
PF08815 Nuclear receptor coactivator	2	2	162	3551	21.92	0.00206901	2.68	O09000 Q61026	Ncoa2 Ncoa3
PF08214 Histone acetylation protein	2	2	162	3551	21.92	0.00206901	2.68	B2RWS6 P45481	Crebbp Ep300
PF08832 Steroid receptor coactivator	2	2	162	3551	21.92	0.00206901	2.68	O09000 Q61026	Ncoa2 Ncoa3
PF00464 Serine hydroxymethyltransferase	2	2	162	3551	21.92	0.00206901	2.68	P50431 Q9CZN7	Shmt1 Shmt2
PF09030 Creb binding	2	2	162	3551	21.92	0.00206901	2.68	B2RWS6 P45481	Crebbp Ep300
PF00108 Thiolase, N-terminal domain	3	7	162	3551	9.39	0.00284868	2.55	Q8CAY6 Q8QZT1 Q99JY0	Acat1 Acat2 Hadhb
PF00378 Enoyl-CoA hydratase/isomerase	3	9	162	3551	7.31	0.00638924	2.19	Q8BMS1 Q9JLZ3 Q9WUR2	Auh Eci2 Hadha
PF00271 Helicase conserved C-terminal domain	7	50	162	3551	3.07	0.00687998	2.16	E9PZJ8 Q3TKT4 Q61687 Q6PDQ2 Q810A7 Q8BYH8 Q8K301	Ascc3 Atrx Chd4 Chd9 Ddx42 Ddx52 Smarca4
PF00439 Bromodomain	4	20	162	3551	4.38	0.0114021	1.94	B2RRD7 B2RWS6 P45481 Q3TKT4	Brpf1 Crebbp Ep300 Smarca4
PF07533 BRK domain	2	4	162	3551	10.96	0.0116804	1.93	Q3TKT4 Q8BYH8	Chd9 Smarca4
PF00725 3-hydroxyacyl-CoA dehydrogenase, C-terminal domain	2	4	162	3551	10.96	0.0116804	1.93	Q61425 Q8BMS1	Hadh Hadha
PF02737 3-hydroxyacyl-CoA dehydrogenase, NAD binding domain	2	4	162	3551	10.96	0.0116804	1.93	Q61425 Q8BMS1	Hadh Hadha
PF00406 Adenylate kinase	2	4	162	3551	10.96	0.0116804	1.93	Q9DBP5 Q9WTP7	Ak3 Cmpk1
PF00641 Zn-finger in Ran binding protein and others	2	5	162	3551	8.77	0.0188865	1.72	P56959 Q9R020	Fus Zranb2
PF04055 Radical SAM superfamily	2	5	162	3551	8.77	0.0188865	1.72	Q5RKZ7 Q8BJM7	Mocs1 Tyw1
PF00289 Biotin carboxylase, N-terminal domain	2	5	162	3551	8.77	0.0188865	1.72	Q91ZA3 Q99MR8	Mccc1 Pcca
PF02785 Biotin carboxylase C-terminal domain	2	5	162	3551	8.77	0.0188865	1.72	Q91ZA3 Q99MR8	Mccc1 Pcca
PF08264 Anticodon-binding domain of tRNA ligase	2	6	162	3551	7.31	0.0274877	1.56	Q8BIJ6 Q8VDC0	Iars2 Lars2
PF01336 OB-fold nucleic acid binding domain	2	6	162	3551	7.31	0.0274877	1.56	Q8BGV0 Q8VEE4	Nars2 Rpa1
PF00133 tRNA synthetases class I (I, L, M and V)	2	6	162	3551	7.31	0.0274877	1.56	Q8BIJ6 Q8VDC0	Iars2 Lars2
PF00855 PWWP domain	3	15	162	3551	4.38	0.0282989	1.55	B2RRD7 O88491 Q3UMU9	Brpf1 Hdgfl2 Nsd1
PF00630 Filamin/ABP280 repeat	2	7	162	3551	6.26	0.0373433	1.43	Q80X90 Q8BTM8	Flna Flnb
PF00046 Homeodomain	2	8	162	3551	5.48	0.0483224	1.32	P97474 Q9Z103	Adnp Pitx2

## Sheet: Q1 Domain2Protein
Domain description	Fisher's exact test p value	Fold Enrichment	Protein accession	Position	Amino acid	Abx/con Ratio	Abx/con P value	Regulated Type	Protein description	Gene name	Modified sequence	Localization probability	Intensity CON1	Intensity CON2	Intensity CON3	Intensity ABX1	Intensity ABX2	Intensity ABX3	CON1	CON2	CON3	ABX1	ABX2	ABX3
PF00018 SH3 domain	0.46575	1.43	P16546	2426	K	0.444913	0.0257471	Q1	Spectrin alpha chain, non-erythrocytic 1 OS=Mus musculus OX=10090 GN=Sptan1 PE=1 SV=4	Sptan1	_PYVTK[Acetyl (K)]EELYQNLTR_	1	92.2211	47.1071	50.5813	28.4542	31.0355	35.6853	2.05417	1.06275	1.13185	0.557331	0.618699	0.714304
PF00018 SH3 domain	0.46575	1.43	Q8CHT1	11	K	0.472705	0.0315842	Q1	Ephexin-1 OS=Mus musculus OX=10090 GN=Ngef PE=1 SV=1	Ngef	_NSEDWGK[Acetyl (K)]PQR_	1	125.511	83.6872	81.3854	55.0992	64.7179	38.6785	1.75072	1.10298	1.3683	0.717323	0.839624	0.438813
PF00018 SH3 domain	0.46575	1.43	Q91VH2	300	K	0.328025	0.0131566	Q1	Sorting nexin-9 OS=Mus musculus OX=10090 GN=Snx9 PE=1 SV=1	Snx9	_LLVK[Acetyl (K)]FGSAIPIPSLPDK_	1	297.271		381.702	89.5046	149.947	109.743	1.51503		1.84163	0.419663	0.717264	0.514677
PF00046 Homeodomain	0.0483224	5.48	P97474	51	K	0.0665589	0.000598675	Q1	Pituitary homeobox 2 OS=Mus musculus OX=10090 GN=Pitx2 PE=1 SV=2	Pitx2	_KESASSK[Acetyl (K)]LFPR_	1	451.108	336.924	511.883	28.9508		21.8931	1.65457	1.1812	1.67754	0.112855		0.0874118
PF00046 Homeodomain	0.0483224	5.48	Q9Z103	1041	K	0.408784	0.00508845	Q1	Activity-dependent neuroprotector homeobox protein OS=Mus musculus OX=10090 GN=Adnp PE=1 SV=2	Adnp	_NSSYGK[Acetyl (K)]VEGFWSK_	1	579.946	403.333	518.447	205.684	204.31	173.745	1.67424	1.08966	1.48337	0.689203	0.545821	0.501191
PF00108 Thiolase, N-terminal domain	0.00284868	9.39	Q8CAY6	180	K	0.405707	0.00536464	Q1	Acetyl-CoA acetyltransferase, cytosolic OS=Mus musculus OX=10090 GN=Acat2 PE=1 SV=2	Acat2	_EAQDK[Acetyl (K)]VAVLSQNR_	1	934.551	859.672	946.585	546.099	471.059	311.147	1.64724	1.27735	1.51191	0.729472	0.629772	0.440677
PF00108 Thiolase, N-terminal domain	0.00284868	9.39	Q8QZT1	340	K	0.363393	0.0020778	Q1	Acetyl-CoA acetyltransferase, mitochondrial OS=Mus musculus OX=10090 GN=Acat1 PE=1 SV=1	Acat1	_VLK[Acetyl (K)]YAGLK[Acetyl (K)]K_	1	312.631	235.261	323.611	137.449	122.149	100.954	1.63823	1.21666	1.68797	0.640859	0.551283	0.458697
PF00108 Thiolase, N-terminal domain	0.00284868	9.39	Q99JY0	273	K	0.449321	0.00311071	Q1	Trifunctional enzyme subunit beta, mitochondrial OS=Mus musculus OX=10090 GN=Hadhb PE=1 SV=1	Hadhb	_VPGK[Acetyl (K)]DTVTK_	1	525.425	548.688	441.427	271.409	265.497	194.994	1.51758	1.46507	1.21615	0.696163	0.687401	0.503041
PF00108 Thiolase, N-terminal domain	0.00284868	9.39	Q99JY0	292	K	0.389692	0.00087746	Q1	Trifunctional enzyme subunit beta, mitochondrial OS=Mus musculus OX=10090 GN=Hadhb PE=1 SV=1	Hadhb	_DNGIRPSSLEQMAK[Acetyl (K)]LKPAFIK_	1	261.213	278.663	277.434	122.405	128.387	91.2657	1.46252	1.44238	1.48167	0.608626	0.644374	0.456412
PF00133 tRNA synthetases class I (I, L, M and V)	0.0274877	7.31	Q8BIJ6	775	K	0.396491	0.00347034	Q1	Isoleucine--tRNA ligase, mitochondrial OS=Mus musculus OX=10090 GN=Iars2 PE=1 SV=1	Iars2	_ITDSYK[Acetyl (K)]QYDFGK_	1	4614.21	4059.69	4498.48	2540.94	2246.49	1496.1	1.54652	1.44041	1.48129	0.7171	0.623262	0.431246
PF00133 tRNA synthetases class I (I, L, M and V)	0.0274877	7.31	Q8VDC0	638	K	0.470913	0.0188258	Q1	Probable leucine--tRNA ligase, mitochondrial OS=Mus musculus OX=10090 GN=Lars2 PE=1 SV=1	Lars2	_LEVTWEK[Acetyl (K)]MSK_	1	437.689	302.877	530.026	223.669	202.955	201.364	1.43353	0.946159	1.75409	0.695956	0.669385	0.581306
PF00176 SNF2-related domain	0.00154997	7.31	Q3TKT4	1417	K	0.423272	0.0031482	Q1	Transcription activator BRG1 OS=Mus musculus OX=10090 GN=Smarca4 PE=1 SV=1	Smarca4	_GRPPAEK[Acetyl (K)]LSPNPPNLTK_	1	341.341	259.908	356.439	173.301	154.478	122.497	1.46339	1.18159	1.65986	0.692828	0.622524	0.506766
PF00176 SNF2-related domain	0.00154997	7.31	Q61687	460	K	0.3572	0.000782325	Q1	Transcriptional regulator ATRX OS=Mus musculus OX=10090 GN=Atrx PE=1 SV=3	Atrx	_EFLK[Acetyl (K)]LDAR_	1	348.639	293.28	351.489	138.443	119.187	116.538	1.64284	1.19877	1.65341	0.570898	0.518239	0.516483
PF00176 SNF2-related domain	0.00154997	7.31	Q6PDQ2	290	K	0.448459	0.000184393	Q1	Chromodomain-helicase-DNA-binding protein 4 OS=Mus musculus OX=10090 GN=Chd4 PE=1 SV=1	Chd4	_IK[Acetyl (K)]LGGFGSK_	1	1015.86	890.306	993.536	397.137	396.431	393.19	1.49017	1.22404	1.36295	0.632808	0.601401	0.594228
PF00176 SNF2-related domain	0.00154997	7.31	Q6PDQ2	297	K	0.432041	0.00682187	Q1	Chromodomain-helicase-DNA-binding protein 4 OS=Mus musculus OX=10090 GN=Chd4 PE=1 SV=1	Chd4	_LGGFGSK[Acetyl (K)]R_	1	4746.04	3589.71	4190.68	1963.07	1655.78	1312.76	1.62962	1.15522	1.34565	0.73218	0.587965	0.464397
PF00176 SNF2-related domain	0.00154997	7.31	Q8BYH8	498	K	0.260546	0.0227009	Q1	Chromodomain-helicase-DNA-binding protein 9 OS=Mus musculus OX=10090 GN=Chd9 PE=1 SV=2	Chd9	_SDGSGTYTK[Acetyl (K)]LQNTQVR_	1	324.226	327.493	375.038	127.964	133.005	121.269	1.23254	3.39396	1.30027	0.464886	0.457479	0.621826
PF00176 SNF2-related domain	0.00154997	7.31	Q8BYH8	595	K	0.317674	0.000224561	Q1	Chromodomain-helicase-DNA-binding protein 9 OS=Mus musculus OX=10090 GN=Chd9 PE=1 SV=2	Chd9	_IGK[Acetyl (K)]LIITLGK_	1	131.386	44.935	137.414	41.336	37.9167	34.5887	1.64587	1.53456	1.56995	0.494858	0.429764	0.584451
PF00176 SNF2-related domain	0.00154997	7.31	Q8BYH8	602	K	0.281819	0.00742534	Q1	Chromodomain-helicase-DNA-binding protein 9 OS=Mus musculus OX=10090 GN=Chd9 PE=1 SV=2	Chd9	_LIITLGK[Acetyl (K)]K_	1	239.138	179.521	261.504	95.2004	95.6199	70.4548	1.36056	2.78443	1.35692	0.517623	0.492233	0.54069
PF00198 2-oxoacid dehydrogenases acyltransferase (catalytic domain)	0.0116804	10.96	P53395	250	K	0.462992	0.00168535	Q1	Lipoamide acyltransferase component of branched-chain alpha-keto acid dehydrogenase complex, mitochondrial OS=Mus musculus OX=10090 GN=Dbt PE=1 SV=2	Dbt	_TFPTPIAKPPVFTGK[Acetyl (K)]DR_	1	6525.39	4923.1	6945.55	3468.62	3431.4	3102.39	1.46873	1.1562	1.59717	0.665367	0.676496	0.612937
PF00198 2-oxoacid dehydrogenases acyltransferase (catalytic domain)	0.0116804	10.96	Q8BMF4	461	K	0.491412	0.0372404	Q1	Dihydrolipoyllysine-residue acetyltransferase component of pyruvate dehydrogenase complex, mitochondrial OS=Mus musculus OX=10090 GN=Dlat PE=1 SV=2	Dlat	_KELNK[Acetyl (K)]MLEGK_	1	129.984	207.342	146.403	80.9876	120.673	63.6409	1.14075	1.75136	1.21469	0.603658	0.936542	0.477935
PF00270 DEAD/DEAH box helicase	0.212693	1.88	E9PZJ8	437	K	0.256848	0.00146412	Q1	Activating signal cointegrator 1 complex subunit 3 OS=Mus musculus OX=10090 GN=Ascc3 PE=1 SV=1	Ascc3	_ENTK[Acetyl (K)]LYEEVR_	1	186.061	142.944	183.273	48.5648		43.5202	1.70612	1.28105	1.40712	0.400705		0.351738
PF00270 DEAD/DEAH box helicase	0.212693	1.88	Q810A7	61	K	0.27678	0.00586477	Q1	ATP-dependent RNA helicase DDX42 OS=Mus musculus OX=10090 GN=Ddx42 PE=1 SV=3	Ddx42	_SAPPQLPSFYK[Acetyl (K)]IGSK_	1	1468.75	964.428	1537.23	423.427	216.799	381.579	1.71891	1.05937	1.8169	0.507017	0.296212	0.468622
PF00270 DEAD/DEAH box helicase	0.212693	1.88	Q8K301	132	K	0.451967	0.0103844	Q1	Probable ATP-dependent RNA helicase DDX52 OS=Mus musculus OX=10090 GN=Ddx52 PE=2 SV=2	Ddx52	_KLTSGK[Acetyl (K)]LEHLR_	0.992451	70.3372	38.3528	50.6882	25.0304	36.9804	32.7553	1.89759	1.30893	1.14991	0.565988	0.750172	0.652801
PF00271 Helicase conserved C-terminal domain	0.00687998	3.07	E9PZJ8	437	K	0.256848	0.00146412	Q1	Activating signal cointegrator 1 complex subunit 3 OS=Mus musculus OX=10090 GN=Ascc3 PE=1 SV=1	Ascc3	_ENTK[Acetyl (K)]LYEEVR_	1	186.061	142.944	183.273	48.5648		43.5202	1.70612	1.28105	1.40712	0.400705		0.351738
PF00271 Helicase conserved C-terminal domain	0.00687998	3.07	Q3TKT4	1417	K	0.423272	0.0031482	Q1	Transcription activator BRG1 OS=Mus musculus OX=10090 GN=Smarca4 PE=1 SV=1	Smarca4	_GRPPAEK[Acetyl (K)]LSPNPPNLTK_	1	341.341	259.908	356.439	173.301	154.478	122.497	1.46339	1.18159	1.65986	0.692828	0.622524	0.506766
PF00271 Helicase conserved C-terminal domain	0.00687998	3.07	Q61687	460	K	0.3572	0.000782325	Q1	Transcriptional regulator ATRX OS=Mus musculus OX=10090 GN=Atrx PE=1 SV=3	Atrx	_EFLK[Acetyl (K)]LDAR_	1	348.639	293.28	351.489	138.443	119.187	116.538	1.64284	1.19877	1.65341	0.570898	0.518239	0.516483
PF00271 Helicase conserved C-terminal domain	0.00687998	3.07	Q6PDQ2	290	K	0.448459	0.000184393	Q1	Chromodomain-helicase-DNA-binding protein 4 OS=Mus musculus OX=10090 GN=Chd4 PE=1 SV=1	Chd4	_IK[Acetyl (K)]LGGFGSK_	1	1015.86	890.306	993.536	397.137	396.431	393.19	1.49017	1.22404	1.36295	0.632808	0.601401	0.594228
PF00271 Helicase conserved C-terminal domain	0.00687998	3.07	Q6PDQ2	297	K	0.432041	0.00682187	Q1	Chromodomain-helicase-DNA-binding protein 4 OS=Mus musculus OX=10090 GN=Chd4 PE=1 SV=1	Chd4	_LGGFGSK[Acetyl (K)]R_	1	4746.04	3589.71	4190.68	1963.07	1655.78	1312.76	1.62962	1.15522	1.34565	0.73218	0.587965	0.464397
PF00271 Helicase conserved C-terminal domain	0.00687998	3.07	Q810A7	61	K	0.27678	0.00586477	Q1	ATP-dependent RNA helicase DDX42 OS=Mus musculus OX=10090 GN=Ddx42 PE=1 SV=3	Ddx42	_SAPPQLPSFYK[Acetyl (K)]IGSK_	1	1468.75	964.428	1537.23	423.427	216.799	381.579	1.71891	1.05937	1.8169	0.507017	0.296212	0.468622
PF00271 Helicase conserved C-terminal domain	0.00687998	3.07	Q8BYH8	498	K	0.260546	0.0227009	Q1	Chromodomain-helicase-DNA-binding protein 9 OS=Mus musculus OX=10090 GN=Chd9 PE=1 SV=2	Chd9	_SDGSGTYTK[Acetyl (K)]LQNTQVR_	1	324.226	327.493	375.038	127.964	133.005	121.269	1.23254	3.39396	1.30027	0.464886	0.457479	0.621826
PF00271 Helicase conserved C-terminal domain	0.00687998	3.07	Q8BYH8	595	K	0.317674	0.000224561	Q1	Chromodomain-helicase-DNA-binding protein 9 OS=Mus musculus OX=10090 GN=Chd9 PE=1 SV=2	Chd9	_IGK[Acetyl (K)]LIITLGK_	1	131.386	44.935	137.414	41.336	37.9167	34.5887	1.64587	1.53456	1.56995	0.494858	0.429764	0.584451
PF00271 Helicase conserved C-terminal domain	0.00687998	3.07	Q8BYH8	602	K	0.281819	0.00742534	Q1	Chromodomain-helicase-DNA-binding protein 9 OS=Mus musculus OX=10090 GN=Chd9 PE=1 SV=2	Chd9	_LIITLGK[Acetyl (K)]K_	1	239.138	179.521	261.504	95.2004	95.6199	70.4548	1.36056	2.78443	1.35692	0.517623	0.492233	0.54069
PF00271 Helicase conserved C-terminal domain	0.00687998	3.07	Q8K301	132	K	0.451967	0.0103844	Q1	Probable ATP-dependent RNA helicase DDX52 OS=Mus musculus OX=10090 GN=Ddx52 PE=2 SV=2	Ddx52	_KLTSGK[Acetyl (K)]LEHLR_	0.992451	70.3372	38.3528	50.6882	25.0304	36.9804	32.7553	1.89759	1.30893	1.14991	0.565988	0.750172	0.652801
PF00289 Biotin carboxylase, N-terminal domain	0.0188865	8.77	Q91ZA3	146	K	0.347237	0.00756971	Q1	Propionyl-CoA carboxylase alpha chain, mitochondrial OS=Mus musculus OX=10090 GN=Pcca PE=1 SV=2	Pcca	_AQAVHPGYGFLSENK[Acetyl (K)]EFAK_	1	296.468	395.599	268.378	147.461	117.053	80.565	1.39068	1.84908	1.25501	0.666039	0.536788	0.357922
PF00289 Biotin carboxylase, N-terminal domain	0.0188865	8.77	Q99MR8	47	K	0.221802	0.0011932	Q1	Methylcrotonoyl-CoA carboxylase subunit alpha, mitochondrial OS=Mus musculus OX=10090 GN=Mccc1 PE=1 SV=2	Mccc1	_YGTTPGGSITK[Acetyl (K)]VLIANR_	1	133.289	147.794	147.808	38.0356		49.5449	1.49646	1.83912	1.60657	0.318374		0.412413
PF00307 Calponin homology (CH) domain	0.427369	1.64	Q61166	113	K	0.415322	0.0217205	Q1	Microtubule-associated protein RP/EB family member 1 OS=Mus musculus OX=10090 GN=Mapre1 PE=1 SV=3	Mapre1	_K[Acetyl (K)]FFDANYDGK_	1	86.4917	173.477	115.171	58.1567	36.3387	33.059	0.95799	1.84015	1.24475	0.724727	0.493292	0.461083
PF00307 Calponin homology (CH) domain	0.427369	1.64	Q80X90	1780	K	0.23115	0.00538598	Q1	Filamin-B OS=Mus musculus OX=10090 GN=Flnb PE=1 SV=3	Flnb	_ATPEIVDNK[Acetyl (K)]DGTVTVR_	1	155.982	155.31		34.6225	54.0452	31.9541	1.90792	1.88986		0.38389	0.584663	0.348232
PF00307 Calponin homology (CH) domain	0.427369	1.64	Q8BTM8	2133	K	0.35715	0.00477456	Q1	Filamin-A OS=Mus musculus OX=10090 GN=Flna PE=1 SV=5	Flna	_FADQHVPGSPFSVK[Acetyl (K)]VTGEGR_	1	566.025	894.461	513.726	197.041	200.225	186.812	1.21085	1.92951	1.09589	0.501172	0.527758	0.484046
PF00364 Biotin-requiring enzyme	0.000439519	9.74	P53395	250	K	0.462992	0.00168535	Q1	Lipoamide acyltransferase component of branched-chain alpha-keto acid dehydrogenase complex, mitochondrial OS=Mus musculus OX=10090 GN=Dbt PE=1 SV=2	Dbt	_TFPTPIAKPPVFTGK[Acetyl (K)]DR_	1	6525.39	4923.1	6945.55	3468.62	3431.4	3102.39	1.46873	1.1562	1.59717	0.665367	0.676496	0.612937
PF00364 Biotin-requiring enzyme	0.000439519	9.74	Q8BMF4	461	K	0.491412	0.0372404	Q1	Dihydrolipoyllysine-residue acetyltransferase component of pyruvate dehydrogenase complex, mitochondrial OS=Mus musculus OX=10090 GN=Dlat PE=1 SV=2	Dlat	_KELNK[Acetyl (K)]MLEGK_	1	129.984	207.342	146.403	80.9876	120.673	63.6409	1.14075	1.75136	1.21469	0.603658	0.936542	0.477935
PF00364 Biotin-requiring enzyme	0.000439519	9.74	Q91ZA3	146	K	0.347237	0.00756971	Q1	Propionyl-CoA carboxylase alpha chain, mitochondrial OS=Mus musculus OX=10090 GN=Pcca PE=1 SV=2	Pcca	_AQAVHPGYGFLSENK[Acetyl (K)]EFAK_	1	296.468	395.599	268.378	147.461	117.053	80.565	1.39068	1.84908	1.25501	0.666039	0.536788	0.357922
PF00364 Biotin-requiring enzyme	0.000439519	9.74	Q99MR8	47	K	0.221802	0.0011932	Q1	Methylcrotonoyl-CoA carboxylase subunit alpha, mitochondrial OS=Mus musculus OX=10090 GN=Mccc1 PE=1 SV=2	Mccc1	_YGTTPGGSITK[Acetyl (K)]VLIANR_	1	133.289	147.794	147.808	38.0356		49.5449	1.49646	1.83912	1.60657	0.318374		0.412413
PF00373 FERM central domain	0.299926	1.83	F8VPU2	548	K	0.425402	0.00523069	Q1	FERM, ARHGEF and pleckstrin domain-containing protein 1 OS=Mus musculus OX=10090 GN=Farp1 PE=1 SV=1	Farp1	_AYYIAK[Acetyl (K)]EVSTTER_	1	168.339	209.687	159.381	66.5395	104.244	81.1746	1.34073	1.68648	1.26725	0.475219	0.74356	0.608094
PF00373 FERM central domain	0.299926	1.83	P26039	254	K	0.447108	0.00785872	Q1	Talin-1 OS=Mus musculus OX=10090 GN=Tln1 PE=1 SV=2	Tln1	_AC[Carbamidomethyl (C)]EFAGFQC[Carbamidomethyl (C)]QIQFGPHNEQK[Acetyl (K)]HK_	1	39.4393	33.4964	37.8018	18.7269	15.0298	10.7504	1.43634	1.21426	1.41268	0.762754	0.612495	0.441473
PF00378 Enoyl-CoA hydratase/isomerase	0.00638924	7.31	Q8BMS1	406	K	0.2132	0.000511402	Q1	Trifunctional enzyme subunit alpha, mitochondrial OS=Mus musculus OX=10090 GN=Hadha PE=1 SV=1	Hadha	_GQQQVFK[Acetyl (K)]GLNDK[Acetyl (K)]VK_	1	1123.79	846.463	1183.22	239.037	251.593	201.539	1.75038	1.31611	1.94704	0.367302	0.40655	0.29503
PF00378 Enoyl-CoA hydratase/isomerase	0.00638924	7.31	Q8BMS1	411	K	0.314775	0.00113274	Q1	Trifunctional enzyme subunit alpha, mitochondrial OS=Mus musculus OX=10090 GN=Hadha PE=1 SV=1	Hadha	_GLNDK[Acetyl (K)]VK_	1	1232.76	974.847	1297.63	403.479	404.005	328.469	1.59098	1.25591	1.7693	0.51371	0.540929	0.39842
PF00378 Enoyl-CoA hydratase/isomerase	0.00638924	7.31	Q8BMS1	414	K	0.188981	0.000143842	Q1	Trifunctional enzyme subunit alpha, mitochondrial OS=Mus musculus OX=10090 GN=Hadha PE=1 SV=1	Hadha	_K[Acetyl (K)]K[Acetyl (K)]ALTSFER_	1	457.109	393.07	445.156	102.14	74.2716	76.1795	1.76883	1.51835	1.81987	0.389917	0.298164	0.277054
PF00378 Enoyl-CoA hydratase/isomerase	0.00638924	7.31	Q8BMS1	415	K	0.437861	0.00225871	Q1	Trifunctional enzyme subunit alpha, mitochondrial OS=Mus musculus OX=10090 GN=Hadha PE=1 SV=1	Hadha	_KK[Acetyl (K)]ALTSFER_	1	12989.7	9691.42	11324.7	5555.99	5204.69	4555.72	1.57751	1.17489	1.45299	0.665649	0.655744	0.519984
PF00378 Enoyl-CoA hydratase/isomerase	0.00638924	7.31	Q8BMS1	644	K	0.321349	0.00253339	Q1	Trifunctional enzyme subunit alpha, mitochondrial OS=Mus musculus OX=10090 GN=Hadha PE=1 SV=1	Hadha	_GFYIYQEGSK[Acetyl (K)]NK_	1	2287.53	2300.89	2544.72	986.971	776.594	593.456	1.44381	1.44968	1.69686	0.61455	0.508514	0.352039
PF00378 Enoyl-CoA hydratase/isomerase	0.00638924	7.31	Q9JLZ3	84	K	0.464117	0.0032973	Q1	Methylglutaconyl-CoA hydratase, mitochondrial OS=Mus musculus OX=10090 GN=Auh PE=1 SV=1	Auh	_NLLK[Acetyl (K)]MLSK_	1	208.975	157.549	220.331	181.032	186.123	174.666	1.73496	1.29318	1.66423	0.695326	0.841323	0.641161
PF00378 Enoyl-CoA hydratase/isomerase	0.00638924	7.31	Q9JLZ3	179	K	0.493455	0.0282781	Q1	Methylglutaconyl-CoA hydratase, mitochondrial OS=Mus musculus OX=10090 GN=Auh PE=1 SV=1	Auh	_VAASSAK[Acetyl (K)]MGLVETK_	1	147.256	94.0724	136.74	152.48	123.617	95.2166	1.84135	1.16297	1.5556	0.882089	0.841603	0.526427
PF00378 Enoyl-CoA hydratase/isomerase	0.00638924	7.31	Q9WUR2	159	K	0.46593	0.00215586	Q1	Enoyl-CoA delta isomerase 2 OS=Mus musculus OX=10090 GN=Eci2 PE=1 SV=2	Eci2	_K[Acetyl (K)]NAISFQMYR_	1	185.56	153.896	148.375	89.0436	79.2691	74.147	1.54295	1.35839	1.25375	0.740558	0.653959	0.541467
PF00385 Chromo (CHRromatin Organisation MOdifier) domain	0.0603033	4.87	Q6PDQ2	290	K	0.448459	0.000184393	Q1	Chromodomain-helicase-DNA-binding protein 4 OS=Mus musculus OX=10090 GN=Chd4 PE=1 SV=1	Chd4	_IK[Acetyl (K)]LGGFGSK_	1	1015.86	890.306	993.536	397.137	396.431	393.19	1.49017	1.22404	1.36295	0.632808	0.601401	0.594228
PF00385 Chromo (CHRromatin Organisation MOdifier) domain	0.0603033	4.87	Q6PDQ2	297	K	0.432041	0.00682187	Q1	Chromodomain-helicase-DNA-binding protein 4 OS=Mus musculus OX=10090 GN=Chd4 PE=1 SV=1	Chd4	_LGGFGSK[Acetyl (K)]R_	1	4746.04	3589.71	4190.68	1963.07	1655.78	1312.76	1.62962	1.15522	1.34565	0.73218	0.587965	0.464397
PF00385 Chromo (CHRromatin Organisation MOdifier) domain	0.0603033	4.87	Q8BYH8	498	K	0.260546	0.0227009	Q1	Chromodomain-helicase-DNA-binding protein 9 OS=Mus musculus OX=10090 GN=Chd9 PE=1 SV=2	Chd9	_SDGSGTYTK[Acetyl (K)]LQNTQVR_	1	324.226	327.493	375.038	127.964	133.005	121.269	1.23254	3.39396	1.30027	0.464886	0.457479	0.621826
PF00385 Chromo (CHRromatin Organisation MOdifier) domain	0.0603033	4.87	Q8BYH8	595	K	0.317674	0.000224561	Q1	Chromodomain-helicase-DNA-binding protein 9 OS=Mus musculus OX=10090 GN=Chd9 PE=1 SV=2	Chd9	_IGK[Acetyl (K)]LIITLGK_	1	131.386	44.935	137.414	41.336	37.9167	34.5887	1.64587	1.53456	1.56995	0.494858	0.429764	0.584451
PF00385 Chromo (CHRromatin Organisation MOdifier) domain	0.0603033	4.87	Q8BYH8	602	K	0.281819	0.00742534	Q1	Chromodomain-helicase-DNA-binding protein 9 OS=Mus musculus OX=10090 GN=Chd9 PE=1 SV=2	Chd9	_LIITLGK[Acetyl (K)]K_	1	239.138	179.521	261.504	95.2004	95.6199	70.4548	1.36056	2.78443	1.35692	0.517623	0.492233	0.54069
PF00406 Adenylate kinase	0.0116804	10.96	Q9DBP5	190	K	0.445493	0.00163016	Q1	UMP-CMP kinase OS=Mus musculus OX=10090 GN=Cmpk1 PE=1 SV=1	Cmpk1	_SVDEVFGEVVK[Acetyl (K)]IFDK_	1	50.25	35.8339	46.6993	23.4305	30.8835	26.1669	1.58998	1.23473	1.57445	0.582164	0.73397	0.643663
PF00406 Adenylate kinase	0.0116804	10.96	Q9WTP7	29	K	0.425946	0.00356509	Q1	GTP:AMP phosphotransferase AK3, mitochondrial OS=Mus musculus OX=10090 GN=Ak3 PE=1 SV=3	Ak3	_ITK[Acetyl (K)]HFELK_	1	3391.45	2485.07	3109.2	1228.7	1243.03	1011.04	1.58282	1.13741	1.42334	0.633491	0.653173	0.478276
PF00406 Adenylate kinase	0.0116804	10.96	Q9WTP7	34	K	0.366319	0.0103988	Q1	GTP:AMP phosphotransferase AK3, mitochondrial OS=Mus musculus OX=10090 GN=Ak3 PE=1 SV=3	Ak3	_HFELK[Acetyl (K)]HLSSGDLLR_	1	10035.8	7906.29	9085.42	3711.75	3237.22	2008.62	1.62289	1.25385	1.44111	0.66308	0.5894	0.32923
PF00406 Adenylate kinase	0.0116804	10.96	Q9WTP7	64	K	0.198148	0.000286406	Q1	GTP:AMP phosphotransferase AK3, mitochondrial OS=Mus musculus OX=10090 GN=Ak3 PE=1 SV=3	Ak3	_TFIDQGK[Acetyl (K)]LIPDDVM[Oxidation (M)]TR_	1	1949.21	1277.59	1775.05	307.92	277.875	322.092	1.91933	1.23372	1.71442	0.33495	0.308065	0.321466
PF00406 Adenylate kinase	0.0116804	10.96	Q9WTP7	189	K	0.40554	0.00174797	Q1	GTP:AMP phosphotransferase AK3, mitochondrial OS=Mus musculus OX=10090 GN=Ak3 PE=1 SV=3	Ak3	_AYEAQTEPVLQYYQK[Acetyl (K)]K_	1	1644.14	1612.68	1610.86	656.578	641.688	494.394	1.43649	1.3818	1.3805	0.633724	0.631231	0.437825
PF00439 Bromodomain	0.0114021	4.38	B2RRD7	894	K	0.385011	0.0405637	Q1	Peregrin OS=Mus musculus OX=10090 GN=Brpf1 PE=1 SV=1	Brpf1	_TSVLFSK[Acetyl (K)]K_	1	21225.3	15250.1	21804.7	7142.15	7365.21	6029.91	1.41077	1.16473	2.0138	0.662518	0.801047	0.303368
PF00439 Bromodomain	0.0114021	4.38	B2RWS6	1541	K	0.297418	0.000616116	Q1	Histone acetyltransferase p300 OS=Mus musculus OX=10090 GN=Ep300 PE=1 SV=2	Ep300	_EENTSNESTDVTK[Acetyl (K)]GDSK[Acetyl (K)]NAK_	1	1522.34	1491.44	1780.93	549.79	598.725	443.599	1.59802	1.39847	1.79027	0.54437	0.493341	0.385958
PF00439 Bromodomain	0.0114021	4.38	B2RWS6	1545	K	0.297418	0.000616116	Q1	Histone acetyltransferase p300 OS=Mus musculus OX=10090 GN=Ep300 PE=1 SV=2	Ep300	_EENTSNESTDVTK[Acetyl (K)]GDSK[Acetyl (K)]NAK_	1	1522.34	1491.44	1780.93	549.79	598.725	443.599	1.59802	1.39847	1.79027	0.54437	0.493341	0.385958
PF00439 Bromodomain	0.0114021	4.38	B2RWS6	1548	K	0.254741	0.000290003	Q1	Histone acetyltransferase p300 OS=Mus musculus OX=10090 GN=Ep300 PE=1 SV=2	Ep300	_EENTSNESTDVTK[Acetyl (K)]GDSK[Acetyl (K)]NAK[Acetyl (K)]K[Acetyl (K)]K_	1	1306.03	1319.17	1534.4	410.164	436.263	335.225	1.63932	1.47907	1.84438	0.48562	0.429844	0.348761
PF00439 Bromodomain	0.0114021	4.38	B2RWS6	1549	K	0.151001	0.000193778	Q1	Histone acetyltransferase p300 OS=Mus musculus OX=10090 GN=Ep300 PE=1 SV=2	Ep300	_EENTSNESTDVTK[Acetyl (K)]GDSK[Acetyl (K)]NAK[Acetyl (K)]K[Acetyl (K)]K_	1	1306.03	1319.17	1534.4	258.98	251.015	187.853	1.8026	1.62639	2.02808	0.337163	0.271955	0.214904
PF00439 Bromodomain	0.0114021	4.38	B2RWS6	1553	K	0.0896776	7.04669e-05	Q1	Histone acetyltransferase p300 OS=Mus musculus OX=10090 GN=Ep300 PE=1 SV=2	Ep300	_NNK[Acetyl (K)]K[Acetyl (K)]TSK[Acetyl (K)]NK[Acetyl (K)]SSLSR_	1	15692.7	12283.3	14667.6	1536.22	1457.36	1276.3	2.24262	1.56801	2.00732	0.207079	0.163483	0.151178
PF00439 Bromodomain	0.0114021	4.38	B2RWS6	1554	K	0.12003	0.000106719	Q1	Histone acetyltransferase p300 OS=Mus musculus OX=10090 GN=Ep300 PE=1 SV=2	Ep300	_NNK[Acetyl (K)]K[Acetyl (K)]TSK[Acetyl (K)]NK[Acetyl (K)]SSLSR_	1	24011.2	18884.9	22016.2	3097.42	3041.03	2568.29	2.18665	1.53623	1.92003	0.266068	0.217388	0.19386
PF00439 Bromodomain	0.0114021	4.38	B2RWS6	1557	K	0.12003	0.000106719	Q1	Histone acetyltransferase p300 OS=Mus musculus OX=10090 GN=Ep300 PE=1 SV=2	Ep300	_NNK[Acetyl (K)]K[Acetyl (K)]TSK[Acetyl (K)]NK[Acetyl (K)]SSLSR_	1	24011.2	18884.9	22016.2	3097.42	3041.03	2568.29	2.18665	1.53623	1.92003	0.266068	0.217388	0.19386
PF00439 Bromodomain	0.0114021	4.38	B2RWS6	1559	K	0.12003	0.000106719	Q1	Histone acetyltransferase p300 OS=Mus musculus OX=10090 GN=Ep300 PE=1 SV=2	Ep300	_NNK[Acetyl (K)]K[Acetyl (K)]TSK[Acetyl (K)]NK[Acetyl (K)]SSLSR_	1	24011.2	18884.9	22016.2	3097.42	3041.03	2568.29	2.18665	1.53623	1.92003	0.266068	0.217388	0.19386
PF00439 Bromodomain	0.0114021	4.38	P45481	1588	K	0.336614	0.00459522	Q1	Histone lysine acetyltransferase CREBBP OS=Mus musculus OX=10090 GN=Crebbp PE=1 SV=3	Crebbp	_K[Acetyl (K)]K[Acetyl (K)]NNK[Acetyl (K)]K[Acetyl (K)]TNK_	1	1329.29	1301.71	1117.96	345.039	387.36	371.831	1.93918	1.13078	1.423	0.427979	0.476337	0.608076
PF00439 Bromodomain	0.0114021	4.38	P45481	1589	K	0.360685	0.0044579	Q1	Histone lysine acetyltransferase CREBBP OS=Mus musculus OX=10090 GN=Crebbp PE=1 SV=3	Crebbp	_K[Acetyl (K)]K[Acetyl (K)]NNK[Acetyl (K)]K[Acetyl (K)]TNK_	1	1139.24	1114.48	891.719	345.039	339.906	313.114	1.94659	1.13396	1.32943	0.501282	0.489574	0.599755
PF00439 Bromodomain	0.0114021	4.38	P45481	1592	K	0.171058	0.0014508	Q1	Histone lysine acetyltransferase CREBBP OS=Mus musculus OX=10090 GN=Crebbp PE=1 SV=3	Crebbp	_NNK[Acetyl (K)]K[Acetyl (K)]TNK[Acetyl (K)]NK[Acetyl (K)]SSISR_	1	23648.5	19558.2	24022.3	3621.39	3752.66	3015.49	2.15707	1.06232	1.91185	0.280861	0.288536	0.308341
PF00439 Bromodomain	0.0114021	4.38	P45481	1593	K	0.18413	0.00250316	Q1	Histone lysine acetyltransferase CREBBP OS=Mus musculus OX=10090 GN=Crebbp PE=1 SV=3	Crebbp	_NNK[Acetyl (K)]K[Acetyl (K)]TNK[Acetyl (K)]NK[Acetyl (K)]SSISR_	1	28198.4	24195.9	28138.4	3621.39	5751.71	3959.12	2.1269	1.08675	1.85183	0.232249	0.365696	0.33476
PF00439 Bromodomain	0.0114021	4.38	P45481	1596	K	0.177073	0.0025917	Q1	Histone lysine acetyltransferase CREBBP OS=Mus musculus OX=10090 GN=Crebbp PE=1 SV=3	Crebbp	_NNK[Acetyl (K)]K[Acetyl (K)]TNK[Acetyl (K)]NK[Acetyl (K)]SSISR_	1	27059.1	23081.4	27246.6	3276.35	5411.8	3646	2.13523	1.08457	1.87596	0.219824	0.359975	0.322523
PF00439 Bromodomain	0.0114021	4.38	P45481	1598	K	0.177073	0.0025917	Q1	Histone lysine acetyltransferase CREBBP OS=Mus musculus OX=10090 GN=Crebbp PE=1 SV=3	Crebbp	_NNK[Acetyl (K)]K[Acetyl (K)]TNK[Acetyl (K)]NK[Acetyl (K)]SSISR_	1	27059.1	23081.4	27246.6	3276.35	5411.8	3646	2.13523	1.08457	1.87596	0.219824	0.359975	0.322523
PF00439 Bromodomain	0.0114021	4.38	Q3TKT4	1417	K	0.423272	0.0031482	Q1	Transcription activator BRG1 OS=Mus musculus OX=10090 GN=Smarca4 PE=1 SV=1	Smarca4	_GRPPAEK[Acetyl (K)]LSPNPPNLTK_	1	341.341	259.908	356.439	173.301	154.478	122.497	1.46339	1.18159	1.65986	0.692828	0.622524	0.506766
PF00441 Acyl-CoA dehydrogenase, C-terminal domain	6.86883e-05	9.96	P45952	212	K	0.469931	0.0011401	Q1	Medium-chain specific acyl-CoA dehydrogenase, mitochondrial OS=Mus musculus OX=10090 GN=Acadm PE=1 SV=1	Acadm	_SNPDPK[Acetyl (K)]VPASK_	1	1828.45	1911.03	1805.33	1391.31	1064.85	961.973	1.45798	1.48316	1.34119	0.788053	0.630689	0.593663
PF00441 Acyl-CoA dehydrogenase, C-terminal domain	6.86883e-05	9.96	P50544	279	K	0.339171	0.00328096	Q1	Very long-chain specific acyl-CoA dehydrogenase, mitochondrial OS=Mus musculus OX=10090 GN=Acadvl PE=1 SV=3	Acadvl	_EK[Acetyl (K)]ITAFVVER_	1	17714.2	14557.7	17624.8	6055.36	5576.88	3628.84	1.53621	1.26969	1.56622	0.594876	0.537547	0.350472
PF00441 Acyl-CoA dehydrogenase, C-terminal domain	6.86883e-05	9.96	P50544	483	K	0.451258	0.00421592	Q1	Very long-chain specific acyl-CoA dehydrogenase, mitochondrial OS=Mus musculus OX=10090 GN=Acadvl PE=1 SV=3	Acadvl	_GK[Acetyl (K)]ELTGLGNALK_	1	1302.73	1107.1	1220.47	614.781	456.876	404.448	1.44156	1.23209	1.3839	0.770653	0.561922	0.498426
PF00441 Acyl-CoA dehydrogenase, C-terminal domain	6.86883e-05	9.96	P51174	81	K	0.478255	0.00130802	Q1	Long-chain specific acyl-CoA dehydrogenase, mitochondrial OS=Mus musculus OX=10090 GN=Acadl PE=1 SV=2	Acadl	_KFFQEEVIPHHTEWEK[Acetyl (K)]AGEVSR_	1	4474.35	3828.96	3646.12	2094.91	2169.77	1730.53	1.56369	1.2908	1.23895	0.673423	0.7024	0.581879
PF00441 Acyl-CoA dehydrogenase, C-terminal domain	6.86883e-05	9.96	Q8JZN5	525	K	0.345202	0.00206309	Q1	Complex I assembly factor ACAD9, mitochondrial OS=Mus musculus OX=10090 GN=Acad9 PE=1 SV=2	Acad9	_FGK[Acetyl (K)]NIVEEQLVLK_	1	239.835	217.565	202.777	123.774	99.8171	70.99	1.71828	1.56994	1.45453	0.673943	0.552939	0.410325
PF00441 Acyl-CoA dehydrogenase, C-terminal domain	6.86883e-05	9.96	Q8K370	230	K	0.399555	0.000442111	Q1	Acyl-CoA dehydrogenase family member 10 OS=Mus musculus OX=10090 GN=Acad10 PE=1 SV=1	Acad10	_VAASLGIHTIK[Acetyl (K)]VDRPETAVK_	1	460.807	384.999	496.577	221.303	239.632	227.772	1.60241	1.27187	1.65686	0.585305	0.627412	0.597719
PF00441 Acyl-CoA dehydrogenase, C-terminal domain	6.86883e-05	9.96	Q8K370	427	K	0.498198	0.0331548	Q1	Acyl-CoA dehydrogenase family member 10 OS=Mus musculus OX=10090 GN=Acad10 PE=1 SV=1	Acad10	_QVQTWTK[Acetyl (K)]QYR_	1	596.259	700.508	540.887	550.692	362.337	259.065	1.39923	1.56169	1.21788	0.982884	0.640205	0.45878
PF00441 Acyl-CoA dehydrogenase, C-terminal domain	6.86883e-05	9.96	Q8K370	843	K	0.383648	0.00154496	Q1	Acyl-CoA dehydrogenase family member 10 OS=Mus musculus OX=10090 GN=Acad10 PE=1 SV=1	Acad10	_LC[Carbamidomethyl (C)]VFMGK[Acetyl (K)]TDPQAPR_	1	113.05	93.8379	98.0671	60.3013	43.4928	46.4608	1.75405	1.38318	1.45996	0.711606	0.508092	0.544003
PF00464 Serine hydroxymethyltransferase	0.00206901	21.92	P50431	319	K	0.324231	0.0001253	Q1	Serine hydroxymethyltransferase, cytosolic OS=Mus musculus OX=10090 GN=Shmt1 PE=1 SV=3	Shmt1	_QAMTTEFK[Acetyl (K)]IYQLQVLANC[Carbamidomethyl (C)]R_	1	187.669	193.573	168.915	73.8863	61.839	61.4297	1.541	1.6345	1.47706	0.575287	0.477608	0.455611
PF00464 Serine hydroxymethyltransferase	0.00206901	21.92	Q9CZN7	181	K	0.342687	0.0130882	Q1	Serine hydroxymethyltransferase, mitochondrial OS=Mus musculus OX=10090 GN=Shmt2 PE=1 SV=1	Shmt2	_IMGLDLPDGGHLTHGYMSDVK[Acetyl (K)]R_	1	85.7136	138.495	71.9141	31.377	36.5376	19.3505	1.28625	1.88103	1.1203	0.522069	0.628315	0.318909
PF00464 Serine hydroxymethyltransferase	0.00206901	21.92	Q9CZN7	305	K	0.359026	0.0377092	Q1	Serine hydroxymethyltransferase, mitochondrial OS=Mus musculus OX=10090 GN=Shmt2 PE=1 SV=1	Shmt2	_TGK[Acetyl (K)]EIPYTFEDR_	1	696.545	521.063	395.748	216.636	120.19		1.7124	1.1594	1.01	0.590513	0.338599
PF00569 Zinc finger, ZZ type	0.0603033	4.87	B2RWS6	1541	K	0.297418	0.000616116	Q1	Histone acetyltransferase p300 OS=Mus musculus OX=10090 GN=Ep300 PE=1 SV=2	Ep300	_EENTSNESTDVTK[Acetyl (K)]GDSK[Acetyl (K)]NAK_	1	1522.34	1491.44	1780.93	549.79	598.725	443.599	1.59802	1.39847	1.79027	0.54437	0.493341	0.385958
PF00569 Zinc finger, ZZ type	0.0603033	4.87	B2RWS6	1545	K	0.297418	0.000616116	Q1	Histone acetyltransferase p300 OS=Mus musculus OX=10090 GN=Ep300 PE=1 SV=2	Ep300	_EENTSNESTDVTK[Acetyl (K)]GDSK[Acetyl (K)]NAK_	1	1522.34	1491.44	1780.93	549.79	598.725	443.599	1.59802	1.39847	1.79027	0.54437	0.493341	0.385958
PF00569 Zinc finger, ZZ type	0.0603033	4.87	B2RWS6	1548	K	0.254741	0.000290003	Q1	Histone acetyltransferase p300 OS=Mus musculus OX=10090 GN=Ep300 PE=1 SV=2	Ep300	_EENTSNESTDVTK[Acetyl (K)]GDSK[Acetyl (K)]NAK[Acetyl (K)]K[Acetyl (K)]K_	1	1306.03	1319.17	1534.4	410.164	436.263	335.225	1.63932	1.47907	1.84438	0.48562	0.429844	0.348761
PF00569 Zinc finger, ZZ type	0.0603033	4.87	B2RWS6	1549	K	0.151001	0.000193778	Q1	Histone acetyltransferase p300 OS=Mus musculus OX=10090 GN=Ep300 PE=1 SV=2	Ep300	_EENTSNESTDVTK[Acetyl (K)]GDSK[Acetyl (K)]NAK[Acetyl (K)]K[Acetyl (K)]K_	1	1306.03	1319.17	1534.4	258.98	251.015	187.853	1.8026	1.62639	2.02808	0.337163	0.271955	0.214904
PF00569 Zinc finger, ZZ type	0.0603033	4.87	B2RWS6	1553	K	0.0896776	7.04669e-05	Q1	Histone acetyltransferase p300 OS=Mus musculus OX=10090 GN=Ep300 PE=1 SV=2	Ep300	_NNK[Acetyl (K)]K[Acetyl (K)]TSK[Acetyl (K)]NK[Acetyl (K)]SSLSR_	1	15692.7	12283.3	14667.6	1536.22	1457.36	1276.3	2.24262	1.56801	2.00732	0.207079	0.163483	0.151178
PF00569 Zinc finger, ZZ type	0.0603033	4.87	B2RWS6	1554	K	0.12003	0.000106719	Q1	Histone acetyltransferase p300 OS=Mus musculus OX=10090 GN=Ep300 PE=1 SV=2	Ep300	_NNK[Acetyl (K)]K[Acetyl (K)]TSK[Acetyl (K)]NK[Acetyl (K)]SSLSR_	1	24011.2	18884.9	22016.2	3097.42	3041.03	2568.29	2.18665	1.53623	1.92003	0.266068	0.217388	0.19386
PF00569 Zinc finger, ZZ type	0.0603033	4.87	B2RWS6	1557	K	0.12003	0.000106719	Q1	Histone acetyltransferase p300 OS=Mus musculus OX=10090 GN=Ep300 PE=1 SV=2	Ep300	_NNK[Acetyl (K)]K[Acetyl (K)]TSK[Acetyl (K)]NK[Acetyl (K)]SSLSR_	1	24011.2	18884.9	22016.2	3097.42	3041.03	2568.29	2.18665	1.53623	1.92003	0.266068	0.217388	0.19386
PF00569 Zinc finger, ZZ type	0.0603033	4.87	B2RWS6	1559	K	0.12003	0.000106719	Q1	Histone acetyltransferase p300 OS=Mus musculus OX=10090 GN=Ep300 PE=1 SV=2	Ep300	_NNK[Acetyl (K)]K[Acetyl (K)]TSK[Acetyl (K)]NK[Acetyl (K)]SSLSR_	1	24011.2	18884.9	22016.2	3097.42	3041.03	2568.29	2.18665	1.53623	1.92003	0.266068	0.217388	0.19386
PF00569 Zinc finger, ZZ type	0.0603033	4.87	P45481	1588	K	0.336614	0.00459522	Q1	Histone lysine acetyltransferase CREBBP OS=Mus musculus OX=10090 GN=Crebbp PE=1 SV=3	Crebbp	_K[Acetyl (K)]K[Acetyl (K)]NNK[Acetyl (K)]K[Acetyl (K)]TNK_	1	1329.29	1301.71	1117.96	345.039	387.36	371.831	1.93918	1.13078	1.423	0.427979	0.476337	0.608076
PF00569 Zinc finger, ZZ type	0.0603033	4.87	P45481	1589	K	0.360685	0.0044579	Q1	Histone lysine acetyltransferase CREBBP OS=Mus musculus OX=10090 GN=Crebbp PE=1 SV=3	Crebbp	_K[Acetyl (K)]K[Acetyl (K)]NNK[Acetyl (K)]K[Acetyl (K)]TNK_	1	1139.24	1114.48	891.719	345.039	339.906	313.114	1.94659	1.13396	1.32943	0.501282	0.489574	0.599755
PF00569 Zinc finger, ZZ type	0.0603033	4.87	P45481	1592	K	0.171058	0.0014508	Q1	Histone lysine acetyltransferase CREBBP OS=Mus musculus OX=10090 GN=Crebbp PE=1 SV=3	Crebbp	_NNK[Acetyl (K)]K[Acetyl (K)]TNK[Acetyl (K)]NK[Acetyl (K)]SSISR_	1	23648.5	19558.2	24022.3	3621.39	3752.66	3015.49	2.15707	1.06232	1.91185	0.280861	0.288536	0.308341
PF00569 Zinc finger, ZZ type	0.0603033	4.87	P45481	1593	K	0.18413	0.00250316	Q1	Histone lysine acetyltransferase CREBBP OS=Mus musculus OX=10090 GN=Crebbp PE=1 SV=3	Crebbp	_NNK[Acetyl (K)]K[Acetyl (K)]TNK[Acetyl (K)]NK[Acetyl (K)]SSISR_	1	28198.4	24195.9	28138.4	3621.39	5751.71	3959.12	2.1269	1.08675	1.85183	0.232249	0.365696	0.33476
PF00569 Zinc finger, ZZ type	0.0603033	4.87	P45481	1596	K	0.177073	0.0025917	Q1	Histone lysine acetyltransferase CREBBP OS=Mus musculus OX=10090 GN=Crebbp PE=1 SV=3	Crebbp	_NNK[Acetyl (K)]K[Acetyl (K)]TNK[Acetyl (K)]NK[Acetyl (K)]SSISR_	1	27059.1	23081.4	27246.6	3276.35	5411.8	3646	2.13523	1.08457	1.87596	0.219824	0.359975	0.322523
PF00569 Zinc finger, ZZ type	0.0603033	4.87	P45481	1598	K	0.177073	0.0025917	Q1	Histone lysine acetyltransferase CREBBP OS=Mus musculus OX=10090 GN=Crebbp PE=1 SV=3	Crebbp	_NNK[Acetyl (K)]K[Acetyl (K)]TNK[Acetyl (K)]NK[Acetyl (K)]SSISR_	1	27059.1	23081.4	27246.6	3276.35	5411.8	3646	2.13523	1.08457	1.87596	0.219824	0.359975	0.322523
PF00621 RhoGEF domain	0.248277	2.09	F8VPU2	548	K	0.425402	0.00523069	Q1	FERM, ARHGEF and pleckstrin domain-containing protein 1 OS=Mus musculus OX=10090 GN=Farp1 PE=1 SV=1	Farp1	_AYYIAK[Acetyl (K)]EVSTTER_	1	168.339	209.687	159.381	66.5395	104.244	81.1746	1.34073	1.68648	1.26725	0.475219	0.74356	0.608094
PF00621 RhoGEF domain	0.248277	2.09	Q8CHT1	11	K	0.472705	0.0315842	Q1	Ephexin-1 OS=Mus musculus OX=10090 GN=Ngef PE=1 SV=1	Ngef	_NSEDWGK[Acetyl (K)]PQR_	1	125.511	83.6872	81.3854	55.0992	64.7179	38.6785	1.75072	1.10298	1.3683	0.717323	0.839624	0.438813
PF00628 PHD-finger	0.0846053	2.86	O88491	2498	K	0.368654	0.0116253	Q1	Histone-lysine N-methyltransferase, H3 lysine-36 specific OS=Mus musculus OX=10090 GN=Nsd1 PE=1 SV=1	Nsd1	_SLGK[Acetyl (K)]ISASLPNEEK_	1	428.363	329.803	427.397	191.69	187.141	145.317	2.12214	1.30488	1.30084	0.55985	0.747962	0.435133
PF00628 PHD-finger	0.0846053	2.86	Q6PDK2	2713	K	0.207536	0.0188532	Q1	Histone-lysine N-methyltransferase 2D OS=Mus musculus OX=10090 GN=Kmt2d PE=1 SV=2	Kmt2d	_SSIVGLPASK[Acetyl (K)]LGGPTLGPGAFSSDDR_	1	46.734	20.8879	45.2091	3.1089	6.0296	10.8854	1.75043	0.907328	2.03743	0.153599	0.312694	0.508127
PF00628 PHD-finger	0.0846053	2.86	Q6PDQ2	290	K	0.448459	0.000184393	Q1	Chromodomain-helicase-DNA-binding protein 4 OS=Mus musculus OX=10090 GN=Chd4 PE=1 SV=1	Chd4	_IK[Acetyl (K)]LGGFGSK_	1	1015.86	890.306	993.536	397.137	396.431	393.19	1.49017	1.22404	1.36295	0.632808	0.601401	0.594228
PF00628 PHD-finger	0.0846053	2.86	Q6PDQ2	297	K	0.432041	0.00682187	Q1	Chromodomain-helicase-DNA-binding protein 4 OS=Mus musculus OX=10090 GN=Chd4 PE=1 SV=1	Chd4	_LGGFGSK[Acetyl (K)]R_	1	4746.04	3589.71	4190.68	1963.07	1655.78	1312.76	1.62962	1.15522	1.34565	0.73218	0.587965	0.464397
PF00630 Filamin/ABP280 repeat	0.0373433	6.26	Q80X90	1780	K	0.23115	0.00538598	Q1	Filamin-B OS=Mus musculus OX=10090 GN=Flnb PE=1 SV=3	Flnb	_ATPEIVDNK[Acetyl (K)]DGTVTVR_	1	155.982	155.31		34.6225	54.0452	31.9541	1.90792	1.88986		0.38389	0.584663	0.348232
PF00630 Filamin/ABP280 repeat	0.0373433	6.26	Q8BTM8	2133	K	0.35715	0.00477456	Q1	Filamin-A OS=Mus musculus OX=10090 GN=Flna PE=1 SV=5	Flna	_FADQHVPGSPFSVK[Acetyl (K)]VTGEGR_	1	566.025	894.461	513.726	197.041	200.225	186.812	1.21085	1.92951	1.09589	0.501172	0.527758	0.484046
PF00641 Zn-finger in Ran binding protein and others	0.0188865	8.77	P56959	257	K	0.34845	0.00219889	Q1	RNA-binding protein FUS OS=Mus musculus OX=10090 GN=Fus PE=1 SV=1	Fus	_GGFNK[Acetyl (K)]FGGPR_	1	244.325	182.918	254.651	79.7033	95.8977	67.6938	1.62598	1.22773	1.6275	0.523171	0.624321	0.413982
PF00641 Zn-finger in Ran binding protein and others	0.0188865	8.77	Q9R020	137	K	0.479959	0.00945621	Q1	Zinc finger Ran-binding domain-containing protein 2 OS=Mus musculus OX=10090 GN=Zranb2 PE=1 SV=2	Zranb2	_GK[Acetyl (K)]AVGPASILK_	1	2433.01	1711.02	2257.7	1090.56	919.496	664.756	1.3791	1.02904	1.55015	0.691111	0.691831	0.516875
PF00725 3-hydroxyacyl-CoA dehydrogenase, C-terminal domain	0.0116804	10.96	Q61425	179	K	0.374802	0.00604713	Q1	Hydroxyacyl-coenzyme A dehydrogenase, mitochondrial OS=Mus musculus OX=10090 GN=Hadh PE=1 SV=2	Hadh	_FAGLHFFNPVPM[Oxidation (M)]M[Oxidation (M)]K[Acetyl (K)]LVEVIK_	1	1383.66	958.666	1733.75	704.966	784.009	667.514	1.63975	1.11071	1.98405	0.554064	0.661396	0.55904
PF00725 3-hydroxyacyl-CoA dehydrogenase, C-terminal domain	0.0116804	10.96	Q8BMS1	406	K	0.2132	0.000511402	Q1	Trifunctional enzyme subunit alpha, mitochondrial OS=Mus musculus OX=10090 GN=Hadha PE=1 SV=1	Hadha	_GQQQVFK[Acetyl (K)]GLNDK[Acetyl (K)]VK_	1	1123.79	846.463	1183.22	239.037	251.593	201.539	1.75038	1.31611	1.94704	0.367302	0.40655	0.29503
PF00725 3-hydroxyacyl-CoA dehydrogenase, C-terminal domain	0.0116804	10.96	Q8BMS1	411	K	0.314775	0.00113274	Q1	Trifunctional enzyme subunit alpha, mitochondrial OS=Mus musculus OX=10090 GN=Hadha PE=1 SV=1	Hadha	_GLNDK[Acetyl (K)]VK_	1	1232.76	974.847	1297.63	403.479	404.005	328.469	1.59098	1.25591	1.7693	0.51371	0.540929	0.39842
PF00725 3-hydroxyacyl-CoA dehydrogenase, C-terminal domain	0.0116804	10.96	Q8BMS1	414	K	0.188981	0.000143842	Q1	Trifunctional enzyme subunit alpha, mitochondrial OS=Mus musculus OX=10090 GN=Hadha PE=1 SV=1	Hadha	_K[Acetyl (K)]K[Acetyl (K)]ALTSFER_	1	457.109	393.07	445.156	102.14	74.2716	76.1795	1.76883	1.51835	1.81987	0.389917	0.298164	0.277054
PF00725 3-hydroxyacyl-CoA dehydrogenase, C-terminal domain	0.0116804	10.96	Q8BMS1	415	K	0.437861	0.00225871	Q1	Trifunctional enzyme subunit alpha, mitochondrial OS=Mus musculus OX=10090 GN=Hadha PE=1 SV=1	Hadha	_KK[Acetyl (K)]ALTSFER_	1	12989.7	9691.42	11324.7	5555.99	5204.69	4555.72	1.57751	1.17489	1.45299	0.665649	0.655744	0.519984
PF00725 3-hydroxyacyl-CoA dehydrogenase, C-terminal domain	0.0116804	10.96	Q8BMS1	644	K	0.321349	0.00253339	Q1	Trifunctional enzyme subunit alpha, mitochondrial OS=Mus musculus OX=10090 GN=Hadha PE=1 SV=1	Hadha	_GFYIYQEGSK[Acetyl (K)]NK_	1	2287.53	2300.89	2544.72	986.971	776.594	593.456	1.44381	1.44968	1.69686	0.61455	0.508514	0.352039
PF00855 PWWP domain	0.0282989	4.38	B2RRD7	894	K	0.385011	0.0405637	Q1	Peregrin OS=Mus musculus OX=10090 GN=Brpf1 PE=1 SV=1	Brpf1	_TSVLFSK[Acetyl (K)]K_	1	21225.3	15250.1	21804.7	7142.15	7365.21	6029.91	1.41077	1.16473	2.0138	0.662518	0.801047	0.303368
PF00855 PWWP domain	0.0282989	4.38	O88491	2498	K	0.368654	0.0116253	Q1	Histone-lysine N-methyltransferase, H3 lysine-36 specific OS=Mus musculus OX=10090 GN=Nsd1 PE=1 SV=1	Nsd1	_SLGK[Acetyl (K)]ISASLPNEEK_	1	428.363	329.803	427.397	191.69	187.141	145.317	2.12214	1.30488	1.30084	0.55985	0.747962	0.435133
PF00855 PWWP domain	0.0282989	4.38	Q3UMU9	163	K	0.363217	4.60636e-05	Q1	Hepatoma-derived growth factor-related protein 2 OS=Mus musculus OX=10090 GN=Hdgfl2 PE=1 SV=1	Hdgfl2	_KTPVLK[Acetyl (K)]VSVSK_	1	292.147	290.5	281.865	108.075	106.527	105.505	1.60935	1.45364	1.36833	0.560685	0.514522	0.534322
PF00989 PAS fold	0.00168406	10.96	O09000	680	K	0.453434	0.0240256	Q1	Nuclear receptor coactivator 3 OS=Mus musculus OX=10090 GN=Ncoa3 PE=1 SV=2	Ncoa3	_ILHK[Acetyl (K)]LLQNGNSPAEVAK_	1	91.2163	65.2403	87.5532	32.9837	46.9463	31.1518	1.5444	0.938633	1.71781	0.681984	0.721022	0.501799
PF00989 PAS fold	0.00168406	10.96	P53762	128	K	0.399087	0.00269927	Q1	Aryl hydrocarbon receptor nuclear translocator OS=Mus musculus OX=10090 GN=Arnt PE=1 SV=3	Arnt	_KPDK[Acetyl (K)]LTILR_	0.999795	1218.03	963.109	1369.18	565.784	483.954	460.274	1.6598	1.09958	1.60382	0.621474	0.558336	0.561489
PF00989 PAS fold	0.00168406	10.96	Q61026	636	K	0.416362	0.0234789	Q1	Nuclear receptor coactivator 2 OS=Mus musculus OX=10090 GN=Ncoa2 PE=1 SV=3	Ncoa2	_LHDSK[Acetyl (K)]GQTK[Acetyl (K)]LLQLLTTK_	1	35.0389	21.4639	27.539	16.2867	14.8386	12.9733	1.48459	1.02647	2.07304	0.746148	0.671313	0.491183
PF00989 PAS fold	0.00168406	10.96	Q61026	780	K	0.33198	0.0164257	Q1	Nuclear receptor coactivator 2 OS=Mus musculus OX=10090 GN=Ncoa2 PE=1 SV=3	Ncoa2	_TDPASNTK[Acetyl (K)]LIAMK_	1	18838.2	14971.8	20145.9	8448.31	8009.77	6780.37	1.32494	1.18853	2.51737	0.642484	0.601522	0.426135
PF00989 PAS fold	0.00168406	10.96	Q61026	785	K	0.372909	0.0228126	Q1	Nuclear receptor coactivator 2 OS=Mus musculus OX=10090 GN=Ncoa2 PE=1 SV=3	Ncoa2	_LIAMK[Acetyl (K)]TVK_	1	4364.56	3710.4	4559.41	2342.59	2061.65	1651.46	1.26786	1.21656	2.35312	0.735806	0.639473	0.428682
PF01336 OB-fold nucleic acid binding domain	0.0274877	7.31	Q8BGV0	353	K	0.363572	0.000595461	Q1	Asparaginyl-tRNA synthetase OS=Mus musculus OX=10090 GN=Nars2 PE=1 SV=1	Nars2	_WGVDLQTEHEK[Acetyl (K)]YLVR_	1	912.611	876.797	802.328	498.046	463.714	375.244	1.57778	1.66058	1.55855	0.653995	0.619412	0.470615
PF01336 OB-fold nucleic acid binding domain	0.0274877	7.31	Q8VEE4	172	K	0.458571	0.0146867	Q1	Replication protein A 70 kDa DNA-binding subunit OS=Mus musculus OX=10090 GN=Rpa1 PE=1 SV=1	Rpa1	_AYGASK[Acetyl (K)]PFGK_	1	493.542	378.287	527.613	292.728	295.049	190.812	1.54367	1.0741	1.65905	0.7165	0.751763	0.492964
PF02172 KIX domain	0.00206901	21.92	B2RWS6	1541	K	0.297418	0.000616116	Q1	Histone acetyltransferase p300 OS=Mus musculus OX=10090 GN=Ep300 PE=1 SV=2	Ep300	_EENTSNESTDVTK[Acetyl (K)]GDSK[Acetyl (K)]NAK_	1	1522.34	1491.44	1780.93	549.79	598.725	443.599	1.59802	1.39847	1.79027	0.54437	0.493341	0.385958
PF02172 KIX domain	0.00206901	21.92	B2RWS6	1545	K	0.297418	0.000616116	Q1	Histone acetyltransferase p300 OS=Mus musculus OX=10090 GN=Ep300 PE=1 SV=2	Ep300	_EENTSNESTDVTK[Acetyl (K)]GDSK[Acetyl (K)]NAK_	1	1522.34	1491.44	1780.93	549.79	598.725	443.599	1.59802	1.39847	1.79027	0.54437	0.493341	0.385958
PF02172 KIX domain	0.00206901	21.92	B2RWS6	1548	K	0.254741	0.000290003	Q1	Histone acetyltransferase p300 OS=Mus musculus OX=10090 GN=Ep300 PE=1 SV=2	Ep300	_EENTSNESTDVTK[Acetyl (K)]GDSK[Acetyl (K)]NAK[Acetyl (K)]K[Acetyl (K)]K_	1	1306.03	1319.17	1534.4	410.164	436.263	335.225	1.63932	1.47907	1.84438	0.48562	0.429844	0.348761
PF02172 KIX domain	0.00206901	21.92	B2RWS6	1549	K	0.151001	0.000193778	Q1	Histone acetyltransferase p300 OS=Mus musculus OX=10090 GN=Ep300 PE=1 SV=2	Ep300	_EENTSNESTDVTK[Acetyl (K)]GDSK[Acetyl (K)]NAK[Acetyl (K)]K[Acetyl (K)]K_	1	1306.03	1319.17	1534.4	258.98	251.015	187.853	1.8026	1.62639	2.02808	0.337163	0.271955	0.214904
PF02172 KIX domain	0.00206901	21.92	B2RWS6	1553	K	0.0896776	7.04669e-05	Q1	Histone acetyltransferase p300 OS=Mus musculus OX=10090 GN=Ep300 PE=1 SV=2	Ep300	_NNK[Acetyl (K)]K[Acetyl (K)]TSK[Acetyl (K)]NK[Acetyl (K)]SSLSR_	1	15692.7	12283.3	14667.6	1536.22	1457.36	1276.3	2.24262	1.56801	2.00732	0.207079	0.163483	0.151178
PF02172 KIX domain	0.00206901	21.92	B2RWS6	1554	K	0.12003	0.000106719	Q1	Histone acetyltransferase p300 OS=Mus musculus OX=10090 GN=Ep300 PE=1 SV=2	Ep300	_NNK[Acetyl (K)]K[Acetyl (K)]TSK[Acetyl (K)]NK[Acetyl (K)]SSLSR_	1	24011.2	18884.9	22016.2	3097.42	3041.03	2568.29	2.18665	1.53623	1.92003	0.266068	0.217388	0.19386
PF02172 KIX domain	0.00206901	21.92	B2RWS6	1557	K	0.12003	0.000106719	Q1	Histone acetyltransferase p300 OS=Mus musculus OX=10090 GN=Ep300 PE=1 SV=2	Ep300	_NNK[Acetyl (K)]K[Acetyl (K)]TSK[Acetyl (K)]NK[Acetyl (K)]SSLSR_	1	24011.2	18884.9	22016.2	3097.42	3041.03	2568.29	2.18665	1.53623	1.92003	0.266068	0.217388	0.19386
PF02172 KIX domain	0.00206901	21.92	B2RWS6	1559	K	0.12003	0.000106719	Q1	Histone acetyltransferase p300 OS=Mus musculus OX=10090 GN=Ep300 PE=1 SV=2	Ep300	_NNK[Acetyl (K)]K[Acetyl (K)]TSK[Acetyl (K)]NK[Acetyl (K)]SSLSR_	1	24011.2	18884.9	22016.2	3097.42	3041.03	2568.29	2.18665	1.53623	1.92003	0.266068	0.217388	0.19386
PF02172 KIX domain	0.00206901	21.92	P45481	1588	K	0.336614	0.00459522	Q1	Histone lysine acetyltransferase CREBBP OS=Mus musculus OX=10090 GN=Crebbp PE=1 SV=3	Crebbp	_K[Acetyl (K)]K[Acetyl (K)]NNK[Acetyl (K)]K[Acetyl (K)]TNK_	1	1329.29	1301.71	1117.96	345.039	387.36	371.831	1.93918	1.13078	1.423	0.427979	0.476337	0.608076
PF02172 KIX domain	0.00206901	21.92	P45481	1589	K	0.360685	0.0044579	Q1	Histone lysine acetyltransferase CREBBP OS=Mus musculus OX=10090 GN=Crebbp PE=1 SV=3	Crebbp	_K[Acetyl (K)]K[Acetyl (K)]NNK[Acetyl (K)]K[Acetyl (K)]TNK_	1	1139.24	1114.48	891.719	345.039	339.906	313.114	1.94659	1.13396	1.32943	0.501282	0.489574	0.599755
PF02172 KIX domain	0.00206901	21.92	P45481	1592	K	0.171058	0.0014508	Q1	Histone lysine acetyltransferase CREBBP OS=Mus musculus OX=10090 GN=Crebbp PE=1 SV=3	Crebbp	_NNK[Acetyl (K)]K[Acetyl (K)]TNK[Acetyl (K)]NK[Acetyl (K)]SSISR_	1	23648.5	19558.2	24022.3	3621.39	3752.66	3015.49	2.15707	1.06232	1.91185	0.280861	0.288536	0.308341
PF02172 KIX domain	0.00206901	21.92	P45481	1593	K	0.18413	0.00250316	Q1	Histone lysine acetyltransferase CREBBP OS=Mus musculus OX=10090 GN=Crebbp PE=1 SV=3	Crebbp	_NNK[Acetyl (K)]K[Acetyl (K)]TNK[Acetyl (K)]NK[Acetyl (K)]SSISR_	1	28198.4	24195.9	28138.4	3621.39	5751.71	3959.12	2.1269	1.08675	1.85183	0.232249	0.365696	0.33476
PF02172 KIX domain	0.00206901	21.92	P45481	1596	K	0.177073	0.0025917	Q1	Histone lysine acetyltransferase CREBBP OS=Mus musculus OX=10090 GN=Crebbp PE=1 SV=3	Crebbp	_NNK[Acetyl (K)]K[Acetyl (K)]TNK[Acetyl (K)]NK[Acetyl (K)]SSISR_	1	27059.1	23081.4	27246.6	3276.35	5411.8	3646	2.13523	1.08457	1.87596	0.219824	0.359975	0.322523
PF02172 KIX domain	0.00206901	21.92	P45481	1598	K	0.177073	0.0025917	Q1	Histone lysine acetyltransferase CREBBP OS=Mus musculus OX=10090 GN=Crebbp PE=1 SV=3	Crebbp	_NNK[Acetyl (K)]K[Acetyl (K)]TNK[Acetyl (K)]NK[Acetyl (K)]SSISR_	1	27059.1	23081.4	27246.6	3276.35	5411.8	3646	2.13523	1.08457	1.87596	0.219824	0.359975	0.322523
PF02737 3-hydroxyacyl-CoA dehydrogenase, NAD binding domain	0.0116804	10.96	Q61425	179	K	0.374802	0.00604713	Q1	Hydroxyacyl-coenzyme A dehydrogenase, mitochondrial OS=Mus musculus OX=10090 GN=Hadh PE=1 SV=2	Hadh	_FAGLHFFNPVPM[Oxidation (M)]M[Oxidation (M)]K[Acetyl (K)]LVEVIK_	1	1383.66	958.666	1733.75	704.966	784.009	667.514	1.63975	1.11071	1.98405	0.554064	0.661396	0.55904
PF02737 3-hydroxyacyl-CoA dehydrogenase, NAD binding domain	0.0116804	10.96	Q8BMS1	406	K	0.2132	0.000511402	Q1	Trifunctional enzyme subunit alpha, mitochondrial OS=Mus musculus OX=10090 GN=Hadha PE=1 SV=1	Hadha	_GQQQVFK[Acetyl (K)]GLNDK[Acetyl (K)]VK_	1	1123.79	846.463	1183.22	239.037	251.593	201.539	1.75038	1.31611	1.94704	0.367302	0.40655	0.29503
PF02737 3-hydroxyacyl-CoA dehydrogenase, NAD binding domain	0.0116804	10.96	Q8BMS1	411	K	0.314775	0.00113274	Q1	Trifunctional enzyme subunit alpha, mitochondrial OS=Mus musculus OX=10090 GN=Hadha PE=1 SV=1	Hadha	_GLNDK[Acetyl (K)]VK_	1	1232.76	974.847	1297.63	403.479	404.005	328.469	1.59098	1.25591	1.7693	0.51371	0.540929	0.39842
PF02737 3-hydroxyacyl-CoA dehydrogenase, NAD binding domain	0.0116804	10.96	Q8BMS1	414	K	0.188981	0.000143842	Q1	Trifunctional enzyme subunit alpha, mitochondrial OS=Mus musculus OX=10090 GN=Hadha PE=1 SV=1	Hadha	_K[Acetyl (K)]K[Acetyl (K)]ALTSFER_	1	457.109	393.07	445.156	102.14	74.2716	76.1795	1.76883	1.51835	1.81987	0.389917	0.298164	0.277054
PF02737 3-hydroxyacyl-CoA dehydrogenase, NAD binding domain	0.0116804	10.96	Q8BMS1	415	K	0.437861	0.00225871	Q1	Trifunctional enzyme subunit alpha, mitochondrial OS=Mus musculus OX=10090 GN=Hadha PE=1 SV=1	Hadha	_KK[Acetyl (K)]ALTSFER_	1	12989.7	9691.42	11324.7	5555.99	5204.69	4555.72	1.57751	1.17489	1.45299	0.665649	0.655744	0.519984
PF02737 3-hydroxyacyl-CoA dehydrogenase, NAD binding domain	0.0116804	10.96	Q8BMS1	644	K	0.321349	0.00253339	Q1	Trifunctional enzyme subunit alpha, mitochondrial OS=Mus musculus OX=10090 GN=Hadha PE=1 SV=1	Hadha	_GFYIYQEGSK[Acetyl (K)]NK_	1	2287.53	2300.89	2544.72	986.971	776.594	593.456	1.44381	1.44968	1.69686	0.61455	0.508514	0.352039
PF02770 Acyl-CoA dehydrogenase, middle domain	0.00011343	9.13	P45952	212	K	0.469931	0.0011401	Q1	Medium-chain specific acyl-CoA dehydrogenase, mitochondrial OS=Mus musculus OX=10090 GN=Acadm PE=1 SV=1	Acadm	_SNPDPK[Acetyl (K)]VPASK_	1	1828.45	1911.03	1805.33	1391.31	1064.85	961.973	1.45798	1.48316	1.34119	0.788053	0.630689	0.593663
PF02770 Acyl-CoA dehydrogenase, middle domain	0.00011343	9.13	P50544	279	K	0.339171	0.00328096	Q1	Very long-chain specific acyl-CoA dehydrogenase, mitochondrial OS=Mus musculus OX=10090 GN=Acadvl PE=1 SV=3	Acadvl	_EK[Acetyl (K)]ITAFVVER_	1	17714.2	14557.7	17624.8	6055.36	5576.88	3628.84	1.53621	1.26969	1.56622	0.594876	0.537547	0.350472
PF02770 Acyl-CoA dehydrogenase, middle domain	0.00011343	9.13	P50544	483	K	0.451258	0.00421592	Q1	Very long-chain specific acyl-CoA dehydrogenase, mitochondrial OS=Mus musculus OX=10090 GN=Acadvl PE=1 SV=3	Acadvl	_GK[Acetyl (K)]ELTGLGNALK_	1	1302.73	1107.1	1220.47	614.781	456.876	404.448	1.44156	1.23209	1.3839	0.770653	0.561922	0.498426
PF02770 Acyl-CoA dehydrogenase, middle domain	0.00011343	9.13	P51174	81	K	0.478255	0.00130802	Q1	Long-chain specific acyl-CoA dehydrogenase, mitochondrial OS=Mus musculus OX=10090 GN=Acadl PE=1 SV=2	Acadl	_KFFQEEVIPHHTEWEK[Acetyl (K)]AGEVSR_	1	4474.35	3828.96	3646.12	2094.91	2169.77	1730.53	1.56369	1.2908	1.23895	0.673423	0.7024	0.581879
PF02770 Acyl-CoA dehydrogenase, middle domain	0.00011343	9.13	Q8JZN5	525	K	0.345202	0.00206309	Q1	Complex I assembly factor ACAD9, mitochondrial OS=Mus musculus OX=10090 GN=Acad9 PE=1 SV=2	Acad9	_FGK[Acetyl (K)]NIVEEQLVLK_	1	239.835	217.565	202.777	123.774	99.8171	70.99	1.71828	1.56994	1.45453	0.673943	0.552939	0.410325
PF02770 Acyl-CoA dehydrogenase, middle domain	0.00011343	9.13	Q8K370	230	K	0.399555	0.000442111	Q1	Acyl-CoA dehydrogenase family member 10 OS=Mus musculus OX=10090 GN=Acad10 PE=1 SV=1	Acad10	_VAASLGIHTIK[Acetyl (K)]VDRPETAVK_	1	460.807	384.999	496.577	221.303	239.632	227.772	1.60241	1.27187	1.65686	0.585305	0.627412	0.597719
PF02770 Acyl-CoA dehydrogenase, middle domain	0.00011343	9.13	Q8K370	427	K	0.498198	0.0331548	Q1	Acyl-CoA dehydrogenase family member 10 OS=Mus musculus OX=10090 GN=Acad10 PE=1 SV=1	Acad10	_QVQTWTK[Acetyl (K)]QYR_	1	596.259	700.508	540.887	550.692	362.337	259.065	1.39923	1.56169	1.21788	0.982884	0.640205	0.45878
PF02770 Acyl-CoA dehydrogenase, middle domain	0.00011343	9.13	Q8K370	843	K	0.383648	0.00154496	Q1	Acyl-CoA dehydrogenase family member 10 OS=Mus musculus OX=10090 GN=Acad10 PE=1 SV=1	Acad10	_LC[Carbamidomethyl (C)]VFMGK[Acetyl (K)]TDPQAPR_	1	113.05	93.8379	98.0671	60.3013	43.4928	46.4608	1.75405	1.38318	1.45996	0.711606	0.508092	0.544003
PF02771 Acyl-CoA dehydrogenase, N-terminal domain	6.86883e-05	9.96	P45952	212	K	0.469931	0.0011401	Q1	Medium-chain specific acyl-CoA dehydrogenase, mitochondrial OS=Mus musculus OX=10090 GN=Acadm PE=1 SV=1	Acadm	_SNPDPK[Acetyl (K)]VPASK_	1	1828.45	1911.03	1805.33	1391.31	1064.85	961.973	1.45798	1.48316	1.34119	0.788053	0.630689	0.593663
PF02771 Acyl-CoA dehydrogenase, N-terminal domain	6.86883e-05	9.96	P50544	279	K	0.339171	0.00328096	Q1	Very long-chain specific acyl-CoA dehydrogenase, mitochondrial OS=Mus musculus OX=10090 GN=Acadvl PE=1 SV=3	Acadvl	_EK[Acetyl (K)]ITAFVVER_	1	17714.2	14557.7	17624.8	6055.36	5576.88	3628.84	1.53621	1.26969	1.56622	0.594876	0.537547	0.350472
PF02771 Acyl-CoA dehydrogenase, N-terminal domain	6.86883e-05	9.96	P50544	483	K	0.451258	0.00421592	Q1	Very long-chain specific acyl-CoA dehydrogenase, mitochondrial OS=Mus musculus OX=10090 GN=Acadvl PE=1 SV=3	Acadvl	_GK[Acetyl (K)]ELTGLGNALK_	1	1302.73	1107.1	1220.47	614.781	456.876	404.448	1.44156	1.23209	1.3839	0.770653	0.561922	0.498426
PF02771 Acyl-CoA dehydrogenase, N-terminal domain	6.86883e-05	9.96	P51174	81	K	0.478255	0.00130802	Q1	Long-chain specific acyl-CoA dehydrogenase, mitochondrial OS=Mus musculus OX=10090 GN=Acadl PE=1 SV=2	Acadl	_KFFQEEVIPHHTEWEK[Acetyl (K)]AGEVSR_	1	4474.35	3828.96	3646.12	2094.91	2169.77	1730.53	1.56369	1.2908	1.23895	0.673423	0.7024	0.581879
PF02771 Acyl-CoA dehydrogenase, N-terminal domain	6.86883e-05	9.96	Q8JZN5	525	K	0.345202	0.00206309	Q1	Complex I assembly factor ACAD9, mitochondrial OS=Mus musculus OX=10090 GN=Acad9 PE=1 SV=2	Acad9	_FGK[Acetyl (K)]NIVEEQLVLK_	1	239.835	217.565	202.777	123.774	99.8171	70.99	1.71828	1.56994	1.45453	0.673943	0.552939	0.410325
PF02771 Acyl-CoA dehydrogenase, N-terminal domain	6.86883e-05	9.96	Q8K370	230	K	0.399555	0.000442111	Q1	Acyl-CoA dehydrogenase family member 10 OS=Mus musculus OX=10090 GN=Acad10 PE=1 SV=1	Acad10	_VAASLGIHTIK[Acetyl (K)]VDRPETAVK_	1	460.807	384.999	496.577	221.303	239.632	227.772	1.60241	1.27187	1.65686	0.585305	0.627412	0.597719
PF02771 Acyl-CoA dehydrogenase, N-terminal domain	6.86883e-05	9.96	Q8K370	427	K	0.498198	0.0331548	Q1	Acyl-CoA dehydrogenase family member 10 OS=Mus musculus OX=10090 GN=Acad10 PE=1 SV=1	Acad10	_QVQTWTK[Acetyl (K)]QYR_	1	596.259	700.508	540.887	550.692	362.337	259.065	1.39923	1.56169	1.21788	0.982884	0.640205	0.45878
PF02771 Acyl-CoA dehydrogenase, N-terminal domain	6.86883e-05	9.96	Q8K370	843	K	0.383648	0.00154496	Q1	Acyl-CoA dehydrogenase family member 10 OS=Mus musculus OX=10090 GN=Acad10 PE=1 SV=1	Acad10	_LC[Carbamidomethyl (C)]VFMGK[Acetyl (K)]TDPQAPR_	1	113.05	93.8379	98.0671	60.3013	43.4928	46.4608	1.75405	1.38318	1.45996	0.711606	0.508092	0.544003
PF02785 Biotin carboxylase C-terminal domain	0.0188865	8.77	Q91ZA3	146	K	0.347237	0.00756971	Q1	Propionyl-CoA carboxylase alpha chain, mitochondrial OS=Mus musculus OX=10090 GN=Pcca PE=1 SV=2	Pcca	_AQAVHPGYGFLSENK[Acetyl (K)]EFAK_	1	296.468	395.599	268.378	147.461	117.053	80.565	1.39068	1.84908	1.25501	0.666039	0.536788	0.357922
PF02785 Biotin carboxylase C-terminal domain	0.0188865	8.77	Q99MR8	47	K	0.221802	0.0011932	Q1	Methylcrotonoyl-CoA carboxylase subunit alpha, mitochondrial OS=Mus musculus OX=10090 GN=Mccc1 PE=1 SV=2	Mccc1	_YGTTPGGSITK[Acetyl (K)]VLIANR_	1	133.289	147.794	147.808	38.0356		49.5449	1.49646	1.83912	1.60657	0.318374		0.412413
PF02786 Carbamoyl-phosphate synthase L chain, ATP binding domain	0.0373433	6.26	Q91ZA3	146	K	0.347237	0.00756971	Q1	Propionyl-CoA carboxylase alpha chain, mitochondrial OS=Mus musculus OX=10090 GN=Pcca PE=1 SV=2	Pcca	_AQAVHPGYGFLSENK[Acetyl (K)]EFAK_	1	296.468	395.599	268.378	147.461	117.053	80.565	1.39068	1.84908	1.25501	0.666039	0.536788	0.357922
PF02786 Carbamoyl-phosphate synthase L chain, ATP binding domain	0.0373433	6.26	Q99MR8	47	K	0.221802	0.0011932	Q1	Methylcrotonoyl-CoA carboxylase subunit alpha, mitochondrial OS=Mus musculus OX=10090 GN=Mccc1 PE=1 SV=2	Mccc1	_YGTTPGGSITK[Acetyl (K)]VLIANR_	1	133.289	147.794	147.808	38.0356		49.5449	1.49646	1.83912	1.60657	0.318374		0.412413
PF02803 Thiolase, C-terminal domain	0.00168406	10.96	Q8CAY6	180	K	0.405707	0.00536464	Q1	Acetyl-CoA acetyltransferase, cytosolic OS=Mus musculus OX=10090 GN=Acat2 PE=1 SV=2	Acat2	_EAQDK[Acetyl (K)]VAVLSQNR_	1	934.551	859.672	946.585	546.099	471.059	311.147	1.64724	1.27735	1.51191	0.729472	0.629772	0.440677
PF02803 Thiolase, C-terminal domain	0.00168406	10.96	Q8QZT1	340	K	0.363393	0.0020778	Q1	Acetyl-CoA acetyltransferase, mitochondrial OS=Mus musculus OX=10090 GN=Acat1 PE=1 SV=1	Acat1	_VLK[Acetyl (K)]YAGLK[Acetyl (K)]K_	1	312.631	235.261	323.611	137.449	122.149	100.954	1.63823	1.21666	1.68797	0.640859	0.551283	0.458697
PF02803 Thiolase, C-terminal domain	0.00168406	10.96	Q99JY0	273	K	0.449321	0.00311071	Q1	Trifunctional enzyme subunit beta, mitochondrial OS=Mus musculus OX=10090 GN=Hadhb PE=1 SV=1	Hadhb	_VPGK[Acetyl (K)]DTVTK_	1	525.425	548.688	441.427	271.409	265.497	194.994	1.51758	1.46507	1.21615	0.696163	0.687401	0.503041
PF02803 Thiolase, C-terminal domain	0.00168406	10.96	Q99JY0	292	K	0.389692	0.00087746	Q1	Trifunctional enzyme subunit beta, mitochondrial OS=Mus musculus OX=10090 GN=Hadhb PE=1 SV=1	Hadhb	_DNGIRPSSLEQMAK[Acetyl (K)]LKPAFIK_	1	261.213	278.663	277.434	122.405	128.387	91.2657	1.46252	1.44238	1.48167	0.608626	0.644374	0.456412
PF04055 Radical SAM superfamily	0.0188865	8.77	Q5RKZ7	198	K	0.387258	0.000229139	Q1	Molybdenum cofactor biosynthesis protein 1 OS=Mus musculus OX=10090 GN=Mocs1 PE=1 SV=2	Mocs1	_GFHK[Acetyl (K)]VMEGIHK_	1	219.85	173.624	240.816	108.738	84.6937	98.5846	1.67671	1.40105	1.4247	0.590144	0.528862	0.62461
PF04055 Radical SAM superfamily	0.0188865	8.77	Q8BJM7	182	K	0.312607	0.0102728	Q1	S-adenosyl-L-methionine-dependent tRNA 4-demethylwyosine synthase TYW1 OS=Mus musculus OX=10090 GN=Tyw1 PE=1 SV=1	Tyw1	_SHFNK[Acetyl (K)]VSTNVDK_	1	23.7944	19.0294	14.6247		4.9009	6.4292	1.55686	1.484	0.985879		0.382944	0.45625
PF04055 Radical SAM superfamily	0.0188865	8.77	Q8BJM7	385	K	0.426536	0.000756644	Q1	S-adenosyl-L-methionine-dependent tRNA 4-demethylwyosine synthase TYW1 OS=Mus musculus OX=10090 GN=Tyw1 PE=1 SV=1	Tyw1	_GGC[Carbamidomethyl (C)]YK[Acetyl (K)]HTFYGIESHR_	1	1775.6	1566.6	1732.26	732.571	660.687	594.444	1.35774	1.42779	1.36474	0.673904	0.603326	0.493007
PF06001 CREB-binding protein/p300, atypical RING domain	0.00206901	21.92	B2RWS6	1541	K	0.297418	0.000616116	Q1	Histone acetyltransferase p300 OS=Mus musculus OX=10090 GN=Ep300 PE=1 SV=2	Ep300	_EENTSNESTDVTK[Acetyl (K)]GDSK[Acetyl (K)]NAK_	1	1522.34	1491.44	1780.93	549.79	598.725	443.599	1.59802	1.39847	1.79027	0.54437	0.493341	0.385958
PF06001 CREB-binding protein/p300, atypical RING domain	0.00206901	21.92	B2RWS6	1545	K	0.297418	0.000616116	Q1	Histone acetyltransferase p300 OS=Mus musculus OX=10090 GN=Ep300 PE=1 SV=2	Ep300	_EENTSNESTDVTK[Acetyl (K)]GDSK[Acetyl (K)]NAK_	1	1522.34	1491.44	1780.93	549.79	598.725	443.599	1.59802	1.39847	1.79027	0.54437	0.493341	0.385958
PF06001 CREB-binding protein/p300, atypical RING domain	0.00206901	21.92	B2RWS6	1548	K	0.254741	0.000290003	Q1	Histone acetyltransferase p300 OS=Mus musculus OX=10090 GN=Ep300 PE=1 SV=2	Ep300	_EENTSNESTDVTK[Acetyl (K)]GDSK[Acetyl (K)]NAK[Acetyl (K)]K[Acetyl (K)]K_	1	1306.03	1319.17	1534.4	410.164	436.263	335.225	1.63932	1.47907	1.84438	0.48562	0.429844	0.348761
PF06001 CREB-binding protein/p300, atypical RING domain	0.00206901	21.92	B2RWS6	1549	K	0.151001	0.000193778	Q1	Histone acetyltransferase p300 OS=Mus musculus OX=10090 GN=Ep300 PE=1 SV=2	Ep300	_EENTSNESTDVTK[Acetyl (K)]GDSK[Acetyl (K)]NAK[Acetyl (K)]K[Acetyl (K)]K_	1	1306.03	1319.17	1534.4	258.98	251.015	187.853	1.8026	1.62639	2.02808	0.337163	0.271955	0.214904
PF06001 CREB-binding protein/p300, atypical RING domain	0.00206901	21.92	B2RWS6	1553	K	0.0896776	7.04669e-05	Q1	Histone acetyltransferase p300 OS=Mus musculus OX=10090 GN=Ep300 PE=1 SV=2	Ep300	_NNK[Acetyl (K)]K[Acetyl (K)]TSK[Acetyl (K)]NK[Acetyl (K)]SSLSR_	1	15692.7	12283.3	14667.6	1536.22	1457.36	1276.3	2.24262	1.56801	2.00732	0.207079	0.163483	0.151178
PF06001 CREB-binding protein/p300, atypical RING domain	0.00206901	21.92	B2RWS6	1554	K	0.12003	0.000106719	Q1	Histone acetyltransferase p300 OS=Mus musculus OX=10090 GN=Ep300 PE=1 SV=2	Ep300	_NNK[Acetyl (K)]K[Acetyl (K)]TSK[Acetyl (K)]NK[Acetyl (K)]SSLSR_	1	24011.2	18884.9	22016.2	3097.42	3041.03	2568.29	2.18665	1.53623	1.92003	0.266068	0.217388	0.19386
PF06001 CREB-binding protein/p300, atypical RING domain	0.00206901	21.92	B2RWS6	1557	K	0.12003	0.000106719	Q1	Histone acetyltransferase p300 OS=Mus musculus OX=10090 GN=Ep300 PE=1 SV=2	Ep300	_NNK[Acetyl (K)]K[Acetyl (K)]TSK[Acetyl (K)]NK[Acetyl (K)]SSLSR_	1	24011.2	18884.9	22016.2	3097.42	3041.03	2568.29	2.18665	1.53623	1.92003	0.266068	0.217388	0.19386
PF06001 CREB-binding protein/p300, atypical RING domain	0.00206901	21.92	B2RWS6	1559	K	0.12003	0.000106719	Q1	Histone acetyltransferase p300 OS=Mus musculus OX=10090 GN=Ep300 PE=1 SV=2	Ep300	_NNK[Acetyl (K)]K[Acetyl (K)]TSK[Acetyl (K)]NK[Acetyl (K)]SSLSR_	1	24011.2	18884.9	22016.2	3097.42	3041.03	2568.29	2.18665	1.53623	1.92003	0.266068	0.217388	0.19386
PF06001 CREB-binding protein/p300, atypical RING domain	0.00206901	21.92	P45481	1588	K	0.336614	0.00459522	Q1	Histone lysine acetyltransferase CREBBP OS=Mus musculus OX=10090 GN=Crebbp PE=1 SV=3	Crebbp	_K[Acetyl (K)]K[Acetyl (K)]NNK[Acetyl (K)]K[Acetyl (K)]TNK_	1	1329.29	1301.71	1117.96	345.039	387.36	371.831	1.93918	1.13078	1.423	0.427979	0.476337	0.608076
PF06001 CREB-binding protein/p300, atypical RING domain	0.00206901	21.92	P45481	1589	K	0.360685	0.0044579	Q1	Histone lysine acetyltransferase CREBBP OS=Mus musculus OX=10090 GN=Crebbp PE=1 SV=3	Crebbp	_K[Acetyl (K)]K[Acetyl (K)]NNK[Acetyl (K)]K[Acetyl (K)]TNK_	1	1139.24	1114.48	891.719	345.039	339.906	313.114	1.94659	1.13396	1.32943	0.501282	0.489574	0.599755
PF06001 CREB-binding protein/p300, atypical RING domain	0.00206901	21.92	P45481	1592	K	0.171058	0.0014508	Q1	Histone lysine acetyltransferase CREBBP OS=Mus musculus OX=10090 GN=Crebbp PE=1 SV=3	Crebbp	_NNK[Acetyl (K)]K[Acetyl (K)]TNK[Acetyl (K)]NK[Acetyl (K)]SSISR_	1	23648.5	19558.2	24022.3	3621.39	3752.66	3015.49	2.15707	1.06232	1.91185	0.280861	0.288536	0.308341
PF06001 CREB-binding protein/p300, atypical RING domain	0.00206901	21.92	P45481	1593	K	0.18413	0.00250316	Q1	Histone lysine acetyltransferase CREBBP OS=Mus musculus OX=10090 GN=Crebbp PE=1 SV=3	Crebbp	_NNK[Acetyl (K)]K[Acetyl (K)]TNK[Acetyl (K)]NK[Acetyl (K)]SSISR_	1	28198.4	24195.9	28138.4	3621.39	5751.71	3959.12	2.1269	1.08675	1.85183	0.232249	0.365696	0.33476
PF06001 CREB-binding protein/p300, atypical RING domain	0.00206901	21.92	P45481	1596	K	0.177073	0.0025917	Q1	Histone lysine acetyltransferase CREBBP OS=Mus musculus OX=10090 GN=Crebbp PE=1 SV=3	Crebbp	_NNK[Acetyl (K)]K[Acetyl (K)]TNK[Acetyl (K)]NK[Acetyl (K)]SSISR_	1	27059.1	23081.4	27246.6	3276.35	5411.8	3646	2.13523	1.08457	1.87596	0.219824	0.359975	0.322523
PF06001 CREB-binding protein/p300, atypical RING domain	0.00206901	21.92	P45481	1598	K	0.177073	0.0025917	Q1	Histone lysine acetyltransferase CREBBP OS=Mus musculus OX=10090 GN=Crebbp PE=1 SV=3	Crebbp	_NNK[Acetyl (K)]K[Acetyl (K)]TNK[Acetyl (K)]NK[Acetyl (K)]SSISR_	1	27059.1	23081.4	27246.6	3276.35	5411.8	3646	2.13523	1.08457	1.87596	0.219824	0.359975	0.322523
PF07469 Nuclear receptor coactivator, DUF1518	0.00206901	21.92	O09000	680	K	0.453434	0.0240256	Q1	Nuclear receptor coactivator 3 OS=Mus musculus OX=10090 GN=Ncoa3 PE=1 SV=2	Ncoa3	_ILHK[Acetyl (K)]LLQNGNSPAEVAK_	1	91.2163	65.2403	87.5532	32.9837	46.9463	31.1518	1.5444	0.938633	1.71781	0.681984	0.721022	0.501799
PF07469 Nuclear receptor coactivator, DUF1518	0.00206901	21.92	Q61026	636	K	0.416362	0.0234789	Q1	Nuclear receptor coactivator 2 OS=Mus musculus OX=10090 GN=Ncoa2 PE=1 SV=3	Ncoa2	_LHDSK[Acetyl (K)]GQTK[Acetyl (K)]LLQLLTTK_	1	35.0389	21.4639	27.539	16.2867	14.8386	12.9733	1.48459	1.02647	2.07304	0.746148	0.671313	0.491183
PF07469 Nuclear receptor coactivator, DUF1518	0.00206901	21.92	Q61026	780	K	0.33198	0.0164257	Q1	Nuclear receptor coactivator 2 OS=Mus musculus OX=10090 GN=Ncoa2 PE=1 SV=3	Ncoa2	_TDPASNTK[Acetyl (K)]LIAMK_	1	18838.2	14971.8	20145.9	8448.31	8009.77	6780.37	1.32494	1.18853	2.51737	0.642484	0.601522	0.426135
PF07469 Nuclear receptor coactivator, DUF1518	0.00206901	21.92	Q61026	785	K	0.372909	0.0228126	Q1	Nuclear receptor coactivator 2 OS=Mus musculus OX=10090 GN=Ncoa2 PE=1 SV=3	Ncoa2	_LIAMK[Acetyl (K)]TVK_	1	4364.56	3710.4	4559.41	2342.59	2061.65	1651.46	1.26786	1.21656	2.35312	0.735806	0.639473	0.428682
PF07533 BRK domain	0.0116804	10.96	Q3TKT4	1417	K	0.423272	0.0031482	Q1	Transcription activator BRG1 OS=Mus musculus OX=10090 GN=Smarca4 PE=1 SV=1	Smarca4	_GRPPAEK[Acetyl (K)]LSPNPPNLTK_	1	341.341	259.908	356.439	173.301	154.478	122.497	1.46339	1.18159	1.65986	0.692828	0.622524	0.506766
PF07533 BRK domain	0.0116804	10.96	Q8BYH8	498	K	0.260546	0.0227009	Q1	Chromodomain-helicase-DNA-binding protein 9 OS=Mus musculus OX=10090 GN=Chd9 PE=1 SV=2	Chd9	_SDGSGTYTK[Acetyl (K)]LQNTQVR_	1	324.226	327.493	375.038	127.964	133.005	121.269	1.23254	3.39396	1.30027	0.464886	0.457479	0.621826
PF07533 BRK domain	0.0116804	10.96	Q8BYH8	595	K	0.317674	0.000224561	Q1	Chromodomain-helicase-DNA-binding protein 9 OS=Mus musculus OX=10090 GN=Chd9 PE=1 SV=2	Chd9	_IGK[Acetyl (K)]LIITLGK_	1	131.386	44.935	137.414	41.336	37.9167	34.5887	1.64587	1.53456	1.56995	0.494858	0.429764	0.584451
PF07533 BRK domain	0.0116804	10.96	Q8BYH8	602	K	0.281819	0.00742534	Q1	Chromodomain-helicase-DNA-binding protein 9 OS=Mus musculus OX=10090 GN=Chd9 PE=1 SV=2	Chd9	_LIITLGK[Acetyl (K)]K_	1	239.138	179.521	261.504	95.2004	95.6199	70.4548	1.36056	2.78443	1.35692	0.517623	0.492233	0.54069
PF07978 NIPSNAP	9.32773e-05	21.92	O55125	191	K	0.300792	0.00078108	Q1	Protein NipSnap homolog 1 OS=Mus musculus OX=10090 GN=Nipsnap1 PE=1 SV=1	Nipsnap1	_TYK[Acetyl (K)]LKPGTMIEWGNNWAR_	1	675.966	842.853	612.822	236.614	242.622	284.471	1.58015	1.95449	1.31685	0.454644	0.456229	0.548415
PF07978 NIPSNAP	9.32773e-05	21.92	O55126	86	K	0.430101	0.0206725	Q1	Protein NipSnap homolog 2 OS=Mus musculus OX=10090 GN=Nipsnap2 PE=1 SV=1	Nipsnap2	_LQFHNVKPEC[Carbamidomethyl (C)]LDAYNK[Acetyl (K)]IC[Carbamidomethyl (C)]QEVLPK_	1	534.393	303.892	602.347	363.606	348.573	255.071	1.71296	0.977616	1.88791	0.70645	0.701044	0.561716
PF07978 NIPSNAP	9.32773e-05	21.92	Q9CQE1	45	K	0.399874	0.00313377	Q1	Protein NipSnap homolog 3B OS=Mus musculus OX=10090 GN=Nipsnap3b PE=1 SV=1	Nipsnap3b	_TYFLK[Acetyl (K)]PSK_	1	4197.69	2684.46	4217.28	2940.07	3147.33	2583.06	1.78373	1.26555	1.92115	0.642426	0.741397	0.603722
PF07992 Pyridine nucleotide-disulphide oxidoreductase	0.0603033	4.87	O08749	273	K	0.495188	0.0296763	Q1	Dihydrolipoyl dehydrogenase, mitochondrial OS=Mus musculus OX=10090 GN=Dld PE=1 SV=2	Dld	_FK[Acetyl (K)]LNTK[Acetyl (K)]VTGATK_	1	160.675	99.055	188.083	89.5227	91.7845	82.1789	1.50404	0.906804	1.72766	0.695966	0.734206	0.619163
PF07992 Pyridine nucleotide-disulphide oxidoreductase	0.0603033	4.87	O08749	420	K	0.449103	0.00383215	Q1	Dihydrolipoyl dehydrogenase, mitochondrial OS=Mus musculus OX=10090 GN=Dld PE=1 SV=2	Dld	_IGK[Acetyl (K)]FPFAANSR_	1	19996	14973.6	22766.6	10632.3	10267.9	9921.16	1.50342	1.10101	1.67971	0.663911	0.659714	0.60039
PF07992 Pyridine nucleotide-disulphide oxidoreductase	0.0603033	4.87	Q9R112	134	K	0.455738	0.0260659	Q1	Sulfide:quinone oxidoreductase, mitochondrial OS=Mus musculus OX=10090 GN=Sqor PE=1 SV=3	Sqor	_TDSGK[Acetyl (K)]EISYR_	1	3317.32	3372.09	2805.57	2160.92	1776.71	980.091	1.4672	1.50445	1.24928	0.857224	0.67796	0.388455
PF08214 Histone acetylation protein	0.00206901	21.92	B2RWS6	1541	K	0.297418	0.000616116	Q1	Histone acetyltransferase p300 OS=Mus musculus OX=10090 GN=Ep300 PE=1 SV=2	Ep300	_EENTSNESTDVTK[Acetyl (K)]GDSK[Acetyl (K)]NAK_	1	1522.34	1491.44	1780.93	549.79	598.725	443.599	1.59802	1.39847	1.79027	0.54437	0.493341	0.385958
PF08214 Histone acetylation protein	0.00206901	21.92	B2RWS6	1545	K	0.297418	0.000616116	Q1	Histone acetyltransferase p300 OS=Mus musculus OX=10090 GN=Ep300 PE=1 SV=2	Ep300	_EENTSNESTDVTK[Acetyl (K)]GDSK[Acetyl (K)]NAK_	1	1522.34	1491.44	1780.93	549.79	598.725	443.599	1.59802	1.39847	1.79027	0.54437	0.493341	0.385958
PF08214 Histone acetylation protein	0.00206901	21.92	B2RWS6	1548	K	0.254741	0.000290003	Q1	Histone acetyltransferase p300 OS=Mus musculus OX=10090 GN=Ep300 PE=1 SV=2	Ep300	_EENTSNESTDVTK[Acetyl (K)]GDSK[Acetyl (K)]NAK[Acetyl (K)]K[Acetyl (K)]K_	1	1306.03	1319.17	1534.4	410.164	436.263	335.225	1.63932	1.47907	1.84438	0.48562	0.429844	0.348761
PF08214 Histone acetylation protein	0.00206901	21.92	B2RWS6	1549	K	0.151001	0.000193778	Q1	Histone acetyltransferase p300 OS=Mus musculus OX=10090 GN=Ep300 PE=1 SV=2	Ep300	_EENTSNESTDVTK[Acetyl (K)]GDSK[Acetyl (K)]NAK[Acetyl (K)]K[Acetyl (K)]K_	1	1306.03	1319.17	1534.4	258.98	251.015	187.853	1.8026	1.62639	2.02808	0.337163	0.271955	0.214904
PF08214 Histone acetylation protein	0.00206901	21.92	B2RWS6	1553	K	0.0896776	7.04669e-05	Q1	Histone acetyltransferase p300 OS=Mus musculus OX=10090 GN=Ep300 PE=1 SV=2	Ep300	_NNK[Acetyl (K)]K[Acetyl (K)]TSK[Acetyl (K)]NK[Acetyl (K)]SSLSR_	1	15692.7	12283.3	14667.6	1536.22	1457.36	1276.3	2.24262	1.56801	2.00732	0.207079	0.163483	0.151178
PF08214 Histone acetylation protein	0.00206901	21.92	B2RWS6	1554	K	0.12003	0.000106719	Q1	Histone acetyltransferase p300 OS=Mus musculus OX=10090 GN=Ep300 PE=1 SV=2	Ep300	_NNK[Acetyl (K)]K[Acetyl (K)]TSK[Acetyl (K)]NK[Acetyl (K)]SSLSR_	1	24011.2	18884.9	22016.2	3097.42	3041.03	2568.29	2.18665	1.53623	1.92003	0.266068	0.217388	0.19386
PF08214 Histone acetylation protein	0.00206901	21.92	B2RWS6	1557	K	0.12003	0.000106719	Q1	Histone acetyltransferase p300 OS=Mus musculus OX=10090 GN=Ep300 PE=1 SV=2	Ep300	_NNK[Acetyl (K)]K[Acetyl (K)]TSK[Acetyl (K)]NK[Acetyl (K)]SSLSR_	1	24011.2	18884.9	22016.2	3097.42	3041.03	2568.29	2.18665	1.53623	1.92003	0.266068	0.217388	0.19386
PF08214 Histone acetylation protein	0.00206901	21.92	B2RWS6	1559	K	0.12003	0.000106719	Q1	Histone acetyltransferase p300 OS=Mus musculus OX=10090 GN=Ep300 PE=1 SV=2	Ep300	_NNK[Acetyl (K)]K[Acetyl (K)]TSK[Acetyl (K)]NK[Acetyl (K)]SSLSR_	1	24011.2	18884.9	22016.2	3097.42	3041.03	2568.29	2.18665	1.53623	1.92003	0.266068	0.217388	0.19386
PF08214 Histone acetylation protein	0.00206901	21.92	P45481	1588	K	0.336614	0.00459522	Q1	Histone lysine acetyltransferase CREBBP OS=Mus musculus OX=10090 GN=Crebbp PE=1 SV=3	Crebbp	_K[Acetyl (K)]K[Acetyl (K)]NNK[Acetyl (K)]K[Acetyl (K)]TNK_	1	1329.29	1301.71	1117.96	345.039	387.36	371.831	1.93918	1.13078	1.423	0.427979	0.476337	0.608076
PF08214 Histone acetylation protein	0.00206901	21.92	P45481	1589	K	0.360685	0.0044579	Q1	Histone lysine acetyltransferase CREBBP OS=Mus musculus OX=10090 GN=Crebbp PE=1 SV=3	Crebbp	_K[Acetyl (K)]K[Acetyl (K)]NNK[Acetyl (K)]K[Acetyl (K)]TNK_	1	1139.24	1114.48	891.719	345.039	339.906	313.114	1.94659	1.13396	1.32943	0.501282	0.489574	0.599755
PF08214 Histone acetylation protein	0.00206901	21.92	P45481	1592	K	0.171058	0.0014508	Q1	Histone lysine acetyltransferase CREBBP OS=Mus musculus OX=10090 GN=Crebbp PE=1 SV=3	Crebbp	_NNK[Acetyl (K)]K[Acetyl (K)]TNK[Acetyl (K)]NK[Acetyl (K)]SSISR_	1	23648.5	19558.2	24022.3	3621.39	3752.66	3015.49	2.15707	1.06232	1.91185	0.280861	0.288536	0.308341
PF08214 Histone acetylation protein	0.00206901	21.92	P45481	1593	K	0.18413	0.00250316	Q1	Histone lysine acetyltransferase CREBBP OS=Mus musculus OX=10090 GN=Crebbp PE=1 SV=3	Crebbp	_NNK[Acetyl (K)]K[Acetyl (K)]TNK[Acetyl (K)]NK[Acetyl (K)]SSISR_	1	28198.4	24195.9	28138.4	3621.39	5751.71	3959.12	2.1269	1.08675	1.85183	0.232249	0.365696	0.33476
PF08214 Histone acetylation protein	0.00206901	21.92	P45481	1596	K	0.177073	0.0025917	Q1	Histone lysine acetyltransferase CREBBP OS=Mus musculus OX=10090 GN=Crebbp PE=1 SV=3	Crebbp	_NNK[Acetyl (K)]K[Acetyl (K)]TNK[Acetyl (K)]NK[Acetyl (K)]SSISR_	1	27059.1	23081.4	27246.6	3276.35	5411.8	3646	2.13523	1.08457	1.87596	0.219824	0.359975	0.322523
PF08214 Histone acetylation protein	0.00206901	21.92	P45481	1598	K	0.177073	0.0025917	Q1	Histone lysine acetyltransferase CREBBP OS=Mus musculus OX=10090 GN=Crebbp PE=1 SV=3	Crebbp	_NNK[Acetyl (K)]K[Acetyl (K)]TNK[Acetyl (K)]NK[Acetyl (K)]SSISR_	1	27059.1	23081.4	27246.6	3276.35	5411.8	3646	2.13523	1.08457	1.87596	0.219824	0.359975	0.322523
PF08264 Anticodon-binding domain of tRNA ligase	0.0274877	7.31	Q8BIJ6	775	K	0.396491	0.00347034	Q1	Isoleucine--tRNA ligase, mitochondrial OS=Mus musculus OX=10090 GN=Iars2 PE=1 SV=1	Iars2	_ITDSYK[Acetyl (K)]QYDFGK_	1	4614.21	4059.69	4498.48	2540.94	2246.49	1496.1	1.54652	1.44041	1.48129	0.7171	0.623262	0.431246
PF08264 Anticodon-binding domain of tRNA ligase	0.0274877	7.31	Q8VDC0	638	K	0.470913	0.0188258	Q1	Probable leucine--tRNA ligase, mitochondrial OS=Mus musculus OX=10090 GN=Lars2 PE=1 SV=1	Lars2	_LEVTWEK[Acetyl (K)]MSK_	1	437.689	302.877	530.026	223.669	202.955	201.364	1.43353	0.946159	1.75409	0.695956	0.669385	0.581306
PF08815 Nuclear receptor coactivator	0.00206901	21.92	O09000	680	K	0.453434	0.0240256	Q1	Nuclear receptor coactivator 3 OS=Mus musculus OX=10090 GN=Ncoa3 PE=1 SV=2	Ncoa3	_ILHK[Acetyl (K)]LLQNGNSPAEVAK_	1	91.2163	65.2403	87.5532	32.9837	46.9463	31.1518	1.5444	0.938633	1.71781	0.681984	0.721022	0.501799
PF08815 Nuclear receptor coactivator	0.00206901	21.92	Q61026	636	K	0.416362	0.0234789	Q1	Nuclear receptor coactivator 2 OS=Mus musculus OX=10090 GN=Ncoa2 PE=1 SV=3	Ncoa2	_LHDSK[Acetyl (K)]GQTK[Acetyl (K)]LLQLLTTK_	1	35.0389	21.4639	27.539	16.2867	14.8386	12.9733	1.48459	1.02647	2.07304	0.746148	0.671313	0.491183
PF08815 Nuclear receptor coactivator	0.00206901	21.92	Q61026	780	K	0.33198	0.0164257	Q1	Nuclear receptor coactivator 2 OS=Mus musculus OX=10090 GN=Ncoa2 PE=1 SV=3	Ncoa2	_TDPASNTK[Acetyl (K)]LIAMK_	1	18838.2	14971.8	20145.9	8448.31	8009.77	6780.37	1.32494	1.18853	2.51737	0.642484	0.601522	0.426135
PF08815 Nuclear receptor coactivator	0.00206901	21.92	Q61026	785	K	0.372909	0.0228126	Q1	Nuclear receptor coactivator 2 OS=Mus musculus OX=10090 GN=Ncoa2 PE=1 SV=3	Ncoa2	_LIAMK[Acetyl (K)]TVK_	1	4364.56	3710.4	4559.41	2342.59	2061.65	1651.46	1.26786	1.21656	2.35312	0.735806	0.639473	0.428682
PF08832 Steroid receptor coactivator	0.00206901	21.92	O09000	680	K	0.453434	0.0240256	Q1	Nuclear receptor coactivator 3 OS=Mus musculus OX=10090 GN=Ncoa3 PE=1 SV=2	Ncoa3	_ILHK[Acetyl (K)]LLQNGNSPAEVAK_	1	91.2163	65.2403	87.5532	32.9837	46.9463	31.1518	1.5444	0.938633	1.71781	0.681984	0.721022	0.501799
PF08832 Steroid receptor coactivator	0.00206901	21.92	Q61026	636	K	0.416362	0.0234789	Q1	Nuclear receptor coactivator 2 OS=Mus musculus OX=10090 GN=Ncoa2 PE=1 SV=3	Ncoa2	_LHDSK[Acetyl (K)]GQTK[Acetyl (K)]LLQLLTTK_	1	35.0389	21.4639	27.539	16.2867	14.8386	12.9733	1.48459	1.02647	2.07304	0.746148	0.671313	0.491183
PF08832 Steroid receptor coactivator	0.00206901	21.92	Q61026	780	K	0.33198	0.0164257	Q1	Nuclear receptor coactivator 2 OS=Mus musculus OX=10090 GN=Ncoa2 PE=1 SV=3	Ncoa2	_TDPASNTK[Acetyl (K)]LIAMK_	1	18838.2	14971.8	20145.9	8448.31	8009.77	6780.37	1.32494	1.18853	2.51737	0.642484	0.601522	0.426135
PF08832 Steroid receptor coactivator	0.00206901	21.92	Q61026	785	K	0.372909	0.0228126	Q1	Nuclear receptor coactivator 2 OS=Mus musculus OX=10090 GN=Ncoa2 PE=1 SV=3	Ncoa2	_LIAMK[Acetyl (K)]TVK_	1	4364.56	3710.4	4559.41	2342.59	2061.65	1651.46	1.26786	1.21656	2.35312	0.735806	0.639473	0.428682
PF09030 Creb binding	0.00206901	21.92	B2RWS6	1541	K	0.297418	0.000616116	Q1	Histone acetyltransferase p300 OS=Mus musculus OX=10090 GN=Ep300 PE=1 SV=2	Ep300	_EENTSNESTDVTK[Acetyl (K)]GDSK[Acetyl (K)]NAK_	1	1522.34	1491.44	1780.93	549.79	598.725	443.599	1.59802	1.39847	1.79027	0.54437	0.493341	0.385958
PF09030 Creb binding	0.00206901	21.92	B2RWS6	1545	K	0.297418	0.000616116	Q1	Histone acetyltransferase p300 OS=Mus musculus OX=10090 GN=Ep300 PE=1 SV=2	Ep300	_EENTSNESTDVTK[Acetyl (K)]GDSK[Acetyl (K)]NAK_	1	1522.34	1491.44	1780.93	549.79	598.725	443.599	1.59802	1.39847	1.79027	0.54437	0.493341	0.385958
PF09030 Creb binding	0.00206901	21.92	B2RWS6	1548	K	0.254741	0.000290003	Q1	Histone acetyltransferase p300 OS=Mus musculus OX=10090 GN=Ep300 PE=1 SV=2	Ep300	_EENTSNESTDVTK[Acetyl (K)]GDSK[Acetyl (K)]NAK[Acetyl (K)]K[Acetyl (K)]K_	1	1306.03	1319.17	1534.4	410.164	436.263	335.225	1.63932	1.47907	1.84438	0.48562	0.429844	0.348761
PF09030 Creb binding	0.00206901	21.92	B2RWS6	1549	K	0.151001	0.000193778	Q1	Histone acetyltransferase p300 OS=Mus musculus OX=10090 GN=Ep300 PE=1 SV=2	Ep300	_EENTSNESTDVTK[Acetyl (K)]GDSK[Acetyl (K)]NAK[Acetyl (K)]K[Acetyl (K)]K_	1	1306.03	1319.17	1534.4	258.98	251.015	187.853	1.8026	1.62639	2.02808	0.337163	0.271955	0.214904
PF09030 Creb binding	0.00206901	21.92	B2RWS6	1553	K	0.0896776	7.04669e-05	Q1	Histone acetyltransferase p300 OS=Mus musculus OX=10090 GN=Ep300 PE=1 SV=2	Ep300	_NNK[Acetyl (K)]K[Acetyl (K)]TSK[Acetyl (K)]NK[Acetyl (K)]SSLSR_	1	15692.7	12283.3	14667.6	1536.22	1457.36	1276.3	2.24262	1.56801	2.00732	0.207079	0.163483	0.151178
PF09030 Creb binding	0.00206901	21.92	B2RWS6	1554	K	0.12003	0.000106719	Q1	Histone acetyltransferase p300 OS=Mus musculus OX=10090 GN=Ep300 PE=1 SV=2	Ep300	_NNK[Acetyl (K)]K[Acetyl (K)]TSK[Acetyl (K)]NK[Acetyl (K)]SSLSR_	1	24011.2	18884.9	22016.2	3097.42	3041.03	2568.29	2.18665	1.53623	1.92003	0.266068	0.217388	0.19386
PF09030 Creb binding	0.00206901	21.92	B2RWS6	1557	K	0.12003	0.000106719	Q1	Histone acetyltransferase p300 OS=Mus musculus OX=10090 GN=Ep300 PE=1 SV=2	Ep300	_NNK[Acetyl (K)]K[Acetyl (K)]TSK[Acetyl (K)]NK[Acetyl (K)]SSLSR_	1	24011.2	18884.9	22016.2	3097.42	3041.03	2568.29	2.18665	1.53623	1.92003	0.266068	0.217388	0.19386
PF09030 Creb binding	0.00206901	21.92	B2RWS6	1559	K	0.12003	0.000106719	Q1	Histone acetyltransferase p300 OS=Mus musculus OX=10090 GN=Ep300 PE=1 SV=2	Ep300	_NNK[Acetyl (K)]K[Acetyl (K)]TSK[Acetyl (K)]NK[Acetyl (K)]SSLSR_	1	24011.2	18884.9	22016.2	3097.42	3041.03	2568.29	2.18665	1.53623	1.92003	0.266068	0.217388	0.19386
PF09030 Creb binding	0.00206901	21.92	P45481	1588	K	0.336614	0.00459522	Q1	Histone lysine acetyltransferase CREBBP OS=Mus musculus OX=10090 GN=Crebbp PE=1 SV=3	Crebbp	_K[Acetyl (K)]K[Acetyl (K)]NNK[Acetyl (K)]K[Acetyl (K)]TNK_	1	1329.29	1301.71	1117.96	345.039	387.36	371.831	1.93918	1.13078	1.423	0.427979	0.476337	0.608076
PF09030 Creb binding	0.00206901	21.92	P45481	1589	K	0.360685	0.0044579	Q1	Histone lysine acetyltransferase CREBBP OS=Mus musculus OX=10090 GN=Crebbp PE=1 SV=3	Crebbp	_K[Acetyl (K)]K[Acetyl (K)]NNK[Acetyl (K)]K[Acetyl (K)]TNK_	1	1139.24	1114.48	891.719	345.039	339.906	313.114	1.94659	1.13396	1.32943	0.501282	0.489574	0.599755
PF09030 Creb binding	0.00206901	21.92	P45481	1592	K	0.171058	0.0014508	Q1	Histone lysine acetyltransferase CREBBP OS=Mus musculus OX=10090 GN=Crebbp PE=1 SV=3	Crebbp	_NNK[Acetyl (K)]K[Acetyl (K)]TNK[Acetyl (K)]NK[Acetyl (K)]SSISR_	1	23648.5	19558.2	24022.3	3621.39	3752.66	3015.49	2.15707	1.06232	1.91185	0.280861	0.288536	0.308341
PF09030 Creb binding	0.00206901	21.92	P45481	1593	K	0.18413	0.00250316	Q1	Histone lysine acetyltransferase CREBBP OS=Mus musculus OX=10090 GN=Crebbp PE=1 SV=3	Crebbp	_NNK[Acetyl (K)]K[Acetyl (K)]TNK[Acetyl (K)]NK[Acetyl (K)]SSISR_	1	28198.4	24195.9	28138.4	3621.39	5751.71	3959.12	2.1269	1.08675	1.85183	0.232249	0.365696	0.33476
PF09030 Creb binding	0.00206901	21.92	P45481	1596	K	0.177073	0.0025917	Q1	Histone lysine acetyltransferase CREBBP OS=Mus musculus OX=10090 GN=Crebbp PE=1 SV=3	Crebbp	_NNK[Acetyl (K)]K[Acetyl (K)]TNK[Acetyl (K)]NK[Acetyl (K)]SSISR_	1	27059.1	23081.4	27246.6	3276.35	5411.8	3646	2.13523	1.08457	1.87596	0.219824	0.359975	0.322523
PF09030 Creb binding	0.00206901	21.92	P45481	1598	K	0.177073	0.0025917	Q1	Histone lysine acetyltransferase CREBBP OS=Mus musculus OX=10090 GN=Crebbp PE=1 SV=3	Crebbp	_NNK[Acetyl (K)]K[Acetyl (K)]TNK[Acetyl (K)]NK[Acetyl (K)]SSISR_	1	27059.1	23081.4	27246.6	3276.35	5411.8	3646	2.13523	1.08457	1.87596	0.219824	0.359975	0.322523
PF13499 EF-hand domain pair	0.299926	1.83	P16546	2426	K	0.444913	0.0257471	Q1	Spectrin alpha chain, non-erythrocytic 1 OS=Mus musculus OX=10090 GN=Sptan1 PE=1 SV=4	Sptan1	_PYVTK[Acetyl (K)]EELYQNLTR_	1	92.2211	47.1071	50.5813	28.4542	31.0355	35.6853	2.05417	1.06275	1.13185	0.557331	0.618699	0.714304
PF13499 EF-hand domain pair	0.299926	1.83	Q8BMD8	331	K	0.434342	0.00406299	Q1	Mitochondrial adenyl nucleotide antiporter SLC25A24 OS=Mus musculus OX=10090 GN=Slc25a24 PE=1 SV=1	Slc25a24	_K[Acetyl (K)]ILK[Acetyl (K)]HEGFGAFYK_	1	265.505	238.212	277.739	165.342	198.417	133.141	1.52514	1.38131	1.62699	0.652056	0.809886	0.507118
PF13832 PHD-zinc-finger like domain	0.0731729	4.38	B2RRD7	894	K	0.385011	0.0405637	Q1	Peregrin OS=Mus musculus OX=10090 GN=Brpf1 PE=1 SV=1	Brpf1	_TSVLFSK[Acetyl (K)]K_	1	21225.3	15250.1	21804.7	7142.15	7365.21	6029.91	1.41077	1.16473	2.0138	0.662518	0.801047	0.303368
PF13832 PHD-zinc-finger like domain	0.0731729	4.38	Q6PDK2	2713	K	0.207536	0.0188532	Q1	Histone-lysine N-methyltransferase 2D OS=Mus musculus OX=10090 GN=Kmt2d PE=1 SV=2	Kmt2d	_SSIVGLPASK[Acetyl (K)]LGGPTLGPGAFSSDDR_	1	46.734	20.8879	45.2091	3.1089	6.0296	10.8854	1.75043	0.907328	2.03743	0.153599	0.312694	0.508127
PF14598 PAS domain	0.000871188	13.15	O09000	680	K	0.453434	0.0240256	Q1	Nuclear receptor coactivator 3 OS=Mus musculus OX=10090 GN=Ncoa3 PE=1 SV=2	Ncoa3	_ILHK[Acetyl (K)]LLQNGNSPAEVAK_	1	91.2163	65.2403	87.5532	32.9837	46.9463	31.1518	1.5444	0.938633	1.71781	0.681984	0.721022	0.501799
PF14598 PAS domain	0.000871188	13.15	P53762	128	K	0.399087	0.00269927	Q1	Aryl hydrocarbon receptor nuclear translocator OS=Mus musculus OX=10090 GN=Arnt PE=1 SV=3	Arnt	_KPDK[Acetyl (K)]LTILR_	0.999795	1218.03	963.109	1369.18	565.784	483.954	460.274	1.6598	1.09958	1.60382	0.621474	0.558336	0.561489
PF14598 PAS domain	0.000871188	13.15	Q61026	636	K	0.416362	0.0234789	Q1	Nuclear receptor coactivator 2 OS=Mus musculus OX=10090 GN=Ncoa2 PE=1 SV=3	Ncoa2	_LHDSK[Acetyl (K)]GQTK[Acetyl (K)]LLQLLTTK_	1	35.0389	21.4639	27.539	16.2867	14.8386	12.9733	1.48459	1.02647	2.07304	0.746148	0.671313	0.491183
PF14598 PAS domain	0.000871188	13.15	Q61026	780	K	0.33198	0.0164257	Q1	Nuclear receptor coactivator 2 OS=Mus musculus OX=10090 GN=Ncoa2 PE=1 SV=3	Ncoa2	_TDPASNTK[Acetyl (K)]LIAMK_	1	18838.2	14971.8	20145.9	8448.31	8009.77	6780.37	1.32494	1.18853	2.51737	0.642484	0.601522	0.426135
PF14598 PAS domain	0.000871188	13.15	Q61026	785	K	0.372909	0.0228126	Q1	Nuclear receptor coactivator 2 OS=Mus musculus OX=10090 GN=Ncoa2 PE=1 SV=3	Ncoa2	_LIAMK[Acetyl (K)]TVK_	1	4364.56	3710.4	4559.41	2342.59	2061.65	1651.46	1.26786	1.21656	2.35312	0.735806	0.639473	0.428682
PF21343 ACAD9/ACADV, C-terminal domain	0.00206901	21.92	P50544	279	K	0.339171	0.00328096	Q1	Very long-chain specific acyl-CoA dehydrogenase, mitochondrial OS=Mus musculus OX=10090 GN=Acadvl PE=1 SV=3	Acadvl	_EK[Acetyl (K)]ITAFVVER_	1	17714.2	14557.7	17624.8	6055.36	5576.88	3628.84	1.53621	1.26969	1.56622	0.594876	0.537547	0.350472
PF21343 ACAD9/ACADV, C-terminal domain	0.00206901	21.92	P50544	483	K	0.451258	0.00421592	Q1	Very long-chain specific acyl-CoA dehydrogenase, mitochondrial OS=Mus musculus OX=10090 GN=Acadvl PE=1 SV=3	Acadvl	_GK[Acetyl (K)]ELTGLGNALK_	1	1302.73	1107.1	1220.47	614.781	456.876	404.448	1.44156	1.23209	1.3839	0.770653	0.561922	0.498426
PF21343 ACAD9/ACADV, C-terminal domain	0.00206901	21.92	Q8JZN5	525	K	0.345202	0.00206309	Q1	Complex I assembly factor ACAD9, mitochondrial OS=Mus musculus OX=10090 GN=Acad9 PE=1 SV=2	Acad9	_FGK[Acetyl (K)]NIVEEQLVLK_	1	239.835	217.565	202.777	123.774	99.8171	70.99	1.71828	1.56994	1.45453	0.673943	0.552939	0.410325

## Sheet: Q2
Domain description	Mapping	Background	All Mapping	All Background	Fold Enrichment	Fisher's exact test p value	-log10(p value)	Related proteins	Related Genes
PF00180 Isocitrate/isopropylmalate dehydrogenase	4	4	277	3551	12.82	3.62914e-05	4.44	O88844 P54071 P70404 Q9D6R2	Idh1 Idh2 Idh3a Idh3g
PF00108 Thiolase, N-terminal domain	5	7	277	3551	9.16	5.14043e-05	4.29	P32020 Q8BWT1 Q8CAY6 Q8QZT1 Q99JY0	Acaa2 Acat1 Acat2 Hadhb Scp2
PF00378 Enoyl-CoA hydratase/isomerase	5	9	277	3551	7.12	0.000270416	3.57	P42125 Q8BH95 Q8BMS1 Q9JLZ3 Q9WUR2	Auh Echs1 Eci1 Eci2 Hadha
PF02803 Thiolase, C-terminal domain	4	6	277	3551	8.55	0.000479476	3.32	Q8BWT1 Q8CAY6 Q8QZT1 Q99JY0	Acaa2 Acat1 Acat2 Hadhb
PF02874 ATP synthase alpha/beta family, beta-barrel domain	3	4	277	3551	9.61	0.00177086	2.75	P56480 P62814 Q03265	Atp5f1a Atp5f1b Atp6v1b2
PF00753 Metallo-beta-lactamase superfamily	3	4	277	3551	9.61	0.00177086	2.75	Q99KR3 Q9DCM0 Q9QXK7	Cpsf3 Ethe1 Lactb2
PF00364 Biotin-requiring enzyme	4	9	277	3551	5.7	0.0033335	2.48	P53395 Q8BMF4 Q99MR8 Q9D2G2	Dbt Dlat Dlst Mccc1
PF09030 Creb binding	2	2	277	3551	12.82	0.00606471	2.22	B2RWS6 P45481	Crebbp Ep300
PF08214 Histone acetylation protein	2	2	277	3551	12.82	0.00606471	2.22	B2RWS6 P45481	Crebbp Ep300
PF06001 CREB-binding protein/p300, atypical RING domain	2	2	277	3551	12.82	0.00606471	2.22	B2RWS6 P45481	Crebbp Ep300
PF02172 KIX domain	2	2	277	3551	12.82	0.00606471	2.22	B2RWS6 P45481	Crebbp Ep300
PF00028 Cadherin domain	3	7	277	3551	5.49	0.0129743	1.89	O55111 P09803 Q9WTR5	Cdh1 Cdh13 Dsg2
PF08758 Cadherin prodomain like	2	3	277	3551	8.55	0.0172543	1.76	P09803 Q9WTR5	Cdh1 Cdh13
PF07978 NIPSNAP	2	3	277	3551	8.55	0.0172543	1.76	O55126 Q9CQE1	Nipsnap2 Nipsnap3b
PF03949 Malic enzyme, NAD binding domain	2	3	277	3551	8.55	0.0172543	1.76	Q8BMF3 Q99KE1	Me2 Me3
PF02736 Myosin N-terminal SH3-like domain	2	3	277	3551	8.55	0.0172543	1.76	Q61879 Q8VDD5	Myh10 Myh9
PF00551 Formyl transferase	2	3	277	3551	8.55	0.0172543	1.76	Q64737 Q8R0Y6	Aldh1l1 Gart
PF00390 Malic enzyme, N-terminal domain	2	3	277	3551	8.55	0.0172543	1.76	Q8BMF3 Q99KE1	Me2 Me3
PF22919 C-terminal domain of V and A type ATP synthase	2	3	277	3551	8.55	0.0172543	1.76	P56480 P62814	Atp5f1b Atp6v1b2
PF00626 Gelsolin repeat	3	9	277	3551	4.27	0.0276966	1.56	P13020 Q01405 Q60604	Gsn Scin Sec23a
PF07992 Pyridine nucleotide-disulphide oxidoreductase	3	9	277	3551	4.27	0.0276966	1.56	O08749 P47791 Q9R112	Dld Gsr Sqor
PF00569 Zinc finger, ZZ type	3	9	277	3551	4.27	0.0276966	1.56	B2RWS6 P11531 P45481	Crebbp Dmd Ep300
PF18150 Domain of unknown function (DUF5600)	2	4	277	3551	6.41	0.0327376	1.48	Q8BH64 Q9WVK4	Ehd1 Ehd2
PF01434 Peptidase family M41	2	4	277	3551	6.41	0.0327376	1.48	Q3ULF4 Q8JZQ2	Afg3l2 Spg7
PF00549 CoA-ligase	2	4	277	3551	6.41	0.0327376	1.48	Q91V92 Q9Z2I9	Acly Sucla2

## Sheet: Q2 Domain2Protein
Domain description	Fisher's exact test p value	Fold Enrichment	Protein accession	Position	Amino acid	Abx/con Ratio	Abx/con P value	Regulated Type	Protein description	Gene name	Modified sequence	Localization probability	Intensity CON1	Intensity CON2	Intensity CON3	Intensity ABX1	Intensity ABX2	Intensity ABX3	CON1	CON2	CON3	ABX1	ABX2	ABX3
PF00004 ATPase family associated with various cellular activities (AAA)	0.125561	2.05	Q3ULF4	709	K	0.594221	0.00358488	Q2	Mitochondrial inner membrane m-AAA protease component paraplegin OS=Mus musculus OX=10090 GN=Spg7 PE=1 SV=1	Spg7	_LLVAK[Acetyl (K)]AYR_	1	2956.31	2511.22	3194.12	2223.46	2377.26	2293.45	1.37438	1.10216	1.4373	0.801263	0.75609	0.768335
PF00004 ATPase family associated with various cellular activities (AAA)	0.125561	2.05	Q8CGK3	363	K	0.646416	0.0126313	Q2	Lon protease homolog, mitochondrial OS=Mus musculus OX=10090 GN=Lonp1 PE=1 SV=2	Lonp1	_EFELSK[Acetyl (K)]LQQR_	1	1535.67	1630.85	1796.86	1011.45	1049.07	1248.67	1.12233	1.20003	1.34346	0.715959	0.718904	0.934778
PF00004 ATPase family associated with various cellular activities (AAA)	0.125561	2.05	Q8JZQ2	487	K	0.640821	0.0144597	Q2	Mitochondrial inner membrane m-AAA protease component AFG3L2 OS=Mus musculus OX=10090 GN=Afg3l2 PE=1 SV=1	Afg3l2	_ASIFK[Acetyl (K)]VHLRPLK_	1	4859.46	3807.76	5045.11	3222.68	3148.92	3279.63	1.34834	0.996361	1.35659	0.819703	0.749275	0.802891
PF00004 ATPase family associated with various cellular activities (AAA)	0.125561	2.05	Q925I1	490	K	0.527165	0.00499792	Q2	ATPase family AAA domain-containing protein 3A OS=Mus musculus OX=10090 GN=Atad3a PE=1 SV=1	Atad3a	_MYFDK[Acetyl (K)]YVLK_	1	5213.3	3746.73	5316	3923.09	4040.72	3432.85	1.6162	1.13555	1.44134	0.752651	0.782149	0.675653
PF00005 ABC transporter	0.358346	1.6	B2RX12	1167	K	0.589741	0.00473001	Q2	ATP-binding cassette sub-family C member 3 OS=Mus musculus OX=10090 GN=Abcc3 PE=1 SV=2	Abcc3	_IQDFK[Acetyl (K)]VLSDTK_	1	94.6006	108.221	92.3033	62.9959	55.2208	48.3384	1.20579	1.38213	1.16602	0.844488	0.723474	0.645892
PF00005 ABC transporter	0.358346	1.6	Q61102	216	K	0.544345	0.00925156	Q2	Iron-sulfur clusters transporter ABCB7, mitochondrial OS=Mus musculus OX=10090 GN=Abcb7 PE=1 SV=3	Abcb7	_NAVFGK[Acetyl (K)]VAQNSIR_	1	306.069	203.837	234.416	188.173	128.095	152.5	1.46958	1.14614	1.34274	0.842244	0.58065	0.731875
PF00005 ABC transporter	0.358346	1.6	Q61102	361	K	0.590982	0.00337084	Q2	Iron-sulfur clusters transporter ABCB7, mitochondrial OS=Mus musculus OX=10090 GN=Abcb7 PE=1 SV=3	Abcb7	_YDGFLK[Acetyl (K)]TYETASLK_	1	842.374	656.171	851.618	540.957	550.632	528.499	1.23582	1.12732	1.49047	0.739809	0.762637	0.774971
PF00006 ATP synthase alpha/beta family, nucleotide-binding domain	0.00177086	9.61	P56480	485	K	0.633108	0.0173104	Q2	ATP synthase subunit beta, mitochondrial OS=Mus musculus OX=10090 GN=Atp5f1b PE=1 SV=2	Atp5f1b	_LVPLK[Acetyl (K)]ETIK_	1	3028.57	2561.83	2849.26	2240.41	1797.08	1565.95	1.35257	1.10924	1.23355	0.934353	0.751509	0.653699
PF00006 ATP synthase alpha/beta family, nucleotide-binding domain	0.00177086	9.61	P62814	460	K	0.556247	0.0270218	Q2	V-type proton ATPase subunit B, brain isoform OS=Mus musculus OX=10090 GN=Atp6v1b2 PE=1 SV=1	Atp6v1b2	_FEK[Acetyl (K)]NFITQGPYENR_	1	350.805	357.762	292.836	275.643	205.022	167.029	1.41268	1.48617	1.05292	0.922121	0.70179	0.574254
PF00006 ATP synthase alpha/beta family, nucleotide-binding domain	0.00177086	9.61	Q03265	498	K	0.569726	0.00714871	Q2	ATP synthase subunit alpha, mitochondrial OS=Mus musculus OX=10090 GN=Atp5f1a PE=1 SV=1	Atp5f1a	_GYLDK[Acetyl (K)]LEPSK_	1	18885.9	16049.6	19630.2	14564.3	13004.3	10486.1	1.35078	1.14037	1.43836	0.844733	0.766404	0.627609
PF00009 Elongation factor Tu GTP binding domain	0.387215	1.51	P10126	165	K	0.642582	0.0295837	Q2	Elongation factor 1-alpha 1 OS=Mus musculus OX=10090 GN=Eef1a1 PE=1 SV=3	Eef1a1	_MDSTEPPYSQK[Acetyl (K)]R_	1	4852.98	6084.93	4766.37	4578.92	4030.51	3038.25	1.11849	1.40101	1.18811	0.935337	0.821426	0.62568
PF00009 Elongation factor Tu GTP binding domain	0.387215	1.51	Q8K0D5	176	K	0.641494	0.0101901	Q2	Elongation factor G, mitochondrial OS=Mus musculus OX=10090 GN=Gfm1 PE=1 SV=1	Gfm1	_YNVPFLTFINK[Acetyl (K)]LDR_	1	547.325	409.688	462.275	370.122	332.913	377.784	1.45622	1.1174	1.15399	0.814893	0.725982	0.850371
PF00028 Cadherin domain	0.0129743	5.49	O55111	550	K	0.646414	0.000288778	Q2	Desmoglein-2 OS=Mus musculus OX=10090 GN=Dsg2 PE=1 SV=3	Dsg2	_WK[Acetyl (K)]ITHQESTSVLLQQSER_	1	246.625	257.285	236.746	197.747	215.255	193.227	1.24376	1.29116	1.20317	0.786204	0.85509	0.775062
PF00028 Cadherin domain	0.0129743	5.49	P09803	666	K	0.640982	0.0257334	Q2	Cadherin-1 OS=Mus musculus OX=10090 GN=Cdh1 PE=1 SV=1	Cdh1	_KDLEIGEYK[Acetyl (K)]IHLK_	1	191.24	232.307	179.411	161.827	167.968	125.132	1.15439	1.43742	1.13593	0.871154	0.879787	0.638475
PF00028 Cadherin domain	0.0129743	5.49	Q9WTR5	624	K	0.537323	0.0005411	Q2	Cadherin-13 OS=Mus musculus OX=10090 GN=Cdh13 PE=1 SV=2	Cdh13	_FEIHK[Acetyl (K)]QTVPDK_	1	211.549	236.349	205.695	102.56	104.699	99.5983	1.32001	1.37416	1.13816	0.716297	0.669565	0.673339
PF00063 Myosin head (motor domain)	0.141825	2.26	Q61879	973	K	0.581581	0.0191489	Q2	Myosin-10 OS=Mus musculus OX=10090 GN=Myh10 PE=1 SV=2	Myh10	_LQLEK[Acetyl (K)]VTAEAK_	1	2510.99	2984.82	2447.05	1904.66	1675.43	1215.71	1.22471	1.41201	1.1759	0.855601	0.806857	0.554889
PF00063 Myosin head (motor domain)	0.141825	2.26	Q8VDD5	1477	K	0.646932	0.0256083	Q2	Myosin-9 OS=Mus musculus OX=10090 GN=Myh9 PE=1 SV=4	Myh9	_EKETK[Acetyl (K)]ALSLAR_	1	2991.86	3201.25	2543	2184.71	2034.73	1513.79	1.26554	1.3137	1.06794	0.893226	0.841824	0.624428
PF00063 Myosin head (motor domain)	0.141825	2.26	Q99MZ6	748	K	0.501293	0.0240048	Q2	Unconventional myosin-VIIb OS=Mus musculus OX=10090 GN=Myo7b PE=1 SV=3	Myo7b	_IFLK[Acetyl (K)]DHQDTVLEIR_	1	115.946	127.562	95.3992	90.1945	93.9651	54.1425	1.4566	1.62332	1.15544	0.776589	0.857864	0.488707
PF00067 Cytochrome P450	0.269391	1.97	E9Q816	239	K	0.639771	0.00385456	Q2	Cytochrome P450 2W1 OS=Mus musculus OX=10090 GN=Cyp2w1 PE=2 SV=1	Cyp2w1	_LHRPVLSK[Acetyl (K)]IEEVR_	1	182.873	210.438	219.306	85.5062	100.725	92.2357	1.10159	1.23555	1.19528	0.658983	0.778639	0.822321
PF00067 Cytochrome P450	0.269391	1.97	O54750	246	K	0.543497	0.0156363	Q2	Cytochrome P450 2J6 OS=Mus musculus OX=10090 GN=Cyp2j6 PE=2 SV=2	Cyp2j6	_YIPGSHQK[Acetyl (K)]VFR_	1	387.833	360.835	299.775	237.632	137.891	257.604	1.05449	1.46804	1.53459	0.871963	0.689057	0.644012
PF00085 Thioredoxin	0.0649712	2.56	P09103	340	K	0.648491	0.0361406	Q2	Protein disulfide-isomerase OS=Mus musculus OX=10090 GN=P4hb PE=1 SV=2	P4hb	_YKPESDELTAEK[Acetyl (K)]ITEFC[Carbamidomethyl (C)]HR_	1	428.734	504.274	337.382	278.303	294.214	221.25	1.22987	1.42688	0.964642	0.824666	0.854774	0.668993
PF00085 Thioredoxin	0.0649712	2.56	P27773	335	K	0.5222	0.0028236	Q2	Protein disulfide-isomerase A3 OS=Mus musculus OX=10090 GN=Pdia3 PE=1 SV=2	Pdia3	_GEK[Acetyl (K)]FVMQEEFSR_	1	878.332	1016.35	738.067	316.145	364.033	351.77	1.24686	1.4594	1.06575	0.613069	0.698673	0.658002
PF00085 Thioredoxin	0.0649712	2.56	Q9CQM9	69	K	0.657592	0.00955166	Q2	Glutaredoxin-3 OS=Mus musculus OX=10090 GN=Glrx3 PE=1 SV=1	Glrx3	_EHPHVSFVK[Acetyl (K)]LEAEAVPEVSEK_	1	394.984	450.027	328.837	298.235	314.379	316.553	1.22808	1.41145	1.04954	0.773295	0.827674	0.824935
PF00085 Thioredoxin	0.0649712	2.56	Q9DC23	429	K	0.61903	0.015067	Q2	DnaJ homolog subfamily C member 10 OS=Mus musculus OX=10090 GN=Dnajc10 PE=1 SV=2	Dnajc10	_GQGTK[Acetyl (K)]EYEIHHGK_	1	144.442	187.474	188.549	105.582	89.8054	111.425	1.09164	1.31554	1.28992	0.885839	0.621958	0.78082
PF00108 Thiolase, N-terminal domain	5.14043e-05	9.16	P32020	438	K	0.635445	0.0295224	Q2	Sterol carrier protein 2 OS=Mus musculus OX=10090 GN=Scp2 PE=1 SV=3	Scp2	_ANLVFK[Acetyl (K)]EIEK_	1	582.907	600.194	642.442	498.522	399.068	307.502	1.16696	1.26508	1.25403	0.982343	0.755236	0.604715
PF00108 Thiolase, N-terminal domain	5.14043e-05	9.16	Q8BWT1	270	K	0.629348	0.00999862	Q2	3-ketoacyl-CoA thiolase, mitochondrial OS=Mus musculus OX=10090 GN=Acaa2 PE=1 SV=3	Acaa2	_K[Acetyl (K)]HNFTPLAR_	1	363.99	261.428	300.501	247.943	243.006	228.746	1.46071	1.04647	1.26567	0.818775	0.791918	0.763746
PF00108 Thiolase, N-terminal domain	5.14043e-05	9.16	Q8CAY6	200	K	0.540301	0.016033	Q2	Acetyl-CoA acetyltransferase, cytosolic OS=Mus musculus OX=10090 GN=Acat2 PE=1 SV=2	Acat2	_AGHFDK[Acetyl (K)]EIVPVLVSSR_	1	638.507	471.584	625.582	412.813	376.181	333.385	1.60232	0.997619	1.42259	0.78509	0.716036	0.67225
PF00108 Thiolase, N-terminal domain	5.14043e-05	9.16	Q8QZT1	187	K	0.637931	0.03249	Q2	Acetyl-CoA acetyltransferase, mitochondrial OS=Mus musculus OX=10090 GN=Acat1 PE=1 SV=1	Acat1	_DGLTDVYNK[Acetyl (K)]IHMGNC[Carbamidomethyl (C)]AENTAK_	1	32607.8	25255.2	35495.1	25742.4	22759.9	19298.6	1.30629	0.998492	1.41542	0.917581	0.785293	0.670355
PF00108 Thiolase, N-terminal domain	5.14043e-05	9.16	Q99JY0	73	K	0.636525	0.0281546	Q2	Trifunctional enzyme subunit beta, mitochondrial OS=Mus musculus OX=10090 GN=Hadhb PE=1 SV=1	Hadhb	_IPFLLSGTSYK[Acetyl (K)]DLMPHDLAR_	1	542.152	444.196	548.782	413.667	351.409	288.073	1.35969	1.02987	1.31281	0.921328	0.790024	0.6453
PF00125 Core histone H2A/H2B/H3/H4	0.309906	1.6	C0HKE1	96	K	0.534635	0.000814818	Q2	Histone H2A type 1-B OS=Mus musculus OX=10090 GN=H2ac4 PE=1 SV=1	H2ac4	_NDEELNK[Acetyl (K)]LLGR_	1	7495.66	7636.31	6623.99	3050.18	2858.01	2780.62	1.26442	1.38176	1.10644	0.681865	0.638461	0.685954
PF00125 Core histone H2A/H2B/H3/H4	0.309906	1.6	P10853	6	K	0.508603	0.00145533	Q2	Histone H2B type 1-F/J/L OS=Mus musculus OX=10090 GN=H2bc7 PE=1 SV=2	H2bc7	_PEPAK[Acetyl (K)]SAPAPK[Acetyl (K)]K_	1	121242	101044	114804	42392	43826.9	36778.8	1.39862	1.12187	1.26219	0.60161	0.718545	0.603731
PF00125 Core histone H2A/H2B/H3/H4	0.309906	1.6	P10853	47	K	0.582729	0.0381926	Q2	Histone H2B type 1-F/J/L OS=Mus musculus OX=10090 GN=H2bc7 PE=1 SV=2	H2bc7	_VLK[Acetyl (K)]QVHPDTGISSK_	1	3829.34	5731.42	3281.2	1985.86	1617.68	1775.24	1.11544	1.60683	0.910907	0.71163	0.669699	0.73583
PF00125 Core histone H2A/H2B/H3/H4	0.309906	1.6	Q64523	96	K	0.663222	0.00578432	Q2	Histone H2A type 2-C OS=Mus musculus OX=10090 GN=H2ac20 PE=1 SV=3	H2ac20	_NDEELNK[Acetyl (K)]LLGK_	1	1199.86	1154.88	1015.83	479.297	409.594	364.985	1.17362	1.21578	1.03398	0.71294	0.848125	0.709393
PF00125 Core histone H2A/H2B/H3/H4	0.309906	1.6	Q64524	6	K	0.571027	0.00686981	Q2	Histone H2B type 2-E OS=Mus musculus OX=10090 GN=H2bc21 PE=1 SV=3	H2bc21	_[Acetyl (Protein N-term)]PELAK[Acetyl (K)]SAPAPK[Acetyl (K)]K[Acetyl (K)]GSK_	1	4318.94	3428.11	3708.77	1168.53	1085.38		1.0482	1.2755	1.05835	0.632998	0.654494
PF00125 Core histone H2A/H2B/H3/H4	0.309906	1.6	Q64524	12	K	0.571027	0.00686981	Q2	Histone H2B type 2-E OS=Mus musculus OX=10090 GN=H2bc21 PE=1 SV=3	H2bc21	_[Acetyl (Protein N-term)]PELAK[Acetyl (K)]SAPAPK[Acetyl (K)]K[Acetyl (K)]GSK_	1	4318.94	3428.11	3708.77	1168.53	1085.38		1.0482	1.2755	1.05835	0.632998	0.654494
PF00125 Core histone H2A/H2B/H3/H4	0.309906	1.6	Q64524	13	K	0.571027	0.00686981	Q2	Histone H2B type 2-E OS=Mus musculus OX=10090 GN=H2bc21 PE=1 SV=3	H2bc21	_[Acetyl (Protein N-term)]PELAK[Acetyl (K)]SAPAPK[Acetyl (K)]K[Acetyl (K)]GSK_	1	4318.94	3428.11	3708.77	1168.53	1085.38		1.0482	1.2755	1.05835	0.632998	0.654494
PF00160 Cyclophilin type peptidyl-prolyl cis-trans isomerase/CLD	0.299296	1.83	Q99KR7	166	K	0.571406	0.0111194	Q2	Peptidyl-prolyl cis-trans isomerase F, mitochondrial OS=Mus musculus OX=10090 GN=Ppif PE=1 SV=1	Ppif	_TDWLDGK[Acetyl (K)]HVVFGHVK_	1	4211.03	3697.09	4392.94	4050.12	4045.13	3293.79	1.34356	1.29346	1.48059	0.791151	0.942413	0.619256
PF00160 Cyclophilin type peptidyl-prolyl cis-trans isomerase/CLD	0.299296	1.83	Q9D6L8	80	K	0.645964	0.0416008	Q2	Peptidyl-prolyl cis-trans isomerase-like 3 OS=Mus musculus OX=10090 GN=Ppil3 PE=1 SV=1	Ppil3	_KFEDEYSEYLK[Acetyl (K)]HNVR_	1	84.6396	87.3046	56.6283	68.2065	68.6868	88.3415	1.29029	1.56982	0.970349	0.858214	0.820871	0.795252
PF00180 Isocitrate/isopropylmalate dehydrogenase	3.62914e-05	12.82	O88844	159	K	0.615195	0.0497688	Q2	Isocitrate dehydrogenase [NADP] cytoplasmic OS=Mus musculus OX=10090 GN=Idh1 PE=1 SV=2	Idh1	_VEITYTPK[Acetyl (K)]DGTQK_	1	1054.13	1227	1010.39	778.035	642.2	441.043	1.21182	1.36505	1.10526	0.936675	0.803501	0.525049
PF00180 Isocitrate/isopropylmalate dehydrogenase	3.62914e-05	12.82	P54071	400	K	0.602676	0.036684	Q2	Isocitrate dehydrogenase [NADP], mitochondrial OS=Mus musculus OX=10090 GN=Idh2 PE=1 SV=3	Idh2	_FAQTLEK[Acetyl (K)]VC[Carbamidomethyl (C)]VQTVESGAMTK_	1	125.827	90.9819	97.5695	64.8489	65.0929	42.0593	1.46995	1.05035	1.17456	0.83497	0.833442	0.558388
PF00180 Isocitrate/isopropylmalate dehydrogenase	3.62914e-05	12.82	P70404	206	K	0.603986	0.0109857	Q2	Isocitrate dehydrogenase [NAD] subunit gamma 1, mitochondrial OS=Mus musculus OX=10090 GN=Idh3g PE=1 SV=1	Idh3g	_IAEYAFK[Acetyl (K)]LAQESGR_	1	2414.71	2142	2646.88	1705.02	1589.75	1397.17	1.15961	1.14397	1.48699	0.846533	0.781505	0.661415
PF00180 Isocitrate/isopropylmalate dehydrogenase	3.62914e-05	12.82	Q9D6R2	343	K	0.500131	0.00751627	Q2	Isocitrate dehydrogenase [NAD] subunit alpha, mitochondrial OS=Mus musculus OX=10090 GN=Idh3a PE=1 SV=1	Idh3a	_SLTK[Acetyl (K)]DLGGNAK_	1	876.144	878.026	700.096	552.056	439.623	368.809	1.45517	1.45445	1.16083	0.830781	0.65286	0.552114
PF00198 2-oxoacid dehydrogenases acyltransferase (catalytic domain)	0.00177086	9.61	P53395	261	K	0.557172	0.00139048	Q2	Lipoamide acyltransferase component of branched-chain alpha-keto acid dehydrogenase complex, mitochondrial OS=Mus musculus OX=10090 GN=Dbt PE=1 SV=2	Dbt	_TEPVTGFQK[Acetyl (K)]AMVK_	1	1542.37	1394.4	1703.53	936.636	1090.06	1010.17	1.28406	1.21129	1.44896	0.664566	0.794892	0.738204
PF00198 2-oxoacid dehydrogenases acyltransferase (catalytic domain)	0.00177086	9.61	P53395	265	K	0.638601	0.0118914	Q2	Lipoamide acyltransferase component of branched-chain alpha-keto acid dehydrogenase complex, mitochondrial OS=Mus musculus OX=10090 GN=Dbt PE=1 SV=2	Dbt	_AMVK[Acetyl (K)]TMSAALK_	1	204.157	184.184	231.672	165.135	170.758	129.814	1.20184	1.13134	1.39336	0.828492	0.880487	0.670793
PF00198 2-oxoacid dehydrogenases acyltransferase (catalytic domain)	0.00177086	9.61	Q8BMF4	468	K	0.564951	0.020282	Q2	Dihydrolipoyllysine-residue acetyltransferase component of pyruvate dehydrogenase complex, mitochondrial OS=Mus musculus OX=10090 GN=Dlat PE=1 SV=2	Dlat	_GK[Acetyl (K)]ISVNDFIIK_	1	11874.6	7991.79	11865.7	7365.49	6798.45	5987.72	1.50448	0.974541	1.42128	0.792579	0.761723	0.649176
PF00198 2-oxoacid dehydrogenases acyltransferase (catalytic domain)	0.00177086	9.61	Q9D2G2	278	K	0.532151	0.00425653	Q2	Dihydrolipoyllysine-residue succinyltransferase component of 2-oxoglutarate dehydrogenase complex, mitochondrial OS=Mus musculus OX=10090 GN=Dlst PE=1 SV=1	Dlst	_KHNLK[Acetyl (K)]LGFMSAFVK_	1	14031.9	10649.9	13203	6311.8	6472.59	5923.76	1.45131	1.05277	1.37554	0.708106	0.719602	0.636841
PF00249 Myb-like DNA-binding domain	0.0748383	2.96	P97496	353	K	0.559479	0.0448745	Q2	SWI/SNF complex subunit SMARCC1 OS=Mus musculus OX=10090 GN=Smarcc1 PE=1 SV=2	Smarcc1	_GQASLYGK[Acetyl (K)]R_	1	385.954	322.586	437.83	242.132	224.542	137.455	1.26781	1.09647	1.46028	0.854789	0.817728	0.467242
PF00249 Myb-like DNA-binding domain	0.0748383	2.96	Q60974	294	K	0.541755	0.0386595	Q2	Nuclear receptor corepressor 1 OS=Mus musculus OX=10090 GN=Ncor1 PE=1 SV=1	Ncor1	_LILFFK[Acetyl (K)]R_	1	103.177	61.6877	133.774	36.3337	47.2868	46.288	1.32545	0.849296	1.55866	0.588216	0.717403	0.716969
PF00249 Myb-like DNA-binding domain	0.0748383	2.96	Q9R190	559	K	0.626075	0.00542398	Q2	Metastasis-associated protein MTA2 OS=Mus musculus OX=10090 GN=Mta2 PE=1 SV=1	Mta2	_GLGGIMVK[Acetyl (K)]R_	1	273.598	197.627	275.641	139.787	149.049	145.365	1.30129	1.02831	1.32138	0.735286	0.796353	0.754154
PF00254 FKBP-type peptidyl-prolyl cis-trans isomerase	0.180389	2.56	P30416	179	K	0.617822	0.00404964	Q2	Peptidyl-prolyl cis-trans isomerase FKBP4 OS=Mus musculus OX=10090 GN=Fkbp4 PE=1 SV=5	Fkbp4	_GEGYARPNDGAMVEVALEGYHK[Acetyl (K)]DR_	1	52.9887	57.1856	47.1997	26.9475	24.0194	24.3571	1.19474	1.34148	1.06892	0.813421	0.698461	0.715461
PF00254 FKBP-type peptidyl-prolyl cis-trans isomerase	0.180389	2.56	Q64378	52	K	0.612752	0.0201586	Q2	Peptidyl-prolyl cis-trans isomerase FKBP5 OS=Mus musculus OX=10090 GN=Fkbp5 PE=1 SV=1	Fkbp5	_VGTSDEAPMFGDK[Acetyl (K)]VYVHYK_	1	105.537	112.81	117.501	107.701	100.188	79.0362	1.23827	1.27364	1.38341	0.923905	0.858591	0.604369
PF00270 DEAD/DEAH box helicase	0.0507309	2.2	Q501J6	53	K	0.633286	0.0046542	Q2	Probable ATP-dependent RNA helicase DDX17 OS=Mus musculus OX=10090 GN=Ddx17 PE=1 SV=1	Ddx17	_FEK[Acetyl (K)]NFYVEHPEVAR_	1	213.596	234.536	190.472	131.341	104.875	109.88	1.18657	1.31655	1.10457	0.852293	0.689854	0.742552
PF00270 DEAD/DEAH box helicase	0.0507309	2.2	Q61656	56	K	0.507784	0.00677613	Q2	Probable ATP-dependent RNA helicase DDX5 OS=Mus musculus OX=10090 GN=Ddx5 PE=1 SV=2	Ddx5	_FEK[Acetyl (K)]NFYQEHPDLAR_	1	389.287	442.558	312.621	202.891	191.528	153.442	1.32614	1.53408	1.08072	0.733878	0.704882	0.562386
PF00270 DEAD/DEAH box helicase	0.0507309	2.2	Q62095	117	K	0.520784	0.000404068	Q2	ATP-dependent RNA helicase DDX3Y OS=Mus musculus OX=10090 GN=Ddx3y PE=1 SV=2	Ddx3y	_TGFGK[Acetyl (K)]FER_	1	801.83	741.701	958.957	418.426	384.715	452.669	1.3644	1.19946	1.3567	0.709604	0.623739	0.708425
PF00270 DEAD/DEAH box helicase	0.0507309	2.2	Q62167	55	K	0.517709	0.000463581	Q2	ATP-dependent RNA helicase DDX3X OS=Mus musculus OX=10090 GN=Ddx3x PE=1 SV=3	Ddx3x	_GFYDK[Acetyl (K)]DSSGWSSSK_	1	1426.42	1249.42	1441.14	729.197	669.253	729.204	1.3713	1.18478	1.39821	0.709325	0.636669	0.701174
PF00270 DEAD/DEAH box helicase	0.0507309	2.2	Q9CZU3	636	K	0.596991	0.0028181	Q2	Exosome RNA helicase MTR4 OS=Mus musculus OX=10090 GN=Mtrex PE=1 SV=1	Mtrex	_LGK[Acetyl (K)]EIEEYIHKPK_	0.999965	53.0654	52.3735	46.717	33.9641	27.5334	33.378	1.25584	1.27903	1.246	0.812874	0.638066	0.806208
PF00270 DEAD/DEAH box helicase	0.0507309	2.2	Q9Z1N5	191	K	0.627464	0.00436998	Q2	Spliceosome RNA helicase Ddx39b OS=Mus musculus OX=10090 GN=Ddx39b PE=1 SV=1	Ddx39b	_HIK[Acetyl (K)]HFILDEC[Carbamidomethyl (C)]DK_	1	2482.73	3138.22	2525.82	1840.73	1833.75	1719.13	1.11378	1.3893	1.20953	0.779011	0.838337	0.712181
PF00271 Helicase conserved C-terminal domain	0.107279	1.79	Q501J6	53	K	0.633286	0.0046542	Q2	Probable ATP-dependent RNA helicase DDX17 OS=Mus musculus OX=10090 GN=Ddx17 PE=1 SV=1	Ddx17	_FEK[Acetyl (K)]NFYVEHPEVAR_	1	213.596	234.536	190.472	131.341	104.875	109.88	1.18657	1.31655	1.10457	0.852293	0.689854	0.742552
PF00271 Helicase conserved C-terminal domain	0.107279	1.79	Q61656	56	K	0.507784	0.00677613	Q2	Probable ATP-dependent RNA helicase DDX5 OS=Mus musculus OX=10090 GN=Ddx5 PE=1 SV=2	Ddx5	_FEK[Acetyl (K)]NFYQEHPDLAR_	1	389.287	442.558	312.621	202.891	191.528	153.442	1.32614	1.53408	1.08072	0.733878	0.704882	0.562386
PF00271 Helicase conserved C-terminal domain	0.107279	1.79	Q62095	117	K	0.520784	0.000404068	Q2	ATP-dependent RNA helicase DDX3Y OS=Mus musculus OX=10090 GN=Ddx3y PE=1 SV=2	Ddx3y	_TGFGK[Acetyl (K)]FER_	1	801.83	741.701	958.957	418.426	384.715	452.669	1.3644	1.19946	1.3567	0.709604	0.623739	0.708425
PF00271 Helicase conserved C-terminal domain	0.107279	1.79	Q62167	55	K	0.517709	0.000463581	Q2	ATP-dependent RNA helicase DDX3X OS=Mus musculus OX=10090 GN=Ddx3x PE=1 SV=3	Ddx3x	_GFYDK[Acetyl (K)]DSSGWSSSK_	1	1426.42	1249.42	1441.14	729.197	669.253	729.204	1.3713	1.18478	1.39821	0.709325	0.636669	0.701174
PF00271 Helicase conserved C-terminal domain	0.107279	1.79	Q80YD1	99	K	0.633857	0.0169167	Q2	ATP-dependent RNA helicase SUPV3L1, mitochondrial OS=Mus musculus OX=10090 GN=Supv3l1 PE=1 SV=1	Supv3l1	_ILDK[Acetyl (K)]FYK_	1	670.144	501.573	672.499	459.947	455.883	370.804	1.36514	1.06726	1.28156	0.844678	0.858702	0.650741
PF00271 Helicase conserved C-terminal domain	0.107279	1.79	Q9CZU3	636	K	0.596991	0.0028181	Q2	Exosome RNA helicase MTR4 OS=Mus musculus OX=10090 GN=Mtrex PE=1 SV=1	Mtrex	_LGK[Acetyl (K)]EIEEYIHKPK_	0.999965	53.0654	52.3735	46.717	33.9641	27.5334	33.378	1.25584	1.27903	1.246	0.812874	0.638066	0.806208
PF00271 Helicase conserved C-terminal domain	0.107279	1.79	Q9Z1N5	191	K	0.627464	0.00436998	Q2	Spliceosome RNA helicase Ddx39b OS=Mus musculus OX=10090 GN=Ddx39b PE=1 SV=1	Ddx39b	_HIK[Acetyl (K)]HFILDEC[Carbamidomethyl (C)]DK_	1	2482.73	3138.22	2525.82	1840.73	1833.75	1719.13	1.11378	1.3893	1.20953	0.779011	0.838337	0.712181
PF00350 Dynamin family	0.180389	2.56	Q8BH64	324	K	0.584003	0.021845	Q2	EH domain-containing protein 2 OS=Mus musculus OX=10090 GN=Ehd2 PE=1 SV=1	Ehd2	_EMPTVFGK[Acetyl (K)]ENK_	1	418.295	569.782	493.164	270.304	208.961	180.075	1.00267	1.41768	1.23911	0.863298	0.677262	0.596577
PF00350 Dynamin family	0.180389	2.56	Q9WVK4	324	K	0.607896	0.0103135	Q2	EH domain-containing protein 1 OS=Mus musculus OX=10090 GN=Ehd1 PE=1 SV=1	Ehd1	_EMPNVFGK[Acetyl (K)]ESK_	1	206.145	192.32	211.766	86.9128	123.699	111.048	1.22038	1.19794	1.25279	0.606752	0.891181	0.733721
PF00364 Biotin-requiring enzyme	0.0033335	5.7	P53395	261	K	0.557172	0.00139048	Q2	Lipoamide acyltransferase component of branched-chain alpha-keto acid dehydrogenase complex, mitochondrial OS=Mus musculus OX=10090 GN=Dbt PE=1 SV=2	Dbt	_TEPVTGFQK[Acetyl (K)]AMVK_	1	1542.37	1394.4	1703.53	936.636	1090.06	1010.17	1.28406	1.21129	1.44896	0.664566	0.794892	0.738204
PF00364 Biotin-requiring enzyme	0.0033335	5.7	P53395	265	K	0.638601	0.0118914	Q2	Lipoamide acyltransferase component of branched-chain alpha-keto acid dehydrogenase complex, mitochondrial OS=Mus musculus OX=10090 GN=Dbt PE=1 SV=2	Dbt	_AMVK[Acetyl (K)]TMSAALK_	1	204.157	184.184	231.672	165.135	170.758	129.814	1.20184	1.13134	1.39336	0.828492	0.880487	0.670793
PF00364 Biotin-requiring enzyme	0.0033335	5.7	Q8BMF4	468	K	0.564951	0.020282	Q2	Dihydrolipoyllysine-residue acetyltransferase component of pyruvate dehydrogenase complex, mitochondrial OS=Mus musculus OX=10090 GN=Dlat PE=1 SV=2	Dlat	_GK[Acetyl (K)]ISVNDFIIK_	1	11874.6	7991.79	11865.7	7365.49	6798.45	5987.72	1.50448	0.974541	1.42128	0.792579	0.761723	0.649176
PF00364 Biotin-requiring enzyme	0.0033335	5.7	Q99MR8	193	K	0.648758	0.00217964	Q2	Methylcrotonoyl-CoA carboxylase subunit alpha, mitochondrial OS=Mus musculus OX=10090 GN=Mccc1 PE=1 SV=2	Mccc1	_EHAGK[Acetyl (K)]IGYPVMIK_	1	1830.83	1405.73	1924.43	1560.07	1545.95	1462.61	1.30933	1.11426	1.3324	0.831808	0.829404	0.775521
PF00364 Biotin-requiring enzyme	0.0033335	5.7	Q9D2G2	278	K	0.532151	0.00425653	Q2	Dihydrolipoyllysine-residue succinyltransferase component of 2-oxoglutarate dehydrogenase complex, mitochondrial OS=Mus musculus OX=10090 GN=Dlst PE=1 SV=1	Dlst	_KHNLK[Acetyl (K)]LGFMSAFVK_	1	14031.9	10649.9	13203	6311.8	6472.59	5923.76	1.45131	1.05277	1.37554	0.708106	0.719602	0.636841
PF00378 Enoyl-CoA hydratase/isomerase	0.000270416	7.12	P42125	48	K	0.650631	0.049909	Q2	Enoyl-CoA delta isomerase 1, mitochondrial OS=Mus musculus OX=10090 GN=Eci1 PE=1 SV=2	Eci1	_VLVETEGPAGVAVMK[Acetyl (K)]LR_	1	350.817	315.693	319.299	281.417	246.932	183.04	1.40268	1.15094	1.13945	0.958469	0.852753	0.591602
PF00378 Enoyl-CoA hydratase/isomerase	0.000270416	7.12	P42125	229	K	0.536634	0.0122139	Q2	Enoyl-CoA delta isomerase 1, mitochondrial OS=Mus musculus OX=10090 GN=Eci1 PE=1 SV=2	Eci1	_SVMTK[Acetyl (K)]WLAIPDHSR_	1	2875.33	2388.16	3845.49	1811.37	1874.81	1720.92	1.34416	1.01797	1.60447	0.721305	0.756984	0.650318
PF00378 Enoyl-CoA hydratase/isomerase	0.000270416	7.12	Q8BH95	101	K	0.515144	0.028268	Q2	Enoyl-CoA hydratase, mitochondrial OS=Mus musculus OX=10090 GN=Echs1 PE=1 SV=1	Echs1	_AFAAGADIK[Acetyl (K)]EMQNR_	1	3114.39	3035.82	3226.42	2900.42	2229.53	1508.58	1.41134	1.39047	1.38725	0.953098	0.739379	0.465492
PF00378 Enoyl-CoA hydratase/isomerase	0.000270416	7.12	Q8BMS1	295	K	0.583191	0.00219567	Q2	Trifunctional enzyme subunit alpha, mitochondrial OS=Mus musculus OX=10090 GN=Hadha PE=1 SV=1	Hadha	_KQTK[Acetyl (K)]GLYPAPLK_	1	447.269	428.64	415.881	284.14	258.25	232.362	1.2964	1.24022	1.27351	0.812484	0.776567	0.63299
PF00378 Enoyl-CoA hydratase/isomerase	0.000270416	7.12	Q8BMS1	728	K	0.538733	0.0431472	Q2	Trifunctional enzyme subunit alpha, mitochondrial OS=Mus musculus OX=10090 GN=Hadha PE=1 SV=1	Hadha	_FVDLYGAQK[Acetyl (K)]VVDR_	1	14833.7	11599	15193.4	9609.67	8113.62	5297.68	1.37441	1.07281	1.48726	0.878387	0.779917	0.461331
PF00378 Enoyl-CoA hydratase/isomerase	0.000270416	7.12	Q9JLZ3	135	K	0.50886	0.00347102	Q2	Methylglutaconyl-CoA hydratase, mitochondrial OS=Mus musculus OX=10090 GN=Auh PE=1 SV=1	Auh	_MHSSEVGPFVSK[Acetyl (K)]IR_	1	192.897	184.142	157.614	168.285	172.633	207.896	1.66831	1.57452	1.24018	0.673337	0.812907	0.794982
PF00378 Enoyl-CoA hydratase/isomerase	0.000270416	7.12	Q9WUR2	158	K	0.541008	0.00773533	Q2	Enoyl-CoA delta isomerase 2 OS=Mus musculus OX=10090 GN=Eci2 PE=1 SV=2	Eci2	_ITFNRPTK[Acetyl (K)]K_	1	926.63	771.758	751.313	521.749	480.205	409.107	1.45746	1.28855	1.20087	0.820806	0.749369	0.565116
PF00378 Enoyl-CoA hydratase/isomerase	0.000270416	7.12	Q9WUR2	336	K	0.627055	0.00671921	Q2	Enoyl-CoA delta isomerase 2 OS=Mus musculus OX=10090 GN=Eci2 PE=1 SV=2	Eci2	_TYAK[Acetyl (K)]LPPNAMR_	1	757.867	653.379	901.672	489.009	532.134	532.47	1.19024	1.08928	1.43905	0.768152	0.829166	0.734425
PF00390 Malic enzyme, N-terminal domain	0.0172543	8.55	Q8BMF3	372	K	0.620936	0.035122	Q2	NADP-dependent malic enzyme, mitochondrial OS=Mus musculus OX=10090 GN=Me3 PE=1 SV=2	Me3	_IWMVDSK[Acetyl (K)]GLIVK_	1	291.727	353.044	236.5	154.453	167.761	228.716	1.23174	1.34696	1.13236	0.591378	0.721244	0.991714
PF00390 Malic enzyme, N-terminal domain	0.0172543	8.55	Q99KE1	94	K	0.500006	0.00778738	Q2	NAD-dependent malic enzyme, mitochondrial OS=Mus musculus OX=10090 GN=Me2 PE=1 SV=1	Me2	_NEK[Acetyl (K)]LFYR_	1	37384.9	26550.9	38355.6	18280.5	18200.8	15533.7	1.43833	1.02891	1.54948	0.677832	0.728712	0.601845
PF00435 Spectrin repeat	0.0609685	3.2	P11531	1560	K	0.548893	0.00982815	Q2	Dystrophin OS=Mus musculus OX=10090 GN=Dmd PE=1 SV=3	Dmd	_LHYNELGAK[Acetyl (K)]VTER_	1	60.5006	58.588	71.4903	28.1932	19.7414	26.0751	1.16236	1.12225	1.40857	0.77356	0.537928	0.715674
PF00435 Spectrin repeat	0.0609685	3.2	P16546	241	K	0.65881	0.0205534	Q2	Spectrin alpha chain, non-erythrocytic 1 OS=Mus musculus OX=10090 GN=Sptan1 PE=1 SV=4	Sptan1	_LK[Acetyl (K)]GLALQR_	1	290.203	212.276	224.841	162.228	195.945	182.074	1.45382	1.07708	1.13156	0.71465	0.878532	0.819681
PF00435 Spectrin repeat	0.0609685	3.2	P16546	592	K	0.623398	0.00140201	Q2	Spectrin alpha chain, non-erythrocytic 1 OS=Mus musculus OX=10090 GN=Sptan1 PE=1 SV=4	Sptan1	_SWVNEK[Acetyl (K)]MK_	1	407.536	335.719	397.097	262.105	268.56	271.385	1.33232	1.11161	1.30415	0.753489	0.785771	0.797287
PF00435 Spectrin repeat	0.0609685	3.2	Q62261	387	K	0.613656	0.00472917	Q2	Spectrin beta chain, non-erythrocytic 1 OS=Mus musculus OX=10090 GN=Sptbn1 PE=1 SV=2	Sptbn1	_EGK[Acetyl (K)]LISDINK_	1	1134.82	1083.32	1314.14	749.647	665.832	618.913	1.18889	1.1256	1.37749	0.844907	0.734371	0.686326
PF00435 Spectrin repeat	0.0609685	3.2	Q62261	659	K	0.601464	0.0186328	Q2	Spectrin beta chain, non-erythrocytic 1 OS=Mus musculus OX=10090 GN=Sptbn1 PE=1 SV=2	Sptbn1	_EK[Acetyl (K)]ILSSDDYGK_	1	308.636	378.066	266.991	199.619	187.644	150.711	1.20666	1.46595	1.04439	0.839612	0.77234	0.623692
PF00441 Acyl-CoA dehydrogenase, C-terminal domain	0.209711	2.33	Q80XL6	662	K	0.583341	0.030889	Q2	Acyl-CoA dehydrogenase family member 11 OS=Mus musculus OX=10090 GN=Acad11 PE=1 SV=2	Acad11	_K[Acetyl (K)]LYEHEVVAHWIAK_	1	107	122.689	108.644	92.0133	103.469	58.6666	1.26002	1.40954	1.24601	0.822934	0.927849	0.533328
PF00441 Acyl-CoA dehydrogenase, C-terminal domain	0.209711	2.33	Q9JHI5	56	K	0.653306	0.00381778	Q2	Isovaleryl-CoA dehydrogenase, mitochondrial OS=Mus musculus OX=10090 GN=Ivd PE=1 SV=1	Ivd	_HTISK[Acetyl (K)]FLQENLAPK_	1	2224.21	1864.86	2276.42	1456.48	1369.69	1272.35	1.26614	1.05961	1.29696	0.82575	0.794042	0.74695
PF00505 HMG (high mobility group) box	0.299296	1.83	P30681	147	K	0.594472	0.00554686	Q2	High mobility group protein B2 OS=Mus musculus OX=10090 GN=Hmgb2 PE=1 SV=3	Hmgb2	_DKQPYEQK[Acetyl (K)]AAK_	1	1402.6	1609.39	1640.73	746.748	692.473	597.712	1.11326	1.29029	1.22497	0.813306	0.737582	0.606173
PF00505 HMG (high mobility group) box	0.299296	1.83	P30681	157	K	0.646154	0.026604	Q2	High mobility group protein B2 OS=Mus musculus OX=10090 GN=Hmgb2 PE=1 SV=3	Hmgb2	_EKYEK[Acetyl (K)]DIAAYR_	1	3900.15	3600.04	3689	2049.27	1840.56	1432.2	1.25421	1.16939	1.11589	0.904279	0.794296	0.588482
PF00505 HMG (high mobility group) box	0.299296	1.83	P40630	82	K	0.601092	0.0157639	Q2	Transcription factor A, mitochondrial OS=Mus musculus OX=10090 GN=Tfam PE=1 SV=2	Tfam	_K[Acetyl (K)]IAALWR_	1	480.721	385.713	455.168	373.565	351.145	342.36	1.57978	1.08137	1.2547	0.873921	0.756454	0.72341
PF00549 CoA-ligase	0.0327376	6.41	Q91V92	230	K	0.634554	0.0408529	Q2	ATP-citrate synthase OS=Mus musculus OX=10090 GN=Acly PE=1 SV=1	Acly	_VDATADYIC[Carbamidomethyl (C)]K[Acetyl (K)]VK_	1	191.784	272.978	190.664	163.938	144.566	124.121	1.09159	1.56175	1.03728	0.883459	0.776574	0.681859
PF00549 CoA-ligase	0.0327376	6.41	Q9Z2I9	120	K	0.615356	0.0257853	Q2	Succinate--CoA ligase [ADP-forming] subunit beta, mitochondrial OS=Mus musculus OX=10090 GN=Sucla2 PE=1 SV=2	Sucla2	_GGVK[Acetyl (K)]IVFSPEEAK_	1	2333.4	2212.91	2420.42	1926.93	1589.49	1244.74	1.264	1.19782	1.30921	0.96559	0.76764	0.5873
PF00551 Formyl transferase	0.0172543	8.55	Q64737	111	K	0.61093	0.00357998	Q2	Trifunctional purine biosynthetic protein adenosine-3 OS=Mus musculus OX=10090 GN=Gart PE=1 SV=3	Gart	_FAK[Acetyl (K)]EFMDR_	1	179.412	199.721	186.778		101.454	94.4771	1.05497	1.17919	1.22476		0.713807	0.694962
PF00551 Formyl transferase	0.0172543	8.55	Q8R0Y6	290	K	0.554318	0.000326743	Q2	Cytosolic 10-formyltetrahydrofolate dehydrogenase OS=Mus musculus OX=10090 GN=Aldh1l1 PE=1 SV=1	Aldh1l1	_MLLVK[Acetyl (K)]NIQLEDGK_	1	197.699	221.672	209.493	122.359	123.346	113.762	1.20677	1.39344	1.27921	0.71826	0.752833	0.679342
PF00569 Zinc finger, ZZ type	0.0276966	4.27	B2RWS6	79	K	0.52371	0.0258669	Q2	Histone acetyltransferase p300 OS=Mus musculus OX=10090 GN=Ep300 PE=1 SV=2	Ep300	_HK[Acetyl (K)]QLSELLR_	1	746.498	605.181	741.662	464.805	454.818	302.313	1.50961	1.09319	1.43629	0.886611	0.721977	0.506723
PF00569 Zinc finger, ZZ type	0.0276966	4.27	P11531	1560	K	0.548893	0.00982815	Q2	Dystrophin OS=Mus musculus OX=10090 GN=Dmd PE=1 SV=3	Dmd	_LHYNELGAK[Acetyl (K)]VTER_	1	60.5006	58.588	71.4903	28.1932	19.7414	26.0751	1.16236	1.12225	1.40857	0.77356	0.537928	0.715674
PF00569 Zinc finger, ZZ type	0.0276966	4.27	P45481	1584	K	0.548471	0.00617521	Q2	Histone lysine acetyltransferase CREBBP OS=Mus musculus OX=10090 GN=Crebbp PE=1 SV=3	Crebbp	_EESTAASETPEGSQGDSK[Acetyl (K)]NAK[Acetyl (K)]K_	1	238.55	331.98	271.773	119.12	151.537	125.154	1.36409	1.13043	1.35597	0.57917	0.73044	0.802274
PF00569 Zinc finger, ZZ type	0.0276966	4.27	P45481	1587	K	0.548471	0.00617521	Q2	Histone lysine acetyltransferase CREBBP OS=Mus musculus OX=10090 GN=Crebbp PE=1 SV=3	Crebbp	_EESTAASETPEGSQGDSK[Acetyl (K)]NAK[Acetyl (K)]K_	1	238.55	331.98	271.773	119.12	151.537	125.154	1.36409	1.13043	1.35597	0.57917	0.73044	0.802274
PF00626 Gelsolin repeat	0.0276966	4.27	P13020	59	K	0.653454	0.00218524	Q2	Gelsolin OS=Mus musculus OX=10090 GN=Gsn PE=1 SV=3	Gsn	_PSTMVVEHPEFLK[Acetyl (K)]AGK_	1	188.476	206.375	185.557	110.667	118.658	114.765	1.17175	1.30715	1.11826	0.7365	0.842057	0.772016
PF00626 Gelsolin repeat	0.0276966	4.27	Q01405	562	K	0.558313	0.0465104	Q2	Protein transport protein Sec23A OS=Mus musculus OX=10090 GN=Sec23a PE=1 SV=2	Sec23a	_FGEYHK[Acetyl (K)]DDPNSFR_	1	192.617	233.989	205.081	193.061	127.204	99.0022	1.20023	1.46916	1.29221	1.03442	0.677998	0.499398
PF00626 Gelsolin repeat	0.0276966	4.27	Q60604	358	K	0.552656	0.00455858	Q2	Scinderin OS=Mus musculus OX=10090 GN=Scin PE=1 SV=3	Scin	_DKDQSDGFGK[Acetyl (K)]VYITEK_	1	141.365	142.374	127.107	122.41	123.656	92.9464	1.4025	1.43603	1.26124	0.826583	0.822261	0.616917
PF00753 Metallo-beta-lactamase superfamily	0.00177086	9.61	Q99KR3	234	K	0.642934	0.00920112	Q2	Endoribonuclease LACTB2 OS=Mus musculus OX=10090 GN=Lactb2 PE=1 SV=1	Lactb2	_DNFEK[Acetyl (K)]SFTVTELR_	1	105.8	106.489	102.403	90.4792	87.6478	62.2313	1.12615	1.27681	1.31587	0.88161	0.83481	0.674543
PF00753 Metallo-beta-lactamase superfamily	0.00177086	9.61	Q9DCM0	172	K	0.562351	0.00953069	Q2	Persulfide dioxygenase ETHE1, mitochondrial OS=Mus musculus OX=10090 GN=Ethe1 PE=1 SV=2	Ethe1	_TDFQQGC[Carbamidomethyl (C)]AK[Acetyl (K)]TLYHSVHEK_	1	8782.77	7580.75	8986.54	6833.57	6600.19	4632.71	1.38782	1.19835	1.3814	0.857402	0.788684	0.585084
PF00753 Metallo-beta-lactamase superfamily	0.00177086	9.61	Q9QXK7	487	K	0.581482	0.0459475	Q2	Cleavage and polyadenylation specificity factor subunit 3 OS=Mus musculus OX=10090 GN=Cpsf3 PE=1 SV=2	Cpsf3	_VSGILVK[Acetyl (K)]R_	1	166.348	171.094	147.278	98.5199	139.787	124.485	1.43272	1.57582	0.974652	0.62576	0.934709	0.755686
PF00786 P21-Rho-binding domain	0.0517816	5.13	Q8CIN4	52	K	0.641952	0.0378144	Q2	Serine/threonine-protein kinase PAK 2 OS=Mus musculus OX=10090 GN=Pak2 PE=1 SV=1	Pak2	_NK[Acetyl (K)]IISIFSGTEK_	1	3690.85	2683.38	3630.73	1934.3	2225.4	2390.02	1.41431	0.931033	1.32853	0.705663	0.837884	0.814902
PF00786 P21-Rho-binding domain	0.0517816	5.13	Q8CIN4	191	K	0.591057	0.0238801	Q2	Serine/threonine-protein kinase PAK 2 OS=Mus musculus OX=10090 GN=Pak2 PE=1 SV=1	Pak2	_PDHTK[Acetyl (K)]SIYTR_	1	55.6914	90.2091	74.7991	51.7972	38.2379	41.0514	1.00426	1.47291	1.288	0.889246	0.677503	0.658679
PF00786 P21-Rho-binding domain	0.0517816	5.13	Q91YD9	129	K	0.625601	0.048666	Q2	Actin nucleation-promoting factor WASL OS=Mus musculus OX=10090 GN=Wasl PE=1 SV=1	Wasl	_K[Acetyl (K)]AVTDLLGR_	1	17053.7	11589.8	12733.6	12086.9	10811.6	9762.59	1.65311	1.12984	1.03282	0.913299	0.754867	0.718985
PF01217 Clathrin adaptor complex small chain	0.151777	2.85	P61924	172	K	0.652125	0.0152455	Q2	Coatomer subunit zeta-1 OS=Mus musculus OX=10090 GN=Copz1 PE=1 SV=1	Copz1	_EQIK[Acetyl (K)]WSLLR_	1	88.5069	89.0587	86.7901	72.7126	93.5026	93.428	1.09374	1.3015	1.43199	0.79202	0.94785	0.755962
PF01217 Clathrin adaptor complex small chain	0.151777	2.85	P84091	420	K	0.576355	0.0185122	Q2	AP-2 complex subunit mu OS=Mus musculus OX=10090 GN=Ap2m1 PE=1 SV=1	Ap2m1	_LNYSDHDVIK[Acetyl (K)]WVR_	1	96.6102	104.528	106.663	63.4975	74.1891	47.4423	1.20509	1.30976	1.32164	0.75101	0.909137	0.551036
PF01302 CAP-Gly domain	0.0737404	4.27	Q922J3	579	K	0.608972	0.00558696	Q2	CAP-Gly domain-containing linker protein 1 OS=Mus musculus OX=10090 GN=Clip1 PE=1 SV=1	Clip1	_SK[Acetyl (K)]LETAIASHQQAMEELK_	1	94.8582	109.174	98.4965	51.8349	49.0197	68.2022	1.17468	1.31714	1.19285	0.688748	0.675022	0.88009
PF01302 CAP-Gly domain	0.0737404	4.27	Q9D1E6	129	K	0.572268	0.000775498	Q2	Tubulin-folding cofactor B OS=Mus musculus OX=10090 GN=Tbcb PE=1 SV=2	Tbcb	_SK[Acetyl (K)]LGPYNEELR_	1	2237.87	1900.52	2304.58	1199.61	1194.17	1231.5	1.3108	1.15141	1.34706	0.740379	0.676215	0.763326
PF01399 PCI domain	0.269391	1.97	P14685	499	K	0.528624	0.0183007	Q2	26S proteasome non-ATPase regulatory subunit 3 OS=Mus musculus OX=10090 GN=Psmd3 PE=1 SV=3	Psmd3	_SYNK[Acetyl (K)]DLESAEER_	1	65.6635	89.8095	58.372	59.2078	41.2184	40.1386	1.2284	1.72515	1.09715	0.840628	0.678264	0.622403
PF01399 PCI domain	0.269391	1.97	Q8R1B4	318	K	0.519384	0.000525985	Q2	Eukaryotic translation initiation factor 3 subunit C OS=Mus musculus OX=10090 GN=Eif3c PE=1 SV=1	Eif3c	_MFAK[Acetyl (K)]GTEITHAVVIK_	1	187.994	167.225	182.577	79.8481	93.963	88.1651	1.35658	1.21977	1.33446	0.606813	0.731488	0.692909
PF01434 Peptidase family M41	0.0327376	6.41	Q3ULF4	709	K	0.594221	0.00358488	Q2	Mitochondrial inner membrane m-AAA protease component paraplegin OS=Mus musculus OX=10090 GN=Spg7 PE=1 SV=1	Spg7	_LLVAK[Acetyl (K)]AYR_	1	2956.31	2511.22	3194.12	2223.46	2377.26	2293.45	1.37438	1.10216	1.4373	0.801263	0.75609	0.768335
PF01434 Peptidase family M41	0.0327376	6.41	Q8JZQ2	487	K	0.640821	0.0144597	Q2	Mitochondrial inner membrane m-AAA protease component AFG3L2 OS=Mus musculus OX=10090 GN=Afg3l2 PE=1 SV=1	Afg3l2	_ASIFK[Acetyl (K)]VHLRPLK_	1	4859.46	3807.76	5045.11	3222.68	3148.92	3279.63	1.34834	0.996361	1.35659	0.819703	0.749275	0.802891
PF01593 Flavin containing amine oxidoreductase	0.0517816	5.13	Q64133	82	K	0.547442	0.0395474	Q2	Amine oxidase [flavin-containing] A OS=Mus musculus OX=10090 GN=Maoa PE=1 SV=3	Maoa	_LSK[Acetyl (K)]ELGIETYK_	1	856.018	1125.69	617.225	769.009	613.886	598.21	1.35813	1.75594	0.959269	0.862696	0.702854	0.664368
PF01593 Flavin containing amine oxidoreductase	0.0517816	5.13	Q64133	90	K	0.617816	0.0482748	Q2	Amine oxidase [flavin-containing] A OS=Mus musculus OX=10090 GN=Maoa PE=1 SV=3	Maoa	_ELGIETYK[Acetyl (K)]VNVNER_	1	88.5559	89.4201	59.6573	72.0204	54.931	77.9531	1.45411	1.44359	0.959577	0.836182	0.650899	0.895999
PF01593 Flavin containing amine oxidoreductase	0.0517816	5.13	Q8BW75	209	K	0.633952	0.0150288	Q2	Amine oxidase [flavin-containing] B OS=Mus musculus OX=10090 GN=Maob PE=1 SV=4	Maob	_K[Acetyl (K)]FIGGSGQVSER_	1	179.998	235.771	202.699	183.095	149.557	144.457	1.0832	1.4621	1.21116	0.892853	0.782506	0.706056
PF02172 KIX domain	0.00606471	12.82	B2RWS6	79	K	0.52371	0.0258669	Q2	Histone acetyltransferase p300 OS=Mus musculus OX=10090 GN=Ep300 PE=1 SV=2	Ep300	_HK[Acetyl (K)]QLSELLR_	1	746.498	605.181	741.662	464.805	454.818	302.313	1.50961	1.09319	1.43629	0.886611	0.721977	0.506723
PF02172 KIX domain	0.00606471	12.82	P45481	1584	K	0.548471	0.00617521	Q2	Histone lysine acetyltransferase CREBBP OS=Mus musculus OX=10090 GN=Crebbp PE=1 SV=3	Crebbp	_EESTAASETPEGSQGDSK[Acetyl (K)]NAK[Acetyl (K)]K_	1	238.55	331.98	271.773	119.12	151.537	125.154	1.36409	1.13043	1.35597	0.57917	0.73044	0.802274
PF02172 KIX domain	0.00606471	12.82	P45481	1587	K	0.548471	0.00617521	Q2	Histone lysine acetyltransferase CREBBP OS=Mus musculus OX=10090 GN=Crebbp PE=1 SV=3	Crebbp	_EESTAASETPEGSQGDSK[Acetyl (K)]NAK[Acetyl (K)]K_	1	238.55	331.98	271.773	119.12	151.537	125.154	1.36409	1.13043	1.35597	0.57917	0.73044	0.802274
PF02736 Myosin N-terminal SH3-like domain	0.0172543	8.55	Q61879	973	K	0.581581	0.0191489	Q2	Myosin-10 OS=Mus musculus OX=10090 GN=Myh10 PE=1 SV=2	Myh10	_LQLEK[Acetyl (K)]VTAEAK_	1	2510.99	2984.82	2447.05	1904.66	1675.43	1215.71	1.22471	1.41201	1.1759	0.855601	0.806857	0.554889
PF02736 Myosin N-terminal SH3-like domain	0.0172543	8.55	Q8VDD5	1477	K	0.646932	0.0256083	Q2	Myosin-9 OS=Mus musculus OX=10090 GN=Myh9 PE=1 SV=4	Myh9	_EKETK[Acetyl (K)]ALSLAR_	1	2991.86	3201.25	2543	2184.71	2034.73	1513.79	1.26554	1.3137	1.06794	0.893226	0.841824	0.624428
PF02770 Acyl-CoA dehydrogenase, middle domain	0.23946	2.14	Q80XL6	662	K	0.583341	0.030889	Q2	Acyl-CoA dehydrogenase family member 11 OS=Mus musculus OX=10090 GN=Acad11 PE=1 SV=2	Acad11	_K[Acetyl (K)]LYEHEVVAHWIAK_	1	107	122.689	108.644	92.0133	103.469	58.6666	1.26002	1.40954	1.24601	0.822934	0.927849	0.533328
PF02770 Acyl-CoA dehydrogenase, middle domain	0.23946	2.14	Q9JHI5	56	K	0.653306	0.00381778	Q2	Isovaleryl-CoA dehydrogenase, mitochondrial OS=Mus musculus OX=10090 GN=Ivd PE=1 SV=1	Ivd	_HTISK[Acetyl (K)]FLQENLAPK_	1	2224.21	1864.86	2276.42	1456.48	1369.69	1272.35	1.26614	1.05961	1.29696	0.82575	0.794042	0.74695
PF02771 Acyl-CoA dehydrogenase, N-terminal domain	0.209711	2.33	Q80XL6	662	K	0.583341	0.030889	Q2	Acyl-CoA dehydrogenase family member 11 OS=Mus musculus OX=10090 GN=Acad11 PE=1 SV=2	Acad11	_K[Acetyl (K)]LYEHEVVAHWIAK_	1	107	122.689	108.644	92.0133	103.469	58.6666	1.26002	1.40954	1.24601	0.822934	0.927849	0.533328
PF02771 Acyl-CoA dehydrogenase, N-terminal domain	0.209711	2.33	Q9JHI5	56	K	0.653306	0.00381778	Q2	Isovaleryl-CoA dehydrogenase, mitochondrial OS=Mus musculus OX=10090 GN=Ivd PE=1 SV=1	Ivd	_HTISK[Acetyl (K)]FLQENLAPK_	1	2224.21	1864.86	2276.42	1456.48	1369.69	1272.35	1.26614	1.05961	1.29696	0.82575	0.794042	0.74695
PF02803 Thiolase, C-terminal domain	0.000479476	8.55	Q8BWT1	270	K	0.629348	0.00999862	Q2	3-ketoacyl-CoA thiolase, mitochondrial OS=Mus musculus OX=10090 GN=Acaa2 PE=1 SV=3	Acaa2	_K[Acetyl (K)]HNFTPLAR_	1	363.99	261.428	300.501	247.943	243.006	228.746	1.46071	1.04647	1.26567	0.818775	0.791918	0.763746
PF02803 Thiolase, C-terminal domain	0.000479476	8.55	Q8CAY6	200	K	0.540301	0.016033	Q2	Acetyl-CoA acetyltransferase, cytosolic OS=Mus musculus OX=10090 GN=Acat2 PE=1 SV=2	Acat2	_AGHFDK[Acetyl (K)]EIVPVLVSSR_	1	638.507	471.584	625.582	412.813	376.181	333.385	1.60232	0.997619	1.42259	0.78509	0.716036	0.67225
PF02803 Thiolase, C-terminal domain	0.000479476	8.55	Q8QZT1	187	K	0.637931	0.03249	Q2	Acetyl-CoA acetyltransferase, mitochondrial OS=Mus musculus OX=10090 GN=Acat1 PE=1 SV=1	Acat1	_DGLTDVYNK[Acetyl (K)]IHMGNC[Carbamidomethyl (C)]AENTAK_	1	32607.8	25255.2	35495.1	25742.4	22759.9	19298.6	1.30629	0.998492	1.41542	0.917581	0.785293	0.670355
PF02803 Thiolase, C-terminal domain	0.000479476	8.55	Q99JY0	73	K	0.636525	0.0281546	Q2	Trifunctional enzyme subunit beta, mitochondrial OS=Mus musculus OX=10090 GN=Hadhb PE=1 SV=1	Hadhb	_IPFLLSGTSYK[Acetyl (K)]DLMPHDLAR_	1	542.152	444.196	548.782	413.667	351.409	288.073	1.35969	1.02987	1.31281	0.921328	0.790024	0.6453
PF02852 Pyridine nucleotide-disulphide oxidoreductase, dimerisation domain	0.0517816	5.13	O08749	104	K	0.636001	0.0137237	Q2	Dihydrolipoyl dehydrogenase, mitochondrial OS=Mus musculus OX=10090 GN=Dld PE=1 SV=2	Dld	_ALLNNSHYYHMAHGK[Acetyl (K)]DFASR_	1	6616.02	5211.9	6563.06	5025.57	4708.96	4159.28	1.36446	1.0512	1.32822	0.860784	0.829903	0.690425
PF02852 Pyridine nucleotide-disulphide oxidoreductase, dimerisation domain	0.0517816	5.13	O08749	122	K	0.522364	0.00730623	Q2	Dihydrolipoyl dehydrogenase, mitochondrial OS=Mus musculus OX=10090 GN=Dld PE=1 SV=2	Dld	_LNLEK[Acetyl (K)]MMEQK_	1	5685.85	4891.91	6200.97	3936.98	3603.13	2856.26	1.39311	1.17218	1.4909	0.801123	0.754413	0.563279
PF02852 Pyridine nucleotide-disulphide oxidoreductase, dimerisation domain	0.0517816	5.13	O08749	127	K	0.515603	0.000461955	Q2	Dihydrolipoyl dehydrogenase, mitochondrial OS=Mus musculus OX=10090 GN=Dld PE=1 SV=2	Dld	_MMEQK[Acetyl (K)]HSAVK_	1	35.4461	42.1726	39.5017	24.9551	21.1747	25.7269	1.24888	1.45315	1.36574	0.730225	0.637543	0.729584
PF02852 Pyridine nucleotide-disulphide oxidoreductase, dimerisation domain	0.0517816	5.13	P47791	415	K	0.665402	0.000912704	Q2	Glutathione reductase, mitochondrial OS=Mus musculus OX=10090 GN=Gsr PE=1 SV=3	Gsr	_YGK[Acetyl (K)]DNVK_	1	360.333	455.51	435.413	347.471	312.105	301.532	1.13461	1.31678	1.19964	0.831313	0.809346	0.788742
PF02874 ATP synthase alpha/beta family, beta-barrel domain	0.00177086	9.61	P56480	485	K	0.633108	0.0173104	Q2	ATP synthase subunit beta, mitochondrial OS=Mus musculus OX=10090 GN=Atp5f1b PE=1 SV=2	Atp5f1b	_LVPLK[Acetyl (K)]ETIK_	1	3028.57	2561.83	2849.26	2240.41	1797.08	1565.95	1.35257	1.10924	1.23355	0.934353	0.751509	0.653699
PF02874 ATP synthase alpha/beta family, beta-barrel domain	0.00177086	9.61	P62814	460	K	0.556247	0.0270218	Q2	V-type proton ATPase subunit B, brain isoform OS=Mus musculus OX=10090 GN=Atp6v1b2 PE=1 SV=1	Atp6v1b2	_FEK[Acetyl (K)]NFITQGPYENR_	1	350.805	357.762	292.836	275.643	205.022	167.029	1.41268	1.48617	1.05292	0.922121	0.70179	0.574254
PF02874 ATP synthase alpha/beta family, beta-barrel domain	0.00177086	9.61	Q03265	498	K	0.569726	0.00714871	Q2	ATP synthase subunit alpha, mitochondrial OS=Mus musculus OX=10090 GN=Atp5f1a PE=1 SV=1	Atp5f1a	_GYLDK[Acetyl (K)]LEPSK_	1	18885.9	16049.6	19630.2	14564.3	13004.3	10486.1	1.35078	1.14037	1.43836	0.844733	0.766404	0.627609
PF02878 Phosphoglucomutase/phosphomannomutase, alpha/beta/alpha domain I	0.0327376	6.41	Q7TSV4	99	K	0.633715	0.0205149	Q2	Phosphopentomutase OS=Mus musculus OX=10090 GN=Pgm2 PE=1 SV=1	Pgm2	_YLEK[Acetyl (K)]QFSDLK_	1	448.23	551.901	445.329	394.486	342.494	286.007	1.12555	1.45332	1.14275	0.90309	0.795194	0.660158
PF02878 Phosphoglucomutase/phosphomannomutase, alpha/beta/alpha domain I	0.0327376	6.41	Q7TSV4	575	K	0.566376	0.017156	Q2	Phosphopentomutase OS=Mus musculus OX=10090 GN=Pgm2 PE=1 SV=1	Pgm2	_IK[Acetyl (K)]YYAELC[Carbamidomethyl (C)]APPGNSDPEHLKK_	1	132.258	165.984	114.895	102.582	77.21	81.6813	1.21523	1.59932	1.0788	0.859291	0.655942	0.689868
PF02878 Phosphoglucomutase/phosphomannomutase, alpha/beta/alpha domain I	0.0327376	6.41	Q9D0F9	349	K	0.613567	0.0316047	Q2	Phosphoglucomutase-1 OS=Mus musculus OX=10090 GN=Pgm1 PE=1 SV=4	Pgm1	_VANATK[Acetyl (K)]IALYETPTGWK_	1	3356.53	2517.91	3447.58	1797.88	1860.59	2499.27	1.35632	1.00732	1.39202	0.68445	0.674579	0.94532
PF02879 Phosphoglucomutase/phosphomannomutase, alpha/beta/alpha domain II	0.0172543	8.55	Q7TSV4	99	K	0.633715	0.0205149	Q2	Phosphopentomutase OS=Mus musculus OX=10090 GN=Pgm2 PE=1 SV=1	Pgm2	_YLEK[Acetyl (K)]QFSDLK_	1	448.23	551.901	445.329	394.486	342.494	286.007	1.12555	1.45332	1.14275	0.90309	0.795194	0.660158
PF02879 Phosphoglucomutase/phosphomannomutase, alpha/beta/alpha domain II	0.0172543	8.55	Q7TSV4	575	K	0.566376	0.017156	Q2	Phosphopentomutase OS=Mus musculus OX=10090 GN=Pgm2 PE=1 SV=1	Pgm2	_IK[Acetyl (K)]YYAELC[Carbamidomethyl (C)]APPGNSDPEHLKK_	1	132.258	165.984	114.895	102.582	77.21	81.6813	1.21523	1.59932	1.0788	0.859291	0.655942	0.689868
PF02879 Phosphoglucomutase/phosphomannomutase, alpha/beta/alpha domain II	0.0172543	8.55	Q9D0F9	349	K	0.613567	0.0316047	Q2	Phosphoglucomutase-1 OS=Mus musculus OX=10090 GN=Pgm1 PE=1 SV=4	Pgm1	_VANATK[Acetyl (K)]IALYETPTGWK_	1	3356.53	2517.91	3447.58	1797.88	1860.59	2499.27	1.35632	1.00732	1.39202	0.68445	0.674579	0.94532
PF02880 Phosphoglucomutase/phosphomannomutase, alpha/beta/alpha domain III	0.0172543	8.55	Q7TSV4	99	K	0.633715	0.0205149	Q2	Phosphopentomutase OS=Mus musculus OX=10090 GN=Pgm2 PE=1 SV=1	Pgm2	_YLEK[Acetyl (K)]QFSDLK_	1	448.23	551.901	445.329	394.486	342.494	286.007	1.12555	1.45332	1.14275	0.90309	0.795194	0.660158
PF02880 Phosphoglucomutase/phosphomannomutase, alpha/beta/alpha domain III	0.0172543	8.55	Q7TSV4	575	K	0.566376	0.017156	Q2	Phosphopentomutase OS=Mus musculus OX=10090 GN=Pgm2 PE=1 SV=1	Pgm2	_IK[Acetyl (K)]YYAELC[Carbamidomethyl (C)]APPGNSDPEHLKK_	1	132.258	165.984	114.895	102.582	77.21	81.6813	1.21523	1.59932	1.0788	0.859291	0.655942	0.689868
PF02880 Phosphoglucomutase/phosphomannomutase, alpha/beta/alpha domain III	0.0172543	8.55	Q9D0F9	349	K	0.613567	0.0316047	Q2	Phosphoglucomutase-1 OS=Mus musculus OX=10090 GN=Pgm1 PE=1 SV=4	Pgm1	_VANATK[Acetyl (K)]IALYETPTGWK_	1	3356.53	2517.91	3447.58	1797.88	1860.59	2499.27	1.35632	1.00732	1.39202	0.68445	0.674579	0.94532
PF03144 Elongation factor Tu domain 2	0.23946	2.14	P10126	165	K	0.642582	0.0295837	Q2	Elongation factor 1-alpha 1 OS=Mus musculus OX=10090 GN=Eef1a1 PE=1 SV=3	Eef1a1	_MDSTEPPYSQK[Acetyl (K)]R_	1	4852.98	6084.93	4766.37	4578.92	4030.51	3038.25	1.11849	1.40101	1.18811	0.935337	0.821426	0.62568
PF03144 Elongation factor Tu domain 2	0.23946	2.14	Q8K0D5	176	K	0.641494	0.0101901	Q2	Elongation factor G, mitochondrial OS=Mus musculus OX=10090 GN=Gfm1 PE=1 SV=1	Gfm1	_YNVPFLTFINK[Acetyl (K)]LDR_	1	547.325	409.688	462.275	370.122	332.913	377.784	1.45622	1.1174	1.15399	0.814893	0.725982	0.850371
PF03949 Malic enzyme, NAD binding domain	0.0172543	8.55	Q8BMF3	372	K	0.620936	0.035122	Q2	NADP-dependent malic enzyme, mitochondrial OS=Mus musculus OX=10090 GN=Me3 PE=1 SV=2	Me3	_IWMVDSK[Acetyl (K)]GLIVK_	1	291.727	353.044	236.5	154.453	167.761	228.716	1.23174	1.34696	1.13236	0.591378	0.721244	0.991714
PF03949 Malic enzyme, NAD binding domain	0.0172543	8.55	Q99KE1	94	K	0.500006	0.00778738	Q2	NAD-dependent malic enzyme, mitochondrial OS=Mus musculus OX=10090 GN=Me2 PE=1 SV=1	Me2	_NEK[Acetyl (K)]LFYR_	1	37384.9	26550.9	38355.6	18280.5	18200.8	15533.7	1.43833	1.02891	1.54948	0.677832	0.728712	0.601845
PF06001 CREB-binding protein/p300, atypical RING domain	0.00606471	12.82	B2RWS6	79	K	0.52371	0.0258669	Q2	Histone acetyltransferase p300 OS=Mus musculus OX=10090 GN=Ep300 PE=1 SV=2	Ep300	_HK[Acetyl (K)]QLSELLR_	1	746.498	605.181	741.662	464.805	454.818	302.313	1.50961	1.09319	1.43629	0.886611	0.721977	0.506723
PF06001 CREB-binding protein/p300, atypical RING domain	0.00606471	12.82	P45481	1584	K	0.548471	0.00617521	Q2	Histone lysine acetyltransferase CREBBP OS=Mus musculus OX=10090 GN=Crebbp PE=1 SV=3	Crebbp	_EESTAASETPEGSQGDSK[Acetyl (K)]NAK[Acetyl (K)]K_	1	238.55	331.98	271.773	119.12	151.537	125.154	1.36409	1.13043	1.35597	0.57917	0.73044	0.802274
PF06001 CREB-binding protein/p300, atypical RING domain	0.00606471	12.82	P45481	1587	K	0.548471	0.00617521	Q2	Histone lysine acetyltransferase CREBBP OS=Mus musculus OX=10090 GN=Crebbp PE=1 SV=3	Crebbp	_EESTAASETPEGSQGDSK[Acetyl (K)]NAK[Acetyl (K)]K_	1	238.55	331.98	271.773	119.12	151.537	125.154	1.36409	1.13043	1.35597	0.57917	0.73044	0.802274
PF06470 SMC proteins Flexible Hinge Domain	0.0517816	5.13	Q6P5D8	1799	K	0.513687	0.00201108	Q2	Structural maintenance of chromosomes flexible hinge domain-containing protein 1 OS=Mus musculus OX=10090 GN=Smchd1 PE=1 SV=2	Smchd1	_NGK[Acetyl (K)]LHFKPFGNPVFAR_	1	339.105	305.71	395.121	155.698	173.846	158.788	1.26978	1.15379	1.48862	0.609655	0.73805	0.661935
PF06470 SMC proteins Flexible Hinge Domain	0.0517816	5.13	Q9CW03	26	K	0.610906	0.0128543	Q2	Structural maintenance of chromosomes protein 3 OS=Mus musculus OX=10090 GN=Smc3 PE=1 SV=2	Smc3	_DQTIVDPFSSK[Acetyl (K)]HNVIVGR_	1	49.5923	72.8138	57.083	36.1906	35.3633	29.8911	1.03375	1.44115	1.20943	0.812349	0.775196	0.663234
PF07978 NIPSNAP	0.0172543	8.55	O55126	70	K	0.507719	0.000900813	Q2	Protein NipSnap homolog 2 OS=Mus musculus OX=10090 GN=Nipsnap2 PE=1 SV=1	Nipsnap2	_ETSSLYK[Acetyl (K)]LQFHNVKPEC[Carbamidomethyl (C)]LDAYNK_	1	475.427	404.937	488.543	352.268	352.264	372.207	1.50042	1.28256	1.50758	0.673852	0.697527	0.807017
PF07978 NIPSNAP	0.0172543	8.55	Q9CQE1	166	K	0.552377	0.00250973	Q2	Protein NipSnap homolog 3B OS=Mus musculus OX=10090 GN=Nipsnap3b PE=1 SV=1	Nipsnap3b	_PGGPALWGNAFK[Acetyl (K)]R_	1	829.177	585.542	783.198	859.297	778.715	740.125	1.52222	1.1926	1.5414	0.811187	0.792503	0.747345
PF07992 Pyridine nucleotide-disulphide oxidoreductase	0.0276966	4.27	O08749	104	K	0.636001	0.0137237	Q2	Dihydrolipoyl dehydrogenase, mitochondrial OS=Mus musculus OX=10090 GN=Dld PE=1 SV=2	Dld	_ALLNNSHYYHMAHGK[Acetyl (K)]DFASR_	1	6616.02	5211.9	6563.06	5025.57	4708.96	4159.28	1.36446	1.0512	1.32822	0.860784	0.829903	0.690425
PF07992 Pyridine nucleotide-disulphide oxidoreductase	0.0276966	4.27	O08749	122	K	0.522364	0.00730623	Q2	Dihydrolipoyl dehydrogenase, mitochondrial OS=Mus musculus OX=10090 GN=Dld PE=1 SV=2	Dld	_LNLEK[Acetyl (K)]MMEQK_	1	5685.85	4891.91	6200.97	3936.98	3603.13	2856.26	1.39311	1.17218	1.4909	0.801123	0.754413	0.563279
PF07992 Pyridine nucleotide-disulphide oxidoreductase	0.0276966	4.27	O08749	127	K	0.515603	0.000461955	Q2	Dihydrolipoyl dehydrogenase, mitochondrial OS=Mus musculus OX=10090 GN=Dld PE=1 SV=2	Dld	_MMEQK[Acetyl (K)]HSAVK_	1	35.4461	42.1726	39.5017	24.9551	21.1747	25.7269	1.24888	1.45315	1.36574	0.730225	0.637543	0.729584
PF07992 Pyridine nucleotide-disulphide oxidoreductase	0.0276966	4.27	P47791	415	K	0.665402	0.000912704	Q2	Glutathione reductase, mitochondrial OS=Mus musculus OX=10090 GN=Gsr PE=1 SV=3	Gsr	_YGK[Acetyl (K)]DNVK_	1	360.333	455.51	435.413	347.471	312.105	301.532	1.13461	1.31678	1.19964	0.831313	0.809346	0.788742
PF07992 Pyridine nucleotide-disulphide oxidoreductase	0.0276966	4.27	Q9R112	180	K	0.598376	0.0208406	Q2	Sulfide:quinone oxidoreductase, mitochondrial OS=Mus musculus OX=10090 GN=Sqor PE=1 SV=3	Sqor	_TWK[Acetyl (K)]ALQGFK_	1	5161.93	3810.58	5940.23	3572.54	3354.17	3201.95	1.31402	0.97849	1.5224	0.815679	0.736646	0.730425
PF08214 Histone acetylation protein	0.00606471	12.82	B2RWS6	79	K	0.52371	0.0258669	Q2	Histone acetyltransferase p300 OS=Mus musculus OX=10090 GN=Ep300 PE=1 SV=2	Ep300	_HK[Acetyl (K)]QLSELLR_	1	746.498	605.181	741.662	464.805	454.818	302.313	1.50961	1.09319	1.43629	0.886611	0.721977	0.506723
PF08214 Histone acetylation protein	0.00606471	12.82	P45481	1584	K	0.548471	0.00617521	Q2	Histone lysine acetyltransferase CREBBP OS=Mus musculus OX=10090 GN=Crebbp PE=1 SV=3	Crebbp	_EESTAASETPEGSQGDSK[Acetyl (K)]NAK[Acetyl (K)]K_	1	238.55	331.98	271.773	119.12	151.537	125.154	1.36409	1.13043	1.35597	0.57917	0.73044	0.802274
PF08214 Histone acetylation protein	0.00606471	12.82	P45481	1587	K	0.548471	0.00617521	Q2	Histone lysine acetyltransferase CREBBP OS=Mus musculus OX=10090 GN=Crebbp PE=1 SV=3	Crebbp	_EESTAASETPEGSQGDSK[Acetyl (K)]NAK[Acetyl (K)]K_	1	238.55	331.98	271.773	119.12	151.537	125.154	1.36409	1.13043	1.35597	0.57917	0.73044	0.802274
PF08758 Cadherin prodomain like	0.0172543	8.55	P09803	666	K	0.640982	0.0257334	Q2	Cadherin-1 OS=Mus musculus OX=10090 GN=Cdh1 PE=1 SV=1	Cdh1	_KDLEIGEYK[Acetyl (K)]IHLK_	1	191.24	232.307	179.411	161.827	167.968	125.132	1.15439	1.43742	1.13593	0.871154	0.879787	0.638475
PF08758 Cadherin prodomain like	0.0172543	8.55	Q9WTR5	624	K	0.537323	0.0005411	Q2	Cadherin-13 OS=Mus musculus OX=10090 GN=Cdh13 PE=1 SV=2	Cdh13	_FEIHK[Acetyl (K)]QTVPDK_	1	211.549	236.349	205.695	102.56	104.699	99.5983	1.32001	1.37416	1.13816	0.716297	0.669565	0.673339
PF09011 HMG-box domain	0.0517816	5.13	P30681	147	K	0.594472	0.00554686	Q2	High mobility group protein B2 OS=Mus musculus OX=10090 GN=Hmgb2 PE=1 SV=3	Hmgb2	_DKQPYEQK[Acetyl (K)]AAK_	1	1402.6	1609.39	1640.73	746.748	692.473	597.712	1.11326	1.29029	1.22497	0.813306	0.737582	0.606173
PF09011 HMG-box domain	0.0517816	5.13	P30681	157	K	0.646154	0.026604	Q2	High mobility group protein B2 OS=Mus musculus OX=10090 GN=Hmgb2 PE=1 SV=3	Hmgb2	_EKYEK[Acetyl (K)]DIAAYR_	1	3900.15	3600.04	3689	2049.27	1840.56	1432.2	1.25421	1.16939	1.11589	0.904279	0.794296	0.588482
PF09011 HMG-box domain	0.0517816	5.13	P40630	82	K	0.601092	0.0157639	Q2	Transcription factor A, mitochondrial OS=Mus musculus OX=10090 GN=Tfam PE=1 SV=2	Tfam	_K[Acetyl (K)]IAALWR_	1	480.721	385.713	455.168	373.565	351.145	342.36	1.57978	1.08137	1.2547	0.873921	0.756454	0.72341
PF09030 Creb binding	0.00606471	12.82	B2RWS6	79	K	0.52371	0.0258669	Q2	Histone acetyltransferase p300 OS=Mus musculus OX=10090 GN=Ep300 PE=1 SV=2	Ep300	_HK[Acetyl (K)]QLSELLR_	1	746.498	605.181	741.662	464.805	454.818	302.313	1.50961	1.09319	1.43629	0.886611	0.721977	0.506723
PF09030 Creb binding	0.00606471	12.82	P45481	1584	K	0.548471	0.00617521	Q2	Histone lysine acetyltransferase CREBBP OS=Mus musculus OX=10090 GN=Crebbp PE=1 SV=3	Crebbp	_EESTAASETPEGSQGDSK[Acetyl (K)]NAK[Acetyl (K)]K_	1	238.55	331.98	271.773	119.12	151.537	125.154	1.36409	1.13043	1.35597	0.57917	0.73044	0.802274
PF09030 Creb binding	0.00606471	12.82	P45481	1587	K	0.548471	0.00617521	Q2	Histone lysine acetyltransferase CREBBP OS=Mus musculus OX=10090 GN=Crebbp PE=1 SV=3	Crebbp	_EESTAASETPEGSQGDSK[Acetyl (K)]NAK[Acetyl (K)]K_	1	238.55	331.98	271.773	119.12	151.537	125.154	1.36409	1.13043	1.35597	0.57917	0.73044	0.802274
PF11878 Dedicator of cytokinesis C/D, N terminal	0.0737404	4.27	Q8BIK4	1825	K	0.618694	0.00172289	Q2	Dedicator of cytokinesis protein 9 OS=Mus musculus OX=10090 GN=Dock9 PE=1 SV=2	Dock9	_LYSDK[Acetyl (K)]FGSENVK_	1	162.722	184.825	156.101	95.7297	90.2013	101.026	1.2054	1.27935	1.19126	0.707817	0.713504	0.852997
PF11878 Dedicator of cytokinesis C/D, N terminal	0.0737404	4.27	Q8C147	576	K	0.563868	0.0173861	Q2	Dedicator of cytokinesis protein 8 OS=Mus musculus OX=10090 GN=Dock8 PE=1 SV=4	Dock8	_LNFASK[Acetyl (K)]LASAR_	1	1095.6	754.02	1056.67	346.116	388.329	452.536	1.4226	0.969711	1.28593	0.574111	0.747798	0.752131
PF13589 Histidine kinase-, DNA gyrase B-, and HSP90-like ATPase	0.00786397	6.41	P11499	53	K	0.562035	0.0111939	Q2	Heat shock protein HSP 90-beta OS=Mus musculus OX=10090 GN=Hsp90ab1 PE=1 SV=3	Hsp90ab1	_ELISNASDALDK[Acetyl (K)]IR_	1	96.3738	89.103	71.0259	46.3471	33.18	38.7041	1.40465	1.29459	1.03707	0.82468	0.601165	0.674096
PF13589 Histidine kinase-, DNA gyrase B-, and HSP90-like ATPase	0.00786397	6.41	Q6P5D8	1799	K	0.513687	0.00201108	Q2	Structural maintenance of chromosomes flexible hinge domain-containing protein 1 OS=Mus musculus OX=10090 GN=Smchd1 PE=1 SV=2	Smchd1	_NGK[Acetyl (K)]LHFKPFGNPVFAR_	1	339.105	305.71	395.121	155.698	173.846	158.788	1.26978	1.15379	1.48862	0.609655	0.73805	0.661935
PF13589 Histidine kinase-, DNA gyrase B-, and HSP90-like ATPase	0.00786397	6.41	Q9CQN1	433	K	0.653003	0.00850361	Q2	Heat shock protein 75 kDa, mitochondrial OS=Mus musculus OX=10090 GN=Trap1 PE=1 SV=1	Trap1	_FFIDQSK[Acetyl (K)]K_	1	592.058	539.217	602.32	413.046	380.673	312.864	1.19955	1.13668	1.28633	0.903023	0.782818	0.679702
PF13671 AAA domain	0.0737404	4.27	P16330	216	K	0.604226	0.0034114	Q2	2',3'-cyclic-nucleotide 3'-phosphodiesterase OS=Mus musculus OX=10090 GN=Cnp PE=1 SV=3	Cnp	_KAGQVFLEELGNHK[Acetyl (K)]AFK_	1	109.902	110.926	147.715	66.6633	65.5898	65.2591	1.15594	1.1177	1.40945	0.721375	0.794213	0.709833
PF13671 AAA domain	0.0737404	4.27	Q8VEK3	492	K	0.636496	0.0153196	Q2	Heterogeneous nuclear ribonucleoprotein U OS=Mus musculus OX=10090 GN=Hnrnpu PE=1 SV=1	Hnrnpu	_TTWVTK[Acetyl (K)]HAAENPGK_	1	196.893	241.989	190.324	152.183	124.303	118.501	1.14084	1.4281	1.09343	0.893302	0.735054	0.702729
PF13848 Thioredoxin-like domain	0.0517816	5.13	P09103	340	K	0.648491	0.0361406	Q2	Protein disulfide-isomerase OS=Mus musculus OX=10090 GN=P4hb PE=1 SV=2	P4hb	_YKPESDELTAEK[Acetyl (K)]ITEFC[Carbamidomethyl (C)]HR_	1	428.734	504.274	337.382	278.303	294.214	221.25	1.22987	1.42688	0.964642	0.824666	0.854774	0.668993
PF13848 Thioredoxin-like domain	0.0517816	5.13	P27773	335	K	0.5222	0.0028236	Q2	Protein disulfide-isomerase A3 OS=Mus musculus OX=10090 GN=Pdia3 PE=1 SV=2	Pdia3	_GEK[Acetyl (K)]FVMQEEFSR_	1	878.332	1016.35	738.067	316.145	364.033	351.77	1.24686	1.4594	1.06575	0.613069	0.698673	0.658002
PF14429 C2 domain in Dock180 and Zizimin proteins	0.151777	2.85	Q8BIK4	1825	K	0.618694	0.00172289	Q2	Dedicator of cytokinesis protein 9 OS=Mus musculus OX=10090 GN=Dock9 PE=1 SV=2	Dock9	_LYSDK[Acetyl (K)]FGSENVK_	1	162.722	184.825	156.101	95.7297	90.2013	101.026	1.2054	1.27935	1.19126	0.707817	0.713504	0.852997
PF14429 C2 domain in Dock180 and Zizimin proteins	0.151777	2.85	Q8C147	576	K	0.563868	0.0173861	Q2	Dedicator of cytokinesis protein 8 OS=Mus musculus OX=10090 GN=Dock8 PE=1 SV=4	Dock8	_LNFASK[Acetyl (K)]LASAR_	1	1095.6	754.02	1056.67	346.116	388.329	452.536	1.4226	0.969711	1.28593	0.574111	0.747798	0.752131
PF14604 Variant SH3 domain	0.0543379	2.37	O08641	154	K	0.665545	0.0285289	Q2	SH3 domain-containing YSC84-like protein 1 OS=Mus musculus OX=10090 GN=Sh3yl1 PE=1 SV=1	Sh3yl1	_SSAAVFTYC[Carbamidomethyl (C)]K[Acetyl (K)]SR_	1	68.7994	78.4421	89.1971	80.9197	80.1027	100.363	1.04703	1.39693	1.36392	0.879638	0.721478	0.933204
PF14604 Variant SH3 domain	0.0543379	2.37	Q60598	87	K	0.501022	0.000104668	Q2	Src substrate cortactin OS=Mus musculus OX=10090 GN=Cttn PE=1 SV=2	Cttn	_ASHGYGGK[Acetyl (K)]FGVEQDR_	1	4237.22	4141.69	4666.56	2349.74	2493.75	2336.67	1.28995	1.30994	1.46222	0.650357	0.698105	0.686748
PF14604 Variant SH3 domain	0.0543379	2.37	Q60598	272	K	0.599601	0.00680732	Q2	Src substrate cortactin OS=Mus musculus OX=10090 GN=Cttn PE=1 SV=2	Cttn	_TGFGGK[Acetyl (K)]FGVQSER_	1	711.537	562.472	793.745	465.651	450.431	444.72	1.27785	1.04946	1.46719	0.760298	0.743851	0.771042
PF14604 Variant SH3 domain	0.0543379	2.37	Q60598	309	K	0.649306	0.000118987	Q2	Src substrate cortactin OS=Mus musculus OX=10090 GN=Cttn PE=1 SV=2	Cttn	_GFGGK[Acetyl (K)]YGVQK_	1	2107.07	2022.83	2073.55	1451.58	1465.86	1502.79	1.22123	1.21804	1.23697	0.764893	0.781247	0.840863
PF14604 Variant SH3 domain	0.0543379	2.37	Q62418	176	K	0.527101	0.00505763	Q2	Drebrin-like protein OS=Mus musculus OX=10090 GN=Dbnl PE=1 SV=2	Dbnl	_VGK[Acetyl (K)]DNFWAK_	1	332.226	276.461	320.751	198.351	151.732	208.146	1.42765	1.18342	1.40023	0.76679	0.572357	0.775218
PF14604 Variant SH3 domain	0.0543379	2.37	Q62418	288	K	0.600719	0.000333068	Q2	Drebrin-like protein OS=Mus musculus OX=10090 GN=Dbnl PE=1 SV=2	Dbnl	_AMSTTSVTSSQPGK[Acetyl (K)]LR_	1	1202.05	1154.42	1281.65	854.572	804.594	830.712	1.25401	1.19966	1.35828	0.802004	0.736806	0.751093
PF14604 Variant SH3 domain	0.0543379	2.37	Q6WKZ7	12	K	0.58214	0.0435544	Q2	Nostrin OS=Mus musculus OX=10090 GN=Nostrin PE=1 SV=2	Nostrin	_DPLTDC[Carbamidomethyl (C)]SYNK[Acetyl (K)]VYK_	1	42.7553	28.8524	25.1986	17.0872	19.86	16.6507	1.50362	1.33307	0.968084	0.579529	0.914137	0.721239
PF14604 Variant SH3 domain	0.0543379	2.37	Q6WKZ7	88	K	0.569005	0.00270254	Q2	Nostrin OS=Mus musculus OX=10090 GN=Nostrin PE=1 SV=2	Nostrin	_SAADLHQK[Acetyl (K)]LGK_	1	72.2096	64.9406	70.4736	43.0899	31.2819	41.3587	1.1812	1.39562	1.25934	0.67977	0.66974	0.833288
PF14604 Variant SH3 domain	0.0543379	2.37	Q811P8	341	K	0.629044	0.00627357	Q2	Rho GTPase-activating protein 32 OS=Mus musculus OX=10090 GN=Arhgap32 PE=1 SV=2	Arhgap32	_HGK[Acetyl (K)]LITFLR_	1	21.2251	20.7975	24.374	15.554	14.9361	13.0139	1.13418	1.22224	1.35596	0.759133	0.884904	0.691219
PF14604 Variant SH3 domain	0.0543379	2.37	Q811P8	1992	K	0.570111	0.00344394	Q2	Rho GTPase-activating protein 32 OS=Mus musculus OX=10090 GN=Arhgap32 PE=1 SV=2	Arhgap32	_SHSLK[Acetyl (K)]LHHTQNLER_	1	90.5386	85.545	111.861	57.7524	55.4428	57.776	1.1586	1.20395	1.49028	0.675013	0.786633	0.734892
PF17862 AAA+ lid domain	0.387215	1.51	Q3ULF4	709	K	0.594221	0.00358488	Q2	Mitochondrial inner membrane m-AAA protease component paraplegin OS=Mus musculus OX=10090 GN=Spg7 PE=1 SV=1	Spg7	_LLVAK[Acetyl (K)]AYR_	1	2956.31	2511.22	3194.12	2223.46	2377.26	2293.45	1.37438	1.10216	1.4373	0.801263	0.75609	0.768335
PF17862 AAA+ lid domain	0.387215	1.51	Q8JZQ2	487	K	0.640821	0.0144597	Q2	Mitochondrial inner membrane m-AAA protease component AFG3L2 OS=Mus musculus OX=10090 GN=Afg3l2 PE=1 SV=1	Afg3l2	_ASIFK[Acetyl (K)]VHLRPLK_	1	4859.46	3807.76	5045.11	3222.68	3148.92	3279.63	1.34834	0.996361	1.35659	0.819703	0.749275	0.802891
PF18150 Domain of unknown function (DUF5600)	0.0327376	6.41	Q8BH64	324	K	0.584003	0.021845	Q2	EH domain-containing protein 2 OS=Mus musculus OX=10090 GN=Ehd2 PE=1 SV=1	Ehd2	_EMPTVFGK[Acetyl (K)]ENK_	1	418.295	569.782	493.164	270.304	208.961	180.075	1.00267	1.41768	1.23911	0.863298	0.677262	0.596577
PF18150 Domain of unknown function (DUF5600)	0.0327376	6.41	Q9WVK4	324	K	0.607896	0.0103135	Q2	EH domain-containing protein 1 OS=Mus musculus OX=10090 GN=Ehd1 PE=1 SV=1	Ehd1	_EMPNVFGK[Acetyl (K)]ESK_	1	206.145	192.32	211.766	86.9128	123.699	111.048	1.22038	1.19794	1.25279	0.606752	0.891181	0.733721
PF20422 DHR-2, Lobe B	0.151777	2.85	Q8BIK4	1825	K	0.618694	0.00172289	Q2	Dedicator of cytokinesis protein 9 OS=Mus musculus OX=10090 GN=Dock9 PE=1 SV=2	Dock9	_LYSDK[Acetyl (K)]FGSENVK_	1	162.722	184.825	156.101	95.7297	90.2013	101.026	1.2054	1.27935	1.19126	0.707817	0.713504	0.852997
PF20422 DHR-2, Lobe B	0.151777	2.85	Q8C147	576	K	0.563868	0.0173861	Q2	Dedicator of cytokinesis protein 8 OS=Mus musculus OX=10090 GN=Dock8 PE=1 SV=4	Dock8	_LNFASK[Acetyl (K)]LASAR_	1	1095.6	754.02	1056.67	346.116	388.329	452.536	1.4226	0.969711	1.28593	0.574111	0.747798	0.752131
PF22919 C-terminal domain of V and A type ATP synthase	0.0172543	8.55	P56480	485	K	0.633108	0.0173104	Q2	ATP synthase subunit beta, mitochondrial OS=Mus musculus OX=10090 GN=Atp5f1b PE=1 SV=2	Atp5f1b	_LVPLK[Acetyl (K)]ETIK_	1	3028.57	2561.83	2849.26	2240.41	1797.08	1565.95	1.35257	1.10924	1.23355	0.934353	0.751509	0.653699
PF22919 C-terminal domain of V and A type ATP synthase	0.0172543	8.55	P62814	460	K	0.556247	0.0270218	Q2	V-type proton ATPase subunit B, brain isoform OS=Mus musculus OX=10090 GN=Atp6v1b2 PE=1 SV=1	Atp6v1b2	_FEK[Acetyl (K)]NFITQGPYENR_	1	350.805	357.762	292.836	275.643	205.022	167.029	1.41268	1.48617	1.05292	0.922121	0.70179	0.574254

## Sheet: Q3
Domain description	Mapping	Background	All Mapping	All Background	Fold Enrichment	Fisher's exact test p value	-log10(p value)	Related proteins	Related Genes
PF00549 CoA-ligase	3	4	293	3551	9.09	0.00208951	2.68	Q9WUM5 Q9Z2I8 Q9Z2I9	Sucla2 Suclg1 Suclg2
PF12662 Complement Clr-like EGF-like	4	9	293	3551	5.39	0.00409923	2.39	Q61554 Q61555 Q8BPB5 Q91ZX7	Efemp1 Fbn1 Fbn2 Lrp1
PF12947 EGF domain	3	5	293	3551	7.27	0.00490487	2.31	Q61554 Q61555 Q8R4Y4	Fbn1 Fbn2 Stab1
PF13848 Thioredoxin-like domain	3	5	293	3551	7.27	0.00490487	2.31	P08003 P09103 P27773	P4hb Pdia3 Pdia4
PF08148 DSHCT (NUC185) domain	2	2	293	3551	12.12	0.0067869	2.17	Q6NZR5 Q9CZU3	Mtrex Skic2
PF01747 ATP-sulfurylase	2	2	293	3551	12.12	0.0067869	2.17	O88428 Q60967	Papss1 Papss2
PF01583 Adenylylsulphate kinase	2	2	293	3551	12.12	0.0067869	2.17	O88428 Q60967	Papss1 Papss2
PF08442 ATP-grasp domain	2	2	293	3551	12.12	0.0067869	2.17	Q9Z2I8 Q9Z2I9	Sucla2 Suclg2
PF21485 Translation initiation factor 5A-like, N-terminal	2	2	293	3551	12.12	0.0067869	2.17	P63242 Q8BGY2	Eif5a Eif5a2
PF13234 Mtr4-like, beta-barrel domain	2	2	293	3551	12.12	0.0067869	2.17	Q6NZR5 Q9CZU3	Mtrex Skic2
PF14306 PUA-like domain	2	2	293	3551	12.12	0.0067869	2.17	O88428 Q60967	Papss1 Papss2
PF18193 Fibrillin 1 unique N-terminal domain	2	2	293	3551	12.12	0.0067869	2.17	Q61554 Q61555	Fbn1 Fbn2
PF21364 Fibrillin, first EGF domain	2	2	293	3551	12.12	0.0067869	2.17	Q61554 Q61555	Fbn1 Fbn2
PF21408 Exosome RNA helicase MTR4-like, stalk	2	2	293	3551	12.12	0.0067869	2.17	Q6NZR5 Q9CZU3	Mtrex Skic2
PF08264 Anticodon-binding domain of tRNA ligase	3	6	293	3551	6.06	0.00921339	2.04	Q8BIJ6 Q8VDC0 Q9Z1Q9	Iars2 Lars2 Vars1
PF00133 tRNA synthetases class I (I, L, M and V)	3	6	293	3551	6.06	0.00921339	2.04	Q8BIJ6 Q8VDC0 Q9Z1Q9	Iars2 Lars2 Vars1
PF07645 Calcium-binding EGF domain	5	17	293	3551	3.56	0.00998334	2	Q05895 Q61554 Q61555 Q8BPB5 Q91ZX7	Efemp1 Fbn1 Fbn2 Lrp1 Thbs3
PF00063 Myosin head (motor domain)	5	17	293	3551	3.56	0.00998334	2	O08638 Q5SYD0 Q64331 Q8VDD5 Q99MZ6	Myh11 Myh9 Myo1d Myo6 Myo7b
PF00307 Calponin homology (CH) domain	8	40	293	3551	2.42	0.014548	1.84	Q62261 Q80X90 Q8BTM8 Q8R001 Q8VDP3 Q8VHX6 Q9JKF1 Q9QXS1	Flna Flnb Flnc Iqgap1 Mapre2 Mical1 Plec Sptbn1
PF00630 Filamin/ABP280 repeat	3	7	293	3551	5.19	0.0151475	1.82	Q80X90 Q8BTM8 Q8VHX6	Flna Flnb Flnc
PF00271 Helicase conserved C-terminal domain	9	50	293	3551	2.18	0.0191968	1.72	O35286 Q09XV5 Q501J6 Q6NZR5 Q6P4T2 Q80YD1 Q91ZW3 Q9CZU3 Q9JIK5	Chd8 Ddx17 Ddx21 Dhx15 Mtrex Skic2 Smarca5 Snrnp200 Supv3l1
PF02736 Myosin N-terminal SH3-like domain	2	3	293	3551	8.08	0.0192477	1.72	O08638 Q8VDD5	Myh11 Myh9
PF02469 Fasciclin domain	2	3	293	3551	8.08	0.0192477	1.72	Q62009 Q8R4Y4	Postn Stab1
PF00932 Lamin Tail Domain	2	3	293	3551	8.08	0.0192477	1.72	P14733 P48678	Lmna Lmnb1
PF02807 ATP:guanido phosphotransferase, N-terminal domain	2	3	293	3551	8.08	0.0192477	1.72	P30275 Q04447	Ckb Ckmt1
PF17789 Macroglobulin domain MG4	2	3	293	3551	8.08	0.0192477	1.72	P01027 Q61838	C3 Pzp
PF00248 Aldo/keto reductase family	3	8	293	3551	4.54	0.0227754	1.64	P45376 Q8VC28 Q9JII6	Akr1a1 Akr1b1 Akr1c13
PF00538 linker histone H1 and H5 family	3	8	293	3551	4.54	0.0227754	1.64	P10922 P43275 Q3TEA8	H1-0 H1-1 Hp1bp3
PF02737 3-hydroxyacyl-CoA dehydrogenase, NAD binding domain	2	4	293	3551	6.06	0.0364059	1.44	Q8BMS1 Q9DBM2	Ehhadh Hadha
PF13602 Zinc-binding dehydrogenase	2	4	293	3551	6.06	0.0364059	1.44	P19096 Q924D0	Fasn Rtn4ip1
PF00725 3-hydroxyacyl-CoA dehydrogenase, C-terminal domain	2	4	293	3551	6.06	0.0364059	1.44	Q8BMS1 Q9DBM2	Ehhadh Hadha
PF18373 Spectrin like domain	2	4	293	3551	6.06	0.0364059	1.44	E9Q557 Q9QXS1	Dsp Plec
PF02779 Transketolase, pyrimidine binding domain	2	4	293	3551	6.06	0.0364059	1.44	P40142 Q60597	Ogdh Tkt
PF00788 Ras association (RalGDS/AF-6) domain	3	10	293	3551	3.64	0.0431366	1.37	Q3UHD6 Q8BZ05 Q9QZQ1	Afdn Arap2 Snx27

## Sheet: Q3 Domain2Protein
Domain description	Fisher's exact test p value	Fold Enrichment	Protein accession	Position	Amino acid	Abx/con Ratio	Abx/con P value	Regulated Type	Protein description	Gene name	Modified sequence	Localization probability	Intensity CON1	Intensity CON2	Intensity CON3	Intensity ABX1	Intensity ABX2	Intensity ABX3	CON1	CON2	CON3	ABX1	ABX2	ABX3
PF00005 ABC transporter	0.385299	1.51	P55096	631	K	1.60943	2.39436e-05	Q3	ATP-binding cassette sub-family D member 3 OS=Mus musculus OX=10090 GN=Abcd3 PE=1 SV=2	Abcd3	_SLWK[Acetyl (K)]HHEYYLHMDGR_	1	246.526	241.45	236.79	360.771	371.775	367.701	0.786408	0.774334	0.755012	1.24428	1.27943	1.20334
PF00005 ABC transporter	0.385299	1.51	P55096	648	K	1.61057	0.00338985	Q3	ATP-binding cassette sub-family D member 3 OS=Mus musculus OX=10090 GN=Abcd3 PE=1 SV=2	Abcd3	_GNYEFK[Acetyl (K)]K_	1	90.8877	107.322	93.6513	140.394	134.344	169.795	0.718531	0.852994	0.740049	1.20003	1.1458	1.37713
PF00005 ABC transporter	0.385299	1.51	Q99LE6	356	K	1.72085	0.000562504	Q3	ATP-binding cassette sub-family F member 2 OS=Mus musculus OX=10090 GN=Abcf2 PE=1 SV=1	Abcf2	_FGHGSAK[Acetyl (K)]LAR_	1	741.909	748.787	642.427	1143.11	1056.39	1288.88	0.742796	0.757329	0.718933	1.31493	1.14629	1.35745
PF00028 Cadherin domain	0.108046	3.46	O55111	93	K	1.72406	0.00161602	Q3	Desmoglein-2 OS=Mus musculus OX=10090 GN=Dsg2 PE=1 SV=3	Dsg2	_ITYK[Acetyl (K)]YTGK_	1	308.031	258.315	300.718	639.627	583.773	669.636	0.758057	0.632586	0.745779	1.24096	1.13164	1.31073
PF00028 Cadherin domain	0.108046	3.46	Q9EPL2	244	K	1.74425	0.0126764	Q3	Calsyntenin-1 OS=Mus musculus OX=10090 GN=Clstn1 PE=1 SV=1	Clstn1	_LTVTAYDC[Carbamidomethyl (C)]GK[Acetyl (K)]K_	1	41.7029	57.3116	60.491	90.7768	80.9794	73.1876	0.620497	0.864259	0.746957	1.53308	1.17054	1.18905
PF00041 Fibronectin type III domain	0.247849	1.73	P13595	684	K	1.99137	0.0109366	Q3	Neural cell adhesion molecule 1 OS=Mus musculus OX=10090 GN=Ncam1 PE=1 SV=3	Ncam1	_SK[Acetyl (K)]AAHFVFR_	1	98.2957	84.2517	59.1189	148.821	140.277	186.681	0.784008	0.720516	0.499821	1.26502	1.19928	1.52709
PF00041 Fibronectin type III domain	0.247849	1.73	Q6PDN3	1769	K	1.51868	0.0187456	Q3	Myosin light chain kinase, smooth muscle OS=Mus musculus OX=10090 GN=Mylk PE=1 SV=3	Mylk	_WQK[Acetyl (K)]TGNAVR_	1	1403.18	1800.79	1542.73	1582.17	1736.12	2188.14	0.741524	0.915949	0.789035	1.08323	1.17561	1.45661
PF00041 Fibronectin type III domain	0.247849	1.73	Q80YX1	453	K	1.64559	0.0023306	Q3	Tenascin OS=Mus musculus OX=10090 GN=Tnc PE=1 SV=1	Tnc	_GLC[Carbamidomethyl (C)]VQGK[Acetyl (K)]C[Carbamidomethyl (C)]IC[Carbamidomethyl (C)]EQGFK_	1	167.432	209.924	177.168	539.614	478.571	474.234	0.642687	0.788224	0.710405	1.27598	1.12014	1.12761
PF00059 Lectin C-type domain	0.166285	2.69	Q61830	1110	K	1.66666	0.0301529	Q3	Macrophage mannose receptor 1 OS=Mus musculus OX=10090 GN=Mrc1 PE=1 SV=2	Mrc1	_SSYSLMK[Acetyl (K)]LK_	1	110.91	73.3429	106.193	160.813	162.841	192.118	0.887921	0.554678	0.796068	1.17143	1.13242	1.42725
PF00059 Lectin C-type domain	0.166285	2.69	Q9D8G5	100	K	1.58233	0.0410523	Q3	Regenerating islet-derived protein 4 OS=Mus musculus OX=10090 GN=Reg4 PE=2 SV=1	Reg4	_NLPVWIGLHDPQK[Acetyl (K)]K_	1	894.81	682.778	1063.57	1044.81	944.824	936.981	0.762717	0.645298	1.02518	1.49472	1.13647	1.21892
PF00063 Myosin head (motor domain)	0.00998334	3.56	O08638	689	K	1.58518	0.035236	Q3	Myosin-11 OS=Mus musculus OX=10090 GN=Myh11 PE=1 SV=1	Myh11	_SGK[Acetyl (K)]LDAFLVLEQLR_	1	3994.35	2556.51	3372.03	3723.1	4662.13	4778.66	0.949563	0.603729	0.815023	1.07874	1.33105	1.34442
PF00063 Myosin head (motor domain)	0.00998334	3.56	O08638	1394	K	1.61837	0.0119341	Q3	Myosin-11 OS=Mus musculus OX=10090 GN=Myh11 PE=1 SV=1	Myh11	_KLQDFASTIEVMEEGK[Acetyl (K)]K_	1	414.605	548.106	453.69	675.566	684.106	552.362	0.683652	0.897805	0.760608	1.35769	1.35474	1.07789
PF00063 Myosin head (motor domain)	0.00998334	3.56	Q5SYD0	853	K	1.59209	0.00226289	Q3	Unconventional myosin-Id OS=Mus musculus OX=10090 GN=Myo1d PE=1 SV=1	Myo1d	_DK[Acetyl (K)]YMNVLFSC[Carbamidomethyl (C)]HVR_	1	138.413	155.591	138.776	333.91	276.467	308.03	0.718062	0.799508	0.724199	1.30735	1.07278	1.18898
PF00063 Myosin head (motor domain)	0.00998334	3.56	Q64331	408	K	1.52401	0.0317495	Q3	Unconventional myosin-VI OS=Mus musculus OX=10090 GN=Myo6 PE=1 SV=2	Myo6	_GTVIK[Acetyl (K)]VPLK_	1	174.977	115.199	152.245	262.328	260.052	274.26	0.92916	0.590907	0.819952	1.19056	1.16225	1.2134
PF00063 Myosin head (motor domain)	0.00998334	3.56	Q64331	819	K	1.87463	0.00828681	Q3	Unconventional myosin-VI OS=Mus musculus OX=10090 GN=Myo6 PE=1 SV=2	Myo6	_AEAC[Carbamidomethyl (C)]IK[Acetyl (K)]MQK_	1	117.465	99.164	73.3049	215.415	210.21	213.782	0.831639	0.678174	0.526376	1.30346	1.2526	1.26104
PF00063 Myosin head (motor domain)	0.00998334	3.56	Q64331	1056	K	1.68498	0.00326851	Q3	Unconventional myosin-VI OS=Mus musculus OX=10090 GN=Myo6 PE=1 SV=2	Myo6	_KHDLSK[Acetyl (K)]WK_	1	302.225	250.435	307.993	586.29	547.221	577.98	0.773102	0.618816	0.799068	1.28178	1.17815	1.23183
PF00063 Myosin head (motor domain)	0.00998334	3.56	Q8VDD5	1392	K	1.64108	0.0360756	Q3	Myosin-9 OS=Mus musculus OX=10090 GN=Myh9 PE=1 SV=4	Myh9	_LQK[Acetyl (K)]DLEGLSQR_	1	288.499	322.832	336.69	635.66	557.31	386.069	0.698736	0.758555	0.809587	1.48808	1.32021	0.911828
PF00063 Myosin head (motor domain)	0.00998334	3.56	Q99MZ6	1192	K	1.53771	0.0452484	Q3	Unconventional myosin-VIIb OS=Mus musculus OX=10090 GN=Myo7b PE=1 SV=3	Myo7b	_K[Acetyl (K)]HIPIQVILATGR_	1	55.2918	33.79	56.1029	107.525	97.7754	105.885	0.878541	0.543861	0.859417	1.17094	1.12901	1.20882
PF00085 Thioredoxin	0.07679	2.42	P08003	359	K	1.50311	0.0387329	Q3	Protein disulfide-isomerase A4 OS=Mus musculus OX=10090 GN=Pdia4 PE=1 SV=3	Pdia4	_FQSK[Acetyl (K)]YEPR_	1	685.448	968.922	817.278	926.843	839.855	1137.61	0.691364	0.962325	0.803907	1.17409	1.05961	1.46034
PF00085 Thioredoxin	0.07679	2.42	P09103	368	K	1.54023	0.0288454	Q3	Protein disulfide-isomerase OS=Mus musculus OX=10090 GN=P4hb PE=1 SV=2	P4hb	_IKPHLMSQEVPEDWDK[Acetyl (K)]QPVK_	1	95.4973	100.08	99.3008	149.496	177.406	111.455	0.771189	0.797197	0.799274	1.24706	1.45096	0.948722
PF00085 Thioredoxin	0.07679	2.42	P27773	94	K	1.57409	0.0299032	Q3	Protein disulfide-isomerase A3 OS=Mus musculus OX=10090 GN=Pdia3 PE=1 SV=2	Pdia3	_VDC[Carbamidomethyl (C)]TANTNTC[Carbamidomethyl (C)]NK[Acetyl (K)]YGVSGYPTLK_	1	105.843	127.588	103.847	156.311	133.122	108.159	0.749288	0.913625	0.747792	1.51161	1.27413	1.00892
PF00085 Thioredoxin	0.07679	2.42	P27773	460	K	1.5607	0.020744	Q3	Protein disulfide-isomerase A3 OS=Mus musculus OX=10090 GN=Pdia3 PE=1 SV=2	Pdia3	_GFPTIYFSPANK[Acetyl (K)]K_	1	832.098	626.924	937.598	922.132	882.29	1005.02	0.831502	0.633686	0.953028	1.25877	1.19199	1.32334
PF00085 Thioredoxin	0.07679	2.42	Q80TN4	376	K	1.71982	0.0259321	Q3	DnaJ homolog subfamily C member 16 OS=Mus musculus OX=10090 GN=Dnajc16 PE=1 SV=2	Dnajc16	_LFHELC[Carbamidomethyl (C)]PVK[Acetyl (K)]R_	1	140.776	145.641	149.897	242.143	229.115	255.326	0.685124	0.945134	0.64834	1.43698	1.43539	1.04643
PF00106 short chain dehydrogenase	0.499263	1.3	P51661	266	K	1.62512	0.0174585	Q3	11-beta-hydroxysteroid dehydrogenase type 2 OS=Mus musculus OX=10090 GN=Hsd11b2 PE=1 SV=2	Hsd11b2	_VSIIKPGC[Carbamidomethyl (C)]FK[Acetyl (K)]TDAVTNVNLWEK_	1	55.9333	46.9911	47.746	133.928	105.222	96.2238	0.835864	0.707184	0.663642	1.435	1.13519	1.01596
PF00106 short chain dehydrogenase	0.499263	1.3	Q8VCR2	70	K	1.54996	7.66147e-05	Q3	17-beta-hydroxysteroid dehydrogenase 13 OS=Mus musculus OX=10090 GN=Hsd17b13 PE=1 SV=2	Hsd17b13	_LVLWDINK[Acetyl (K)]R_	1	137.05	124.978	140.681	318.963	289.277	327.303	0.755857	0.762738	0.738122	1.13311	1.14133	1.22339
PF00106 short chain dehydrogenase	0.499263	1.3	Q9ERI6	219	K	1.52366	0.0173901	Q3	Retinol dehydrogenase 14 OS=Mus musculus OX=10090 GN=Rdh14 PE=1 SV=1	Rdh14	_SK[Acetyl (K)]LANILFTR_	1	608.377	465.856	537.599	1019.44	1063.51	1047.15	0.858422	0.718444	0.7596	1.01079	1.39014	1.15905
PF00133 tRNA synthetases class I (I, L, M and V)	0.00921339	6.06	Q8BIJ6	130	K	1.58404	0.00759081	Q3	Isoleucine--tRNA ligase, mitochondrial OS=Mus musculus OX=10090 GN=Iars2 PE=1 SV=1	Iars2	_TEFC[Carbamidomethyl (C)]LHDGPPYANGDPHVGHALNK[Acetyl (K)]ILK_	1	90.6535	85.1533	94.8285	189.282	186.839	139.449	0.751896	0.747671	0.772733	1.32194	1.28277	0.994708
PF00133 tRNA synthetases class I (I, L, M and V)	0.00921339	6.06	Q8VDC0	80	K	1.67809	0.0292962	Q3	Probable leucine--tRNA ligase, mitochondrial OS=Mus musculus OX=10090 GN=Lars2 PE=1 SV=1	Lars2	_LK[Acetyl (K)]PKFYLLSMFPYPSGK_	0.979055	33.5464	29.7778	40.8014	60.3454	46.4758	78.2916	0.721205	0.61061	0.886344	1.23252	1.00618	1.48358
PF00133 tRNA synthetases class I (I, L, M and V)	0.00921339	6.06	Q9Z1Q9	666	K	1.78389	0.000281419	Q3	Valine--tRNA ligase OS=Mus musculus OX=10090 GN=Vars1 PE=1 SV=1	Vars1	_SK[Acetyl (K)]DVVEPLLRPQWYVR_	1	247.135	274.876	261.17	403.06	392.814	433.429	0.680327	0.769548	0.745605	1.27784	1.25157	1.3871
PF00155 Aminotransferase class I and II	0.197072	2.42	O35704	126	K	1.73666	4.62248e-05	Q3	Serine palmitoyltransferase 1 OS=Mus musculus OX=10090 GN=Sptlc1 PE=1 SV=2	Sptlc1	_ATAFSSLK[Acetyl (K)]K_	1	166.002	150.809	152.963	363.899	317.612	332.765	0.727319	0.684508	0.718032	1.28279	1.22992	1.18613
PF00155 Aminotransferase class I and II	0.197072	2.42	P97363	332	K	1.86014	0.00151398	Q3	Serine palmitoyltransferase 2 OS=Mus musculus OX=10090 GN=Sptlc2 PE=1 SV=2	Sptlc2	_LPEVIALK[Acetyl (K)]K_	1	87.1283	74.0913	92.0034	181.772	167.469	206.331	0.69795	0.609391	0.739498	1.3275	1.13082	1.34909
PF00176 SNF2-related domain	0.260166	2.02	Q09XV5	534	K	1.66596	0.00947918	Q3	Chromodomain-helicase-DNA-binding protein 8 OS=Mus musculus OX=10090 GN=Chd8 PE=1 SV=1	Chd8	_SK[Acetyl (K)]LNTITPVVGK_	1	982.859	888.026	1053	1422.83	1431.56	1445.31	0.870674	0.686975	0.751189	1.11907	1.4901	1.23727
PF00176 SNF2-related domain	0.260166	2.02	Q91ZW3	410	K	1.79623	0.0307979	Q3	SWI/SNF-related matrix-associated actin-dependent regulator of chromatin subfamily A member 5 OS=Mus musculus OX=10090 GN=Smarca5 PE=1 SV=1	Smarca5	_EVK[Acetyl (K)]IYVGLSK_	1	50.4097	26.2309	29.6192	63.427	64.0527	64.424	0.997374	0.534169	0.608212	1.2533	1.28333	1.30686
PF00217 ATP:guanido phosphotransferase, C-terminal catalytic domain	0.0192477	8.08	P30275	338	K	1.84814	0.04321	Q3	Creatine kinase U-type, mitochondrial OS=Mus musculus OX=10090 GN=Ckmt1 PE=1 SV=1	Ckmt1	_LPLLSK[Acetyl (K)]DNR_	1	265.402	132.479	267.793	1114.61	1033.16	1054.16	0.741422	0.376004	0.741269	1.15031	1.13787	1.14694
PF00217 ATP:guanido phosphotransferase, C-terminal catalytic domain	0.0192477	8.08	Q04447	304	K	1.81236	0.000424622	Q3	Creatine kinase B-type OS=Mus musculus OX=10090 GN=Ckb PE=1 SV=1	Ckb	_LPHLGK[Acetyl (K)]HEK_	1	4079.85	4079.06	4229.86	6084.02	5826.29	5264.36	0.747225	0.715557	0.757383	1.42684	1.39101	1.20588
PF00227 Proteasome subunit	0.385299	1.51	Q9R1P4	50	K	1.65904	0.0193737	Q3	Proteasome subunit alpha type-1 OS=Mus musculus OX=10090 GN=Psma1 PE=1 SV=1	Psma1	_THAVLVALK[Acetyl (K)]R_	1	218.608	143.339	170.358	307.069	268.081	354.338	0.850356	0.614126	0.776239	1.26727	1.03312	1.41706
PF00227 Proteasome subunit	0.385299	1.51	Q9Z2U0	52	K	1.78111	0.0110238	Q3	Proteasome subunit alpha type-7 OS=Mus musculus OX=10090 GN=Psma7 PE=1 SV=1	Psma7	_SVAK[Acetyl (K)]LQDER_	1	440.003	282.958	404.154	730.408	736.037	772.049	0.829923	0.5371	0.757295	1.27214	1.24045	1.27105
PF00248 Aldo/keto reductase family	0.0227754	4.54	P45376	306	K	1.92582	0.0327205	Q3	Aldo-keto reductase family 1 member B1 OS=Mus musculus OX=10090 GN=Akr1b1 PE=1 SV=3	Akr1b1	_VC[Carbamidomethyl (C)]ALMSC[Carbamidomethyl (C)]AK[Acetyl (K)]HK_	1	41.7214	20.7385	34.1539	69.8982	71.9645	64.3255	0.905143	0.433753	0.68383	1.25599	1.39929	1.24012
PF00248 Aldo/keto reductase family	0.0227754	4.54	Q8VC28	101	K	1.99482	0.00633119	Q3	Aldo-keto reductase family 1 member C13 OS=Mus musculus OX=10090 GN=Akr1c13 PE=1 SV=2	Akr1c13	_LWC[Carbamidomethyl (C)]TC[Carbamidomethyl (C)]FRPELVKPALEK[Acetyl (K)]SLK_	0.989691	30.2036	29.0442	21.3265	93.6271	100.815	120.517	0.638811	0.676043	0.496327	1.0385	1.15639	1.41809
PF00248 Aldo/keto reductase family	0.0227754	4.54	Q9JII6	263	K	1.50818	0.0121642	Q3	Aldo-keto reductase family 1 member A1 OS=Mus musculus OX=10090 GN=Akr1a1 PE=1 SV=3	Akr1a1	_KVIC[Carbamidomethyl (C)]IPK[Acetyl (K)]SINPSR_	0.962205	96.7892	78.2143	89.527	192.181	159.059	167.922	0.869047	0.666507	0.79702	1.29293	1.07289	1.15214
PF00254 FKBP-type peptidyl-prolyl cis-trans isomerase	0.197072	2.42	P30416	287	K	1.88905	0.00332845	Q3	Peptidyl-prolyl cis-trans isomerase FKBP4 OS=Mus musculus OX=10090 GN=Fkbp4 PE=1 SV=5	Fkbp4	_YK[Acetyl (K)]QALLQYK_	1	63.2084	46.6013	65.5361	87.3993	80.4114	87.9886	0.769194	0.590019	0.801046	1.42388	1.26202	1.39494
PF00254 FKBP-type peptidyl-prolyl cis-trans isomerase	0.197072	2.42	P45878	34	K	1.8003	0.00115218	Q3	Peptidyl-prolyl cis-trans isomerase FKBP2 OS=Mus musculus OX=10090 GN=Fkbp2 PE=1 SV=1	Fkbp2	_KLQIGVK[Acetyl (K)]K_	1	524.681	600.025	523.274	861.788	779.784	779.823	0.716466	0.813823	0.678762	1.44984	1.25017	1.27694
PF00270 DEAD/DEAH box helicase	0.06358	2.08	O35286	488	K	1.58745	0.00691951	Q3	ATP-dependent RNA helicase DHX15 OS=Mus musculus OX=10090 GN=Dhx15 PE=1 SV=2	Dhx15	_LYTEK[Acetyl (K)]AYK_	1	421.68	371.2	359.082	572.603	629.729	680.943	0.88281	0.718157	0.71477	1.09938	1.233	1.34373
PF00270 DEAD/DEAH box helicase	0.06358	2.08	Q501J6	234	K	1.93584	0.0286125	Q3	Probable ATP-dependent RNA helicase DDX17 OS=Mus musculus OX=10090 GN=Ddx17 PE=1 SV=1	Ddx17	_LIDFLESGK[Acetyl (K)]TNLR_	1	53.486	50.7694	49.0113	58.4355	88.6761	105.743	0.720421	0.691002	0.689138	0.919419	1.41429	1.73264
PF00270 DEAD/DEAH box helicase	0.06358	2.08	Q6NZR5	522	K	1.81224	0.000254647	Q3	Superkiller complex protein 2 OS=Mus musculus OX=10090 GN=Skic2 PE=2 SV=1	Skic2	_GAFHTQGYYAAVEAK[Acetyl (K)]K_	1	60.2221	58.9308	63.9027	131.755	133.503	118.294	0.714852	0.683162	0.692954	1.31687	1.32385	1.14863
PF00270 DEAD/DEAH box helicase	0.06358	2.08	Q6P4T2	1552	K	1.65221	0.0249632	Q3	U5 small nuclear ribonucleoprotein 200 kDa helicase OS=Mus musculus OX=10090 GN=Snrnp200 PE=1 SV=1	Snrnp200	_PVYHAITK[Acetyl (K)]HSPK_	1	79.3477	110.588	67.9672	145.415	148.93	178.251	0.695812	0.941267	0.593696	1.15575	1.15008	1.37989
PF00270 DEAD/DEAH box helicase	0.06358	2.08	Q6P4T2	2080	K	1.68129	0.000915558	Q3	U5 small nuclear ribonucleoprotein 200 kDa helicase OS=Mus musculus OX=10090 GN=Snrnp200 PE=1 SV=1	Snrnp200	_SNSLISIK[Acetyl (K)]R_	1	540.478	456.741	505.074	922.474	923.96	963.073	0.802964	0.658621	0.747447	1.24214	1.20881	1.26308
PF00270 DEAD/DEAH box helicase	0.06358	2.08	Q9CZU3	547	K	1.65925	0.0263526	Q3	Exosome RNA helicase MTR4 OS=Mus musculus OX=10090 GN=Mtrex PE=1 SV=1	Mtrex	_MSPTIGK[Acetyl (K)]QLLK_	1	35.8199	58.9636	42.9673	81.1824	80.1666	78.5199	0.554554	0.942001	0.749688	1.27105	1.21534	1.24069
PF00270 DEAD/DEAH box helicase	0.06358	2.08	Q9JIK5	520	K	1.53773	0.00350324	Q3	Nucleolar RNA helicase 2 OS=Mus musculus OX=10090 GN=Ddx21 PE=1 SV=3	Ddx21	_TIIFC[Carbamidomethyl (C)]ETK[Acetyl (K)]K_	1	749.341	606.919	690.131	1291.6	1193.05	1106.92	0.852107	0.698622	0.78012	1.26981	1.20724	1.10717
PF00270 DEAD/DEAH box helicase	0.06358	2.08	Q9JIK5	750	K	1.98796	0.000536913	Q3	Nucleolar RNA helicase 2 OS=Mus musculus OX=10090 GN=Ddx21 PE=1 SV=3	Ddx21	_GK[Acetyl (K)]LGVC[Carbamidomethyl (C)]FDVR_	1	1145.69	1095.06	1369.43	2772.5	2805.94	2607.52	0.622679	0.602465	0.739865	1.30276	1.35705	1.24654
PF00271 Helicase conserved C-terminal domain	0.0191968	2.18	O35286	488	K	1.58745	0.00691951	Q3	ATP-dependent RNA helicase DHX15 OS=Mus musculus OX=10090 GN=Dhx15 PE=1 SV=2	Dhx15	_LYTEK[Acetyl (K)]AYK_	1	421.68	371.2	359.082	572.603	629.729	680.943	0.88281	0.718157	0.71477	1.09938	1.233	1.34373
PF00271 Helicase conserved C-terminal domain	0.0191968	2.18	Q09XV5	534	K	1.66596	0.00947918	Q3	Chromodomain-helicase-DNA-binding protein 8 OS=Mus musculus OX=10090 GN=Chd8 PE=1 SV=1	Chd8	_SK[Acetyl (K)]LNTITPVVGK_	1	982.859	888.026	1053	1422.83	1431.56	1445.31	0.870674	0.686975	0.751189	1.11907	1.4901	1.23727
PF00271 Helicase conserved C-terminal domain	0.0191968	2.18	Q501J6	234	K	1.93584	0.0286125	Q3	Probable ATP-dependent RNA helicase DDX17 OS=Mus musculus OX=10090 GN=Ddx17 PE=1 SV=1	Ddx17	_LIDFLESGK[Acetyl (K)]TNLR_	1	53.486	50.7694	49.0113	58.4355	88.6761	105.743	0.720421	0.691002	0.689138	0.919419	1.41429	1.73264
PF00271 Helicase conserved C-terminal domain	0.0191968	2.18	Q6NZR5	522	K	1.81224	0.000254647	Q3	Superkiller complex protein 2 OS=Mus musculus OX=10090 GN=Skic2 PE=2 SV=1	Skic2	_GAFHTQGYYAAVEAK[Acetyl (K)]K_	1	60.2221	58.9308	63.9027	131.755	133.503	118.294	0.714852	0.683162	0.692954	1.31687	1.32385	1.14863
PF00271 Helicase conserved C-terminal domain	0.0191968	2.18	Q6P4T2	1552	K	1.65221	0.0249632	Q3	U5 small nuclear ribonucleoprotein 200 kDa helicase OS=Mus musculus OX=10090 GN=Snrnp200 PE=1 SV=1	Snrnp200	_PVYHAITK[Acetyl (K)]HSPK_	1	79.3477	110.588	67.9672	145.415	148.93	178.251	0.695812	0.941267	0.593696	1.15575	1.15008	1.37989
PF00271 Helicase conserved C-terminal domain	0.0191968	2.18	Q6P4T2	2080	K	1.68129	0.000915558	Q3	U5 small nuclear ribonucleoprotein 200 kDa helicase OS=Mus musculus OX=10090 GN=Snrnp200 PE=1 SV=1	Snrnp200	_SNSLISIK[Acetyl (K)]R_	1	540.478	456.741	505.074	922.474	923.96	963.073	0.802964	0.658621	0.747447	1.24214	1.20881	1.26308
PF00271 Helicase conserved C-terminal domain	0.0191968	2.18	Q80YD1	234	K	1.74221	0.0457553	Q3	ATP-dependent RNA helicase SUPV3L1, mitochondrial OS=Mus musculus OX=10090 GN=Supv3l1 PE=1 SV=1	Supv3l1	_YLSATSGVYC[Carbamidomethyl (C)]GPLK[Acetyl (K)]LLAHEIFEK_	1	140.4	65.5166	108.213	192.906	196.396	214.387	0.975621	0.475547	0.70345	1.20847	1.2619	1.28341
PF00271 Helicase conserved C-terminal domain	0.0191968	2.18	Q91ZW3	410	K	1.79623	0.0307979	Q3	SWI/SNF-related matrix-associated actin-dependent regulator of chromatin subfamily A member 5 OS=Mus musculus OX=10090 GN=Smarca5 PE=1 SV=1	Smarca5	_EVK[Acetyl (K)]IYVGLSK_	1	50.4097	26.2309	29.6192	63.427	64.0527	64.424	0.997374	0.534169	0.608212	1.2533	1.28333	1.30686
PF00271 Helicase conserved C-terminal domain	0.0191968	2.18	Q9CZU3	547	K	1.65925	0.0263526	Q3	Exosome RNA helicase MTR4 OS=Mus musculus OX=10090 GN=Mtrex PE=1 SV=1	Mtrex	_MSPTIGK[Acetyl (K)]QLLK_	1	35.8199	58.9636	42.9673	81.1824	80.1666	78.5199	0.554554	0.942001	0.749688	1.27105	1.21534	1.24069
PF00271 Helicase conserved C-terminal domain	0.0191968	2.18	Q9JIK5	520	K	1.53773	0.00350324	Q3	Nucleolar RNA helicase 2 OS=Mus musculus OX=10090 GN=Ddx21 PE=1 SV=3	Ddx21	_TIIFC[Carbamidomethyl (C)]ETK[Acetyl (K)]K_	1	749.341	606.919	690.131	1291.6	1193.05	1106.92	0.852107	0.698622	0.78012	1.26981	1.20724	1.10717
PF00271 Helicase conserved C-terminal domain	0.0191968	2.18	Q9JIK5	750	K	1.98796	0.000536913	Q3	Nucleolar RNA helicase 2 OS=Mus musculus OX=10090 GN=Ddx21 PE=1 SV=3	Ddx21	_GK[Acetyl (K)]LGVC[Carbamidomethyl (C)]FDVR_	1	1145.69	1095.06	1369.43	2772.5	2805.94	2607.52	0.622679	0.602465	0.739865	1.30276	1.35705	1.24654
PF00307 Calponin homology (CH) domain	0.014548	2.42	Q62261	932	K	1.64041	0.00143612	Q3	Spectrin beta chain, non-erythrocytic 1 OS=Mus musculus OX=10090 GN=Sptbn1 PE=1 SV=2	Sptbn1	_AQQDK[Acetyl (K)]LNTR_	1	131.22	123.474	144.453	186.898	219.673	208.683	0.754399	0.704026	0.830917	1.15596	1.32958	1.26991
PF00307 Calponin homology (CH) domain	0.014548	2.42	Q62261	997	K	1.90576	0.000840197	Q3	Spectrin beta chain, non-erythrocytic 1 OS=Mus musculus OX=10090 GN=Sptbn1 PE=1 SV=2	Sptbn1	_K[Acetyl (K)]LTGMER_	1	41.0954	49.0704	46.029	75.6443	77.9891	90.0784	0.630852	0.747078	0.706959	1.24924	1.26039	1.46366
PF00307 Calponin homology (CH) domain	0.014548	2.42	Q80X90	2566	K	1.57782	0.00509933	Q3	Filamin-B OS=Mus musculus OX=10090 GN=Flnb PE=1 SV=3	Flnb	_HVGK[Acetyl (K)]QQYNVTYVVK_	1	31.2867	36.2257	35.3614	60.5915		60.5155	0.737956	0.85003	0.852648	1.29553		1.27173
PF00307 Calponin homology (CH) domain	0.014548	2.42	Q8BTM8	58	K	1.73723	2.10751e-06	Q3	Filamin-A OS=Mus musculus OX=10090 GN=Flna PE=1 SV=5	Flna	_WC[Carbamidomethyl (C)]NEHLK[Acetyl (K)]C[Carbamidomethyl (C)]VSK_	1	3502.01	3533.73	3671.08	5187	5072.02	5132.92	0.734351	0.747219	0.767645	1.29324	1.31047	1.30369
PF00307 Calponin homology (CH) domain	0.014548	2.42	Q8BTM8	268	K	1.88548	0.0190058	Q3	Filamin-A OS=Mus musculus OX=10090 GN=Flna PE=1 SV=5	Flna	_AK[Acetyl (K)]LKPGAPLRPK_	1	3609.59	5802.77	3912.48	6298.82	6411.63	8095.55	0.578784	0.938259	0.625591	1.20086	1.26674	1.57228
PF00307 Calponin homology (CH) domain	0.014548	2.42	Q8BTM8	1450	K	1.94047	0.0481977	Q3	Filamin-A OS=Mus musculus OX=10090 GN=Flna PE=1 SV=5	Flna	_VPVHDVTDASK[Acetyl (K)]VK_	1	598.613	553.243	421.407	1125.66	846.767	559.642	0.798001	0.743708	0.560195	1.78419	1.39086	0.903634
PF00307 Calponin homology (CH) domain	0.014548	2.42	Q8R001	125	K	1.85045	0.00343448	Q3	Microtubule-associated protein RP/EB family member 2 OS=Mus musculus OX=10090 GN=Mapre2 PE=1 SV=1	Mapre2	_LLQASFK[Acetyl (K)]R_	1	257.237	248.395	253.818	351.053	362.652	429.598	0.678525	0.67197	0.837376	1.39791	1.17523	1.4754
PF00307 Calponin homology (CH) domain	0.014548	2.42	Q8VDP3	115	K	1.84778	0.015158	Q3	[F-actin]-monooxygenase MICAL1 OS=Mus musculus OX=10090 GN=Mical1 PE=1 SV=1	Mical1	_VVLVEK[Acetyl (K)]R_	1	114.145	125.564	81.5341	149.006	182.023	196.91	0.748322	0.834575	0.560666	1.09549	1.35157	1.51377
PF00307 Calponin homology (CH) domain	0.014548	2.42	Q8VHX6	488	K	1.67787	0.0225543	Q3	Filamin-C OS=Mus musculus OX=10090 GN=Flnc PE=1 SV=3	Flnc	_GLQPK[Acetyl (K)]GVR_	1	93.662	94.1034		156.31	120.801	118.368	0.733692	0.740987		1.4701	1.13481	1.10657
PF00307 Calponin homology (CH) domain	0.014548	2.42	Q8VHX6	511	K	1.55706	0.00136215	Q3	Filamin-C OS=Mus musculus OX=10090 GN=Flnc PE=1 SV=3	Flnc	_GAGSGELK[Acetyl (K)]VTVK_	1	2155.18	2016.43	2123.04	2972.98	2764.87	2504.86	0.812794	0.764424	0.814488	1.34617	1.25048	1.12739
PF00307 Calponin homology (CH) domain	0.014548	2.42	Q9JKF1	1562	K	1.63807	0.000136595	Q3	Ras GTPase-activating-like protein IQGAP1 OS=Mus musculus OX=10090 GN=Iqgap1 PE=1 SV=2	Iqgap1	_ISLK[Acetyl (K)]YTAAR_	1	728.569	691.341	704.168	1326.18	1419.23	1476.57	0.762791	0.724196	0.735516	1.14472	1.22469	1.27121
PF00307 Calponin homology (CH) domain	0.014548	2.42	Q9QXS1	931	K	1.66519	0.00714169	Q3	Plectin OS=Mus musculus OX=10090 GN=Plec PE=1 SV=3	Plec	_GHLSGLAK[Acetyl (K)]R_	1	602.663	617.198	521.236	958.178	998.064	1272.95	0.767316	0.781366	0.671948	1.10201	1.1408	1.45496
PF00307 Calponin homology (CH) domain	0.014548	2.42	Q9QXS1	3855	K	1.76588	0.0310748	Q3	Plectin OS=Mus musculus OX=10090 GN=Plec PE=1 SV=3	Plec	_QTLTIYQALK[Acetyl (K)]K_	1	113.897	109.669	107.136	291.734	182.86	175.513	0.734868	0.703578	0.699898	1.70029	1.05917	1.01659
PF00337 Galactoside-binding lectin	0.0815033	4.04	P16045	64	K	1.59564	0.0337996	Q3	Galectin-1 OS=Mus musculus OX=10090 GN=Lgals1 PE=1 SV=3	Lgals1	_FNAHGDANTIVC[Carbamidomethyl (C)]NTK[Acetyl (K)]EDGTWGTEHR_	1	21.2722	17.7095	14.2502	30.7501	22.3052	23.1324	0.929376	0.793963	0.616017	1.46901	1.09616	1.1676
PF00337 Galactoside-binding lectin	0.0815033	4.04	Q9CQW5	91	K	1.72107	0.00558773	Q3	Galectin-2 OS=Mus musculus OX=10090 GN=Lgals2 PE=1 SV=1	Lgals2	_ITITFQDK[Acetyl (K)]DFK_	1	758.948	827.996	789.15	247.78	233.502	209.5	0.862639	0.950166	0.909071	1.55285	1.81981	1.31187
PF00350 Dynamin family	0.197072	2.42	Q8BH64	334	K	1.53494	0.03347	Q3	EH domain-containing protein 2 OS=Mus musculus OX=10090 GN=Ehd2 PE=1 SV=1	Ehd2	_QLILK[Acetyl (K)]LPVIFAK_	1	21.2074	18.5993	23.4054	26.4073	28.3014	19.0948	0.794194	0.722982	0.918745	1.31763	1.43305	0.988305
PF00350 Dynamin family	0.197072	2.42	Q8K1M6	75	K	1.76417	0.00574538	Q3	Dynamin-1-like protein OS=Mus musculus OX=10090 GN=Dnm1l PE=1 SV=3	Dnm1l	_RPLILQLVHVSPEDK[Acetyl (K)]R_	1	42.9378	53.9171	55.1208	97.1555	99.0167	108.471	0.577063	0.783331	0.776908	1.20275	1.218	1.34982
PF00364 Biotin-requiring enzyme	0.166285	2.69	P53395	119	K	1.86633	0.00191893	Q3	Lipoamide acyltransferase component of branched-chain alpha-keto acid dehydrogenase complex, mitochondrial OS=Mus musculus OX=10090 GN=Dbt PE=1 SV=2	Dbt	_YDGVIK[Acetyl (K)]R_	1	405.35	447.85	363.247	923.933	956.025	793.427	0.666037	0.767824	0.609789	1.29383	1.37593	1.14435
PF00364 Biotin-requiring enzyme	0.166285	2.69	Q05920	442	K	1.65679	0.00640715	Q3	Pyruvate carboxylase, mitochondrial OS=Mus musculus OX=10090 GN=Pc PE=1 SV=1	Pc	_DHPTAATK[Acetyl (K)]MSR_	1	127.947	170.717	167.99	230.681	238.083	268.286	0.635091	0.825013	0.810305	1.16542	1.22239	1.37377
PF00364 Biotin-requiring enzyme	0.166285	2.69	Q05920	589	K	1.71225	0.0246192	Q3	Pyruvate carboxylase, mitochondrial OS=Mus musculus OX=10090 GN=Pc PE=1 SV=1	Pc	_K[Acetyl (K)]IAPYVAHNFNK_	1	224.068	140.27	213.52	319.437	334.871	292.034	0.878341	0.535336	0.813356	1.27448	1.35781	1.18094
PF00378 Enoyl-CoA hydratase/isomerase	0.166285	2.69	Q8BMS1	540	K	1.9244	0.0201051	Q3	Trifunctional enzyme subunit alpha, mitochondrial OS=Mus musculus OX=10090 GN=Hadha PE=1 SV=1	Hadha	_VIIVVK[Acetyl (K)]DGPGFYTTR_	1	1661.83	1503.7	2328.49	3099.54	4107.2	3725.99	0.605969	0.547344	0.89702	1.11499	1.55373	1.27693
PF00378 Enoyl-CoA hydratase/isomerase	0.166285	2.69	Q9DBM2	252	K	1.71171	0.00368976	Q3	Peroxisomal bifunctional enzyme OS=Mus musculus OX=10090 GN=Ehhadh PE=1 SV=4	Ehhadh	_EEAK[Acetyl (K)]LFMYLR_	1	107.156	101.332	114.635	193.375	226.172	171.404	0.758496	0.692173	0.743625	1.21154	1.45123	1.09323
PF00435 Spectrin repeat	0.260166	2.02	P16546	335	K	1.79581	0.0142919	Q3	Spectrin alpha chain, non-erythrocytic 1 OS=Mus musculus OX=10090 GN=Sptan1 PE=1 SV=4	Sptan1	_LQQSHPLSASQIQVK[Acetyl (K)]R_	1	16.8536	25.3543	19.7039	48.863	39.3216	37.5782	0.570252	0.868889	0.669758	1.45383	1.19075	1.14261
PF00435 Spectrin repeat	0.260166	2.02	P16546	824	K	1.52204	0.043825	Q3	Spectrin alpha chain, non-erythrocytic 1 OS=Mus musculus OX=10090 GN=Sptan1 PE=1 SV=4	Sptan1	_GKDLIGVQNLLK[Acetyl (K)]K_	0.999949	26.1919	23.9727	36.4742	48.2765	43.8357	56.6493	0.706546	0.654981	0.988438	1.14517	1.05832	1.37327
PF00435 Spectrin repeat	0.260166	2.02	P16546	2052	K	1.51722	0.000945804	Q3	Spectrin alpha chain, non-erythrocytic 1 OS=Mus musculus OX=10090 GN=Sptan1 PE=1 SV=4	Sptan1	_HIQSK[Acetyl (K)]AIEAR_	1	1400.02	1485.93	1399.58	2341.56	2370.54	2626.35	0.76482	0.822169	0.768095	1.12484	1.15901	1.28933
PF00435 Spectrin repeat	0.260166	2.02	Q62261	932	K	1.64041	0.00143612	Q3	Spectrin beta chain, non-erythrocytic 1 OS=Mus musculus OX=10090 GN=Sptbn1 PE=1 SV=2	Sptbn1	_AQQDK[Acetyl (K)]LNTR_	1	131.22	123.474	144.453	186.898	219.673	208.683	0.754399	0.704026	0.830917	1.15596	1.32958	1.26991
PF00435 Spectrin repeat	0.260166	2.02	Q62261	997	K	1.90576	0.000840197	Q3	Spectrin beta chain, non-erythrocytic 1 OS=Mus musculus OX=10090 GN=Sptbn1 PE=1 SV=2	Sptbn1	_K[Acetyl (K)]LTGMER_	1	41.0954	49.0704	46.029	75.6443	77.9891	90.0784	0.630852	0.747078	0.706959	1.24924	1.26039	1.46366
PF00441 Acyl-CoA dehydrogenase, C-terminal domain	0.055787	3.31	P51174	333	K	1.59805	0.00546134	Q3	Long-chain specific acyl-CoA dehydrogenase, mitochondrial OS=Mus musculus OX=10090 GN=Acadl PE=1 SV=2	Acadl	_TVAHIQTVQHK[Acetyl (K)]LAELK_	1	1401.49	1390.52	1414.5	2175.54	2165.24	2675.58	0.783143	0.749524	0.768521	1.1182	1.12075	1.43847
PF00441 Acyl-CoA dehydrogenase, C-terminal domain	0.055787	3.31	P51174	358	K	1.56971	0.039724	Q3	Long-chain specific acyl-CoA dehydrogenase, mitochondrial OS=Mus musculus OX=10090 GN=Acadl PE=1 SV=2	Acadl	_AFVDSC[Carbamidomethyl (C)]LQLHETK[Acetyl (K)]R_	1	1321.58	1238.74	1378.68	2689.1	2212.65	1591.56	0.794453	0.718308	0.805823	1.48691	1.23207	0.920515
PF00441 Acyl-CoA dehydrogenase, C-terminal domain	0.055787	3.31	Q60759	371	K	1.56292	0.0482458	Q3	Glutaryl-CoA dehydrogenase, mitochondrial OS=Mus musculus OX=10090 GN=Gcdh PE=1 SV=2	Gcdh	_ATPEMVSMLK[Acetyl (K)]R_	1	191.666	150.001	234.326	373.684	304.68	327.866	0.791822	0.604034	0.926166	1.44396	1.02111	1.16406
PF00441 Acyl-CoA dehydrogenase, C-terminal domain	0.055787	3.31	Q80XL6	166	K	1.65761	0.0195412	Q3	Acyl-CoA dehydrogenase family member 11 OS=Mus musculus OX=10090 GN=Acad11 PE=1 SV=2	Acad11	_LDK[Acetyl (K)]YGTGVGYC[Carbamidomethyl (C)]K_	1	36.7891	37.799	28.5253	86.6624	72.2066	61.3428	0.793866	0.795769	0.59949	1.4203	1.18653	1.02189
PF00458 WHEP-TRS domain	0.0574066	4.85	Q8CGC7	341	K	1.63465	0.00683804	Q3	Bifunctional glutamate/proline--tRNA ligase OS=Mus musculus OX=10090 GN=Eprs1 PE=1 SV=4	Eprs1	_AK[Acetyl (K)]IDMSSNNGC[Carbamidomethyl (C)]MR_	1	41.0521	38.715	39.9349	83.4494	70.6657	61.7878	0.784436	0.712144	0.755451	1.42794	1.20782	1.04551
PF00458 WHEP-TRS domain	0.0574066	4.85	Q9CZD3	209	K	1.69226	0.0439758	Q3	Glycine--tRNA ligase OS=Mus musculus OX=10090 GN=Gars1 PE=1 SV=1	Gars1	_ADHLLK[Acetyl (K)]AHLQK_	1		16.1075	17.3411	24.4715	30.1595	20.0282		0.704531	0.742038	1.17908	1.49536	0.997513
PF00505 HMG (high mobility group) box	0.102587	2.6	O54879	43	K	1.61978	0.0124602	Q3	High mobility group protein B3 OS=Mus musculus OX=10090 GN=Hmgb3 PE=1 SV=3	Hmgb3	_KNPEVPVNFAEFSK[Acetyl (K)]K_	1	169.378	130.394	137.068	140.576	171.552	168.057	0.954371	0.692912	0.756067	1.15743	1.42435	1.31112
PF00505 HMG (high mobility group) box	0.102587	2.6	P30681	50	K	1.73185	0.000510967	Q3	High mobility group protein B2 OS=Mus musculus OX=10090 GN=Hmgb2 PE=1 SV=3	Hmgb2	_WK[Acetyl (K)]TMSAK_	1	144.576	139.492	166.639	196.693	194.935	183.424	0.748375	0.729351	0.811377	1.3971	1.35411	1.21316
PF00505 HMG (high mobility group) box	0.102587	2.6	P30681	127	K	1.56247	0.00507653	Q3	High mobility group protein B2 OS=Mus musculus OX=10090 GN=Hmgb2 PE=1 SV=3	Hmgb2	_IKIEHPGLSIGDTAK[Acetyl (K)]K_	1	61.7731	67.7831	74.8192	86.907	71.505	76.8935	0.745983	0.82683	0.8499	1.44013	1.1588	1.18648
PF00505 HMG (high mobility group) box	0.102587	2.6	Q08943	421	K	1.65371	0.000414037	Q3	FACT complex subunit SSRP1 OS=Mus musculus OX=10090 GN=Ssrp1 PE=1 SV=2	Ssrp1	_LFDFVNAK[Acetyl (K)]K_	1	246.237	254.355	294.908	388.882	389.691	370.378	0.748443	0.714463	0.835973	1.27486	1.26087	1.26597
PF00538 linker histone H1 and H5 family	0.0227754	4.54	P10922	55	K	1.67103	0.0329466	Q3	Histone H1.0 OS=Mus musculus OX=10090 GN=H1-0 PE=2 SV=4	H1-0	_YIK[Acetyl (K)]SHYK_	1	4151.32	5385.34	3893.47	4835.51	5669.35	7273.75	0.733967	0.899165	0.681247	1.03489	1.2036	1.6289
PF00538 linker histone H1 and H5 family	0.0227754	4.54	P43275	54	K	1.62978	0.000587356	Q3	Histone H1.1 OS=Mus musculus OX=10090 GN=H1-1 PE=1 SV=2	H1-1	_KKPAGPSVSELIVQAVSSSK[Acetyl (K)]ER_	1	721.333	696.611	737.898	832.429	693.9	825.139	0.819602	0.741725	0.836723	1.38788	1.27093	1.2495
PF00538 linker histone H1 and H5 family	0.0227754	4.54	Q3TEA8	274	K	1.78357	0.0203531	Q3	Heterochromatin protein 1-binding protein 3 OS=Mus musculus OX=10090 GN=Hp1bp3 PE=1 SV=1	Hp1bp3	_LC[Carbamidomethyl (C)]EPK[Acetyl (K)]EASYSLIR_	1	66.9832	94.1513		154.077	144.099	137.176	0.578254	0.789039		1.31997	1.21432	1.12372
PF00549 CoA-ligase	0.00208951	9.09	Q9WUM5	48	K	1.5041	0.0176579	Q3	Succinate--CoA ligase [ADP/GDP-forming] subunit alpha, mitochondrial OS=Mus musculus OX=10090 GN=Suclg1 PE=1 SV=4	Suclg1	_K[Acetyl (K)]HIYIDK_	1	433.712	365.074	357.188	666.335	665.769	621.372	0.912835	0.746772	0.724852	1.04931	1.36288	1.17426
PF00549 CoA-ligase	0.00208951	9.09	Q9Z2I8	424	K	1.71731	0.00784415	Q3	Succinate--CoA ligase [GDP-forming] subunit beta, mitochondrial OS=Mus musculus OX=10090 GN=Suclg2 PE=1 SV=3	Suclg2	_SSGLPITSAVDLEDAAK[Acetyl (K)]K_	1	322.469	322.182	325.238	859.731	750.258	585.448	0.702005	0.68074	0.747295	1.41232	1.25432	0.991288
PF00549 CoA-ligase	0.00208951	9.09	Q9Z2I9	143	K	1.91835	0.00148645	Q3	Succinate--CoA ligase [ADP-forming] subunit beta, mitochondrial OS=Mus musculus OX=10090 GN=Sucla2 PE=1 SV=2	Sucla2	_LITK[Acetyl (K)]QTGEK_	1	710.906	647.695	775.232	1660.9	1488.01	1409.03	0.674918	0.614439	0.734902	1.45864	1.25946	1.16514
PF00587 tRNA synthetase class II core domain (G, H, P, S and T)	0.108046	3.46	Q8CGC7	341	K	1.63465	0.00683804	Q3	Bifunctional glutamate/proline--tRNA ligase OS=Mus musculus OX=10090 GN=Eprs1 PE=1 SV=4	Eprs1	_AK[Acetyl (K)]IDMSSNNGC[Carbamidomethyl (C)]MR_	1	41.0521	38.715	39.9349	83.4494	70.6657	61.7878	0.784436	0.712144	0.755451	1.42794	1.20782	1.04551
PF00587 tRNA synthetase class II core domain (G, H, P, S and T)	0.108046	3.46	Q9CZD3	209	K	1.69226	0.0439758	Q3	Glycine--tRNA ligase OS=Mus musculus OX=10090 GN=Gars1 PE=1 SV=1	Gars1	_ADHLLK[Acetyl (K)]AHLQK_	1		16.1075	17.3411	24.4715	30.1595	20.0282		0.704531	0.742038	1.17908	1.49536	0.997513
PF00626 Gelsolin repeat	0.166285	2.69	Q60604	137	K	1.59249	0.00778508	Q3	Scinderin OS=Mus musculus OX=10090 GN=Scin PE=1 SV=3	Scin	_AGGVASGLNHVLTNDLTAK[Acetyl (K)]R_	1	138.66	151.873	125.691	349.4	285.39	355.447	0.73344	0.816705	0.664941	1.25789	1.01178	1.25783
PF00626 Gelsolin repeat	0.166285	2.69	Q62468	3	K	1.77812	0.0445907	Q3	Villin-1 OS=Mus musculus OX=10090 GN=Vil1 PE=1 SV=3	Vil1	_[Acetyl (Protein N-term)]TK[Acetyl (K)]LNAQVK_	1	418.69	211.094	285.325	683.219	746.998	592.785	0.967395	0.484022	0.645899	1.28319	1.3594	1.0867
PF00626 Gelsolin repeat	0.166285	2.69	Q62468	254	K	1.7568	0.0013674	Q3	Villin-1 OS=Mus musculus OX=10090 GN=Vil1 PE=1 SV=3	Vil1	_AALK[Acetyl (K)]LYHVSDSEGK_	1	221.616	200.104	225.604	411.204	522.822	479.537	0.730007	0.654121	0.72809	1.10104	1.35643	1.25328
PF00630 Filamin/ABP280 repeat	0.0151475	5.19	Q80X90	2566	K	1.57782	0.00509933	Q3	Filamin-B OS=Mus musculus OX=10090 GN=Flnb PE=1 SV=3	Flnb	_HVGK[Acetyl (K)]QQYNVTYVVK_	1	31.2867	36.2257	35.3614	60.5915		60.5155	0.737956	0.85003	0.852648	1.29553		1.27173
PF00630 Filamin/ABP280 repeat	0.0151475	5.19	Q8BTM8	58	K	1.73723	2.10751e-06	Q3	Filamin-A OS=Mus musculus OX=10090 GN=Flna PE=1 SV=5	Flna	_WC[Carbamidomethyl (C)]NEHLK[Acetyl (K)]C[Carbamidomethyl (C)]VSK_	1	3502.01	3533.73	3671.08	5187	5072.02	5132.92	0.734351	0.747219	0.767645	1.29324	1.31047	1.30369
PF00630 Filamin/ABP280 repeat	0.0151475	5.19	Q8BTM8	268	K	1.88548	0.0190058	Q3	Filamin-A OS=Mus musculus OX=10090 GN=Flna PE=1 SV=5	Flna	_AK[Acetyl (K)]LKPGAPLRPK_	1	3609.59	5802.77	3912.48	6298.82	6411.63	8095.55	0.578784	0.938259	0.625591	1.20086	1.26674	1.57228
PF00630 Filamin/ABP280 repeat	0.0151475	5.19	Q8BTM8	1450	K	1.94047	0.0481977	Q3	Filamin-A OS=Mus musculus OX=10090 GN=Flna PE=1 SV=5	Flna	_VPVHDVTDASK[Acetyl (K)]VK_	1	598.613	553.243	421.407	1125.66	846.767	559.642	0.798001	0.743708	0.560195	1.78419	1.39086	0.903634
PF00630 Filamin/ABP280 repeat	0.0151475	5.19	Q8VHX6	488	K	1.67787	0.0225543	Q3	Filamin-C OS=Mus musculus OX=10090 GN=Flnc PE=1 SV=3	Flnc	_GLQPK[Acetyl (K)]GVR_	1	93.662	94.1034		156.31	120.801	118.368	0.733692	0.740987		1.4701	1.13481	1.10657
PF00630 Filamin/ABP280 repeat	0.0151475	5.19	Q8VHX6	511	K	1.55706	0.00136215	Q3	Filamin-C OS=Mus musculus OX=10090 GN=Flnc PE=1 SV=3	Flnc	_GAGSGELK[Acetyl (K)]VTVK_	1	2155.18	2016.43	2123.04	2972.98	2764.87	2504.86	0.812794	0.764424	0.814488	1.34617	1.25048	1.12739
PF00632 HECT-domain (ubiquitin-transferase)	0.323454	1.73	P46935	92	K	1.67803	0.000319761	Q3	E3 ubiquitin-protein ligase NEDD4 OS=Mus musculus OX=10090 GN=Nedd4 PE=1 SV=3	Nedd4	_VIAGIGLAK[Acetyl (K)]K_	1	108.934	120.634	112.775	189.307	197.239	199.158	0.711683	0.798347	0.726178	1.1891	1.25611	1.30722
PF00632 HECT-domain (ubiquitin-transferase)	0.323454	1.73	Q7TMY8	3345	K	1.97803	0.000179813	Q3	E3 ubiquitin-protein ligase HUWE1 OS=Mus musculus OX=10090 GN=Huwe1 PE=1 SV=5	Huwe1	_HVLDTLIQLAK[Acetyl (K)]VFPSHFTQQR_	1	62.1502	63.4995	66.7944	122.668	116.161	137.313	0.635618	0.685422	0.697713	1.29209	1.25783	1.44324
PF00652 Ricin-type beta-trefoil lectin domain	0.108046	3.46	O08912	172	K	1.5196	0.0427027	Q3	Polypeptide N-acetylgalactosaminyltransferase 1 OS=Mus musculus OX=10090 GN=Galnt1 PE=1 SV=1	Galnt1	_RPLESYVK[Acetyl (K)]K_	1	93.0633	98.5698	80.8836	142.031	110.263	159.299	0.844427	0.837506	0.707483	1.18567	0.960367	1.48492
PF00652 Ricin-type beta-trefoil lectin domain	0.108046	3.46	Q61830	1110	K	1.66666	0.0301529	Q3	Macrophage mannose receptor 1 OS=Mus musculus OX=10090 GN=Mrc1 PE=1 SV=2	Mrc1	_SSYSLMK[Acetyl (K)]LK_	1	110.91	73.3429	106.193	160.813	162.841	192.118	0.887921	0.554678	0.796068	1.17143	1.13242	1.42725
PF00725 3-hydroxyacyl-CoA dehydrogenase, C-terminal domain	0.0364059	6.06	Q8BMS1	540	K	1.9244	0.0201051	Q3	Trifunctional enzyme subunit alpha, mitochondrial OS=Mus musculus OX=10090 GN=Hadha PE=1 SV=1	Hadha	_VIIVVK[Acetyl (K)]DGPGFYTTR_	1	1661.83	1503.7	2328.49	3099.54	4107.2	3725.99	0.605969	0.547344	0.89702	1.11499	1.55373	1.27693
PF00725 3-hydroxyacyl-CoA dehydrogenase, C-terminal domain	0.0364059	6.06	Q9DBM2	252	K	1.71171	0.00368976	Q3	Peroxisomal bifunctional enzyme OS=Mus musculus OX=10090 GN=Ehhadh PE=1 SV=4	Ehhadh	_EEAK[Acetyl (K)]LFMYLR_	1	107.156	101.332	114.635	193.375	226.172	171.404	0.758496	0.692173	0.743625	1.21154	1.45123	1.09323
PF00749 tRNA synthetases class I (E and Q), catalytic domain	0.0192477	8.08	Q8BML9	496	K	1.87244	0.00313479	Q3	Glutamine--tRNA ligase OS=Mus musculus OX=10090 GN=Qars1 PE=1 SV=1	Qars1	_LNLHYAVVSK[Acetyl (K)]R_	1	301.106	328.379	302.366	544.363	610.508	767.838	0.653792	0.715967	0.687341	1.10934	1.22018	1.52228
PF00749 tRNA synthetases class I (E and Q), catalytic domain	0.0192477	8.08	Q8BML9	498	K	1.68531	0.000318639	Q3	Glutamine--tRNA ligase OS=Mus musculus OX=10090 GN=Qars1 PE=1 SV=1	Qars1	_K[Acetyl (K)]ILQLVAAGAVR_	1	660.368	596.065	643.233	1211.21	1176.72	1135.34	0.754766	0.684094	0.769685	1.29928	1.23797	1.18483
PF00749 tRNA synthetases class I (E and Q), catalytic domain	0.0192477	8.08	Q8CGC7	341	K	1.63465	0.00683804	Q3	Bifunctional glutamate/proline--tRNA ligase OS=Mus musculus OX=10090 GN=Eprs1 PE=1 SV=4	Eprs1	_AK[Acetyl (K)]IDMSSNNGC[Carbamidomethyl (C)]MR_	1	41.0521	38.715	39.9349	83.4494	70.6657	61.7878	0.784436	0.712144	0.755451	1.42794	1.20782	1.04551
PF00787 PX domain	0.420379	1.65	Q3UHD6	206	K	1.81143	0.00650329	Q3	Sorting nexin-27 OS=Mus musculus OX=10090 GN=Snx27 PE=1 SV=2	Snx27	_EFAILHQNLK[Acetyl (K)]R_	1	82.1631	115.94	96.0579	183.568	168.213	165.002	0.594451	0.869941	0.683997	1.33846	1.20969	1.3435
PF00787 PX domain	0.420379	1.65	Q6PHS6	218	K	1.5515	0.0456426	Q3	Sorting nexin-13 OS=Mus musculus OX=10090 GN=Snx13 PE=2 SV=1	Snx13	_DLVC[Carbamidomethyl (C)]TSPK[Acetyl (K)]DEEGFLR_	1	36.1558	30.4894	36.3805	50.8626	49.4597	47.8293	0.87014	0.640388	0.897147	1.29663	1.44027	0.998607
PF00787 PX domain	0.420379	1.65	Q80TM9	192	K	1.61145	0.0292561	Q3	Nischarin OS=Mus musculus OX=10090 GN=Nisch PE=1 SV=2	Nisch	_YLK[Acetyl (K)]VSGTEGPFGTSNIK_	1	601.709	473.955	483.453	833.876	582.008	848.704	0.883007	0.709766	0.731692	1.36796	0.963207	1.4146
PF00788 Ras association (RalGDS/AF-6) domain	0.0431366	3.64	Q3UHD6	206	K	1.81143	0.00650329	Q3	Sorting nexin-27 OS=Mus musculus OX=10090 GN=Snx27 PE=1 SV=2	Snx27	_EFAILHQNLK[Acetyl (K)]R_	1	82.1631	115.94	96.0579	183.568	168.213	165.002	0.594451	0.869941	0.683997	1.33846	1.20969	1.3435
PF00788 Ras association (RalGDS/AF-6) domain	0.0431366	3.64	Q8BZ05	600	K	1.92022	0.0234266	Q3	Arf-GAP with Rho-GAP domain, ANK repeat and PH domain-containing protein 2 OS=Mus musculus OX=10090 GN=Arap2 PE=1 SV=2	Arap2	_AK[Acetyl (K)]IFTVLR_	1	123.996	83.3683	107.426	196.214	241.3	214.535	0.90349	0.505498	0.649703	1.31017	1.51649	1.12647
PF00788 Ras association (RalGDS/AF-6) domain	0.0431366	3.64	Q9QZQ1	510	K	1.63695	0.00319782	Q3	Afadin OS=Mus musculus OX=10090 GN=Afdn PE=1 SV=3	Afdn	_FVDPIQDHVLSK[Acetyl (K)]R_	1	1180.21	1015.24	1311.85	2061.31	1864.63	1788.95	0.737687	0.669841	0.868865	1.29231	1.23012	1.20391
PF00932 Lamin Tail Domain	0.0192477	8.08	P14733	390	K	1.50402	0.000492195	Q3	Lamin-B1 OS=Mus musculus OX=10090 GN=Lmnb1 PE=1 SV=3	Lmnb1	_LK[Acetyl (K)]LSPSPSSR_	1	1871.45	1609.55	1807.87	2396.26	2275.08	2428.29	0.828481	0.751506	0.84319	1.24047	1.17491	1.22911
PF00932 Lamin Tail Domain	0.0192477	8.08	P48678	108	K	1.8597	0.00613482	Q3	Prelamin-A/C OS=Mus musculus OX=10090 GN=Lmna PE=1 SV=2	Lmna	_LQLELSK[Acetyl (K)]VR_	1	1029.6	754.529	1089.98	1618.47	1610.1	1470.47	0.762088	0.561857	0.815987	1.39928	1.33378	1.24657
PF01287 Eukaryotic elongation factor 5A hypusine, DNA-binding OB fold	0.0067869	12.12	P63242	47	K	1.65973	0.0266921	Q3	Eukaryotic translation initiation factor 5A-1 OS=Mus musculus OX=10090 GN=Eif5a PE=1 SV=2	Eif5a	_IVEMSTSK[Acetyl (K)]TGK_	1	1897.11	1414.43	1723.36	3419.13	2891.05	2249.72	0.845184	0.663704	0.739949	1.51426	1.24154	0.976657
PF01287 Eukaryotic elongation factor 5A hypusine, DNA-binding OB fold	0.0067869	12.12	Q8BGY2	47	K	1.75292	0.0227549	Q3	Eukaryotic translation initiation factor 5A-2 OS=Mus musculus OX=10090 GN=Eif5a2 PE=1 SV=3	Eif5a2	_IVEMSTSK[Acetyl (K)]TGK_	1	1897.11	1414.43	1723.36	3419.13	2891.05	2249.72	0.865251	0.619564	0.712865	1.60835	1.13458	1.10944
PF01287 Eukaryotic elongation factor 5A hypusine, DNA-binding OB fold	0.0067869	12.12	Q8BGY2	67	K	1.57939	0.0180294	Q3	Eukaryotic translation initiation factor 5A-2 OS=Mus musculus OX=10090 GN=Eif5a2 PE=1 SV=3	Eif5a2	_VHLVGIDIFTGK[Acetyl (K)]K_	1	3103.1	2417.87	2663.08	4154.95	4108.9	4219.56	0.930961	0.696667	0.724603	1.28563	1.06069	1.36876
PF01583 Adenylylsulphate kinase	0.0067869	12.12	O88428	358	K	1.65605	0.0041625	Q3	Bifunctional 3'-phosphoadenosine 5'-phosphosulfate synthase 2 OS=Mus musculus OX=10090 GN=Papss2 PE=1 SV=2	Papss2	_VWGTATAK[Acetyl (K)]HPHIK_	1	192.934	164.484	186.777	266.99	325.901	281.854	0.824985	0.679257	0.764945	1.14208	1.41315	1.20267
PF01583 Adenylylsulphate kinase	0.0067869	12.12	O88428	455	K	1.81637	0.0312127	Q3	Bifunctional 3'-phosphoadenosine 5'-phosphosulfate synthase 2 OS=Mus musculus OX=10090 GN=Papss2 PE=1 SV=2	Papss2	_HPVLLLHPLGGWTK[Acetyl (K)]DDDVPLEWR_	1	165.072	157.902	200.821	411.842	270.617	240.277	0.692385	0.639638	0.806776	1.7281	1.15105	1.0057
PF01583 Adenylylsulphate kinase	0.0067869	12.12	O88428	563	K	1.8745	0.0144414	Q3	Bifunctional 3'-phosphoadenosine 5'-phosphosulfate synthase 2 OS=Mus musculus OX=10090 GN=Papss2 PE=1 SV=2	Papss2	_VAAYNK[Acetyl (K)]IK_	1	18253.2	11047.9	15423.1	28441.7	26131.4	27011.8	0.876811	0.512528	0.709592	1.36674	1.2729	1.29481
PF01583 Adenylylsulphate kinase	0.0067869	12.12	Q60967	567	K	1.68048	0.00544976	Q3	Bifunctional 3'-phosphoadenosine 5'-phosphosulfate synthase 1 OS=Mus musculus OX=10090 GN=Papss1 PE=1 SV=1	Papss1	_VAAYNK[Acetyl (K)]K[Acetyl (K)]K_	1	604.439	440.772	504.669	1012.52	937.345	1025.45	0.852609	0.622325	0.726513	1.25325	1.15829	1.28796
PF01583 Adenylylsulphate kinase	0.0067869	12.12	Q60967	568	K	1.68048	0.00544976	Q3	Bifunctional 3'-phosphoadenosine 5'-phosphosulfate synthase 1 OS=Mus musculus OX=10090 GN=Papss1 PE=1 SV=1	Papss1	_VAAYNK[Acetyl (K)]K[Acetyl (K)]K_	1	604.439	440.772	504.669	1012.52	937.345	1025.45	0.852609	0.622325	0.726513	1.25325	1.15829	1.28796
PF01747 ATP-sulfurylase	0.0067869	12.12	O88428	358	K	1.65605	0.0041625	Q3	Bifunctional 3'-phosphoadenosine 5'-phosphosulfate synthase 2 OS=Mus musculus OX=10090 GN=Papss2 PE=1 SV=2	Papss2	_VWGTATAK[Acetyl (K)]HPHIK_	1	192.934	164.484	186.777	266.99	325.901	281.854	0.824985	0.679257	0.764945	1.14208	1.41315	1.20267
PF01747 ATP-sulfurylase	0.0067869	12.12	O88428	455	K	1.81637	0.0312127	Q3	Bifunctional 3'-phosphoadenosine 5'-phosphosulfate synthase 2 OS=Mus musculus OX=10090 GN=Papss2 PE=1 SV=2	Papss2	_HPVLLLHPLGGWTK[Acetyl (K)]DDDVPLEWR_	1	165.072	157.902	200.821	411.842	270.617	240.277	0.692385	0.639638	0.806776	1.7281	1.15105	1.0057
PF01747 ATP-sulfurylase	0.0067869	12.12	O88428	563	K	1.8745	0.0144414	Q3	Bifunctional 3'-phosphoadenosine 5'-phosphosulfate synthase 2 OS=Mus musculus OX=10090 GN=Papss2 PE=1 SV=2	Papss2	_VAAYNK[Acetyl (K)]IK_	1	18253.2	11047.9	15423.1	28441.7	26131.4	27011.8	0.876811	0.512528	0.709592	1.36674	1.2729	1.29481
PF01747 ATP-sulfurylase	0.0067869	12.12	Q60967	567	K	1.68048	0.00544976	Q3	Bifunctional 3'-phosphoadenosine 5'-phosphosulfate synthase 1 OS=Mus musculus OX=10090 GN=Papss1 PE=1 SV=1	Papss1	_VAAYNK[Acetyl (K)]K[Acetyl (K)]K_	1	604.439	440.772	504.669	1012.52	937.345	1025.45	0.852609	0.622325	0.726513	1.25325	1.15829	1.28796
PF01747 ATP-sulfurylase	0.0067869	12.12	Q60967	568	K	1.68048	0.00544976	Q3	Bifunctional 3'-phosphoadenosine 5'-phosphosulfate synthase 1 OS=Mus musculus OX=10090 GN=Papss1 PE=1 SV=1	Papss1	_VAAYNK[Acetyl (K)]K[Acetyl (K)]K_	1	604.439	440.772	504.669	1012.52	937.345	1025.45	0.852609	0.622325	0.726513	1.25325	1.15829	1.28796
PF01835 MG2 domain	0.0574066	4.85	P01027	1589	K	1.58425	0.0459504	Q3	Complement C3 OS=Mus musculus OX=10090 GN=C3 PE=1 SV=3	C3	_FISHIK[Acetyl (K)]C[Carbamidomethyl (C)]R_	1	150.322	265.302	199.646	177.285	157.771	180.438	0.611505	1.06204	0.820767	1.36985	1.17786	1.4039
PF01835 MG2 domain	0.0574066	4.85	Q61838	913	K	1.9003	0.0134418	Q3	Pregnancy zone protein OS=Mus musculus OX=10090 GN=Pzp PE=1 SV=3	Pzp	_DTVVK[Acetyl (K)]SVIVEPEGIEK_	1	51.9878	77.4558	52.1253	95.5051	72.8633	85.6745	0.63018	0.910873	0.629266	1.57882	1.15012	1.39532
PF02037 SAP domain	0.228468	2.2	Q00PI9	289	K	1.53251	0.0037296	Q3	Heterogeneous nuclear ribonucleoprotein U-like protein 2 OS=Mus musculus OX=10090 GN=Hnrnpul2 PE=1 SV=2	Hnrnpul2	_GK[Acetyl (K)]VC[Carbamidomethyl (C)]FEAK_	1	699.777	900.268	790.036	1371.69	1382	1266.25	0.693238	0.870211	0.78173	1.23518	1.2241	1.13472
PF02037 SAP domain	0.228468	2.2	Q8VEK3	309	K	1.68656	5.02898e-06	Q3	Heterogeneous nuclear ribonucleoprotein U OS=Mus musculus OX=10090 GN=Hnrnpu PE=1 SV=1	Hnrnpu	_GK[Acetyl (K)]VC[Carbamidomethyl (C)]FEMK_	1	2767.9	2661.11	2872.71	4645.61	4526.44	4609.38	0.74382	0.72836	0.765435	1.26473	1.24141	1.26773
PF02037 SAP domain	0.228468	2.2	Q8VEK3	319	K	1.67988	0.000334269	Q3	Heterogeneous nuclear ribonucleoprotein U OS=Mus musculus OX=10090 GN=Hnrnpu PE=1 SV=1	Hnrnpu	_VTEK[Acetyl (K)]IPVR_	1	1025.76	1147.55	1063.85	1859.15	1792.99	1705.27	0.708271	0.807037	0.728339	1.30048	1.26349	1.20508
PF02469 Fasciclin domain	0.0192477	8.08	Q62009	504	K	1.56741	0.0115409	Q3	Periostin OS=Mus musculus OX=10090 GN=Postn PE=1 SV=2	Postn	_SLHDK[Acetyl (K)]LR_	1	2158.3	1779.94	2324.38	2962.76	2851.42	3627.5	0.823086	0.656628	0.866467	1.1412	1.16744	1.3688
PF02469 Fasciclin domain	0.0192477	8.08	Q8R4Y4	1791	K	1.68564	0.0431529	Q3	Stabilin-1 OS=Mus musculus OX=10090 GN=Stab1 PE=1 SV=1	Stab1	_DK[Acetyl (K)]LAAILR_	1	46.2018	28.925	50.4327	67.9163	75.9431	88.9426	0.796645	0.528311	0.881861	1.02881	1.26221	1.42889
PF02736 Myosin N-terminal SH3-like domain	0.0192477	8.08	O08638	689	K	1.58518	0.035236	Q3	Myosin-11 OS=Mus musculus OX=10090 GN=Myh11 PE=1 SV=1	Myh11	_SGK[Acetyl (K)]LDAFLVLEQLR_	1	3994.35	2556.51	3372.03	3723.1	4662.13	4778.66	0.949563	0.603729	0.815023	1.07874	1.33105	1.34442
PF02736 Myosin N-terminal SH3-like domain	0.0192477	8.08	O08638	1394	K	1.61837	0.0119341	Q3	Myosin-11 OS=Mus musculus OX=10090 GN=Myh11 PE=1 SV=1	Myh11	_KLQDFASTIEVMEEGK[Acetyl (K)]K_	1	414.605	548.106	453.69	675.566	684.106	552.362	0.683652	0.897805	0.760608	1.35769	1.35474	1.07789
PF02736 Myosin N-terminal SH3-like domain	0.0192477	8.08	Q8VDD5	1392	K	1.64108	0.0360756	Q3	Myosin-9 OS=Mus musculus OX=10090 GN=Myh9 PE=1 SV=4	Myh9	_LQK[Acetyl (K)]DLEGLSQR_	1	288.499	322.832	336.69	635.66	557.31	386.069	0.698736	0.758555	0.809587	1.48808	1.32021	0.911828
PF02737 3-hydroxyacyl-CoA dehydrogenase, NAD binding domain	0.0364059	6.06	Q8BMS1	540	K	1.9244	0.0201051	Q3	Trifunctional enzyme subunit alpha, mitochondrial OS=Mus musculus OX=10090 GN=Hadha PE=1 SV=1	Hadha	_VIIVVK[Acetyl (K)]DGPGFYTTR_	1	1661.83	1503.7	2328.49	3099.54	4107.2	3725.99	0.605969	0.547344	0.89702	1.11499	1.55373	1.27693
PF02737 3-hydroxyacyl-CoA dehydrogenase, NAD binding domain	0.0364059	6.06	Q9DBM2	252	K	1.71171	0.00368976	Q3	Peroxisomal bifunctional enzyme OS=Mus musculus OX=10090 GN=Ehhadh PE=1 SV=4	Ehhadh	_EEAK[Acetyl (K)]LFMYLR_	1	107.156	101.332	114.635	193.375	226.172	171.404	0.758496	0.692173	0.743625	1.21154	1.45123	1.09323
PF02770 Acyl-CoA dehydrogenase, middle domain	0.069982	3.03	P51174	333	K	1.59805	0.00546134	Q3	Long-chain specific acyl-CoA dehydrogenase, mitochondrial OS=Mus musculus OX=10090 GN=Acadl PE=1 SV=2	Acadl	_TVAHIQTVQHK[Acetyl (K)]LAELK_	1	1401.49	1390.52	1414.5	2175.54	2165.24	2675.58	0.783143	0.749524	0.768521	1.1182	1.12075	1.43847
PF02770 Acyl-CoA dehydrogenase, middle domain	0.069982	3.03	P51174	358	K	1.56971	0.039724	Q3	Long-chain specific acyl-CoA dehydrogenase, mitochondrial OS=Mus musculus OX=10090 GN=Acadl PE=1 SV=2	Acadl	_AFVDSC[Carbamidomethyl (C)]LQLHETK[Acetyl (K)]R_	1	1321.58	1238.74	1378.68	2689.1	2212.65	1591.56	0.794453	0.718308	0.805823	1.48691	1.23207	0.920515
PF02770 Acyl-CoA dehydrogenase, middle domain	0.069982	3.03	Q60759	371	K	1.56292	0.0482458	Q3	Glutaryl-CoA dehydrogenase, mitochondrial OS=Mus musculus OX=10090 GN=Gcdh PE=1 SV=2	Gcdh	_ATPEMVSMLK[Acetyl (K)]R_	1	191.666	150.001	234.326	373.684	304.68	327.866	0.791822	0.604034	0.926166	1.44396	1.02111	1.16406
PF02770 Acyl-CoA dehydrogenase, middle domain	0.069982	3.03	Q80XL6	166	K	1.65761	0.0195412	Q3	Acyl-CoA dehydrogenase family member 11 OS=Mus musculus OX=10090 GN=Acad11 PE=1 SV=2	Acad11	_LDK[Acetyl (K)]YGTGVGYC[Carbamidomethyl (C)]K_	1	36.7891	37.799	28.5253	86.6624	72.2066	61.3428	0.793866	0.795769	0.59949	1.4203	1.18653	1.02189
PF02771 Acyl-CoA dehydrogenase, N-terminal domain	0.055787	3.31	P51174	333	K	1.59805	0.00546134	Q3	Long-chain specific acyl-CoA dehydrogenase, mitochondrial OS=Mus musculus OX=10090 GN=Acadl PE=1 SV=2	Acadl	_TVAHIQTVQHK[Acetyl (K)]LAELK_	1	1401.49	1390.52	1414.5	2175.54	2165.24	2675.58	0.783143	0.749524	0.768521	1.1182	1.12075	1.43847
PF02771 Acyl-CoA dehydrogenase, N-terminal domain	0.055787	3.31	P51174	358	K	1.56971	0.039724	Q3	Long-chain specific acyl-CoA dehydrogenase, mitochondrial OS=Mus musculus OX=10090 GN=Acadl PE=1 SV=2	Acadl	_AFVDSC[Carbamidomethyl (C)]LQLHETK[Acetyl (K)]R_	1	1321.58	1238.74	1378.68	2689.1	2212.65	1591.56	0.794453	0.718308	0.805823	1.48691	1.23207	0.920515
PF02771 Acyl-CoA dehydrogenase, N-terminal domain	0.055787	3.31	Q60759	371	K	1.56292	0.0482458	Q3	Glutaryl-CoA dehydrogenase, mitochondrial OS=Mus musculus OX=10090 GN=Gcdh PE=1 SV=2	Gcdh	_ATPEMVSMLK[Acetyl (K)]R_	1	191.666	150.001	234.326	373.684	304.68	327.866	0.791822	0.604034	0.926166	1.44396	1.02111	1.16406
PF02771 Acyl-CoA dehydrogenase, N-terminal domain	0.055787	3.31	Q80XL6	166	K	1.65761	0.0195412	Q3	Acyl-CoA dehydrogenase family member 11 OS=Mus musculus OX=10090 GN=Acad11 PE=1 SV=2	Acad11	_LDK[Acetyl (K)]YGTGVGYC[Carbamidomethyl (C)]K_	1	36.7891	37.799	28.5253	86.6624	72.2066	61.3428	0.793866	0.795769	0.59949	1.4203	1.18653	1.02189
PF02779 Transketolase, pyrimidine binding domain	0.0364059	6.06	P40142	232	K	1.57822	0.0257728	Q3	Transketolase OS=Mus musculus OX=10090 GN=Tkt PE=1 SV=1	Tkt	_AFGQAK[Acetyl (K)]HQPTAIIAK_	1	625.192	441.341	622.616	1079.23	1006.52	887.533	0.833308	0.589816	0.878176	1.2896	1.25328	1.08908
PF02779 Transketolase, pyrimidine binding domain	0.0364059	6.06	P40142	314	K	1.55202	0.00116862	Q3	Transketolase OS=Mus musculus OX=10090 GN=Tkt PE=1 SV=1	Tkt	_VGDK[Acetyl (K)]IATR_	1	3443.48	3129.96	3431.74	5679.48	5496.14	6110.09	0.784123	0.71462	0.826933	1.15943	1.16917	1.2809
PF02779 Transketolase, pyrimidine binding domain	0.0364059	6.06	P40142	526	K	1.79959	0.00681447	Q3	Transketolase OS=Mus musculus OX=10090 GN=Tkt PE=1 SV=1	Tkt	_KDK[Acetyl (K)]ISIR_	0.998174	224.407	195.232	184.3	371.496	348.787	486.842	0.770028	0.671693	0.669215	1.14281	1.11806	1.53795
PF02779 Transketolase, pyrimidine binding domain	0.0364059	6.06	Q60597	401	K	1.88783	0.0117407	Q3	2-oxoglutarate dehydrogenase complex component E1 OS=Mus musculus OX=10090 GN=Ogdh PE=1 SV=3	Ogdh	_TKAEQFYC[Carbamidomethyl (C)]GDTEGK[Acetyl (K)]K_	1	32.3699	40.3437	40.2716	70.2938	61.3871		0.628979	0.785149	0.823112	1.49263	1.32305
PF02786 Carbamoyl-phosphate synthase L chain, ATP binding domain	0.108046	3.46	Q05920	442	K	1.65679	0.00640715	Q3	Pyruvate carboxylase, mitochondrial OS=Mus musculus OX=10090 GN=Pc PE=1 SV=1	Pc	_DHPTAATK[Acetyl (K)]MSR_	1	127.947	170.717	167.99	230.681	238.083	268.286	0.635091	0.825013	0.810305	1.16542	1.22239	1.37377
PF02786 Carbamoyl-phosphate synthase L chain, ATP binding domain	0.108046	3.46	Q05920	589	K	1.71225	0.0246192	Q3	Pyruvate carboxylase, mitochondrial OS=Mus musculus OX=10090 GN=Pc PE=1 SV=1	Pc	_K[Acetyl (K)]IAPYVAHNFNK_	1	224.068	140.27	213.52	319.437	334.871	292.034	0.878341	0.535336	0.813356	1.27448	1.35781	1.18094
PF02786 Carbamoyl-phosphate synthase L chain, ATP binding domain	0.108046	3.46	Q8C196	219	K	1.88825	0.0126056	Q3	Carbamoyl-phosphate synthase [ammonia], mitochondrial OS=Mus musculus OX=10090 GN=Cps1 PE=1 SV=2	Cps1	_GNPTK[Acetyl (K)]VVAVDC[Carbamidomethyl (C)]GIK_	1	123.768	114.555			57.6271	56.8058	0.871934	0.796641			1.62014	1.53054
PF02807 ATP:guanido phosphotransferase, N-terminal domain	0.0192477	8.08	P30275	338	K	1.84814	0.04321	Q3	Creatine kinase U-type, mitochondrial OS=Mus musculus OX=10090 GN=Ckmt1 PE=1 SV=1	Ckmt1	_LPLLSK[Acetyl (K)]DNR_	1	265.402	132.479	267.793	1114.61	1033.16	1054.16	0.741422	0.376004	0.741269	1.15031	1.13787	1.14694
PF02807 ATP:guanido phosphotransferase, N-terminal domain	0.0192477	8.08	Q04447	304	K	1.81236	0.000424622	Q3	Creatine kinase B-type OS=Mus musculus OX=10090 GN=Ckb PE=1 SV=1	Ckb	_LPHLGK[Acetyl (K)]HEK_	1	4079.85	4079.06	4229.86	6084.02	5826.29	5264.36	0.747225	0.715557	0.757383	1.42684	1.39101	1.20588
PF02864 STAT protein, DNA binding domain	0.0815033	4.04	P42227	363	K	1.84449	0.0259354	Q3	Signal transducer and activator of transcription 3 OS=Mus musculus OX=10090 GN=Stat3 PE=1 SV=2	Stat3	_FPELNYQLK[Acetyl (K)]IK_	1	163.647	134.218	245.254	295.471	399.111	375.987	0.645185	0.517007	0.922174	1.13216	1.45879	1.25364
PF02864 STAT protein, DNA binding domain	0.0815033	4.04	P42232	359	K	1.6346	0.0340525	Q3	Signal transducer and activator of transcription 5B OS=Mus musculus OX=10090 GN=Stat5b PE=1 SV=1	Stat5b	_LLVGGK[Acetyl (K)]LNVHMNPPQVK_	1	65.1574	52.291	71.2892	76.3093	78.3503	109.565	0.824439	0.619634	0.880105	1.15931	1.08341	1.55638
PF02865 STAT protein, protein interaction domain	0.0815033	4.04	P42227	363	K	1.84449	0.0259354	Q3	Signal transducer and activator of transcription 3 OS=Mus musculus OX=10090 GN=Stat3 PE=1 SV=2	Stat3	_FPELNYQLK[Acetyl (K)]IK_	1	163.647	134.218	245.254	295.471	399.111	375.987	0.645185	0.517007	0.922174	1.13216	1.45879	1.25364
PF02865 STAT protein, protein interaction domain	0.0815033	4.04	P42232	359	K	1.6346	0.0340525	Q3	Signal transducer and activator of transcription 5B OS=Mus musculus OX=10090 GN=Stat5b PE=1 SV=1	Stat5b	_LLVGGK[Acetyl (K)]LNVHMNPPQVK_	1	65.1574	52.291	71.2892	76.3093	78.3503	109.565	0.824439	0.619634	0.880105	1.15931	1.08341	1.55638
PF03129 Anticodon binding domain	0.136469	3.03	Q8CGC7	341	K	1.63465	0.00683804	Q3	Bifunctional glutamate/proline--tRNA ligase OS=Mus musculus OX=10090 GN=Eprs1 PE=1 SV=4	Eprs1	_AK[Acetyl (K)]IDMSSNNGC[Carbamidomethyl (C)]MR_	1	41.0521	38.715	39.9349	83.4494	70.6657	61.7878	0.784436	0.712144	0.755451	1.42794	1.20782	1.04551
PF03129 Anticodon binding domain	0.136469	3.03	Q9CZD3	209	K	1.69226	0.0439758	Q3	Glycine--tRNA ligase OS=Mus musculus OX=10090 GN=Gars1 PE=1 SV=1	Gars1	_ADHLLK[Acetyl (K)]AHLQK_	1		16.1075	17.3411	24.4715	30.1595	20.0282		0.704531	0.742038	1.17908	1.49536	0.997513
PF03144 Elongation factor Tu domain 2	0.260166	2.02	P58252	258	K	1.66528	0.00611826	Q3	Elongation factor 2 OS=Mus musculus OX=10090 GN=Eef2 PE=1 SV=2	Eef2	_KVEDMMK[Acetyl (K)]K_	0.999987	97.6043	112.107	115.275	153.198	174.156	194.463	0.686374	0.779262	0.797945	1.07419	1.26323	1.43208
PF03144 Elongation factor Tu domain 2	0.260166	2.02	P58252	391	K	1.77635	0.0453102	Q3	Elongation factor 2 OS=Mus musculus OX=10090 GN=Eef2 PE=1 SV=2	Eef2	_SC[Carbamidomethyl (C)]DPK[Acetyl (K)]GPLMMYISK_	1	121.164	203.828	221.35	373.082	258.346	307.18	0.485889	0.807951	0.873752	1.49178	1.06861	1.29001
PF03144 Elongation factor Tu domain 2	0.260166	2.02	Q8BFR5	70	K	1.61883	0.00849743	Q3	Elongation factor Tu, mitochondrial OS=Mus musculus OX=10090 GN=Tufm PE=1 SV=1	Tufm	_DKPHVNVGTIGHVDHGK[Acetyl (K)]TTLTAAITK_	1	47.195	52.5484	57.4682	98.6269	77.1366	82.6123	0.681544	0.73494	0.872873	1.39827	1.10885	1.19897
PF03165 MH1 domain	0.0815033	4.04	P70255	280	K	1.67116	0.0111791	Q3	Nuclear factor 1 C-type OS=Mus musculus OX=10090 GN=Nfic PE=1 SV=1	Nfic	_TLPSTSSSGSK[Acetyl (K)]R_	1	167.486	102.291	166.422	150.172	195.03	148.421	0.778882	0.65025	0.922841	1.38576	1.38284	1.16192
PF03165 MH1 domain	0.0815033	4.04	Q62432	156	K	1.54465	0.0102999	Q3	Mothers against decapentaplegic homolog 2 OS=Mus musculus OX=10090 GN=Smad2 PE=1 SV=2	Smad2	_AIENC[Carbamidomethyl (C)]EYAFNLK[Acetyl (K)]K_	1	50.8901	64.9866	55.8412	124.57	99.1448	94.0949	0.686407	0.925139	0.705171	1.23128	1.15248	1.19477
PF03950 tRNA synthetases class I (E and Q), anti-codon binding domain	0.0067869	12.12	Q8BML9	496	K	1.87244	0.00313479	Q3	Glutamine--tRNA ligase OS=Mus musculus OX=10090 GN=Qars1 PE=1 SV=1	Qars1	_LNLHYAVVSK[Acetyl (K)]R_	1	301.106	328.379	302.366	544.363	610.508	767.838	0.653792	0.715967	0.687341	1.10934	1.22018	1.52228
PF03950 tRNA synthetases class I (E and Q), anti-codon binding domain	0.0067869	12.12	Q8BML9	498	K	1.68531	0.000318639	Q3	Glutamine--tRNA ligase OS=Mus musculus OX=10090 GN=Qars1 PE=1 SV=1	Qars1	_K[Acetyl (K)]ILQLVAAGAVR_	1	660.368	596.065	643.233	1211.21	1176.72	1135.34	0.754766	0.684094	0.769685	1.29928	1.23797	1.18483
PF03950 tRNA synthetases class I (E and Q), anti-codon binding domain	0.0067869	12.12	Q8CGC7	341	K	1.63465	0.00683804	Q3	Bifunctional glutamate/proline--tRNA ligase OS=Mus musculus OX=10090 GN=Eprs1 PE=1 SV=4	Eprs1	_AK[Acetyl (K)]IDMSSNNGC[Carbamidomethyl (C)]MR_	1	41.0521	38.715	39.9349	83.4494	70.6657	61.7878	0.784436	0.712144	0.755451	1.42794	1.20782	1.04551
PF07645 Calcium-binding EGF domain	0.00998334	3.56	Q05895	95	K	1.6453	0.0418008	Q3	Thrombospondin-3 OS=Mus musculus OX=10090 GN=Thbs3 PE=1 SV=2	Thbs3	_INK[Acetyl (K)]VLVR_	1	38.0557	47.7608	40.7567	96.7468	117.629	137.016	0.672538	0.804369	0.677668	0.878137	1.18706	1.47973
PF07645 Calcium-binding EGF domain	0.00998334	3.56	Q61554	674	K	1.52664	0.011962	Q3	Fibrillin-1 OS=Mus musculus OX=10090 GN=Fbn1 PE=1 SV=2	Fbn1	_GQC[Carbamidomethyl (C)]VK[Acetyl (K)]PLFGAVTK_	1	161.376	124.063	129.971	202.909	169.136	192.112	0.930615	0.731917	0.741541	1.32588	1.08955	1.25472
PF07645 Calcium-binding EGF domain	0.00998334	3.56	Q61554	1045	K	1.51601	0.00112174	Q3	Fibrillin-1 OS=Mus musculus OX=10090 GN=Fbn1 PE=1 SV=2	Fbn1	_MIPSLC[Carbamidomethyl (C)]THGK[Acetyl (K)]C[Carbamidomethyl (C)]R_	1	529.698	532.248	524.032	779.195	687.665	674.064	0.802871	0.825316	0.785838	1.33824	1.16432	1.15712
PF07645 Calcium-binding EGF domain	0.00998334	3.56	Q61554	2486	K	1.78472	0.00095518	Q3	Fibrillin-1 OS=Mus musculus OX=10090 GN=Fbn1 PE=1 SV=2	Fbn1	_SC[Carbamidomethyl (C)]K[Acetyl (K)]DLDEC[Carbamidomethyl (C)]ATK_	1	2288.17	2307.88	1926.38	3443.55	3458.83	3472.98	0.764934	0.789292	0.637141	1.30441	1.29165	1.31492
PF07645 Calcium-binding EGF domain	0.00998334	3.56	Q61555	704	K	1.88734	0.000724351	Q3	Fibrillin-2 OS=Mus musculus OX=10090 GN=Fbn2 PE=1 SV=2	Fbn2	_STC[Carbamidomethyl (C)]YGEIK[Acetyl (K)]K_	1		54.2561	50.8662	144.645	126.454	132.912		0.60758	0.602547	1.21835	1.08784	1.11969
PF07645 Calcium-binding EGF domain	0.00998334	3.56	Q61555	2286	K	1.84676	0.0211748	Q3	Fibrillin-2 OS=Mus musculus OX=10090 GN=Fbn2 PE=1 SV=2	Fbn2	_MC[Carbamidomethyl (C)]K[Acetyl (K)]DLDEC[Carbamidomethyl (C)]AEGLHDC[Carbamidomethyl (C)]ESR_	1	70.5059	49.7075	78.8535	190.643	166.405	151.192	0.728724	0.480819	0.806841	1.38706	1.23653	1.10018
PF07645 Calcium-binding EGF domain	0.00998334	3.56	Q8BPB5	60	K	1.51752	0.0125019	Q3	EGF-containing fibulin-like extracellular matrix protein 1 OS=Mus musculus OX=10090 GN=Efemp1 PE=1 SV=1	Efemp1	_GGMK[Acetyl (K)]C[Carbamidomethyl (C)]VNHYGGYLC[Carbamidomethyl (C)]LPK_	1	20.8411	29.154	31.0421	45.4516	43.3178	48.0509	0.670281	0.809818	0.874077	1.19389	1.07244	1.30617
PF07645 Calcium-binding EGF domain	0.00998334	3.56	Q8BPB5	207	K	1.51682	0.000512864	Q3	EGF-containing fibulin-like extracellular matrix protein 1 OS=Mus musculus OX=10090 GN=Efemp1 PE=1 SV=1	Efemp1	_GSFTC[Carbamidomethyl (C)]QC[Carbamidomethyl (C)]LPGYQK[Acetyl (K)]R_	1	1329.54	1406.1	1542.33	2500.69	2445.66	2344.92	0.805204	0.735486	0.817793	1.23693	1.14017	1.20031
PF07645 Calcium-binding EGF domain	0.00998334	3.56	Q91ZX7	3746	K	1.6392	0.000733096	Q3	Prolow-density lipoprotein receptor-related protein 1 OS=Mus musculus OX=10090 GN=Lrp1 PE=1 SV=1	Lrp1	_DKK[Acetyl (K)]EFLC[Carbamidomethyl (C)]R_	0.988008	321.518	359.617	365.161	567.501	562.464	525.28	0.701475	0.786637	0.795966	1.31399	1.26156	1.1685
PF07645 Calcium-binding EGF domain	0.00998334	3.56	Q91ZX7	3856	K	1.94652	0.00173384	Q3	Prolow-density lipoprotein receptor-related protein 1 OS=Mus musculus OX=10090 GN=Lrp1 PE=1 SV=1	Lrp1	_NFMK[Acetyl (K)]THNTC[Carbamidomethyl (C)]K_	1	61.7064	79.1737	81.4447	131.852	145.27	140.982	0.567908	0.730561	0.748884	1.28781	1.37445	1.32295
PF07677 A-macroglobulin receptor binding domain	0.0574066	4.85	P01027	1589	K	1.58425	0.0459504	Q3	Complement C3 OS=Mus musculus OX=10090 GN=C3 PE=1 SV=3	C3	_FISHIK[Acetyl (K)]C[Carbamidomethyl (C)]R_	1	150.322	265.302	199.646	177.285	157.771	180.438	0.611505	1.06204	0.820767	1.36985	1.17786	1.4039
PF07677 A-macroglobulin receptor binding domain	0.0574066	4.85	Q61838	913	K	1.9003	0.0134418	Q3	Pregnancy zone protein OS=Mus musculus OX=10090 GN=Pzp PE=1 SV=3	Pzp	_DTVVK[Acetyl (K)]SVIVEPEGIEK_	1	51.9878	77.4558	52.1253	95.5051	72.8633	85.6745	0.63018	0.910873	0.629266	1.57882	1.15012	1.39532
PF07679 Immunoglobulin I-set domain	0.431211	1.58	P13595	684	K	1.99137	0.0109366	Q3	Neural cell adhesion molecule 1 OS=Mus musculus OX=10090 GN=Ncam1 PE=1 SV=3	Ncam1	_SK[Acetyl (K)]AAHFVFR_	1	98.2957	84.2517	59.1189	148.821	140.277	186.681	0.784008	0.720516	0.499821	1.26502	1.19928	1.52709
PF07679 Immunoglobulin I-set domain	0.431211	1.58	Q6PDN3	1769	K	1.51868	0.0187456	Q3	Myosin light chain kinase, smooth muscle OS=Mus musculus OX=10090 GN=Mylk PE=1 SV=3	Mylk	_WQK[Acetyl (K)]TGNAVR_	1	1403.18	1800.79	1542.73	1582.17	1736.12	2188.14	0.741524	0.915949	0.789035	1.08323	1.17561	1.45661
PF07679 Immunoglobulin I-set domain	0.431211	1.58	Q9ET54	666	K	1.60112	0.0213982	Q3	Palladin OS=Mus musculus OX=10090 GN=Palld PE=1 SV=2	Palld	_LDPLK[Acetyl (K)]LQQLQNQVR_	1	38.3212	27.8992	37.9752	48.279	40.6621	47.8082	0.885557	0.625502	0.853536	1.38429	1.09865	1.30304
PF07679 Immunoglobulin I-set domain	0.431211	1.58	Q9ET54	1056	K	1.60398	0.0452839	Q3	Palladin OS=Mus musculus OX=10090 GN=Palld PE=1 SV=2	Palld	_PK[Acetyl (K)]IYWFK_	1	1295.56	835.122	1403.21	1425.08	1506.4	1727.27	0.880496	0.550656	0.927552	1.20172	1.19703	1.38456
PF07703 Alpha-2-macroglobulin bait region domain	0.0574066	4.85	P01027	1589	K	1.58425	0.0459504	Q3	Complement C3 OS=Mus musculus OX=10090 GN=C3 PE=1 SV=3	C3	_FISHIK[Acetyl (K)]C[Carbamidomethyl (C)]R_	1	150.322	265.302	199.646	177.285	157.771	180.438	0.611505	1.06204	0.820767	1.36985	1.17786	1.4039
PF07703 Alpha-2-macroglobulin bait region domain	0.0574066	4.85	Q61838	913	K	1.9003	0.0134418	Q3	Pregnancy zone protein OS=Mus musculus OX=10090 GN=Pzp PE=1 SV=3	Pzp	_DTVVK[Acetyl (K)]SVIVEPEGIEK_	1	51.9878	77.4558	52.1253	95.5051	72.8633	85.6745	0.63018	0.910873	0.629266	1.57882	1.15012	1.39532
PF08148 DSHCT (NUC185) domain	0.0067869	12.12	Q6NZR5	522	K	1.81224	0.000254647	Q3	Superkiller complex protein 2 OS=Mus musculus OX=10090 GN=Skic2 PE=2 SV=1	Skic2	_GAFHTQGYYAAVEAK[Acetyl (K)]K_	1	60.2221	58.9308	63.9027	131.755	133.503	118.294	0.714852	0.683162	0.692954	1.31687	1.32385	1.14863
PF08148 DSHCT (NUC185) domain	0.0067869	12.12	Q9CZU3	547	K	1.65925	0.0263526	Q3	Exosome RNA helicase MTR4 OS=Mus musculus OX=10090 GN=Mtrex PE=1 SV=1	Mtrex	_MSPTIGK[Acetyl (K)]QLLK_	1	35.8199	58.9636	42.9673	81.1824	80.1666	78.5199	0.554554	0.942001	0.749688	1.27105	1.21534	1.24069
PF08264 Anticodon-binding domain of tRNA ligase	0.00921339	6.06	Q8BIJ6	130	K	1.58404	0.00759081	Q3	Isoleucine--tRNA ligase, mitochondrial OS=Mus musculus OX=10090 GN=Iars2 PE=1 SV=1	Iars2	_TEFC[Carbamidomethyl (C)]LHDGPPYANGDPHVGHALNK[Acetyl (K)]ILK_	1	90.6535	85.1533	94.8285	189.282	186.839	139.449	0.751896	0.747671	0.772733	1.32194	1.28277	0.994708
PF08264 Anticodon-binding domain of tRNA ligase	0.00921339	6.06	Q8VDC0	80	K	1.67809	0.0292962	Q3	Probable leucine--tRNA ligase, mitochondrial OS=Mus musculus OX=10090 GN=Lars2 PE=1 SV=1	Lars2	_LK[Acetyl (K)]PKFYLLSMFPYPSGK_	0.979055	33.5464	29.7778	40.8014	60.3454	46.4758	78.2916	0.721205	0.61061	0.886344	1.23252	1.00618	1.48358
PF08264 Anticodon-binding domain of tRNA ligase	0.00921339	6.06	Q9Z1Q9	666	K	1.78389	0.000281419	Q3	Valine--tRNA ligase OS=Mus musculus OX=10090 GN=Vars1 PE=1 SV=1	Vars1	_SK[Acetyl (K)]DVVEPLLRPQWYVR_	1	247.135	274.876	261.17	403.06	392.814	433.429	0.680327	0.769548	0.745605	1.27784	1.25157	1.3871
PF08442 ATP-grasp domain	0.0067869	12.12	Q9Z2I8	424	K	1.71731	0.00784415	Q3	Succinate--CoA ligase [GDP-forming] subunit beta, mitochondrial OS=Mus musculus OX=10090 GN=Suclg2 PE=1 SV=3	Suclg2	_SSGLPITSAVDLEDAAK[Acetyl (K)]K_	1	322.469	322.182	325.238	859.731	750.258	585.448	0.702005	0.68074	0.747295	1.41232	1.25432	0.991288
PF08442 ATP-grasp domain	0.0067869	12.12	Q9Z2I9	143	K	1.91835	0.00148645	Q3	Succinate--CoA ligase [ADP-forming] subunit beta, mitochondrial OS=Mus musculus OX=10090 GN=Sucla2 PE=1 SV=2	Sucla2	_LITK[Acetyl (K)]QTGEK_	1	710.906	647.695	775.232	1660.9	1488.01	1409.03	0.674918	0.614439	0.734902	1.45864	1.25946	1.16514
PF09011 HMG-box domain	0.0574066	4.85	O54879	43	K	1.61978	0.0124602	Q3	High mobility group protein B3 OS=Mus musculus OX=10090 GN=Hmgb3 PE=1 SV=3	Hmgb3	_KNPEVPVNFAEFSK[Acetyl (K)]K_	1	169.378	130.394	137.068	140.576	171.552	168.057	0.954371	0.692912	0.756067	1.15743	1.42435	1.31112
PF09011 HMG-box domain	0.0574066	4.85	P30681	50	K	1.73185	0.000510967	Q3	High mobility group protein B2 OS=Mus musculus OX=10090 GN=Hmgb2 PE=1 SV=3	Hmgb2	_WK[Acetyl (K)]TMSAK_	1	144.576	139.492	166.639	196.693	194.935	183.424	0.748375	0.729351	0.811377	1.3971	1.35411	1.21316
PF09011 HMG-box domain	0.0574066	4.85	P30681	127	K	1.56247	0.00507653	Q3	High mobility group protein B2 OS=Mus musculus OX=10090 GN=Hmgb2 PE=1 SV=3	Hmgb2	_IKIEHPGLSIGDTAK[Acetyl (K)]K_	1	61.7731	67.7831	74.8192	86.907	71.505	76.8935	0.745983	0.82683	0.8499	1.44013	1.1588	1.18648
PF12662 Complement Clr-like EGF-like	0.00409923	5.39	Q61554	674	K	1.52664	0.011962	Q3	Fibrillin-1 OS=Mus musculus OX=10090 GN=Fbn1 PE=1 SV=2	Fbn1	_GQC[Carbamidomethyl (C)]VK[Acetyl (K)]PLFGAVTK_	1	161.376	124.063	129.971	202.909	169.136	192.112	0.930615	0.731917	0.741541	1.32588	1.08955	1.25472
PF12662 Complement Clr-like EGF-like	0.00409923	5.39	Q61554	1045	K	1.51601	0.00112174	Q3	Fibrillin-1 OS=Mus musculus OX=10090 GN=Fbn1 PE=1 SV=2	Fbn1	_MIPSLC[Carbamidomethyl (C)]THGK[Acetyl (K)]C[Carbamidomethyl (C)]R_	1	529.698	532.248	524.032	779.195	687.665	674.064	0.802871	0.825316	0.785838	1.33824	1.16432	1.15712
PF12662 Complement Clr-like EGF-like	0.00409923	5.39	Q61554	2486	K	1.78472	0.00095518	Q3	Fibrillin-1 OS=Mus musculus OX=10090 GN=Fbn1 PE=1 SV=2	Fbn1	_SC[Carbamidomethyl (C)]K[Acetyl (K)]DLDEC[Carbamidomethyl (C)]ATK_	1	2288.17	2307.88	1926.38	3443.55	3458.83	3472.98	0.764934	0.789292	0.637141	1.30441	1.29165	1.31492
PF12662 Complement Clr-like EGF-like	0.00409923	5.39	Q61555	704	K	1.88734	0.000724351	Q3	Fibrillin-2 OS=Mus musculus OX=10090 GN=Fbn2 PE=1 SV=2	Fbn2	_STC[Carbamidomethyl (C)]YGEIK[Acetyl (K)]K_	1		54.2561	50.8662	144.645	126.454	132.912		0.60758	0.602547	1.21835	1.08784	1.11969
PF12662 Complement Clr-like EGF-like	0.00409923	5.39	Q61555	2286	K	1.84676	0.0211748	Q3	Fibrillin-2 OS=Mus musculus OX=10090 GN=Fbn2 PE=1 SV=2	Fbn2	_MC[Carbamidomethyl (C)]K[Acetyl (K)]DLDEC[Carbamidomethyl (C)]AEGLHDC[Carbamidomethyl (C)]ESR_	1	70.5059	49.7075	78.8535	190.643	166.405	151.192	0.728724	0.480819	0.806841	1.38706	1.23653	1.10018
PF12662 Complement Clr-like EGF-like	0.00409923	5.39	Q8BPB5	60	K	1.51752	0.0125019	Q3	EGF-containing fibulin-like extracellular matrix protein 1 OS=Mus musculus OX=10090 GN=Efemp1 PE=1 SV=1	Efemp1	_GGMK[Acetyl (K)]C[Carbamidomethyl (C)]VNHYGGYLC[Carbamidomethyl (C)]LPK_	1	20.8411	29.154	31.0421	45.4516	43.3178	48.0509	0.670281	0.809818	0.874077	1.19389	1.07244	1.30617
PF12662 Complement Clr-like EGF-like	0.00409923	5.39	Q8BPB5	207	K	1.51682	0.000512864	Q3	EGF-containing fibulin-like extracellular matrix protein 1 OS=Mus musculus OX=10090 GN=Efemp1 PE=1 SV=1	Efemp1	_GSFTC[Carbamidomethyl (C)]QC[Carbamidomethyl (C)]LPGYQK[Acetyl (K)]R_	1	1329.54	1406.1	1542.33	2500.69	2445.66	2344.92	0.805204	0.735486	0.817793	1.23693	1.14017	1.20031
PF12662 Complement Clr-like EGF-like	0.00409923	5.39	Q91ZX7	3746	K	1.6392	0.000733096	Q3	Prolow-density lipoprotein receptor-related protein 1 OS=Mus musculus OX=10090 GN=Lrp1 PE=1 SV=1	Lrp1	_DKK[Acetyl (K)]EFLC[Carbamidomethyl (C)]R_	0.988008	321.518	359.617	365.161	567.501	562.464	525.28	0.701475	0.786637	0.795966	1.31399	1.26156	1.1685
PF12662 Complement Clr-like EGF-like	0.00409923	5.39	Q91ZX7	3856	K	1.94652	0.00173384	Q3	Prolow-density lipoprotein receptor-related protein 1 OS=Mus musculus OX=10090 GN=Lrp1 PE=1 SV=1	Lrp1	_NFMK[Acetyl (K)]THNTC[Carbamidomethyl (C)]K_	1	61.7064	79.1737	81.4447	131.852	145.27	140.982	0.567908	0.730561	0.748884	1.28781	1.37445	1.32295
PF12947 EGF domain	0.00490487	7.27	Q61554	674	K	1.52664	0.011962	Q3	Fibrillin-1 OS=Mus musculus OX=10090 GN=Fbn1 PE=1 SV=2	Fbn1	_GQC[Carbamidomethyl (C)]VK[Acetyl (K)]PLFGAVTK_	1	161.376	124.063	129.971	202.909	169.136	192.112	0.930615	0.731917	0.741541	1.32588	1.08955	1.25472
PF12947 EGF domain	0.00490487	7.27	Q61554	1045	K	1.51601	0.00112174	Q3	Fibrillin-1 OS=Mus musculus OX=10090 GN=Fbn1 PE=1 SV=2	Fbn1	_MIPSLC[Carbamidomethyl (C)]THGK[Acetyl (K)]C[Carbamidomethyl (C)]R_	1	529.698	532.248	524.032	779.195	687.665	674.064	0.802871	0.825316	0.785838	1.33824	1.16432	1.15712
PF12947 EGF domain	0.00490487	7.27	Q61554	2486	K	1.78472	0.00095518	Q3	Fibrillin-1 OS=Mus musculus OX=10090 GN=Fbn1 PE=1 SV=2	Fbn1	_SC[Carbamidomethyl (C)]K[Acetyl (K)]DLDEC[Carbamidomethyl (C)]ATK_	1	2288.17	2307.88	1926.38	3443.55	3458.83	3472.98	0.764934	0.789292	0.637141	1.30441	1.29165	1.31492
PF12947 EGF domain	0.00490487	7.27	Q61555	704	K	1.88734	0.000724351	Q3	Fibrillin-2 OS=Mus musculus OX=10090 GN=Fbn2 PE=1 SV=2	Fbn2	_STC[Carbamidomethyl (C)]YGEIK[Acetyl (K)]K_	1		54.2561	50.8662	144.645	126.454	132.912		0.60758	0.602547	1.21835	1.08784	1.11969
PF12947 EGF domain	0.00490487	7.27	Q61555	2286	K	1.84676	0.0211748	Q3	Fibrillin-2 OS=Mus musculus OX=10090 GN=Fbn2 PE=1 SV=2	Fbn2	_MC[Carbamidomethyl (C)]K[Acetyl (K)]DLDEC[Carbamidomethyl (C)]AEGLHDC[Carbamidomethyl (C)]ESR_	1	70.5059	49.7075	78.8535	190.643	166.405	151.192	0.728724	0.480819	0.806841	1.38706	1.23653	1.10018
PF12947 EGF domain	0.00490487	7.27	Q8R4Y4	1791	K	1.68564	0.0431529	Q3	Stabilin-1 OS=Mus musculus OX=10090 GN=Stab1 PE=1 SV=1	Stab1	_DK[Acetyl (K)]LAAILR_	1	46.2018	28.925	50.4327	67.9163	75.9431	88.9426	0.796645	0.528311	0.881861	1.02881	1.26221	1.42889
PF13234 Mtr4-like, beta-barrel domain	0.0067869	12.12	Q6NZR5	522	K	1.81224	0.000254647	Q3	Superkiller complex protein 2 OS=Mus musculus OX=10090 GN=Skic2 PE=2 SV=1	Skic2	_GAFHTQGYYAAVEAK[Acetyl (K)]K_	1	60.2221	58.9308	63.9027	131.755	133.503	118.294	0.714852	0.683162	0.692954	1.31687	1.32385	1.14863
PF13234 Mtr4-like, beta-barrel domain	0.0067869	12.12	Q9CZU3	547	K	1.65925	0.0263526	Q3	Exosome RNA helicase MTR4 OS=Mus musculus OX=10090 GN=Mtrex PE=1 SV=1	Mtrex	_MSPTIGK[Acetyl (K)]QLLK_	1	35.8199	58.9636	42.9673	81.1824	80.1666	78.5199	0.554554	0.942001	0.749688	1.27105	1.21534	1.24069
PF13602 Zinc-binding dehydrogenase	0.0364059	6.06	P19096	489	K	1.60916	0.0215585	Q3	Fatty acid synthase OS=Mus musculus OX=10090 GN=Fasn PE=1 SV=2	Fasn	_VQEVQQVSTNK[Acetyl (K)]R_	1	35.7355	30.9549	36.4039	55.13	48.4316	37.1033	0.816626	0.708147	0.819751	1.48423	1.29373	0.994763
PF13602 Zinc-binding dehydrogenase	0.0364059	6.06	P19096	1697	K	1.86523	0.00027049	Q3	Fatty acid synthase OS=Mus musculus OX=10090 GN=Fasn PE=1 SV=2	Fasn	_VFTTVGSAEK[Acetyl (K)]R_	1	1542.95	1435.08	1440.64	2517.95	2179.37	2294.09	0.753265	0.70136	0.693045	1.44821	1.24371	1.31398
PF13602 Zinc-binding dehydrogenase	0.0364059	6.06	P19096	1920	K	1.7652	0.000262321	Q3	Fatty acid synthase OS=Mus musculus OX=10090 GN=Fasn PE=1 SV=2	Fasn	_TGYQAK[Acetyl (K)]HIR_	1	3807.67	3682.72	3765.64	5194.12	5564.55	6098.69	0.754449	0.730483	0.735225	1.21247	1.28882	1.41772
PF13602 Zinc-binding dehydrogenase	0.0364059	6.06	Q924D0	238	K	1.96271	0.0395821	Q3	Reticulon-4-interacting protein 1, mitochondrial OS=Mus musculus OX=10090 GN=Rtn4ip1 PE=1 SV=2	Rtn4ip1	_AWGAHVTAVC[Carbamidomethyl (C)]SK[Acetyl (K)]DASELVR_	1	76.2574	63.3836	59.2023	159.815	138.362	102.89	0.825752	0.66555	0.554714	1.73295	1.36308	0.919711
PF13671 AAA domain	0.0815033	4.04	Q00PI9	289	K	1.53251	0.0037296	Q3	Heterogeneous nuclear ribonucleoprotein U-like protein 2 OS=Mus musculus OX=10090 GN=Hnrnpul2 PE=1 SV=2	Hnrnpul2	_GK[Acetyl (K)]VC[Carbamidomethyl (C)]FEAK_	1	699.777	900.268	790.036	1371.69	1382	1266.25	0.693238	0.870211	0.78173	1.23518	1.2241	1.13472
PF13671 AAA domain	0.0815033	4.04	Q8VEK3	309	K	1.68656	5.02898e-06	Q3	Heterogeneous nuclear ribonucleoprotein U OS=Mus musculus OX=10090 GN=Hnrnpu PE=1 SV=1	Hnrnpu	_GK[Acetyl (K)]VC[Carbamidomethyl (C)]FEMK_	1	2767.9	2661.11	2872.71	4645.61	4526.44	4609.38	0.74382	0.72836	0.765435	1.26473	1.24141	1.26773
PF13671 AAA domain	0.0815033	4.04	Q8VEK3	319	K	1.67988	0.000334269	Q3	Heterogeneous nuclear ribonucleoprotein U OS=Mus musculus OX=10090 GN=Hnrnpu PE=1 SV=1	Hnrnpu	_VTEK[Acetyl (K)]IPVR_	1	1025.76	1147.55	1063.85	1859.15	1792.99	1705.27	0.708271	0.807037	0.728339	1.30048	1.26349	1.20508
PF13848 Thioredoxin-like domain	0.00490487	7.27	P08003	359	K	1.50311	0.0387329	Q3	Protein disulfide-isomerase A4 OS=Mus musculus OX=10090 GN=Pdia4 PE=1 SV=3	Pdia4	_FQSK[Acetyl (K)]YEPR_	1	685.448	968.922	817.278	926.843	839.855	1137.61	0.691364	0.962325	0.803907	1.17409	1.05961	1.46034
PF13848 Thioredoxin-like domain	0.00490487	7.27	P09103	368	K	1.54023	0.0288454	Q3	Protein disulfide-isomerase OS=Mus musculus OX=10090 GN=P4hb PE=1 SV=2	P4hb	_IKPHLMSQEVPEDWDK[Acetyl (K)]QPVK_	1	95.4973	100.08	99.3008	149.496	177.406	111.455	0.771189	0.797197	0.799274	1.24706	1.45096	0.948722
PF13848 Thioredoxin-like domain	0.00490487	7.27	P27773	94	K	1.57409	0.0299032	Q3	Protein disulfide-isomerase A3 OS=Mus musculus OX=10090 GN=Pdia3 PE=1 SV=2	Pdia3	_VDC[Carbamidomethyl (C)]TANTNTC[Carbamidomethyl (C)]NK[Acetyl (K)]YGVSGYPTLK_	1	105.843	127.588	103.847	156.311	133.122	108.159	0.749288	0.913625	0.747792	1.51161	1.27413	1.00892
PF13848 Thioredoxin-like domain	0.00490487	7.27	P27773	460	K	1.5607	0.020744	Q3	Protein disulfide-isomerase A3 OS=Mus musculus OX=10090 GN=Pdia3 PE=1 SV=2	Pdia3	_GFPTIYFSPANK[Acetyl (K)]K_	1	832.098	626.924	937.598	922.132	882.29	1005.02	0.831502	0.633686	0.953028	1.25877	1.19199	1.32334
PF14306 PUA-like domain	0.0067869	12.12	O88428	358	K	1.65605	0.0041625	Q3	Bifunctional 3'-phosphoadenosine 5'-phosphosulfate synthase 2 OS=Mus musculus OX=10090 GN=Papss2 PE=1 SV=2	Papss2	_VWGTATAK[Acetyl (K)]HPHIK_	1	192.934	164.484	186.777	266.99	325.901	281.854	0.824985	0.679257	0.764945	1.14208	1.41315	1.20267
PF14306 PUA-like domain	0.0067869	12.12	O88428	455	K	1.81637	0.0312127	Q3	Bifunctional 3'-phosphoadenosine 5'-phosphosulfate synthase 2 OS=Mus musculus OX=10090 GN=Papss2 PE=1 SV=2	Papss2	_HPVLLLHPLGGWTK[Acetyl (K)]DDDVPLEWR_	1	165.072	157.902	200.821	411.842	270.617	240.277	0.692385	0.639638	0.806776	1.7281	1.15105	1.0057
PF14306 PUA-like domain	0.0067869	12.12	O88428	563	K	1.8745	0.0144414	Q3	Bifunctional 3'-phosphoadenosine 5'-phosphosulfate synthase 2 OS=Mus musculus OX=10090 GN=Papss2 PE=1 SV=2	Papss2	_VAAYNK[Acetyl (K)]IK_	1	18253.2	11047.9	15423.1	28441.7	26131.4	27011.8	0.876811	0.512528	0.709592	1.36674	1.2729	1.29481
PF14306 PUA-like domain	0.0067869	12.12	Q60967	567	K	1.68048	0.00544976	Q3	Bifunctional 3'-phosphoadenosine 5'-phosphosulfate synthase 1 OS=Mus musculus OX=10090 GN=Papss1 PE=1 SV=1	Papss1	_VAAYNK[Acetyl (K)]K[Acetyl (K)]K_	1	604.439	440.772	504.669	1012.52	937.345	1025.45	0.852609	0.622325	0.726513	1.25325	1.15829	1.28796
PF14306 PUA-like domain	0.0067869	12.12	Q60967	568	K	1.68048	0.00544976	Q3	Bifunctional 3'-phosphoadenosine 5'-phosphosulfate synthase 1 OS=Mus musculus OX=10090 GN=Papss1 PE=1 SV=1	Papss1	_VAAYNK[Acetyl (K)]K[Acetyl (K)]K_	1	604.439	440.772	504.669	1012.52	937.345	1025.45	0.852609	0.622325	0.726513	1.25325	1.15829	1.28796
PF14670 Coagulation Factor Xa inhibitory site	0.055787	3.31	Q61554	674	K	1.52664	0.011962	Q3	Fibrillin-1 OS=Mus musculus OX=10090 GN=Fbn1 PE=1 SV=2	Fbn1	_GQC[Carbamidomethyl (C)]VK[Acetyl (K)]PLFGAVTK_	1	161.376	124.063	129.971	202.909	169.136	192.112	0.930615	0.731917	0.741541	1.32588	1.08955	1.25472
PF14670 Coagulation Factor Xa inhibitory site	0.055787	3.31	Q61554	1045	K	1.51601	0.00112174	Q3	Fibrillin-1 OS=Mus musculus OX=10090 GN=Fbn1 PE=1 SV=2	Fbn1	_MIPSLC[Carbamidomethyl (C)]THGK[Acetyl (K)]C[Carbamidomethyl (C)]R_	1	529.698	532.248	524.032	779.195	687.665	674.064	0.802871	0.825316	0.785838	1.33824	1.16432	1.15712
PF14670 Coagulation Factor Xa inhibitory site	0.055787	3.31	Q61554	2486	K	1.78472	0.00095518	Q3	Fibrillin-1 OS=Mus musculus OX=10090 GN=Fbn1 PE=1 SV=2	Fbn1	_SC[Carbamidomethyl (C)]K[Acetyl (K)]DLDEC[Carbamidomethyl (C)]ATK_	1	2288.17	2307.88	1926.38	3443.55	3458.83	3472.98	0.764934	0.789292	0.637141	1.30441	1.29165	1.31492
PF14670 Coagulation Factor Xa inhibitory site	0.055787	3.31	Q61555	704	K	1.88734	0.000724351	Q3	Fibrillin-2 OS=Mus musculus OX=10090 GN=Fbn2 PE=1 SV=2	Fbn2	_STC[Carbamidomethyl (C)]YGEIK[Acetyl (K)]K_	1		54.2561	50.8662	144.645	126.454	132.912		0.60758	0.602547	1.21835	1.08784	1.11969
PF14670 Coagulation Factor Xa inhibitory site	0.055787	3.31	Q61555	2286	K	1.84676	0.0211748	Q3	Fibrillin-2 OS=Mus musculus OX=10090 GN=Fbn2 PE=1 SV=2	Fbn2	_MC[Carbamidomethyl (C)]K[Acetyl (K)]DLDEC[Carbamidomethyl (C)]AEGLHDC[Carbamidomethyl (C)]ESR_	1	70.5059	49.7075	78.8535	190.643	166.405	151.192	0.728724	0.480819	0.806841	1.38706	1.23653	1.10018
PF14670 Coagulation Factor Xa inhibitory site	0.055787	3.31	Q91ZX7	3746	K	1.6392	0.000733096	Q3	Prolow-density lipoprotein receptor-related protein 1 OS=Mus musculus OX=10090 GN=Lrp1 PE=1 SV=1	Lrp1	_DKK[Acetyl (K)]EFLC[Carbamidomethyl (C)]R_	0.988008	321.518	359.617	365.161	567.501	562.464	525.28	0.701475	0.786637	0.795966	1.31399	1.26156	1.1685
PF14670 Coagulation Factor Xa inhibitory site	0.055787	3.31	Q91ZX7	3856	K	1.94652	0.00173384	Q3	Prolow-density lipoprotein receptor-related protein 1 OS=Mus musculus OX=10090 GN=Lrp1 PE=1 SV=1	Lrp1	_NFMK[Acetyl (K)]THNTC[Carbamidomethyl (C)]K_	1	61.7064	79.1737	81.4447	131.852	145.27	140.982	0.567908	0.730561	0.748884	1.28781	1.37445	1.32295
PF17789 Macroglobulin domain MG4	0.0192477	8.08	P01027	1589	K	1.58425	0.0459504	Q3	Complement C3 OS=Mus musculus OX=10090 GN=C3 PE=1 SV=3	C3	_FISHIK[Acetyl (K)]C[Carbamidomethyl (C)]R_	1	150.322	265.302	199.646	177.285	157.771	180.438	0.611505	1.06204	0.820767	1.36985	1.17786	1.4039
PF17789 Macroglobulin domain MG4	0.0192477	8.08	Q61838	913	K	1.9003	0.0134418	Q3	Pregnancy zone protein OS=Mus musculus OX=10090 GN=Pzp PE=1 SV=3	Pzp	_DTVVK[Acetyl (K)]SVIVEPEGIEK_	1	51.9878	77.4558	52.1253	95.5051	72.8633	85.6745	0.63018	0.910873	0.629266	1.57882	1.15012	1.39532
PF17791 Macroglobulin domain MG3	0.0574066	4.85	P01027	1589	K	1.58425	0.0459504	Q3	Complement C3 OS=Mus musculus OX=10090 GN=C3 PE=1 SV=3	C3	_FISHIK[Acetyl (K)]C[Carbamidomethyl (C)]R_	1	150.322	265.302	199.646	177.285	157.771	180.438	0.611505	1.06204	0.820767	1.36985	1.17786	1.4039
PF17791 Macroglobulin domain MG3	0.0574066	4.85	Q61838	913	K	1.9003	0.0134418	Q3	Pregnancy zone protein OS=Mus musculus OX=10090 GN=Pzp PE=1 SV=3	Pzp	_DTVVK[Acetyl (K)]SVIVEPEGIEK_	1	51.9878	77.4558	52.1253	95.5051	72.8633	85.6745	0.63018	0.910873	0.629266	1.57882	1.15012	1.39532
PF17902 SH3 domain	0.0815033	4.04	E9Q557	1919	K	1.52375	0.0264819	Q3	Desmoplakin OS=Mus musculus OX=10090 GN=Dsp PE=1 SV=1	Dsp	_LQAEIK[Acetyl (K)]R_	1	333.869	257.965	364.96	642.66	631.477	529.582	0.809371	0.631512	0.886596	1.27935	1.24726	1.01989
PF17902 SH3 domain	0.0815033	4.04	Q9QXS1	931	K	1.66519	0.00714169	Q3	Plectin OS=Mus musculus OX=10090 GN=Plec PE=1 SV=3	Plec	_GHLSGLAK[Acetyl (K)]R_	1	602.663	617.198	521.236	958.178	998.064	1272.95	0.767316	0.781366	0.671948	1.10201	1.1408	1.45496
PF17902 SH3 domain	0.0815033	4.04	Q9QXS1	3855	K	1.76588	0.0310748	Q3	Plectin OS=Mus musculus OX=10090 GN=Plec PE=1 SV=3	Plec	_QTLTIYQALK[Acetyl (K)]K_	1	113.897	109.669	107.136	291.734	182.86	175.513	0.734868	0.703578	0.699898	1.70029	1.05917	1.01659
PF18193 Fibrillin 1 unique N-terminal domain	0.0067869	12.12	Q61554	674	K	1.52664	0.011962	Q3	Fibrillin-1 OS=Mus musculus OX=10090 GN=Fbn1 PE=1 SV=2	Fbn1	_GQC[Carbamidomethyl (C)]VK[Acetyl (K)]PLFGAVTK_	1	161.376	124.063	129.971	202.909	169.136	192.112	0.930615	0.731917	0.741541	1.32588	1.08955	1.25472
PF18193 Fibrillin 1 unique N-terminal domain	0.0067869	12.12	Q61554	1045	K	1.51601	0.00112174	Q3	Fibrillin-1 OS=Mus musculus OX=10090 GN=Fbn1 PE=1 SV=2	Fbn1	_MIPSLC[Carbamidomethyl (C)]THGK[Acetyl (K)]C[Carbamidomethyl (C)]R_	1	529.698	532.248	524.032	779.195	687.665	674.064	0.802871	0.825316	0.785838	1.33824	1.16432	1.15712
PF18193 Fibrillin 1 unique N-terminal domain	0.0067869	12.12	Q61554	2486	K	1.78472	0.00095518	Q3	Fibrillin-1 OS=Mus musculus OX=10090 GN=Fbn1 PE=1 SV=2	Fbn1	_SC[Carbamidomethyl (C)]K[Acetyl (K)]DLDEC[Carbamidomethyl (C)]ATK_	1	2288.17	2307.88	1926.38	3443.55	3458.83	3472.98	0.764934	0.789292	0.637141	1.30441	1.29165	1.31492
PF18193 Fibrillin 1 unique N-terminal domain	0.0067869	12.12	Q61555	704	K	1.88734	0.000724351	Q3	Fibrillin-2 OS=Mus musculus OX=10090 GN=Fbn2 PE=1 SV=2	Fbn2	_STC[Carbamidomethyl (C)]YGEIK[Acetyl (K)]K_	1		54.2561	50.8662	144.645	126.454	132.912		0.60758	0.602547	1.21835	1.08784	1.11969
PF18193 Fibrillin 1 unique N-terminal domain	0.0067869	12.12	Q61555	2286	K	1.84676	0.0211748	Q3	Fibrillin-2 OS=Mus musculus OX=10090 GN=Fbn2 PE=1 SV=2	Fbn2	_MC[Carbamidomethyl (C)]K[Acetyl (K)]DLDEC[Carbamidomethyl (C)]AEGLHDC[Carbamidomethyl (C)]ESR_	1	70.5059	49.7075	78.8535	190.643	166.405	151.192	0.728724	0.480819	0.806841	1.38706	1.23653	1.10018
PF18373 Spectrin like domain	0.0364059	6.06	E9Q557	1919	K	1.52375	0.0264819	Q3	Desmoplakin OS=Mus musculus OX=10090 GN=Dsp PE=1 SV=1	Dsp	_LQAEIK[Acetyl (K)]R_	1	333.869	257.965	364.96	642.66	631.477	529.582	0.809371	0.631512	0.886596	1.27935	1.24726	1.01989
PF18373 Spectrin like domain	0.0364059	6.06	Q9QXS1	931	K	1.66519	0.00714169	Q3	Plectin OS=Mus musculus OX=10090 GN=Plec PE=1 SV=3	Plec	_GHLSGLAK[Acetyl (K)]R_	1	602.663	617.198	521.236	958.178	998.064	1272.95	0.767316	0.781366	0.671948	1.10201	1.1408	1.45496
PF18373 Spectrin like domain	0.0364059	6.06	Q9QXS1	3855	K	1.76588	0.0310748	Q3	Plectin OS=Mus musculus OX=10090 GN=Plec PE=1 SV=3	Plec	_QTLTIYQALK[Acetyl (K)]K_	1	113.897	109.669	107.136	291.734	182.86	175.513	0.734868	0.703578	0.699898	1.70029	1.05917	1.01659
PF20974 tRNA synthetases class I (E and Q), anti-codon binding domain	0.0067869	12.12	Q8BML9	496	K	1.87244	0.00313479	Q3	Glutamine--tRNA ligase OS=Mus musculus OX=10090 GN=Qars1 PE=1 SV=1	Qars1	_LNLHYAVVSK[Acetyl (K)]R_	1	301.106	328.379	302.366	544.363	610.508	767.838	0.653792	0.715967	0.687341	1.10934	1.22018	1.52228
PF20974 tRNA synthetases class I (E and Q), anti-codon binding domain	0.0067869	12.12	Q8BML9	498	K	1.68531	0.000318639	Q3	Glutamine--tRNA ligase OS=Mus musculus OX=10090 GN=Qars1 PE=1 SV=1	Qars1	_K[Acetyl (K)]ILQLVAAGAVR_	1	660.368	596.065	643.233	1211.21	1176.72	1135.34	0.754766	0.684094	0.769685	1.29928	1.23797	1.18483
PF20974 tRNA synthetases class I (E and Q), anti-codon binding domain	0.0067869	12.12	Q8CGC7	341	K	1.63465	0.00683804	Q3	Bifunctional glutamate/proline--tRNA ligase OS=Mus musculus OX=10090 GN=Eprs1 PE=1 SV=4	Eprs1	_AK[Acetyl (K)]IDMSSNNGC[Carbamidomethyl (C)]MR_	1	41.0521	38.715	39.9349	83.4494	70.6657	61.7878	0.784436	0.712144	0.755451	1.42794	1.20782	1.04551
PF21354 Signal transducer and activator of transcription, linker domain	0.0815033	4.04	P42227	363	K	1.84449	0.0259354	Q3	Signal transducer and activator of transcription 3 OS=Mus musculus OX=10090 GN=Stat3 PE=1 SV=2	Stat3	_FPELNYQLK[Acetyl (K)]IK_	1	163.647	134.218	245.254	295.471	399.111	375.987	0.645185	0.517007	0.922174	1.13216	1.45879	1.25364
PF21354 Signal transducer and activator of transcription, linker domain	0.0815033	4.04	P42232	359	K	1.6346	0.0340525	Q3	Signal transducer and activator of transcription 5B OS=Mus musculus OX=10090 GN=Stat5b PE=1 SV=1	Stat5b	_LLVGGK[Acetyl (K)]LNVHMNPPQVK_	1	65.1574	52.291	71.2892	76.3093	78.3503	109.565	0.824439	0.619634	0.880105	1.15931	1.08341	1.55638
PF21364 Fibrillin, first EGF domain	0.0067869	12.12	Q61554	674	K	1.52664	0.011962	Q3	Fibrillin-1 OS=Mus musculus OX=10090 GN=Fbn1 PE=1 SV=2	Fbn1	_GQC[Carbamidomethyl (C)]VK[Acetyl (K)]PLFGAVTK_	1	161.376	124.063	129.971	202.909	169.136	192.112	0.930615	0.731917	0.741541	1.32588	1.08955	1.25472
PF21364 Fibrillin, first EGF domain	0.0067869	12.12	Q61554	1045	K	1.51601	0.00112174	Q3	Fibrillin-1 OS=Mus musculus OX=10090 GN=Fbn1 PE=1 SV=2	Fbn1	_MIPSLC[Carbamidomethyl (C)]THGK[Acetyl (K)]C[Carbamidomethyl (C)]R_	1	529.698	532.248	524.032	779.195	687.665	674.064	0.802871	0.825316	0.785838	1.33824	1.16432	1.15712
PF21364 Fibrillin, first EGF domain	0.0067869	12.12	Q61554	2486	K	1.78472	0.00095518	Q3	Fibrillin-1 OS=Mus musculus OX=10090 GN=Fbn1 PE=1 SV=2	Fbn1	_SC[Carbamidomethyl (C)]K[Acetyl (K)]DLDEC[Carbamidomethyl (C)]ATK_	1	2288.17	2307.88	1926.38	3443.55	3458.83	3472.98	0.764934	0.789292	0.637141	1.30441	1.29165	1.31492
PF21364 Fibrillin, first EGF domain	0.0067869	12.12	Q61555	704	K	1.88734	0.000724351	Q3	Fibrillin-2 OS=Mus musculus OX=10090 GN=Fbn2 PE=1 SV=2	Fbn2	_STC[Carbamidomethyl (C)]YGEIK[Acetyl (K)]K_	1		54.2561	50.8662	144.645	126.454	132.912		0.60758	0.602547	1.21835	1.08784	1.11969
PF21364 Fibrillin, first EGF domain	0.0067869	12.12	Q61555	2286	K	1.84676	0.0211748	Q3	Fibrillin-2 OS=Mus musculus OX=10090 GN=Fbn2 PE=1 SV=2	Fbn2	_MC[Carbamidomethyl (C)]K[Acetyl (K)]DLDEC[Carbamidomethyl (C)]AEGLHDC[Carbamidomethyl (C)]ESR_	1	70.5059	49.7075	78.8535	190.643	166.405	151.192	0.728724	0.480819	0.806841	1.38706	1.23653	1.10018
PF21408 Exosome RNA helicase MTR4-like, stalk	0.0067869	12.12	Q6NZR5	522	K	1.81224	0.000254647	Q3	Superkiller complex protein 2 OS=Mus musculus OX=10090 GN=Skic2 PE=2 SV=1	Skic2	_GAFHTQGYYAAVEAK[Acetyl (K)]K_	1	60.2221	58.9308	63.9027	131.755	133.503	118.294	0.714852	0.683162	0.692954	1.31687	1.32385	1.14863
PF21408 Exosome RNA helicase MTR4-like, stalk	0.0067869	12.12	Q9CZU3	547	K	1.65925	0.0263526	Q3	Exosome RNA helicase MTR4 OS=Mus musculus OX=10090 GN=Mtrex PE=1 SV=1	Mtrex	_MSPTIGK[Acetyl (K)]QLLK_	1	35.8199	58.9636	42.9673	81.1824	80.1666	78.5199	0.554554	0.942001	0.749688	1.27105	1.21534	1.24069
PF21485 Translation initiation factor 5A-like, N-terminal	0.0067869	12.12	P63242	47	K	1.65973	0.0266921	Q3	Eukaryotic translation initiation factor 5A-1 OS=Mus musculus OX=10090 GN=Eif5a PE=1 SV=2	Eif5a	_IVEMSTSK[Acetyl (K)]TGK_	1	1897.11	1414.43	1723.36	3419.13	2891.05	2249.72	0.845184	0.663704	0.739949	1.51426	1.24154	0.976657
PF21485 Translation initiation factor 5A-like, N-terminal	0.0067869	12.12	Q8BGY2	47	K	1.75292	0.0227549	Q3	Eukaryotic translation initiation factor 5A-2 OS=Mus musculus OX=10090 GN=Eif5a2 PE=1 SV=3	Eif5a2	_IVEMSTSK[Acetyl (K)]TGK_	1	1897.11	1414.43	1723.36	3419.13	2891.05	2249.72	0.865251	0.619564	0.712865	1.60835	1.13458	1.10944
PF21485 Translation initiation factor 5A-like, N-terminal	0.0067869	12.12	Q8BGY2	67	K	1.57939	0.0180294	Q3	Eukaryotic translation initiation factor 5A-2 OS=Mus musculus OX=10090 GN=Eif5a2 PE=1 SV=3	Eif5a2	_VHLVGIDIFTGK[Acetyl (K)]K_	1	3103.1	2417.87	2663.08	4154.95	4108.9	4219.56	0.930961	0.696667	0.724603	1.28563	1.06069	1.36876

## Sheet: Q4
Domain description	Mapping	Background	All Mapping	All Background	Fold Enrichment	Fisher's exact test p value	-log10(p value)	Related proteins	Related Genes
PF08726 Ca2+ insensitive EF hand	3	3	235	3551	15.11	0.000286388	3.54	P16546 P57780 Q7TPR4	Actn1 Actn4 Sptan1
PF02736 Myosin N-terminal SH3-like domain	3	3	235	3551	15.11	0.000286388	3.54	O08638 Q61879 Q8VDD5	Myh10 Myh11 Myh9
PF00063 Myosin head (motor domain)	6	17	235	3551	5.33	0.000524916	3.28	O08638 Q5SYD0 Q61879 Q64331 Q6URW6 Q8VDD5	Myh10 Myh11 Myh14 Myh9 Myo1d Myo6
PF00052 Laminin B (Domain IV)	3	5	235	3551	9.07	0.0025903	2.59	Q05793 Q60675 Q61001	Hspg2 Lama2 Lama5
PF00092 von Willebrand factor type A domain	5	17	235	3551	4.44	0.00389552	2.41	A2AX52 A6H584 A6X935 Q02788 Q8CIZ8	Col6a2 Col6a4 Col6a5 Itih4 Vwf
PF15227 zinc finger of C3HC4-type, RING	2	2	235	3551	15.11	0.00436219	2.36	Q8R0K2 Q99PN3	Trim26 Trim31
PF08742 C8 domain	2	2	235	3551	15.11	0.00436219	2.36	Q80Z19 Q8CIZ8	Muc2 Vwf
PF01826 Trypsin Inhibitor like cysteine rich domain	2	2	235	3551	15.11	0.00436219	2.36	Q80Z19 Q8CIZ8	Muc2 Vwf
PF00435 Spectrin repeat	4	12	235	3551	5.04	0.00606147	2.22	P11531 P16546 P57780 Q7TPR4	Actn1 Actn4 Dmd Sptan1
PF17814 LisH-like dimerisation domain	2	3	235	3551	10.07	0.0125138	1.9	Q3UKJ7 Q8C6G8	Smu1 Wdr26
PF07159 CYRIA/CYRIB Rac1 binding domain	2	3	235	3551	10.07	0.0125138	1.9	Q7TMB8 Q921M7	Cyfip1 Cyrib
PF00551 Formyl transferase	2	3	235	3551	10.07	0.0125138	1.9	Q64737 Q8R0Y6	Aldh1l1 Gart
PF02036 SCP-2 sterol transfer family	2	3	235	3551	10.07	0.0125138	1.9	P32020 P51660	Hsd17b4 Scp2
PF00365 Phosphofructokinase	2	3	235	3551	10.07	0.0125138	1.9	P12382 P47857	Pfkl Pfkm
PF22586 ANCHR-like B-box zinc-binding domain	2	3	235	3551	10.07	0.0125138	1.9	Q60953 Q810J8	Pml Zfyve1
PF00626 Gelsolin repeat	3	9	235	3551	5.04	0.0178362	1.75	P24452 Q60604 Q62468	Capg Scin Vil1
PF14429 C2 domain in Dock180 and Zizimin proteins	3	9	235	3551	5.04	0.0178362	1.75	Q8C147 Q8C3J5 Q8R1A4	Dock2 Dock7 Dock8
PF12662 Complement Clr-like EGF-like	3	9	235	3551	5.04	0.0178362	1.75	Q61554 Q6NZL8 Q91ZX7	Fbn1 Lrp1 Scube1
PF20422 DHR-2, Lobe B	3	9	235	3551	5.04	0.0178362	1.75	Q8C147 Q8C3J5 Q8R1A4	Dock2 Dock7 Dock8
PF00094 von Willebrand factor type D domain	2	4	235	3551	7.56	0.0239382	1.62	Q80Z19 Q8CIZ8	Muc2 Vwf
PF05902 4.1 protein C-terminal domain (CTD)	2	4	235	3551	7.56	0.0239382	1.62	P48193 Q9WV92	Epb41 Epb41l3
PF08725 Integrin beta cytoplasmic domain	2	4	235	3551	7.56	0.0239382	1.62	O54890 P11835	Itgb2 Itgb3
PF00899 ThiF family	3	10	235	3551	4.53	0.0242556	1.62	Q02053 Q8C878 Q9Z1F9	Uba1 Uba2 Uba3
PF00053 Laminin EGF domain	3	10	235	3551	4.53	0.0242556	1.62	Q05793 Q60675 Q61001	Hspg2 Lama2 Lama5
PF14670 Coagulation Factor Xa inhibitory site	3	11	235	3551	4.12	0.0317541	1.5	Q61554 Q6NZL8 Q91ZX7	Fbn1 Lrp1 Scube1
PF00412 LIM domain	6	38	235	3551	2.39	0.0364683	1.44	O54785 P97314 P97315 P97447 Q99N69 Q9ERG0	Csrp1 Csrp2 Fhl1 Lima1 Limk2 Lpxn
PF02785 Biotin carboxylase C-terminal domain	2	5	235	3551	6.04	0.0381702	1.42	Q05920 Q91ZA3	Pc Pcca
PF00362 Integrin beta chain VWA domain	2	5	235	3551	6.04	0.0381702	1.42	O54890 P11835	Itgb2 Itgb3
PF00289 Biotin carboxylase, N-terminal domain	2	5	235	3551	6.04	0.0381702	1.42	Q05920 Q91ZA3	Pc Pcca
PF12947 EGF domain	2	5	235	3551	6.04	0.0381702	1.42	Q61554 Q6NZL8	Fbn1 Scube1
PF00056 lactate/malate dehydrogenase, NAD binding domain	2	5	235	3551	6.04	0.0381702	1.42	P06151 P14152	Ldha Mdh1
PF17205 Integrin plexin domain	2	5	235	3551	6.04	0.0381702	1.42	O54890 P11835	Itgb2 Itgb3
PF07965 Integrin beta tail domain	2	5	235	3551	6.04	0.0381702	1.42	O54890 P11835	Itgb2 Itgb3
PF00085 Thioredoxin	4	20	235	3551	3.02	0.0391058	1.41	P08003 Q91W90 Q9CQ79 Q9DC23	Dnajc10 Pdia4 Txndc5 Txndc9
PF00307 Calponin homology (CH) domain	6	40	235	3551	2.27	0.045458	1.34	P11531 P57780 Q08091 Q7TPR4 Q8BTM8 Q8VHX6	Actn1 Actn4 Cnn1 Dmd Flna Flnc

## Sheet: Q4 Domain2Protein
Domain description	Fisher's exact test p value	Fold Enrichment	Protein accession	Position	Amino acid	Abx/con Ratio	Abx/con P value	Regulated Type	Protein description	Gene name	Modified sequence	Localization probability	Intensity CON1	Intensity CON2	Intensity CON3	Intensity ABX1	Intensity ABX2	Intensity ABX3	CON1	CON2	CON3	ABX1	ABX2	ABX3
PF00005 ABC transporter	0.286492	1.89	P55096	38	K	2.0137	2.51237e-05	Q4	ATP-binding cassette sub-family D member 3 OS=Mus musculus OX=10090 GN=Abcd3 PE=1 SV=2	Abcd3	_ALGLHGK[Acetyl (K)]K_	1	190.107	205.399	192.691	352.216	373.698	392.357	0.64856	0.704477	0.657082	1.29917	1.37538	1.37323
PF00005 ABC transporter	0.286492	1.89	P61222	15	K	5.17764	0.0312373	Q4	ATP-binding cassette sub-family E member 1 OS=Mus musculus OX=10090 GN=Abce1 PE=1 SV=1	Abce1	_IAIVNHDK[Acetyl (K)]C[Carbamidomethyl (C)]KPK_	0.967099	77.8507	10.1497	13.3763	196.74	207.399	213.123	0.706965	0.0926995	0.120947	1.54821	1.61916	1.59922
PF00008 EGF-like domain	0.161871	2.75	Q05793	1812	K	2.97537	7.08089e-05	Q4	Basement membrane-specific heparan sulfate proteoglycan core protein OS=Mus musculus OX=10090 GN=Hspg2 PE=1 SV=1	Hspg2	_LHNGK[Acetyl (K)]LPSR_	1	249.852	277.572	258.948	688.739	662.03	757.767	0.487906	0.551576	0.511184	1.48052	1.43043	1.70285
PF00008 EGF-like domain	0.161871	2.75	Q91ZX7	1114	K	5.63641	0.000171912	Q4	Prolow-density lipoprotein receptor-related protein 1 OS=Mus musculus OX=10090 GN=Lrp1 PE=1 SV=1	Lrp1	_FGC[Carbamidomethyl (C)]K[Acetyl (K)]DSAR_	1	61.2841	82.4456	65.0375	344.6	451.455	341.069	0.268384	0.361996	0.284561	1.60155	2.03249	1.52294
PF00009 Elongation factor Tu GTP binding domain	0.311642	1.78	P58252	438	K	2.37551	0.00035458	Q4	Elongation factor 2 OS=Mus musculus OX=10090 GN=Eef2 PE=1 SV=2	Eef2	_IMGPNYTPGK[Acetyl (K)]K_	1	697.202	572.703	728.601	1534.26	1495.98	1558.23	0.6303	0.51177	0.648372	1.38301	1.39498	1.47523
PF00009 Elongation factor Tu GTP binding domain	0.311642	1.78	P58252	571	K	2.64146	0.00542726	Q4	Elongation factor 2 OS=Mus musculus OX=10090 GN=Eef2 PE=1 SV=2	Eef2	_DLEEDHAC[Carbamidomethyl (C)]IPIK[Acetyl (K)]K_	1	685.906	886.468	490.195	1990.66	1580.22	1705.54	0.556549	0.710983	0.39152	1.61055	1.32254	1.44923
PF00009 Elongation factor Tu GTP binding domain	0.311642	1.78	Q9Z0N2	449	K	2.5777	0.00407872	Q4	Eukaryotic translation initiation factor 2 subunit 3, Y-linked OS=Mus musculus OX=10090 GN=Eif2s3y PE=1 SV=2	Eif2s3y	_RVEK[Acetyl (K)]HWR_	1	25.0634	35.8575	25.4326	85.9632	83.1184	104.687	0.463135	0.669796	0.47905	1.20667	1.24929	1.69924
PF00013 KH domain	0.286492	1.89	P35922	195	K	2.89779	0.0323443	Q4	Fragile X messenger ribonucleoprotein 1 OS=Mus musculus OX=10090 GN=Fmr1 PE=1 SV=1	Fmr1	_TK[Acetyl (K)]LSLILR_	1	223.827	77.1796	220.203	487.918	553.982	611.483	0.639265	0.221851	0.647546	1.29292	1.41284	1.66602
PF00013 KH domain	0.286492	1.89	Q8VDJ3	308	K	3.44989	0.00104694	Q4	Vigilin OS=Mus musculus OX=10090 GN=Hdlbp PE=1 SV=1	Hdlbp	_SQHK[Acetyl (K)]YVIGPK_	1	126.577	92.0576	77.4253	273.974	303.437	317.3	0.595968	0.434176	0.368554	1.47673	1.63565	1.71298
PF00043 Glutathione S-transferase, C-terminal domain	0.286492	1.89	P30115	196	K	2.00722	0.0149811	Q4	Glutathione S-transferase A3 OS=Mus musculus OX=10090 GN=Gsta3 PE=1 SV=2	Gsta3	_K[Acetyl (K)]FLQPGSQR_	1	208.583	357.318	232.031	493.436	465.538	499.772	0.509231	0.911685	0.611021	1.32358	1.27902	1.47594
PF00043 Glutathione S-transferase, C-terminal domain	0.286492	1.89	Q9Z1Q9	431	K	2.3317	0.000292784	Q4	Valine--tRNA ligase OS=Mus musculus OX=10090 GN=Vars1 PE=1 SV=1	Vars1	_IYHQLK[Acetyl (K)]K_	1	323.362	324.197	340.004	599.796	678.774	747.117	0.594524	0.606186	0.648286	1.27001	1.4444	1.59689
PF00052 Laminin B (Domain IV)	0.0025903	9.07	Q05793	1812	K	2.97537	7.08089e-05	Q4	Basement membrane-specific heparan sulfate proteoglycan core protein OS=Mus musculus OX=10090 GN=Hspg2 PE=1 SV=1	Hspg2	_LHNGK[Acetyl (K)]LPSR_	1	249.852	277.572	258.948	688.739	662.03	757.767	0.487906	0.551576	0.511184	1.48052	1.43043	1.70285
PF00052 Laminin B (Domain IV)	0.0025903	9.07	Q60675	2710	K	3.48199	0.00597253	Q4	Laminin subunit alpha-2 OS=Mus musculus OX=10090 GN=Lama2 PE=1 SV=2	Lama2	_C[Carbamidomethyl (C)]TYQK[Acetyl (K)]PR_	1	91.8647		66.931	304.623	212.897	210.258	0.47779		0.357614	1.78774	1.29712	1.27843
PF00052 Laminin B (Domain IV)	0.0025903	9.07	Q61001	811	K	3.60177	0.00192765	Q4	Laminin subunit alpha-5 OS=Mus musculus OX=10090 GN=Lama5 PE=1 SV=4	Lama5	_AHVC[Carbamidomethyl (C)]GK[Acetyl (K)]TC[Carbamidomethyl (C)]AAC[Carbamidomethyl (C)]K_	1	6.15644	9.01474	5.80368	18.2137	27.7875	22.0579	0.396767	0.568213	0.376633	1.28689	1.95893	1.58637
PF00053 Laminin EGF domain	0.0242556	4.53	Q05793	1812	K	2.97537	7.08089e-05	Q4	Basement membrane-specific heparan sulfate proteoglycan core protein OS=Mus musculus OX=10090 GN=Hspg2 PE=1 SV=1	Hspg2	_LHNGK[Acetyl (K)]LPSR_	1	249.852	277.572	258.948	688.739	662.03	757.767	0.487906	0.551576	0.511184	1.48052	1.43043	1.70285
PF00053 Laminin EGF domain	0.0242556	4.53	Q60675	2710	K	3.48199	0.00597253	Q4	Laminin subunit alpha-2 OS=Mus musculus OX=10090 GN=Lama2 PE=1 SV=2	Lama2	_C[Carbamidomethyl (C)]TYQK[Acetyl (K)]PR_	1	91.8647		66.931	304.623	212.897	210.258	0.47779		0.357614	1.78774	1.29712	1.27843
PF00053 Laminin EGF domain	0.0242556	4.53	Q61001	811	K	3.60177	0.00192765	Q4	Laminin subunit alpha-5 OS=Mus musculus OX=10090 GN=Lama5 PE=1 SV=4	Lama5	_AHVC[Carbamidomethyl (C)]GK[Acetyl (K)]TC[Carbamidomethyl (C)]AAC[Carbamidomethyl (C)]K_	1	6.15644	9.01474	5.80368	18.2137	27.7875	22.0579	0.396767	0.568213	0.376633	1.28689	1.95893	1.58637
PF00054 Laminin G domain	0.0547912	5.04	Q05793	1812	K	2.97537	7.08089e-05	Q4	Basement membrane-specific heparan sulfate proteoglycan core protein OS=Mus musculus OX=10090 GN=Hspg2 PE=1 SV=1	Hspg2	_LHNGK[Acetyl (K)]LPSR_	1	249.852	277.572	258.948	688.739	662.03	757.767	0.487906	0.551576	0.511184	1.48052	1.43043	1.70285
PF00054 Laminin G domain	0.0547912	5.04	Q60675	2710	K	3.48199	0.00597253	Q4	Laminin subunit alpha-2 OS=Mus musculus OX=10090 GN=Lama2 PE=1 SV=2	Lama2	_C[Carbamidomethyl (C)]TYQK[Acetyl (K)]PR_	1	91.8647		66.931	304.623	212.897	210.258	0.47779		0.357614	1.78774	1.29712	1.27843
PF00055 Laminin N-terminal (Domain VI)	0.0734255	4.32	Q60675	2710	K	3.48199	0.00597253	Q4	Laminin subunit alpha-2 OS=Mus musculus OX=10090 GN=Lama2 PE=1 SV=2	Lama2	_C[Carbamidomethyl (C)]TYQK[Acetyl (K)]PR_	1	91.8647		66.931	304.623	212.897	210.258	0.47779		0.357614	1.78774	1.29712	1.27843
PF00055 Laminin N-terminal (Domain VI)	0.0734255	4.32	Q61001	811	K	3.60177	0.00192765	Q4	Laminin subunit alpha-5 OS=Mus musculus OX=10090 GN=Lama5 PE=1 SV=4	Lama5	_AHVC[Carbamidomethyl (C)]GK[Acetyl (K)]TC[Carbamidomethyl (C)]AAC[Carbamidomethyl (C)]K_	1	6.15644	9.01474	5.80368	18.2137	27.7875	22.0579	0.396767	0.568213	0.376633	1.28689	1.95893	1.58637
PF00056 lactate/malate dehydrogenase, NAD binding domain	0.0381702	6.04	P06151	76	K	5.90347	0.00473024	Q4	L-lactate dehydrogenase A chain OS=Mus musculus OX=10090 GN=Ldha PE=1 SV=3	Ldha	_TPK[Acetyl (K)]IVSSK_	1	63.7181	171.691	150.89	1136.69	1135.79	1088.89	0.121505	0.348762	0.297919	1.50416	1.5691	1.4617
PF00056 lactate/malate dehydrogenase, NAD binding domain	0.0381702	6.04	P06151	90	K	2.68692	0.00231059	Q4	L-lactate dehydrogenase A chain OS=Mus musculus OX=10090 GN=Ldha PE=1 SV=3	Ldha	_DYC[Carbamidomethyl (C)]VTANSK[Acetyl (K)]LVIITAGAR_	1	17.3842	16.2496	23.2279	73.0487	85.7146	63.9972	0.444297	0.442397	0.614664	1.29555	1.58708	1.15139
PF00056 lactate/malate dehydrogenase, NAD binding domain	0.0381702	6.04	P14152	239	K	3.16909	0.000943689	Q4	Malate dehydrogenase, cytoplasmic OS=Mus musculus OX=10090 GN=Mdh1 PE=1 SV=3	Mdh1	_K[Acetyl (K)]LSSAMSAAK_	1	209.537	149.446	151.908	552.73	565.626	639.027	0.597988	0.409279	0.405138	1.38697	1.50766	1.5814
PF00063 Myosin head (motor domain)	0.000524916	5.33	O08638	562	K	2.27793	6.58652e-05	Q4	Myosin-11 OS=Mus musculus OX=10090 GN=Myh11 PE=1 SV=1	Myh11	_LC[Carbamidomethyl (C)]SEQGNHPK[Acetyl (K)]FQKPK_	1	12917.8	11254	12260.2	21978.3	23165.5	24232.9	0.670052	0.579886	0.646573	1.38946	1.4431	1.48756
PF00063 Myosin head (motor domain)	0.000524916	5.33	Q5SYD0	758	K	5.85376	0.00787341	Q4	Unconventional myosin-Id OS=Mus musculus OX=10090 GN=Myo1d PE=1 SV=1	Myo1d	_DYGK[Acetyl (K)]HVK_	1	182.188	327.581	89.1513	1420.94	1379.86	1863.22	0.242656	0.432159	0.119443	1.42832	1.37464	1.84643
PF00063 Myosin head (motor domain)	0.000524916	5.33	Q5SYD0	975	K	2.07109	2.3326e-05	Q4	Unconventional myosin-Id OS=Mus musculus OX=10090 GN=Myo1d PE=1 SV=1	Myo1d	_HLQVNVTNPVQC[Carbamidomethyl (C)]SLHGK[Acetyl (K)]K_	1	211.814	225.461	208.906	616.892	568.444	598.982	0.610885	0.644063	0.60606	1.34274	1.22623	1.28533
PF00063 Myosin head (motor domain)	0.000524916	5.33	Q61879	685	K	2.81616	0.00400901	Q4	Myosin-10 OS=Mus musculus OX=10090 GN=Myh10 PE=1 SV=2	Myh10	_C[Carbamidomethyl (C)]IIPNHEK[Acetyl (K)]R_	1	389.916	647.552	388.458	1618.8	1173.01	1384.32	0.432448	0.696579	0.42447	1.65357	1.28455	1.43678
PF00063 Myosin head (motor domain)	0.000524916	5.33	Q64331	564	K	2.7908	0.00245642	Q4	Unconventional myosin-VI OS=Mus musculus OX=10090 GN=Myo6 PE=1 SV=2	Myo6	_SK[Acetyl (K)]LAVHR_	1	1011.42	858.159	915.008	2300.81	3094.22	3787.23	0.556103	0.455775	0.510251	1.08118	1.43187	1.73491
PF00063 Myosin head (motor domain)	0.000524916	5.33	Q6URW6	706	K	2.89049	0.0112815	Q4	Myosin-14 OS=Mus musculus OX=10090 GN=Myh14 PE=1 SV=1	Myh14	_C[Carbamidomethyl (C)]IVPNHEK[Acetyl (K)]R_	1	158.948	271.685	156.567	819.741	483.867	580.433	0.407735	0.693384	0.40394	1.91423	1.10779	1.32834
PF00063 Myosin head (motor domain)	0.000524916	5.33	Q8VDD5	403	K	2.25453	1.02135e-05	Q4	Myosin-9 OS=Mus musculus OX=10090 GN=Myh9 PE=1 SV=4	Myh9	_DYVQK[Acetyl (K)]AQTK_	1	120.747	119.069	111.57	271.318	258.793	273.821	0.639674	0.611962	0.586805	1.38929	1.34095	1.41459
PF00063 Myosin head (motor domain)	0.000524916	5.33	Q8VDD5	1642	K	3.16921	0.00285557	Q4	Myosin-9 OS=Mus musculus OX=10090 GN=Myh9 PE=1 SV=4	Myh9	_K[Acetyl (K)]LQAQMK_	1	51.9629	38.3219	69.502	170.346	181.319	163.246	0.471378	0.337259	0.625946	1.49362	1.60878	1.4441
PF00079 Serpin (serine protease inhibitor)	0.0605267	3.24	O08800	312	K	2.30732	0.00414273	Q4	Serpin B8 OS=Mus musculus OX=10090 GN=Serpinb8 PE=1 SV=2	Serpinb8	_NVPVSK[Acetyl (K)]VAHK_	1	78.3611	83.6897	93.3245	219.573	211.966	217.438	0.469398	0.604667	0.731405	1.49065	1.45979	1.21537
PF00079 Serpin (serine protease inhibitor)	0.0605267	3.24	Q00898	186	K	5.02045	0.00272885	Q4	Alpha-1-antitrypsin 1-5 OS=Mus musculus OX=10090 GN=Serpina1e PE=1 SV=1	Serpina1e	_GTQGK[Acetyl (K)]IVEAVK_	1	8360.3	10103.8	9100.57	2122.12	2245.61	2727.19	0.706453	0.971398	0.855603	2.67095	4.40264	5.64548
PF00079 Serpin (serine protease inhibitor)	0.0605267	3.24	Q9D154	87	K	5.07445	1.97897e-05	Q4	Leukocyte elastase inhibitor A OS=Mus musculus OX=10090 GN=Serpinb1a PE=1 SV=1	Serpinb1a	_GASHTLK[Acetyl (K)]LANR_	1	886.66	1061.69	1021.59	6830.87	7201.28	8183.95	0.261561	0.310137	0.303065	1.38342	1.44784	1.60768
PF00085 Thioredoxin	0.0391058	3.02	P08003	211	K	4.34195	0.000583355	Q4	Protein disulfide-isomerase A4 OS=Mus musculus OX=10090 GN=Pdia4 PE=1 SV=3	Pdia4	_LAPEYEK[Acetyl (K)]AAK_	1	398.181	278.52	454.422	1381.13	1259.38	1205.28	0.433819	0.298803	0.482825	1.88983	1.71631	1.67127
PF00085 Thioredoxin	0.0391058	3.02	Q91W90	375	K	2.40566	0.000325921	Q4	Thioredoxin domain-containing protein 5 OS=Mus musculus OX=10090 GN=Txndc5 PE=1 SV=2	Txndc5	_NVC[Carbamidomethyl (C)]SK[Acetyl (K)]YSVR_	1	1126.51	840.838	1040.22	2011.65	2098.3	1986.67	0.673722	0.521223	0.629642	1.46585	1.46376	1.45972
PF00085 Thioredoxin	0.0391058	3.02	Q9CQ79	141	K	2.3414	0.0227713	Q4	Thioredoxin domain-containing protein 9 OS=Mus musculus OX=10090 GN=Txndc9 PE=1 SV=1	Txndc9	_IK[Acetyl (K)]VIPTLALLR_	1	154.898	176.191	162.507	299.039	290.845	593.261	0.581628	0.708402	0.500427	1.03338	1.15918	1.99962
PF00085 Thioredoxin	0.0391058	3.02	Q9DC23	725	K	2.00322	0.0106621	Q4	DnaJ homolog subfamily C member 10 OS=Mus musculus OX=10090 GN=Dnajc10 PE=1 SV=2	Dnajc10	_AGK[Acetyl (K)]VDC[Carbamidomethyl (C)]QAYPQTC[Carbamidomethyl (C)]QK_	1	28.9619	38.6793	27.9362	67.1081	59.2702	55.87	0.651765	0.808199	0.569095	1.67656	1.22229	1.16581
PF00092 von Willebrand factor type A domain	0.00389552	4.44	A2AX52	97	K	2.20526	0.0418216	Q4	Collagen alpha-4(VI) chain OS=Mus musculus OX=10090 GN=Col6a4 PE=1 SV=2	Col6a4	_KGDVLK[Acetyl (K)]HIR_	1	195.45	123.479	79.875	280.739	306.106	402.13	0.912808	0.55791	0.364776	1.13121	1.27161	1.64494
PF00092 von Willebrand factor type A domain	0.00389552	4.44	A6H584	565	K	2.56936	0.0365041	Q4	Collagen alpha-5(VI) chain OS=Mus musculus OX=10090 GN=Col6a5 PE=1 SV=4	Col6a5	_ALDFILPLIK[Acetyl (K)]K_	1	66.9755	32.4403	52.9664	67.2544	65.5207	129.62	0.799495	0.399235	0.637769	1.18787	1.20617	2.32458
PF00092 von Willebrand factor type A domain	0.00389552	4.44	A6X935	481	K	4.031	0.000976902	Q4	Inter alpha-trypsin inhibitor, heavy chain 4 OS=Mus musculus OX=10090 GN=Itih4 PE=1 SV=2	Itih4	_YK[Acetyl (K)]FQHHFK_	1		29.6039	26.7325	57.0347	56.7479	78.9263		0.459299	0.416258	1.66725	1.58438	2.04243
PF00092 von Willebrand factor type A domain	0.00389552	4.44	Q02788	477	K	10.2887	0.000116211	Q4	Collagen alpha-2(VI) chain OS=Mus musculus OX=10090 GN=Col6a2 PE=1 SV=3	Col6a2	_GLAGEVGSK[Acetyl (K)]GAK_	1	125.238	105.647		934.307	906.651	819.854	0.190379	0.156646		1.84597	1.85722	1.65247
PF00092 von Willebrand factor type A domain	0.00389552	4.44	Q8CIZ8	1312	K	4.45977	0.00169544	Q4	von Willebrand factor OS=Mus musculus OX=10090 GN=Vwf PE=1 SV=2	Vwf	_LHISQK[Acetyl (K)]R_	1	56.4894	46.8965		158.229	145.352	204.932	0.386455	0.342133		1.56559	1.37133	1.93708
PF00094 von Willebrand factor type D domain	0.0239382	7.56	Q80Z19	452	K	2.35786	0.00531585	Q4	Mucin-2 OS=Mus musculus OX=10090 GN=Muc2 PE=1 SV=3	Muc2	_TVVLLTDDK[Acetyl (K)]K_	1	80.725	62.3517	83.4911	125.902	131.6	92.287	0.699018	0.530921	0.724421	1.63954	1.77182	1.19674
PF00094 von Willebrand factor type D domain	0.0239382	7.56	Q8CIZ8	1312	K	4.45977	0.00169544	Q4	von Willebrand factor OS=Mus musculus OX=10090 GN=Vwf PE=1 SV=2	Vwf	_LHISQK[Acetyl (K)]R_	1	56.4894	46.8965		158.229	145.352	204.932	0.386455	0.342133		1.56559	1.37133	1.93708
PF00176 SNF2-related domain	0.186182	2.52	Q6DIC0	477	K	2.93849	0.00176484	Q4	Probable global transcription activator SNF2L2 OS=Mus musculus OX=10090 GN=Smarca2 PE=1 SV=1	Smarca2	_SVAGK[Acetyl (K)]IQK_	1	86.7384	54.6734	49.2043	156.432	158.189	167.773	0.673636	0.488876	0.412162	1.48014	1.49741	1.64962
PF00176 SNF2-related domain	0.186182	2.52	Q91ZW3	439	K	2.1571	0.0458312	Q4	SWI/SNF-related matrix-associated actin-dependent regulator of chromatin subfamily A member 5 OS=Mus musculus OX=10090 GN=Smarca5 PE=1 SV=1	Smarca5	_DIDILNSAGK[Acetyl (K)]MDK_	1	158.002	145.882	172.013	474.768	363.634	202.308	0.614593	0.584046	0.694422	1.84436	1.43234	0.806818
PF00226 DnaJ domain	0.361289	1.59	Q9DC23	725	K	2.00322	0.0106621	Q4	DnaJ homolog subfamily C member 10 OS=Mus musculus OX=10090 GN=Dnajc10 PE=1 SV=2	Dnajc10	_AGK[Acetyl (K)]VDC[Carbamidomethyl (C)]QAYPQTC[Carbamidomethyl (C)]QK_	1	28.9619	38.6793	27.9362	67.1081	59.2702	55.87	0.651765	0.808199	0.569095	1.67656	1.22229	1.16581
PF00226 DnaJ domain	0.361289	1.59	Q9QYI4	358	K	3.29206	8.48001e-05	Q4	DnaJ homolog subfamily B member 12 OS=Mus musculus OX=10090 GN=Dnajb12 PE=1 SV=2	Dnajb12	_AQK[Acetyl (K)]MGTPSC[Carbamidomethyl (C)]NR_	1	94.4143	104.183	89.9324	265.193	285.555	320.869	0.477975	0.484566	0.470807	1.35363	1.70001	1.66502
PF00227 Proteasome subunit	0.286492	1.89	P49722	64	K	10.4484	0.000796827	Q4	Proteasome subunit alpha type-2 OS=Mus musculus OX=10090 GN=Psma2 PE=1 SV=3	Psma2	_SVHK[Acetyl (K)]VEPITK_	1	78.8863	48.2195	93.8609	894.684	472.757	824.222	0.207324	0.12534	0.200667	2.15066	1.208	2.21376
PF00227 Proteasome subunit	0.286492	1.89	Q9QUM9	54	K	2.29972	0.00394124	Q4	Proteasome subunit alpha type-6 OS=Mus musculus OX=10090 GN=Psma6 PE=1 SV=1	Psma6	_GKDC[Carbamidomethyl (C)]AVIVTQK[Acetyl (K)]K_	1	89.0144	90.8416	67.919	193.603	173.805	261.071	0.639577	0.634166	0.506721	1.25145	1.15606	1.68705
PF00248 Aldo/keto reductase family	0.0937361	3.78	P45376	69	K	3.80849	0.00070556	Q4	Aldo-keto reductase family 1 member B1 OS=Mus musculus OX=10090 GN=Akr1b1 PE=1 SV=3	Akr1b1	_LKEQVVK[Acetyl (K)]R_	0.999984	86.7277	88.0141	81.5968	306.375	322.73	447.037	0.427577	0.418326	0.37126	1.25104	1.42602	1.95849
PF00248 Aldo/keto reductase family	0.0937361	3.78	Q8VC28	96	K	2.71251	0.00120214	Q4	Aldo-keto reductase family 1 member C13 OS=Mus musculus OX=10090 GN=Akr1c13 PE=1 SV=2	Akr1c13	_LWC[Carbamidomethyl (C)]TC[Carbamidomethyl (C)]FRPELVK[Acetyl (K)]PALEK_	1	18.2075	21.7208	19.6167	102.881	125.98	90.7753	0.401699	0.527385	0.476223	1.19035	1.50737	1.11419
PF00271 Helicase conserved C-terminal domain	0.379741	1.51	O70133	1075	K	2.84894	0.00262811	Q4	ATP-dependent RNA helicase A OS=Mus musculus OX=10090 GN=Dhx9 PE=1 SV=2	Dhx9	_GMTLVTPLQLLLFASK[Acetyl (K)]K_	1	92.781	70.8229	82.58	199.842	227.932	326.597	0.555238	0.437038	0.537277	1.16265	1.35151	1.84345
PF00271 Helicase conserved C-terminal domain	0.379741	1.51	Q61655	460	K	3.45103	0.000808167	Q4	ATP-dependent RNA helicase DDX19A OS=Mus musculus OX=10090 GN=Ddx19a PE=1 SV=2	Ddx19a	_IQEHFNK[Acetyl (K)]K_	1	65.72	51.5119	43.6008	213.893	194.989	219.364	0.518261	0.45957	0.330002	1.43296	1.49913	1.58127
PF00271 Helicase conserved C-terminal domain	0.379741	1.51	Q6DIC0	477	K	2.93849	0.00176484	Q4	Probable global transcription activator SNF2L2 OS=Mus musculus OX=10090 GN=Smarca2 PE=1 SV=1	Smarca2	_SVAGK[Acetyl (K)]IQK_	1	86.7384	54.6734	49.2043	156.432	158.189	167.773	0.673636	0.488876	0.412162	1.48014	1.49741	1.64962
PF00271 Helicase conserved C-terminal domain	0.379741	1.51	Q6PGC1	492	K	2.11898	0.0168365	Q4	ATP-dependent RNA helicase DHX29 OS=Mus musculus OX=10090 GN=Dhx29 PE=1 SV=1	Dhx29	_DLFIAK[Acetyl (K)]LLNK_	1	130.904	95.1	121.039	200.752	206.524	319.531	0.689457	0.594287	0.650948	1.00979	1.2419	1.84788
PF00271 Helicase conserved C-terminal domain	0.379741	1.51	Q91ZW3	439	K	2.1571	0.0458312	Q4	SWI/SNF-related matrix-associated actin-dependent regulator of chromatin subfamily A member 5 OS=Mus musculus OX=10090 GN=Smarca5 PE=1 SV=1	Smarca5	_DIDILNSAGK[Acetyl (K)]MDK_	1	158.002	145.882	172.013	474.768	363.634	202.308	0.614593	0.584046	0.694422	1.84436	1.43234	0.806818
PF00289 Biotin carboxylase, N-terminal domain	0.0381702	6.04	Q05920	38	K	2.35386	0.00545937	Q4	Pyruvate carboxylase, mitochondrial OS=Mus musculus OX=10090 GN=Pc PE=1 SV=1	Pc	_LEYKPIK[Acetyl (K)]K_	0.997125	21.4716	23.3488	27.2858	57.2071	40.1853	64.6288	0.547946	0.580118	0.676658	1.4859	1.06076	1.70141
PF00289 Biotin carboxylase, N-terminal domain	0.0381702	6.04	Q91ZA3	704	K	12.4164	0.0309166	Q4	Propionyl-CoA carboxylase alpha chain, mitochondrial OS=Mus musculus OX=10090 GN=Pcca PE=1 SV=2	Pcca	_VK[Acetyl (K)]LVHC[Carbamidomethyl (C)]K_	1	16.0772		9.14319	59.9714	143.144	286.675	0.159312		0.0903199	0.57221	1.38669	2.69042
PF00307 Calponin homology (CH) domain	0.045458	2.27	P11531	3381	K	4.90613	7.0305e-06	Q4	Dystrophin OS=Mus musculus OX=10090 GN=Dmd PE=1 SV=3	Dmd	_YFAK[Acetyl (K)]HPR_	1	213.402	201.122	203.798	659.246	705.811	779.524	0.392632	0.368934	0.384536	1.73222	1.84179	2.04891
PF00307 Calponin homology (CH) domain	0.045458	2.27	P57780	109	K	6.26419	0.00232473	Q4	Alpha-actinin-4 OS=Mus musculus OX=10090 GN=Actn4 PE=1 SV=1	Actn4	_VHK[Acetyl (K)]INNVNK_	1	72.5411	104.869	48.8014	503.169	382.495	648.003	0.254931	0.374246	0.174411	1.61112	1.26194	2.16077
PF00307 Calponin homology (CH) domain	0.045458	2.27	Q08091	73	K	8.20672	0.001707	Q4	Calponin-1 OS=Mus musculus OX=10090 GN=Cnn1 PE=1 SV=1	Cnn1	_LQPGSVK[Acetyl (K)]K_	1	607.884	581.976	255.778	2880.93	2899.68	3360.17	0.310046	0.288992	0.127267	1.85593	1.90317	2.20148
PF00307 Calponin homology (CH) domain	0.045458	2.27	Q7TPR4	89	K	4.82445	0.00554894	Q4	Alpha-actinin-1 OS=Mus musculus OX=10090 GN=Actn1 PE=1 SV=1	Actn1	_VHK[Acetyl (K)]ISNVNK_	1	185.915	305.307	122.918	959.378	795.819	1257.24	0.306382	0.514027	0.205837	1.53421	1.31504	2.10182
PF00307 Calponin homology (CH) domain	0.045458	2.27	Q8BTM8	739	K	6.26468	0.0165121	Q4	Filamin-A OS=Mus musculus OX=10090 GN=Flna PE=1 SV=5	Flna	_K[Acetyl (K)]PVKHTAMVSWGGVSIPNSPFR_	1	352.469	292.809		1652.52		1728.03	0.319433	0.267592		1.78066		1.89686
PF00307 Calponin homology (CH) domain	0.045458	2.27	Q8BTM8	1538	K	5.44019	0.00032053	Q4	Filamin-A OS=Mus musculus OX=10090 GN=Flna PE=1 SV=5	Flna	_VK[Acetyl (K)]VLPTHDASK_	1	1423.44	1383.69	2075.36	8287.34	7352.37	6341.07	0.289992	0.284259	0.421618	2.00742	1.84559	1.56471
PF00307 Calponin homology (CH) domain	0.045458	2.27	Q8VHX6	1533	K	9.61902	0.00066359	Q4	Filamin-C OS=Mus musculus OX=10090 GN=Flnc PE=1 SV=3	Flnc	_IK[Acetyl (K)]VLPSHDASK_	1	40.9291	28.636	58.7963	390.406	375.02	274.363	0.192095	0.135099	0.280713	2.19994	2.11078	1.53675
PF00362 Integrin beta chain VWA domain	0.0381702	6.04	O54890	435	K	2.44826	4.1911e-05	Q4	Integrin beta-3 OS=Mus musculus OX=10090 GN=Itgb3 PE=1 SV=2	Itgb3	_GC[Carbamidomethyl (C)]PQEK[Acetyl (K)]EQSFTIKPVGFK_	1	164.226	171.264	169.71	445.363	385.549	376.918	0.559014	0.587753	0.601576	1.54082	1.39579	1.34378
PF00362 Integrin beta chain VWA domain	0.0381702	6.04	P11835	30	K	2.56431	6.06626e-05	Q4	Integrin beta-2 OS=Mus musculus OX=10090 GN=Itgb2 PE=1 SV=2	Itgb2	_YK[Acetyl (K)]VSSC[Carbamidomethyl (C)]R_	1	299.995	272.655	309.061	550.779	540.347	582.138	0.632499	0.57188	0.599241	1.60998	1.40714	1.60792
PF00364 Biotin-requiring enzyme	0.115422	3.36	Q05920	38	K	2.35386	0.00545937	Q4	Pyruvate carboxylase, mitochondrial OS=Mus musculus OX=10090 GN=Pc PE=1 SV=1	Pc	_LEYKPIK[Acetyl (K)]K_	0.997125	21.4716	23.3488	27.2858	57.2071	40.1853	64.6288	0.547946	0.580118	0.676658	1.4859	1.06076	1.70141
PF00364 Biotin-requiring enzyme	0.115422	3.36	Q91ZA3	704	K	12.4164	0.0309166	Q4	Propionyl-CoA carboxylase alpha chain, mitochondrial OS=Mus musculus OX=10090 GN=Pcca PE=1 SV=2	Pcca	_VK[Acetyl (K)]LVHC[Carbamidomethyl (C)]K_	1	16.0772		9.14319	59.9714	143.144	286.675	0.159312		0.0903199	0.57221	1.38669	2.69042
PF00365 Phosphofructokinase	0.0125138	10.07	P12382	90	K	2.41821	0.010993	Q4	ATP-dependent 6-phosphofructokinase, liver type OS=Mus musculus OX=10090 GN=Pfkl PE=1 SV=4	Pfkl	_C[Carbamidomethyl (C)]K[Acetyl (K)]AFTTR_	1	167.486	285.087	161.632	628.224	423.591	440.45	0.469467	0.792836	0.483834	1.72521	1.24251	1.2548
PF00365 Phosphofructokinase	0.0125138	10.07	P12382	392	K	3.64167	0.000675035	Q4	ATP-dependent 6-phosphofructokinase, liver type OS=Mus musculus OX=10090 GN=Pfkl PE=1 SV=4	Pfkl	_LLAHQK[Acetyl (K)]VSK_	1	564.652	398.119	485.359	1543.69	1889.32	1862.33	0.494402	0.345853	0.453842	1.32422	1.73114	1.65732
PF00365 Phosphofructokinase	0.0125138	10.07	P47857	107	K	4.67445	0.00475711	Q4	ATP-dependent 6-phosphofructokinase, muscle type OS=Mus musculus OX=10090 GN=Pfkm PE=1 SV=3	Pfkm	_AAHNLVK[Acetyl (K)]R_	1	22.4114	32.1964	13.1674	117.578	83.4241	126.822	0.367467	0.47364	0.201681	1.72383	1.26914	1.88148
PF00378 Enoyl-CoA hydratase/isomerase	0.115422	3.36	Q8BMS1	353	K	3.32652	5.41219e-05	Q4	Trifunctional enzyme subunit alpha, mitochondrial OS=Mus musculus OX=10090 GN=Hadha PE=1 SV=1	Hadha	_KNK[Acetyl (K)]FGAPQK_	1	1492.57	1275.19	1406.18	4970.17	4723.04	4615.95	0.4837	0.412527	0.481443	1.589	1.58792	1.40592
PF00378 Enoyl-CoA hydratase/isomerase	0.115422	3.36	Q9WUR2	60	K	11.5269	0.00093427	Q4	Enoyl-CoA delta isomerase 2 OS=Mus musculus OX=10090 GN=Eci2 PE=1 SV=2	Eci2	_KDPGNEVK[Acetyl (K)]LR_	1		31.4056	41.167	514.472	453.655	381.543		0.118617	0.148848	1.83088	1.60145	1.19224
PF00412 LIM domain	0.0364683	2.39	O54785	57	K	2.79021	0.000200944	Q4	LIM domain kinase 2 OS=Mus musculus OX=10090 GN=Limk2 PE=1 SV=2	Limk2	_DGK[Acetyl (K)]LYC[Carbamidomethyl (C)]HK_	1	148.63	112.616	127.799	400.058	426.774	423.933	0.544356	0.439085	0.549744	1.36167	1.50708	1.40915
PF00412 LIM domain	0.0364683	2.39	P97314	112	K	4.99242	3.24855e-05	Q4	Cysteine and glycine-rich protein 2 OS=Mus musculus OX=10090 GN=Csrp2 PE=1 SV=3	Csrp2	_FAQK[Acetyl (K)]YGGAEK_	1	43.2298	51.1729	45.1643	272.482	248.146	293.883	0.279751	0.360921	0.313265	1.67016	1.53936	1.55294
PF00412 LIM domain	0.0364683	2.39	P97315	108	K	4.80547	0.000113071	Q4	Cysteine and glycine-rich protein 1 OS=Mus musculus OX=10090 GN=Csrp1 PE=1 SV=3	Csrp1	_HEEAPGHRPTTNPNASK[Acetyl (K)]FAQK_	1	1101.75	1367.97	1106.66	4242.76	4522.21	5186.86	0.337399	0.437541	0.335739	1.62563	1.73671	1.97499
PF00412 LIM domain	0.0364683	2.39	P97447	52	K	3.05044	0.000675754	Q4	Four and a half LIM domains protein 1 OS=Mus musculus OX=10090 GN=Fhl1 PE=1 SV=3	Fhl1	_KPISADAK[Acetyl (K)]EVHYK_	1	622.496	493.9	434.477	1543.01	1487.7	1655.58	0.605153	0.464793	0.416607	1.51938	1.40136	1.61391
PF00412 LIM domain	0.0364683	2.39	P97447	160	K	4.15383	0.00197138	Q4	Four and a half LIM domains protein 1 OS=Mus musculus OX=10090 GN=Fhl1 PE=1 SV=3	Fhl1	_FAK[Acetyl (K)]HC[Carbamidomethyl (C)]VK_	1	1635.13	2375.63	1480.57	7336.06	5856.98	9279.11	0.35455	0.498649	0.316654	1.61123	1.23056	2.01758
PF00412 LIM domain	0.0364683	2.39	Q99N69	201	K	7.45961	0.040677	Q4	Leupaxin OS=Mus musculus OX=10090 GN=Lpxn PE=1 SV=2	Lpxn	_SGLAYC[Carbamidomethyl (C)]SK[Acetyl (K)]DYHR_	1	9.23697		5.85027	55.2993	51.1084	15.2059	0.30031		0.169887	2.41644	2.14807	0.696718
PF00412 LIM domain	0.0364683	2.39	Q9ERG0	300	K	2.72051	0.0228367	Q4	LIM domain and actin-binding protein 1 OS=Mus musculus OX=10090 GN=Lima1 PE=1 SV=3	Lima1	_THK[Acetyl (K)]WEQK_	1	187.36	254.774	98.2557	482.251	552.239	618.675	0.547723	0.74513	0.280535	1.24243	1.42289	1.6151
PF00435 Spectrin repeat	0.00606147	5.04	P11531	3381	K	4.90613	7.0305e-06	Q4	Dystrophin OS=Mus musculus OX=10090 GN=Dmd PE=1 SV=3	Dmd	_YFAK[Acetyl (K)]HPR_	1	213.402	201.122	203.798	659.246	705.811	779.524	0.392632	0.368934	0.384536	1.73222	1.84179	2.04891
PF00435 Spectrin repeat	0.00606147	5.04	P16546	1334	K	2.5244	0.00318561	Q4	Spectrin alpha chain, non-erythrocytic 1 OS=Mus musculus OX=10090 GN=Sptan1 PE=1 SV=4	Sptan1	_AK[Acetyl (K)]LGDSHDLQR_	1	127.607	106.036	175.666	376.328	377.781	411.406	0.514545	0.433052	0.711586	1.33436	1.36333	1.49075
PF00435 Spectrin repeat	0.00606147	5.04	P57780	109	K	6.26419	0.00232473	Q4	Alpha-actinin-4 OS=Mus musculus OX=10090 GN=Actn4 PE=1 SV=1	Actn4	_VHK[Acetyl (K)]INNVNK_	1	72.5411	104.869	48.8014	503.169	382.495	648.003	0.254931	0.374246	0.174411	1.61112	1.26194	2.16077
PF00435 Spectrin repeat	0.00606147	5.04	Q7TPR4	89	K	4.82445	0.00554894	Q4	Alpha-actinin-1 OS=Mus musculus OX=10090 GN=Actn1 PE=1 SV=1	Actn1	_VHK[Acetyl (K)]ISNVNK_	1	185.915	305.307	122.918	959.378	795.819	1257.24	0.306382	0.514027	0.205837	1.53421	1.31504	2.10182
PF00439 Bromodomain	0.385627	1.51	P45481	1621	K	2.6996	0.0203047	Q4	Histone lysine acetyltransferase CREBBP OS=Mus musculus OX=10090 GN=Crebbp PE=1 SV=3	Crebbp	_KKPSMPNVSNDLSQK[Acetyl (K)]LYATMEK_	1	99.7505	71.4288	105.885	281.089	249.957	163.978	0.7265	0.309784	0.672878	1.74068	1.53457	1.33881
PF00439 Bromodomain	0.385627	1.51	Q6DIC0	477	K	2.93849	0.00176484	Q4	Probable global transcription activator SNF2L2 OS=Mus musculus OX=10090 GN=Smarca2 PE=1 SV=1	Smarca2	_SVAGK[Acetyl (K)]IQK_	1	86.7384	54.6734	49.2043	156.432	158.189	167.773	0.673636	0.488876	0.412162	1.48014	1.49741	1.64962
PF00441 Acyl-CoA dehydrogenase, C-terminal domain	0.161871	2.75	P51174	250	K	2.54183	0.0121244	Q4	Long-chain specific acyl-CoA dehydrogenase, mitochondrial OS=Mus musculus OX=10090 GN=Acadl PE=1 SV=2	Acadl	_LHK[Acetyl (K)]MGMK_	1	137.568	240.132	147.62	382.973	425.612	578.699	0.451074	0.759517	0.470627	1.15505	1.29269	1.82564
PF00441 Acyl-CoA dehydrogenase, C-terminal domain	0.161871	2.75	Q07417	343	K	2.145	0.00142871	Q4	Short-chain specific acyl-CoA dehydrogenase, mitochondrial OS=Mus musculus OX=10090 GN=Acads PE=1 SV=2	Acads	_KPFTK[Acetyl (K)]ESAMAK_	1	341.888	390.169	360.7	763.569	828.578	1013.05	0.606682	0.645468	0.621132	1.13433	1.31124	1.57263
PF00538 linker histone H1 and H5 family	0.0937361	3.78	P10922	59	K	3.08251	0.00069922	Q4	Histone H1.0 OS=Mus musculus OX=10090 GN=H1-0 PE=2 SV=4	H1-0	_SHYK[Acetyl (K)]VGENADSQIK_	1	2264.82	1953.1	1603.34	4437.48	4677.3	5187.07	0.62102	0.505744	0.435085	1.47288	1.54002	1.80152
PF00538 linker histone H1 and H5 family	0.0937361	3.78	P10922	164	K	31.841	0.000526178	Q4	Histone H1.0 OS=Mus musculus OX=10090 GN=H1-0 PE=2 SV=4	H1-0	_VVK[Acetyl (K)]VKPVK_	0.999135	6.02346	3.98399		109.003	125.173	146.164	0.0709547	0.0443189		1.55429	1.77053	2.18082
PF00538 linker histone H1 and H5 family	0.0937361	3.78	Q3TEA8	491	K	4.71473	0.00107854	Q4	Heterochromatin protein 1-binding protein 3 OS=Mus musculus OX=10090 GN=Hp1bp3 PE=1 SV=1	Hp1bp3	_GK[Acetyl (K)]VRPLPK_	1	56.4866	34.5139	38.7484	170.805	238.086	204.666	0.469583	0.278535	0.302982	1.40909	1.93206	1.6145
PF00551 Formyl transferase	0.0125138	10.07	Q64737	866	K	4.58152	0.00123562	Q4	Trifunctional purine biosynthetic protein adenosine-3 OS=Mus musculus OX=10090 GN=Gart PE=1 SV=3	Gart	_VINHK[Acetyl (K)]LYK_	1	180.803	137.214	88.8634	487.915	502.649	588.904	0.489308	0.372862	0.268188	1.55733	1.62767	1.99375
PF00551 Formyl transferase	0.0125138	10.07	Q8R0Y6	128	K	2.45903	0.021799	Q4	Cytosolic 10-formyltetrahydrofolate dehydrogenase OS=Mus musculus OX=10090 GN=Aldh1l1 PE=1 SV=1	Aldh1l1	_GASAINWTLIHGDK[Acetyl (K)]K_	1	106.827	48.6643	76.4926	164.682	173.123	247.999	0.788067	0.369702	0.564487	1.1683	1.27699	1.78979
PF00569 Zinc finger, ZZ type	0.115422	3.36	P11531	3381	K	4.90613	7.0305e-06	Q4	Dystrophin OS=Mus musculus OX=10090 GN=Dmd PE=1 SV=3	Dmd	_YFAK[Acetyl (K)]HPR_	1	213.402	201.122	203.798	659.246	705.811	779.524	0.392632	0.368934	0.384536	1.73222	1.84179	2.04891
PF00569 Zinc finger, ZZ type	0.115422	3.36	P45481	1621	K	2.6996	0.0203047	Q4	Histone lysine acetyltransferase CREBBP OS=Mus musculus OX=10090 GN=Crebbp PE=1 SV=3	Crebbp	_KKPSMPNVSNDLSQK[Acetyl (K)]LYATMEK_	1	99.7505	71.4288	105.885	281.089	249.957	163.978	0.7265	0.309784	0.672878	1.74068	1.53457	1.33881
PF00626 Gelsolin repeat	0.0178362	5.04	P24452	145	K	6.06062	0.00123425	Q4	Macrophage-capping protein OS=Mus musculus OX=10090 GN=Capg PE=1 SV=2	Capg	_KLYQVK[Acetyl (K)]GK_	0.99998		62.9207	45.7678	210.974	216.837	248.167		0.341184	0.243402	1.63653	1.67433	2.00357
PF00626 Gelsolin repeat	0.0178362	5.04	Q60604	622	K	3.21062	1.75791e-05	Q4	Scinderin OS=Mus musculus OX=10090 GN=Scin PE=1 SV=3	Scin	_LYGC[Carbamidomethyl (C)]SNK[Acetyl (K)]TGR_	1	358.609	387.353	366.614	1835.71	1649.71	1850.21	0.413737	0.454339	0.423035	1.44149	1.27568	1.42809
PF00626 Gelsolin repeat	0.0178362	5.04	Q62468	127	K	4.43855	0.00934566	Q4	Villin-1 OS=Mus musculus OX=10090 GN=Vil1 PE=1 SV=3	Vil1	_KGGVASGMK[Acetyl (K)]HVETNSC[Carbamidomethyl (C)]DVQR_	1	28.2287	10.9794	9.831	96.6253	90.8989	83.5247	0.598688	0.231082	0.204278	1.66579	1.5184	1.40548
PF00626 Gelsolin repeat	0.0178362	5.04	Q62468	360	K	4.68323	0.00280339	Q4	Villin-1 OS=Mus musculus OX=10090 GN=Vil1 PE=1 SV=3	Vil1	_TSGLGK[Acetyl (K)]THTVGSVAK_	1	72.2743	70.4694	35.5807	334.837	323	381.471	0.402947	0.389889	0.194353	1.51746	1.41835	1.68743
PF00630 Filamin/ABP280 repeat	0.0734255	4.32	Q8BTM8	739	K	6.26468	0.0165121	Q4	Filamin-A OS=Mus musculus OX=10090 GN=Flna PE=1 SV=5	Flna	_K[Acetyl (K)]PVKHTAMVSWGGVSIPNSPFR_	1	352.469	292.809		1652.52		1728.03	0.319433	0.267592		1.78066		1.89686
PF00630 Filamin/ABP280 repeat	0.0734255	4.32	Q8BTM8	1538	K	5.44019	0.00032053	Q4	Filamin-A OS=Mus musculus OX=10090 GN=Flna PE=1 SV=5	Flna	_VK[Acetyl (K)]VLPTHDASK_	1	1423.44	1383.69	2075.36	8287.34	7352.37	6341.07	0.289992	0.284259	0.421618	2.00742	1.84559	1.56471
PF00630 Filamin/ABP280 repeat	0.0734255	4.32	Q8VHX6	1533	K	9.61902	0.00066359	Q4	Filamin-C OS=Mus musculus OX=10090 GN=Flnc PE=1 SV=3	Flnc	_IK[Acetyl (K)]VLPSHDASK_	1	40.9291	28.636	58.7963	390.406	375.02	274.363	0.192095	0.135099	0.280713	2.19994	2.11078	1.53675
PF00643 B-box zinc finger	0.138213	3.02	Q8R0K2	455	K	2.14832	0.000610766	Q4	E3 ubiquitin-protein ligase TRIM31 OS=Mus musculus OX=10090 GN=Trim31 PE=1 SV=1	Trim31	_AQEYLQVC[Carbamidomethyl (C)]LK[Acetyl (K)]K_	1	221.036	198.868	183.843	545.517	495.658	469.049	0.698409	0.60007	0.557313	1.43782	1.29823	1.25079
PF00643 B-box zinc finger	0.138213	3.02	Q99PN3	108	K	4.7051	0.00113978	Q4	Tripartite motif-containing protein 26 OS=Mus musculus OX=10090 GN=Trim26 PE=2 SV=3	Trim26	_HQEK[Acetyl (K)]LHYYC[Carbamidomethyl (C)]EDDGK_	1	18.142	20.1065	14.8768	98.1681	69.7678	102.679	0.33562	0.393973	0.313177	2.20693	1.25206	1.44735
PF00899 ThiF family	0.0242556	4.53	Q02053	68	K	2.44757	0.020559	Q4	Ubiquitin-like modifier-activating enzyme 1 OS=Mus musculus OX=10090 GN=Uba1 PE=1 SV=1	Uba1	_QLYVLGHEAMK[Acetyl (K)]MLQTSSVLVSGLR_	1	42.9166	30.9545		98.636	89.9428	68.3289	0.634634	0.455572		1.51845	1.44957	1.03452
PF00899 ThiF family	0.0242556	4.53	Q8C878	307	K	3.41936	0.00385309	Q4	NEDD8-activating enzyme E1 catalytic subunit OS=Mus musculus OX=10090 GN=Uba3 PE=1 SV=2	Uba3	_LTQGVVK[Acetyl (K)]R_	1	92.1291	106.584	61.3213	262.387	329.803	400.337	0.473122	0.516906	0.329304	1.1174	1.52043	1.87344
PF00899 ThiF family	0.0242556	4.53	Q9Z1F9	164	K	2.6398	0.00706817	Q4	SUMO-activating enzyme subunit 2 OS=Mus musculus OX=10090 GN=Uba2 PE=1 SV=1	Uba2	_KGVTEC[Carbamidomethyl (C)]YEC[Carbamidomethyl (C)]HPK[Acetyl (K)]PTQR_	1	30.6767	16.2611	22.0353	77.2393	58.9733	56.8835	0.709555	0.388864	0.524795	1.69384	1.29266	1.29846
PF01363 FYVE zinc finger	0.286492	1.89	Q810B6	1136	K	2.67906	0.00263851	Q4	Rabankyrin-5 OS=Mus musculus OX=10090 GN=Ankfy1 PE=1 SV=2	Ankfy1	_LLC[Carbamidomethyl (C)]HK[Acetyl (K)]C[Carbamidomethyl (C)]STK_	1	13.4672	18.9808	11.5755	41.5434	46.4039	49.628	0.441935	0.686855	0.447773	1.29761	1.42591	1.50019
PF01363 FYVE zinc finger	0.286492	1.89	Q810J8	473	K	15.9407	0.000103923	Q4	Zinc finger FYVE domain-containing protein 1 OS=Mus musculus OX=10090 GN=Zfyve1 PE=1 SV=2	Zfyve1	_VYTC[Carbamidomethyl (C)]K[Acetyl (K)]AC[Carbamidomethyl (C)]YER_	1	15.5709		11.6239	221.501	197.241	247.177	0.110224		0.0873852	1.50565	1.51827	1.70113
PF01399 PCI domain	0.210956	2.32	Q8BFV2	383	K	5.08175	5.40326e-05	Q4	PCI domain-containing protein 2 OS=Mus musculus OX=10090 GN=Pcid2 PE=1 SV=1	Pcid2	_GYISHQHQK[Acetyl (K)]LVVSK_	1	64.1434	67.123	55.4936	431.082	403.078	409.18	0.287004	0.337616	0.284749	1.73352	1.35991	1.52775
PF01399 PCI domain	0.210956	2.32	Q8R1B4	329	K	2.13548	0.00196475	Q4	Eukaryotic translation initiation factor 3 subunit C OS=Mus musculus OX=10090 GN=Eif3c PE=1 SV=1	Eif3c	_GTEITHAVVIK[Acetyl (K)]K_	1	19.7091	13.837	16.8976	31.9073	34.0546	35.0413	0.751059	0.532998	0.652214	1.28052	1.40001	1.45434
PF01399 PCI domain	0.210956	2.32	Q8R1B4	515	K	2.0865	0.00436936	Q4	Eukaryotic translation initiation factor 3 subunit C OS=Mus musculus OX=10090 GN=Eif3c PE=1 SV=1	Eif3c	_FDYK[Acetyl (K)]AHQR_	1	54.3155	77.3106	79.4952	143.865	130.345	139.798	0.501443	0.72146	0.743353	1.39876	1.2982	1.40565
PF01661 Macro domain	0.0547912	5.04	Q2EMV9	967	K	2.1189	0.0276548	Q4	Protein mono-ADP-ribosyltransferase PARP14 OS=Mus musculus OX=10090 GN=Parp14 PE=1 SV=3	Parp14	_K[Acetyl (K)]IYLVGLPAK_	1	45.8696	27.285	54.8765	47.5569	56.189	48.7514	0.733832	0.456072	0.959738	1.41204	1.77982	1.36302
PF01661 Macro domain	0.0547912	5.04	Q922B1	209	K	2.54469	0.000118541	Q4	ADP-ribose glycohydrolase MACROD1 OS=Mus musculus OX=10090 GN=Macrod1 PE=1 SV=2	Macrod1	_AK[Acetyl (K)]ITC[Carbamidomethyl (C)]GYR_	1	159.476	146.523	174.272	401.804	441.633	403.952	0.531787	0.589872	0.572944	1.59066	1.32382	1.39777
PF01826 Trypsin Inhibitor like cysteine rich domain	0.00436219	15.11	Q80Z19	452	K	2.35786	0.00531585	Q4	Mucin-2 OS=Mus musculus OX=10090 GN=Muc2 PE=1 SV=3	Muc2	_TVVLLTDDK[Acetyl (K)]K_	1	80.725	62.3517	83.4911	125.902	131.6	92.287	0.699018	0.530921	0.724421	1.63954	1.77182	1.19674
PF01826 Trypsin Inhibitor like cysteine rich domain	0.00436219	15.11	Q8CIZ8	1312	K	4.45977	0.00169544	Q4	von Willebrand factor OS=Mus musculus OX=10090 GN=Vwf PE=1 SV=2	Vwf	_LHISQK[Acetyl (K)]R_	1	56.4894	46.8965		158.229	145.352	204.932	0.386455	0.342133		1.56559	1.37133	1.93708
PF02036 SCP-2 sterol transfer family	0.0125138	10.07	P32020	491	K	2.04107	0.000416571	Q4	Sterol carrier protein 2 OS=Mus musculus OX=10090 GN=Scp2 PE=1 SV=3	Scp2	_GSVLPNSDK[Acetyl (K)]K_	1	664.572	713.425	679.441	1580.39	1458.28	1331.15	0.627343	0.709058	0.625365	1.46842	1.30132	1.23435
PF02036 SCP-2 sterol transfer family	0.0125138	10.07	P51660	139	K	2.06874	0.00108922	Q4	Peroxisomal multifunctional enzyme type 2 OS=Mus musculus OX=10090 GN=Hsd17b4 PE=1 SV=3	Hsd17b4	_AAWDHMK[Acetyl (K)]K_	1	417.15	328.524	395.466	733.567	690.392	773.631	0.691088	0.563256	0.727793	1.34789	1.28768	1.46494
PF02210 Laminin G domain	0.0547912	5.04	Q60675	2710	K	3.48199	0.00597253	Q4	Laminin subunit alpha-2 OS=Mus musculus OX=10090 GN=Lama2 PE=1 SV=2	Lama2	_C[Carbamidomethyl (C)]TYQK[Acetyl (K)]PR_	1	91.8647		66.931	304.623	212.897	210.258	0.47779		0.357614	1.78774	1.29712	1.27843
PF02210 Laminin G domain	0.0547912	5.04	Q61001	811	K	3.60177	0.00192765	Q4	Laminin subunit alpha-5 OS=Mus musculus OX=10090 GN=Lama5 PE=1 SV=4	Lama5	_AHVC[Carbamidomethyl (C)]GK[Acetyl (K)]TC[Carbamidomethyl (C)]AAC[Carbamidomethyl (C)]K_	1	6.15644	9.01474	5.80368	18.2137	27.7875	22.0579	0.396767	0.568213	0.376633	1.28689	1.95893	1.58637
PF02736 Myosin N-terminal SH3-like domain	0.000286388	15.11	O08638	562	K	2.27793	6.58652e-05	Q4	Myosin-11 OS=Mus musculus OX=10090 GN=Myh11 PE=1 SV=1	Myh11	_LC[Carbamidomethyl (C)]SEQGNHPK[Acetyl (K)]FQKPK_	1	12917.8	11254	12260.2	21978.3	23165.5	24232.9	0.670052	0.579886	0.646573	1.38946	1.4431	1.48756
PF02736 Myosin N-terminal SH3-like domain	0.000286388	15.11	Q61879	685	K	2.81616	0.00400901	Q4	Myosin-10 OS=Mus musculus OX=10090 GN=Myh10 PE=1 SV=2	Myh10	_C[Carbamidomethyl (C)]IIPNHEK[Acetyl (K)]R_	1	389.916	647.552	388.458	1618.8	1173.01	1384.32	0.432448	0.696579	0.42447	1.65357	1.28455	1.43678
PF02736 Myosin N-terminal SH3-like domain	0.000286388	15.11	Q8VDD5	403	K	2.25453	1.02135e-05	Q4	Myosin-9 OS=Mus musculus OX=10090 GN=Myh9 PE=1 SV=4	Myh9	_DYVQK[Acetyl (K)]AQTK_	1	120.747	119.069	111.57	271.318	258.793	273.821	0.639674	0.611962	0.586805	1.38929	1.34095	1.41459
PF02736 Myosin N-terminal SH3-like domain	0.000286388	15.11	Q8VDD5	1642	K	3.16921	0.00285557	Q4	Myosin-9 OS=Mus musculus OX=10090 GN=Myh9 PE=1 SV=4	Myh9	_K[Acetyl (K)]LQAQMK_	1	51.9629	38.3219	69.502	170.346	181.319	163.246	0.471378	0.337259	0.625946	1.49362	1.60878	1.4441
PF02770 Acyl-CoA dehydrogenase, middle domain	0.186182	2.52	P51174	250	K	2.54183	0.0121244	Q4	Long-chain specific acyl-CoA dehydrogenase, mitochondrial OS=Mus musculus OX=10090 GN=Acadl PE=1 SV=2	Acadl	_LHK[Acetyl (K)]MGMK_	1	137.568	240.132	147.62	382.973	425.612	578.699	0.451074	0.759517	0.470627	1.15505	1.29269	1.82564
PF02770 Acyl-CoA dehydrogenase, middle domain	0.186182	2.52	Q07417	343	K	2.145	0.00142871	Q4	Short-chain specific acyl-CoA dehydrogenase, mitochondrial OS=Mus musculus OX=10090 GN=Acads PE=1 SV=2	Acads	_KPFTK[Acetyl (K)]ESAMAK_	1	341.888	390.169	360.7	763.569	828.578	1013.05	0.606682	0.645468	0.621132	1.13433	1.31124	1.57263
PF02771 Acyl-CoA dehydrogenase, N-terminal domain	0.161871	2.75	P51174	250	K	2.54183	0.0121244	Q4	Long-chain specific acyl-CoA dehydrogenase, mitochondrial OS=Mus musculus OX=10090 GN=Acadl PE=1 SV=2	Acadl	_LHK[Acetyl (K)]MGMK_	1	137.568	240.132	147.62	382.973	425.612	578.699	0.451074	0.759517	0.470627	1.15505	1.29269	1.82564
PF02771 Acyl-CoA dehydrogenase, N-terminal domain	0.161871	2.75	Q07417	343	K	2.145	0.00142871	Q4	Short-chain specific acyl-CoA dehydrogenase, mitochondrial OS=Mus musculus OX=10090 GN=Acads PE=1 SV=2	Acads	_KPFTK[Acetyl (K)]ESAMAK_	1	341.888	390.169	360.7	763.569	828.578	1013.05	0.606682	0.645468	0.621132	1.13433	1.31124	1.57263
PF02785 Biotin carboxylase C-terminal domain	0.0381702	6.04	Q05920	38	K	2.35386	0.00545937	Q4	Pyruvate carboxylase, mitochondrial OS=Mus musculus OX=10090 GN=Pc PE=1 SV=1	Pc	_LEYKPIK[Acetyl (K)]K_	0.997125	21.4716	23.3488	27.2858	57.2071	40.1853	64.6288	0.547946	0.580118	0.676658	1.4859	1.06076	1.70141
PF02785 Biotin carboxylase C-terminal domain	0.0381702	6.04	Q91ZA3	704	K	12.4164	0.0309166	Q4	Propionyl-CoA carboxylase alpha chain, mitochondrial OS=Mus musculus OX=10090 GN=Pcca PE=1 SV=2	Pcca	_VK[Acetyl (K)]LVHC[Carbamidomethyl (C)]K_	1	16.0772		9.14319	59.9714	143.144	286.675	0.159312		0.0903199	0.57221	1.38669	2.69042
PF02786 Carbamoyl-phosphate synthase L chain, ATP binding domain	0.0734255	4.32	Q05920	38	K	2.35386	0.00545937	Q4	Pyruvate carboxylase, mitochondrial OS=Mus musculus OX=10090 GN=Pc PE=1 SV=1	Pc	_LEYKPIK[Acetyl (K)]K_	0.997125	21.4716	23.3488	27.2858	57.2071	40.1853	64.6288	0.547946	0.580118	0.676658	1.4859	1.06076	1.70141
PF02786 Carbamoyl-phosphate synthase L chain, ATP binding domain	0.0734255	4.32	Q91ZA3	704	K	12.4164	0.0309166	Q4	Propionyl-CoA carboxylase alpha chain, mitochondrial OS=Mus musculus OX=10090 GN=Pcca PE=1 SV=2	Pcca	_VK[Acetyl (K)]LVHC[Carbamidomethyl (C)]K_	1	16.0772		9.14319	59.9714	143.144	286.675	0.159312		0.0903199	0.57221	1.38669	2.69042
PF02866 lactate/malate dehydrogenase, alpha/beta C-terminal domain	0.0381702	6.04	P06151	76	K	5.90347	0.00473024	Q4	L-lactate dehydrogenase A chain OS=Mus musculus OX=10090 GN=Ldha PE=1 SV=3	Ldha	_TPK[Acetyl (K)]IVSSK_	1	63.7181	171.691	150.89	1136.69	1135.79	1088.89	0.121505	0.348762	0.297919	1.50416	1.5691	1.4617
PF02866 lactate/malate dehydrogenase, alpha/beta C-terminal domain	0.0381702	6.04	P06151	90	K	2.68692	0.00231059	Q4	L-lactate dehydrogenase A chain OS=Mus musculus OX=10090 GN=Ldha PE=1 SV=3	Ldha	_DYC[Carbamidomethyl (C)]VTANSK[Acetyl (K)]LVIITAGAR_	1	17.3842	16.2496	23.2279	73.0487	85.7146	63.9972	0.444297	0.442397	0.614664	1.29555	1.58708	1.15139
PF02866 lactate/malate dehydrogenase, alpha/beta C-terminal domain	0.0381702	6.04	P14152	239	K	3.16909	0.000943689	Q4	Malate dehydrogenase, cytoplasmic OS=Mus musculus OX=10090 GN=Mdh1 PE=1 SV=3	Mdh1	_K[Acetyl (K)]LSSAMSAAK_	1	209.537	149.446	151.908	552.73	565.626	639.027	0.597988	0.409279	0.405138	1.38697	1.50766	1.5814
PF03144 Elongation factor Tu domain 2	0.186182	2.52	P58252	438	K	2.37551	0.00035458	Q4	Elongation factor 2 OS=Mus musculus OX=10090 GN=Eef2 PE=1 SV=2	Eef2	_IMGPNYTPGK[Acetyl (K)]K_	1	697.202	572.703	728.601	1534.26	1495.98	1558.23	0.6303	0.51177	0.648372	1.38301	1.39498	1.47523
PF03144 Elongation factor Tu domain 2	0.186182	2.52	P58252	571	K	2.64146	0.00542726	Q4	Elongation factor 2 OS=Mus musculus OX=10090 GN=Eef2 PE=1 SV=2	Eef2	_DLEEDHAC[Carbamidomethyl (C)]IPIK[Acetyl (K)]K_	1	685.906	886.468	490.195	1990.66	1580.22	1705.54	0.556549	0.710983	0.39152	1.61055	1.32254	1.44923
PF03144 Elongation factor Tu domain 2	0.186182	2.52	Q9Z0N2	449	K	2.5777	0.00407872	Q4	Eukaryotic translation initiation factor 2 subunit 3, Y-linked OS=Mus musculus OX=10090 GN=Eif2s3y PE=1 SV=2	Eif2s3y	_RVEK[Acetyl (K)]HWR_	1	25.0634	35.8575	25.4326	85.9632	83.1184	104.687	0.463135	0.669796	0.47905	1.20667	1.24929	1.69924
PF04408 Helicase associated domain (HA2), winged-helix	0.0937361	3.78	O70133	1075	K	2.84894	0.00262811	Q4	ATP-dependent RNA helicase A OS=Mus musculus OX=10090 GN=Dhx9 PE=1 SV=2	Dhx9	_GMTLVTPLQLLLFASK[Acetyl (K)]K_	1	92.781	70.8229	82.58	199.842	227.932	326.597	0.555238	0.437038	0.537277	1.16265	1.35151	1.84345
PF04408 Helicase associated domain (HA2), winged-helix	0.0937361	3.78	Q6PGC1	492	K	2.11898	0.0168365	Q4	ATP-dependent RNA helicase DHX29 OS=Mus musculus OX=10090 GN=Dhx29 PE=1 SV=1	Dhx29	_DLFIAK[Acetyl (K)]LLNK_	1	130.904	95.1	121.039	200.752	206.524	319.531	0.689457	0.594287	0.650948	1.00979	1.2419	1.84788
PF05902 4.1 protein C-terminal domain (CTD)	0.0239382	7.56	P48193	507	K	3.17911	0.0158176	Q4	Protein 4.1 OS=Mus musculus OX=10090 GN=Epb41 PE=1 SV=2	Epb41	_FLALGSK[Acetyl (K)]FR_	1	56.4147	29.7505	72.0228	128.138	154.545	181.625	0.483254	0.274502	0.720466	1.26503	1.54795	1.88644
PF05902 4.1 protein C-terminal domain (CTD)	0.0239382	7.56	Q9WV92	578	K	2.06781	0.00362228	Q4	Band 4.1-like protein 3 OS=Mus musculus OX=10090 GN=Epb41l3 PE=1 SV=1	Epb41l3	_HQTNISELK[Acetyl (K)]R_	1	48.9872	58.3693	39.1003	127.735	109.598	128.482	0.639567	0.749299	0.504011	1.30237	1.22451	1.38722
PF07159 CYRIA/CYRIB Rac1 binding domain	0.0125138	10.07	Q7TMB8	810	K	2.03568	0.0118794	Q4	Cytoplasmic FMR1-interacting protein 1 OS=Mus musculus OX=10090 GN=Cyfip1 PE=1 SV=1	Cyfip1	_MTHK[Acetyl (K)]LLSR_	1	194.086	193.845	220.48	454.624	446.004	711.521	0.593049	0.597534	0.700935	1.07824	1.08548	1.6868
PF07159 CYRIA/CYRIB Rac1 binding domain	0.0125138	10.07	Q921M7	308	K	2.07498	0.0227348	Q4	CYFIP-related Rac1 interactor B OS=Mus musculus OX=10090 GN=Cyrib PE=1 SV=1	Cyrib	_YTTK[Acetyl (K)]HLNDETTSK_	1	128.3	127.886	133.173	326.779	340.398	396.28	0.601757	0.664949	0.659382	0.880129	1.59913	1.51735
PF07645 Calcium-binding EGF domain	0.0978627	2.67	Q61554	278	K	2.97951	0.0352422	Q4	Fibrillin-1 OS=Mus musculus OX=10090 GN=Fbn1 PE=1 SV=2	Fbn1	_C[Carbamidomethyl (C)]PAGHK[Acetyl (K)]FNEVSQK_	1	32.6898	89.8158	72.375	236.576	158.307	123.272	0.25898	0.72794	0.567284	2.12372	1.40098	1.10607
PF07645 Calcium-binding EGF domain	0.0978627	2.67	Q6NZL8	287	K	4.05302	0.00126938	Q4	Signal peptide, CUB and EGF-like domain-containing protein 1 OS=Mus musculus OX=10090 GN=Scube1 PE=2 SV=2	Scube1	_TC[Carbamidomethyl (C)]K[Acetyl (K)]DTATGVR_	1	11.7852	11.5577	17.9459	79.097	75.54	74.5793	0.344361	0.276457	0.475198	1.40001	1.71329	1.32887
PF07645 Calcium-binding EGF domain	0.0978627	2.67	Q91ZX7	1114	K	5.63641	0.000171912	Q4	Prolow-density lipoprotein receptor-related protein 1 OS=Mus musculus OX=10090 GN=Lrp1 PE=1 SV=1	Lrp1	_FGC[Carbamidomethyl (C)]K[Acetyl (K)]DSAR_	1	61.2841	82.4456	65.0375	344.6	451.455	341.069	0.268384	0.361996	0.284561	1.60155	2.03249	1.52294
PF07717 Oligonucleotide/oligosaccharide-binding (OB)-fold	0.115422	3.36	O70133	1075	K	2.84894	0.00262811	Q4	ATP-dependent RNA helicase A OS=Mus musculus OX=10090 GN=Dhx9 PE=1 SV=2	Dhx9	_GMTLVTPLQLLLFASK[Acetyl (K)]K_	1	92.781	70.8229	82.58	199.842	227.932	326.597	0.555238	0.437038	0.537277	1.16265	1.35151	1.84345
PF07717 Oligonucleotide/oligosaccharide-binding (OB)-fold	0.115422	3.36	Q6PGC1	492	K	2.11898	0.0168365	Q4	ATP-dependent RNA helicase DHX29 OS=Mus musculus OX=10090 GN=Dhx29 PE=1 SV=1	Dhx29	_DLFIAK[Acetyl (K)]LLNK_	1	130.904	95.1	121.039	200.752	206.524	319.531	0.689457	0.594287	0.650948	1.00979	1.2419	1.84788
PF07965 Integrin beta tail domain	0.0381702	6.04	O54890	435	K	2.44826	4.1911e-05	Q4	Integrin beta-3 OS=Mus musculus OX=10090 GN=Itgb3 PE=1 SV=2	Itgb3	_GC[Carbamidomethyl (C)]PQEK[Acetyl (K)]EQSFTIKPVGFK_	1	164.226	171.264	169.71	445.363	385.549	376.918	0.559014	0.587753	0.601576	1.54082	1.39579	1.34378
PF07965 Integrin beta tail domain	0.0381702	6.04	P11835	30	K	2.56431	6.06626e-05	Q4	Integrin beta-2 OS=Mus musculus OX=10090 GN=Itgb2 PE=1 SV=2	Itgb2	_YK[Acetyl (K)]VSSC[Carbamidomethyl (C)]R_	1	299.995	272.655	309.061	550.779	540.347	582.138	0.632499	0.57188	0.599241	1.60998	1.40714	1.60792
PF08725 Integrin beta cytoplasmic domain	0.0239382	7.56	O54890	435	K	2.44826	4.1911e-05	Q4	Integrin beta-3 OS=Mus musculus OX=10090 GN=Itgb3 PE=1 SV=2	Itgb3	_GC[Carbamidomethyl (C)]PQEK[Acetyl (K)]EQSFTIKPVGFK_	1	164.226	171.264	169.71	445.363	385.549	376.918	0.559014	0.587753	0.601576	1.54082	1.39579	1.34378
PF08725 Integrin beta cytoplasmic domain	0.0239382	7.56	P11835	30	K	2.56431	6.06626e-05	Q4	Integrin beta-2 OS=Mus musculus OX=10090 GN=Itgb2 PE=1 SV=2	Itgb2	_YK[Acetyl (K)]VSSC[Carbamidomethyl (C)]R_	1	299.995	272.655	309.061	550.779	540.347	582.138	0.632499	0.57188	0.599241	1.60998	1.40714	1.60792
PF08726 Ca2+ insensitive EF hand	0.000286388	15.11	P16546	1334	K	2.5244	0.00318561	Q4	Spectrin alpha chain, non-erythrocytic 1 OS=Mus musculus OX=10090 GN=Sptan1 PE=1 SV=4	Sptan1	_AK[Acetyl (K)]LGDSHDLQR_	1	127.607	106.036	175.666	376.328	377.781	411.406	0.514545	0.433052	0.711586	1.33436	1.36333	1.49075
PF08726 Ca2+ insensitive EF hand	0.000286388	15.11	P57780	109	K	6.26419	0.00232473	Q4	Alpha-actinin-4 OS=Mus musculus OX=10090 GN=Actn4 PE=1 SV=1	Actn4	_VHK[Acetyl (K)]INNVNK_	1	72.5411	104.869	48.8014	503.169	382.495	648.003	0.254931	0.374246	0.174411	1.61112	1.26194	2.16077
PF08726 Ca2+ insensitive EF hand	0.000286388	15.11	Q7TPR4	89	K	4.82445	0.00554894	Q4	Alpha-actinin-1 OS=Mus musculus OX=10090 GN=Actn1 PE=1 SV=1	Actn1	_VHK[Acetyl (K)]ISNVNK_	1	185.915	305.307	122.918	959.378	795.819	1257.24	0.306382	0.514027	0.205837	1.53421	1.31504	2.10182
PF08742 C8 domain	0.00436219	15.11	Q80Z19	452	K	2.35786	0.00531585	Q4	Mucin-2 OS=Mus musculus OX=10090 GN=Muc2 PE=1 SV=3	Muc2	_TVVLLTDDK[Acetyl (K)]K_	1	80.725	62.3517	83.4911	125.902	131.6	92.287	0.699018	0.530921	0.724421	1.63954	1.77182	1.19674
PF08742 C8 domain	0.00436219	15.11	Q8CIZ8	1312	K	4.45977	0.00169544	Q4	von Willebrand factor OS=Mus musculus OX=10090 GN=Vwf PE=1 SV=2	Vwf	_LHISQK[Acetyl (K)]R_	1	56.4894	46.8965		158.229	145.352	204.932	0.386455	0.342133		1.56559	1.37133	1.93708
PF09379 FERM N-terminal domain	0.236028	2.16	P48193	507	K	3.17911	0.0158176	Q4	Protein 4.1 OS=Mus musculus OX=10090 GN=Epb41 PE=1 SV=2	Epb41	_FLALGSK[Acetyl (K)]FR_	1	56.4147	29.7505	72.0228	128.138	154.545	181.625	0.483254	0.274502	0.720466	1.26503	1.54795	1.88644
PF09379 FERM N-terminal domain	0.236028	2.16	Q9WV92	578	K	2.06781	0.00362228	Q4	Band 4.1-like protein 3 OS=Mus musculus OX=10090 GN=Epb41l3 PE=1 SV=1	Epb41l3	_HQTNISELK[Acetyl (K)]R_	1	48.9872	58.3693	39.1003	127.735	109.598	128.482	0.639567	0.749299	0.504011	1.30237	1.22451	1.38722
PF09380 FERM C-terminal PH-like domain	0.210956	2.32	P48193	507	K	3.17911	0.0158176	Q4	Protein 4.1 OS=Mus musculus OX=10090 GN=Epb41 PE=1 SV=2	Epb41	_FLALGSK[Acetyl (K)]FR_	1	56.4147	29.7505	72.0228	128.138	154.545	181.625	0.483254	0.274502	0.720466	1.26503	1.54795	1.88644
PF09380 FERM C-terminal PH-like domain	0.210956	2.32	Q9WV92	578	K	2.06781	0.00362228	Q4	Band 4.1-like protein 3 OS=Mus musculus OX=10090 GN=Epb41l3 PE=1 SV=1	Epb41l3	_HQTNISELK[Acetyl (K)]R_	1	48.9872	58.3693	39.1003	127.735	109.598	128.482	0.639567	0.749299	0.504011	1.30237	1.22451	1.38722
PF11878 Dedicator of cytokinesis C/D, N terminal	0.0547912	5.04	Q8C147	272	K	2.02411	0.0209148	Q4	Dedicator of cytokinesis protein 8 OS=Mus musculus OX=10090 GN=Dock8 PE=1 SV=4	Dock8	_ILVK[Acetyl (K)]VLTLK_	1	45.0901	39.6828	31.7491	44.3321	60.3652	66.3242	0.833448	0.726489	0.550015	1.04679	1.65477	1.5692
PF11878 Dedicator of cytokinesis C/D, N terminal	0.0547912	5.04	Q8R1A4	1952	K	2.10333	0.017757	Q4	Dedicator of cytokinesis protein 7 OS=Mus musculus OX=10090 GN=Dock7 PE=1 SV=3	Dock7	_AHGELHEQFK[Acetyl (K)]R_	1	253.526	335.112	465.493	813.623	683.853	554.277	0.464709	0.639746	0.852286	1.55467	1.41552	1.14548
PF12662 Complement Clr-like EGF-like	0.0178362	5.04	Q61554	278	K	2.97951	0.0352422	Q4	Fibrillin-1 OS=Mus musculus OX=10090 GN=Fbn1 PE=1 SV=2	Fbn1	_C[Carbamidomethyl (C)]PAGHK[Acetyl (K)]FNEVSQK_	1	32.6898	89.8158	72.375	236.576	158.307	123.272	0.25898	0.72794	0.567284	2.12372	1.40098	1.10607
PF12662 Complement Clr-like EGF-like	0.0178362	5.04	Q6NZL8	287	K	4.05302	0.00126938	Q4	Signal peptide, CUB and EGF-like domain-containing protein 1 OS=Mus musculus OX=10090 GN=Scube1 PE=2 SV=2	Scube1	_TC[Carbamidomethyl (C)]K[Acetyl (K)]DTATGVR_	1	11.7852	11.5577	17.9459	79.097	75.54	74.5793	0.344361	0.276457	0.475198	1.40001	1.71329	1.32887
PF12662 Complement Clr-like EGF-like	0.0178362	5.04	Q91ZX7	1114	K	5.63641	0.000171912	Q4	Prolow-density lipoprotein receptor-related protein 1 OS=Mus musculus OX=10090 GN=Lrp1 PE=1 SV=1	Lrp1	_FGC[Carbamidomethyl (C)]K[Acetyl (K)]DSAR_	1	61.2841	82.4456	65.0375	344.6	451.455	341.069	0.268384	0.361996	0.284561	1.60155	2.03249	1.52294
PF12947 EGF domain	0.0381702	6.04	Q61554	278	K	2.97951	0.0352422	Q4	Fibrillin-1 OS=Mus musculus OX=10090 GN=Fbn1 PE=1 SV=2	Fbn1	_C[Carbamidomethyl (C)]PAGHK[Acetyl (K)]FNEVSQK_	1	32.6898	89.8158	72.375	236.576	158.307	123.272	0.25898	0.72794	0.567284	2.12372	1.40098	1.10607
PF12947 EGF domain	0.0381702	6.04	Q6NZL8	287	K	4.05302	0.00126938	Q4	Signal peptide, CUB and EGF-like domain-containing protein 1 OS=Mus musculus OX=10090 GN=Scube1 PE=2 SV=2	Scube1	_TC[Carbamidomethyl (C)]K[Acetyl (K)]DTATGVR_	1	11.7852	11.5577	17.9459	79.097	75.54	74.5793	0.344361	0.276457	0.475198	1.40001	1.71329	1.32887
PF14429 C2 domain in Dock180 and Zizimin proteins	0.0178362	5.04	Q8C147	272	K	2.02411	0.0209148	Q4	Dedicator of cytokinesis protein 8 OS=Mus musculus OX=10090 GN=Dock8 PE=1 SV=4	Dock8	_ILVK[Acetyl (K)]VLTLK_	1	45.0901	39.6828	31.7491	44.3321	60.3652	66.3242	0.833448	0.726489	0.550015	1.04679	1.65477	1.5692
PF14429 C2 domain in Dock180 and Zizimin proteins	0.0178362	5.04	Q8C3J5	151	K	2.66461	0.00635415	Q4	Dedicator of cytokinesis protein 2 OS=Mus musculus OX=10090 GN=Dock2 PE=1 SV=3	Dock2	_VTSK[Acetyl (K)]IDYGNK_	1	46.6536	41.0281	31.8368	69.4195	60.7402	75.1922	0.728098	0.665826	0.442615	1.63367	1.32146	1.93852
PF14429 C2 domain in Dock180 and Zizimin proteins	0.0178362	5.04	Q8R1A4	1952	K	2.10333	0.017757	Q4	Dedicator of cytokinesis protein 7 OS=Mus musculus OX=10090 GN=Dock7 PE=1 SV=3	Dock7	_AHGELHEQFK[Acetyl (K)]R_	1	253.526	335.112	465.493	813.623	683.853	554.277	0.464709	0.639746	0.852286	1.55467	1.41552	1.14548
PF14670 Coagulation Factor Xa inhibitory site	0.0317541	4.12	Q61554	278	K	2.97951	0.0352422	Q4	Fibrillin-1 OS=Mus musculus OX=10090 GN=Fbn1 PE=1 SV=2	Fbn1	_C[Carbamidomethyl (C)]PAGHK[Acetyl (K)]FNEVSQK_	1	32.6898	89.8158	72.375	236.576	158.307	123.272	0.25898	0.72794	0.567284	2.12372	1.40098	1.10607
PF14670 Coagulation Factor Xa inhibitory site	0.0317541	4.12	Q6NZL8	287	K	4.05302	0.00126938	Q4	Signal peptide, CUB and EGF-like domain-containing protein 1 OS=Mus musculus OX=10090 GN=Scube1 PE=2 SV=2	Scube1	_TC[Carbamidomethyl (C)]K[Acetyl (K)]DTATGVR_	1	11.7852	11.5577	17.9459	79.097	75.54	74.5793	0.344361	0.276457	0.475198	1.40001	1.71329	1.32887
PF14670 Coagulation Factor Xa inhibitory site	0.0317541	4.12	Q91ZX7	1114	K	5.63641	0.000171912	Q4	Prolow-density lipoprotein receptor-related protein 1 OS=Mus musculus OX=10090 GN=Lrp1 PE=1 SV=1	Lrp1	_FGC[Carbamidomethyl (C)]K[Acetyl (K)]DSAR_	1	61.2841	82.4456	65.0375	344.6	451.455	341.069	0.268384	0.361996	0.284561	1.60155	2.03249	1.52294
PF15227 zinc finger of C3HC4-type, RING	0.00436219	15.11	Q8R0K2	455	K	2.14832	0.000610766	Q4	E3 ubiquitin-protein ligase TRIM31 OS=Mus musculus OX=10090 GN=Trim31 PE=1 SV=1	Trim31	_AQEYLQVC[Carbamidomethyl (C)]LK[Acetyl (K)]K_	1	221.036	198.868	183.843	545.517	495.658	469.049	0.698409	0.60007	0.557313	1.43782	1.29823	1.25079
PF15227 zinc finger of C3HC4-type, RING	0.00436219	15.11	Q99PN3	108	K	4.7051	0.00113978	Q4	Tripartite motif-containing protein 26 OS=Mus musculus OX=10090 GN=Trim26 PE=2 SV=3	Trim26	_HQEK[Acetyl (K)]LHYYC[Carbamidomethyl (C)]EDDGK_	1	18.142	20.1065	14.8768	98.1681	69.7678	102.679	0.33562	0.393973	0.313177	2.20693	1.25206	1.44735
PF17205 Integrin plexin domain	0.0381702	6.04	O54890	435	K	2.44826	4.1911e-05	Q4	Integrin beta-3 OS=Mus musculus OX=10090 GN=Itgb3 PE=1 SV=2	Itgb3	_GC[Carbamidomethyl (C)]PQEK[Acetyl (K)]EQSFTIKPVGFK_	1	164.226	171.264	169.71	445.363	385.549	376.918	0.559014	0.587753	0.601576	1.54082	1.39579	1.34378
PF17205 Integrin plexin domain	0.0381702	6.04	P11835	30	K	2.56431	6.06626e-05	Q4	Integrin beta-2 OS=Mus musculus OX=10090 GN=Itgb2 PE=1 SV=2	Itgb2	_YK[Acetyl (K)]VSSC[Carbamidomethyl (C)]R_	1	299.995	272.655	309.061	550.779	540.347	582.138	0.632499	0.57188	0.599241	1.60998	1.40714	1.60792
PF17814 LisH-like dimerisation domain	0.0125138	10.07	Q3UKJ7	210	K	3.34875	0.00541614	Q4	WD40 repeat-containing protein SMU1 OS=Mus musculus OX=10090 GN=Smu1 PE=2 SV=2	Smu1	_HIK[Acetyl (K)]FGQK_	1	83.6147	107.159	53.8451	340.689	333.112	399.332	0.478746	0.54698	0.265975	1.31532	1.41607	1.5942
PF17814 LisH-like dimerisation domain	0.0125138	10.07	Q8C6G8	142	K	2.70215	0.000500042	Q4	WD repeat-containing protein 26 OS=Mus musculus OX=10090 GN=Wdr26 PE=1 SV=3	Wdr26	_LEHPSATK[Acetyl (K)]FR_	1	123.591	146.587	113.72	311.502	346.128	268.206	0.523401	0.630207	0.509545	1.47058	1.69203	1.33147
PF20422 DHR-2, Lobe B	0.0178362	5.04	Q8C147	272	K	2.02411	0.0209148	Q4	Dedicator of cytokinesis protein 8 OS=Mus musculus OX=10090 GN=Dock8 PE=1 SV=4	Dock8	_ILVK[Acetyl (K)]VLTLK_	1	45.0901	39.6828	31.7491	44.3321	60.3652	66.3242	0.833448	0.726489	0.550015	1.04679	1.65477	1.5692
PF20422 DHR-2, Lobe B	0.0178362	5.04	Q8C3J5	151	K	2.66461	0.00635415	Q4	Dedicator of cytokinesis protein 2 OS=Mus musculus OX=10090 GN=Dock2 PE=1 SV=3	Dock2	_VTSK[Acetyl (K)]IDYGNK_	1	46.6536	41.0281	31.8368	69.4195	60.7402	75.1922	0.728098	0.665826	0.442615	1.63367	1.32146	1.93852
PF20422 DHR-2, Lobe B	0.0178362	5.04	Q8R1A4	1952	K	2.10333	0.017757	Q4	Dedicator of cytokinesis protein 7 OS=Mus musculus OX=10090 GN=Dock7 PE=1 SV=3	Dock7	_AHGELHEQFK[Acetyl (K)]R_	1	253.526	335.112	465.493	813.623	683.853	554.277	0.464709	0.639746	0.852286	1.55467	1.41552	1.14548
PF21010 Helicase associated domain (HA2), ratchet-like	0.115422	3.36	O70133	1075	K	2.84894	0.00262811	Q4	ATP-dependent RNA helicase A OS=Mus musculus OX=10090 GN=Dhx9 PE=1 SV=2	Dhx9	_GMTLVTPLQLLLFASK[Acetyl (K)]K_	1	92.781	70.8229	82.58	199.842	227.932	326.597	0.555238	0.437038	0.537277	1.16265	1.35151	1.84345
PF21010 Helicase associated domain (HA2), ratchet-like	0.115422	3.36	Q6PGC1	492	K	2.11898	0.0168365	Q4	ATP-dependent RNA helicase DHX29 OS=Mus musculus OX=10090 GN=Dhx29 PE=1 SV=1	Dhx29	_DLFIAK[Acetyl (K)]LLNK_	1	130.904	95.1	121.039	200.752	206.524	319.531	0.689457	0.594287	0.650948	1.00979	1.2419	1.84788
PF22586 ANCHR-like B-box zinc-binding domain	0.0125138	10.07	Q60953	338	K	4.70935	0.000568267	Q4	Protein PML OS=Mus musculus OX=10090 GN=Pml PE=1 SV=3	Pml	_TSGALVK[Acetyl (K)]R_	1	66.0439	83.5604	52.0888	155.616	180.706	216.816	0.442661	0.505152	0.319669	1.71262	2.02076	2.23563
PF22586 ANCHR-like B-box zinc-binding domain	0.0125138	10.07	Q810J8	473	K	15.9407	0.000103923	Q4	Zinc finger FYVE domain-containing protein 1 OS=Mus musculus OX=10090 GN=Zfyve1 PE=1 SV=2	Zfyve1	_VYTC[Carbamidomethyl (C)]K[Acetyl (K)]AC[Carbamidomethyl (C)]YER_	1	15.5709		11.6239	221.501	197.241	247.177	0.110224		0.0873852	1.50565	1.51827	1.70113
